# Supplementary material for: Sodium Channel β Subunits—An Additional Element in Animal Tetrodotoxin Resistance?
Source: Int J Mol Sci. 2024 Jan 25;25(3):1478. doi: 10.3390/ijms25031478 (PMC10855141; doi:10.3390/ijms25031478)
Supplement: Supplementary file 1 [file ijms-25-01478-s001.zip]

Archive with 158 entries (134 files):
- CSUBST results/
- CSUBST results/SCNB1/
- CSUBST results/SCNB1/csubst_alignment_aa.fa
- CSUBST results/SCNB1/csubst_alignment_codon.fa
- CSUBST results/SCNB1/csubst_b.tsv
- CSUBST results/SCNB1/csubst_bs.tsv
- CSUBST results/SCNB1/csubst_cb_2.tsv
- CSUBST results/SCNB1/csubst_cb_stats.tsv
- CSUBST results/SCNB1/csubst_instantaneous_rate_matrix.tsv
- CSUBST results/SCNB1/csubst_marginal_branch.txt
- CSUBST results/SCNB1/csubst_target_branch.txt
- CSUBST results/SCNB1/csubst_tree.nwk
- CSUBST results/SCNB1/foreground.txt
- CSUBST results/SCNB1/SCNB1_expanded_230613.fas
- CSUBST results/SCNB1/SCNB1_expanded_230613.fas.iqtree
- CSUBST results/SCNB1/SCNB1_expanded_230613.fas.log
- CSUBST results/SCNB1/SCNB1_expanded_230613.fas.rate
- CSUBST results/SCNB1/SCNB1_expanded_230613.fas.state
- CSUBST results/SCNB1/SCNB1_expanded_230613.fas.treefile
- CSUBST results/SCNB1/Timetree_phylogeny.newick
- CSUBST results/SCNB1/__MACOSX/
- CSUBST results/SCNB1/__MACOSX/._foreground.txt
- CSUBST results/SCNB1/__MACOSX/._SCNB1_expanded_230613.fas
- CSUBST results/SCNB1/__MACOSX/._Timetree_phylogeny.newick
- CSUBST results/SCNB2/
- CSUBST results/SCNB2/csubst_alignment_aa.fa
- CSUBST results/SCNB2/csubst_alignment_codon.fa
- CSUBST results/SCNB2/csubst_b.tsv
- CSUBST results/SCNB2/csubst_bs.tsv
- CSUBST results/SCNB2/csubst_cb_2.tsv
- CSUBST results/SCNB2/csubst_cb_stats.tsv
- CSUBST results/SCNB2/csubst_instantaneous_rate_matrix.tsv
- CSUBST results/SCNB2/csubst_marginal_branch.txt
- CSUBST results/SCNB2/csubst_target_branch.txt
- CSUBST results/SCNB2/csubst_tree.nwk
- CSUBST results/SCNB2/Foreground branches CSUBST regex.txt
- CSUBST results/SCNB2/foreground.txt
- CSUBST results/SCNB2/SCNB1_221206.newick
- CSUBST results/SCNB2/SCNB2_221206.newick
- CSUBST results/SCNB2/SCNB2_expanded_230613.fas
- CSUBST results/SCNB2/SCNB2_expanded_230613.fas.iqtree
- CSUBST results/SCNB2/SCNB2_expanded_230613.fas.log
- CSUBST results/SCNB2/SCNB2_expanded_230613.fas.rate
- CSUBST results/SCNB2/SCNB2_expanded_230613.fas.state
- CSUBST results/SCNB2/SCNB2_expanded_230613.fas.treefile
- CSUBST results/SCNB2/SCNB3_221206.newick
- CSUBST results/SCNB2/SCNB4_221206.newick
- CSUBST results/SCNB2/Timetree_phylogeny.newick
- CSUBST results/SCNB3/
- CSUBST results/SCNB3/csubst_alignment_aa.fa
- CSUBST results/SCNB3/csubst_alignment_codon.fa
- CSUBST results/SCNB3/csubst_b.tsv
- CSUBST results/SCNB3/csubst_bs.tsv
- CSUBST results/SCNB3/csubst_cb_2.tsv
- CSUBST results/SCNB3/csubst_cb_stats.tsv
- CSUBST results/SCNB3/csubst_instantaneous_rate_matrix.tsv
- CSUBST results/SCNB3/csubst_marginal_branch.txt
- CSUBST results/SCNB3/csubst_target_branch.txt
- CSUBST results/SCNB3/csubst_tree.nwk
- CSUBST results/SCNB3/foreground.txt
- CSUBST results/SCNB3/SCNB3_expanded_231024.fas
- CSUBST results/SCNB3/SCNB3_expanded_231024.fas.iqtree
- CSUBST results/SCNB3/SCNB3_expanded_231024.fas.log
- CSUBST results/SCNB3/SCNB3_expanded_231024.fas.rate
- CSUBST results/SCNB3/SCNB3_expanded_231024.fas.state
- CSUBST results/SCNB3/SCNB3_expanded_231024.fas.treefile
- CSUBST results/SCNB3/Timetree_phylogeny_SCNB3.newick
- CSUBST results/SCNB3/Timetree_phylogeny_SCNB3_231024.newick.txt
- CSUBST results/SCNB3/__MACOSX/
- CSUBST results/SCNB3/__MACOSX/._foreground.txt
- CSUBST results/SCNB3/__MACOSX/._SCNB3_expanded_231024.fas
- CSUBST results/SCNB3/__MACOSX/._Timetree_phylogeny_SCNB3.newick
- CSUBST results/SCNB3/__MACOSX/._Timetree_phylogeny_SCNB3_231024.newick.txt
- CSUBST results/SCNB4/
- CSUBST results/SCNB4/csubst_alignment_aa.fa
- CSUBST results/SCNB4/csubst_alignment_codon.fa
- CSUBST results/SCNB4/csubst_b.tsv
- CSUBST results/SCNB4/csubst_bs.tsv
- CSUBST results/SCNB4/csubst_cb_2.tsv
- CSUBST results/SCNB4/csubst_cb_stats.tsv
- CSUBST results/SCNB4/csubst_instantaneous_rate_matrix.tsv
- CSUBST results/SCNB4/csubst_marginal_branch.txt
- CSUBST results/SCNB4/csubst_target_branch.txt
- CSUBST results/SCNB4/csubst_tree.nwk
- CSUBST results/SCNB4/foreground.txt
- CSUBST results/SCNB4/SCNB4_expanded_231024.fas
- CSUBST results/SCNB4/SCNB4_expanded_231024.fas.iqtree
- CSUBST results/SCNB4/SCNB4_expanded_231024.fas.log
- CSUBST results/SCNB4/SCNB4_expanded_231024.fas.rate
- CSUBST results/SCNB4/SCNB4_expanded_231024.fas.state
- CSUBST results/SCNB4/SCNB4_expanded_231024.fas.treefile
- CSUBST results/SCNB4/Timetree_phylogeny.newick
- CSUBST results/SCNB4/__MACOSX/
- CSUBST results/SCNB4/__MACOSX/._foreground.txt
- CSUBST results/SCNB4/__MACOSX/._SCNB4_expanded_231024.fas
- mlc files/
- mlc files/SCNB1/
- mlc files/SCNB1/SCNB1_230613.mlc
- mlc files/SCNB1/SCNB1_oneratio_nssites0_231024.mlc
- mlc files/SCNB1/SCNB1_oneratio_nssites2_231024.mlc
- mlc files/SCNB2/
- mlc files/SCNB2/SCNB2_230613.mlc
- mlc files/SCNB2/SCNB2_oneratio_nssites0_231024.mlc
- mlc files/SCNB2/SCNB2_oneratio_nssites2_231024.mlc
- mlc files/SCNB3/
- mlc files/SCNB3/SCNB3_230613.mlc
- mlc files/SCNB3/SCNB3_oneratio_nssites0_231024.mlc
- mlc files/SCNB3/SCNB3_oneratio_nssites2_231024.mlc
- mlc files/SCNB4/
- mlc files/SCNB4/SCNB4_230613.mlc
- mlc files/SCNB4/SCNB4_oneratio_nssites0_231024.mlc
- mlc files/SCNB4/SCNB4_oneratio_nssites2_231024.mlc
- rst files/
- rst files/SCNB1/
- rst files/SCNB1/rst_SCNB1_230613
- rst files/SCNB1/rst_SCNB1_oneratio_nssites0_231024
- rst files/SCNB1/rst_SCNB1_oneratio_nssites2_231025
- rst files/SCNB2/
- rst files/SCNB2/rst_SCNB2_230613
- rst files/SCNB2/rst_SCNB2_expanded_231025_null_branchsite
- rst files/SCNB2/rst_SCNB2_oneratio_nssites0_231024
- rst files/SCNB3/
- rst files/SCNB3/rst_SCNB3_230613
- rst files/SCNB3/rst_SCNB3_oneratio_nssites0_231024
- rst files/SCNB3/rst_SCNB3_oneratio_nssites2_231025
- rst files/SCNB4/
- rst files/SCNB4/rst_SCNB4_230613
- rst files/SCNB4/rst_SCNB4_oneratio_nssites0_231024
- rst files/SCNB4/rst_SCNB4_oneratio_nssites2_231025
- rst1 files/
- rst1 files/SCNB1/
- rst1 files/SCNB1/rst1_SCNB1_230613
- rst1 files/SCNB1/rst1_SCNB1_oneratio_nssites0_231024
- rst1 files/SCNB1/rst1_SCNB1_oneratio_nssites2_231025
- rst1 files/SCNB2/
- rst1 files/SCNB2/rst1_SCNB2_230613
- rst1 files/SCNB2/rst1_SCNB2_oneratio_nssites0__231024
- rst1 files/SCNB2/rst1_SCNB2_oneratio_nssites2_231025
- rst1 files/SCNB3/
- rst1 files/SCNB3/rst1_SCNB3_230613
- rst1 files/SCNB3/rst1_SCNB3_oneratio_nssites0_231024
- rst1 files/SCNB3/rst1_SCNB3_oneratio_nssites2_231025
- rst1 files/SCNB4/
- rst1 files/SCNB4/rst1_SCNB4_230613
- rst1 files/SCNB4/rst1_SCNB4_oneratio_nssites0_231024
- rst1 files/SCNB4/rst1_SCNB4_oneratio_nssites2_231025
- Sequence alignments/
- Sequence alignments/SCNB1_expanded_230613.phy
- Sequence alignments/SCNB1_fullsequences_230626.fas
- Sequence alignments/SCNB2_expanded_230613.phy
- Sequence alignments/SCNB2_fullsequences_230626.fas
- Sequence alignments/SCNB3_expanded_230613.phy
- Sequence alignments/SCNB3_fullsequences_230626.fas
- Sequence alignments/SCNB4_expanded_231024.phy
- Sequence alignments/SCNB4_fullsequences_230626.fas
- Sequence alignments/Timetree_phylogeny.newick
- Sequence alignments/Timetree_phylogeny.newick.txt
- Sequence alignments/Timetree_phylogeny_SCNB3.txt
