# Supplementary material for: Sodium Channel β Subunits—An Additional Element in Animal Tetrodotoxin Resistance?
Source: Int J Mol Sci. 2024 Jan 25;25(3):1478. doi: 10.3390/ijms25031478 (PMC10855141; doi:10.3390/ijms25031478)
Supplement: Supplementary file 1 [file ijms-25-01478-s001.zip › CSUBST results/SCNB1/csubst_alignment_aa.fa]

>Node4|12
GACVEVDSDTEAVVGHGFKLGCISCKMRGEVVASTTVDWWFKAKGESEFTHIYRYK-DMTASITDERFEGRLAWNGSKNTKDLQDGSIYITNVTFNDTGTYMCFFNRTLIFPN-YEYHTNINKTITLNVVPKATRGMASILSEVMMYVSIIGLQLWLVVEMVYCYRKIAAAGEEALRESAAEYLAITSESKDNCTGVQVAE
>Node3|21
GGCVEVDSETEAVVGHTFKIRCISCKKRGETEAETFTEWFFKAKGTEEFTKILRYE-EEALSIEDERFEGRLVWNGSKHTEDLQDLSIFITNVTYNHSGTYMCRVNRTLIFDN-YEYNTNVNKTIHLTVVPKANRDMASIVSEIMMYVLIVVLTIWLVAEMVYCYRKIAAAGEEAVQENASEYLAITSESKDNCTGVQVAE
>Node5|4
GACVEVDSDTEAVVGHGFKLGCISCKMRGEVVASATVDWWFMAKGESEFTHIYSYA-DMTASITDERFEDRLAWNGSKNTDDLQDGSIYILNVTFNDTGTYRCFFDRTLIFPN-YEYHTNINKTITLNVVPKATRGMASILSEVMMYVSIIGLQLWLVVEMVYCYRKIAAAGEEALRESAAEYLAITSESKDNCTGVAVAE
>T_rubri|11
GACVELDSDTEAVVNQGFKLGCISCKMRGEVRAMTSVSWYFKAAEDANFSHFYRYK-DAAEETIDARFYGRLGWNGSNNTKDLQDGSIYINTVTFNDTGTYMCMFNRTLVYPN-YKFETSINKSFILNVVPQRKRGLASILSELMMYASIIGLQLWLVVEMIYCYRKISAAGEEAIRESPEEYLARALETKDNCVGVQVAE
>Node2|18
GGCVEVDSETEAVVGHTFKIRCISCKKRSETEAETFTEWFFKQKGTEEFTKILRYENEEKLLIEDERFEGRVVWNGSKGTKDLQDLSIFITNVTYNHSGDYMCRVNRTLLFEN-YEYNTSVNKTIHLDVVDKANRDMASIVSEIMMYVLIVVLTIWLVAEMIYCYRKIAAATEAAAQENASEYLAITSESKENCTGVQVAE
>Node6|20
GGCVEVDSETEAVVGHEFKIRCISCKKRGETEAKTFTEWFFKAKATEEFTLILYYQ-EDQLSIVDERFTGRLVWNGSNHTEDLQDLSIFITNVTYDHAGTYMCRVNRTLIFDN-HDYNTNVSKFIQVTVVPKANRDVASIVSEIMMYVLIVVLTIWLVAEMIYCYRKIAAAGEEAVLENASDYLAITSESKDNCLGVQAQE
>D_rerio|2
GACVEVDSDTEAVAGKGFKLTCISCKMRGEVVASATVDWWFMAKGESEFTHIYTYA-EMTASITDERFEDRLAWNGSKKTDDVQDGSIYILNVTFNDTGTFRCFFDRILIFPN-YEYHTNATKFITISVVGHATRGMASILSEVMMYVSIIGLQLWLVVEMVYCYRKIAAAGEEALRESEAEYLAITSESKDNCAGVAVAE
>E_electric|3
-ACVEVDSDTEAVVGHGFKLGCISCKMRGEVQASATVDWWFMAKGESEFSHIYSYI-DMTGMVNDERFLDRLNWMGSKNTFDLQDGSIYILNVTLNDTGTYRCYFDRTLTFNY-YEFRTNINKTITLNVVPKATRGTASILSEVMMYVSIIGLQLWLLVEMVYCYRKIAAAGEEALRESAAEYLAIASESKDNCTGVAVAE
>Node7|8
GGCVEVDSETEAVYGMTFKILCISCKRRSETTAETFTEWTFRQKGTEEFVKILRYENEVLQLEEDERFEGRVVWNGSRGTKDLQDLSIFITNVTYNHSGDYECHVYRLLFFDN-YEHNTSVVKKIHLEVVDKANRDMASIVSEIMMYVLIVVLTIWLVAEMVYCYKKIAAATEAAAQENASEYLAITSESKENCTGVQVAE
>Node1|17
GGCVEVDSETEAVVGHTFKIRCISCKKRSETEAEAFTEWFFKQKGTEEFTKILRYEVEEKLLIEDERFEGLVVWNGSKGTKDLQDLSIFITNVTYNHSGDYMCRVNRTLLFEN-YTYNTSVNKTIHLDVVEKANRDMASIVSEIMMYVLIVVLTIWLVAEMIYCYRKIAAATEAAAQENASEYLAITSESKENCTGVQVAE
>X_tropical|19
-GCVEVESETEAVVGREFKIRCISCKKRGETKAITFVEWFFRAKADDAFRVIYYYQ-KDAPDIKDERYSGRLLWSGSNHTEDLQDVSIQITNVTEEDEGEYMCKVNRTLEFEN-HYYNINVSKFVQVTVVPKANRDVASIVSEIMMYVLIVVLTIWLVAEMVYCYRKIAAAGEETVLENASDYLAITSETKDNCLGVQAQE
>B_bufo|1
SGCVEVDPETEAVYGHEFKIRCISCKKRGETVAKTFTEWFFKGDTMEKFDLILMYQ-YPQLSVVDDRFTGRLKWNGSSHSEDLQDMSVVITNVTYDHAGTYMCRVNRTLIFDS-HDYNTNVTKFIDVTVVDKGNRDVASIVSEIMMYVLIVVLTIWLVVEMIYCYRKIAAAGEEAVLENASDYLAITSESKDNCLGVQPQE
>H_sapiens|6
GGCVEVDSETEAVYGMTFKILCISCKRRSETNAETFTEWTFRQKGTEEFVKILRYENEVLQLEEDERFEGRVVWNGSRGTKDLQDLSIFITNVTYNHSGDYECHVYRLLFFEN-YEHNTSVVKKIHIEVVDKANRDMASIVSEIMMYVLIVVLTIWLVAEMIYCYKKIAAATETAAQENASEYLAITSESKENCTGVQVAE
>M_musculus|7
GGCVEVDSDTEAVYGMTFKILCISCKRRSETTAETFTEWTFRQKGTEEFVKILRYENEVLQLEEDERFEGRVVWNGSRGTKDLQDLSIFITNVTYNHSGDYECHVYRLLFFDN-YEHNTSVVKKIHLEVVDKANRDMASIVSEIMMYVLIVVLTIWLVAEMVYCYKKIAAATEAAAQENASEYLAITSESKENCTGVQVAE
>G_gallus|5
-GCVEVDSETEAVLGAPFKLLCIACKRRSETPAEAEGEWFFRAEGAPEFTKILHYTAEEGAWVAPGPFEGLLFWNGSRGTRDIQDLSVRLSNVGRSHAGLYVCRLRRNLTFEG-YTYSLARNKSVKLAVVESERRDLASIVSEVLMYVLIVLLTLWLAAEMLYCYRKVAAAS-APPPDSASEYLAITSESKENCAGVQVAE
>Node8|16
-GCVEVDSETEAVVGHTFKIRCISCKKRSETEAEAFTEWFFKQEGTEEFTKILRYDVEDKLRIYDPRFEDLVAWNGTKHTADLQDLSIFILNVTFDHEGDYICSVNRTLLFANDYTYNIMVNKTIHLDVVEKANRDMASIVSEIMMYVLIVVLTIWLVAEMIYCYKKIAAATEAAAQENASEYLAITSESKENCTGVQVAE
>Node9|15
-GCVEVDSETEAVVGHTFKIRCISCKKRSETDAEAFTEWFFKEEGTNELVKILRYDVYDKLVIYDPRFEDLVEWNGTKNIADLQDVSIFILNVTFEHKGEYICSVNRTLHYANDFSYNIMVNKTIHLDVVEKANRDMASIVSEIMMYVLIVVLTIWLVAEMIYCYKKIAAATEAAAQENASEYLAITSESKENCTGVQVAE
>A_carol|0
-GCVEVESETEAVAGETFRIRCISCKKRSETEAEAFTDWYFKQQGMEEFDHILHYDVETKLRILDPRFEDLVAWEGTKHTADLQELSILLLNVTFDQEGDYICSVNRTLLFANDHTHNVMVNKTVHIDVVEKANRDMASIVSEIMMYVLIVVLTIWLVAEMVYCYKKIAAATEAAAQENASEYLAITSESKENCTGVQVAE
>Node10|14
GGCVEVDAETEAVVGHTFKIRCISCKKRSETEAEAFTEWFFKEEGTTELVKILRYDFYDKLSIYDPRFEDLVMWNGTKNIADLQDVSIFILNVTEEHRGEYICSVNRTLHYANEFSYNIMVNKTIHLSVVHKANRDMASIVSEIMMYVLIVVLTIWLVAEMIYCYKKIAAATEAAAQENASEYLAITSESKENCTGVQVAE
>P_textilis|9
-GCVEVDSETEAVVGQSFKIRCISCKKRSETDAEAFTEWFFKEEGTNEMVKILRYDVYDKLVIYDPRFEDLVEWNGTKIIADLQDVSIFILNVTFEHKGEYMCSVNRTLHYANDFSYNIMVNKTIHLDVVEKANRDMASIVSEIMMYVLIVVLTIWLVAEMIYCYKKIAAATEAAAQENASEYLAITSESKENCTGVQVAE
>T_elegans|10
GGCVEVDAETEAVVGHTFKIRCISCKKRSETEAEAFTEWFFKEEGTTELVKILRYDFYDKLSIYDPRFEDLVMWNGTKNIADLQDVSIFILNVTEEHRGEYICSVNRTLHYANEFSYNIMVNKTIHLSVVHKGNRDMASIVSEIMMYVLIVVLTIWLVAEMIYCYKKIAAATEAAAQENASEYLAITSESKENCTGVQVAE
>T_sirtalis|13
GGCVEVDAETEAVVGHTFKIRCISCKKRSETEAEAFTEWFFKEEGTTELVKILRYDFYDKLSIYDPRFEDLVMWNGTKNIADLQDVSIFILNVTEEHRGEYICSVNRTLHYANEFSYNIMVNKTIHLSVVHKANRDMASIVSEIMMYVLIVVLTIWLVAEMIYCYKKIAAATEAAAQENASEYLAITSESKENCTGVQVAE
