# Supplementary material for: Sodium Channel β Subunits—An Additional Element in Animal Tetrodotoxin Resistance?
Source: Int J Mol Sci. 2024 Jan 25;25(3):1478. doi: 10.3390/ijms25031478 (PMC10855141; doi:10.3390/ijms25031478)
Supplement: Supplementary file 1 [file ijms-25-01478-s001.zip › CSUBST results/SCNB1/csubst_alignment_codon.fa]

>Node4|12
GGAGCGTGTGTGGAGGTGGACTCGGACACAGAGGCTGTGGTGGGACATGGCTTCAAACTGGGCTGCATCTCCTGCAAGATGAGAGGAGAAGTGGAGGCCTCAACCACCGTGGACTGGTGGTTCAAGGCCAAAGGGGAGAGTGAATTTACACACATCTACAGATATAAA---GATATGACAGCCGAGATAACCGATGAGCGCTTTGAAGGCCGCCTGGCCTGGAATGGCAGTAAGAACACGAAGGACTTGCAGGACGGCTCCATCTACATCACCAATGTGACCTTCAATGACACCGGCACCTACATGTGCTTCTTCAACCGAACCCTCATCTTTCCCAAC---TACGAGTACCACACCAACATCAACAAGACCATCACCCTTAACGTGGTGCCAAAAGCGACTCGAGGCATGGCGTCCATCTTGTCTGAGGTGATGATGTACGTGTCCATTATCGGGCTGCAGTTGTGGCTGGTGGTGGAGATGGTTTACTGCTACAGGAAGATTGCAGCAGCAGGAGAGGAAGCGCTGAGAGAGAGCGCGGCGGAGTATTTAGCTATAACCTCTGAGAGCAAAGATAACTGTACAGGTGTACAGGTAGCAGAA
>Node3|21
GGGGGCTGCGTGGAGGTGGATTCGGAGACGGAGGCTGTGGTGGGACATACCTTCAAAATCCGGTGCATCTCCTGTAAGAAGCGAGGAGAAACCGAGGCCGAAACCTTTACGGAGTGGTTCTTCAAGGCCAAGGGGACCGAGGAATTTACCAAGATCCTTCGCTATCAG---GAAGAGCAGCAGGAGATAGAGGATGAGCGCTTTGAAGGCCGCCTGGTGTGGAATGGCAGCAAGCACACCGAAGACTTGCAGGACCTGTCCATCTTCATCACCAACGTGACCTACAACCACTCCGGGACCTACATGTGCCGCGTCAACCGAACCCTCATCTTTGAGAAC---TACGAGTACAACACCAACGTCAACAAGACCATCCACCTGAACGTGGTGCCCAAAGCCAATCGAGACATGGCATCCATCGTGTCAGAGATCATGATGTACGTCCTCATTGTGGTGCTGACCATATGGCTGGTGGCGGAGATGATCTACTGCTACAGGAAGATTGCTGCAGCCGGGGAGGAAGCTGTGCAAGAGAATGCCTCGGAATACTTAGCAATAACCTCTGAAAGCAAAGACAACTGCACAGGGGTGCAGGTAGCTGAA
>Node5|4
GGAGCGTGTGTGGAGGTGGACTCGGACACAGAGGCAGTGGTGGGACATGGCTTCAAACTGGGCTGCATCTCCTGCAAGATGAGAGGAGAAGTGGTGGCCTCCGCCACCGTGGACTGGTGGTTCATGGCCAAAGGGGAGAGTGAATTTACACACATCTACAGTTATGCA---GATATGACAGCCAGCATAACAGACGAGCGCTTTGAAGACCGCCTGGCCTGGAATGGCAGTAAGAACACGGACGACCTGCAGGACGGCTCCATCTACATCCTCAATGTCACCTTCAATGACACCGGCACCTACCGGTGCTTCTTCGACCGAACCCTCATCTTTCCCAAC---TACGAGTACCACACCAACATCAACAAGACCATCACCCTTAACGTGGTGCCAAAAGCGACTCGAGGCATGGCGTCCATCTTGTCTGAGGTGATGATGTACGTGTCCATTATCGGGCTGCAGTTGTGGCTGGTGGTGGAGATGGTTTACTGCTACAGGAAGATTGCAGCAGCAGGAGAGGAAGCGCTGAGAGAGAGCGCGGCGGAATATTTAGCTATAACCTCTGAGAGCAAAGATAACTGTACAGGTGTAGCGGTAGCAGAA
>T_rubri|11
GGAGCCTGTGTGGAACTGGACTCGGACACTGAGGCTGTTGTCAATCAAGGCTTCAAACTGGGTTGCATCTCCTGCAAGATGAGGGGTGAAGTACGGGCAATGACTTCTGTCAGCTGGTACTTCAAAGCTGCAGAGGATGCAAACTTCTCTCATTTCTACAGATACAAA---GACGCAGCAGAAGAAACCATTGATGCACGTTTCTATGGCCGCTTGGGATGGAACGGCAGTAACAACACCAAGGATTTGCAAGATGGATCCATCTACATTAACACAGTGACCTTCAATGACACGGGGACCTACATGTGCATGTTCAATCGCACCCTTGTGTATCCCAAC---TACAAGTTTGAAACCAGCATCAACAAATCCTTCATTTTAAACGTGGTGCCACAAAGGAAAAGGGGACTGGCCTCCATCTTGTCCGAGCTGATGATGTATGCGTCCATCATCGGGCTGCAGTTGTGGCTGGTGGTTGAGATGATTTACTGCTACAGGAAGATTTCGGCAGCAGGAGAGGAAGCGATAAGAGAGAGCCCGGAGGAGTATTTAGCTAGAGCTTTGGAAACCAAAGATAATTGTGTAGGTGTACAGGTGGCAGAA
>Node2|18
GGGGGCTGCGTGGAGGTGGATTCGGAGACGGAGGCTGTGGTTGGGCATACCTTCAAAATCCGGTGCATCTCCTGTAAGAAGCGCAGTGAGACCGAGGCCGAAACCTTCACGGAGTGGTTCTTCAAGCAGAAGGGGACCGAGGAATTTACCAAGATCCTTCGCTATGAGAATGAGGAGAAGCAGCTGATAGAGGATGAGCGCTTTGAAGGCCGCGTGGTGTGGAATGGCAGCAAGGGCACCAAAGACTTGCAGGACCTGTCCATCTTCATCACCAACGTGACCTACAACCACTCGGGGGACTACATGTGCCACGTCAACCGCACCCTCTTCTTTGAAAAC---TACGAGTACAACACCAGCGTCAACAAGACCATCCACCTGGACGTGGTGGACAAAGCCAACCGAGACATGGCATCCATCGTGTCTGAGATCATGATGTACGTCCTCATTGTGGTGCTGACCATATGGCTGGTGGCGGAGATGATCTACTGCTACAGGAAGATTGCTGCAGCCACGGAGGCAGCTGCACAAGAGAATGCCTCGGAATACTTGGCCATCACATCTGAAAGCAAAGAAAACTGCACAGGGGTGCAGGTAGCTGAA
>Node6|20
GGGGGCTGCGTGGAGGTGGATTCCGAGACGGAGGCTGTGGTGGGACATGAGTTTAAAATCCGGTGCATCTCCTGTAAGAAGCGAGGAGAAACCGAGGCCAAAACCTTTACGGAGTGGTTCTTCAAGGCCAAAGCAACCGAGGAATTTACCCTGATACTTTACTACCAG---AAAGAGCAGCTGGAGATCGTGGATGAGCGCTTTACAGGCCGCCTGGTGTGGAATGGGAGCAACCACACCGAAGACTTGCAGGACATGTCCATCTTCATCACCAACGTGACCTACGACCACGCGGGGACCTACATGTGCCGCGTCAACCGAACCCTCATCTTTGATAAC---CACGACTACAACACCAACGTCAGCAAGTTCATCCAGGTGACAGTGGTGCCCAAAGCCAATCGAGACGTCGCATCCATCGTGTCAGAGATCATGATGTACGTCCTCATTGTGGTGTTGACCATATGGCTGGTGGCAGAGATGATCTACTGCTACAGGAAGATTGCCGCAGCCGGGGAGGAGGCAGTGCTGGAGAACGCGTCGGATTACTTAGCAATAACCTCTGAAAGTAAAGACAACTGCCTAGGCGTGCAGGTACAGGAA
>D_rerio|2
GGAGCGTGTGTGGAGGTCGACTCTGACACAGAGGCAGTGGCGGGAAAAGGCTTCAAACTGACCTGCATCTCTTGCAAGATGAGAGGAGAAGTGGTTGCCTCCGCCACGGTGGACTGGTGGTTCATGGCCAAAGGCGAGAGTGAATTCACACACATCTACACTTATGCA---GAAATGACAGCCAGCATAACAGACGAGCGCTTTGAAGACCGCCTGGCCTGGAATGGCAGTAAAAAAACAGACGACGTGCAGGACGGCTCAATTTACATCCTCAACGTCACCTTCAATGACACCGGCACCTTTCGATGCTTCTTCGACAGAATCCTCATCTTCCCCAAC---TATGAGTACCACACCAACGCCACAAAGTTCATCACCATCAGCGTAGTAGGACATGCAACCCGAGGCATGGCGTCCATCTTGTCTGAGGTGATGATGTACGTGTCCATTATCGGGCTGCAGTTGTGGCTGGTGGTGGAGATGGTTTACTGCTACAGGAAGATTGCAGCAGCCGGAGAGGAAGCGCTGAGAGAGAGCGAGGCGGAATATTTAGCTATAACCTCTGAGAGCAAAGATAACTGTGCAGGTGTAGCGGTGGCAGAA
>E_electric|3
---GCATGTGTGGAGGTGGATTCGGACACGGAAGCAGTCGTGGGCCACGGCTTCAAACTGGGATGCATCTCCTGTAAAATGCGGGGGGAAGTGCAGGCCTCAGCCACCGTGGACTGGTGGTTCATGGCCAAAGGGGAGAGCGAGTTTAGCCACATCTATAGTTATATT---GATATGACGGGCATGGTTAATGACGAACGCTTCCTGGACCGCCTCAACTGGATGGGCAGCAAGAACACGTTCGACCTGCAGGACGGCTCCATCTACATCCTCAATGTAACCTTGAACGATACAGGCACCTACCGCTGCTACTTTGACCGAACGCTCACCTTTAACTAC---TACGAGTTCCGCACCAACATCAACAAGACCATCACCCTTAATGTGGTGCCTAAGGCGACTCGCGGCACGGCGTCCATCCTGTCGGAGGTGATGATGTACGTGTCGATCATTGGACTGCAGCTCTGGCTGTTGGTGGAGATGGTCTACTGCTACAGGAAGATAGCAGCCGCAGGGGAGGAGGCTCTGAGGGAGAGCGCGGCTGAGTATTTAGCTATAGCCTCCGAGAGCAAAGATAACTGCACAGGTGTGGCAGTAGCAGAA
>Node7|8
GGGGGCTGCGTGGAGGTGGATTCGGAGACCGAGGCTGTGTATGGGATGACCTTCAAAATCCTGTGCATCTCCTGTAAGCGCCGTAGTGAGACCACCGCCGAAACCTTCACGGAGTGGACCTTCCGCCAGAAGGGGACAGAGGAATTTGTCAAGATCCTACGCTATGAGAATGAGGTGCTGCAGCTGGAGGAAGATGAGCGCTTTGAGGGCCGCGTGGTGTGGAATGGCAGCCGGGGCACCAAGGACCTGCAGGACCTGTCCATCTTCATCACCAACGTCACCTACAACCACTCTGGCGACTACGAGTGCCACGTCTACCGCCTCCTCTTCTTTGATAAC---TACGAGCACAACACCAGCGTCGTCAAGAAGATCCACCTGGAGGTGGTGGACAAAGCCAACAGAGACATGGCATCCATCGTGTCAGAGATCATGATGTACGTGCTCATTGTGGTGTTGACCATATGGCTCGTGGCAGAGATGGTGTACTGCTACAAGAAGATTGCTGCTGCCACGGAGGCTGCTGCACAAGAGAATGCCTCGGAATACCTGGCCATCACATCTGAAAGCAAAGAAAACTGCACAGGCGTCCAGGTGGCTGAA
>Node1|17
GGGGGCTGCGTGGAGGTGGATTCGGAGACGGAGGCTGTGGTTGGACATACTTTCAAAATCCGGTGCATCTCCTGTAAGAAGCGCAGTGAGACCGAGGCCGAAGCCTTCACGGAGTGGTTCTTCAAGCAAAAGGGGACCGAGGAATTTACCAAGATCCTTCGCTATGAGGTTGAGGAGAAGCTCCTGATAGAGGATGAGCGCTTTGAAGGCCTGGTGGTGTGGAATGGCAGCAAGGGCACTAAAGACTTGCAGGACCTGTCCATCTTCATCACCAACGTGACCTACAACCACTCCGGGGACTACATGTGCCGCGTCAACCGCACCCTCCTCTTTGAGAAC---TACACCTACAACACCAGCGTCAACAAGACCATCCACCTTGACGTGGTGGAGAAAGCCAACCGGGACATGGCATCCATCGTGTCTGAGATCATGATGTACGTCCTCATTGTGGTGCTGACCATATGGCTGGTGGCGGAGATGATCTACTGCTACAGGAAGATTGCTGCAGCCACGGAGGCAGCTGCACAAGAGAATGCCTCGGAATACTTGGCCATCACATCTGAAAGCAAAGAAAACTGCACAGGGGTGCAGGTAGCTGAA
>X_tropical|19
---GGGTGTGTGGAGGTGGAGTCAGAGACGGAAGCTGTGGTGGGACGTGAGTTTAAGATCCGGTGCATCTCGTGTAAGAAAAGAGGAGAGACCAAAGCGATTACCTTTGTAGAATGGTTCTTCAGGGCCAAAGCGGACGATGCATTCAGAGTGATATATTACTACCAG---AAAGATGCCCCAGATATCAAGGATGAGCGCTACTCTGGCCGCCTCTTGTGGAGCGGGAGCAACCACACGGAAGACCTACAGGACGTGTCGATACAGATCACGAATGTCACCGAGGAAGACGAAGGAGAATACATGTGTAAGGTCAACCGAACCCTCGAGTTTGAGAAC---CACTACTATAACATCAACGTCAGCAAGTTTGTCCAGGTCACGGTGGTTCCCAAAGCCAATCGGGACGTCGCTTCCATAGTGTCGGAGATTATGATGTATGTCCTCATTGTGGTCTTGACAATATGGCTGGTGGCAGAGATGGTATACTGTTACAGGAAGATAGCGGCAGCGGGGGAAGAGACAGTGCTGGAAAATGCGTCGGACTACTTAGCAATAACGTCTGAAACTAAAGACAACTGCTTGGGCGTGCAAGCTCAGGAA
>B_bufo|1
TCCGGCTGCGTGGAGGTGGATCCCGAGACAGAGGCCGTCTACGGGCATGAATTTAAAATCCGGTGTATTTCCTGCAAGAAGCGAGGAGAAACGGTCGCCAAAACCTTTACGGAGTGGTTTTTTAAAGGAGACACAATGGAGAAATTTGACCTGATACTTATGTACCAG---TATCCGCAGCTGAGCGTCGTAGATGACCGCTTTACAGGGCGGCTGAAATGGAATGGGAGCAGTCACTCCGAAGACTTGCAGGACATGTCTGTCGTCATCACCAACGTGACCTACGACCACGCGGGGACCTACATGTGCCGCGTCAACCGCACGCTTATCTTTGATAGC---CACGACTACAACACCAACGTCACCAAATTCATTGATGTGACAGTAGTGGACAAAGGGAATAGAGATGTCGCCTCTATCGTGTCAGAGATCATGATGTACGTCCTCATCGTGGTGCTCACCATATGGCTGGTGGTCGAAATGATCTACTGCTATCGGAAGATTGCCGCAGCCGGGGAGGAGGCGGTTCTGGAGAACGCTTCAGATTATTTAGCAATAACCTCTGAAAGTAAAGACAATTGCCTAGGAGTGCAGCCACAGGAA
>H_sapiens|6
GGGGGCTGCGTGGAGGTGGACTCGGAGACCGAGGCCGTGTATGGGATGACCTTCAAAATTCTTTGCATCTCCTGCAAGCGCCGCAGCGAGACCAACGCTGAGACCTTCACCGAGTGGACCTTCCGCCAGAAGGGCACTGAGGAGTTTGTCAAGATCCTGCGCTATGAGAATGAGGTGTTGCAGCTGGAGGAGGATGAGCGCTTCGAGGGCCGCGTGGTGTGGAATGGCAGCCGGGGCACCAAAGACCTGCAGGATCTGTCTATCTTCATCACCAATGTCACCTACAACCACTCGGGCGACTACGAGTGCCACGTCTACCGCCTGCTCTTCTTCGAAAAC---TACGAGCACAACACCAGCGTCGTCAAGAAGATCCACATTGAGGTAGTGGACAAAGCCAACAGAGACATGGCATCCATCGTGTCTGAGATCATGATGTATGTGCTCATTGTGGTGTTGACCATATGGCTCGTGGCAGAGATGATTTACTGCTACAAGAAGATCGCTGCCGCCACGGAGACTGCTGCACAGGAGAATGCCTCGGAATACCTGGCCATCACCTCTGAAAGCAAAGAGAACTGCACGGGCGTCCAGGTGGCCGAA
>M_musculus|7
GGGGGCTGCGTGGAGGTGGATTCCGATACCGAGGCTGTGTATGGGATGACCTTCAAAATCCTGTGCATCTCCTGTAAGCGTCGTAGTGAGACCACCGCCGAAACCTTCACGGAGTGGACCTTCCGCCAGAAGGGGACAGAGGAATTTGTCAAGATCCTACGCTATGAGAATGAGGTGCTGCAGCTGGAGGAAGATGAGCGCTTTGAGGGCCGAGTGGTGTGGAACGGTAGTCGGGGCACCAAGGACCTGCAGGACCTGTCCATCTTCATCACCAACGTCACCTACAACCACTCTGGCGACTACGAATGTCACGTCTACCGTCTCCTCTTCTTTGATAAT---TATGAGCACAACACCAGCGTCGTCAAGAAGATCCACCTGGAGGTGGTGGACAAGGCCAACAGAGATATGGCATCCATCGTGTCAGAGATCATGATGTACGTGCTCATTGTGGTGTTGACCATATGGCTTGTGGCAGAGATGGTGTACTGCTACAAGAAGATTGCTGCTGCTACGGAGGCTGCTGCACAAGAGAACGCCTCAGAATACCTGGCCATTACATCCGAGAGCAAAGAAAACTGTACAGGCGTCCAGGTGGCTGAA
>G_gallus|5
---GGCTGCGTGGAGGTGGATTCGGAGACGGAGGCTGTGCTGGGAGCCCCATTCAAACTGCTGTGCATCGCCTGCAAGCGGCGCAGTGAGACCCCCGCAGAGGCTGAGGGGGAGTGGTTCTTCCGGGCTGAGGGAGCCCCCGAATTCACCAAGATCCTTCACTACACCGCAGAGGAGGGCGCCTGGGTGGCCCCGGGCCCTTTCGAAGGGCTGCTGTTCTGGAATGGCTCCCGCGGCACTCGGGACATTCAGGACCTGTCCGTCCGTCTGTCGAACGTGGGGCGGTCCCACGCCGGGCTCTACGTCTGCCGCCTGCGCCGGAACCTCACCTTTGAGGGC---TACACCTACAGCCTGGCCCGCAATAAGAGCGTGAAGCTGGCCGTGGTGGAGAGCGAGCGCCGGGACCTGGCGAGCATCGTGTCGGAGGTGCTGATGTACGTCCTGATCGTGCTGCTCACCCTTTGGCTGGCGGCCGAAATGCTGTACTGCTATAGGAAGGTGGCGGCCGCCTCC---GCACCGCCCCCGGACAGCGCCTCCGAGTACCTGGCCATCACCTCCGAGAGCAAGGAGAACTGCGCGGGGGTGCAGGTGGCCGAG
>Node8|16
---GGCTGCGTGGAGGTGGATTCAGAAACGGAGGCTGTGGTTGGTCATACTTTCAAGATCCGGTGCATCTCATGTAAGAAGCGCAGTGAGACAGAGGCCGAGGCCTTTACCGAGTGGTTCTTCAAGCAAGAGGGGACCGAGGAGTTTACCAAGATCCTTCGCTATGATGTTGAGGATAAGCTCGTGATATACGATCCTCGCTTTGAAGACCTGGTGATGTGGAATGGCACCAAGCACACTGCAGATTTGCAGGACCTGTCCATTTTCATCCTGAACGTGACCTTTGACCACGAAGGGGACTACATCTGCAGTGTCAACCGCACACTCCTTTTTGCCAATGACTACACCTACAACATCATGGTCAACAAGACCATCCACCTTGACGTGGTAGAGAAAGCCAACCGGGACATGGCATCCATTGTGTCTGAGATCATGATGTACGTCCTCATTGTCGTCCTGACCATTTGGCTGGTGGCGGAGATGATCTACTGCTACAAGAAGATTGCTGCAGCGACAGAGGCAGCTGCACAAGAGAATGCCTCCGAATACTTGGCCATCACATCAGAAAGTAAAGAAAACTGCACAGGGGTGCAGGTAGCTGAA
>Node9|15
---GGCTGCGTGGAGGTGGATTCAGAAACGGAGGCTGTAGTTGGCCATACTTTCAAGATCCGTTGCATCTCATGCAAGAAGCGCAGTGAAACAGATGCCGAAGCCTTTACTGAATGGTTCTTCAAAGAAGAGGGGACCAACGAGTTGGTCAAGATTCTTCGCTATGATGTCTATGATAAGCTCGTTATATACGATCCTCGCTTTGAAGATCTAGTGATGTGGAATGGTACCAAGAACATTGCAGATTTGCAGGATGTCTCCATTTTCATCCTGAACGTGACTTTTGAACACAAAGGGGAGTACATCTGCAGTGTCAACCGCACACTCCATTATGCCAATGATTTCTCCTACAACATCATGGTCAACAAGACCATCCACCTTGATGTGGTTGAAAAAGCCAATCGGGATATGGCATCTATTGTCTCCGAAATCATGATGTACGTCCTCATTGTTGTCCTGACCATCTGGCTGGTAGCGGAGATGATCTATTGCTACAAGAAGATCGCTGCAGCGACAGAGGCAGCTGCTCAAGAAAATGCCTCGGAATACTTGGCCATCACATCGGAAAGTAAAGAAAACTGCACAGGGGTGCAGGTAGCTGAA
>A_carol|0
---GGCTGCGTGGAAGTAGAGTCAGAAACCGAGGCCGTGGCTGGTGAAACTTTCAGGATTCGGTGCATCTCATGTAAGAAGCGCAGTGAGACAGAAGCCGAGGCCTTCACCGACTGGTACTTCAAGCAACAGGGGATGGAAGAGTTTGACCATATCCTCCACTACGATGTTGAGACTAAACTCAGAATATTGGACCCTCGCTTTGAAGACCTGGTTGCCTGGGAAGGCACTAAACACACTGCAGATTTGCAGGAGCTTTCCATTTTGCTGCTTAATGTGACCTTTGACCAGGAGGGAGATTATATCTGCAGTGTCAACCGCACACTCCTTTTTGCAAATGACCATACACACAATGTCATGGTCAACAAGACCGTCCACATTGACGTGGTAGAGAAAGCAAACCGGGACATGGCATCCATTGTGTCTGAGATCATGATGTACGTTCTTATTGTCGTCCTGACTATTTGGCTGGTGGCGGAGATGGTATACTGCTACAAGAAGATTGCTGCGGCAACAGAGGCAGCAGCACAAGAGAATGCCTCCGAGTACTTGGCCATCACATCAGAAAGTAAAGAAAACTGCACAGGGGTGCAAGTAGCTGAA
>Node10|14
GGTGGCTGCGTGGAGGTGGATGCAGAAACAGAGGCTGTAGTTGGCCATACTTTCAAGATCCGTTGTATCTCATGCAAGAAGCGCAGTGAAACAGAGGCCGAGGCCTTTACTGAATGGTTCTTCAAAGAAGAAGGGACCACCGAATTGGTCAAGATTCTTCGCTATGATTTCTATGATAAGCTCTCTATATACGATCCTCGCTTTGAAGATCTAGTGATGTGGAATGGTACCAAGAACATTGCAGATTTGCAGGATGTCTCCATTTTCATCCTGAACGTGACTGAAGAACACAGAGGGGAGTACATCTGCAGTGTCAACCGCACCCTCCATTATGCCAATGAGTTCTCCTACAACATAATGGTCAACAAGACCATCCACCTGTCTGTGGTTCATAAAGCCAATCGGGATATGGCATCTATTGTCTCCGAAATCATGATGTACGTCCTCATCGTTGTCCTGACCATCTGGCTGGTAGCGGAGATGATCTATTGCTACAAGAAGATCGCCGCAGCGACAGAGGCAGCTGCTCAAGAAAATGCCTCCGAATACTTGGCCATCACATCGGAAAGTAAAGAAAACTGCACAGGGGTGCAGGTAGCTGAA
>P_textilis|9
---GGCTGCGTGGAGGTGGATTCAGAAACGGAGGCTGTAGTTGGCCAGTCTTTCAAGATCCGTTGCATTTCGTGCAAGAAGCGCAGTGAAACAGATGCGGAAGCATTTACTGAATGGTTCTTCAAAGAAGAGGGCACCAACGAGATGGTCAAGATTCTTCGCTATGATGTCTATGATAAGCTCGTTATATATGATCCTCGCTTTGAAGATCTAGTGGAGTGGAATGGTACCAAGATCATTGCAGATTTGCAGGATGTCTCCATTTTCATCCTGAACGTGACTTTTGAACACAAAGGGGAGTACATGTGCAGTGTCAATCGCACACTCCATTATGCCAATGATTTCTCCTACAACATCATGGTCAACAAAACCATCCACCTTGATGTGGTCGAAAAAGCCAATCGGGATATGGCATCTATTGTCTCCGAAATCATGATGTACGTCCTCATTGTTGTCCTGACCATCTGGCTGGTAGCGGAGATGATCTATTGCTACAAGAAGATCGCTGCAGCGACAGAGGCAGCTGCTCAAGAAAATGCCTCGGAATACTTGGCCATCACATCGGAAAGTAAAGAAAACTGCACAGGGGTGCAGGTAGCTGAA
>T_elegans|10
GGTGGCTGCGTGGAGGTGGATGCAGAAACAGAGGCTGTAGTCGGCCACACTTTCAAGATCCGTTGTATCTCATGCAAGAAGCGCAGTGAAACAGAGGCCGAGGCCTTTACTGAATGGTTCTTCAAAGAAGAAGGGACCACCGAACTGGTCAAGATTCTTCGCTATGATTTCTATGATAAGCTCTCTATATACGATCCTCGCTTTGAAGATCTAGTGATGTGGAATGGTACCAAGAACATTGCAGATTTGCAGGATGTCTCCATTTTCATCCTGAACGTGACTGAAGAACACAGAGGGGAGTACATCTGCAGTGTCAACCGCACCCTCCATTATGCCAATGAATTCTCCTACAACATAATGGTCAACAAGACCATCCACCTGTCTGTGGTTCATAAAGGCAATCGGGATATGGCATCTATTGTCTCCGAAATCATGATGTACGTCCTCATCGTTGTCCTGACCATCTGGCTGGTAGCGGAGATGATCTATTGCTACAAGAAGATCGCCGCAGCGACAGAGGCAGCTGCTCAAGAAAATGCCTCCGAATACTTGGCCATCACATCGGAAAGTAAAGAAAACTGCACAGGGGTGCAGGTAGCTGAA
>T_sirtalis|13
GGTGGCTGCGTGGAGGTGGATGCAGAAACAGAGGCTGTAGTTGGCCATACTTTCAAGATCCGTTGTATCTCATGCAAGAAGCGCAGTGAAACAGAGGCCGAGGCCTTTACTGAATGGTTCTTCAAAGAAGAAGGGACCACCGAATTGGTCAAGATTCTTCGCTATGATTTCTATGATAAGCTCTCTATATACGATCCTCGCTTTGAAGATCTAGTGATGTGGAATGGTACCAAGAACATTGCAGATTTGCAGGATGTCTCCATTTTCATCCTGAACGTGACTGAAGAACACAGAGGGGAGTACATCTGCAGTGTCAACCGCACCCTCCATTATGCCAATGAGTTCTCCTACAACATAATGGTCAACAAGACCATCCACCTGTCTGTGGTTCATAAAGCCAATCGGGATATGGCATCTATTGTCTCCGAAATCATGATGTACGTCCTCATCGTTGTCCTGACCATCTGGCTGGTAGCGGAGATGATCTATTGCTACAAGAAGATCGCCGCAGCGACAGAGGCAGCTGCTCAAGAAAATGCCTCCGAATACTTGGCCATCACATCGGAAAGTAAAGAAAACTGCACAGGGGTGCAGGTAGCTGAA
