# Supplementary material for: Sodium Channel β Subunits—An Additional Element in Animal Tetrodotoxin Resistance?
Source: Int J Mol Sci. 2024 Jan 25;25(3):1478. doi: 10.3390/ijms25031478 (PMC10855141; doi:10.3390/ijms25031478)
Supplement: Supplementary file 1 [file ijms-25-01478-s001.zip › CSUBST results/SCNB1/csubst_b.tsv]

branch_name	branch_id	S_sub	N_sub	N_sitewise	branch_length	is_fg	is_mg
A_carol	0	43.7922	27.8532	D7E,V14A,H16E,K19R,E38D,F40Y,E44Q,T46M,K51H,R54H,D59T,N75E,D85E,F89L,I90L,H97Q,Y115H,Y117H,I125V,L127I,I162V	0.5468	no	no
B_bufo	1	46.1020	35.1763	G1S,S8P,V14Y,A43G,K44D,E48K,I63V,E66D,T80S,I88V,N113S,P131D,A133G,A159V	0.7166	no	no
D_rerio	2	32.7937	24.8789	V14A,H16K,G21T,S54T,D58E,N79K,L83V,Y101F,T108I,I121A,N122T,L127I,N128S,P131G,K132H,A180E,T195A	0.4416	no	no
E_electric	3	52.3911	22.7393	T50S,A61G,I63V,E69L,N75M,F95L,F104Y,I110T,P112N,N113Y,Y117F,H118R,M137T,V158L,T187A	0.6098	no	no
Node5	4	42.3592	27.7208	T35A,K42M,G70D,M102R,N106D,Q198A	0.2127	no	no
G_gallus	5	45.2291	71.8983	V14L,H16A,T17P,I20L,R21L,S24A,K27R,F36E,T37G,K42R,Q43A,K44E,T46A,E47P,R54H,E56T,I63V,D65P,E66G,R67P,V72L,K78R,K81R,L83I,I88V,F89R,I90L,T91S,T94G,Y95R,N96S,D100L,M102V,V105L,N106R,T108N,N113G,N118S,S120A,V121R,T124S,I125V,H126K,K132S,A133E,N134R,M137L,I144V,M145L,V152L,I155L,V158A,I162L,I168V,T172S,A175P,A176P,Q177P,E178D,N179S,T195A	1.4829	no	no
H_sapiens	6	36.3837	4.2766	D112E,L127I,V162I,A174T	0.2596	no	no
M_musculus	7	24.9117	3.4369	E9D	0.1708	no	no
Node7	8	44.6824	30.4331	V14Y,H16M,R21L,K27R,F40T,K42R,T50V,I63E,K78R,M102E,N106Y,T108L,Y117H,N122V,T124K,R166K	0.4939	no	no
P_textilis	9	10.7405	6.4517	H16Q,T17S,L49M,N79I,I102M	0.0938	no	no
T_elegans	10	3.9999	1.0000	A133G	0.0256	no	no
T_rubri	11	49.8474	52.3884	V6L,G15N,H16Q,S34M,T36S,D38S,W40Y,K44A,G45E,E46D,S47A,E48N,T50S,I52F,M59A,T60A,A61E,I63T,E66A,E69Y,K78N,N92T,I110V,F111Y,E116K,Y117F,N120S,I125F,T126I,K132Q,A133R,T134K,M137L,V144L,V148A,V162I,A169S,A180P,A181E,I186R,T187A,S188L,S190T,T195V	1.0766	yes	no
Node4	12	0.0000	0.0000		0.6478	no	no
T_sirtalis	13	0.0001	0.0000		0.0000	no	no
Node10	14	11.4690	10.6779	S8A,D32E,N47T,V57F,F95E,K98R,D114E,D128S,E131H	0.1273	yes	no
Node9	15	38.8718	21.7319	Q43E,E58Y,T80I,L86V,D96E,D100E,L110H,F111Y,Y115F,T116S	0.3975	no	no
Node8	16	48.5938	32.2042	E56D,E66P,G70D,S77T,K81A,T91L,Y95F,E112A,S120M,R166K	0.4681	no	no
Node1	17	45.5667	29.0061	T35A,R71L	0.1115	no	no
Node2	18	47.4484	35.8665	G29S,L72V,N120S,G172T,E174A,V176A,D192E	0.3263	no	no
X_tropical	19	55.7552	40.0880	D7E,H16R,K34I,T37V,K42R,E47D,E48A,L53Y,F68Y,N75S,Y95E,D96E,H97D,T100E,R104K,D112E,T119I,I125V,A175T,S190T	0.8936	no	no
Node6	20	48.1858	40.5161	Y115H,M137V,Q177L,E182D,T195L,A200Q	0.3900	no	no
Node3	21	0.0000	0.0000		0.2443	no	no
Root	22	0.0000	0.0000		0.0000	no	no
