# Supplementary material for: Sodium Channel β Subunits—An Additional Element in Animal Tetrodotoxin Resistance?
Source: Int J Mol Sci. 2024 Jan 25;25(3):1478. doi: 10.3390/ijms25031478 (PMC10855141; doi:10.3390/ijms25031478)
Supplement: Supplementary file 1 [file ijms-25-01478-s001.zip › CSUBST results/SCNB1/csubst_bs.tsv]

branch_id	site	S_sub	N_sub
0	0	0.0000	0.0000
0	1	0.0019	0.0000
0	2	0.0257	0.0000
0	3	0.0090	0.0002
0	4	0.8463	0.0002
0	5	0.8768	0.0003
0	6	0.0091	0.9784
0	7	0.0359	0.0005
0	8	0.0946	0.0009
0	9	0.7058	0.0002
0	10	0.0093	0.0001
0	11	0.9565	0.0000
0	12	0.2470	0.0004
0	13	0.0324	0.8989
0	14	0.6052	0.0001
0	15	0.0646	0.8919
0	16	0.1296	0.0291
0	17	0.0016	0.0000
0	18	0.0045	0.9110
0	19	0.8550	0.0015
0	20	0.6367	0.0043
0	21	0.1001	0.0000
0	22	0.0378	0.0005
0	23	0.1759	0.0001
0	24	0.4789	0.0000
0	25	0.0008	0.0001
0	26	0.0121	0.0163
0	27	0.0891	0.0002
0	28	0.0007	0.0000
0	29	0.4237	0.0002
0	30	0.0538	0.0000
0	31	0.2620	0.5255
0	32	0.0702	0.0001
0	33	0.4146	0.0069
0	34	0.0528	0.0065
0	35	0.5372	0.0012
0	36	0.5332	0.0017
0	37	0.0118	0.9221
0	38	0.0000	0.0000
0	39	0.0040	0.9237
0	40	0.0009	0.0000
0	41	0.3477	0.0418
0	42	0.0879	0.3389
0	43	0.0129	0.7139
0	44	0.2310	0.0001
0	45	0.0000	0.9408
0	46	0.3964	0.2488
0	47	0.3820	0.0030
0	48	0.0693	0.0184
0	49	0.0026	0.9303
0	50	0.0128	0.9697
0	51	0.2450	0.0007
0	52	0.9439	0.0002
0	53	0.0079	0.6275
0	54	0.7683	0.0000
0	55	0.0724	0.0313
0	56	0.4295	0.1429
0	57	0.4015	0.0630
0	58	0.0731	0.7818
0	59	0.7166	0.0449
0	60	0.0793	0.0175
0	61	0.0928	0.8624
0	62	0.0334	0.0181
0	63	0.1204	0.8370
0	64	0.8371	0.0004
0	65	0.0130	0.0009
0	66	0.0057	0.0000
0	67	0.0093	0.0001
0	68	0.1245	0.0024
0	69	0.1871	0.0193
0	70	0.1942	0.0017
0	71	0.8777	0.0245
0	72	0.1080	0.8153
0	73	0.0000	0.0000
0	74	0.0004	0.9948
0	75	0.3532	0.0000
0	76	0.7019	0.0529
0	77	0.7432	0.0392
0	78	0.0080	0.5309
0	79	0.0652	0.0122
0	80	0.1375	0.0321
0	81	0.0677	0.0001
0	82	0.0079	0.0001
0	83	0.0001	0.0000
0	84	0.0070	0.9484
0	85	0.7181	0.1346
0	86	0.0101	0.0000
0	87	0.0529	0.0006
0	88	0.0272	0.9527
0	89	0.0060	0.9098
0	90	0.8311	0.0400
0	91	0.6139	0.0002
0	92	0.0551	0.0005
0	93	0.1879	0.0003
0	94	0.0878	0.0329
0	95	0.1378	0.3371
0	96	0.0000	0.9933
0	97	0.2085	0.5950
0	98	0.8512	0.0000
0	99	0.4711	0.2542
0	100	0.8372	0.0001
0	101	0.0461	0.4954
0	102	0.0429	0.0000
0	103	0.1125	0.0155
0	104	0.0106	0.0008
0	105	0.0704	0.0008
0	106	0.0665	0.0001
0	107	0.3004	0.0017
0	108	0.0006	0.0000
0	109	0.1290	0.3967
0	110	0.0048	0.0221
0	111	0.6550	0.0617
0	112	0.0630	0.0002
0	113	0.3805	0.2347
0	114	0.1092	0.8513
0	115	0.3779	0.4584
0	116	0.0037	0.8132
0	117	0.8465	0.0005
0	118	0.0389	0.5281
0	119	0.0000	0.0044
0	120	0.0076	0.0007
0	121	0.0100	0.0006
0	122	0.0236	0.0001
0	123	0.0479	0.0177
0	124	0.0145	0.9000
0	125	0.0194	0.0005
0	126	0.0637	0.8139
0	127	0.4539	0.0825
0	128	0.0408	0.0003
0	129	0.6398	0.0011
0	130	0.4345	0.0741
0	131	0.0126	0.0003
0	132	0.8209	0.0019
0	133	0.4261	0.0006
0	134	0.0529	0.0002
0	135	0.4185	0.0007
0	136	0.0000	0.0005
0	137	0.0129	0.0000
0	138	0.1832	0.0000
0	139	0.0503	0.0001
0	140	0.2484	0.0012
0	141	0.4695	0.0002
0	142	0.2421	0.0002
0	143	0.0042	0.0018
0	144	0.0000	0.0000
0	145	0.0000	0.0000
0	146	0.0220	0.0001
0	147	0.8683	0.0010
0	148	0.9488	0.0000
0	149	0.0142	0.0001
0	150	0.6233	0.0016
0	151	0.1106	0.0027
0	152	0.0331	0.0001
0	153	0.9094	0.0001
0	154	0.4308	0.0018
0	155	0.0000	0.0000
0	156	0.0034	0.0000
0	157	0.2313	0.0004
0	158	0.0353	0.0001
0	159	0.0162	0.0001
0	160	0.0000	0.0000
0	161	0.3550	0.5334
0	162	0.2361	0.0001
0	163	0.0146	0.0000
0	164	0.0157	0.0001
0	165	0.0018	0.0342
0	166	0.0008	0.0001
0	167	0.1891	0.0010
0	168	0.0456	0.0001
0	169	0.8720	0.0001
0	170	0.7313	0.0003
0	171	0.0533	0.0006
0	172	0.0098	0.0002
0	173	0.0399	0.0001
0	174	0.6666	0.0004
0	175	0.4869	0.0020
0	176	0.0080	0.0001
0	177	0.2787	0.0008
0	178	0.0293	0.0001
0	179	0.0064	0.0000
0	180	0.4389	0.0006
0	181	0.7084	0.0010
0	182	0.0141	0.0001
0	183	0.0095	0.0000
0	184	0.0039	0.0000
0	185	0.0279	0.0006
0	186	0.0425	0.0001
0	187	0.6332	0.0002
0	188	0.0241	0.0001
0	189	0.0271	0.0000
0	190	0.0010	0.0000
0	191	0.0425	0.0009
0	192	0.0018	0.0000
0	193	0.0487	0.0000
0	194	0.0150	0.0004
0	195	0.0235	0.0000
0	196	0.0298	0.0003
0	197	0.9347	0.0001
0	198	0.0156	0.0002
0	199	0.0207	0.0000
0	200	0.0069	0.0000
1	0	0.2048	0.6925
1	1	0.0945	0.0002
1	2	0.4025	0.0000
1	3	0.0221	0.0005
1	4	0.0255	0.0004
1	5	0.0341	0.0009
1	6	0.1136	0.0245
1	7	0.0014	0.9890
1	8	0.0648	0.0093
1	9	0.6506	0.0002
1	10	0.1743	0.0004
1	11	0.9338	0.0001
1	12	0.7403	0.0024
1	13	0.0303	0.8451
1	14	0.6294	0.0001
1	15	0.1042	0.3186
1	16	0.5046	0.1110
1	17	0.1392	0.0001
1	18	0.0649	0.0002
1	19	0.0163	0.0070
1	20	0.3461	0.0152
1	21	0.7254	0.0000
1	22	0.8407	0.0011
1	23	0.1779	0.0003
1	24	0.5106	0.0000
1	25	0.0024	0.0001
1	26	0.1644	0.0280
1	27	0.4792	0.0003
1	28	0.0132	0.0001
1	29	0.4453	0.0004
1	30	0.5176	0.0010
1	31	0.0761	0.8913
1	32	0.1416	0.0004
1	33	0.0978	0.4787
1	34	0.0280	0.0203
1	35	0.1536	0.0018
1	36	0.2278	0.1967
1	37	0.2428	0.0112
1	38	0.0000	0.0000
1	39	0.7320	0.0111
1	40	0.8839	0.0001
1	41	0.3202	0.3772
1	42	0.0936	0.8513
1	43	0.0145	0.9644
1	44	0.0924	0.8699
1	45	0.0000	0.9097
1	46	0.2727	0.2918
1	47	0.0404	0.6824
1	48	0.1681	0.0009
1	49	0.0227	0.8686
1	50	0.0515	0.5652
1	51	0.0739	0.0008
1	52	0.0644	0.1119
1	53	0.0000	0.8480
1	54	0.2623	0.0002
1	55	0.0365	0.0954
1	56	0.0000	0.0000
1	57	0.0170	0.9347
1	58	0.0219	0.8237
1	59	0.0109	0.6668
1	60	0.1526	0.5765
1	61	0.0992	0.8537
1	62	0.2607	0.5252
1	63	0.1169	0.8608
1	64	0.0213	0.0003
1	65	0.0534	0.7825
1	66	0.0115	0.0000
1	67	0.1272	0.0170
1	68	0.1150	0.5415
1	69	0.8282	0.0002
1	70	0.7421	0.0003
1	71	0.2195	0.0159
1	72	0.0591	0.8990
1	73	0.0000	0.0000
1	74	0.1181	0.0144
1	75	0.2137	0.0000
1	76	0.0708	0.0003
1	77	0.1410	0.7086
1	78	0.0365	0.0303
1	79	0.0133	0.9537
1	80	0.2817	0.1248
1	81	0.0061	0.0001
1	82	0.1117	0.0003
1	83	0.0005	0.0000
1	84	0.0217	0.0003
1	85	0.0000	0.6569
1	86	0.7548	0.0002
1	87	0.0361	0.9118
1	88	0.1089	0.7596
1	89	0.0065	0.0015
1	90	0.2225	0.0129
1	91	0.4413	0.0006
1	92	0.4080	0.0022
1	93	0.0143	0.0003
1	94	0.1505	0.1861
1	95	0.1727	0.3426
1	96	0.0063	0.1093
1	97	0.2913	0.5448
1	98	0.2171	0.0000
1	99	0.0872	0.4415
1	100	0.0319	0.0004
1	101	0.0000	0.0330
1	102	0.2814	0.0000
1	103	0.1593	0.2780
1	104	0.0268	0.0033
1	105	0.0339	0.0018
1	106	0.6065	0.0002
1	107	0.6720	0.0055
1	108	0.9004	0.0001
1	109	0.0632	0.5713
1	110	0.0044	0.0001
1	111	0.2132	0.4545
1	112	0.0042	0.9668
1	113	0.0000	0.0000
1	114	0.0547	0.0910
1	115	0.0483	0.5702
1	116	0.2441	0.0085
1	117	0.0350	0.0016
1	118	0.0304	0.0608
1	119	0.0100	0.0156
1	120	0.0246	0.0067
1	121	0.0169	0.7742
1	122	0.8603	0.0004
1	123	0.1551	0.0321
1	124	0.7848	0.0617
1	125	0.1277	0.8162
1	126	0.2455	0.3919
1	127	0.5189	0.1415
1	128	0.5368	0.0006
1	129	0.3680	0.0023
1	130	0.0269	0.7696
1	131	0.0277	0.0011
1	132	0.0366	0.9322
1	133	0.1650	0.0019
1	134	0.7017	0.0004
1	135	0.6173	0.0030
1	136	0.2805	0.1508
1	137	0.7182	0.0002
1	138	0.8516	0.0001
1	139	0.1340	0.0017
1	140	0.0304	0.0023
1	141	0.4719	0.0003
1	142	0.0213	0.0003
1	143	0.1208	0.0067
1	144	0.0000	0.0001
1	145	0.0000	0.0000
1	146	0.2342	0.0003
1	147	0.1632	0.0025
1	148	0.0025	0.0001
1	149	0.8726	0.0006
1	150	0.0691	0.0062
1	151	0.2754	0.0045
1	152	0.8026	0.0007
1	153	0.1529	0.0008
1	154	0.0113	0.0010
1	155	0.0000	0.0000
1	156	0.0057	0.0001
1	157	0.0300	0.0009
1	158	0.1618	0.7498
1	159	0.7678	0.0004
1	160	0.0000	0.0000
1	161	0.1996	0.5040
1	162	0.0161	0.0002
1	163	0.1853	0.0000
1	164	0.7718	0.0002
1	165	0.9658	0.0045
1	166	0.0020	0.0001
1	167	0.1108	0.0009
1	168	0.5854	0.0010
1	169	0.0518	0.0001
1	170	0.4243	0.0009
1	171	0.0650	0.0002
1	172	0.1539	0.0004
1	173	0.2465	0.0059
1	174	0.6111	0.0299
1	175	0.6004	0.0824
1	176	0.1336	0.1041
1	177	0.1878	0.0006
1	178	0.4971	0.0015
1	179	0.8864	0.0004
1	180	0.6938	0.0033
1	181	0.3100	0.1539
1	182	0.5060	0.0001
1	183	0.0009	0.0000
1	184	0.1655	0.0001
1	185	0.0074	0.0001
1	186	0.4026	0.0024
1	187	0.0305	0.0001
1	188	0.0579	0.0002
1	189	0.1679	0.0156
1	190	0.0014	0.0000
1	191	0.1178	0.0101
1	192	0.8480	0.0001
1	193	0.1260	0.0000
1	194	0.1366	0.0374
1	195	0.7797	0.0000
1	196	0.0755	0.0007
1	197	0.0677	0.0001
1	198	0.0035	0.8586
1	199	0.0240	0.0271
1	200	0.0131	0.0001
2	0	0.0896	0.0004
2	1	0.3135	0.0018
2	2	0.0219	0.0000
2	3	0.0110	0.0001
2	4	0.0403	0.0001
2	5	0.6855	0.0059
2	6	0.4739	0.0006
2	7	0.8686	0.0001
2	8	0.0046	0.0010
2	9	0.4781	0.0001
2	10	0.1733	0.0002
2	11	0.1511	0.0000
2	12	0.3285	0.0011
2	13	0.0311	0.9021
2	14	0.3001	0.0005
2	15	0.0476	0.8668
2	16	0.0284	0.0004
2	17	0.0031	0.0000
2	18	0.0010	0.0000
2	19	0.0067	0.0011
2	20	0.0125	0.9633
2	21	0.0254	0.0000
2	22	0.0030	0.0004
2	23	0.8371	0.0000
2	24	0.3879	0.0000
2	25	0.0608	0.0001
2	26	0.0000	0.0006
2	27	0.5186	0.0006
2	28	0.1287	0.0000
2	29	0.0194	0.0001
2	30	0.0758	0.0017
2	31	0.1735	0.8063
2	32	0.0222	0.0001
2	33	0.5918	0.0522
2	34	0.0183	0.0411
2	35	0.6397	0.0793
2	36	0.1138	0.0092
2	37	0.0115	0.0110
2	38	0.0000	0.0000
2	39	0.0000	0.0120
2	40	0.0012	0.0000
2	41	0.0000	0.0279
2	42	0.1817	0.0029
2	43	0.0417	0.0045
2	44	0.5576	0.0015
2	45	0.1847	0.0723
2	46	0.3518	0.0445
2	47	0.4013	0.0178
2	48	0.5517	0.0005
2	49	0.2940	0.4389
2	50	0.0630	0.0003
2	51	0.0080	0.0020
2	52	0.4599	0.0038
2	53	0.1190	0.6610
2	54	0.0430	0.0000
2	55	0.1648	0.5458
2	56	0.0000	0.0000
2	57	0.1183	0.5294
2	58	0.0000	0.0582
2	59	0.3690	0.0628
2	60	0.1243	0.3149
2	61	0.1139	0.8145
2	62	0.1646	0.4334
2	63	0.1761	0.7189
2	64	0.1300	0.0003
2	65	0.4488	0.0126
2	66	0.0224	0.0000
2	67	0.3086	0.0003
2	68	0.3416	0.1654
2	69	0.0052	0.0373
2	70	0.0142	0.0000
2	71	0.2495	0.0015
2	72	0.1189	0.7669
2	73	0.0000	0.0000
2	74	0.1244	0.0038
2	75	0.0092	0.0000
2	76	0.2506	0.0000
2	77	0.5078	0.0320
2	78	0.0128	0.9647
2	79	0.6893	0.0002
2	80	0.0266	0.6245
2	81	0.0112	0.0000
2	82	0.0020	0.9554
2	83	0.0052	0.0000
2	84	0.0202	0.0001
2	85	0.1216	0.0006
2	86	0.8730	0.0000
2	87	0.6590	0.0016
2	88	0.0808	0.0097
2	89	0.0208	0.0005
2	90	0.0197	0.0200
2	91	0.5250	0.0011
2	92	0.5482	0.0009
2	93	0.0059	0.0001
2	94	0.0977	0.0499
2	95	0.3467	0.0024
2	96	0.0723	0.0009
2	97	0.4999	0.0313
2	98	0.1046	0.0000
2	99	0.0563	0.0049
2	100	0.0182	0.9714
2	101	0.7192	0.0469
2	102	0.0291	0.0000
2	103	0.0172	0.4803
2	104	0.0641	0.0002
2	105	0.0356	0.0581
2	106	0.8945	0.0001
2	107	0.0011	0.9784
2	108	0.0094	0.0000
2	109	0.0371	0.3987
2	110	0.8869	0.0016
2	111	0.0065	0.0152
2	112	0.0245	0.0054
2	113	0.0000	0.0000
2	114	0.5767	0.0011
2	115	0.1268	0.0279
2	116	0.0510	0.4106
2	117	0.0106	0.3697
2	118	0.0180	0.0005
2	119	0.0049	0.0110
2	120	0.0002	0.9806
2	121	0.0148	0.9764
2	122	0.0182	0.0001
2	123	0.0060	0.6328
2	124	0.0091	0.0049
2	125	0.0866	0.0273
2	126	0.0771	0.8434
2	127	0.0525	0.8136
2	128	0.5491	0.0003
2	129	0.6574	0.0008
2	130	0.0009	0.9968
2	131	0.0075	0.9175
2	132	0.6380	0.0066
2	133	0.6291	0.0494
2	134	0.2373	0.0001
2	135	0.0636	0.0005
2	136	0.0000	0.0549
2	137	0.0430	0.0000
2	138	0.0052	0.0000
2	139	0.0042	0.0004
2	140	0.1213	0.0009
2	141	0.4980	0.0001
2	142	0.0091	0.0001
2	143	0.0447	0.0354
2	144	0.0000	0.0000
2	145	0.0000	0.0000
2	146	0.0631	0.0001
2	147	0.0476	0.0013
2	148	0.1301	0.0007
2	149	0.2755	0.0003
2	150	0.1293	0.0077
2	151	0.0907	0.0000
2	152	0.0083	0.0001
2	153	0.0003	0.0001
2	154	0.0655	0.0021
2	155	0.0000	0.0000
2	156	0.0014	0.0000
2	157	0.0210	0.0132
2	158	0.0945	0.0021
2	159	0.0122	0.0001
2	160	0.0000	0.0000
2	161	0.3926	0.1457
2	162	0.0069	0.0001
2	163	0.0183	0.0000
2	164	0.0104	0.0001
2	165	0.0002	0.0000
2	166	0.0008	0.0000
2	167	0.0882	0.0003
2	168	0.0690	0.0011
2	169	0.0836	0.0001
2	170	0.6439	0.0002
2	171	0.2647	0.0000
2	172	0.0107	0.0001
2	173	0.2384	0.0005
2	174	0.3977	0.0005
2	175	0.0820	0.0780
2	176	0.1748	0.0010
2	177	0.0165	0.0002
2	178	0.0067	0.0010
2	179	0.0005	0.9569
2	180	0.4132	0.0383
2	181	0.4681	0.0019
2	182	0.0114	0.0000
2	183	0.0000	0.0000
2	184	0.0108	0.0000
2	185	0.0005	0.0001
2	186	0.0520	0.3762
2	187	0.1601	0.0002
2	188	0.1594	0.0002
2	189	0.0087	0.0004
2	190	0.0005	0.0000
2	191	0.0063	0.0001
2	192	0.0213	0.0000
2	193	0.2983	0.0000
2	194	0.0059	0.8950
2	195	0.0014	0.0000
2	196	0.2060	0.0001
2	197	0.0740	0.0271
2	198	0.6011	0.0006
2	199	0.0224	0.0000
2	200	0.0055	0.0000
3	0	0.0000	0.0000
3	1	0.8985	0.0018
3	2	0.0219	0.0000
3	3	0.0110	0.0001
3	4	0.0403	0.0001
3	5	0.3125	0.0059
3	6	0.5255	0.0006
3	7	0.2469	0.0001
3	8	0.0046	0.0010
3	9	0.6319	0.0001
3	10	0.8265	0.0002
3	11	0.1511	0.0000
3	12	0.7210	0.0011
3	13	0.2292	0.1448
3	14	0.8911	0.0005
3	15	0.3419	0.4495
3	16	0.0284	0.0004
3	17	0.0031	0.0000
3	18	0.0010	0.0000
3	19	0.0067	0.0011
3	20	0.6900	0.1173
3	21	0.0254	0.0000
3	22	0.0030	0.0004
3	23	0.1829	0.0000
3	24	0.6121	0.0000
3	25	0.9391	0.0001
3	26	0.0000	0.0006
3	27	0.9325	0.0006
3	28	0.9115	0.0000
3	29	0.0194	0.0001
3	30	0.0758	0.0017
3	31	0.0110	0.9289
3	32	0.0222	0.0001
3	33	0.5943	0.0522
3	34	0.0183	0.0411
3	35	0.4116	0.0793
3	36	0.1138	0.0092
3	37	0.0115	0.0110
3	38	0.0000	0.0000
3	39	0.0000	0.0120
3	40	0.0012	0.0000
3	41	0.0000	0.0279
3	42	0.1817	0.0029
3	43	0.0417	0.0045
3	44	0.4867	0.0015
3	45	0.1847	0.0723
3	46	0.6368	0.0445
3	47	0.5809	0.0178
3	48	0.4477	0.0005
3	49	0.2717	0.5857
3	50	0.0630	0.0003
3	51	0.0080	0.0020
3	52	0.5363	0.0038
3	53	0.0638	0.4955
3	54	0.0430	0.0000
3	55	0.0541	0.9214
3	56	0.0000	0.0000
3	57	0.1012	0.4742
3	58	0.0000	0.0582
3	59	0.7685	0.0628
3	60	0.0285	0.8243
3	61	0.0000	0.9401
3	62	0.2292	0.5751
3	63	0.0755	0.8658
3	64	0.1300	0.0003
3	65	0.5385	0.0126
3	66	0.0224	0.0000
3	67	0.6911	0.0003
3	68	0.0080	0.9779
3	69	0.0052	0.0373
3	70	0.0142	0.0000
3	71	0.8026	0.0015
3	72	0.0345	0.8832
3	73	0.0000	0.0000
3	74	0.0000	0.9989
3	75	0.0092	0.0000
3	76	0.7494	0.0000
3	77	0.4602	0.0320
3	78	0.1700	0.0590
3	79	0.5393	0.0002
3	80	0.0010	0.9867
3	81	0.0112	0.0000
3	82	0.4522	0.0491
3	83	0.0052	0.0000
3	84	0.0202	0.0001
3	85	0.1216	0.0006
3	86	0.1866	0.0000
3	87	0.3449	0.0016
3	88	0.0808	0.0097
3	89	0.0208	0.0005
3	90	0.0197	0.0200
3	91	0.4739	0.0011
3	92	0.8608	0.0009
3	93	0.0059	0.0001
3	94	0.0112	0.9805
3	95	0.6509	0.0024
3	96	0.9268	0.0009
3	97	0.6649	0.0313
3	98	0.1046	0.0000
3	99	0.0563	0.0049
3	100	0.1390	0.0287
3	101	0.6780	0.0469
3	102	0.0291	0.0000
3	103	0.0306	0.5708
3	104	0.9357	0.0002
3	105	0.0356	0.0581
3	106	0.2196	0.0001
3	107	0.6516	0.0425
3	108	0.0094	0.0000
3	109	0.0109	0.9367
3	110	0.1115	0.0016
3	111	0.0003	0.9930
3	112	0.0001	0.9976
3	113	0.0000	0.0000
3	114	0.4222	0.0011
3	115	0.1268	0.0279
3	116	0.0345	0.5901
3	117	0.0244	0.8008
3	118	0.0180	0.0005
3	119	0.0049	0.0110
3	120	0.0010	0.2554
3	121	0.0718	0.0291
3	122	0.0182	0.0001
3	123	0.0180	0.5380
3	124	0.0091	0.0049
3	125	0.0866	0.0273
3	126	0.3264	0.1736
3	127	0.4902	0.2140
3	128	0.4688	0.0003
3	129	0.3845	0.0008
3	130	0.7667	0.0099
3	131	0.5544	0.1938
3	132	0.5435	0.0066
3	133	0.4771	0.0494
3	134	0.9370	0.0001
3	135	0.0636	0.0005
3	136	0.0026	0.9868
3	137	0.0430	0.0000
3	138	0.0052	0.0000
3	139	0.0042	0.0004
3	140	0.8803	0.0009
3	141	0.7639	0.0001
3	142	0.0091	0.0001
3	143	0.0447	0.0354
3	144	0.0000	0.0000
3	145	0.0000	0.0000
3	146	0.0631	0.0001
3	147	0.0476	0.0013
3	148	0.8734	0.0007
3	149	0.7263	0.0003
3	150	0.8650	0.0077
3	151	0.9164	0.0000
3	152	0.0083	0.0001
3	153	0.0003	0.0001
3	154	0.9717	0.0021
3	155	0.0000	0.0000
3	156	0.0014	0.0000
3	157	0.0042	0.9890
3	158	0.0945	0.0021
3	159	0.0122	0.0001
3	160	0.0000	0.0000
3	161	0.6751	0.1457
3	162	0.0069	0.0001
3	163	0.0183	0.0000
3	164	0.0104	0.0001
3	165	0.0002	0.0000
3	166	0.0008	0.0000
3	167	0.9175	0.0003
3	168	0.0690	0.0011
3	169	0.9645	0.0001
3	170	0.4655	0.0002
3	171	0.7385	0.0000
3	172	0.0107	0.0001
3	173	0.7611	0.0005
3	174	0.8000	0.0005
3	175	0.0820	0.0780
3	176	0.8353	0.0010
3	177	0.0165	0.0002
3	178	0.0067	0.0010
3	179	0.1359	0.0729
3	180	0.8094	0.0383
3	181	0.5300	0.0019
3	182	0.0114	0.0000
3	183	0.0000	0.0000
3	184	0.0108	0.0000
3	185	0.0005	0.0001
3	186	0.0373	0.6391
3	187	0.8687	0.0002
3	188	0.1594	0.0002
3	189	0.0087	0.0004
3	190	0.0005	0.0000
3	191	0.0063	0.0001
3	192	0.0213	0.0000
3	193	0.7017	0.0000
3	194	0.0144	0.1539
3	195	0.0014	0.0000
3	196	0.8055	0.0001
3	197	0.9405	0.0271
3	198	0.4183	0.0006
3	199	0.0224	0.0000
3	200	0.0055	0.0000
4	0	0.1891	0.0006
4	1	0.5213	0.0278
4	2	0.0901	0.0000
4	3	0.0313	0.0005
4	4	0.1416	0.0005
4	5	0.3937	0.0315
4	6	0.4982	0.0020
4	7	0.3997	0.0005
4	8	0.0165	0.0141
4	9	0.6190	0.0002
4	10	0.2604	0.0005
4	11	0.5188	0.0001
4	12	0.4926	0.0028
4	13	0.3573	0.2531
4	14	0.4846	0.0056
4	15	0.1566	0.6483
4	16	0.0883	0.0098
4	17	0.0146	0.0001
4	18	0.0037	0.0001
4	19	0.0243	0.0152
4	20	0.5401	0.2141
4	21	0.0682	0.0000
4	22	0.0107	0.0014
4	23	0.2719	0.0002
4	24	0.4706	0.0000
4	25	0.0885	0.0002
4	26	0.0000	0.0087
4	27	0.6829	0.0013
4	28	0.2490	0.0002
4	29	0.0737	0.0003
4	30	0.2623	0.0173
4	31	0.0464	0.9211
4	32	0.1030	0.0003
4	33	0.4388	0.3950
4	34	0.0279	0.6743
4	35	0.3703	0.4011
4	36	0.2751	0.0478
4	37	0.0290	0.1617
4	38	0.0000	0.0000
4	39	0.0007	0.4726
4	40	0.0044	0.0001
4	41	0.0056	0.8036
4	42	0.4781	0.0159
4	43	0.1303	0.0489
4	44	0.5377	0.0214
4	45	0.2682	0.3058
4	46	0.3462	0.3581
4	47	0.4424	0.0933
4	48	0.4928	0.0017
4	49	0.3394	0.5283
4	50	0.2050	0.0070
4	51	0.0307	0.0158
4	52	0.4837	0.0276
4	53	0.1047	0.7590
4	54	0.2050	0.0001
4	55	0.0892	0.7991
4	56	0.0000	0.0000
4	57	0.2018	0.5041
4	58	0.0025	0.4962
4	59	0.3683	0.3854
4	60	0.1559	0.5966
4	61	0.0494	0.9215
4	62	0.2920	0.5121
4	63	0.0643	0.9014
4	64	0.5581	0.0009
4	65	0.4649	0.0665
4	66	0.0956	0.0000
4	67	0.4307	0.0009
4	68	0.3226	0.3236
4	69	0.0049	0.8908
4	70	0.0457	0.0001
4	71	0.4160	0.0063
4	72	0.0668	0.8960
4	73	0.0000	0.0000
4	74	0.2498	0.0051
4	75	0.0370	0.0000
4	76	0.3762	0.0001
4	77	0.3838	0.2262
4	78	0.2406	0.1138
4	79	0.6952	0.0009
4	80	0.0534	0.8009
4	81	0.0626	0.0002
4	82	0.5035	0.0545
4	83	0.0364	0.0001
4	84	0.0952	0.0004
4	85	0.3856	0.0122
4	86	0.2931	0.0001
4	87	0.4377	0.0057
4	88	0.1663	0.0504
4	89	0.0899	0.0015
4	90	0.0281	0.6257
4	91	0.4926	0.0108
4	92	0.6064	0.0025
4	93	0.0173	0.0003
4	94	0.1707	0.1160
4	95	0.4481	0.0169
4	96	0.1084	0.0090
4	97	0.5884	0.1058
4	98	0.5050	0.0000
4	99	0.1328	0.0276
4	100	0.2112	0.0378
4	101	0.1539	0.7897
4	102	0.0811	0.0000
4	103	0.0417	0.6471
4	104	0.0920	0.0048
4	105	0.0438	0.7371
4	106	0.5227	0.0005
4	107	0.4601	0.0626
4	108	0.0707	0.0001
4	109	0.1013	0.5933
4	110	0.1707	0.0111
4	111	0.0199	0.0309
4	112	0.0661	0.0073
4	113	0.0000	0.0000
4	114	0.4729	0.0063
4	115	0.2277	0.1428
4	116	0.1170	0.4856
4	117	0.0246	0.6683
4	118	0.0460	0.0027
4	119	0.0123	0.1712
4	120	0.0128	0.3942
4	121	0.1162	0.0507
4	122	0.0929	0.0004
4	123	0.0353	0.6461
4	124	0.0246	0.0278
4	125	0.1711	0.2176
4	126	0.4637	0.2801
4	127	0.2994	0.3459
4	128	0.5132	0.0009
4	129	0.4954	0.0028
4	130	0.3778	0.0183
4	131	0.2572	0.3312
4	132	0.6382	0.0487
4	133	0.3480	0.4573
4	134	0.5097	0.0005
4	135	0.2503	0.0121
4	136	0.0005	0.1294
4	137	0.2960	0.0003
4	138	0.0179	0.0001
4	139	0.0160	0.0014
4	140	0.2080	0.0069
4	141	0.6746	0.0005
4	142	0.0264	0.0004
4	143	0.0977	0.3051
4	144	0.0000	0.0000
4	145	0.0000	0.0000
4	146	0.2134	0.0003
4	147	0.1604	0.0168
4	148	0.1984	0.0078
4	149	0.4040	0.0011
4	150	0.1902	0.0489
4	151	0.1462	0.0019
4	152	0.0396	0.0003
4	153	0.0011	0.0039
4	154	0.1218	0.0110
4	155	0.0000	0.0000
4	156	0.0049	0.0001
4	157	0.0499	0.0179
4	158	0.3178	0.0188
4	159	0.0380	0.0004
4	160	0.0000	0.0000
4	161	0.3821	0.4090
4	162	0.0196	0.0002
4	163	0.0502	0.0000
4	164	0.0326	0.0002
4	165	0.0010	0.0001
4	166	0.0026	0.0001
4	167	0.1431	0.0009
4	168	0.2903	0.0179
4	169	0.1461	0.0002
4	170	0.5880	0.0006
4	171	0.3931	0.0000
4	172	0.0320	0.0004
4	173	0.3557	0.0022
4	174	0.5822	0.0018
4	175	0.1334	0.5398
4	176	0.2909	0.0090
4	177	0.0475	0.0007
4	178	0.0278	0.0138
4	179	0.2526	0.1400
4	180	0.4674	0.2544
4	181	0.4959	0.0083
4	182	0.0547	0.0000
4	183	0.0002	0.0000
4	184	0.0555	0.0000
4	185	0.0042	0.0020
4	186	0.1511	0.4828
4	187	0.2816	0.0018
4	188	0.4769	0.0006
4	189	0.0470	0.0096
4	190	0.0017	0.0000
4	191	0.0331	0.0016
4	192	0.1028	0.0001
4	193	0.4236	0.0000
4	194	0.0312	0.2803
4	195	0.0155	0.0000
4	196	0.3386	0.0005
4	197	0.0095	0.9258
4	198	0.5060	0.0022
4	199	0.0921	0.0003
4	200	0.0170	0.0001
5	0	0.0000	0.0000
5	1	0.0043	0.0000
5	2	0.0935	0.0000
5	3	0.0116	0.0002
5	4	0.0447	0.0001
5	5	0.0418	0.0004
5	6	0.0647	0.0015
5	7	0.4409	0.0002
5	8	0.3046	0.0139
5	9	0.3834	0.0001
5	10	0.0209	0.0001
5	11	0.0273	0.0000
5	12	0.0917	0.0005
5	13	0.0243	0.9569
5	14	0.5750	0.0000
5	15	0.0136	0.9790
5	16	0.0033	0.9932
5	17	0.0089	0.0000
5	18	0.0608	0.0017
5	19	0.0021	0.9903
5	20	0.0357	0.8537
5	21	0.0766	0.0000
5	22	0.0164	0.0004
5	23	0.0010	0.9974
5	24	0.5401	0.0000
5	25	0.0009	0.0001
5	26	0.1748	0.7338
5	27	0.4105	0.0002
5	28	0.0033	0.0002
5	29	0.3157	0.0001
5	30	0.3811	0.0002
5	31	0.0163	0.9734
5	32	0.9797	0.0001
5	33	0.5231	0.0218
5	34	0.7747	0.1995
5	35	0.0000	1.0000
5	36	0.0004	0.9994
5	37	0.1753	0.0216
5	38	0.0000	0.0000
5	39	0.0373	0.0422
5	40	0.0021	0.0000
5	41	0.3482	0.5608
5	42	0.2365	0.7023
5	43	0.1064	0.6515
5	44	0.8767	0.0001
5	45	0.0168	0.9716
5	46	0.0025	0.9913
5	47	0.3974	0.0056
5	48	0.9252	0.0008
5	49	0.0911	0.4278
5	50	0.0292	0.0340
5	51	0.1099	0.0007
5	52	0.0844	0.0005
5	53	0.0178	0.6374
5	54	0.7829	0.0000
5	55	0.0053	0.9893
5	56	0.1856	0.7357
5	57	0.3676	0.0326
5	58	0.1203	0.6290
5	59	0.0304	0.9525
5	60	0.0582	0.7865
5	61	0.0000	0.9659
5	62	0.2150	0.5808
5	63	0.0516	0.9186
5	64	0.0001	0.9998
5	65	0.0128	0.9806
5	66	0.0002	0.9998
5	67	0.9255	0.0001
5	68	0.3123	0.0069
5	69	0.8734	0.0130
5	70	0.1028	0.0981
5	71	0.0355	0.5955
5	72	0.0112	0.9632
5	73	0.0000	0.0000
5	74	0.0519	0.0004
5	75	0.2954	0.0000
5	76	0.8604	0.0951
5	77	0.2694	0.5567
5	78	0.0109	0.6198
5	79	0.2900	0.0006
5	80	0.0383	0.9423
5	81	0.0899	0.0001
5	82	0.0006	0.9990
5	83	0.0001	0.0000
5	84	0.1254	0.0012
5	85	0.2261	0.0584
5	86	0.0563	0.0000
5	87	0.0047	0.9890
5	88	0.0021	0.9979
5	89	0.0054	0.9282
5	90	0.0250	0.9431
5	91	0.3715	0.0002
5	92	0.3053	0.0009
5	93	0.0002	0.9997
5	94	0.0010	0.9989
5	95	0.0226	0.9703
5	96	0.0048	0.0002
5	97	0.1898	0.7253
5	98	0.1924	0.0000
5	99	0.0003	0.9991
5	100	0.0556	0.0002
5	101	0.1222	0.8282
5	102	0.1680	0.0000
5	103	0.1378	0.5475
5	104	0.0006	0.9984
5	105	0.0003	0.9967
5	106	0.9258	0.0001
5	107	0.0008	0.9940
5	108	0.0014	0.0000
5	109	0.0091	0.9660
5	110	0.0042	0.0004
5	111	0.2613	0.4466
5	112	0.0003	0.9993
5	113	0.0000	0.0000
5	114	0.2507	0.0747
5	115	0.1873	0.5830
5	116	0.0676	0.1652
5	117	0.0004	0.9971
5	118	0.0245	0.9630
5	119	0.0066	0.9440
5	120	0.0000	0.9995
5	121	0.9565	0.0135
5	122	0.0113	0.0001
5	123	0.0721	0.8299
5	124	0.0439	0.9381
5	125	0.0002	0.9981
5	126	0.5070	0.1778
5	127	0.0112	0.9730
5	128	0.2241	0.0003
5	129	0.3506	0.0012
5	130	0.2245	0.3912
5	131	0.0003	0.9995
5	132	0.0006	0.9972
5	133	0.0001	0.9994
5	134	0.4074	0.0004
5	135	0.3533	0.0007
5	136	0.0022	0.9913
5	137	0.9273	0.0000
5	138	0.9957	0.0001
5	139	0.1867	0.0005
5	140	0.0632	0.0008
5	141	0.8756	0.0001
5	142	0.0571	0.0001
5	143	0.0070	0.9865
5	144	0.0003	0.9986
5	145	0.0000	0.0000
5	146	0.0901	0.0001
5	147	0.3726	0.0011
5	148	0.9905	0.0001
5	149	0.9726	0.0001
5	150	0.1907	0.0025
5	151	0.0006	0.9943
5	152	0.9096	0.0003
5	153	0.0406	0.0001
5	154	0.0031	0.9903
5	155	0.0000	0.0000
5	156	0.0244	0.0000
5	157	0.0004	0.9980
5	158	0.8666	0.0020
5	159	0.9322	0.0001
5	160	0.0000	0.0000
5	161	0.0058	0.9834
5	162	0.0528	0.0001
5	163	0.0305	0.0000
5	164	0.9270	0.0001
5	165	0.0022	0.3083
5	166	0.0008	0.0000
5	167	0.0020	0.9963
5	168	0.9699	0.0001
5	169	0.9147	0.0001
5	170	0.4915	0.0002
5	171	0.0212	0.9741
5	172	0.0000	0.0000
5	173	0.2205	0.0027
5	174	0.0003	0.9993
5	175	0.0014	0.9975
5	176	0.0002	0.9995
5	177	0.0008	0.9940
5	178	0.0019	0.9930
5	179	0.0373	0.0001
5	180	0.6631	0.0008
5	181	0.7308	0.0043
5	182	0.0673	0.0001
5	183	0.8156	0.0001
5	184	0.0275	0.0000
5	185	0.2336	0.0007
5	186	0.6711	0.0004
5	187	0.7627	0.0001
5	188	0.8551	0.0001
5	189	0.4876	0.0000
5	190	0.9926	0.0000
5	191	0.7266	0.0153
5	192	0.0052	0.0000
5	193	0.1959	0.0000
5	194	0.0059	0.9939
5	195	0.2361	0.0000
5	196	0.1459	0.0005
5	197	0.0155	0.0000
5	198	0.7777	0.0006
5	199	0.8037	0.0001
5	200	0.9770	0.0001
6	0	0.0164	0.0000
6	1	0.0004	0.0000
6	2	0.0075	0.0000
6	3	0.0019	0.0000
6	4	0.0024	0.0000
6	5	0.0030	0.0000
6	6	0.8697	0.0002
6	7	0.3907	0.0001
6	8	0.1287	0.0965
6	9	0.0254	0.0000
6	10	0.0022	0.0000
6	11	0.9571	0.0000
6	12	0.0049	0.0001
6	13	0.0500	0.0031
6	14	0.0255	0.0000
6	15	0.0000	0.0194
6	16	0.0341	0.0014
6	17	0.0004	0.0000
6	18	0.0005	0.0000
6	19	0.8649	0.0004
6	20	0.8311	0.0083
6	21	0.0069	0.0000
6	22	0.0007	0.0001
6	23	0.0043	0.0000
6	24	0.6545	0.0000
6	25	0.0002	0.0000
6	26	0.4119	0.0068
6	27	0.6029	0.0000
6	28	0.9550	0.0000
6	29	0.0124	0.0000
6	30	0.0122	0.0000
6	31	0.0581	0.6843
6	32	0.9200	0.0000
6	33	0.6290	0.0019
6	34	0.0035	0.0013
6	35	0.0227	0.0002
6	36	0.7475	0.0004
6	37	0.0127	0.0005
6	38	0.0000	0.0000
6	39	0.0089	0.0054
6	40	0.0002	0.0000
6	41	0.0271	0.0035
6	42	0.0103	0.0020
6	43	0.0131	0.0015
6	44	0.7322	0.0000
6	45	0.6408	0.0019
6	46	0.0469	0.0058
6	47	0.6628	0.0007
6	48	0.0027	0.0000
6	49	0.0457	0.0209
6	50	0.0028	0.0005
6	51	0.0033	0.0002
6	52	0.8616	0.0003
6	53	0.0184	0.0024
6	54	0.0047	0.0000
6	55	0.0386	0.0078
6	56	0.0375	0.0094
6	57	0.0455	0.0015
6	58	0.0725	0.0199
6	59	0.6544	0.0186
6	60	0.0013	0.0032
6	61	0.2103	0.1076
6	62	0.0607	0.0069
6	63	0.4558	0.1089
6	64	0.0019	0.0000
6	65	0.0430	0.0038
6	66	0.0011	0.0000
6	67	0.8884	0.0000
6	68	0.0524	0.0008
6	69	0.0034	0.0000
6	70	0.2821	0.0001
6	71	0.0165	0.0052
6	72	0.2762	0.1755
6	73	0.0000	0.0000
6	74	0.1876	0.0001
6	75	0.3626	0.0000
6	76	0.3242	0.0001
6	77	0.0284	0.0038
6	78	0.0034	0.0015
6	79	0.0175	0.0001
6	80	0.5218	0.0076
6	81	0.0007	0.0000
6	82	0.0198	0.0001
6	83	0.0000	0.0000
6	84	0.8551	0.0001
6	85	0.0131	0.0009
6	86	0.8695	0.0000
6	87	0.0112	0.0005
6	88	0.0050	0.0017
6	89	0.0004	0.0002
6	90	0.0133	0.0008
6	91	0.6076	0.0001
6	92	0.0181	0.0002
6	93	0.0019	0.0000
6	94	0.0297	0.0069
6	95	0.0128	0.0033
6	96	0.0006	0.0000
6	97	0.6700	0.0116
6	98	0.0162	0.0000
6	99	0.0049	0.0015
6	100	0.0040	0.0000
6	101	0.4194	0.0112
6	102	0.4319	0.0000
6	103	0.0069	0.0023
6	104	0.0019	0.0001
6	105	0.0073	0.0025
6	106	0.4883	0.0000
6	107	0.6966	0.0162
6	108	0.0001	0.0000
6	109	0.0202	0.0114
6	110	0.9537	0.0000
6	111	0.0657	0.5375
6	112	0.4780	0.0001
6	113	0.0000	0.0000
6	114	0.4836	0.0009
6	115	0.0328	0.0062
6	116	0.0033	0.0036
6	117	0.0041	0.0001
6	118	0.0042	0.0005
6	119	0.0011	0.0011
6	120	0.0015	0.0001
6	121	0.0068	0.0058
6	122	0.0006	0.0000
6	123	0.0038	0.0035
6	124	0.0018	0.0007
6	125	0.0044	0.0001
6	126	0.1239	0.7775
6	127	0.0416	0.0136
6	128	0.6493	0.0001
6	129	0.0149	0.0001
6	130	0.0117	0.0058
6	131	0.1901	0.0002
6	132	0.0181	0.0002
6	133	0.0156	0.0001
6	134	0.0069	0.0000
6	135	0.4314	0.0003
6	136	0.0000	0.0001
6	137	0.0029	0.0000
6	138	0.0015	0.0000
6	139	0.0032	0.0001
6	140	0.0034	0.0001
6	141	0.5687	0.0000
6	142	0.0024	0.0000
6	143	0.0010	0.0003
6	144	0.0000	0.0000
6	145	0.0000	0.0000
6	146	0.7960	0.0000
6	147	0.0229	0.0001
6	148	0.0002	0.0000
6	149	0.0006	0.0000
6	150	0.0076	0.0001
6	151	0.0128	0.0002
6	152	0.0046	0.0000
6	153	0.0022	0.0000
6	154	0.0009	0.0000
6	155	0.0000	0.0000
6	156	0.4268	0.0001
6	157	0.0035	0.0001
6	158	0.0120	0.0000
6	159	0.0033	0.0000
6	160	0.0000	0.0000
6	161	0.1971	0.5058
6	162	0.0021	0.0000
6	163	0.0038	0.0000
6	164	0.0033	0.0000
6	165	0.0004	0.0070
6	166	0.0002	0.0000
6	167	0.8964	0.0002
6	168	0.0051	0.0000
6	169	0.8122	0.0000
6	170	0.3932	0.0001
6	171	0.0051	0.0001
6	172	0.0021	0.0000
6	173	0.0015	0.9776
6	174	0.0162	0.0000
6	175	0.0303	0.0004
6	176	0.8384	0.0002
6	177	0.0050	0.0000
6	178	0.4381	0.0001
6	179	0.0018	0.0000
6	180	0.4631	0.0001
6	181	0.0125	0.0002
6	182	0.0041	0.0000
6	183	0.0141	0.0000
6	184	0.0011	0.0000
6	185	0.4482	0.0002
6	186	0.6555	0.0001
6	187	0.3008	0.0000
6	188	0.2914	0.0001
6	189	0.0084	0.0000
6	190	0.0001	0.0000
6	191	0.7159	0.0010
6	192	0.0004	0.0000
6	193	0.4551	0.0000
6	194	0.9236	0.0001
6	195	0.0117	0.0000
6	196	0.0243	0.0002
6	197	0.0003	0.0000
6	198	0.0278	0.0001
6	199	0.7803	0.0000
6	200	0.0011	0.0000
7	0	0.0164	0.0000
7	1	0.0004	0.0000
7	2	0.0075	0.0000
7	3	0.0019	0.0000
7	4	0.0024	0.0000
7	5	0.0030	0.0000
7	6	0.1301	0.0002
7	7	0.6338	0.0001
7	8	0.0121	0.9037
7	9	0.0254	0.0000
7	10	0.0022	0.0000
7	11	0.0510	0.0000
7	12	0.0049	0.0001
7	13	0.0500	0.0031
7	14	0.0255	0.0000
7	15	0.0000	0.0194
7	16	0.0341	0.0014
7	17	0.0004	0.0000
7	18	0.0005	0.0000
7	19	0.1355	0.0004
7	20	0.2708	0.0083
7	21	0.0069	0.0000
7	22	0.0007	0.0001
7	23	0.0043	0.0000
7	24	0.3455	0.0000
7	25	0.0002	0.0000
7	26	0.6152	0.0068
7	27	0.4162	0.0000
7	28	0.0450	0.0000
7	29	0.0124	0.0000
7	30	0.0122	0.0000
7	31	0.1175	0.6093
7	32	0.0936	0.0000
7	33	0.3691	0.0019
7	34	0.0035	0.0013
7	35	0.0227	0.0002
7	36	0.2661	0.0004
7	37	0.0127	0.0005
7	38	0.0000	0.0000
7	39	0.0089	0.0054
7	40	0.0002	0.0000
7	41	0.0271	0.0035
7	42	0.0103	0.0020
7	43	0.0131	0.0015
7	44	0.2886	0.0000
7	45	0.4087	0.0019
7	46	0.0469	0.0058
7	47	0.3365	0.0007
7	48	0.0027	0.0000
7	49	0.0457	0.0209
7	50	0.0028	0.0005
7	51	0.0033	0.0002
7	52	0.3167	0.0003
7	53	0.0184	0.0024
7	54	0.0047	0.0000
7	55	0.0386	0.0078
7	56	0.0375	0.0094
7	57	0.0455	0.0015
7	58	0.0725	0.0199
7	59	0.3538	0.0186
7	60	0.0013	0.0032
7	61	0.2103	0.1076
7	62	0.0607	0.0069
7	63	0.4353	0.1089
7	64	0.0019	0.0000
7	65	0.0430	0.0038
7	66	0.0011	0.0000
7	67	0.1116	0.0000
7	68	0.0524	0.0008
7	69	0.0034	0.0000
7	70	0.7882	0.0001
7	71	0.0165	0.0052
7	72	0.2762	0.1755
7	73	0.0000	0.0000
7	74	0.8123	0.0001
7	75	0.6477	0.0000
7	76	0.6759	0.0001
7	77	0.0284	0.0038
7	78	0.0034	0.0015
7	79	0.0175	0.0001
7	80	0.4706	0.0076
7	81	0.0007	0.0000
7	82	0.0198	0.0001
7	83	0.0000	0.0000
7	84	0.1448	0.0001
7	85	0.0131	0.0009
7	86	0.1358	0.0000
7	87	0.0112	0.0005
7	88	0.0050	0.0017
7	89	0.0004	0.0002
7	90	0.0133	0.0008
7	91	0.3923	0.0001
7	92	0.0181	0.0002
7	93	0.0019	0.0000
7	94	0.0297	0.0069
7	95	0.0128	0.0033
7	96	0.0006	0.0000
7	97	0.5154	0.0116
7	98	0.0162	0.0000
7	99	0.0049	0.0015
7	100	0.0040	0.0000
7	101	0.5693	0.0112
7	102	0.5681	0.0000
7	103	0.0069	0.0023
7	104	0.0019	0.0001
7	105	0.0073	0.0025
7	106	0.5377	0.0000
7	107	0.2951	0.0162
7	108	0.0001	0.0000
7	109	0.0202	0.0114
7	110	0.0463	0.0000
7	111	0.0342	0.4643
7	112	0.5219	0.0001
7	113	0.0000	0.0000
7	114	0.5155	0.0009
7	115	0.0328	0.0062
7	116	0.0033	0.0036
7	117	0.0041	0.0001
7	118	0.0042	0.0005
7	119	0.0011	0.0011
7	120	0.0015	0.0001
7	121	0.0068	0.0058
7	122	0.0006	0.0000
7	123	0.0038	0.0035
7	124	0.0018	0.0007
7	125	0.0044	0.0001
7	126	0.2902	0.2413
7	127	0.0416	0.0136
7	128	0.3569	0.0001
7	129	0.0149	0.0001
7	130	0.0117	0.0058
7	131	0.8097	0.0002
7	132	0.0181	0.0002
7	133	0.0156	0.0001
7	134	0.0069	0.0000
7	135	0.5683	0.0003
7	136	0.0000	0.0001
7	137	0.0029	0.0000
7	138	0.0015	0.0000
7	139	0.0032	0.0001
7	140	0.0034	0.0001
7	141	0.4538	0.0000
7	142	0.0024	0.0000
7	143	0.0010	0.0003
7	144	0.0000	0.0000
7	145	0.0000	0.0000
7	146	0.2039	0.0000
7	147	0.0229	0.0001
7	148	0.0002	0.0000
7	149	0.0006	0.0000
7	150	0.0076	0.0001
7	151	0.0128	0.0002
7	152	0.0046	0.0000
7	153	0.0022	0.0000
7	154	0.0009	0.0000
7	155	0.0000	0.0000
7	156	0.6745	0.0001
7	157	0.0035	0.0001
7	158	0.0120	0.0000
7	159	0.0033	0.0000
7	160	0.0000	0.0000
7	161	0.1142	0.4966
7	162	0.0021	0.0000
7	163	0.0038	0.0000
7	164	0.0033	0.0000
7	165	0.0004	0.0070
7	166	0.0002	0.0000
7	167	0.1058	0.0002
7	168	0.0051	0.0000
7	169	0.3236	0.0000
7	170	0.6764	0.0001
7	171	0.0051	0.0001
7	172	0.0021	0.0000
7	173	0.0580	0.0242
7	174	0.0162	0.0000
7	175	0.0303	0.0004
7	176	0.1614	0.0002
7	177	0.0050	0.0000
7	178	0.5618	0.0001
7	179	0.0018	0.0000
7	180	0.6184	0.0001
7	181	0.0125	0.0002
7	182	0.0041	0.0000
7	183	0.0141	0.0000
7	184	0.0011	0.0000
7	185	0.5667	0.0002
7	186	0.3953	0.0001
7	187	0.7134	0.0000
7	188	0.7086	0.0001
7	189	0.0084	0.0000
7	190	0.0001	0.0000
7	191	0.2831	0.0010
7	192	0.0004	0.0000
7	193	0.5449	0.0000
7	194	0.0897	0.0001
7	195	0.0117	0.0000
7	196	0.0243	0.0002
7	197	0.0003	0.0000
7	198	0.0278	0.0001
7	199	0.2376	0.0000
7	200	0.0011	0.0000
8	0	0.4393	0.0005
8	1	0.0055	0.0000
8	2	0.1213	0.0000
8	3	0.0103	0.0001
8	4	0.0309	0.0001
8	5	0.0304	0.0002
8	6	0.1851	0.0008
8	7	0.5734	0.0001
8	8	0.2703	0.1182
8	9	0.6899	0.0001
8	10	0.0244	0.0001
8	11	0.0768	0.0000
8	12	0.0802	0.0003
8	13	0.0699	0.8466
8	14	0.5653	0.0000
8	15	0.0004	0.9607
8	16	0.4617	0.0735
8	17	0.0140	0.0000
8	18	0.0246	0.0002
8	19	0.1757	0.0093
8	20	0.0650	0.8488
8	21	0.0790	0.0000
8	22	0.0153	0.0003
8	23	0.1154	0.0002
8	24	0.4793	0.0000
8	25	0.0007	0.0000
8	26	0.1885	0.7231
8	27	0.5771	0.0001
8	28	0.0507	0.0017
8	29	0.3167	0.0001
8	30	0.3445	0.0001
8	31	0.0553	0.8966
8	32	0.1589	0.0000
8	33	0.4648	0.0336
8	34	0.0231	0.2360
8	35	0.4165	0.0032
8	36	0.4447	0.0135
8	37	0.1517	0.0192
8	38	0.0000	0.0000
8	39	0.0002	0.9974
8	40	0.0026	0.0000
8	41	0.2758	0.5395
8	42	0.2591	0.4100
8	43	0.1980	0.1464
8	44	0.4718	0.0004
8	45	0.6503	0.1066
8	46	0.2643	0.1769
8	47	0.4531	0.0073
8	48	0.0600	0.0001
8	49	0.0876	0.7311
8	50	0.0246	0.0381
8	51	0.1013	0.0005
8	52	0.8350	0.0018
8	53	0.1221	0.3289
8	54	0.1920	0.0000
8	55	0.1894	0.3108
8	56	0.0716	0.7559
8	57	0.3669	0.0360
8	58	0.0452	0.8900
8	59	0.0303	0.9423
8	60	0.0044	0.7101
8	61	0.0964	0.8365
8	62	0.0024	0.9947
8	63	0.0997	0.8019
8	64	0.0709	0.0002
8	65	0.2938	0.1514
8	66	0.0145	0.0000
8	67	0.1692	0.0001
8	68	0.6162	0.0102
8	69	0.0923	0.0018
8	70	0.4198	0.0141
8	71	0.0709	0.4324
8	72	0.1290	0.7698
8	73	0.0000	0.0000
8	74	0.2274	0.0002
8	75	0.4602	0.0000
8	76	0.4067	0.0054
8	77	0.2555	0.5384
8	78	0.0096	0.6174
8	79	0.5595	0.0004
8	80	0.3136	0.3777
8	81	0.0311	0.0000
8	82	0.8953	0.0005
8	83	0.0001	0.0000
8	84	0.2190	0.0003
8	85	0.1939	0.0620
8	86	0.1976	0.0000
8	87	0.2633	0.0069
8	88	0.0411	0.1080
8	89	0.0025	0.0078
8	90	0.1517	0.0613
8	91	0.4763	0.0001
8	92	0.5842	0.0007
8	93	0.0302	0.0003
8	94	0.1636	0.3293
8	95	0.1137	0.3799
8	96	0.0045	0.0003
8	97	0.3476	0.5355
8	98	0.8112	0.0000
8	99	0.0506	0.1992
8	100	0.0437	0.0001
8	101	0.0104	0.9763
8	102	0.4608	0.0000
8	103	0.0542	0.5655
8	104	0.0193	0.0026
8	105	0.0004	0.9935
8	106	0.5916	0.0000
8	107	0.0032	0.9925
8	108	0.0020	0.0000
8	109	0.0373	0.7611
8	110	0.0503	0.0001
8	111	0.2258	0.5183
8	112	0.4948	0.0006
8	113	0.0000	0.0000
8	114	0.4612	0.0645
8	115	0.1549	0.3265
8	116	0.0054	0.8281
8	117	0.0438	0.0011
8	118	0.0298	0.0804
8	119	0.0180	0.3084
8	120	0.0094	0.0027
8	121	0.0002	0.9967
8	122	0.0117	0.0000
8	123	0.0046	0.9490
8	124	0.0184	0.0266
8	125	0.0394	0.0210
8	126	0.4216	0.3487
8	127	0.1304	0.6055
8	128	0.4509	0.0002
8	129	0.3130	0.0008
8	130	0.0723	0.4800
8	131	0.2284	0.0009
8	132	0.2621	0.0042
8	133	0.3217	0.0014
8	134	0.7332	0.0001
8	135	0.4799	0.0007
8	136	0.0000	0.0091
8	137	0.1227	0.0000
8	138	0.0397	0.0000
8	139	0.1124	0.0003
8	140	0.0408	0.0007
8	141	0.6145	0.0001
8	142	0.0336	0.0001
8	143	0.0106	0.0090
8	144	0.0000	0.0001
8	145	0.0000	0.0000
8	146	0.2733	0.0001
8	147	0.5801	0.0007
8	148	0.0043	0.0000
8	149	0.0229	0.0000
8	150	0.1377	0.0030
8	151	0.2545	0.0040
8	152	0.6337	0.0001
8	153	0.0372	0.0001
8	154	0.0720	0.0039
8	155	0.0000	0.0000
8	156	0.8865	0.0002
8	157	0.0377	0.0005
8	158	0.6370	0.0053
8	159	0.0586	0.0001
8	160	0.0000	0.0000
8	161	0.2688	0.5055
8	162	0.0308	0.0000
8	163	0.0352	0.0000
8	164	0.0647	0.0000
8	165	0.0008	0.6935
8	166	0.0006	0.0000
8	167	0.1745	0.0010
8	168	0.1473	0.0000
8	169	0.7681	0.0001
8	170	0.6282	0.0002
8	171	0.2096	0.0298
8	172	0.0248	0.0002
8	173	0.6605	0.0372
8	174	0.4027	0.0006
8	175	0.3684	0.0413
8	176	0.2726	0.0091
8	177	0.0848	0.0012
8	178	0.4849	0.0054
8	179	0.0563	0.0000
8	180	0.6346	0.0007
8	181	0.2363	0.0065
8	182	0.0931	0.0000
8	183	0.8000	0.0002
8	184	0.0471	0.0000
8	185	0.5482	0.0005
8	186	0.5470	0.0004
8	187	0.4342	0.0000
8	188	0.3531	0.0001
8	189	0.4521	0.0000
8	190	0.0018	0.0000
8	191	0.3913	0.0314
8	192	0.0071	0.0000
8	193	0.4774	0.0000
8	194	0.1288	0.0089
8	195	0.6659	0.0000
8	196	0.8102	0.0005
8	197	0.0131	0.0000
8	198	0.7453	0.0008
8	199	0.3997	0.0001
8	200	0.0117	0.0000
9	0	0.0000	0.0000
9	1	0.0001	0.0000
9	2	0.0009	0.0000
9	3	0.0005	0.0000
9	4	0.0022	0.0000
9	5	0.0021	0.0000
9	6	0.0010	0.0001
9	7	0.0030	0.0070
9	8	0.0014	0.0000
9	9	0.1898	0.0000
9	10	0.0004	0.0000
9	11	0.0004	0.0000
9	12	0.0022	0.0000
9	13	0.0052	0.0007
9	14	0.0074	0.0000
9	15	0.0254	0.5919
9	16	0.0027	0.9300
9	17	0.0001	0.0000
9	18	0.0013	0.0003
9	19	0.0017	0.0001
9	20	0.0037	0.0000
9	21	0.2265	0.0000
9	22	0.8340	0.0001
9	23	0.8383	0.0000
9	24	0.0112	0.0000
9	25	0.0000	0.0000
9	26	0.0005	0.0001
9	27	0.0026	0.0000
9	28	0.0000	0.0000
9	29	0.0055	0.0000
9	30	0.0004	0.0000
9	31	0.1320	0.4546
9	32	0.8071	0.0000
9	33	0.4539	0.0004
9	34	0.8951	0.0001
9	35	0.0044	0.0000
9	36	0.0041	0.0000
9	37	0.0074	0.0002
9	38	0.0000	0.0000
9	39	0.0007	0.0004
9	40	0.0000	0.0000
9	41	0.0067	0.0001
9	42	0.0071	0.0037
9	43	0.3060	0.0050
9	44	0.6808	0.0000
9	45	0.0139	0.0006
9	46	0.0058	0.3992
9	47	0.4102	0.0002
9	48	0.0000	0.5463
9	49	0.0144	0.0054
9	50	0.0013	0.0001
9	51	0.0033	0.0000
9	52	0.0004	0.0000
9	53	0.0048	0.0008
9	54	0.0018	0.0000
9	55	0.0018	0.0001
9	56	0.0730	0.1114
9	57	0.0084	0.0003
9	58	0.0065	0.0017
9	59	0.0064	0.0006
9	60	0.0024	0.0002
9	61	0.0901	0.6444
9	62	0.0003	0.0001
9	63	0.4949	0.0153
9	64	0.0012	0.0000
9	65	0.0001	0.0000
9	66	0.0002	0.0000
9	67	0.0002	0.0000
9	68	0.0064	0.0001
9	69	0.0060	0.0000
9	70	0.0004	0.0000
9	71	0.0068	0.0002
9	72	0.0553	0.6292
9	73	0.0000	0.0000
9	74	0.0005	0.0000
9	75	0.0010	0.0000
9	76	0.0030	0.0001
9	77	0.0044	0.0003
9	78	0.0001	0.9452
9	79	0.0006	0.0004
9	80	0.0073	0.0002
9	81	0.0004	0.0000
9	82	0.0001	0.0000
9	83	0.0000	0.0000
9	84	0.0031	0.0000
9	85	0.0153	0.0060
9	86	0.0003	0.0000
9	87	0.0005	0.0000
9	88	0.0019	0.0002
9	89	0.0001	0.0002
9	90	0.0051	0.0001
9	91	0.0048	0.0000
9	92	0.0012	0.0000
9	93	0.0021	0.0000
9	94	0.0049	0.0149
9	95	0.0155	0.0027
9	96	0.0002	0.0000
9	97	0.0170	0.2626
9	98	0.0020	0.0000
9	99	0.0072	0.0039
9	100	0.0029	0.0000
9	101	0.0000	0.5252
9	102	0.0016	0.0000
9	103	0.0014	0.0000
9	104	0.0004	0.0000
9	105	0.7805	0.0000
9	106	0.0017	0.0000
9	107	0.2647	0.0001
9	108	0.0000	0.0000
9	109	0.0074	0.0003
9	110	0.0006	0.0013
9	111	0.0101	0.0002
9	112	0.0009	0.0000
9	113	0.1567	0.2096
9	114	0.0021	0.0036
9	115	0.0104	0.0017
9	116	0.0031	0.0008
9	117	0.0029	0.0000
9	118	0.0767	0.0077
9	119	0.0000	0.0000
9	120	0.0003	0.0000
9	121	0.0004	0.0000
9	122	0.8743	0.0000
9	123	0.0031	0.0001
9	124	0.0003	0.0006
9	125	0.0009	0.0000
9	126	0.2990	0.0037
9	127	0.0089	0.0527
9	128	0.0010	0.0000
9	129	0.6419	0.0001
9	130	0.0624	0.0500
9	131	0.0003	0.0000
9	132	0.0063	0.0000
9	133	0.0059	0.0000
9	134	0.0008	0.0000
9	135	0.0047	0.0000
9	136	0.0000	0.0000
9	137	0.0003	0.0000
9	138	0.0033	0.0000
9	139	0.0003	0.0000
9	140	0.0074	0.0001
9	141	0.0063	0.0000
9	142	0.0070	0.0000
9	143	0.0002	0.0000
9	144	0.0000	0.0000
9	145	0.0000	0.0000
9	146	0.0008	0.0000
9	147	0.0026	0.0000
9	148	0.0002	0.0000
9	149	0.0518	0.0000
9	150	0.0012	0.0000
9	151	0.0019	0.0001
9	152	0.0003	0.0000
9	153	0.0013	0.0000
9	154	0.0071	0.0001
9	155	0.0000	0.0000
9	156	0.0001	0.0000
9	157	0.0022	0.0000
9	158	0.0004	0.0000
9	159	0.0005	0.0000
9	160	0.0000	0.0000
9	161	0.0061	0.0054
9	162	0.0049	0.0000
9	163	0.0008	0.0000
9	164	0.0005	0.0000
9	165	0.0001	0.0001
9	166	0.0000	0.0000
9	167	0.0083	0.0001
9	168	0.0599	0.0000
9	169	0.0019	0.0000
9	170	0.0025	0.0000
9	171	0.0005	0.0000
9	172	0.0004	0.0000
9	173	0.0010	0.0000
9	174	0.0053	0.0000
9	175	0.0111	0.0000
9	176	0.0001	0.0000
9	177	0.0070	0.0000
9	178	0.0002	0.0000
9	179	0.0002	0.0000
9	180	0.4933	0.0001
9	181	0.0046	0.0000
9	182	0.0004	0.0000
9	183	0.0000	0.0000
9	184	0.0001	0.0000
9	185	0.0003	0.0000
9	186	0.0008	0.0000
9	187	0.0028	0.0000
9	188	0.0005	0.0000
9	189	0.0001	0.0000
[truncated: 2,624 more rows]
