# Supplementary material for: Sodium Channel β Subunits—An Additional Element in Animal Tetrodotoxin Resistance?
Source: Int J Mol Sci. 2024 Jan 25;25(3):1478. doi: 10.3390/ijms25031478 (PMC10855141; doi:10.3390/ijms25031478)
Supplement: Supplementary file 1 [file ijms-25-01478-s001.zip › CSUBST results/SCNB1/csubst_cb_2.tsv]

branch_id_1	branch_id_2	dist_bl	dist_node_num	branch_num_fg	branch_num_mg	is_fg	is_mf	is_mg	omegaCany2any	omegaCany2dif	omegaCany2spe	omegaCdif2any	omegaCdif2dif	omegaCdif2spe	omegaCspe2any	omegaCspe2dif	omegaCspe2spe	dNCany2any	dNCany2dif	dNCany2spe	dNCdif2any	dNCdif2dif	dNCdif2spe	dNCspe2any	dNCspe2dif	dNCspe2spe	dSCany2any	dSCany2dif	dSCany2spe	dSCdif2any	dSCdif2dif	dSCdif2spe	dSCspe2any	dSCspe2dif	dSCspe2spe	OCNCoD	OCSCoD	OCN_linreg_residual	OCS_linreg_residual	N_sub_1	N_sub_2	S_sub_1	S_sub_2	OCNany2any	OCNany2dif	OCNany2spe	OCNdif2any	OCNdif2dif	OCNdif2spe
0	1	1.8427	5.0000	0	0	N	N	N	0.8558	0.6606	2.2209	0.8969	0.7361	4.7907	0.7140	0.4685	1.3550	0.6092	0.5635	0.9853	0.6702	0.6197	1.2057	0.4663	0.4202	0.7077	0.7119	0.8529	0.4436	0.7473	0.8419	0.2517	0.6531	0.8970	0.5223	0.2126	0.2734	0.8275	-0.7705	27.8532	35.1763	43.7922	46.1020	11.2490	9.2765	1.9725	8.6724	7.3269	1.3455
0	2	2.5575	7.0000	0	0	N	N	N	0.6705	0.4854	2.5060	0.6158	0.6219	0.9096	0.8760	0.2340	5.4048	0.5314	0.3970	1.8579	0.4504	0.4059	1.0383	0.7942	0.3649	3.0102	0.7925	0.8179	0.7414	0.7313	0.6526	1.1415	0.9066	1.5596	0.5570	0.4741	0.4507	1.5428	-0.0539	27.8532	24.8789	43.7922	32.7937	7.0188	4.7615	2.2572	4.5476	3.8104	0.7371
0	3	2.5575	7.0000	0	0	N	N	N	0.5066	0.4782	0.1181	0.4929	0.4764	0.0509	0.6000	0.4547	0.2051	0.5232	0.5676	0.0856	0.4637	0.4974	0.0203	0.7211	0.8277	0.1788	1.0327	1.1868	0.7247	0.9407	1.0440	0.3992	1.2018	1.8204	0.8716	0.0153	0.3054	-0.5817	-0.6904	27.8532	22.7393	43.7922	52.3911	6.7082	6.6071	0.1011	4.5734	4.5592	0.0141
0	4	2.3448	6.0000	0	0	N	N	N	0.5362	0.5053	0.6770	0.6077	0.6149	0.5249	0.4507	0.2757	0.9133	0.5027	0.4941	0.5803	0.4977	0.5033	0.4312	0.5178	0.4633	0.7966	0.9374	0.9780	0.8572	0.8190	0.8185	0.8216	1.1490	1.6807	0.8722	0.1287	0.4434	0.0975	-0.0976	27.8532	27.7208	43.7922	42.3592	7.9798	7.0700	0.9098	5.9547	5.5545	0.4002
0	5	1.0149	2.0000	0	0	N	N	N	0.9182	0.7730	1.6242	1.1043	1.0637	1.0099	0.7379	0.4144	2.0434	0.6477	0.6162	0.8840	0.7022	0.7467	0.2168	0.5862	0.4563	1.2910	0.7054	0.7971	0.5442	0.6359	0.7020	0.2147	0.7943	1.1012	0.6318	0.1913	0.3889	0.8773	-0.3625	27.8532	71.8983	43.7922	45.2291	14.9266	12.5300	2.3966	8.5807	8.3580	0.2228
0	6	1.6203	4.0000	0	0	N	N	N	0.4546	0.4435	1.0170	0.4660	0.4979	0.1705	0.5218	0.1745	1.3820	0.4454	0.3151	1.4961	0.3684	0.3824	0.1604	0.6627	0.0799	2.4688	0.9798	0.7106	1.4711	0.7906	0.7680	0.9408	1.2700	0.4580	1.7864	0.5886	1.1348	0.4634	1.5038	27.8532	4.2766	43.7922	36.3837	1.7245	1.0856	0.6389	1.0533	1.0244	0.0289
0	7	1.6203	4.0000	0	0	N	N	N	0.5696	0.3618	3.7719	0.4639	0.4352	0.3857	0.8855	0.1198	5.6395	0.3478	0.3062	0.6765	0.3363	0.3564	0.0387	0.3824	0.1164	1.1414	0.6107	0.8464	0.1794	0.7249	0.8189	0.1003	0.4318	0.9720	0.2024	0.2797	0.1158	0.1448	-0.9006	27.8532	3.4369	43.7922	24.9117	1.2399	0.9689	0.2710	0.8985	0.8920	0.0065
0	8	1.1264	3.0000	0	0	N	N	N	0.7431	0.6566	0.9399	0.8471	0.8583	0.4360	0.6337	0.3496	1.3382	0.6074	0.6123	0.5733	0.6083	0.6471	0.2163	0.6060	0.5482	0.8610	0.8174	0.9326	0.6100	0.7181	0.7539	0.4961	0.9563	1.5680	0.6434	0.1348	0.3630	0.1827	-0.5421	27.8532	30.4331	43.7922	44.6824	10.7475	9.4708	1.2767	6.7048	6.4898	0.2149
0	9	0.9443	2.0000	0	0	N	N	N	1.0401	0.8591	0.4958	0.8210	0.8097	0.7330	1.6580	1.5285	0.4033	0.5125	0.5819	0.0891	0.6036	0.6559	0.1091	0.3685	0.4477	0.0749	0.4927	0.6774	0.1798	0.7352	0.8101	0.1489	0.2223	0.2929	0.1857	0.0251	0.1566	-0.2325	-0.3628	27.8532	6.4517	43.7922	10.7405	3.0088	2.9351	0.0738	2.1701	2.1325	0.0376
0	10	1.0716	3.0000	0	0	N	N	N	inf	inf		inf	inf					0.0038	0.0042	0.0000	0.0073	0.0078	0.0000	0.0000	0.0000	0.0000	0.0000	0.0000	0.0000	0.0000	0.0000	0.0000	0.0000	0.0000	0.0000	0.0000		-0.0002	0.0000	27.8532	1.0000	43.7922	3.9999	0.0019	0.0019	0.0000	0.0019	0.0019	0.0000
0	11	2.3448	6.0000	1	0	N	N	N	0.8065	0.8763	0.4843	0.9082	0.8554	1.2592	0.6069	1.1364	0.2646	0.5976	0.6194	0.3912	0.6413	0.6532	0.4943	0.4866	0.5263	0.2589	0.7410	0.7069	0.8078	0.7061	0.7636	0.3925	0.8018	0.4631	0.9785	0.0668	0.5833	-0.4468	0.3082	27.8532	52.3884	43.7922	49.8474	11.4110	10.6964	0.7147	8.7868	8.2792	0.5076
0	13	1.0716	3.0000	0	0	N	N	N										0.0000	0.0000	0.0000	0.0000	0.0000	0.0000	0.0000	0.0000	0.0000	0.0000	0.0000	0.0000	0.0000	0.0000	0.0000	0.0000	0.0000	0.0000			0.0000	0.0000	27.8532	0.0000	43.7922	0.0001	0.0000	0.0000	0.0000	0.0000	0.0000	0.0000
0	14	0.9443	2.0000	1	0	N	N	N	0.9000	0.7482	1.5158	1.1865	1.1409	1.7800	0.5404	0.2728	1.5197	0.4622	0.4457	0.5687	0.6042	0.6115	0.5312	0.2800	0.2070	0.5918	0.5135	0.5957	0.3752	0.5092	0.5359	0.2984	0.5182	0.7588	0.3894	0.1978	0.3741	0.2079	-0.1057	27.8532	10.6779	43.7922	11.4690	3.2832	2.7411	0.5421	2.4120	2.2194	0.1926
0	19	1.8427	5.0000	0	0	N	N	N	0.9347	0.9316	1.3202	1.0581	1.0216	1.0086	0.8630	0.6912	1.9548	0.8088	0.7508	1.2910	0.7193	0.7485	0.4066	1.0094	0.7563	2.3655	0.8654	0.8059	0.9779	0.6798	0.7326	0.4031	1.1696	1.0943	1.2101	0.2072	0.6419	1.0754	0.6403	27.8532	40.0880	43.7922	55.7552	15.4026	12.7594	2.6432	9.4703	9.0137	0.4566
0	20	1.4527	4.0000	0	0	N	N	N	0.7861	0.6547	1.5741	0.7808	0.7137	1.5630	0.7834	0.5443	1.7085	0.6524	0.6010	1.0489	0.6831	0.6616	0.9050	0.5967	0.4813	1.1902	0.8298	0.9180	0.6663	0.8749	0.9271	0.5790	0.7616	0.8843	0.6966	0.2261	0.3915	1.0543	-0.3686	27.8532	40.5161	43.7922	48.1858	12.7637	10.4102	2.3535	8.6118	7.6058	1.0060
1	2	2.2113	5.0000	0	0	N	N	N	0.8617	0.6722	2.6051	0.8809	0.6811	3.1592	0.8655	0.6262	1.4697	0.5053	0.4037	1.4534	0.4902	0.3729	1.9204	0.5497	0.5042	0.7915	0.5863	0.6006	0.5579	0.5565	0.5474	0.6079	0.6351	0.8051	0.5385	0.3855	0.4682	1.5391	-0.0034	35.1763	24.8789	46.1020	32.7937	8.7230	6.2960	2.4270	6.3287	4.4484	1.8803
1	3	2.2113	5.0000	0	0	N	N	N	0.6757	0.6708	0.3806	0.7147	0.6931	0.3979	0.6534	0.5996	0.5460	0.5603	0.5909	0.2767	0.5417	0.5750	0.1395	0.6168	0.6441	0.4748	0.8292	0.8809	0.7270	0.7580	0.8296	0.3506	0.9440	1.0742	0.8696	0.0505	0.4172	-0.5033	-0.2067	35.1763	22.7393	46.1020	52.3911	9.3669	8.9168	0.4501	6.8149	6.6808	0.1341
1	4	1.9987	4.0000	0	0	N	N	N	0.6408	0.6092	0.6696	0.7150	0.7011	0.7644	0.3970	0.3308	0.5656	0.4557	0.4600	0.4186	0.5225	0.5279	0.4625	0.2698	0.2525	0.3578	0.7112	0.7551	0.6252	0.7308	0.7529	0.6051	0.6796	0.7633	0.6327	0.1052	0.4223	-0.0642	-0.1814	35.1763	27.7208	46.1020	42.3592	9.6726	8.7523	0.9204	8.1592	7.5689	0.5903
1	5	1.5444	4.0000	0	0	N	N	N	0.7619	0.9336	0.4702	1.0171	1.0776	0.4023	0.5439	0.6478	0.5796	0.6933	0.7091	0.5617	0.7108	0.7465	0.2954	0.6653	0.6442	0.7834	0.9100	0.7595	1.1944	0.6989	0.6927	0.7344	1.2233	0.9945	1.3517	0.0949	0.8324	-0.3089	1.6477	35.1763	71.8983	46.1020	45.2291	20.3995	18.6320	1.7675	12.8631	12.4406	0.4225
1	6	1.9267	4.0000	0	0	N	N	N	0.4808	0.6350	0.3858	0.4835	0.5699	0.0413	0.4944	1.9948	0.6429	0.4018	0.3916	0.4775	0.3910	0.4151	0.0538	0.4337	0.3021	0.7825	0.8356	0.6167	1.2376	0.8088	0.7284	1.3020	0.8771	0.1515	1.2172	0.1647	1.0933	0.0746	1.2760	35.1763	4.2766	46.1020	36.3837	1.8814	1.6153	0.2661	1.3682	1.3556	0.0125
1	7	1.9267	4.0000	0	0	N	N	N	0.5773	0.5837	0.6283	0.6829	0.7249	0.1145	0.3977	0.1677	0.9584	0.3662	0.3584	0.4219	0.3904	0.4138	0.0660	0.2917	0.1343	0.6735	0.6342	0.6139	0.6715	0.5717	0.5709	0.5767	0.7334	0.8007	0.7027	0.1643	0.5959	0.0617	0.2432	35.1763	3.4369	46.1020	24.9117	1.5683	1.3470	0.2213	1.2612	1.2469	0.0144
1	8	1.4328	3.0000	0	0	N	N	N	0.7966	0.7775	0.8386	0.8538	0.8968	0.5641	0.6271	0.5108	1.0436	0.5486	0.5481	0.5517	0.6337	0.6483	0.4809	0.3810	0.3261	0.6166	0.6886	0.7050	0.6579	0.7421	0.7230	0.8525	0.6075	0.6385	0.5908	0.1396	0.4973	0.2518	0.1195	35.1763	30.4331	46.1020	44.6824	12.1779	10.6866	1.4914	9.3303	8.7090	0.6213
1	9	2.4100	6.0000	0	0	N	N	N	0.3591	0.5221	0.0249	0.7181	0.6390	3.1049	0.0792	0.1717	0.0144	0.3675	0.4000	0.0379	0.4339	0.4655	0.0392	0.1408	0.1584	0.0357	1.0234	0.7661	1.5212	0.6042	0.7285	0.0126	1.7783	0.9225	2.4802	0.0094	1.0258	-0.2052	0.5464	35.1763	6.4517	46.1020	10.7405	2.2185	2.1980	0.0206	2.0259	2.0123	0.0136
1	10	2.5373	7.0000	0	0	N	N	N	5.3364	0.0000	inf	0.0862	0.0000	inf	inf		inf	1.5250	0.0000	18.3579	0.0402	0.0000	0.6400	5.1077	0.0000	38.7029	0.2858	0.4454	0.0000	0.4664	0.5575	0.0000	0.0000	0.0000	0.0000	inf	0.0000	0.8373	-0.0333	35.1763	1.0000	46.1020	3.9999	0.9322	0.0000	0.9322	0.0174	0.0000	0.0174
1	11	1.9987	4.0000	1	0	N	N	N	0.7027	1.0220	0.1403	0.8785	1.0332	0.0797	0.5690	0.9395	0.2175	0.6611	0.7109	0.1992	0.6289	0.6736	0.0864	0.7358	0.8046	0.3352	0.9408	0.6956	1.4198	0.7159	0.6520	1.0846	1.2932	0.8564	1.5413	0.0302	1.0446	-1.2339	2.0620	35.1763	52.3884	46.1020	49.8474	17.0325	16.5328	0.4998	11.3201	11.2016	0.1185
1	13	2.5373	7.0000	0	0	N	N	N	0.0000		0.0000				0.0000		0.0000	0.0000	0.0000	0.0000	0.0000	0.0000	0.0000	0.0000	0.0000	0.0000	0.2186	0.0000	0.4955	0.0000	0.0000	0.0000	0.4824	0.0000	0.5471		inf	0.0000	0.0000	35.1763	0.0000	46.1020	0.0001	0.0000	0.0000	0.0000	0.0000	0.0000	0.0000
1	14	2.4100	6.0000	1	0	N	N	N	0.4710	0.8309	0.4245	0.7422	0.7877	1.0796	0.2280	0.8762	0.0655	0.5879	0.5458	1.0131	0.5531	0.4780	1.5190	0.6877	0.7563	0.2705	1.2482	0.6569	2.3867	0.7453	0.6068	1.4070	3.0158	0.8632	4.1325	0.1837	1.8873	0.2408	1.3079	35.1763	10.6779	46.1020	11.4690	4.5096	3.8097	0.6999	3.1478	2.5236	0.6242
1	15	2.0125	5.0000	0	0	N	N	N	0.8387	0.8664	0.9755	1.2022	1.0499	3.7691	0.5632	0.5051	0.7724	0.6418	0.6163	0.8467	0.6371	0.6190	0.8232	0.6538	0.6089	0.8783	0.7652	0.7114	0.8679	0.5299	0.5896	0.2184	1.1609	1.2055	1.1371	0.1709	0.6399	0.4805	0.5492	35.1763	21.7319	46.1020	38.8718	10.8777	9.2900	1.5877	7.7432	6.8575	0.8857
1	16	1.5444	4.0000	0	0	N	N	N	0.7590	0.6656	0.9429	0.8281	0.7641	1.6019	0.6088	0.4459	0.7188	0.5674	0.5781	0.4889	0.6270	0.6334	0.5623	0.4460	0.4528	0.4157	0.7475	0.8685	0.5185	0.7572	0.8289	0.3510	0.7326	1.0153	0.5783	0.1153	0.3153	0.0211	-0.7981	35.1763	32.2042	46.1020	48.5938	13.1282	11.7708	1.3573	9.7288	8.9497	0.7791
1	17	1.4328	3.0000	0	0	N	N	N	0.7586	0.7148	0.9841	0.8462	0.8152	1.1181	0.5594	0.4878	0.9080	0.5735	0.5549	0.7065	0.6580	0.6492	0.7495	0.4046	0.3427	0.6667	0.7560	0.7763	0.7178	0.7776	0.7963	0.6703	0.7232	0.7026	0.7342	0.1777	0.4927	0.6172	0.1098	35.1763	29.0061	46.1020	45.5667	12.5697	10.6730	1.8967	9.6128	8.6466	0.9663
1	18	1.1066	2.0000	0	0	N	N	N	0.7142	0.6430	0.9424	0.7699	0.7503	0.8744	0.5483	0.4211	1.0079	0.5685	0.5607	0.6204	0.6769	0.6883	0.5639	0.3711	0.2970	0.6676	0.7960	0.8720	0.6583	0.8792	0.9175	0.6449	0.6768	0.7053	0.6623	0.1654	0.4164	0.6070	-0.3273	35.1763	35.8665	46.1020	47.4484	15.1154	12.9698	2.1456	11.6173	10.7291	0.8882
2	5	1.9842	6.0000	0	0	N	N	N	1.0205	0.9958	1.0229	0.9185	0.8801	1.0965	1.2550	1.4381	1.2004	0.8234	0.8284	0.7743	0.7477	0.7621	0.5520	0.9976	0.9937	1.0210	0.8069	0.8318	0.7570	0.8141	0.8660	0.5034	0.7949	0.6910	0.8506	0.0938	0.4544	-0.2740	-0.0552	24.8789	71.8983	32.7937	45.2291	17.0538	15.5920	1.4618	10.7913	10.2431	0.5482
2	6	2.3666	6.0000	0	0	N	N	N	0.4144	0.3256	1.3528	0.3776	0.4115	0.1322	0.7107	0.0851	2.6441	0.4689	0.3175	1.9151	0.3357	0.3470	0.1609	1.0881	0.1449	3.8873	1.1315	0.9750	1.4157	0.8891	0.8434	1.2166	1.5311	1.7029	1.4702	0.6314	0.7993	0.4842	0.8458	24.8789	4.2766	32.7937	36.3837	1.6974	1.0404	0.6569	1.0002	0.9710	0.0292
2	7	2.3666	6.0000	0	0	N	N	N	0.4692	0.4352	0.3907	0.5381	0.5053	0.2794	0.2523	0.1059	0.6356	0.3540	0.3669	0.2321	0.3845	0.4086	0.0112	0.2071	0.1103	0.4739	0.7544	0.8431	0.5940	0.7147	0.8087	0.0402	0.8208	1.0415	0.7456	0.0672	0.3891	-0.0459	-0.1696	24.8789	3.4369	32.7937	24.9117	1.1825	1.1080	0.0745	1.0633	1.0614	0.0019
2	8	1.8727	5.0000	0	0	N	N	N	0.9474	1.0218	0.2057	0.8920	0.9073	0.1131	1.1493	1.3406	0.3375	0.7748	0.8418	0.1657	0.6831	0.7344	0.0568	1.0414	1.1883	0.3092	0.8178	0.8239	0.8058	0.7658	0.8095	0.5022	0.9061	0.8864	0.9161	0.0217	0.4927	-0.9966	0.0857	24.8789	30.4331	32.7937	44.6824	12.3657	12.1037	0.2620	8.1118	8.0608	0.0510
2	9	2.8499	8.0000	0	0	N	N	N	0.7267	0.7001	0.0044	0.4668	0.4408	0.0159	2.2941	6.7803	0.0036	0.5871	0.6448	0.0025	0.4282	0.4625	0.0024	1.3283	1.5843	0.0027	0.8078	0.9211	0.5622	0.9173	1.0491	0.1525	0.5790	0.2337	0.7508	0.0004	0.2814	-0.3005	-0.1875	24.8789	6.4517	32.7937	10.7405	2.9634	2.9623	0.0011	1.7799	1.7791	0.0007
2	10	2.9772	9.0000	0	0	N	N	N	inf	inf		inf	inf					0.0140	0.0151	0.0000	0.0185	0.0196	0.0000	0.0000	0.0000	0.0000	0.0000	0.0000	0.0000	0.0000	0.0000	0.0000	0.0000	0.0000	0.0000	0.0000		-0.0007	0.0000	24.8789	1.0000	32.7937	3.9999	0.0066	0.0066	0.0000	0.0066	0.0066	0.0000
2	11	0.6543	2.0000	1	0	N	N	N	0.9128	0.8472	0.0078	0.9876	0.9710	0.0291	0.8042	0.8455	0.0046	0.5976	0.6857	0.0030	0.7906	0.8615	0.0049	0.3779	0.4615	0.0020	0.6546	0.8094	0.3839	0.8005	0.8872	0.1689	0.4699	0.5458	0.4328	0.0006	0.2712	-1.2388	-1.0107	24.8789	52.3884	32.7937	49.8474	12.2481	12.2401	0.0079	8.6251	8.6207	0.0044
2	13	2.9772	9.0000	0	0	N	N	N										0.0000	0.0000	0.0000	0.0000	0.0000	0.0000	0.0000	0.0000	0.0000	0.0000	0.0000	0.0000	0.0000	0.0000	0.0000	0.0000	0.0000	0.0000			0.0000	0.0000	24.8789	0.0000	32.7937	0.0001	0.0000	0.0000	0.0000	0.0000	0.0000	0.0000
2	14	2.8499	8.0000	1	0	N	N	N	0.9556	0.7900	2.8948	1.2578	0.8535	8.4690	0.2056	0.3852	0.2965	0.6324	0.4613	2.4022	0.7493	0.5344	3.5675	0.1644	0.1386	0.3023	0.6618	0.5840	0.8298	0.5957	0.6261	0.4212	0.7996	0.3598	1.0196	0.5034	0.6587	0.9115	0.1290	24.8789	10.6779	32.7937	11.4690	3.9114	2.6018	1.3097	3.7083	2.4575	1.2508
2	15	2.4524	7.0000	0	0	N	N	N	0.8209	0.7330	0.8788	0.9632	0.8349	4.9193	0.3036	0.3095	0.1375	0.4830	0.4954	0.3621	0.5704	0.5717	0.5538	0.1765	0.1968	0.0759	0.5884	0.6758	0.4120	0.5922	0.6847	0.1126	0.5812	0.6359	0.5519	0.0749	0.3025	-0.1884	-0.3896	24.8789	21.7319	32.7937	38.8718	5.8746	5.4650	0.4096	5.3984	5.0232	0.3752
2	16	1.9842	6.0000	0	0	N	N	N	0.6541	0.5769	0.9722	0.8238	0.7843	1.1159	0.3377	0.1664	1.0476	0.5545	0.5464	0.6305	0.6281	0.6347	0.5455	0.3360	0.2557	0.7437	0.8477	0.9471	0.6485	0.7625	0.8093	0.4889	0.9950	1.5366	0.7100	0.1236	0.3414	0.0752	-0.5333	24.8789	32.2042	32.7937	48.5938	9.1752	8.1660	1.0091	7.7741	7.2751	0.4990
2	17	1.8727	5.0000	0	0	N	N	N	0.7200	0.6714	0.8440	0.7963	0.7686	0.9950	0.4662	0.3626	0.7587	0.5957	0.5953	0.5989	0.6710	0.6745	0.6282	0.3736	0.3358	0.5599	0.8273	0.8867	0.7095	0.8426	0.8775	0.6313	0.8014	0.9263	0.7380	0.1110	0.4031	-0.0177	-0.2636	24.8789	29.0061	32.7937	45.5667	9.3966	8.4578	0.9388	7.9053	7.3431	0.5622
2	18	1.5464	4.0000	0	0	N	N	N	0.7412	0.6826	0.8072	0.7536	0.7308	0.8730	0.6735	0.5495	0.7834	0.5803	0.5887	0.5100	0.6170	0.6259	0.5133	0.4901	0.4867	0.5064	0.7830	0.8624	0.6319	0.8188	0.8565	0.5880	0.7276	0.8856	0.6464	0.1027	0.3850	-0.0904	-0.3692	24.8789	35.8665	32.7937	47.4484	10.4938	9.5161	0.9777	7.9334	7.4119	0.5214
2	19	1.9364	5.0000	0	0	N	N	N	0.5109	0.4404	0.3791	0.5834	0.5891	0.0766	0.3700	0.1904	0.8195	0.4808	0.5116	0.1906	0.5151	0.5534	0.0430	0.3830	0.3810	0.3939	0.9410	1.1617	0.5028	0.8829	0.9394	0.5610	1.0351	2.0008	0.4806	0.0395	0.2179	-0.5467	-1.2842	24.8789	40.0880	32.7937	55.7552	8.5717	8.2460	0.3258	6.7987	6.7562	0.0426
2	20	1.5464	4.0000	0	0	N	N	N	0.8320	0.7301	1.3181	0.7671	0.7463	0.9948	0.9743	0.6552	1.5351	0.6263	0.6063	0.7974	0.5978	0.5856	0.7424	0.6937	0.6606	0.8577	0.7528	0.8305	0.6049	0.7793	0.7847	0.7463	0.7120	1.0083	0.5587	0.1539	0.3826	0.3682	-0.3651	24.8789	40.5161	32.7937	48.1858	11.6487	10.0948	1.5539	7.8130	7.0558	0.7571
3	5	2.1524	6.0000	0	0	N	N	N	0.7626	1.0074	0.4603	0.8452	0.9302	0.5550	0.6640	1.3914	0.3802	0.8180	0.8274	0.7239	0.8094	0.8083	0.8242	0.8383	0.8766	0.6101	1.0727	0.8213	1.5726	0.9577	0.8689	1.4851	1.2624	0.6300	1.6046	0.0878	0.9627	-0.3452	1.8024	22.7393	71.8983	52.3911	45.2291	16.3658	15.0451	1.3207	11.3821	10.5830	0.7990
3	6	2.5347	6.0000	0	0	N	N	N	0.4002	0.4668	0.0007	0.5118	0.5731	0.0008	0.0914	0.1001	0.0004	0.5098	0.5632	0.0009	0.5881	0.6261	0.0013	0.1351	0.1820	0.0006	1.2739	1.2065	1.3965	1.1491	1.0926	1.5469	1.4786	1.8177	1.3546	0.0002	0.6361	-0.1836	0.5356	22.7393	4.2766	52.3911	36.3837	1.8072	1.8069	0.0003	1.7243	1.7241	0.0002
3	7	2.5347	6.0000	0	0	N	N	N	0.5002	0.4996	0.4009	0.5929	0.5681	0.2212	0.2727	0.1327	0.6441	0.4797	0.4918	0.3659	0.5157	0.5456	0.0508	0.3020	0.1485	0.7108	0.9590	0.9845	0.9127	0.8697	0.9604	0.2299	1.1076	1.1188	1.1036	0.0793	0.5100	-0.0444	0.1011	22.7393	3.4369	52.3911	24.9117	1.5707	1.4552	0.1155	1.4041	1.3957	0.0084
3	8	2.0408	5.0000	0	0	N	N	N	0.5782	0.5770	0.0832	0.6040	0.6105	0.0820	0.5174	0.4684	0.1029	0.6241	0.6852	0.0720	0.6406	0.6890	0.0533	0.5748	0.6724	0.0971	1.0794	1.1874	0.8652	1.0605	1.1286	0.6505	1.1109	1.4355	0.9430	0.0116	0.3678	-0.8734	-0.5488	22.7393	30.4331	52.3911	44.6824	9.6741	9.5628	0.1113	7.4375	7.3903	0.0472
3	9	3.0180	8.0000	0	0	N	N	N	0.6238	0.6852	0.0029	0.7230	0.7576	0.0021	0.2867	0.3432	0.0051	0.4065	0.4466	0.0019	0.4487	0.4848	0.0011	0.2053	0.2449	0.0036	0.6516	0.6517	0.6514	0.6205	0.6399	0.5081	0.7161	0.7136	0.7173	0.0004	0.4599	-0.2031	-0.0068	22.7393	6.4517	52.3911	10.7405	2.0037	2.0029	0.0008	1.8282	1.8278	0.0003
3	10	3.1453	9.0000	0	0	N	N	N	0.0068	0.0122	0.0000	0.0160	0.0143		0.0000	0.0000	0.0000	0.0143	0.0155	0.0000	0.0188	0.0200	0.0000	0.0000	0.0000	0.0000	2.0925	1.2730	3.6814	1.1806	1.3997	0.0000	5.2784	0.6354	38.7029	0.0000	1.4916	-0.0007	0.1594	22.7393	1.0000	52.3911	3.9999	0.0066	0.0066	0.0000	0.0066	0.0066	0.0000
3	11	0.8225	2.0000	1	0	N	N	N	0.6318	0.4786	1.3778	0.6410	0.6203	0.6220	0.6212	0.2828	1.7517	0.6680	0.6824	0.5723	0.7484	0.8039	0.1393	0.5730	0.5207	0.8014	1.0572	1.4257	0.4153	1.1676	1.2959	0.2240	0.9224	1.8411	0.4575	0.1259	0.1673	0.1330	-2.7273	22.7393	52.3884	52.3911	49.8474	13.2785	11.7939	1.4846	8.0569	7.9318	0.1251
3	13	3.1453	9.0000	0	0	N	N	N	0.0000	0.0000		0.0000	0.0000					0.0000	0.0000	0.0000	0.0000	0.0000	0.0000	0.0000	0.0000	0.0000	0.8943	1.6788	0.0000	1.5987	1.7210	0.0000	0.0000	0.0000	0.0000		0.0000	0.0000	-0.0000	22.7393	0.0000	52.3911	0.0001	0.0000	0.0000	0.0000	0.0000	0.0000	0.0000
3	14	3.0180	8.0000	1	0	N	N	N	0.4708	0.4768	0.3511	0.3791	0.3321	2.6570	0.8457	2.7672	0.2713	0.5316	0.5458	0.3845	0.4238	0.4282	0.3665	0.9740	1.0797	0.4174	1.1290	1.1447	1.0951	1.1180	1.2892	0.1379	1.1517	0.3902	1.5386	0.0682	0.4430	-0.1216	-0.0356	22.7393	10.6779	52.3911	11.4690	3.2033	2.9989	0.2044	2.0539	1.9280	0.1258
3	15	2.6205	7.0000	0	0	N	N	N	0.5218	0.4920	0.3142	0.5937	0.6893	0.1838	0.3906	0.2043	0.4509	0.4760	0.5025	0.2178	0.4927	0.5126	0.2352	0.4159	0.4620	0.1915	0.9122	1.0214	0.6931	0.8299	0.7437	1.2797	1.0647	2.2610	0.4247	0.0446	0.3384	-0.3326	-0.4675	22.7393	21.7319	52.3911	38.8718	5.6266	5.3864	0.2401	4.5567	4.4005	0.1562
3	16	2.1524	6.0000	0	0	N	N	N	0.6317	0.5993	0.4490	0.7481	0.7748	0.4108	0.3115	0.2026	0.4083	0.6375	0.6674	0.3594	0.7401	0.7670	0.4046	0.3250	0.3304	0.2980	1.0092	1.1136	0.8004	0.9892	0.9900	0.9850	1.0432	1.6309	0.7298	0.0580	0.3594	-0.4808	-0.5458	22.7393	32.2042	52.3911	48.5938	10.2366	9.6754	0.5612	8.9469	8.5831	0.3638
3	17	2.0408	5.0000	0	0	N	N	N	0.5900	0.5751	0.5075	0.6595	0.6749	0.4605	0.3595	0.2755	0.5217	0.6180	0.6336	0.4770	0.7006	0.7187	0.4821	0.3676	0.3464	0.4702	1.0475	1.1018	0.9399	1.0624	1.0650	1.0468	1.0225	1.2572	0.9011	0.0836	0.4305	-0.2331	-0.1951	22.7393	29.0061	52.3911	45.5667	9.4711	8.7401	0.7310	8.0728	7.6479	0.4249
3	18	1.7146	4.0000	0	0	N	N	N	0.6018	0.5845	0.5083	0.6797	0.6916	0.4689	0.3853	0.3041	0.5358	0.5843	0.6020	0.4365	0.6715	0.6931	0.4222	0.3642	0.3453	0.4529	0.9710	1.0300	0.8588	0.9880	1.0022	0.9003	0.9452	1.1355	0.8453	0.0868	0.4385	-0.2248	-0.1647	22.7393	35.8665	52.3911	47.4484	10.2458	9.4277	0.8181	8.4343	8.0119	0.4223
3	19	2.1046	5.0000	0	0	N	N	N	0.5929	0.7827	0.0555	0.7421	0.8532	0.0490	0.4229	0.5952	0.0713	0.6689	0.7313	0.0839	0.6884	0.7395	0.0626	0.6119	0.7049	0.1140	1.1281	0.9344	1.5114	0.9276	0.8668	1.2773	1.4468	1.1844	1.5983	0.0122	0.8180	-1.0351	1.4607	22.7393	40.0880	52.3911	55.7552	11.5402	11.4006	0.1396	8.8518	8.7910	0.0608
3	20	1.7146	4.0000	0	0	N	N	N	0.6890	0.7168	0.3649	0.7054	0.7248	0.3731	0.6488	0.6957	0.3780	0.6632	0.7014	0.3403	0.6794	0.7099	0.3217	0.6241	0.6784	0.3611	0.9626	0.9784	0.9325	0.9630	0.9793	0.8622	0.9620	0.9751	0.9551	0.0573	0.5014	-0.5692	0.1606	22.7393	40.5161	52.3911	48.1858	11.9532	11.3057	0.6475	8.6708	8.3480	0.3227
4	5	1.5426	5.0000	0	0	N	N	N	0.8045	0.8344	0.6371	0.8213	0.8319	0.6656	0.7650	0.8817	0.6313	0.7330	0.7476	0.5995	0.7522	0.7650	0.5947	0.6911	0.7063	0.6049	0.9111	0.8960	0.9410	0.9159	0.9196	0.8935	0.9034	0.8010	0.9581	0.0879	0.5333	-0.3946	0.2804	27.7208	71.8983	42.3592	45.2291	18.7771	17.2605	1.5167	13.2111	12.4219	0.7892
4	6	1.9250	5.0000	0	0	N	N	N	0.3649	0.3504	0.4640	0.4071	0.4078	0.2662	0.2622	0.1160	0.6737	0.3746	0.3645	0.4647	0.3944	0.4069	0.2051	0.2936	0.1461	0.7190	1.0265	1.0404	1.0015	0.9688	0.9977	0.7704	1.1200	1.2593	1.0672	0.1421	0.5313	0.0348	0.1854	27.7208	4.2766	42.3592	36.3837	1.5384	1.3470	0.1914	1.3012	1.2594	0.0418
4	7	1.9250	5.0000	0	0	N	N	N	0.4416	0.4023	0.8335	0.4883	0.4537	1.0198	0.3790	0.1340	1.0278	0.3513	0.3128	0.6903	0.3522	0.3503	0.3801	0.3478	0.1080	0.9852	0.7955	0.7775	0.8282	0.7213	0.7722	0.3728	0.9175	0.8056	0.9585	0.2509	0.5896	0.1306	0.2557	27.7208	3.4369	42.3592	24.9117	1.3223	1.0571	0.2652	1.0718	1.0006	0.0712
4	8	1.4311	4.0000	0	0	N	N	N	0.7176	0.8092	0.2514	0.7442	0.7613	0.3770	0.6850	1.0088	0.2066	0.6483	0.6988	0.2468	0.6419	0.6767	0.2660	0.6653	0.7642	0.2233	0.9035	0.8636	0.9817	0.8626	0.8889	0.7057	0.9712	0.7575	1.0808	0.0443	0.5810	-0.7510	0.4813	27.7208	30.4331	42.3592	44.6824	12.6593	12.1217	0.5376	9.0943	8.7754	0.3189
4	9	2.4082	7.0000	0	0	N	N	N	0.6727	0.6403	0.5907	0.6758	0.6532	0.7006	0.5246	0.5783	0.5885	0.4701	0.4840	0.3415	0.5090	0.5252	0.3279	0.3095	0.2979	0.3699	0.6989	0.7560	0.5780	0.7532	0.8040	0.4680	0.5900	0.5150	0.6286	0.0761	0.3609	-0.0841	-0.0965	27.7208	6.4517	42.3592	10.7405	2.7089	2.5172	0.1917	2.3613	2.2368	0.1245
4	10	2.5355	8.0000	0	0	N	N	N	0.0554	0.0635	0.0140	0.0527	0.0662	0.0004	0.0470	0.0606	0.0514	0.0898	0.0952	0.0259	0.1034	0.1098	0.0017	0.0475	0.0458	0.0582	1.6204	1.4995	1.8550	1.9639	1.6578	3.7099	1.0111	0.7560	1.1318	0.0229	0.6375	-0.0039	0.0341	27.7208	1.0000	42.3592	3.9999	0.0487	0.0476	0.0011	0.0424	0.0424	0.0000
4	13	2.5355	8.0000	0	0	N	N	N	0.0000	0.0000	0.0000	0.0000	0.0000		0.0000		0.0000	0.0000	0.0000	0.0000	0.0000	0.0000	0.0000	0.0000	0.0000	0.0000	0.3530	0.3526	0.3534	0.3581	0.3866	0.0000	0.3464	0.0000	0.3908		0.7590	0.0000	0.0000	27.7208	0.0000	42.3592	0.0001	0.0000	0.0000	0.0000	0.0000	0.0000	0.0000
4	14	2.4082	7.0000	1	0	N	N	N	0.4522	0.4407	0.6333	0.4759	0.4458	0.8404	0.3691	0.4261	0.2831	0.4477	0.4257	0.6587	0.4702	0.4374	0.8627	0.3668	0.3799	0.2962	0.9900	0.9661	1.0402	0.9880	0.9811	1.0266	0.9938	0.8915	1.0464	0.1612	0.5109	0.1186	0.0509	27.7208	10.6779	42.3592	11.4690	3.2023	2.7577	0.4446	2.6318	2.2593	0.3726
4	15	2.0107	6.0000	0	0	N	N	N	0.6785	0.6191	0.7275	0.7144	0.6926	0.8089	0.5033	0.3767	0.5613	0.4753	0.4848	0.3906	0.5205	0.5264	0.4523	0.3271	0.3335	0.2960	0.7005	0.7831	0.5369	0.7286	0.7601	0.5591	0.6499	0.8854	0.5274	0.0902	0.3461	-0.1318	-0.3633	27.7208	21.7319	42.3592	38.8718	6.9226	6.3498	0.5728	5.8087	5.4073	0.4014
4	16	1.5426	5.0000	0	0	N	N	N	0.7111	0.5884	1.5842	0.7013	0.6730	0.9566	0.7235	0.3451	2.4023	0.6152	0.5476	1.1658	0.6193	0.6121	0.6973	0.6040	0.3514	1.7741	0.8652	0.9306	0.7359	0.8831	0.9096	0.7289	0.8349	1.0182	0.7385	0.2615	0.4001	1.3198	-0.3159	27.7208	32.2042	42.3592	48.5938	12.5105	9.9174	2.5932	9.2183	8.3421	0.8762
4	17	1.4311	4.0000	0	0	N	N	N	0.6497	0.6130	0.9032	0.6766	0.6716	0.7305	0.5428	0.4312	1.0846	0.5836	0.5573	0.7920	0.6310	0.6264	0.6803	0.4568	0.3496	0.9298	0.8983	0.9092	0.8769	0.9325	0.9327	0.9314	0.8415	0.8108	0.8573	0.1795	0.4929	0.5675	0.1063	27.7208	29.0061	42.3592	45.5667	11.2582	9.5448	1.7134	8.8636	8.0504	0.8132
4	18	1.1048	3.0000	0	0	N	N	N	0.6452	0.6209	0.7338	0.6892	0.6856	0.7029	0.4925	0.4515	0.7327	0.5527	0.5472	0.5942	0.6262	0.6281	0.6070	0.3826	0.3374	0.5804	0.8567	0.8814	0.8098	0.9086	0.9160	0.8636	0.7768	0.7472	0.7921	0.1438	0.4856	0.2944	0.0820	27.7208	35.8665	42.3592	47.4484	12.3068	10.7596	1.5471	9.7372	8.9154	0.8218
4	19	1.4948	4.0000	0	0	N	N	N	0.5300	0.5180	0.3839	0.6017	0.6304	0.2848	0.3670	0.2654	0.4912	0.5094	0.5309	0.3211	0.5619	0.5876	0.2690	0.3687	0.3644	0.3912	0.9612	1.0248	0.8363	0.9340	0.9321	0.9446	1.0044	1.3728	0.7964	0.0689	0.4162	-0.4167	-0.2776	27.7208	40.0880	42.3592	55.7552	11.1715	10.4511	0.7204	8.9743	8.6280	0.3463
4	20	1.1048	3.0000	0	0	N	N	N	0.6676	0.6516	0.7060	0.7178	0.7314	0.6268	0.4960	0.4503	0.6984	0.5613	0.5605	0.5677	0.6463	0.6497	0.6101	0.3719	0.3386	0.5229	0.8408	0.8601	0.8042	0.9003	0.8883	0.9734	0.7499	0.7520	0.7488	0.1316	0.4941	0.1870	0.1220	27.7208	40.5161	42.3592	48.1858	12.8610	11.3650	1.4960	10.2229	9.3965	0.8263
5	6	2.0883	3.0000	0	0	N	N	N	0.3847	0.4946	0.3004	0.6307	0.7737	0.1451	0.1929	0.1525	0.3739	0.3991	0.3950	0.4312	0.4903	0.5052	0.2525	0.2627	0.2034	0.5135	1.0373	0.7987	1.4357	0.7775	0.6529	1.7402	1.3616	1.3342	1.3735	0.1375	1.0766	0.0409	2.0043	71.8983	4.2766	45.2291	36.3837	2.1399	1.8812	0.2587	1.5754	1.5277	0.0477
5	7	2.0883	3.0000	0	0	N	N	N	0.4933	0.4449	0.2094	0.5973	0.5879	0.1915	0.2944	0.1976	0.2280	0.3979	0.4349	0.1090	0.5089	0.5360	0.0753	0.2202	0.2443	0.1248	0.8066	0.9777	0.5204	0.8519	0.9116	0.3933	0.7481	1.2364	0.5471	0.0321	0.3181	-0.1370	-0.5826	71.8983	3.4369	45.2291	24.9117	1.9384	1.8782	0.0603	1.5261	1.5128	0.0133
5	8	1.5944	2.0000	0	0	N	N	N	0.8542	0.8073	0.8634	0.9617	0.9823	0.3655	0.7249	0.5991	1.1016	0.7556	0.7698	0.6589	0.8962	0.9534	0.2454	0.5975	0.5380	0.8659	0.8845	0.9535	0.7632	0.9318	0.9705	0.6714	0.8243	0.8980	0.7861	0.1259	0.4549	0.2151	-0.0988	71.8983	30.4331	45.2291	44.6824	21.5138	19.1089	2.4049	13.5040	13.2052	0.2988
5	9	2.3485	3.0000	0	0	N	N	N	0.6697	0.5051	0.2682	0.9243	0.8862	0.2534	0.4784	0.1230	0.1691	0.6502	0.7226	0.0294	0.6552	0.7098	0.0433	0.6412	0.7479	0.0152	0.9709	1.4306	0.1097	0.7088	0.8009	0.1709	1.3402	6.0785	0.0898	0.0047	0.0409	-0.4853	-0.9828	71.8983	6.4517	45.2291	10.7405	4.9996	4.9759	0.0236	3.2541	3.2365	0.0176
5	10	2.4758	4.0000	0	0	N	N	N	inf	inf		inf	inf		inf	inf		1.3535	1.4896	0.0000	0.0134	0.0144	0.0000	2.9860	3.4131	0.0000	0.0000	0.0000	0.0000	0.0000	0.0000	0.0000	0.0000	0.0000	0.0000	0.0000		-0.1015	0.0000	71.8983	1.0000	45.2291	3.9999	0.9972	0.9972	0.0000	0.0054	0.0054	0.0000
5	11	2.8128	5.0000	1	0	N	N	N	0.9147	1.2378	0.3864	1.2393	1.2432	0.5303	0.6371	1.2905	0.4041	0.9087	0.9463	0.5562	0.9225	0.9737	0.2731	0.8843	0.8939	0.8235	0.9934	0.7645	1.4394	0.7444	0.7832	0.5151	1.3880	0.6927	2.0380	0.0626	0.9664	-1.2308	1.8737	71.8983	52.3884	45.2291	49.8474	28.7303	27.0367	1.6936	18.6727	18.2686	0.4041
5	13	2.4758	4.0000	0	0	N	N	N										0.0000	0.0000	0.0000	0.0000	0.0000	0.0000	0.0000	0.0000	0.0000	0.0000	0.0000	0.0000	0.0000	0.0000	0.0000	0.0000	0.0000	0.0000			0.0000	0.0000	71.8983	0.0000	45.2291	0.0001	0.0000	0.0000	0.0000	0.0000	0.0000	0.0000
5	14	2.3485	3.0000	1	0	N	N	N	0.6631	0.9725	0.0025	1.4009	1.5907	0.0068	0.2648	0.3507	0.0011	0.7234	0.8066	0.0040	0.9110	0.9890	0.0056	0.4485	0.5208	0.0027	1.0910	0.8294	1.5766	0.6503	0.6217	0.8180	1.6936	1.4851	2.3685	0.0006	1.0236	-0.7157	0.8041	71.8983	10.6779	45.2291	11.4690	7.0711	7.0670	0.0041	5.2925	5.2899	0.0026
5	15	1.9510	2.0000	0	0	N	N	N	0.9436	0.8013	0.5356	1.0976	1.0708	0.7740	0.7151	0.4352	0.4130	0.6031	0.6629	0.1646	0.7593	0.8101	0.2172	0.4078	0.4618	0.1299	0.6392	0.8273	0.3073	0.6917	0.7565	0.2806	0.5703	1.0610	0.3145	0.0338	0.2105	-0.8754	-1.1954	71.8983	21.7319	45.2291	38.8718	12.6729	12.2584	0.4145	8.8668	8.6494	0.2174
5	19	2.3107	4.0000	0	0	N	N	N	0.8188	0.8245	0.5915	0.8262	0.9453	0.1093	0.8043	0.5962	1.1294	0.7536	0.7823	0.5129	0.7892	0.8441	0.1438	0.6995	0.6803	0.8092	0.9204	0.9488	0.8673	0.9553	0.8929	1.3151	0.8697	1.1410	0.7165	0.0780	0.4872	-0.6786	0.1000	71.8983	40.0880	45.2291	55.7552	23.0299	21.3643	1.6656	14.5559	14.3480	0.2079
5	20	1.9207	3.0000	0	0	N	N	N	0.9161	0.9307	0.6576	1.0144	1.0405	0.7228	0.7960	0.7572	0.6020	0.7817	0.8136	0.5359	0.8661	0.8879	0.6194	0.6787	0.7149	0.4829	0.8533	0.8742	0.8149	0.8539	0.8534	0.8570	0.8526	0.9441	0.8022	0.0855	0.5067	-0.5726	0.2208	71.8983	40.5161	45.2291	48.1858	24.8405	22.8847	1.9558	15.1281	14.2513	0.8768
6	9	1.7307	5.0000	0	0	N	N	N	0.2947	0.3986	0.0151	0.7490	1.1186	0.0014	0.0545	0.0333	0.0463	0.2990	0.3225	0.0209	0.3287	0.3509	0.0017	0.1063	0.1144	0.0671	1.0147	0.8093	1.3869	0.4388	0.3137	1.1921	1.9488	3.4318	1.4512	0.0055	0.9456	-0.0507	0.3508	4.2766	6.4517	36.3837	10.7405	0.5260	0.5231	0.0029	0.5010	0.5009	0.0002
6	10	1.8580	6.0000	0	0	N	N	N	inf	inf		inf	inf					0.0015	0.0016	0.0000	0.0018	0.0019	0.0000	0.0000	0.0000	0.0000	0.0000	0.0000	0.0000	0.0000	0.0000	0.0000	0.0000	0.0000	0.0000	0.0000		-0.0000	0.0000	4.2766	1.0000	36.3837	3.9999	0.0002	0.0002	0.0000	0.0002	0.0002	0.0000
6	11	1.9719	5.0000	1	0	N	N	N	0.3079	0.3547	0.4719	0.4539	0.4881	0.0523	0.2254	0.0701	0.6055	0.3311	0.2889	0.7309	0.3172	0.3355	0.0406	0.3782	0.1009	1.4274	1.0754	0.8147	1.5489	0.6990	0.6874	0.7764	1.6783	1.4388	2.3574	0.2665	1.0468	0.1698	1.3663	4.2766	52.3884	36.3837	49.8474	1.5630	1.2341	0.3289	1.1578	1.1486	0.0092
6	13	1.8580	6.0000	0	0	N	N	N										0.0000	0.0000	0.0000	0.0000	0.0000	0.0000	0.0000	0.0000	0.0000	0.0000	0.0000	0.0000	0.0000	0.0000	0.0000	0.0000	0.0000	0.0000			0.0000	0.0000	4.2766	0.0000	36.3837	0.0001	0.0000	0.0000	0.0000	0.0000	0.0000	0.0000
6	14	1.7307	5.0000	1	0	N	N	N	0.4745	0.4419	0.0385	0.4281	0.3929	0.1993	0.4324	2.1940	0.0772	0.3128	0.3391	0.0178	0.3357	0.3583	0.0017	0.1973	0.2290	0.0471	0.6592	0.7673	0.4607	0.7842	0.9120	0.0087	0.4562	0.1044	0.6100	0.0047	0.3271	-0.0621	-0.1085	4.2766	10.6779	36.3837	11.4690	0.6389	0.6359	0.0030	0.5722	0.5720	0.0002
6	15	1.3332	4.0000	0	0	N	N	N	0.4017	0.3688	0.6996	0.4382	0.4193	0.4171	0.3453	0.1314	0.9283	0.3541	0.3169	0.6449	0.3599	0.3746	0.1435	0.3365	0.0929	1.0112	0.8814	0.8592	0.9218	0.8213	0.8932	0.3440	0.9744	0.7070	1.0894	0.2604	0.5879	0.1357	0.3197	4.2766	21.7319	36.3837	38.8718	1.2947	1.0272	0.2675	0.9906	0.9655	0.0251
6	16	0.8651	3.0000	0	0	N	N	N	0.4992	0.4867	0.6016	0.5364	0.5362	0.4366	0.4081	0.3801	0.6970	0.4611	0.4459	0.5633	0.5135	0.5257	0.3408	0.3593	0.2520	0.6756	0.9237	0.9161	0.9364	0.9573	0.9805	0.7804	0.8804	0.6631	0.9693	0.1882	0.6136	0.1192	0.5522	4.2766	32.2042	36.3837	48.5938	2.1052	1.7717	0.3335	1.5472	1.4795	0.0676
6	17	0.7535	2.0000	0	0	N	N	N	0.4520	0.4044	0.8212	0.4992	0.4857	0.7013	0.3514	0.1787	0.8768	0.4384	0.3712	0.8659	0.4985	0.4826	0.7283	0.3282	0.1113	0.9274	0.9699	0.9180	1.0545	0.9987	0.9937	1.0385	0.9339	0.6232	1.0576	0.3664	0.7047	0.3231	0.9336	4.2766	29.0061	36.3837	45.5667	1.9422	1.4213	0.5208	1.4286	1.2934	0.1352
6	19	1.4698	4.0000	0	0	N	N	N	0.3993	0.3256	0.7743	0.5410	0.5246	0.1269	0.3039	0.1006	1.0931	0.4125	0.3950	0.5444	0.3988	0.4243	0.0378	0.4517	0.2889	0.9089	1.0331	1.2131	0.7031	0.7372	0.8089	0.2976	1.4863	2.8707	0.8314	0.1827	0.3163	0.1039	-0.6181	4.2766	40.0880	36.3837	55.7552	1.9729	1.6682	0.3047	1.4128	1.4039	0.0088
6	20	1.0798	3.0000	0	0	N	N	N	0.5667	0.5300	0.8538	0.5436	0.5373	0.5774	0.6230	0.5119	1.0117	0.4813	0.4458	0.7374	0.4522	0.4534	0.4351	0.5444	0.4251	0.9039	0.8492	0.8411	0.8636	0.8320	0.8438	0.7535	0.8739	0.8304	0.8934	0.2294	0.5808	0.1979	0.3687	4.2766	40.5161	36.3837	48.1858	2.3333	1.8979	0.4354	1.5012	1.4100	0.0912
7	9	1.6418	5.0000	0	0	N	N	N	0.5800	0.4870	0.0320	0.4963	0.4544	0.4753	0.4073	0.7393	0.0583	0.2994	0.3238	0.0080	0.3259	0.3476	0.0034	0.1172	0.1381	0.0192	0.5163	0.6649	0.2498	0.6567	0.7648	0.0072	0.2878	0.1868	0.3293	0.0021	0.2096	-0.0489	-0.1502	3.4369	6.4517	24.9117	10.7405	0.4899	0.4888	0.0010	0.4655	0.4652	0.0003
7	10	1.7692	6.0000	0	0	N	N	N	inf	inf		inf	inf					0.0016	0.0018	0.0000	0.0020	0.0021	0.0000	0.0000	0.0000	0.0000	0.0000	0.0000	0.0000	0.0000	0.0000	0.0000	0.0000	0.0000	0.0000	0.0000		-0.0000	0.0000	3.4369	1.0000	24.9117	3.9999	0.0002	0.0002	0.0000	0.0002	0.0002	0.0000
7	11	1.8831	5.0000	1	0	N	N	N	0.4610	0.4439	0.2357	0.5551	0.5224	0.4779	0.1555	0.1100	0.2945	0.3285	0.3490	0.1364	0.3888	0.4102	0.0636	0.1139	0.0871	0.2091	0.7127	0.7863	0.5789	0.7005	0.7852	0.1330	0.7326	0.7917	0.7098	0.0417	0.4049	-0.0873	-0.1399	3.4369	52.3884	24.9117	49.8474	1.4133	1.3567	0.0566	1.3058	1.2926	0.0132
7	13	1.7692	6.0000	0	0	N	N	N										0.0000	0.0000	0.0000	0.0000	0.0000	0.0000	0.0000	0.0000	0.0000	0.0000	0.0000	0.0000	0.0000	0.0000	0.0000	0.0000	0.0000	0.0000			0.0000	0.0000	3.4369	0.0000	24.9117	0.0001	0.0000	0.0000	0.0000	0.0000	0.0000	0.0000
7	14	1.6418	5.0000	1	0	N	N	N	0.6031	0.8114	0.0102	1.0692	1.4115	0.0049	0.2575	0.2197	0.0203	0.3141	0.3412	0.0072	0.3311	0.3530	0.0033	0.2229	0.2685	0.0145	0.5208	0.4205	0.7034	0.3096	0.2501	0.6699	0.8656	1.2223	0.7144	0.0019	0.9196	-0.0594	0.1791	3.4369	10.6779	24.9117	11.4690	0.5945	0.5934	0.0011	0.5283	0.5280	0.0003
7	15	1.2444	4.0000	0	0	N	N	N	0.5251	0.5261	0.3309	0.7244	0.6839	0.8857	0.1987	0.1290	0.3160	0.3343	0.3533	0.1896	0.3893	0.4057	0.1496	0.1577	0.1337	0.2186	0.6367	0.6715	0.5730	0.5374	0.5931	0.1689	0.7934	1.0360	0.6919	0.0703	0.4671	-0.0407	-0.0048	3.4369	21.7319	24.9117	38.8718	1.1282	1.0541	0.0742	1.0019	0.9773	0.0246
7	16	0.7762	3.0000	0	0	N	N	N	0.5744	0.5056	0.6956	0.6109	0.5938	0.6559	0.4919	0.2968	0.7544	0.4321	0.4385	0.3907	0.4656	0.4786	0.2836	0.3637	0.3337	0.4448	0.7524	0.8674	0.5617	0.7622	0.8060	0.4324	0.7393	1.1244	0.5896	0.1370	0.3906	0.0338	-0.2723	3.4369	32.2042	24.9117	48.5938	1.8098	1.5918	0.2181	1.3101	1.2570	0.0532
7	17	0.6647	2.0000	0	0	N	N	N	0.5097	0.4419	0.9023	0.5716	0.5429	0.9800	0.3622	0.1571	0.8874	0.4129	0.3650	0.7076	0.4832	0.4674	0.7096	0.2770	0.1070	0.7067	0.8102	0.8261	0.7843	0.8454	0.8610	0.7241	0.7648	0.6808	0.7964	0.3151	0.5854	0.2317	0.3952	3.4369	29.0061	24.9117	45.5667	1.6817	1.2788	0.4029	1.2970	1.1724	0.1246
7	19	1.3809	4.0000	0	0	N	N	N	0.5054	0.3726	1.4673	0.5318	0.4911	0.5400	0.4278	0.0904	1.9144	0.3780	0.3637	0.4828	0.3974	0.4239	0.0262	0.3206	0.1321	0.8061	0.7480	0.9762	0.3290	0.7472	0.8631	0.0485	0.7493	1.4605	0.4210	0.1815	0.1836	0.0856	-0.8770	3.4369	40.0880	24.9117	55.7552	1.6517	1.3980	0.2537	1.2990	1.2933	0.0057
7	20	0.9910	3.0000	0	0	N	N	N	0.5445	0.4522	1.0661	0.6356	0.6051	0.9802	0.3552	0.1000	1.1435	0.4081	0.3717	0.6629	0.4670	0.4632	0.5221	0.2740	0.1058	0.7395	0.7495	0.8218	0.6218	0.7347	0.7656	0.5327	0.7713	1.0576	0.6467	0.2549	0.4282	0.1832	-0.1271	3.4369	40.5161	24.9117	48.1858	1.8075	1.4403	0.3672	1.4372	1.3353	0.1020
8	9	1.4711	4.0000	0	0	N	N	N	1.0731	1.1318	0.1398	1.1307	1.1691	0.2270	0.8777	1.0324	0.0658	0.5640	0.6261	0.0661	0.6106	0.6609	0.0904	0.4417	0.5254	0.0329	0.5255	0.5532	0.4727	0.5400	0.5653	0.3982	0.5032	0.5090	0.5000	0.0132	0.4462	-0.3154	-0.0201	30.4331	6.4517	44.6824	10.7405	3.5521	3.5060	0.0461	2.7850	2.7485	0.0364
8	10	1.5984	5.0000	0	0	N	N	N	4.5104	2.0415	0.7985	1.5641	1.5692	0.0025	2.2408	0.0317	1.2529	0.0073	0.0080	0.0004	0.0105	0.0112	0.0000	0.0012	0.0012	0.0008	0.0016	0.0039	0.0005	0.0067	0.0072	0.0009	0.0005	0.0389	0.0006	0.0048	0.3882	-0.0004	-0.0000	30.4331	1.0000	44.6824	3.9999	0.0042	0.0041	0.0000	0.0039	0.0039	0.0000
8	11	1.7123	4.0000	1	0	N	N	N	0.7983	0.7620	0.6259	0.8226	0.8243	0.5452	0.7161	0.6093	0.7256	0.6145	0.6398	0.3965	0.6609	0.6890	0.3331	0.5123	0.5211	0.4654	0.7698	0.8397	0.6334	0.8035	0.8358	0.6109	0.7154	0.8552	0.6414	0.0719	0.3863	-0.4975	-0.3514	30.4331	52.3884	44.6824	49.8474	14.3156	13.3559	0.9597	10.5908	10.1707	0.4200
8	13	1.5984	5.0000	0	0	N	N	N	0.0000	0.0000	0.0000	0.0000	0.0000		0.0000		0.0000	0.0000	0.0000	0.0000	0.0000	0.0000	0.0000	0.0000	0.0000	0.0000	0.0014	0.0018	0.0003	0.0020	0.0021	0.0000	0.0002	0.0000	0.0003		0.6492	0.0000	0.0000	30.4331	0.0000	44.6824	0.0001	0.0000	0.0000	0.0000	0.0000	0.0000	0.0000
8	14	1.4711	4.0000	1	0	N	N	N	1.0718	1.0311	0.0875	1.0873	1.1052	0.1474	1.1007	0.8144	0.0471	0.6675	0.7434	0.0381	0.6165	0.6683	0.0523	0.7781	0.9211	0.0218	0.6227	0.7209	0.4352	0.5670	0.6046	0.3546	0.7069	1.1310	0.4640	0.0062	0.3161	-0.4959	-0.1892	30.4331	10.6779	44.6824	11.4690	5.1849	5.1531	0.0318	3.2795	3.2561	0.0233
8	15	1.0736	3.0000	0	0	N	N	N	0.7952	0.6830	0.9810	0.7915	0.7591	0.9869	0.7248	0.5772	1.0664	0.5347	0.5519	0.4198	0.6364	0.6659	0.3494	0.3515	0.3201	0.4799	0.6724	0.8080	0.4279	0.8041	0.8772	0.3540	0.4850	0.5546	0.4500	0.1138	0.2938	0.0033	-0.7652	30.4331	21.7319	44.6824	38.8718	8.7465	7.8529	0.8935	6.6930	6.3505	0.3425
8	16	0.6054	2.0000	0	0	N	N	N	0.7336	0.6514	0.8061	0.7640	0.7602	0.5672	0.6181	0.5069	0.9433	0.6740	0.7027	0.5144	0.8603	0.9111	0.3669	0.3977	0.3340	0.5998	0.9188	1.0787	0.6381	1.1260	1.1986	0.6470	0.6434	0.6589	0.6358	0.1315	0.3372	0.2288	-1.0227	30.4331	32.2042	44.6824	48.5938	15.8472	14.0054	1.8418	12.0821	11.6004	0.4817
8	19	1.2101	3.0000	0	0	N	N	N	0.6273	0.6024	0.3674	0.7265	0.7563	0.1136	0.4663	0.3228	0.5884	0.5830	0.6261	0.2657	0.6487	0.7025	0.0777	0.4588	0.4645	0.4333	0.9293	1.0394	0.7232	0.8929	0.9290	0.6843	0.9838	1.4389	0.7364	0.0577	0.3714	-0.6307	-0.6196	30.4331	40.0880	44.6824	55.7552	13.3471	12.6193	0.7279	9.7123	9.6120	0.1004
8	20	0.8202	2.0000	0	0	N	N	N	0.7168	0.7002	0.6405	0.7853	0.8006	0.5873	0.5712	0.5534	0.6470	0.6207	0.6396	0.4993	0.7471	0.7694	0.5238	0.4251	0.4107	0.4822	0.8661	0.9135	0.7796	0.9513	0.9611	0.8918	0.7442	0.7421	0.7453	0.1213	0.4680	0.0955	-0.0093	30.4331	40.5161	44.6824	48.1858	15.0365	13.4105	1.6260	10.9963	10.2943	0.7020
9	10	0.2211	2.0000	0	0	N	N	N	0.0078	0.0047		0.0054	0.0056					0.0002	0.0002	0.0000	0.0004	0.0004	0.0000	0.0000	0.0000	0.0000	0.0215	0.0394	0.0000	0.0647	0.0668	0.0000	0.0000	0.0000	0.0000	0.0000	0.0000	-0.0000	-0.0016	6.4517	1.0000	10.7405	3.9999	0.0000	0.0000	0.0000	0.0000	0.0000	0.0000
9	11	2.2894	7.0000	1	0	N	N	N	0.3350	0.3446	0.6266	0.9135	0.7141	40.7116	0.0671	0.0490	0.4895	0.3977	0.3300	1.0476	0.4134	0.3782	0.8207	0.3430	0.1497	1.4794	1.1871	0.9578	1.6719	0.4526	0.5297	0.0202	5.1089	3.0566	3.0226	0.3304	0.8258	0.3875	0.3974	6.4517	52.3884	10.7405	49.8474	2.6438	1.9872	0.6566	2.1344	1.7973	0.3372
9	13	0.2211	2.0000	0	0	N	N	N										0.0000	0.0000	0.0000	0.0000	0.0000	0.0000	0.0000	0.0000	0.0000	0.0000	0.0000	0.0000	0.0000	0.0000	0.0000	0.0000	0.0000	0.0000			0.0000	0.0000	6.4517	0.0000	10.7405	0.0001	0.0000	0.0000	0.0000	0.0000	0.0000	0.0000
9	19	1.7872	6.0000	0	0	N	N	N	0.4525	0.9221	0.0344	0.4495	0.7916	0.0273	0.4538	2.5471	0.0288	0.4532	0.4915	0.0655	0.4560	0.4860	0.0801	0.4440	0.5106	0.0407	1.0015	0.5330	1.9051	1.0145	0.6140	2.9321	0.9783	0.2005	1.4131	0.0132	1.8533	-0.2495	0.9404	6.4517	40.0880	10.7405	55.7552	2.8100	2.7735	0.0365	2.1641	2.1359	0.0281
9	20	1.3973	5.0000	0	0	N	N	N	0.8429	0.9583	0.4739	0.8667	0.9248	0.5631	0.7923	1.1009	0.3157	0.5534	0.5747	0.3637	0.5612	0.5706	0.4539	0.5322	0.5869	0.2372	0.6565	0.5997	0.7675	0.6475	0.6170	0.8060	0.6717	0.5331	0.7512	0.0712	0.6553	-0.1289	0.1647	6.4517	40.5161	10.7405	48.1858	3.6520	3.4091	0.2428	2.7064	2.5294	0.1770
10	11	2.3484	8.0000	1	0	N	N	N	0.7387	inf	0.0000	0.0235	inf	0.0000	14.5016	inf	0.0000	1.5445	1.6788	0.0000	0.0724	0.0770	0.0000	5.2784	6.0785	0.0000	2.0908	0.0000	18.3579	3.0822	0.0000	20.5087	0.3640	0.0000	0.5350	0.0000	inf	-0.1009	0.4306	1.0000	52.3884	3.9999	49.8474	0.9909	0.9909	0.0000	0.0333	0.0333	0.0000
10	19	1.8463	7.0000	0	0	N	N	N	0.1361	0.0948		0.1511	0.1348		0.0000	0.0000		0.1351	0.1474	0.0000	0.1938	0.2068	0.0000	0.0000	0.0000	0.0000	0.9928	1.5550	0.0000	1.2825	1.5341	0.0000	0.5443	1.6361	0.0000	0.0000	0.0000	-0.0087	-0.1159	1.0000	40.0880	3.9999	55.7552	0.0851	0.0851	0.0000	0.0851	0.0851	0.0000
10	20	1.4563	6.0000	0	0	N	N	N	0.1481	0.0591	1.0333	0.0369	0.0459	0.0080	0.4175	0.0820	2.8700	0.1579	0.0593	1.2154	0.0433	0.0450	0.0182	0.3823	0.0896	2.3571	1.0658	1.0043	1.1762	1.1723	0.9788	2.2713	0.9157	1.0920	0.8213	1.9096	0.6524	0.0566	0.0341	1.0000	40.5161	3.9999	48.1858	0.1020	0.0351	0.0669	0.0185	0.0180	0.0005
11	13	3.3995	8.0000	1	0	N	N	N										0.0000	0.0000	0.0000	0.0000	0.0000	0.0000	0.0000	0.0000	0.0000	0.0000	0.0000	0.0000	0.0000	0.0000	0.0000	0.0000	0.0000	0.0000			0.0000	0.0000	52.3884	0.0000	49.8474	0.0001	0.0000	0.0000	0.0000	0.0000	0.0000	0.0000
11	14	3.2722	7.0000	2	0	N	N	N	0.3513	0.3880	0.0195	0.5500	0.5879	0.0235	0.0586	0.0485	0.0201	0.3731	0.4090	0.0210	0.4697	0.5066	0.0190	0.0862	0.0965	0.0241	1.0623	1.0542	1.0792	0.8540	0.8617	0.8108	1.4710	1.9908	1.2006	0.0052	0.4876	-0.3023	0.0242	52.3884	10.6779	49.8474	11.4690	3.1306	3.1143	0.0163	2.9485	2.9395	0.0090
11	15	2.8747	6.0000	1	0	N	N	N	0.7898	0.7479	1.4676	0.9636	0.9790	0.8666	0.6326	0.3102	2.3464	0.5412	0.4768	1.1436	0.5224	0.5240	0.5019	0.5931	0.3355	2.0239	0.6853	0.6376	0.7793	0.5421	0.5353	0.5792	0.9377	1.0817	0.8626	0.2566	0.6216	0.9632	0.3651	52.3884	21.7319	49.8474	38.8718	9.4076	7.4868	1.9208	6.6548	6.1673	0.4875
11	16	2.4066	5.0000	1	0	N	N	N	0.8022	0.8679	0.5054	0.9462	0.9336	0.8573	0.5642	0.7072	0.3886	0.6453	0.6687	0.4404	0.7052	0.7234	0.4915	0.5087	0.5322	0.3816	0.8044	0.7704	0.8713	0.7453	0.7749	0.5733	0.9016	0.7525	0.9819	0.0750	0.5749	-0.5036	0.3992	52.3884	32.2042	49.8474	48.5938	15.7284	14.6311	1.0973	11.9520	11.2972	0.6548
11	17	2.2950	4.0000	1	0	N	N	N	0.7836	0.7374	0.9454	0.8316	0.8014	1.1017	0.6442	0.5868	0.8159	0.6130	0.6071	0.6638	0.6761	0.6708	0.7380	0.4719	0.4507	0.5823	0.7823	0.8233	0.7022	0.8130	0.8371	0.6698	0.7325	0.7681	0.7137	0.1272	0.4367	0.1560	-0.1359	52.3884	29.0061	49.8474	45.5667	14.0836	12.4941	1.5895	10.7352	9.8098	0.9254
11	18	1.9688	3.0000	1	0	N	N	N	0.7839	0.6887	1.1826	0.8374	0.8109	1.0365	0.6255	0.4303	1.2785	0.5992	0.5856	0.7119	0.6923	0.6942	0.6715	0.4200	0.3568	0.7509	0.7644	0.8503	0.6020	0.8268	0.8560	0.6478	0.6714	0.8292	0.5873	0.1466	0.3745	0.4179	-0.4693	52.3884	35.8665	49.8474	47.4484	16.0285	13.9790	2.0494	12.1865	11.2387	0.9478
11	19	2.3588	4.0000	1	0	N	N	N	0.7161	0.5333	2.2806	0.7288	0.6107	9.3836	0.6830	0.3607	1.8961	0.7162	0.6756	1.0951	0.7355	0.7106	1.0399	0.6735	0.5918	1.1594	1.0001	1.2669	0.4802	1.0092	1.1636	0.1108	0.9862	1.6404	0.6115	0.1737	0.1945	0.8847	-1.7941	52.3884	40.0880	49.8474	55.7552	19.1437	16.3104	2.8333	13.5555	12.1078	1.4477
11	20	1.9688	3.0000	1	0	N	N	N	0.8598	0.8480	0.7969	0.8528	0.8415	0.9378	0.8681	0.8581	0.6669	0.7148	0.7254	0.6265	0.7199	0.7185	0.7357	0.7056	0.7392	0.5247	0.8315	0.8554	0.7862	0.8441	0.8538	0.7845	0.8128	0.8615	0.7867	0.1030	0.4868	-0.1655	0.0857	52.3884	40.5161	49.8474	48.1858	19.7647	17.9184	1.8463	12.9026	11.8561	1.0465
13	19	1.8207	7.0000	0	0	N	N	N										0.0000	0.0000	0.0000	0.0000	0.0000	0.0000	0.0000	0.0000	0.0000	0.0000	0.0000	0.0000	0.0000	0.0000	0.0000	0.0000	0.0000	0.0000			0.0000	0.0000	0.0000	40.0880	0.0001	55.7552	0.0000	0.0000	0.0000	0.0000	0.0000	0.0000
13	20	1.4307	6.0000	0	0	N	N	N	0.0000	0.0000	0.0000	0.0000	0.0000		0.0000		0.0000	0.0000	0.0000	0.0000	0.0000	0.0000	0.0000	0.0000	0.0000	0.0000	0.2453	0.1989	0.3073	0.2095	0.2281	0.0000	0.2879	0.0000	0.3427		1.1570	0.0000	0.0000	0.0000	40.5161	0.0001	48.1858	0.0000	0.0000	0.0000	0.0000	0.0000	0.0000
14	19	1.8207	6.0000	1	0	N	N	N	0.6537	0.5036	2.0295	0.6014	0.5625	1.2124	0.5609	0.2526	2.3221	0.5878	0.5052	1.4204	0.7337	0.6326	2.0330	0.1883	0.1286	0.5552	0.8992	1.0032	0.6999	1.2199	1.1247	1.6768	0.3357	0.5093	0.2391	0.2790	0.3641	0.5405	-0.1478	10.6779	40.0880	11.4690	55.7552	4.6454	3.6321	1.0134	4.2473	3.3981	0.8491
14	20	1.4307	5.0000	1	0	N	N	N	0.6261	0.7364	0.3887	0.7985	0.8900	0.4869	0.3167	0.3807	0.2095	0.5595	0.5733	0.4343	0.6687	0.6733	0.6140	0.3123	0.3281	0.2215	0.8937	0.7785	1.1173	0.8374	0.7565	1.2612	0.9862	0.8619	1.0575	0.0836	0.7392	-0.1148	0.3387	10.6779	40.5161	11.4690	48.1858	4.6593	4.2998	0.3595	3.8626	3.5871	0.2755
15	19	1.6934	5.0000	0	0	N	N	N	0.7960	0.6877	1.7372	0.9137	0.8271	1.7853	0.6053	0.3826	1.5200	0.6720	0.5653	1.5400	0.7109	0.6136	1.7264	0.5775	0.4371	1.2974	0.8443	0.8220	0.8865	0.7780	0.7419	0.9670	0.9542	1.1425	0.8536	0.3350	0.5684	1.7486	0.3688	21.7319	40.0880	38.8718	55.7552	11.7231	8.7813	2.9418	8.7863	6.9212	1.8651
15	20	1.3034	4.0000	0	0	N	N	N	0.7666	0.7228	0.8578	0.9501	0.9285	1.1071	0.5330	0.3716	0.7033	0.6341	0.6349	0.6279	0.6903	0.6878	0.7155	0.5232	0.5206	0.5360	0.8272	0.8784	0.7320	0.7265	0.7407	0.6463	0.9817	1.4011	0.7621	0.1318	0.4487	0.1669	-0.0925	21.7319	40.5161	38.8718	48.1858	11.3694	10.0453	1.3241	8.2125	7.4398	0.7727
16	19	1.2959	4.0000	0	0	N	N	N	0.5908	0.5733	0.7071	0.7888	0.7808	0.8690	0.3717	0.2566	0.6543	0.6391	0.6232	0.7580	0.7067	0.7003	0.7731	0.5070	0.4562	0.7432	1.0818	1.0870	1.0719	0.8958	0.8969	0.8897	1.3639	1.7778	1.1360	0.1627	0.5225	0.5823	0.3426	32.2042	40.0880	48.5938	55.7552	15.2652	13.1291	2.1361	11.1670	10.0948	1.0722
16	20	0.9059	3.0000	0	0	N	N	N	0.6808	0.6281	0.8606	0.7987	0.7698	1.0385	0.4910	0.3742	0.7685	0.6298	0.6192	0.6998	0.7403	0.7365	0.7765	0.4529	0.4077	0.6408	0.9250	0.9858	0.8131	0.9269	0.9567	0.7478	0.9223	1.0897	0.8337	0.1715	0.4479	0.7080	-0.1447	32.2042	40.5161	48.5938	48.1858	15.8804	13.5560	2.3244	11.4913	10.3701	1.1212
17	19	0.8278	3.0000	0	0	N	N	N	0.6533	0.6199	0.7904	0.7235	0.7233	0.6766	0.5180	0.3998	0.8962	0.6435	0.6321	0.7276	0.7133	0.7225	0.6160	0.5098	0.4376	0.8280	0.9851	1.0196	0.9205	0.9858	0.9989	0.9105	0.9841	1.0947	0.9239	0.1574	0.4819	0.4976	0.0771	29.0061	40.0880	45.5667	55.7552	14.5418	12.5640	1.9778	10.5956	9.8023	0.7933
17	20	0.4378	2.0000	0	0	N	N	N	0.6831	0.6328	0.9583	0.7885	0.7686	0.9811	0.4915	0.3895	0.9126	0.6415	0.6061	0.8673	0.7757	0.7580	0.9515	0.4301	0.3331	0.8079	0.9391	0.9578	0.9050	0.9839	0.9862	0.9698	0.8750	0.8553	0.8853	0.2241	0.5182	1.2474	0.3239	29.0061	40.5161	45.5667	48.1858	15.3490	12.5392	2.8097	11.3507	10.0751	1.2757
18	19	0.7163	2.0000	0	0	N	N	N	0.6359	0.6021	0.5897	0.7189	0.7196	0.5535	0.4503	0.3693	0.6310	0.6226	0.6431	0.4821	0.7503	0.7819	0.4319	0.3998	0.3703	0.5229	0.9791	1.0682	0.8175	1.0438	1.0866	0.7802	0.8879	1.0028	0.8287	0.1096	0.4223	-0.0521	-0.3552	35.8665	40.0880	47.4484	55.7552	17.0534	15.3696	1.6838	13.0636	12.3867	0.6769
[truncated: 48 more columns]
