# Supplementary material for: Sodium Channel β Subunits—An Additional Element in Animal Tetrodotoxin Resistance?
Source: Int J Mol Sci. 2024 Jan 25;25(3):1478. doi: 10.3390/ijms25031478 (PMC10855141; doi:10.3390/ijms25031478)
Supplement: Supplementary file 1 [file ijms-25-01478-s001.zip › CSUBST results/SCNB1/csubst_instantaneous_rate_matrix.tsv]

-7.993768875504186910e-01	1.153780365149448955e-02	3.977572197061865489e-01	3.449663111634814622e-02	2.471547480294406310e-02	3.126248950908232672e-03	1.748353132811894311e-03	7.692503255036558553e-03	3.415337048909431600e-02	4.158699376230388066e-03	8.554402609841501096e-03	1.133391211148909901e-02	6.111980488750513515e-03	9.005498357710673167e-04	8.031015590870365511e-03	4.145835260241374082e-03	1.472512669325170068e-02	1.785287794419789702e-03	4.516859968954837178e-03	4.117692916116468330e-03	1.764074625065800575e-03	3.577827282304043346e-05	8.570635652578783217e-07	6.151621022471580498e-04	7.628736730353307023e-03	5.546057733526890340e-03	9.224512440902355131e-05	6.694791477464790211e-03	1.079093795491060546e-03	2.858491144327326787e-05	1.034747475128413977e-06	4.063112400716505134e-04	9.778783063579331303e-02	1.280783050442122015e-03	9.606307681295363568e-03	1.457066572200142220e-02	2.307747114250069398e-02	1.604132329167329491e-04	6.237352264699031136e-06	3.680866430494984364e-03	6.254131996530435007e-03	5.585824686612403221e-05	1.682950323472926239e-05	2.425360484031150495e-04	7.684130908654824947e-03	5.532987364842498478e-05	9.394551463222158556e-06	1.504191351290568891e-03	1.444803714671856996e-03	7.207504421736022834e-03
8.941797829908228537e-03	-7.557441438784989751e-01	3.194853634257349001e-02	2.931526755724871425e-01	4.217147627382742195e-03	4.704205254781819445e-02	7.201693510855013136e-03	2.593469172244394251e-03	1.608357423595595812e-03	5.135744374913870508e-02	2.749281735723370368e-03	5.139223893720326966e-03	1.908239585195835146e-04	6.865264605964394376e-03	6.392321501520066215e-03	4.754303805540955534e-04	1.728318152117416708e-03	2.741830707788588811e-02	1.559219162292214099e-02	2.110767388750117539e-03	1.254972994277028689e-04	1.536012001206812222e-03	1.994616860238444551e-04	2.386538789437588161e-06	4.139985328580158251e-05	1.615379750524976663e-02	5.452763826107000960e-04	1.202875275560534540e-05	3.618381021733319566e-05	2.506081736799897850e-03	1.032264081188106119e-03	2.200891455035039206e-06	8.380672142079881315e-03	6.575544709769386154e-02	2.248350618321565478e-02	8.953653477723068355e-03	1.035263604580895138e-03	1.650704665589409689e-02	8.864416337845401140e-04	2.262199869650873384e-05	2.456238662654029650e-03	2.167069755802391792e-02	4.271089575678043912e-03	2.939001366345976604e-05	2.562809191453691089e-05	6.177795405309012729e-03	6.611233055620899593e-04	2.202384597134791958e-06	1.641273064293552464e-02	7.187816845436753675e-04
2.793311219295873116e-01	2.895013001916044160e-02	-7.763222453561092751e-01	8.721547425057950276e-03	4.156545468980091078e-03	2.178011202480957184e-02	1.002677092218846877e-02	2.549171030600166313e-03	7.033617671767963125e-03	1.155786550874676397e-02	3.350259067657125611e-02	3.407584396316221120e-03	5.152897093641793137e-04	4.553801200387970656e-03	1.451281851031561813e-02	7.755101346255350919e-04	2.112658502990857196e-03	7.110703521695041669e-03	3.616621781802829144e-02	1.485989949094587270e-03	2.031011701205876464e-05	8.764522145087764136e-04	1.173807083790974612e-03	5.495161098315438182e-04	8.590295356892190893e-05	5.092172836032504007e-02	3.204330726615844949e-02	2.121414288263805039e-03	1.689739142886467625e-06	2.985742686636625701e-04	3.932986460322376865e-03	2.625196650093612836e-04	1.337359448886823489e-02	1.027854414487749078e-02	9.433578972522750627e-02	4.531136199198988745e-03	1.094853412639913492e-04	1.090658320413571969e-02	9.823596886733412803e-03	4.573116187961948423e-03	1.541718989397679589e-05	3.438198985587090622e-03	1.081273782956698737e-02	1.077501110584657855e-04	5.685486944630543287e-06	1.609583293259492362e-03	1.518144913526965276e-02	5.385614239596935330e-04	4.739435295597233498e-03	1.124274782287468287e-03
4.482496378591346170e-02	4.915134680257269850e-01	1.613747397810123829e-02	-9.181066072123210686e-01	2.018048629712771574e-02	2.360304680916164733e-03	1.965665432181085744e-03	1.802277382396173799e-02	5.502085295946022338e-03	8.010570493812487272e-03	2.080440876361693090e-03	4.354924288536073107e-02	2.347023878738513977e-03	5.614157555669238098e-04	6.093486231617367167e-03	4.479918438893282229e-03	8.057758462676577541e-03	2.346559909716717119e-03	3.273894126644369754e-03	1.232304071101465032e-02	1.626298521352187150e-04	5.542543474280912151e-07	5.654529131762342922e-06	1.959350834698426157e-03	2.483841882938119582e-05	1.272555240215646488e-06	8.202725439199792093e-06	2.580712164315336274e-03	4.869634101325831071e-05	0.000000000000000000e+00	4.138989900513655908e-06	1.729900683657540879e-03	4.224379412285875213e-02	4.023910651687152493e-03	9.022984843469292193e-03	8.502563363976756161e-02	2.114251386982872981e-03	1.312471905682360611e-06	4.879887010410797511e-05	1.094775371079500029e-02	7.970170348933875229e-03	2.189065769605000138e-05	2.833460508338304061e-03	6.580944170413388292e-03	9.595886743952769700e-05	0.000000000000000000e+00	3.056879957981096092e-05	2.378538036353081489e-03	1.438747530315261092e-03	1.153898721546555914e-02
3.290342351066786325e-02	7.244179973418207914e-03	7.879586195796615955e-03	2.067571295472594647e-02	-1.165564385743250497e+00	2.925709703052691846e-01	1.704587147012018578e-01	2.795754792131808775e-01	7.732989305357311494e-03	5.488342416059901162e-03	2.344285655213181226e-03	2.100079676685703139e-02	2.070082332450309467e-02	1.913062036006808525e-03	2.490135447025733709e-02	5.539620101135210757e-03	7.605141103464952042e-03	2.727472902214386199e-04	2.060715274710283958e-05	3.771834221609073165e-04	1.722696273026235641e-03	7.571922673457725107e-05	3.135807449374007492e-05	9.171326719309173467e-04	8.973161876970367316e-04	0.000000000000000000e+00	0.000000000000000000e+00	2.227967098443882924e-06	2.350603836236880243e-03	1.587309594843452857e-06	2.069494950256827954e-06	5.715648415045541506e-06	5.044000348993522842e-02	8.079571078812214152e-05	5.055062441553750030e-05	2.240021334157990800e-03	6.835540636138905113e-02	5.735502227831915621e-04	6.450612773666334005e-04	5.517827194475292095e-03	4.088796435688379916e-03	0.000000000000000000e+00	8.865282360263257016e-06	2.657792937559274141e-06	4.209164543146415999e-02	7.210084571284394370e-05	5.565176522228959966e-04	4.199462155553628190e-04	1.795423143450102475e-03	3.209892680937422547e-03
1.932752200419049883e-03	3.752642368486921315e-02	1.917394477397766153e-02	1.122993964994300695e-03	1.358662910534440826e-01	-1.111266079475910162e+00	2.493909777780933812e-01	1.225630068342826728e-01	1.274329093030152039e-04	5.847362212519949948e-02	6.442655321702720275e-04	2.416513119376084446e-03	1.529467260755177662e-04	4.171341362446361750e-02	1.265103336304166867e-02	6.470007694114050367e-04	3.045884459558519499e-04	1.206193783877234152e-02	9.772791830904075869e-03	5.151340244145784536e-06	4.592367567682474654e-05	2.514256490710429191e-03	1.101836738697648975e-03	1.098081585859578453e-04	5.173737375642070309e-06	2.772899739834658664e-02	1.486190030135954305e-04	4.009584251868447902e-06	1.689739142886467625e-06	1.197138225442059140e-02	2.177611279300959834e-03	2.641069746042047301e-06	4.748574121590172156e-03	2.441273476736490616e-02	2.172808199520160494e-02	1.346595179802035692e-05	1.932383792491637392e-03	6.297905189229512091e-02	9.432261264665437947e-03	2.044678032673683497e-03	9.810939023439776701e-07	1.012399995584085076e-02	6.496362647602746838e-06	5.574397172408965141e-07	2.123377471496559497e-05	8.205494799715044862e-02	4.363501434288206624e-03	2.254644570626125654e-05	1.324100595898038829e-02	1.789779663569878286e-06
4.311279884320238891e-03	2.291447935272049666e-02	3.520763880632087062e-02	3.730296899707287537e-03	3.157360283669988776e-01	9.947299227285314460e-01	-2.077390405865489065e+00	1.061390919597631627e-01	5.162683146963569294e-04	3.573397627408111954e-02	3.505177955726557736e-03	4.936706840789162158e-03	1.414361135370878399e-03	1.219611278236977167e-02	4.015367798431909024e-02	1.696877556636963583e-03	1.306837782825961786e-05	1.282609063687312678e-03	2.796623289183838845e-02	3.522967250703007728e-04	1.412587083470758821e-04	1.256433984050232952e-03	2.011580447633731956e-03	1.983689050924390478e-04	7.244227753965400097e-06	2.665441806822272785e-04	2.496288357127551469e-02	1.737360421587903864e-05	1.015336627831632861e-06	7.936547974217264708e-06	2.167654052168867251e-02	1.760713164028031746e-06	1.499950827727271926e-04	2.293475622243513340e-03	8.731094197381103483e-02	1.026086255521783692e-03	7.959649271527794237e-03	1.453938877489509979e-02	3.709186458529761116e-02	1.846884485003682424e-03	1.638076426235034352e-06	1.260176096780632666e-04	1.041221599913011095e-02	1.861450484357993437e-06	2.742921945806490810e-05	2.952264449904043833e-04	1.505318673575881949e-01	3.634307870797344854e-05	5.980717570418826734e-03	6.498597383612042359e-04
1.896901370844242263e-02	8.251947366232161712e-03	8.951066459721037857e-03	3.420230941592739687e-02	5.178500353607782269e-01	4.888592658958320070e-01	1.061390919597631627e-01	-1.501516718995037358e+00	2.542538493393066423e-03	7.750253611571488246e-03	1.417905257458850583e-03	4.330337374561973873e-02	3.222513613849789776e-03	2.968371869619332738e-03	1.224480872521180319e-02	2.370422331235454844e-02	1.714453033664729105e-03	3.384455426105442728e-06	4.603846844145371314e-04	4.115549958574903078e-03	5.847408251068025864e-04	1.553211206425440089e-04	2.398941823146198192e-05	2.613902025537052053e-03	2.588112972904161812e-06	0.000000000000000000e+00	0.000000000000000000e+00	1.303496927149168979e-03	1.082030308287240109e-05	8.003241654672870897e-07	2.069494950256827954e-06	5.543678759990758494e-03	1.088689771823539085e-02	3.806118755075520850e-06	2.025704676012129654e-03	2.237826793534020142e-02	9.539266397358935057e-03	1.124613426915692035e-03	3.087877587971955785e-04	4.016063513061868262e-02	2.145266934678929580e-05	0.000000000000000000e+00	8.036887123320624903e-06	1.893174776837399601e-03	9.773829465120597302e-05	2.944237317975774610e-05	1.769388319627593104e-04	2.164153440241681214e-02	2.015363572000470910e-05	9.256431837282794173e-03
1.256149389175164055e-01	7.632882688250285444e-03	3.683708238264916252e-02	1.557369905801670763e-02	2.136402130124138293e-02	7.581178163620057656e-04	7.700273168352444065e-04	3.792260803704912073e-03	-7.276374020347334826e-01	5.025829207810763276e-03	2.010908635222506124e-01	1.440649673898977863e-02	7.143265068721182595e-03	4.823927030796277193e-04	8.916467470528382719e-03	2.171559375285049987e-03	5.687720685211773014e-03	3.178401816339611872e-04	4.574091508381505409e-06	1.882482883975105780e-03	8.351279142132224474e-04	1.108508694856182430e-06	0.000000000000000000e+00	2.864593118374982297e-05	7.950922950925612409e-02	2.084129216067940119e-02	2.022552115508396281e-02	6.600881718608717086e-02	1.018900260309708568e-03	8.003241654672870897e-07	0.000000000000000000e+00	3.165949011227676843e-05	2.893263985031796839e-02	1.729615991230521471e-05	2.473240574029877373e-05	7.340991325453887200e-04	1.153641194351471243e-02	0.000000000000000000e+00	0.000000000000000000e+00	2.357862497697810113e-04	8.220506969837322250e-03	1.601803027491716062e-05	1.011034586813826328e-03	1.874241735012539454e-04	6.083058724449535645e-03	5.877007304625450865e-06	5.013672542548612742e-06	2.397687583782405626e-04	2.049311849866054976e-03	6.546906005393399175e-03
7.219502117135952884e-03	1.150406739980706916e-01	2.857104353762199636e-02	1.070212217973348298e-02	7.156798510542109262e-03	1.641939309275601833e-01	2.515671929695310546e-02	5.456178542546328072e-03	2.372191386086680478e-03	-1.327073810525202013e+00	5.893087449611718494e-03	2.503524410426234970e-01	1.972528311442774270e-04	9.331488009382276835e-03	8.883422344547534794e-03	5.827554438281650970e-04	1.065530689913749473e-03	1.595822993382207608e-02	2.244918213125496678e-02	2.316958367589126101e-05	8.791122969308886855e-06	3.861389002582761489e-03	2.188250514018535509e-04	3.103246997318740943e-06	8.823101095945252688e-04	2.471891768999767702e-02	1.137294921671625283e-02	1.467435966277450638e-03	6.763933711878377978e-06	4.008463598951179756e-03	5.114608948491875190e-04	2.200891455035039206e-06	1.335285325196057353e-02	4.830721106070009346e-02	4.962424501321122811e-02	3.006592922917568204e-04	1.582890192856605677e-03	6.459505480069829830e-02	2.590765788701389002e-03	9.069225662528107557e-05	2.616875269628886336e-03	4.668067642381052568e-02	1.671099911609715341e-02	1.622721948309247464e-03	7.128559012637913851e-06	1.093086089833524011e-02	2.024939590000216340e-04	1.634990599228879215e-06	1.167127661921942179e-02	1.789779663569878286e-06
4.035446448555664312e-02	1.673475839135964496e-02	2.250500112839242950e-01	7.552904920704407721e-03	8.306925256516271491e-03	4.916026125907944216e-03	6.705557828346458277e-03	2.712514405573452931e-03	2.579208901698431533e-01	1.601382459133619124e-02	-1.104155961166375377e+00	1.294427263498291493e-02	2.907334012351974611e-03	2.439895426029787054e-03	2.641889281969197686e-02	1.750549445297823687e-03	1.733597703496527793e-05	2.103115533202919770e-03	1.817587275098862462e-02	6.453736426939016540e-04	1.561080065291135571e-05	9.596683086405971845e-05	5.725100999965041654e-04	1.503892722870618615e-04	3.804381484242459061e-02	7.648509873649171620e-02	1.549533549653202835e-01	2.571667525726050590e-02	2.366630228107556128e-06	1.269847675874762285e-05	1.192029091347932956e-03	6.375915851556053819e-05	1.913909543462627915e-04	2.164669818551178911e-04	7.213356941510212783e-02	3.797205692168065055e-04	1.104347805538206007e-04	5.156556287214252319e-05	2.430652179632673045e-03	7.723480578294862750e-04	1.450503535780645233e-03	2.385535397946554441e-04	2.265419721091901581e-02	2.361006059531822092e-04	2.237304213707667913e-05	5.911409298603746611e-05	1.530284815780476315e-02	3.860444241804845663e-04	9.067790255256211185e-03	3.093526144535319131e-03
2.794839691128561676e-02	1.635207602547376904e-02	1.196526793706491169e-02	8.264458593017319499e-02	3.889920310224653788e-02	9.638592101147791177e-03	4.936706840789162158e-03	4.330337374561973873e-02	9.658901222731783656e-03	3.556142628446356535e-01	6.766324331922887389e-03	-1.005640972717029902e+00	2.471379521716745870e-03	7.326062890740563712e-04	8.935746224520738426e-03	6.721767777152595769e-03	5.392734337471009193e-03	5.636611426565314134e-06	1.317797346295337567e-03	5.921651058894368547e-03	3.561800890433368128e-05	8.313815211421368756e-07	2.228365269670483573e-06	2.575707450625386394e-03	1.321134618431090910e-03	3.395851086610752502e-04	2.090900635398878615e-04	2.921507912590890713e-03	2.367127942140806706e-05	8.003241654672870897e-07	3.104242425385242355e-06	2.152918690683321493e-03	3.605216684639447888e-02	9.346671373223430391e-06	7.787571015270953849e-03	4.101977038076856652e-02	3.157685166505193233e-03	1.414553053902099737e-05	8.284549626266222739e-05	3.954323669967732546e-02	1.032822954321762320e-02	1.054048825337879991e-03	9.954811029089840821e-03	1.185779296232402844e-02	6.841029615628926137e-05	2.780827846578871761e-06	6.610259526971860682e-05	3.743725323867200250e-03	6.056184356595738742e-06	7.814394019036517702e-03
1.441630180498762459e-02	5.807685694074280619e-04	1.730701306451427890e-03	4.260358562492736964e-03	3.667645871623916726e-02	5.835250092663775900e-04	1.352867172963448687e-03	3.082404326291103037e-03	4.581006946245106022e-03	2.680065640547247435e-04	1.453667006175987306e-03	2.363928238163843631e-03	-9.846298283758788683e-01	2.262982371672237758e-01	6.506042817241090848e-02	3.072025264616412565e-01	1.786196321616085854e-03	3.384455426105442728e-06	7.597107003540217245e-07	1.836578718688384581e-04	8.131509529038066482e-04	0.000000000000000000e+00	0.000000000000000000e+00	5.011980314835560725e-06	3.032447176088814826e-04	0.000000000000000000e+00	0.000000000000000000e+00	0.000000000000000000e+00	1.095122675931902573e-02	1.816042241334003262e-03	1.445157887977918275e-03	8.404997716369403890e-03	1.564915499402769195e-02	0.000000000000000000e+00	4.705189384739766280e-06	2.820863963413566418e-05	2.458363164959241620e-02	0.000000000000000000e+00	1.009364059432623335e-06	3.055416678723339014e-05	1.702189160799816173e-03	0.000000000000000000e+00	1.133593482132022903e-06	7.764338918712486707e-07	1.222928928494683432e-01	4.420856904509155860e-03	4.435362451516988713e-02	1.924345113597797016e-02	8.564117589599330510e-04	8.841094951389367324e-03
4.972501637718106451e-04	4.891282670916108528e-03	3.580469646106571643e-03	2.385659826454866988e-04	7.934582999213988380e-04	3.725549155772703985e-02	2.730936195543358629e-03	6.646735993040745307e-04	7.242027857938430695e-05	2.968030537335328983e-03	2.855857241663363640e-04	1.640441563321042072e-04	5.297566875161471844e-02	-1.003122576041905356e+00	4.165765412406168683e-02	2.546852758267529326e-01	4.827607128358134270e-05	1.591428178468603160e-03	1.675874323062199979e-03	2.147536510670553915e-06	7.581180154476191279e-07	7.802111432123955571e-04	4.540973616608997275e-05	2.389027359603842430e-07	3.105735567484994683e-06	4.469644426733304990e-03	2.561992940439159906e-05	4.463499450193177863e-07	5.052220494423887093e-04	5.022963848212777527e-02	7.300140480609602911e-02	2.602320717697339473e-03	3.972444830707272932e-04	7.816274382654141021e-04	1.929368939506624289e-03	1.011753086792226807e-06	1.471630899235301669e-05	1.564355680612449298e-02	5.990187475786683794e-05	4.306520444105875963e-06	7.358204267579833055e-07	1.081363371482683923e-03	4.287308682422394536e-06	0.000000000000000000e+00	3.404554213738982850e-03	2.146631674521528033e-01	1.697513672997724710e-01	4.299659456157513618e-03	8.612398837108858202e-03	1.789779663569878286e-06
5.947885266958598434e-03	6.108703141384363468e-03	1.530532737094719015e-02	3.473079183208533424e-03	1.385297194079162207e-02	1.515533348268814119e-02	1.205980772225283618e-02	3.677621733169415645e-03	1.795466145942574985e-03	3.789855949039050865e-03	4.147676005821949140e-03	2.683773610094966275e-03	2.042853034765120673e-02	5.587528351793939752e-02	-5.618297935187333003e-01	2.161655901268547814e-02	2.031308537855307066e-03	2.033236482934507386e-03	1.321542086955832668e-02	1.481699455042352056e-03	7.108371731449260474e-05	2.440739847658599884e-05	4.044064884663996565e-04	2.031444712414804538e-04	3.881174031289741561e-05	5.574166233097536689e-04	3.417216954630142994e-03	1.086975594921620113e-04	4.069511510042010845e-03	1.913547068286492250e-02	6.612204882087943658e-02	8.136762402944997322e-03	1.471978303630510580e-03	2.741128184430655112e-04	1.583266066494516677e-02	1.422838001699592778e-03	1.293975816961571816e-02	4.936760992075979633e-03	1.083516084219300277e-02	7.679121715538577732e-03	3.304534497502162110e-04	3.629517870941338761e-04	5.961524522782995009e-03	1.367668391969874525e-04	6.174569023859868486e-03	1.004747502962924713e-02	6.813108823928780422e-02	3.211181262569509122e-03	1.010555109022753806e-02	4.541843620739120096e-03
4.785352401448820896e-03	7.080878008252487104e-04	1.274641657443033576e-03	3.979502017527542998e-03	4.802968491941698656e-03	1.207964202464910462e-03	7.942831116173022180e-04	1.109559389088936310e-02	6.815000167117975585e-04	3.874703748857481517e-04	4.283259281047866168e-04	3.146359385050151100e-03	1.503331512471861586e-01	5.324006031910314407e-01	3.368963718466407020e-02	-9.804184586111654998e-01	3.613997156528445890e-04	0.000000000000000000e+00	6.107757484721187621e-05	8.852429393068589163e-04	4.394715370797917842e-06	2.771271737140456076e-07	5.142381391547269295e-07	7.287902160383158108e-04	1.035245189161664894e-06	0.000000000000000000e+00	0.000000000000000000e+00	2.891212855729367566e-04	3.306267040051908725e-03	2.454460828127258062e-03	2.640320785964811283e-03	2.221428440057734294e-02	1.671942879913551573e-03	0.000000000000000000e+00	1.997895800289501030e-04	1.613168028812577868e-03	5.651662298930819095e-05	1.166641693939876358e-06	1.048185754026185568e-06	9.129346730546217259e-03	2.479014056815586489e-06	5.521440399271078382e-06	1.177193231444793136e-06	3.483749375738977869e-04	2.801137426059774685e-02	1.314792606859479726e-02	4.640582290734318605e-02	4.887175783570738702e-02	6.056184356595738742e-06	5.442334228540230204e-03
6.946418461816562806e-02	1.052019744767123191e-02	1.419155385704727948e-02	2.925316659276061895e-02	2.694865217097362764e-02	2.324142272402261299e-03	2.500037497580100764e-05	3.279823194836873484e-03	7.295120009293360776e-03	2.895463831287362760e-03	1.733597703496527793e-05	1.031653525429236488e-02	3.572392643232171709e-03	4.124455655314666533e-04	1.293855220851314845e-02	1.477024924842060315e-03	-7.912101516138774215e-01	9.355829311435245182e-03	2.836735222797217570e-01	1.132580076634640345e-02	1.780291243239985046e-03	2.160610462895985143e-04	1.324602192100749127e-04	1.082799276468612718e-03	1.176058443448981319e-02	2.787270257025270103e-03	2.508294772477344566e-03	4.403968471932889761e-03	3.000563615118767916e-03	9.576412189259733395e-04	9.866169354281553467e-04	3.528395817663673890e-03	1.334373403590054796e-01	2.924183225062420427e-03	2.070971010810959689e-02	1.702592548069485623e-02	3.183414971259565518e-02	5.487299207446208167e-04	1.507575806716674370e-05	4.646105751852565649e-03	4.830950173976672132e-03	3.159317469448642856e-04	4.402121355612688815e-05	2.130813319153327041e-04	6.585453957268672109e-03	1.937118944261179165e-04	2.268321752259857930e-05	1.125859006055305450e-03	2.665932353773444331e-03	7.502895211900206460e-03
3.099259611112754626e-03	6.141700785446439076e-02	1.757765910563014247e-02	3.135004039381534321e-03	3.556624664487558927e-04	3.386992145127273174e-02	9.029567808358680836e-04	2.382656619978231515e-06	1.500205657312296613e-04	1.595822993382207608e-02	7.739465162186744346e-04	3.968174444301982086e-06	2.490959193613605963e-06	5.003450193105288268e-03	4.765906315998484633e-03	0.000000000000000000e+00	3.442945186608170529e-03	-7.411285187519889295e-01	3.961998928028773181e-02	1.771406297193696133e-01	1.520212766020912073e-04	2.108204559650102110e-03	7.611748754970388935e-04	1.532536165484202329e-04	1.311237574879898929e-03	4.638010970632896329e-02	1.846599892119469427e-02	1.048789978862552054e-03	1.491325443531035897e-04	8.239257251069172228e-03	9.757254791470893959e-03	3.909183386224963355e-04	4.592906591980484496e-03	2.350463819325046208e-02	3.414483548976653127e-02	1.125912560085283454e-03	1.244764879455054988e-04	2.030003213123142067e-02	2.459186125158941295e-03	1.548985614283141330e-06	4.364115912033658104e-05	1.105768918463066394e-02	7.806389781953779455e-04	4.529197702582283913e-07	3.046726591702779243e-05	1.407712392594855609e-02	2.147214788319460211e-03	6.793796553873425604e-07	1.074634922790520253e-01	4.100539500588897858e-03
6.164519580271695526e-03	2.745794751206414794e-02	7.028529123126253664e-02	3.438618359431508051e-03	2.112557168413687036e-05	2.157389894746749096e-02	1.547816663196086885e-02	2.548041020659073431e-04	1.697304396191879323e-06	1.764872809060925168e-02	5.258428594625640280e-03	7.293469589559101966e-04	4.395810341671069627e-07	4.142255402285815839e-03	2.435294537597855122e-02	7.221750988223792924e-05	8.206906933878745092e-02	3.114779031469161810e-02	-7.846318467214398185e-01	5.065159466603501998e-03	3.119232576638689483e-04	1.528800921207461305e-03	1.496131967492945504e-03	2.673570472413324501e-04	1.536244135031920735e-03	3.798790732186917846e-02	3.945167274669421353e-02	1.289160772135412815e-03	2.624172354613182813e-04	5.637896922370395220e-03	2.080714569308577538e-02	5.276737303967190054e-04	2.323395253409754960e-02	2.236260985185412747e-02	1.831867160554875584e-01	3.152646707803788938e-03	5.544225747713300709e-05	1.851830777020409269e-02	1.998833294442532021e-02	6.963115881701148480e-04	2.531572658726870905e-06	6.560895452811592657e-03	9.217030604468913479e-03	1.680780290287953104e-05	1.573274059105779869e-06	1.987288518812860109e-03	2.314544892516208832e-02	7.167082078811525957e-05	1.118361919663887413e-02	1.420560462283436756e-03
1.942476875646246756e-02	1.284814932282680143e-02	9.981975962396248334e-03	4.473799562477058511e-02	1.336541256787562686e-03	3.930696577598195932e-05	6.739589523084015162e-04	7.873226007708511442e-03	2.414488916402853132e-03	6.296082520622626165e-05	6.453736426939016540e-04	1.132837593875444387e-02	3.673157437376769162e-04	1.834743149333755669e-05	9.437781311465415213e-03	3.617949404123683380e-03	1.132580076634640345e-02	4.813604068461130869e-01	1.750783380847732024e-02	-8.210086765129787079e-01	4.844035673167675689e-04	2.634902073742002903e-04	1.129254411190142482e-04	1.929273975669080262e-03	3.369175605284643882e-03	3.183034936732335746e-03	2.645374773344053108e-03	9.308953409270005058e-03	1.091606326286985668e-03	7.646830626318104878e-04	1.322762043777014245e-03	4.434236054979777061e-03	1.959124573898909927e-02	2.431290846280140597e-03	9.604437670129634466e-03	1.798974074266049619e-02	9.810456240827525407e-04	1.639131579985525966e-05	1.036849819204865462e-03	7.159037029178061048e-03	8.545503084755749811e-04	1.644725885719264938e-05	1.221664975743818552e-03	1.931906882904976938e-03	2.125113498044538208e-04	1.075062311821728792e-05	1.569182152952812003e-03	2.524955550654801872e-03	1.145766153877482950e-02	4.765259038898242427e-02
2.251789374348698441e-02	2.067014343515105948e-03	3.691662445133033583e-04	1.597599135681266247e-03	1.651761720607508241e-02	9.481888330920873768e-04	7.312215490907458511e-04	3.026893682905801471e-03	2.898385114034124875e-03	6.464061006844769547e-05	4.224099000199543709e-05	1.843755755047861021e-04	4.400581627479424086e-03	1.752590471005378630e-05	1.225148774890960982e-03	4.860038174764755385e-05	4.817258658178783653e-03	1.117803504427141228e-03	2.917399880503244742e-03	1.310739064504194955e-03	-3.734179783883995740e-01	4.453298870761666917e-02	3.162268137231927928e-02	1.018390128311328219e-01	1.559345531885256500e-03	3.185130910069162004e-05	8.612443631371850318e-05	2.398677039280508580e-04	2.672201758821885018e-03	2.215430677374361737e-04	1.209678926852266216e-03	4.379707301839273021e-04	3.857359111598336610e-02	8.845612701669185033e-05	1.080383870265246504e-04	3.562165814362547398e-03	3.089318042064148270e-02	3.814043357912939771e-04	2.306526281452189178e-04	5.906197038161932131e-03	4.872217436244016472e-03	1.755935109308823956e-06	1.822469521273790649e-05	1.248266795393007356e-05	7.943525825420632777e-03	1.539489230528715954e-05	3.490100206803257050e-05	6.887117935107950491e-05	8.705092103233419637e-04	4.958923998891024646e-04
2.677201793999921947e-04	1.483046070130715488e-02	9.338749458041790616e-03	3.191740552430732780e-06	4.255942744046928750e-04	3.043117338756416018e-02	3.812627261945534998e-03	4.713192626394439302e-04	2.255241827466026754e-06	1.664391811458087317e-02	1.522232489567844100e-04	2.522812891741657471e-06	0.000000000000000000e+00	1.057320618215418923e-02	2.465988880565413350e-04	1.796548574422089109e-06	3.427175217007425345e-04	9.087088619181475299e-03	8.382046430068495341e-03	4.179499841108005333e-04	2.610554510446494794e-02	-4.954035074389198656e-01	6.993174623939685253e-02	5.847165117762782860e-02	3.832821112959426029e-04	1.055096135115207723e-02	7.501195916647882163e-03	4.699232743189821009e-04	9.975931225462419407e-05	8.653758475100773936e-03	4.427861831355933697e-03	1.772117783385940509e-04	4.551467419286056408e-03	2.351543022617624476e-02	1.775267954862314035e-02	1.852471723198148947e-05	1.742820742703891836e-03	4.068347914357953871e-02	5.403526967653632211e-03	1.242950313632629243e-03	3.363750522322209820e-06	1.242647962311709854e-02	2.094241291990058023e-05	1.433416415762305352e-06	2.083231857574550138e-06	2.179050966913540985e-02	7.481567667861375797e-05	1.433416415762305141e-06	1.044409179576124072e-02	1.789779663569878286e-06
8.856323507664741351e-06	2.659489146984593023e-03	1.727173280435291211e-02	4.496696976211006784e-05	2.433983877371253689e-04	1.841641406108927154e-02	8.429479971036589817e-03	1.005270859223168772e-04	0.000000000000000000e+00	1.302530067868175800e-03	1.254069742849485284e-03	9.337911606238218651e-06	0.000000000000000000e+00	8.498107768225409689e-04	5.642433386697861750e-03	4.603655721956603714e-06	2.901509563649260870e-04	4.530802830339517202e-03	1.132785632530372913e-02	2.473604900702217253e-04	2.559931349187751295e-02	9.657241147345276000e-02	-4.752491047415898784e-01	2.561193113987726352e-02	2.266415507512507311e-04	1.494028508537059534e-02	9.737287300799323669e-03	1.689926283362969714e-04	4.091707067354830030e-05	1.577025429317198022e-03	1.463948902126250076e-02	5.320821826748347645e-05	2.342590640301542065e-04	1.551920833022834255e-02	5.973961799217094443e-02	7.602601766467305703e-04	2.183310602695714888e-03	2.832454369465807129e-02	2.523517555269933627e-02	2.302371364702611694e-04	1.436601785575110334e-06	7.721646601625139009e-03	1.021821164793805525e-02	6.530008116250501902e-06	8.897136058391308100e-07	9.071232445510173711e-04	2.932404584915024662e-02	1.836564782695453501e-06	1.257398454303866727e-03	6.444749702354638529e-05
5.339607047505331820e-03	2.672923444170098470e-05	6.792019117517880678e-03	1.308846357578548683e-02	5.979705020989579956e-03	1.541706546546847819e-03	6.982585459253852966e-04	9.200935129890425168e-03	6.760439759364957123e-05	1.551623498659370260e-05	2.767162610081938296e-04	9.066490226201357958e-03	1.844408755859486374e-05	3.755551009297239680e-06	2.380853202950150224e-03	5.480502424608133319e-03	1.992350668702247158e-03	7.662680827421010019e-04	1.700390820454874587e-03	3.549864115231107439e-03	6.925052872517031832e-02	6.782711536604826841e-02	2.151402215749689817e-02	-3.486468406415759724e-01	8.779849746455757825e-04	4.487628626525176672e-05	8.261256609510085060e-05	1.892951203693663421e-03	4.514540024303047685e-04	4.835825382475171194e-04	4.253699049185034517e-04	5.486508937104212121e-03	7.999838783827532829e-03	2.312578484096518960e-06	2.077341113362607405e-03	1.594175978011935432e-02	8.393143263068243015e-03	6.434612262925386468e-04	1.824749051546079655e-04	2.165900625538285870e-02	3.108841303052479831e-05	1.872997449929412262e-06	2.787477306063102729e-05	2.084436325535017186e-03	1.248854097952243091e-05	5.504319036527251740e-06	1.869175006154046327e-05	5.288671988770510778e-03	1.611617948227421661e-05	5.213180715063161878e-03
6.621743481946669452e-02	4.636783568009777349e-04	1.061760506111874766e-03	1.659206377802663812e-04	5.850501543784678883e-03	7.263927275401466652e-05	2.549968169395820726e-05	9.110157664622649037e-06	1.876417816418444462e-01	4.411550547972625802e-03	7.000061931006124061e-02	4.650393856877440592e-03	1.115940560800683613e-03	4.882216312086411415e-05	4.548735964671577359e-04	7.785043822495719192e-06	2.163947535946125766e-02	6.556187874399493562e-03	9.770512698803014012e-03	6.199283113723743840e-03	1.060354961681974403e-03	4.446072491032933521e-04	1.903789026310506044e-04	8.779849746455757825e-04	-1.088333096409489942e+00	2.372502771912731179e-01	2.556527048907711874e-01	1.497747780175045229e-01	2.285000149514092218e-03	1.499207242961595517e-03	1.240780479533268917e-03	2.831860357721403126e-03	1.906188953607438133e-02	2.404358942684099720e-04	6.273585846319687921e-05	1.703117696100248817e-04	7.159446846913038696e-03	1.213307361697470955e-05	8.074912475460986684e-06	3.184782510245887251e-05	2.165808588259256814e-03	1.744619083048833694e-04	2.085245210381856361e-03	2.090647796669987306e-04	2.768387285232154927e-03	5.363844227782546450e-05	4.049879180000432409e-05	2.794415439686618796e-05	1.738999692527818915e-03	6.776013231465374213e-04
6.401566639230506228e-03	2.405884734824433394e-02	8.369581948585338993e-02	1.130408112319217921e-06	0.000000000000000000e+00	5.177062812138112646e-02	1.247653611704042551e-04	0.000000000000000000e+00	6.540618284468535312e-03	1.643545059175377521e-02	1.871443905254584553e-02	1.589547317136948124e-04	0.000000000000000000e+00	9.343458828224411594e-03	8.687397373923287213e-04	0.000000000000000000e+00	6.819916586338427332e-04	3.083783890048467924e-02	3.212807055413403889e-02	7.788276972855716785e-04	2.880171567615731816e-06	1.627541910550054554e-03	1.668861631876502726e-03	5.967591258677097485e-06	3.154923898820121558e-02	-9.315854544823146677e-01	2.973642075919755712e-01	1.030542474411098447e-01	1.352786742375675596e-05	7.267316907053517593e-03	1.667291563095770965e-02	1.068566148259739542e-04	1.111886182285822368e-03	2.205392880294566524e-02	3.189225623329278864e-02	0.000000000000000000e+00	1.698996623904932400e-06	4.696456135958243516e-02	1.083694664014430743e-03	0.000000000000000000e+00	6.596104539866207965e-06	1.318997971903467827e-02	1.412123213991769337e-03	2.317356538815727173e-05	0.000000000000000000e+00	1.859207028398834546e-02	1.599994334694882739e-04	0.000000000000000000e+00	2.034006526178191651e-02	1.789779663569878286e-06
2.382999047233108115e-04	1.817587942035666987e-03	1.178735945862257189e-01	1.630779938507577784e-05	0.000000000000000000e+00	6.210151197353808335e-04	2.615159231276482574e-02	0.000000000000000000e+00	1.420602081130897289e-02	1.692403157249442250e-02	8.485540867148493038e-02	2.190467332322634558e-04	0.000000000000000000e+00	1.198646697134035655e-04	1.191957818698371335e-02	0.000000000000000000e+00	1.373589994451879280e-03	2.747916506130163028e-02	7.467638055624259419e-02	1.448657613974124476e-03	1.742994544444302944e-05	2.589698590271292001e-03	2.434321825199830917e-03	2.458707324258954145e-05	7.608711455082477204e-02	6.655294169915643154e-01	-1.487632156248670068e+00	4.867667055832178985e-02	1.017874969401212073e-04	8.543393772682834203e-03	2.348480608079593634e-02	2.629598433003682849e-04	3.715236172603923764e-05	3.626098973704132422e-03	1.310204623157002202e-01	8.864884189036655943e-06	3.073185069710392145e-06	5.970580529160800752e-04	4.411668904369732414e-02	0.000000000000000000e+00	9.126801221894557611e-05	1.373000780670755559e-02	8.586723561903968766e-03	5.857098743295419932e-05	0.000000000000000000e+00	1.440870181124269140e-04	3.414160104535004375e-02	0.000000000000000000e+00	2.756606891779141838e-03	5.728837836926688485e-05
3.823078291078577107e-02	8.863291504130253685e-05	1.725044776509251920e-02	1.134155082738581843e-02	9.556806238061917787e-06	3.703589664225855602e-05	4.023360976308830108e-05	3.018624462871759718e-03	1.024873740520827192e-01	4.827091994333719029e-03	3.113071215352587739e-02	6.765597271263114332e-03	0.000000000000000000e+00	4.616198115594523950e-06	8.381153929264069683e-04	1.430389518097687157e-03	5.331119729181918454e-03	3.449967035732079152e-03	5.394120072882384667e-03	1.126873307437947953e-02	1.073092359678122103e-04	3.586256567171178635e-04	9.339066302795358374e-05	1.245362634008989047e-03	9.853603816941088056e-02	5.098473294454907156e-01	1.076010612341850026e-01	-1.007473891147175227e+00	3.344488989235404157e-04	9.171448161533286760e-04	4.440249236843899915e-04	4.427640049982718533e-03	1.514586606589045110e-03	5.685088773403942214e-06	4.760083260895064581e-04	3.915123105497778436e-03	1.471630899235301669e-05	6.883185994245268795e-06	1.981200480758136146e-05	5.518933612771208946e-03	1.341120325436276567e-04	4.182052118670515160e-04	6.281561215988499614e-04	1.200471316779933278e-03	3.830108571478210067e-06	1.688564537767995604e-05	6.877979905457466377e-05	2.514660335877009090e-03	4.632981032795740019e-05	8.244944032070289711e-03
9.366534144862404335e-03	4.052586744341317264e-04	2.088517580607673533e-05	3.252915579685655158e-04	1.532593701226445462e-02	2.372393756612599963e-05	3.573984929967347484e-06	3.808746685171085727e-05	2.404604614330912386e-03	3.381966855939188481e-05	4.354599619717902970e-06	8.332290356335639173e-05	4.030051447429400940e-02	7.942090617234351044e-03	4.769467489769236429e-02	2.486312814119034931e-02	5.521037051818533312e-03	7.456627217655179213e-04	1.668973617533984263e-03	2.008555640368053265e-03	1.817097195998881561e-03	1.157208022153640261e-04	3.437033936578057198e-05	4.514540024303047685e-04	2.285000149514092218e-03	1.017295630266507885e-04	3.420059897188071699e-04	5.083623263637813191e-04	-1.018575918191029883e+00	1.174912556430228044e-01	2.459673684830485929e-01	1.429729568202729728e-01	1.357468489429449095e-02	3.273743916549134162e-05	8.203919952879593617e-06	2.978890159826828627e-04	1.851743915967326432e-02	3.966581759395578642e-06	0.000000000000000000e+00	6.939795988387216161e-05	1.452229209876732072e-03	0.000000000000000000e+00	0.000000000000000000e+00	1.353782170442177218e-06	2.221201482458572476e-02	1.254411373761908774e-03	8.426961338942728225e-03	4.144245760704784280e-03	4.030054234627986889e-04	2.568950982624006434e-04
4.629049091933059001e-05	5.236588703760981268e-03	6.885033508736696688e-04	0.000000000000000000e+00	1.930831820593155173e-06	3.135787441269871634e-02	5.212061356202382047e-06	5.255860191128452182e-07	3.523815355415666539e-07	3.739238431857444533e-03	4.359178588823811071e-06	5.255860191128452182e-07	1.246834971662151396e-03	1.473152830110165401e-01	4.184099186626433209e-02	3.443571908118839980e-03	3.287425079895132788e-04	7.685874301370497659e-03	6.689743363111140713e-03	2.625031409034573357e-04	2.810621008609264835e-05	1.872828326700913277e-03	2.471457762362772883e-04	9.022062280737259629e-05	2.797028438361186015e-04	1.019593715317956145e-02	5.355560275413119922e-03	2.600858433867648460e-04	2.192001038116097103e-02	-1.172369476125338261e+00	4.577748846476050182e-01	1.058724895465390503e-01	1.160037028718637867e-04	3.258206279859111182e-03	6.069091076905999129e-04	0.000000000000000000e+00	8.919732275500894409e-06	3.475174778282693472e-02	1.155592442401708492e-05	7.098098913802965674e-06	5.255860191128452182e-07	4.692346371825762905e-03	1.729456722739881212e-06	2.986284199504802906e-07	3.442757647960441553e-04	7.798223927170162828e-02	2.324002723341618559e-02	5.439964612027922523e-04	2.093047594561270666e-02	1.789779663569878286e-06
7.560276165079657199e-07	9.731782583591572005e-04	4.091895004173785357e-03	2.327310819480742555e-06	1.135783423878326473e-06	2.573540602810224943e-03	6.422678673092939265e-03	6.131836889649861232e-07	0.000000000000000000e+00	2.152613193809711713e-04	1.846240343501849275e-04	9.197755334474791848e-07	4.476583356699275385e-04	9.659781848079375399e-02	6.523151617682718117e-02	1.671314167546749177e-03	1.528093570023405655e-04	4.106588716949029216e-03	1.113917900740955640e-02	2.048722357365072592e-04	6.924088133497820446e-05	4.323501451492325507e-04	1.035115385341793060e-03	3.580554755206258322e-05	1.044428013075142121e-04	1.055389945663316384e-02	6.642167376386729112e-03	5.681126969699266623e-05	2.070432394638456117e-02	2.065381634437005454e-01	-8.570221279764970168e-01	3.202641873403937883e-02	6.062156924994748056e-06	3.778656885576874448e-04	1.063493446832847363e-02	1.182787537178532109e-05	8.769820808685753184e-06	3.026443550334129151e-03	1.972173142708646271e-02	1.314084499150093516e-05	6.131836889649861232e-07	9.222171194089942179e-04	2.689203471112118753e-03	8.709995581889008298e-07	2.227430562716038503e-04	3.111000983785561225e-02	1.101299416581632273e-01	8.645292757566402897e-05	1.039170580107668523e-02	7.429128517318070771e-05
1.315963270082808187e-03	9.197755334474791848e-06	1.210725022207352879e-03	4.311842002549392747e-03	1.390523420376750921e-05	1.383605195314564907e-05	2.312578484096518960e-06	7.281249714614727690e-03	2.787925248693028427e-05	4.106140774319103836e-06	4.377494465247439915e-05	2.827714101196004103e-03	1.154119089411918299e-02	1.526435883664260286e-02	3.558315498601319349e-02	6.233261891505283842e-02	2.422480710634761399e-03	7.293252586240603873e-04	1.252240643777288156e-03	3.044400873568205244e-03	1.111269016884591749e-04	7.670360554954068738e-05	1.667720274055452151e-05	2.047204827277691180e-03	1.056664312582613350e-03	2.998364714519866016e-04	3.296809975706109703e-04	2.511198834318556592e-03	5.334811821651976732e-02	2.117449790930781006e-01	1.419678561792492022e-01	-8.138280864753048016e-01	1.712992342519944469e-03	1.589897707816357076e-06	2.545628103025873506e-04	3.119379302735692232e-03	5.931497036985748704e-05	3.849917590001591409e-06	8.540772810583735590e-07	1.497479289335236149e-02	2.890723105120648806e-06	0.000000000000000000e+00	9.591944848809426026e-07	8.450039542322114634e-04	5.529190304482827639e-03	3.020523739622644598e-03	4.470638262114900834e-03	1.416357267272633919e-02	1.005999512567847787e-05	7.490366754255216482e-03
4.878151551256816598e-02	5.394455631683603251e-03	9.499863671402954818e-03	1.621773245636187050e-02	1.890050705484929219e-02	3.831608084317587003e-03	3.034383283678159882e-05	2.202406894723481570e-03	3.924197129123587618e-03	3.837026796540395600e-03	2.023904344811055110e-05	7.293311913753367480e-03	3.309706343564477581e-03	3.588898433259674753e-04	9.914704435948038398e-04	7.225868078706844085e-04	1.411061530233161457e-02	1.319800744821978495e-03	8.492410236601173265e-03	2.071717940214939588e-03	1.507473675797051191e-03	3.034311612857371011e-04	1.130905826352468584e-05	4.597608496452606445e-04	1.095510892877838132e-03	4.805393155626083669e-04	7.174249160890337811e-06	1.323087150583534112e-04	7.801543042697985098e-04	3.573447398811436290e-05	4.138989900513655908e-06	2.638401998823822875e-04	-1.104729314393944284e+00	2.150946110609618794e-02	7.832761343164338363e-01	6.596996284145301148e-02	2.262383904391807726e-02	4.099170587911846013e-03	2.944327901929826453e-03	8.550996354540740460e-03	5.598586074424954061e-03	5.967252813134486539e-04	1.990139623880933604e-03	4.437021063624236174e-04	5.091776715387721398e-03	1.220267394738450183e-03	2.678420695667353517e-03	2.064261487197196175e-03	1.471013534748457502e-03	3.967170057382882198e-03
1.148470751842729310e-03	7.608068259237306397e-02	1.312425678002952269e-02	2.776830904263448072e-03	5.442025148125582024e-05	3.540855331960777314e-02	8.339911353612775979e-04	1.384043183663825706e-06	4.216832375314080909e-06	2.495207182887401384e-02	4.114661638568356457e-05	3.398789590263066097e-06	0.000000000000000000e+00	1.269337120819453556e-03	3.318803958835462144e-04	0.000000000000000000e+00	5.558364807969890095e-04	1.214082551304259371e-02	1.469278911754052196e-02	4.621461939210184879e-04	6.213860162329592414e-06	2.817964779169880151e-03	1.346708160887583484e-03	2.389027359603842430e-07	2.483841882938119582e-05	1.713280419402390259e-02	1.258645924756806147e-03	8.926998900386355727e-07	3.381966855939188989e-06	1.804130750004631677e-03	4.637442541389800261e-04	4.401782910070079364e-07	3.866370074856131933e-02	-8.872283167033268025e-01	1.927739013645398125e-01	3.424228698168321205e-01	6.973881436240363411e-04	2.340621564134634167e-02	9.091963230423135214e-03	3.168952217704312097e-04	5.906798475799712560e-04	2.395883708857414474e-02	5.864471480812770247e-03	1.747971684776811066e-04	7.352072430690182380e-05	3.413308505869831581e-03	2.009363131615599183e-03	3.061687875542298793e-05	6.214452641114774634e-03	1.548622283038868046e-04
3.439882453533158087e-03	1.038841869851548499e-02	4.810191258266550973e-02	2.486532126830646745e-03	1.359695013157196413e-05	1.258507719524053041e-02	1.267881665626298740e-02	2.941617351304742669e-04	2.407940492867372100e-06	1.023602413638845417e-02	5.475485467152966905e-03	1.130868398257168280e-03	7.143191805215487813e-07	1.251224411264197176e-03	7.655065304998239298e-03	6.198092581756207216e-05	1.572024199625480633e-03	7.043076627427089995e-03	4.806384134129128294e-02	7.290497241352527974e-04	3.030779834077424071e-06	8.495506714687639689e-04	2.070184781906913869e-03	8.569889081528907942e-05	2.588112972904161812e-06	9.893967280295450084e-03	1.816125220217626804e-02	2.984870691650370368e-05	3.384455426105443046e-07	1.342010238127729050e-04	5.212170853289697925e-03	2.814473315226625978e-05	5.622526706726875823e-01	7.698231704656539887e-02	-9.944617932291104356e-01	2.628688691385145521e-02	3.937799454566718108e-03	2.737483902370631272e-02	1.619626863822073645e-02	1.808687521064656495e-03	4.708199559212867136e-04	4.677128267545085927e-03	1.407030763272037847e-02	1.504241122693894181e-04	5.752432468386975070e-04	7.024285135473284404e-03	1.763683441744226879e-02	3.721059426792958590e-04	4.590318578550387635e-03	6.605984163426235510e-04
1.306543165981119241e-02	1.035959906513412958e-02	5.785624320464823576e-03	5.867471412331067004e-02	1.508774700279968831e-03	1.953119455002125821e-05	3.731222747351940500e-04	8.137551976487345656e-03	1.789745819015617237e-04	1.552992212250810244e-04	7.217829001641778118e-05	1.491628013846129676e-02	1.072394564603504654e-05	1.643053566567542254e-06	1.722692291313969318e-03	1.253204914945308486e-03	3.236332942611418358e-03	5.815664050027291023e-04	2.071367051821497354e-03	3.419537496538772176e-03	2.502347886122450625e-04	2.219904131105219673e-06	6.597299053546008981e-05	1.646876010342908630e-03	1.759419107541579572e-05	0.000000000000000000e+00	3.077067239169748368e-06	6.147713967310561691e-04	3.077365867589699258e-05	0.000000000000000000e+00	1.451602886537289398e-05	8.636298069557493814e-04	1.185823712232729754e-01	3.424228698168321205e-01	6.582584078427265728e-02	-7.023346578203077950e-01	4.724459876679171395e-03	4.415738811562430863e-04	5.590065210175700376e-04	6.749509063309510302e-03	3.285762316852848443e-03	7.308787236646427680e-04	3.426170033745872066e-03	3.131830714248334032e-03	8.504468553570354540e-04	2.038891509780302747e-04	5.593408853051078360e-04	1.145374373299069392e-03	5.198897815450964849e-04	3.452469541891263743e-03
1.995143919491095680e-02	1.154875734193827131e-03	1.347847428309694405e-04	1.406693153889003196e-03	4.439016429046379469e-02	2.702257813404640528e-03	2.790634007547592929e-03	3.344443995886797836e-03	2.711746233734534019e-03	7.882919287134490180e-04	2.023904344811055110e-05	1.107076871125326845e-03	9.010733512998017267e-03	2.304187025495910756e-05	1.510497666811715274e-02	4.233117578482047501e-05	5.834146959280478960e-03	6.199028284138718720e-05	3.512079258511612543e-05	1.797932219434526617e-04	2.092366801398028685e-03	2.013617591171826867e-04	1.826674209426693571e-04	8.359704445287094226e-04	7.130923154295855772e-04	1.272555240215646488e-06	1.028476278309453859e-06	2.227967098443882924e-06	1.844366450166659869e-03	4.761928784530358147e-06	1.037703896485923807e-05	1.583307974016116227e-05	3.920864535499745535e-02	6.723821942510629490e-04	9.507197089511677801e-03	4.555056932893862022e-03	-1.104638925444250575e+00	1.967704546666752541e-01	1.496074750287682831e-01	4.153418195335532026e-01	1.483902775341869318e-02	5.457641423632858882e-04	9.767462906292866467e-03	2.911980471480790384e-03	3.706115045322009444e-02	2.649096877970316330e-03	2.023566914605072140e-02	5.365747983959730238e-03	1.168742644417034449e-03	2.728318518356879097e-03
1.188043397369660542e-04	1.577465209436978294e-02	1.150216453951514485e-02	7.480641919759530548e-07	3.190740147223897856e-04	7.544589492899517191e-02	4.366778881197163828e-03	3.377678551828700417e-04	0.000000000000000000e+00	2.755761723579278760e-02	8.095617379244218745e-06	4.248486987828832304e-06	0.000000000000000000e+00	2.098265469217381468e-02	4.936760992075979633e-03	7.485619060092038662e-07	8.614872475854114828e-05	8.660423264177227395e-03	1.004918408007662509e-02	2.573380637519938641e-06	2.212926180359043498e-05	4.026692474961797441e-03	2.030086749446483128e-03	5.490283500789579175e-05	1.035245189161664894e-06	3.013425780068770821e-02	1.711702267745758728e-04	8.926998900386355727e-07	3.384455426105443046e-07	1.589329079487648497e-02	3.067760185833571726e-03	8.803565820140158728e-07	6.085799337002227583e-03	1.933209619524168740e-02	5.661826774186357741e-02	3.647128984293885028e-04	1.685644509260597057e-01	-1.195878480564716906e+00	2.506993359777480723e-01	1.636258017064844139e-01	3.155443263413818282e-04	3.507326248762557969e-02	7.216514240251542013e-03	4.326279691225933086e-04	3.099783903075381129e-04	7.513490090343138972e-02	3.322551058660475759e-02	3.477751921638305124e-04	1.281179071544099116e-02	8.948898317849391429e-07
1.041158031876684216e-05	1.909258903535932536e-03	2.334993413846634183e-02	6.268777928758486576e-05	8.088076016212402764e-04	2.546710541459668020e-02	2.510833910389376547e-02	2.090255598011785555e-04	0.000000000000000000e+00	2.491120950674412336e-03	8.600769251007919607e-04	5.608002823934058574e-05	7.143191805215487813e-07	1.810879752295512987e-04	2.442078559048115050e-02	1.515837859668637607e-06	5.334499008382078905e-06	2.364602043422058854e-03	2.444726875510481665e-02	3.668853206417216242e-04	3.016226675745170620e-05	1.205402169707348601e-03	4.076451435436046628e-03	3.509132791434768671e-05	1.552867783742497341e-06	1.567189206420868978e-03	2.850616830515826858e-02	5.791201405293013728e-06	0.000000000000000000e+00	1.191149132937145656e-05	4.505657102957445759e-02	4.401782910070079364e-07	9.852174133380572213e-03	1.692503924432614548e-02	7.549952919047513145e-02	1.040612139125014898e-03	2.888575094786218767e-01	5.650377341652321750e-01	-1.537594977106025551e+00	8.749331196084744744e-02	4.081000243071538909e-04	2.727706668541523410e-02	2.217978833864676230e-02	4.158500290617088207e-04	8.882054327755741505e-04	2.776100439239687773e-02	1.076473462502499784e-01	4.035141867475876623e-04	3.572711379299065362e-03	4.171266655569970242e-04
4.671041025832815829e-03	3.704186921065757211e-05	8.263701181755801414e-03	1.069166590469453233e-02	5.259683232160658126e-03	4.196970698645981733e-03	9.504434776627136705e-04	2.066746135376867910e-02	8.135315050536301982e-05	6.629550922900661984e-05	2.077661442114407382e-04	2.034973584544797626e-02	1.643849909020743595e-05	9.897441722418767832e-06	1.315779334884680137e-02	1.003694260434320751e-02	1.249829617457415103e-03	1.132299425645570899e-06	6.474476170704575534e-04	1.925822826562519161e-03	5.871657874196072264e-04	2.107927432476388197e-04	2.827473605775136770e-05	3.166521382365915238e-03	4.656114781061238285e-06	0.000000000000000000e+00	0.000000000000000000e+00	1.226429691726935297e-03	1.014590056781756612e-05	5.562252949997645131e-06	2.282357287997530495e-05	5.867316513769638836e-03	2.175253458611240212e-02	4.484716004002593315e-04	6.409734723772992325e-03	9.551936803046208110e-03	6.096537818884318893e-01	2.803646777777772936e-01	6.651538336204776414e-02	-1.256495523205074738e+00	5.768665710209871025e-03	4.334038057576245872e-04	3.472095103021989940e-03	7.828086132091249122e-03	7.189081238166823880e-03	3.782183886302103049e-03	7.409283165670262246e-03	1.941404262087468788e-02	1.409745136340897036e-05	5.713547564111190295e-03
1.542212094598982043e-02	7.815304835717368920e-03	5.413535996862306107e-05	1.512520963945405798e-02	7.573566125195520943e-03	3.913226815031093351e-06	1.638076426235034352e-06	2.145266934678929580e-05	5.511476263868204592e-03	3.717152371631940542e-03	7.582177573398826958e-04	1.032822954321762320e-02	1.779561395381625910e-03	3.286107133135084508e-06	1.100259781554697178e-03	5.296075485015116898e-06	2.525269409124169997e-03	6.199028284138718720e-05	4.574091508381505409e-06	4.466967521576869983e-04	9.412238229107759094e-04	1.108508694856182430e-06	3.428254261031513393e-07	8.831935520035452756e-06	6.152865307554707596e-04	1.409167788062325989e-05	8.711946620899349277e-05	5.791201405293013558e-05	4.125651164422535085e-04	8.003241654672870897e-07	2.069494950256827954e-06	2.200891455035039206e-06	2.767482889062334792e-02	1.624369580844920629e-03	3.242237423730679260e-03	9.035846371345333111e-03	4.232495416031922808e-02	1.050619177477555470e-03	6.028750359082955465e-04	1.120956632324872707e-02	-7.744022360285407469e-01	1.017406166580724497e-01	3.726450227212781963e-01	1.053725062359250619e-01	3.523005475140760564e-03	2.801755726249001541e-04	8.196624460580202460e-04	5.997727843390433019e-04	1.003509747887914010e-03	1.270172683138474793e-03
6.184305903035160830e-05	3.095813936860560001e-02	5.420425951767403154e-03	1.865173385326709612e-05	0.000000000000000000e+00	1.813022441071499014e-02	5.657933495749778875e-05	0.000000000000000000e+00	4.821754011327104092e-06	2.977083955600160967e-02	5.598705525792934030e-05	4.732464113761910077e-04	0.000000000000000000e+00	2.168243903023953176e-03	5.425758858090878661e-04	5.296075485015116898e-06	7.414724673195793739e-05	7.052097694279759778e-03	5.322359066311444648e-03	3.860070956279907750e-06	1.523004941747449079e-07	1.838611780971407096e-03	8.273192787455505926e-04	2.389027359603842430e-07	2.225279442664329071e-05	1.265161319989040536e-02	5.884289060017523949e-03	8.108060230075488713e-05	0.000000000000000000e+00	3.208032723595164674e-03	1.397441247267710565e-03	0.000000000000000000e+00	1.324364782506888463e-03	2.958182946650481093e-02	1.446091699047103406e-02	9.024114853410385075e-04	6.989122435366568707e-04	5.243094851466477413e-02	1.809193198522439025e-02	3.781227080844582508e-04	4.567946054035906811e-02	-6.754039591899415607e-01	2.714117385196919696e-01	6.936117881681493069e-02	1.689370834501861590e-05	5.776008783970838778e-03	2.484834523806035006e-03	1.530470652246211145e-05	4.286028960100100003e-03	8.948898317849391429e-07
2.501371371189212324e-05	8.191130693081180580e-03	2.288449307764520158e-02	3.241013047208882256e-03	9.897541265225414712e-06	1.561796773499016486e-05	6.275856218653765896e-03	4.844151142823390712e-06	4.085687713836695005e-04	1.430736225693249493e-02	7.137623778782704181e-03	6.000160072328123567e-03	7.143191805215487813e-07	1.154049528898631030e-05	1.196388140531108070e-02	1.515837859668637607e-06	1.386969742179340583e-05	6.683552895508373341e-04	1.003772511034628327e-02	3.849081430425730071e-04	2.122053552168112370e-06	4.159794347103539084e-06	1.469742771278761571e-03	4.773077578875176323e-06	3.570625360242904965e-04	1.818350439934607234e-03	4.940306706848859170e-03	1.634926891832622976e-04	0.000000000000000000e+00	1.587309594843452857e-06	5.470502951508899800e-03	4.401782910070079364e-07	5.929525591700041121e-03	9.720562317511578093e-03	5.840141387279828428e-02	5.678994165523979648e-03	1.679200814711992798e-02	1.448245666023083300e-02	1.974912660290465208e-02	4.066631935731234923e-03	2.246079589004964794e-01	3.643609640401344052e-01	-9.485528808454828376e-01	6.958846988437956960e-02	8.087279673759202245e-04	1.841280722703311735e-03	1.344813005208893818e-02	2.402241667186650329e-04	4.816012382239522960e-04	1.226307652245981882e-04
1.052606450069519181e-03	1.645840765153746654e-04	6.658956863413185295e-04	2.198035352918071422e-02	8.664404976443232701e-06	3.913226815031093351e-06	3.276152852470068703e-06	3.331987607233823350e-03	2.211605247314796252e-04	4.056804870773118334e-03	2.172125574769276238e-04	2.086971561369028658e-02	1.428638361043097563e-06	0.000000000000000000e+00	8.014536776943464265e-04	1.309889765277855471e-03	1.960348253621060671e-04	1.132299425645570899e-06	5.344881323115690185e-05	1.777354332272578679e-03	4.244107104336224740e-06	8.313815211421368756e-07	2.742603408825210714e-06	1.042218162767508593e-03	1.045323898334993653e-04	8.713260585947133494e-05	9.839925888736304890e-05	9.123582007527491090e-04	6.768910852210886092e-07	8.003241654672870897e-07	5.173737375642069462e-06	1.132305298671163222e-03	3.860208325353084707e-03	8.460182954319764390e-04	1.823140240704999556e-03	1.515806065696193548e-02	1.461814196683356923e-02	2.535199899058396440e-03	1.081210075560442869e-03	2.677205457175207623e-02	1.854556109752280857e-01	2.718958209619145028e-01	2.031983320623882983e-01	-8.099110287553596965e-01	7.868648830373122915e-04	4.809398758165686258e-04	1.211215668701331365e-03	1.225444118398292051e-03	4.037456237730493342e-06	2.020290940929653743e-03
1.529776520346878138e-02	6.583363060614986345e-05	1.611757308156732036e-05	1.470195491963406360e-04	6.294438720485007188e-02	6.837665068764151477e-05	2.214469093862121130e-05	7.890798100280849571e-05	3.292664814151583658e-03	8.174952996144396075e-06	9.441834296380985112e-06	5.523033084177481826e-05	1.032196893775329388e-01	1.227513583485706668e-02	1.659769471551322123e-02	4.831319597240712332e-02	2.779182403984944722e-03	3.493952513420619209e-05	2.294959407319440977e-06	8.968368890830162241e-05	1.238898523230740848e-03	5.542543474280912151e-07	1.714127130515756696e-07	2.864344261358356118e-06	6.349512122092099749e-04	0.000000000000000000e+00	0.000000000000000000e+00	1.335267208405247457e-06	5.094498812978377582e-03	4.232380961712836533e-04	6.069237404831774770e-04	3.398676609177518106e-03	2.032039331370328814e-02	1.632294980024792935e-04	3.198141353983951791e-03	1.888148064187179960e-03	8.534264920879122696e-02	8.332446638542079535e-04	1.059327580374538023e-03	1.127828341033511143e-02	2.844261301031072737e-03	3.037767739104265272e-05	1.083250304925544461e-03	3.609471940538130290e-04	-1.476203855557516098e+00	1.616179588921547172e-01	6.788243441939363354e-01	1.889866148144259961e-01	2.033195670383780400e-03	3.644037682433364303e-03
4.168952285315354099e-05	6.006189977383762785e-03	1.726948741726330380e-03	0.000000000000000000e+00	4.080707587219986409e-05	1.000044678715270863e-01	9.020808041373467266e-05	8.996280693814867618e-06	1.203970246433686050e-06	4.744297264902448685e-03	9.441834296380985112e-06	8.496973975657665243e-07	1.412218177829313798e-03	2.929257805857501951e-01	1.022191036000475416e-02	8.582673961443824592e-03	3.094009424861605799e-05	6.109862815081838587e-03	1.097148869761266528e-03	1.717113414715261512e-06	9.087262819093113829e-07	2.194183265294884742e-03	6.614440324851167201e-05	4.778054719207684861e-07	4.656114781061238285e-06	1.213649032427017126e-02	4.202538028279118325e-05	2.227967098443882924e-06	1.088898761946101193e-04	3.628340299447228162e-02	3.208219764528860707e-02	7.026912866483236465e-04	1.843112210802867398e-03	2.868127286182289067e-03	1.478026663922503772e-02	1.713235226968171164e-04	2.308761515175518884e-03	7.643932626633818950e-02	1.253100892712359117e-02	2.245671682491874079e-03	8.560920274649727081e-05	3.930894866869042575e-03	9.334270330370954315e-04	8.349650621815428323e-05	6.116790805293356031e-02	-1.774574195551706479e+00	9.124127108913847595e-01	8.180117028096391130e-02	1.960861277337974315e-02	1.789779663569878286e-06
4.168952285315354438e-06	3.785573119782928236e-04	9.593185649894319517e-03	1.043965139024218899e-05	1.855058840742986384e-04	3.132083851605645293e-03	2.708957940177456059e-02	3.184175299125320785e-05	6.049216360130227594e-07	5.176225945808323625e-05	1.439531728546051149e-03	1.189576356592073113e-05	8.344649193038098517e-03	1.364259454985901343e-01	4.082292199204769906e-02	1.784109346948981045e-02	2.133799603352831731e-06	5.488790358689827524e-04	7.525820816156997793e-03	1.476122270671356923e-04	1.213327270258801093e-06	4.436921520817584957e-06	1.259314852417495407e-03	9.556109438415369721e-07	2.070490378323329789e-06	6.151307462630632001e-05	5.864814903495713452e-03	5.344851460273695783e-06	4.308262443222253589e-04	6.368432820608934362e-03	6.688873757152244415e-02	6.125414387764792096e-04	2.382644177127400155e-03	9.944087481615030300e-04	2.185669050505115521e-02	2.768108266745114522e-04	1.038681586024280297e-02	1.990812802019466948e-02	2.861790391110939982e-02	2.590976321737453996e-03	1.475057162640199969e-04	9.959663939999648542e-04	4.015188113711625449e-03	1.238461828937966445e-04	1.513125838796299527e-01	5.373719033470731876e-01	-1.230612035506028823e+00	6.594179133128576231e-02	3.913270812951632170e-03	1.485825703463614154e-04
4.352126976400712451e-03	8.222235829303222631e-06	2.218873066713937438e-03	5.296211360946194262e-03	9.126831084736551506e-04	1.055173659053026931e-04	4.264254568402218179e-05	2.539273369883572953e-02	1.886180899242159302e-04	2.724984332048132307e-06	2.367739134973638709e-04	4.392637713337515376e-03	2.360530006013298113e-02	2.253021555026537420e-02	1.254501479910488139e-02	1.225052063081731729e-01	6.905268570472540297e-04	1.132299425645570899e-06	1.519421400708043373e-04	1.548639404401611682e-03	1.561080065291135571e-05	5.542543474280912151e-07	5.142381391547269295e-07	1.762890662923503882e-03	9.314718132288729886e-06	0.000000000000000000e+00	0.000000000000000000e+00	1.274094570177684719e-03	1.381415253568261860e-03	9.719403440156556108e-04	3.423535931996295472e-04	1.265279158763553055e-02	1.197271662574373417e-02	9.879046211749816571e-05	3.006616016848710510e-03	3.695741311178330716e-03	1.795736991965189711e-02	1.358641750720031120e-03	6.994245903624852741e-04	4.426401717559429183e-02	7.037334002911440961e-04	3.999629971203431928e-05	4.676363778790013168e-04	8.169627455988614758e-04	2.746605468636323932e-01	3.141164938789014482e-01	4.299404794799832064e-01	-1.396839194455385291e+00	1.207872324454372411e-05	8.817827815762959223e-03
9.275810830881447847e-04	1.359634491130753443e-02	4.332797356034157228e-03	7.108604661616823965e-04	8.658401549774161991e-04	1.375027541894117272e-02	1.557109899990700335e-03	5.247100424143238324e-06	3.577201158050213989e-04	4.316300524859253626e-03	1.234077963733093853e-03	1.576758057338535655e-06	2.331061592435321119e-04	1.001382468338396850e-02	8.760137483540438030e-03	3.368528577041417186e-06	3.628191960756758884e-04	3.974241578367308791e-02	5.260933290726571045e-03	1.559326718294799493e-03	4.378300761981305562e-05	8.960907162043666406e-04	7.812238917272543994e-05	1.192025109635666999e-06	1.286242376130043664e-04	1.131340908051775215e-02	6.850739020989583773e-04	5.208676900776276318e-06	2.980809345139044170e-05	8.297880996189652136e-03	9.131173440591052598e-03	1.994141045622657116e-06	1.893168306554967152e-03	4.449401003401702928e-03	8.229979463318153055e-03	3.722287785027022459e-04	8.679124371262592150e-04	1.110607893379943895e-02	1.374119761268871327e-03	7.132142553677320117e-06	2.612688101009953386e-04	2.485389574495915858e-03	2.080289372209971209e-04	5.972568399009605811e-07	6.556755268397398972e-04	1.670793041045374322e-02	5.661507182051326789e-03	2.680190069055560338e-06	-7.419082385519075729e-01	3.730420009273411885e-01
1.009050619043043093e-02	1.298444333369220193e-03	2.241296178882759126e-03	1.243232816117902095e-02	3.375564561243869690e-03	4.052984915567917388e-06	3.689526256502321166e-04	5.255264526973457868e-03	2.492048092375551832e-03	1.443370696427321157e-06	9.180787267653206822e-04	4.436559185001378441e-03	5.247617648566592352e-03	4.537957469567497876e-06	8.585549554042337661e-03	6.601024741713311904e-03	2.226665675789738907e-03	3.306886694023305606e-03	1.457220087116557847e-03	1.414205908318188001e-02	5.438819869751446438e-05	3.348620015711384623e-07	8.731596370932090867e-06	8.408355992037359547e-04	1.092905359913770065e-04	2.170829527426691254e-06	3.104660505173172634e-05	2.021341117539813669e-03	4.143469326812914587e-05	1.547293386570088254e-06	1.423516883640946814e-04	3.237771435710319785e-03	1.113367080620356921e-02	2.417848983841329425e-04	2.582726711636321951e-03	5.390307284759264343e-03	4.418115794242429874e-03	1.691630456212820390e-06	3.498481711123201023e-04	6.303333119116217263e-03	7.211302975237792161e-04	1.131602625999019869e-06	1.155102691792989512e-04	6.517067551385980796e-04	2.562581337969268864e-03	3.325526084568547926e-06	4.687540445120693148e-04	4.266690878594980689e-03	8.134722342802664929e-01	-1.057853211849034247e+00
3.232834570397382506e-02	5.235083616524430217e-03	1.365072315572438241e-04	1.449721806211460087e-02	9.264638932651206304e-02	5.244667299320287905e-03	4.525243065959686471e-03	2.012825389699382864e-02	6.429412544877209125e-03	1.306346290218126337e-02	4.240583288980809821e-05	5.224607970455304173e-02	3.694632802483474414e-03	3.755551009297239680e-06	7.177588025710997070e-03	7.223622392988816610e-06	9.464523088300756323e-03	1.800480515284770501e-04	3.358554387815071836e-05	5.866163111268983153e-04	5.282552793817306414e-03	2.088615132558190490e-04	1.357170607580548527e-04	1.354961752700981634e-03	1.386170911155973091e-03	0.000000000000000000e+00	0.000000000000000000e+00	2.190140831916822102e-06	1.234445276689632824e-03	1.280518664747659259e-06	0.000000000000000000e+00	1.927447365167049444e-06	5.479700557529163657e-02	1.789357602069681428e-04	6.400264022062684000e-05	8.393889037775664405e-03	1.094523357560475696e-01	2.456305754505712455e-03	1.948706722383324302e-03	3.107976654325355151e-02	1.507484944042764181e-02	5.638502739891667535e-06	4.906425122663730205e-05	5.809815910136593037e-05	8.828997016383139523e-03	2.752159518263625870e-06	3.757820585288863422e-05	1.656641159675288993e-05	2.382401989478820196e-03	5.273539491303554094e-03
4.516508981018587787e-04	3.116667756682541673e-02	7.740433713695449650e-03	1.544336965212578423e-05	6.647918860212168046e-03	1.338037066634533145e-01	1.368793305319266664e-02	4.268783367933574185e-03	1.200446431078270369e-05	1.355396754766042822e-01	1.314850978761299767e-04	7.326318715753654546e-04	0.000000000000000000e+00	4.536979461492160470e-03	1.233198602579145889e-03	0.000000000000000000e+00	3.680712736401515876e-04	1.424323180374813085e-02	6.700996577860133738e-03	9.785256979324037584e-06	2.347830573643606760e-04	7.179718440858923016e-03	7.756697017445952566e-04	4.886506607053033805e-04	1.017576340981261438e-05	1.283431844709959947e-02	4.040323070562017508e-05	4.569412996468948735e-06	4.628740509232444080e-07	4.572692135605617610e-03	3.021462627374968965e-05	1.240502456474294867e-06	3.710040038096786095e-03	2.464683516016125467e-02	1.709745176532771402e-02	8.954014818111208818e-05	1.395425903604271579e-02	1.006978028311499573e-01	1.633899012811153642e-02	1.313694699473532020e-02	1.709030538815268377e-05	1.716976762350292188e-02	4.322188481872610554e-05	9.710400788723115546e-06	3.027196293038017805e-06	1.137837350333623272e-02	6.785494683798802345e-05	1.388622152769732959e-06	1.763412844578629221e-02	7.269436969749552575e-04
9.914762170775894164e-06	2.023049073016316632e-02	2.364137307920651312e-02	6.766822444127365338e-04	5.676418395859099755e-03	8.370926732086061972e-02	4.309081799972352272e-02	1.749745935762543440e-03	6.753979431213361749e-07	1.221674059024925596e-01	2.355385076325900665e-03	5.970438182947291651e-03	0.000000000000000000e+00	1.345739111664844233e-05	1.537065014786960851e-02	0.000000000000000000e+00	9.977573681772145613e-06	1.425341005572810984e-03	2.404501776657361894e-02	3.376073921785499653e-04	2.565231067939489928e-04	1.248573387237489687e-03	4.338050229941086550e-03	1.960396034168252800e-04	7.990798803841601565e-06	6.008332138582874685e-04	1.591689119981955572e-02	6.506117842654462953e-06	2.861855691192102696e-07	4.588525215345779893e-06	7.891959864377262948e-03	0.000000000000000000e+00	9.435314242545396783e-05	1.614247232105156526e-02	6.208002745049316651e-02	2.831294655951210274e-03	1.263446346744668408e-02	5.770349815229899870e-02	6.028560132779447328e-02	4.264731876160106176e-03	1.506679921456822973e-05	6.946440271645500271e-03	3.143796257321716109e-02	3.538249062379940769e-05	1.247769081359756608e-06	3.615076200552533374e-05	2.199683114859393718e-02	8.585567073576307559e-07	7.199019990154002270e-03	8.969881941491245504e-04
7.365674656590506797e-03	9.448603207233193522e-05	4.812756536119609276e-03	2.947542477602102876e-02	3.275085046828851015e-02	6.882492479511336490e-03	3.163712483447860251e-03	4.111785568164375709e-02	2.812591956180937841e-04	1.179109430472808674e-03	2.930265489634358489e-04	1.065979986325845674e-01	3.882965801809444864e-06	0.000000000000000000e+00	2.726762465203323976e-03	3.226357957042618775e-03	2.327526628285560197e-03	7.378610542943116429e-06	7.794315239507115106e-04	5.741775415507009185e-03	8.250320836771498018e-04	2.921497759224611678e-04	4.482651486192668685e-05	7.084155455161444959e-03	1.518774372464817511e-05	0.000000000000000000e+00	7.107356394821429391e-07	2.498886384563997910e-03	1.687250572720213462e-06	1.133792567745323439e-06	0.000000000000000000e+00	1.853610791534646748e-03	1.431019773377992417e-02	6.118697239172039387e-06	2.556486232375273279e-03	2.699289785355876020e-02	4.825525190557045097e-02	3.265663429676501223e-03	1.337057983496883762e-03	6.799224692800023839e-02	1.061771356277799454e-04	1.658383158791667034e-06	4.064949960927267085e-05	4.858609735489326405e-03	1.471282499412025900e-05	2.436807906795918951e-06	1.236381384278978212e-05	4.210623392749277688e-03	2.341320872259912336e-03	1.061785242499327202e-02
9.322900550995373797e-05	9.070157383198350354e-03	1.070219156106971825e-03	2.244192575927859270e-06	9.934373099114040574e-04	2.816373796445471520e-02	1.518050099003630986e-03	1.299073443907249170e-05	1.813766493688367173e-04	1.707603343824921557e-02	3.229684279469640816e-04	1.592473079310009797e-03	1.111590540150071590e-04	1.211333417887318006e-02	9.467676504872624133e-03	7.579189298343188245e-06	1.475893322216061544e-04	6.010842608166592355e-03	1.671316058860075615e-03	6.790611184060620199e-06	1.734533405879039636e-05	6.228981710087817727e-04	9.584479138310661843e-06	6.719139448885806008e-07	4.134759331231024492e-04	9.673796509690493067e-03	1.531367732019742406e-03	2.943450929803238000e-04	5.369836704742886156e-05	8.992655742967895979e-03	7.862543471870042655e-03	4.495154062707929152e-06	1.576593811707562704e-04	1.725087191699165804e-03	7.972279860092404717e-04	3.252063493260730066e-06	7.429887133047552612e-03	4.416021722173212039e-02	7.584607413309157019e-03	1.997170133229021608e-04	5.386993902897107200e-04	6.036007427858977765e-03	2.673420361860895985e-03	2.241903091374905423e-04	9.438125331405197238e-04	3.652081278741853287e-02	2.581204124774362507e-02	3.222200651265681888e-05	2.114409102605729548e-02	1.054457946273212095e-03
1.101748245142536962e-03	1.502523013851112281e-03	3.236617834124051307e-03	1.244429718825063730e-03	9.803595750593192652e-04	1.321482719625946415e-03	3.177001049964430206e-03	3.148172656816090962e-04	8.530276021622475993e-04	2.079673202236806927e-03	2.274401428718823143e-03	1.218010560226077824e-03	1.557224971475188119e-03	5.353577084076228607e-03	9.381024193055240157e-03	1.465534499584819367e-03	2.525896727891678594e-04	4.594808855015571070e-03	3.917100025637850966e-03	8.932332403966672038e-04	1.189771460493107164e-04	9.400384671691855800e-05	4.510830063899195900e-04	1.538757590899837008e-04	3.645780179263775640e-04	3.302580273122006187e-03	9.498020238166598669e-03	7.450261455169902543e-05	4.256948126394095611e-05	1.516627632296600053e-03	1.492596625080519664e-02	6.750734335716567327e-05	4.315389708178403710e-04	1.599148021752742725e-03	8.302487638195809455e-03	6.805003083046100385e-04	7.861857024675381403e-04	1.288497418871896363e-03	5.771686038049248478e-03	6.104024629471807139e-04	6.454371510045443794e-04	2.054541629841841015e-03	5.546919973318093638e-03	1.956663178918871776e-04	6.359933258520303161e-04	2.638747611448512363e-03	1.348687649232067215e-02	2.893933360635116397e-04	4.784372183523175059e-02	1.759000082096985260e-02
2.149688924778749965e-03	2.597669082342577392e-05	3.533870174315399183e-04	5.985145234458626000e-03	6.746147900900159242e-03	2.711307150414400200e-05	4.719236865614237215e-04	9.544510710584491395e-03	8.479944192295954010e-04	3.087058848387258178e-03	5.594859191743971599e-04	1.758757984036931829e-02	6.369803923227734333e-04	1.216642045720251719e-05	8.694134729705791514e-03	8.074288142977675484e-03	7.471687048873281800e-04	1.928641878846851391e-06	9.165593053646125610e-04	2.903364046137152550e-03	4.729776457982356258e-06	0.000000000000000000e+00	3.240118356462710380e-07	5.965475974035782183e-04	5.791599576519614089e-04	2.411492180208649975e-04	1.999173929926889050e-04	2.749621574865273275e-03	5.138648536297889236e-05	6.215851018462596083e-06	7.801995962468242412e-05	3.623067497070408052e-03	1.250449769142845382e-03	0.000000000000000000e+00	8.710029426443268059e-04	2.408574580545734013e-03	2.015194886760321435e-02	1.359137573439955589e-05	3.696731164847659478e-04	3.233915993494549529e-02	1.731289106724697444e-03	1.484350479069059111e-04	1.538838618744450262e-03	2.094873388812286755e-03	8.183553196010551201e-03	3.116247287867251651e-05	6.174313397932391749e-03	1.193635712247266556e-02	1.845790410015790348e-03	1.269816270119264109e-02
1.323393941513629525e-02	7.915643984820730755e-05	1.907041089803766705e-06	4.515448451956537330e-03	1.414160695975407410e-02	2.166250558320783577e-06	5.431055530832734627e-07	1.092605736065753046e-04	2.488835547376531260e-03	5.375311559108643959e-06	1.131005369159118895e-06	9.573549338140475951e-05	4.724649008011806706e-02	1.647435042745055804e-03	4.137103942590300565e-02	3.987332890858220902e-02	2.639665794297053284e-03	1.530470652246211357e-06	0.000000000000000000e+00	1.215762087309464297e-04	4.417881968189609019e-04	0.000000000000000000e+00	0.000000000000000000e+00	3.379478285772935249e-06	3.400556475081106290e-04	0.000000000000000000e+00	0.000000000000000000e+00	2.802926349655207576e-06	6.773861862556648794e-02	1.832506243291274345e-02	3.092248223937825100e-02	8.027066638142027477e-02	1.244357301433225531e-02	1.493540270979001890e-06	0.000000000000000000e+00	1.014451095023672939e-03	2.601743488870136498e-02	0.000000000000000000e+00	0.000000000000000000e+00	1.513580228813812345e-04	1.761694257930375689e-03	0.000000000000000000e+00	0.000000000000000000e+00	3.688060986388431557e-06	2.495042310136746239e-02	1.717232866083241325e-04	1.202259205130176527e-03	5.585814732331737496e-03	1.128098918290547457e-03	1.232142951114621222e-02
1.295183311023360485e-04	4.002807377591705018e-03	1.341357336858910827e-03	1.562622978794212822e-06	1.710003072036240124e-04	1.298146610788810003e-02	3.196351375234768441e-04	1.235127144915186316e-06	7.400012246372900029e-05	2.074297890677698382e-03	2.599526551114670074e-04	4.117090483050620523e-07	5.949729297451792102e-04	3.935680536612960051e-02	2.335039183629131557e-02	1.122019440917195691e-03	7.613909829302764512e-05	9.478602920587385003e-03	1.696972122303281151e-03	6.007607466950461241e-06	1.109762934219974496e-05	8.245543777480355630e-04	1.654780704618997328e-04	3.508883934418143255e-07	3.986689406338911297e-05	3.757893052452104723e-03	2.287314519768708361e-04	3.555669053543717941e-07	4.941255150710622884e-04	3.076059268709608815e-02	3.964986765096061710e-02	1.385174388118598108e-03	2.798984454511860786e-04	1.333731461984248709e-03	2.076798206895137233e-03	0.000000000000000000e+00	4.131310172980596444e-04	1.493893438902715864e-02	9.686142206742472333e-04	3.983105865299505370e-06	1.604351323341960149e-04	3.373131834592146827e-03	4.656307894106138348e-04	7.017767868836286510e-07	5.143304153364916705e-04	2.712413747887368679e-02	1.806246114280193188e-02	4.920276504209100807e-04	1.508494923276741950e-01	7.766980287086947682e-03
1.072047160208295540e-04	1.691801669840258936e-03	1.026664798314034371e-02	1.294616514282294871e-03	1.806544663065898129e-04	1.044691801512764975e-04	5.140388942729359062e-03	1.371078728525708748e-04	1.008985796767352613e-05	7.204410631305336200e-05	2.320809280607194231e-03	8.136947552565367058e-05	9.758122008402429076e-03	1.870025768659643386e-02	8.932995866727275192e-02	2.419604719865024733e-02	3.437890004715249165e-05	2.691388634803703394e-05	3.968665389424380456e-03	1.844179807404190859e-04	9.366480391746813427e-06	1.102735212070473229e-06	2.362129897818902315e-04	8.707507011722753076e-06	3.800046643869861692e-06	1.197699049614726144e-06	1.067742331991902716e-03	1.155214179736437643e-05	4.121312591194688235e-02	7.538524090879027140e-02	3.682322432178147253e-01	7.444022480357453952e-02	2.369437335255090082e-04	1.640003574971781299e-04	9.648956000462173901e-03	9.288134230344737832e-04	4.848636541691046103e-04	4.824063404441388111e-05	2.858674303091562983e-03	6.064874443616300207e-04	9.478067878001642066e-06	3.726484509755392716e-06	2.555831837964354751e-03	1.931628163046356472e-05	8.272437755267062973e-03	4.038421404783772845e-03	5.397252565556298620e-02	3.953982128643834283e-03	5.983274626036055692e-03	5.203923234044697740e-03
3.202705789840088000e-03	2.592094685170168304e-06	4.036160190387907596e-04	4.381445219700577480e-03	1.297194473888920721e-03	3.249375837481174943e-06	7.035844842523954711e-05	4.356170803378068418e-03	8.252540641359797135e-04	1.157185127308111046e-06	3.814739162131424214e-04	1.975800482582978565e-03	9.846496112146441160e-03	2.192224661031236688e-03	1.981453419029834129e-02	2.094871079419171819e-02	5.784153774582182026e-04	5.810811338203094533e-06	1.544745090719844218e-04	2.924569252066609899e-03	4.267290624005047123e-05	4.041437949996498245e-07	8.493290891811606380e-06	8.072125276874782089e-04	7.495822197773679290e-05	0.000000000000000000e+00	7.809730438544958592e-06	5.440627567120212733e-04	2.579338274497950442e-03	1.116238791049407484e-03	2.174447908448424484e-03	1.344716000743813138e-02	3.678213714240563884e-03	0.000000000000000000e+00	6.619839526683872055e-04	1.551282465003786743e-03	2.747752260499189934e-03	2.712441938410212071e-06	7.614228366284045370e-05	8.231122314281302810e-03	9.985345984115389945e-04	0.000000000000000000e+00	2.728326979495444924e-04	8.195309500104355077e-04	6.136484941463582650e-03	7.550664311669518436e-04	3.355120459614060850e-03	6.450149899615410451e-03	1.618488352925293375e-02	6.662271190932005094e-02
[truncated: 11 more columns]
