# Supplementary material for: Sodium Channel β Subunits—An Additional Element in Animal Tetrodotoxin Resistance?
Source: Int J Mol Sci. 2024 Jan 25;25(3):1478. doi: 10.3390/ijms25031478 (PMC10855141; doi:10.3390/ijms25031478)
Supplement: Supplementary file 1 [file ijms-25-01478-s001.zip › CSUBST results/SCNB1/csubst_tree.nwk]

(((D_rerio|2:0.441642,E_electric|3:0.609795)Node5|4:0.212658,T_rubri|11:1.07665)Node4|12:0.647798,(((H_sapiens|6:0.259639,M_musculus|7:0.170787)Node7|8:0.493897,(G_gallus|5:1.48291,(((T_elegans|10:0.0255684,T_sirtalis|13:5.717e-07)Node10|14:0.127308,P_textilis|9:0.09383)Node9|15:0.397493,A_carol|0:0.546771)Node8|16:0.468133)Node1|17:0.111535)Node2|18:0.326267,(X_tropical|19:0.893568,B_bufo|1:0.716575)Node6|20:0.389984)Node3|21:0.244331);
