# Supplementary material for: Sodium Channel β Subunits—An Additional Element in Animal Tetrodotoxin Resistance?
Source: Int J Mol Sci. 2024 Jan 25;25(3):1478. doi: 10.3390/ijms25031478 (PMC10855141; doi:10.3390/ijms25031478)
Supplement: Supplementary file 1 [file ijms-25-01478-s001.zip › CSUBST results/SCNB1/SCNB1_expanded_230613.fas]

>G_gallus
---GGCTGCGTGGAGGTGGATTCGGAGACGGAGGCTGTGCTGGGAGCCCCATTCAAACTGCTGTGCATCGCCTGCAAGCGGCGCAGTGAGACCCCCGCAGAGGCTGAGGGGGAGTGGTTCTTCCGGGCTGAGGGAGCCCCCGAATTCACCAAGATCCTTCACTACACCGCAGAGGAGGGCGCCTGGGTGGCCCCGGGCCCTTTCGAAGGGCTGCTGTTCTGGAATGGCTCCCGCGGCACTCGGGACATTCAGGACCTGTCCGTCCGTCTGTCGAACGTGGGGCGGTCCCACGCCGGGCTCTACGTCTGCCGCCTGCGCCGGAACCTCACCTTTGAGGGC---TACACCTACAGCCTGGCCCGCAATAAGAGCGTGAAGCTGGCCGTGGTGGAGAGCGAGCGCCGGGACCTGGCGAGCATCGTGTCGGAGGTGCTGATGTACGTCCTGATCGTGCTGCTCACCCTTTGGCTGGCGGCCGAAATGCTGTACTGCTATAGGAAGGTGGCGGCCGCCTCC---GCACCGCCCCCGGACAGCGCCTCCGAGTACCTGGCCATCACCTCCGAGAGCAAGGAGAACTGCGCGGGGGTGCAGGTGGCCGAG
>D_rerio
GGAGCGTGTGTGGAGGTCGACTCTGACACAGAGGCAGTGGCGGGAAAAGGCTTCAAACTGACCTGCATCTCTTGCAAGATGAGAGGAGAAGTGGTTGCCTCCGCCACGGTGGACTGGTGGTTCATGGCCAAAGGCGAGAGTGAATTCACACACATCTACACTTATGCA---GAAATGACAGCCAGCATAACAGACGAGCGCTTTGAAGACCGCCTGGCCTGGAATGGCAGTAAAAAAACAGACGACGTGCAGGACGGCTCAATTTACATCCTCAACGTCACCTTCAATGACACCGGCACCTTTCGATGCTTCTTCGACAGAATCCTCATCTTCCCCAAC---TATGAGTACCACACCAACGCCACAAAGTTCATCACCATCAGCGTAGTAGGACATGCAACCCGAGGCATGGCGTCCATCTTGTCTGAGGTGATGATGTACGTGTCCATTATCGGGCTGCAGTTGTGGCTGGTGGTGGAGATGGTTTACTGCTACAGGAAGATTGCAGCAGCCGGAGAGGAAGCGCTGAGAGAGAGCGAGGCGGAATATTTAGCTATAACCTCTGAGAGCAAAGATAACTGTGCAGGTGTAGCGGTGGCAGAA
>X_tropical
---GGGTGTGTGGAGGTGGAGTCAGAGACGGAAGCTGTGGTGGGACGTGAGTTTAAGATCCGGTGCATCTCGTGTAAGAAAAGAGGAGAGACCAAAGCGATTACCTTTGTAGAATGGTTCTTCAGGGCCAAAGCGGACGATGCATTCAGAGTGATATATTACTACCAG---AAAGATGCCCCAGATATCAAGGATGAGCGCTACTCTGGCCGCCTCTTGTGGAGCGGGAGCAACCACACGGAAGACCTACAGGACGTGTCGATACAGATCACGAATGTCACCGAGGAAGACGAAGGAGAATACATGTGTAAGGTCAACCGAACCCTCGAGTTTGAGAAC---CACTACTATAACATCAACGTCAGCAAGTTTGTCCAGGTCACGGTGGTTCCCAAAGCCAATCGGGACGTCGCTTCCATAGTGTCGGAGATTATGATGTATGTCCTCATTGTGGTCTTGACAATATGGCTGGTGGCAGAGATGGTATACTGTTACAGGAAGATAGCGGCAGCGGGGGAAGAGACAGTGCTGGAAAATGCGTCGGACTACTTAGCAATAACGTCTGAAACTAAAGACAACTGCTTGGGCGTGCAAGCTCAGGAA
>T_elegans
GGTGGCTGCGTGGAGGTGGATGCAGAAACAGAGGCTGTAGTCGGCCACACTTTCAAGATCCGTTGTATCTCATGCAAGAAGCGCAGTGAAACAGAGGCCGAGGCCTTTACTGAATGGTTCTTCAAAGAAGAAGGGACCACCGAACTGGTCAAGATTCTTCGCTATGATTTCTATGATAAGCTCTCTATATACGATCCTCGCTTTGAAGATCTAGTGATGTGGAATGGTACCAAGAACATTGCAGATTTGCAGGATGTCTCCATTTTCATCCTGAACGTGACTGAAGAACACAGAGGGGAGTACATCTGCAGTGTCAACCGCACCCTCCATTATGCCAATGAATTCTCCTACAACATAATGGTCAACAAGACCATCCACCTGTCTGTGGTTCATAAAGGCAATCGGGATATGGCATCTATTGTCTCCGAAATCATGATGTACGTCCTCATCGTTGTCCTGACCATCTGGCTGGTAGCGGAGATGATCTATTGCTACAAGAAGATCGCCGCAGCGACAGAGGCAGCTGCTCAAGAAAATGCCTCCGAATACTTGGCCATCACATCGGAAAGTAAAGAAAACTGCACAGGGGTGCAGGTAGCTGAA
>T_sirtalis
GGTGGCTGCGTGGAGGTGGATGCAGAAACAGAGGCTGTAGTTGGCCATACTTTCAAGATCCGTTGTATCTCATGCAAGAAGCGCAGTGAAACAGAGGCCGAGGCCTTTACTGAATGGTTCTTCAAAGAAGAAGGGACCACCGAATTGGTCAAGATTCTTCGCTATGATTTCTATGATAAGCTCTCTATATACGATCCTCGCTTTGAAGATCTAGTGATGTGGAATGGTACCAAGAACATTGCAGATTTGCAGGATGTCTCCATTTTCATCCTGAACGTGACTGAAGAACACAGAGGGGAGTACATCTGCAGTGTCAACCGCACCCTCCATTATGCCAATGAGTTCTCCTACAACATAATGGTCAACAAGACCATCCACCTGTCTGTGGTTCATAAAGCCAATCGGGATATGGCATCTATTGTCTCCGAAATCATGATGTACGTCCTCATCGTTGTCCTGACCATCTGGCTGGTAGCGGAGATGATCTATTGCTACAAGAAGATCGCCGCAGCGACAGAGGCAGCTGCTCAAGAAAATGCCTCCGAATACTTGGCCATCACATCGGAAAGTAAAGAAAACTGCACAGGGGTGCAGGTAGCTGAA
>H_sapiens
GGGGGCTGCGTGGAGGTGGACTCGGAGACCGAGGCCGTGTATGGGATGACCTTCAAAATTCTTTGCATCTCCTGCAAGCGCCGCAGCGAGACCAACGCTGAGACCTTCACCGAGTGGACCTTCCGCCAGAAGGGCACTGAGGAGTTTGTCAAGATCCTGCGCTATGAGAATGAGGTGTTGCAGCTGGAGGAGGATGAGCGCTTCGAGGGCCGCGTGGTGTGGAATGGCAGCCGGGGCACCAAAGACCTGCAGGATCTGTCTATCTTCATCACCAATGTCACCTACAACCACTCGGGCGACTACGAGTGCCACGTCTACCGCCTGCTCTTCTTCGAAAAC---TACGAGCACAACACCAGCGTCGTCAAGAAGATCCACATTGAGGTAGTGGACAAAGCCAACAGAGACATGGCATCCATCGTGTCTGAGATCATGATGTATGTGCTCATTGTGGTGTTGACCATATGGCTCGTGGCAGAGATGATTTACTGCTACAAGAAGATCGCTGCCGCCACGGAGACTGCTGCACAGGAGAATGCCTCGGAATACCTGGCCATCACCTCTGAAAGCAAAGAGAACTGCACGGGCGTCCAGGTGGCCGAA
>P_textilis
---GGCTGCGTGGAGGTGGATTCAGAAACGGAGGCTGTAGTTGGCCAGTCTTTCAAGATCCGTTGCATTTCGTGCAAGAAGCGCAGTGAAACAGATGCGGAAGCATTTACTGAATGGTTCTTCAAAGAAGAGGGCACCAACGAGATGGTCAAGATTCTTCGCTATGATGTCTATGATAAGCTCGTTATATATGATCCTCGCTTTGAAGATCTAGTGGAGTGGAATGGTACCAAGATCATTGCAGATTTGCAGGATGTCTCCATTTTCATCCTGAACGTGACTTTTGAACACAAAGGGGAGTACATGTGCAGTGTCAATCGCACACTCCATTATGCCAATGATTTCTCCTACAACATCATGGTCAACAAAACCATCCACCTTGATGTGGTCGAAAAAGCCAATCGGGATATGGCATCTATTGTCTCCGAAATCATGATGTACGTCCTCATTGTTGTCCTGACCATCTGGCTGGTAGCGGAGATGATCTATTGCTACAAGAAGATCGCTGCAGCGACAGAGGCAGCTGCTCAAGAAAATGCCTCGGAATACTTGGCCATCACATCGGAAAGTAAAGAAAACTGCACAGGGGTGCAGGTAGCTGAA
>E_electric
---GCATGTGTGGAGGTGGATTCGGACACGGAAGCAGTCGTGGGCCACGGCTTCAAACTGGGATGCATCTCCTGTAAAATGCGGGGGGAAGTGCAGGCCTCAGCCACCGTGGACTGGTGGTTCATGGCCAAAGGGGAGAGCGAGTTTAGCCACATCTATAGTTATATT---GATATGACGGGCATGGTTAATGACGAACGCTTCCTGGACCGCCTCAACTGGATGGGCAGCAAGAACACGTTCGACCTGCAGGACGGCTCCATCTACATCCTCAATGTAACCTTGAACGATACAGGCACCTACCGCTGCTACTTTGACCGAACGCTCACCTTTAACTAC---TACGAGTTCCGCACCAACATCAACAAGACCATCACCCTTAATGTGGTGCCTAAGGCGACTCGCGGCACGGCGTCCATCCTGTCGGAGGTGATGATGTACGTGTCGATCATTGGACTGCAGCTCTGGCTGTTGGTGGAGATGGTCTACTGCTACAGGAAGATAGCAGCCGCAGGGGAGGAGGCTCTGAGGGAGAGCGCGGCTGAGTATTTAGCTATAGCCTCCGAGAGCAAAGATAACTGCACAGGTGTGGCAGTAGCAGAA
>B_bufo
TCCGGCTGCGTGGAGGTGGATCCCGAGACAGAGGCCGTCTACGGGCATGAATTTAAAATCCGGTGTATTTCCTGCAAGAAGCGAGGAGAAACGGTCGCCAAAACCTTTACGGAGTGGTTTTTTAAAGGAGACACAATGGAGAAATTTGACCTGATACTTATGTACCAG---TATCCGCAGCTGAGCGTCGTAGATGACCGCTTTACAGGGCGGCTGAAATGGAATGGGAGCAGTCACTCCGAAGACTTGCAGGACATGTCTGTCGTCATCACCAACGTGACCTACGACCACGCGGGGACCTACATGTGCCGCGTCAACCGCACGCTTATCTTTGATAGC---CACGACTACAACACCAACGTCACCAAATTCATTGATGTGACAGTAGTGGACAAAGGGAATAGAGATGTCGCCTCTATCGTGTCAGAGATCATGATGTACGTCCTCATCGTGGTGCTCACCATATGGCTGGTGGTCGAAATGATCTACTGCTATCGGAAGATTGCCGCAGCCGGGGAGGAGGCGGTTCTGGAGAACGCTTCAGATTATTTAGCAATAACCTCTGAAAGTAAAGACAATTGCCTAGGAGTGCAGCCACAGGAA
>T_rubri
GGAGCCTGTGTGGAACTGGACTCGGACACTGAGGCTGTTGTCAATCAAGGCTTCAAACTGGGTTGCATCTCCTGCAAGATGAGGGGTGAAGTACGGGCAATGACTTCTGTCAGCTGGTACTTCAAAGCTGCAGAGGATGCAAACTTCTCTCATTTCTACAGATACAAA---GACGCAGCAGAAGAAACCATTGATGCACGTTTCTATGGCCGCTTGGGATGGAACGGCAGTAACAACACCAAGGATTTGCAAGATGGATCCATCTACATTAACACAGTGACCTTCAATGACACGGGGACCTACATGTGCATGTTCAATCGCACCCTTGTGTATCCCAAC---TACAAGTTTGAAACCAGCATCAACAAATCCTTCATTTTAAACGTGGTGCCACAAAGGAAAAGGGGACTGGCCTCCATCTTGTCCGAGCTGATGATGTATGCGTCCATCATCGGGCTGCAGTTGTGGCTGGTGGTTGAGATGATTTACTGCTACAGGAAGATTTCGGCAGCAGGAGAGGAAGCGATAAGAGAGAGCCCGGAGGAGTATTTAGCTAGAGCTTTGGAAACCAAAGATAATTGTGTAGGTGTACAGGTGGCAGAA
>M_musculus
GGGGGCTGCGTGGAGGTGGATTCCGATACCGAGGCTGTGTATGGGATGACCTTCAAAATCCTGTGCATCTCCTGTAAGCGTCGTAGTGAGACCACCGCCGAAACCTTCACGGAGTGGACCTTCCGCCAGAAGGGGACAGAGGAATTTGTCAAGATCCTACGCTATGAGAATGAGGTGCTGCAGCTGGAGGAAGATGAGCGCTTTGAGGGCCGAGTGGTGTGGAACGGTAGTCGGGGCACCAAGGACCTGCAGGACCTGTCCATCTTCATCACCAACGTCACCTACAACCACTCTGGCGACTACGAATGTCACGTCTACCGTCTCCTCTTCTTTGATAAT---TATGAGCACAACACCAGCGTCGTCAAGAAGATCCACCTGGAGGTGGTGGACAAGGCCAACAGAGATATGGCATCCATCGTGTCAGAGATCATGATGTACGTGCTCATTGTGGTGTTGACCATATGGCTTGTGGCAGAGATGGTGTACTGCTACAAGAAGATTGCTGCTGCTACGGAGGCTGCTGCACAAGAGAACGCCTCAGAATACCTGGCCATTACATCCGAGAGCAAAGAAAACTGTACAGGCGTCCAGGTGGCTGAA
>A_carol
---GGCTGCGTGGAAGTAGAGTCAGAAACCGAGGCCGTGGCTGGTGAAACTTTCAGGATTCGGTGCATCTCATGTAAGAAGCGCAGTGAGACAGAAGCCGAGGCCTTCACCGACTGGTACTTCAAGCAACAGGGGATGGAAGAGTTTGACCATATCCTCCACTACGATGTTGAGACTAAACTCAGAATATTGGACCCTCGCTTTGAAGACCTGGTTGCCTGGGAAGGCACTAAACACACTGCAGATTTGCAGGAGCTTTCCATTTTGCTGCTTAATGTGACCTTTGACCAGGAGGGAGATTATATCTGCAGTGTCAACCGCACACTCCTTTTTGCAAATGACCATACACACAATGTCATGGTCAACAAGACCGTCCACATTGACGTGGTAGAGAAAGCAAACCGGGACATGGCATCCATTGTGTCTGAGATCATGATGTACGTTCTTATTGTCGTCCTGACTATTTGGCTGGTGGCGGAGATGGTATACTGCTACAAGAAGATTGCTGCGGCAACAGAGGCAGCAGCACAAGAGAATGCCTCCGAGTACTTGGCCATCACATCAGAAAGTAAAGAAAACTGCACAGGGGTGCAAGTAGCTGAA
