# Supplementary material for: Sodium Channel β Subunits—An Additional Element in Animal Tetrodotoxin Resistance?
Source: Int J Mol Sci. 2024 Jan 25;25(3):1478. doi: 10.3390/ijms25031478 (PMC10855141; doi:10.3390/ijms25031478)
Supplement: Supplementary file 1 [file ijms-25-01478-s001.zip › CSUBST results/SCNB1/SCNB1_expanded_230613.fas.iqtree]

IQ-TREE 2.2.2.7 COVID-edition built May 30 2023

Input file name: SCNB1_expanded_230613.fas
User tree file name: tmp.csubst.nwk
Type of analysis: tree reconstruction
Random seed number: 871315

REFERENCES
----------

To cite IQ-TREE please use:

Bui Quang Minh, Heiko A. Schmidt, Olga Chernomor, Dominik Schrempf,
Michael D. Woodhams, Arndt von Haeseler, and Robert Lanfear (2020)
IQ-TREE 2: New models and efficient methods for phylogenetic inference
in the genomic era. Mol. Biol. Evol., in press.
https://doi.org/10.1093/molbev/msaa015

SEQUENCE ALIGNMENT
------------------

Input data: 12 sequences with 201 codon sites
Number of constant sites: 7 (= 3.48259% of all sites)
Number of invariant (constant or ambiguous constant) sites: 7 (= 3.48259% of all sites)
Number of parsimony informative sites: 174
Number of distinct site patterns: 198

SUBSTITUTION PROCESS
--------------------

Model of substitution: ECMK07+F+R4

State frequencies: (empirical counts from alignment)

  pi(AAA) = 0.0217  pi(AAC) = 0.0280  pi(AAG) = 0.0309  pi(AAT) = 0.0167
  pi(ACA) = 0.0163  pi(ACC) = 0.0351  pi(ACG) = 0.0088  pi(ACT) = 0.0088
  pi(AGA) = 0.0059  pi(AGC) = 0.0125  pi(AGG) = 0.0046  pi(AGT) = 0.0088
  pi(ATA) = 0.0092  pi(ATC) = 0.0393  pi(ATG) = 0.0293  pi(ATT) = 0.0188
  pi(CAA) = 0.0046  pi(CAC) = 0.0125  pi(CAG) = 0.0159  pi(CAT) = 0.0046
  pi(CCA) = 0.0017  pi(CCC) = 0.0029  pi(CCG) = 0.0021  pi(CCT) = 0.0025
  pi(CGA) = 0.0025  pi(CGC) = 0.0188  pi(CGG) = 0.0084  pi(CGT) = 0.0038
  pi(CTA) = 0.0025  pi(CTC) = 0.0134  pi(CTG) = 0.0297  pi(CTT) = 0.0067
  pi(GAA) = 0.0435  pi(GAC) = 0.0242  pi(GAG) = 0.0606  pi(GAT) = 0.0242
  pi(GCA) = 0.0251  pi(GCC) = 0.0293  pi(GCG) = 0.0130  pi(GCT) = 0.0171
  pi(GGA) = 0.0088  pi(GGC) = 0.0196  pi(GGG) = 0.0146  pi(GGT) = 0.0050
  pi(GTA) = 0.0109  pi(GTC) = 0.0288  pi(GTG) = 0.0489  pi(GTT) = 0.0075
  pi(TAC) = 0.0338  pi(TAT) = 0.0155  pi(TCA) = 0.0054  pi(TCC) = 0.0184
  pi(TCG) = 0.0084  pi(TCT) = 0.0100  pi(TGC) = 0.0230  pi(TGG) = 0.0163
  pi(TGT) = 0.0071  pi(TTA) = 0.0025  pi(TTC) = 0.0263  pi(TTG) = 0.0113
  pi(TTT) = 0.0138
Model of rate heterogeneity: FreeRate with 4 categories
Site proportion and rates:  (0.6851,0.5340) (0.2329,1.5453) (0.0596,1.5914) (0.0225,7.9862)

 Category  Relative_rate  Proportion
  1         0.5340         0.6851
  2         1.5453         0.2329
  3         1.5914         0.0596
  4         7.9862         0.0225

USER TREE
---------

Log-likelihood of the tree: -4774.1716 (s.e. 135.8429)
Unconstrained log-likelihood (without tree): -1061.2822
Number of free parameters (#branches + #model parameters): 87
Akaike information criterion (AIC) score: 9722.3432
Corrected Akaike information criterion (AICc) score: 9857.8477
Bayesian information criterion (BIC) score: 10009.7308

Total tree length (sum of branch lengths): 9.7371
Sum of internal branch lengths: 3.4194 (35.1172% of tree length)

NOTE: Tree is UNROOTED although outgroup taxon 'G_gallus' is drawn at root

NOTE: Branch lengths are interpreted as number of nucleotide substitutions per codon site!
      Rescale them by 1/3 if you want to have #nt substitutions per nt site

+-----------------------------------G_gallus
| (Node1)
|                                     +----------D_rerio
|                                +----| (Node5)
|                                |    +--------------E_electric
|          +---------------------| (Node4)
|          |                     +-------------------------T_rubri
|  +-------| (Node3)
|  |       |        +---------------------X_tropical
|  |       +--------| (Node6)
|  |                +----------------B_bufo
+--| (Node2)
|  |           +-----H_sapiens
|  +-----------| (Node7)
|              +---M_musculus
|
|                      +--T_elegans
|                   +--| (Node10)
|                   |  +**T_sirtalis
|          +--------| (Node9)
|          |        +--P_textilis
+----------| (Node8)
           +------------A_carol

Tree in newick format:

(G_gallus:1.4829078473,((((D_rerio:0.4416422482,E_electric:0.6097952498)Node5:0.2126581029,T_rubri:1.0766465877)Node4:0.8921284817,(X_tropical:0.8935683055,B_bufo:0.7165750337)Node6:0.3899840514)Node3:0.3262672887,(H_sapiens:0.2596386602,M_musculus:0.1707867713)Node7:0.4938966366)Node2:0.1115351704,(((T_elegans:0.0255683731,T_sirtalis:0.0000005717)Node10:0.1273084834,P_textilis:0.0938300125)Node9:0.3974934036,A_carol:0.5467706668)Node8:0.4681332901)Node1;

ALISIM COMMAND
--------------
Currently, we only support exporting AliSim commands automatically from the analysis for common models of DNA, Protein, Binary, and Morphological data. To simulate data from other models (mixture, lie-markov, etc), please refer to the User Manual of AliSim. Thanks!

For more information on using AliSim, please visit: www.iqtree.org/doc/AliSim

TIME STAMP
----------

Date and time: Thu Oct 19 16:35:32 2023
Total CPU time used: 5.14271 seconds (0h:0m:5s)
Total wall-clock time used: 5.25247 seconds (0h:0m:5s)
