# Supplementary material for: Sodium Channel β Subunits—An Additional Element in Animal Tetrodotoxin Resistance?
Source: Int J Mol Sci. 2024 Jan 25;25(3):1478. doi: 10.3390/ijms25031478 (PMC10855141; doi:10.3390/ijms25031478)
Supplement: Supplementary file 1 [file ijms-25-01478-s001.zip › CSUBST results/SCNB1/SCNB1_expanded_230613.fas.log]

IQ-TREE multicore version 2.2.2.7 COVID-edition for Mac OS X 64-bit built May 30 2023
Developed by Bui Quang Minh, James Barbetti, Nguyen Lam Tung,
Olga Chernomor, Heiko Schmidt, Dominik Schrempf, Michael Woodhams, Ly Trong Nhan.

Host:    RSB-068701 (SSE4.2, 64 GB RAM)
Command: iqtree -s SCNB1_expanded_230613.fas -te tmp.csubst.nwk -m ECMK07+F+R4 --seqtype CODON1 --threads-max 1 -T AUTO --ancestral --rate --redo
Seed:    871315 (Using SPRNG - Scalable Parallel Random Number Generator)
Time:    Thu Oct 19 16:35:26 2023
Kernel:  SSE2 - auto-detect threads (10 CPU cores detected)

Reading alignment file SCNB1_expanded_230613.fas ... Fasta format detected
Reading fasta file: done in 0.000653028 secs using 86.67% CPU
Alignment most likely contains DNA/RNA sequences
Converting to codon sequences with genetic code 1 ...
Constructing alignment: done in 0.000312805 secs using 75.13% CPU
Alignment has 12 sequences with 201 columns, 198 distinct patterns
174 parsimony-informative, 20 singleton sites, 7 constant sites
            Gap/Ambiguity  Composition  p-value
Analyzing sequences: done in 2.5034e-05 secs using 67.91% CPU
   1  G_gallus      1.49%    failed      0.00%
   2  D_rerio       1.00%    passed     55.36%
   3  X_tropical    1.49%    passed     53.86%
   4  T_elegans     0.00%    passed     98.03%
   5  T_sirtalis    0.00%    passed     95.07%
   6  H_sapiens     0.50%    passed     69.03%
   7  P_textilis    0.50%    passed     85.56%
   8  E_electric    1.49%    passed     99.38%
   9  B_bufo        1.00%    passed     72.14%
  10  T_rubri       1.00%    passed     15.70%
  11  M_musculus    0.50%    passed     88.43%
  12  A_carol       0.50%    passed     56.38%
****  TOTAL         0.79%  1 sequences failed composition chi2 test (p-value<5%; df=60)
Reading input tree file tmp.csubst.nwk ... rooted tree

NOTE: 5 MB RAM (0 GB) is required!
Measuring multi-threading efficiency up to 1 CPU cores
Increase to 10 rounds for branch lengths
8 trees examined
Threads: 1 / Time: 1.066 sec / Speedup: 1.000 / Efficiency: 100% / LogL: -5298
Determining AUTO threadcount: done in 1.06591 secs using 98.1% CPU
BEST NUMBER OF THREADS: 1

Estimate model parameters (epsilon = 0.010)
1. Initial log-likelihood: -8883.112
2. Current log-likelihood: -4877.844
3. Current log-likelihood: -4777.473
4. Current log-likelihood: -4774.723
5. Current log-likelihood: -4774.256
6. Current log-likelihood: -4774.173
Optimal log-likelihood: -4774.172
Nonsynonymous/synonymous ratio (omega): 1.000
Transition/transversion ratio (kappa): 1.000
Site proportion and rates:  (0.685,0.534) (0.233,1.545) (0.060,1.591) (0.022,7.986)
Parameters optimization took 6 rounds (4.009 sec)
Wrote distance file to... 
BEST SCORE FOUND : -4774.172
Ancestral state probabilities printed to SCNB1_expanded_230613.fas.state
Empirical proportions for each category: 0.716 0.264 0.000 0.020
Site rates printed to SCNB1_expanded_230613.fas.rate
Total tree length: 9.737

Total number of iterations: 0
CPU time used for tree search: 0.000 sec (0h:0m:0s)
Wall-clock time used for tree search: 0.000 sec (0h:0m:0s)
Total CPU time used: 5.143 sec (0h:0m:5s)
Total wall-clock time used: 5.249 sec (0h:0m:5s)

Analysis results written to: 
  IQ-TREE report:                SCNB1_expanded_230613.fas.iqtree
  Maximum-likelihood tree:       SCNB1_expanded_230613.fas.treefile
  Site-specific rates:           SCNB1_expanded_230613.fas.rate
  Ancestral state:               SCNB1_expanded_230613.fas.state
  Screen log file:               SCNB1_expanded_230613.fas.log

Date and Time: Thu Oct 19 16:35:32 2023
