# Supplementary material for: Sodium Channel β Subunits—An Additional Element in Animal Tetrodotoxin Resistance?
Source: Int J Mol Sci. 2024 Jan 25;25(3):1478. doi: 10.3390/ijms25031478 (PMC10855141; doi:10.3390/ijms25031478)
Supplement: Supplementary file 1 [file ijms-25-01478-s001.zip › CSUBST results/SCNB1/SCNB1_expanded_230613.fas.rate]

# Site-specific subtitution rates determined by empirical Bayesian method
# This file can be read in MS Excel or in R with command:
#   tab=read.table('SCNB1_expanded_230613.fas.rate',header=TRUE)
# Columns are tab-separated with following meaning:
#   Site:   Alignment site ID
#   Rate:   Posterior mean site rate weighted by posterior probability
#   Cat:    Category with highest posterior (0=invariable, 1=slow, etc)
#   C_Rate: Corresponding rate of highest category
Site	Rate	Cat	C_Rate
1	0.95722	1	0.53403
2	0.58411	1	0.53403
3	0.54148	1	0.53403
4	0.53448	1	0.53403
5	0.54434	1	0.53403
6	0.54752	1	0.53403
7	0.88694	1	0.53403
8	0.66002	1	0.53403
9	0.58642	1	0.53403
10	0.57253	1	0.53403
11	0.54489	1	0.53403
12	0.55121	1	0.53403
13	0.55289	1	0.53403
14	1.66820	2	1.54531
15	1.18535	2	1.54531
16	2.67566	2	1.54531
17	1.20006	2	1.54531
18	0.54097	1	0.53403
19	0.55049	1	0.53403
20	0.59870	1	0.53403
21	1.49756	2	1.54531
22	0.58773	1	0.53403
23	0.53933	1	0.53403
24	0.56601	1	0.53403
25	0.65321	1	0.53403
26	0.53643	1	0.53403
27	0.87123	1	0.53403
28	0.89448	1	0.53403
29	0.55769	1	0.53403
30	0.55090	1	0.53403
31	0.55565	1	0.53403
32	7.53525	4	7.98619
33	0.57169	1	0.53403
34	1.57083	2	1.54531
35	0.63188	1	0.53403
36	1.41906	2	1.54531
37	0.90021	1	0.53403
38	0.73211	1	0.53403
39	0.56968	1	0.53403
40	1.06602	1	0.53403
41	0.53968	1	0.53403
42	1.26609	2	1.54531
43	1.33762	2	1.54531
44	1.43114	2	1.54531
45	1.45853	2	1.54531
46	1.57028	2	1.54531
47	1.62822	2	1.54531
48	1.38275	2	1.54531
49	1.25232	2	1.54531
50	1.60639	2	1.54531
51	0.98394	1	0.53403
52	0.56472	1	0.53403
53	1.12400	2	1.54531
54	1.48469	2	1.54531
55	0.57113	1	0.53403
56	1.48868	2	1.54531
57	1.95888	2	1.54531
58	1.41218	2	1.54531
59	1.87896	2	1.54531
60	1.67218	2	1.54531
61	1.50552	2	1.54531
62	7.39740	4	7.98619
63	1.39112	2	1.54531
64	7.54311	4	7.98619
65	0.66390	1	0.53403
66	1.41179	2	1.54531
67	0.55137	1	0.53403
68	0.89306	1	0.53403
69	1.24858	2	1.54531
70	0.79985	1	0.53403
71	0.62812	1	0.53403
72	0.85272	1	0.53403
73	7.16142	4	7.98619
74	0.56968	1	0.53403
75	0.78563	1	0.53403
76	0.65660	1	0.53403
77	0.57023	1	0.53403
78	1.44140	2	1.54531
79	1.24087	2	1.54531
80	0.60798	1	0.53403
81	1.56768	2	1.54531
82	0.53942	1	0.53403
83	0.67841	1	0.53403
84	0.53488	1	0.53403
85	0.59156	1	0.53403
86	1.38967	2	1.54531
87	0.54317	1	0.53403
88	0.70598	1	0.53403
89	1.41581	2	1.54531
90	0.54564	1	0.53403
91	0.91936	1	0.53403
92	0.84144	1	0.53403
93	0.54336	1	0.53403
94	0.54027	1	0.53403
95	1.54325	2	1.54531
96	1.39635	2	1.54531
97	0.61228	1	0.53403
98	1.74411	2	1.54531
99	0.69439	1	0.53403
100	1.06203	1	0.53403
101	0.62020	1	0.53403
102	1.57501	2	1.54531
103	0.58266	1	0.53403
104	1.44708	2	1.54531
105	0.54051	1	0.53403
106	0.88605	1	0.53403
107	0.77607	1	0.53403
108	1.11205	2	1.54531
109	0.53449	1	0.53403
110	2.05070	2	1.54531
111	0.64314	1	0.53403
112	1.50857	2	1.54531
113	0.85955	1	0.53403
114	3.28835	2	1.54531
115	1.26781	2	1.54531
116	1.38728	2	1.54531
117	1.14149	2	1.54531
118	0.93300	1	0.53403
119	0.66949	1	0.53403
120	0.61076	1	0.53403
121	0.53799	1	0.53403
122	0.73394	1	0.53403
123	0.56178	1	0.53403
124	1.01448	1	0.53403
125	0.64005	1	0.53403
126	1.29745	2	1.54531
127	1.60088	2	1.54531
128	1.54519	2	1.54531
129	0.54766	1	0.53403
130	0.62458	1	0.53403
131	1.55998	2	1.54531
132	0.87396	1	0.53403
133	1.23159	2	1.54531
134	1.10237	2	1.54531
135	0.66140	1	0.53403
136	0.96333	1	0.53403
137	0.81401	1	0.53403
138	0.54408	1	0.53403
139	0.53637	1	0.53403
140	0.54071	1	0.53403
141	0.54764	1	0.53403
142	0.64537	1	0.53403
143	0.53953	1	0.53403
144	0.57974	1	0.53403
145	0.54104	1	0.53403
146	0.53602	1	0.53403
147	0.60192	1	0.53403
148	0.54492	1	0.53403
149	0.54044	1	0.53403
150	0.56874	1	0.53403
151	0.57064	1	0.53403
152	0.59491	1	0.53403
153	0.56277	1	0.53403
154	0.54611	1	0.53403
155	0.65093	1	0.53403
156	0.56968	1	0.53403
157	0.53902	1	0.53403
158	0.55349	1	0.53403
159	0.62164	1	0.53403
160	0.54154	1	0.53403
161	0.53602	1	0.53403
162	1.50085	2	1.54531
163	0.54729	1	0.53403
164	0.54940	1	0.53403
165	0.55390	1	0.53403
166	0.53603	1	0.53403
167	0.53473	1	0.53403
168	0.65916	1	0.53403
169	0.65756	1	0.53403
170	0.60459	1	0.53403
171	0.66786	1	0.53403
172	0.59103	1	0.53403
173	0.54140	1	0.53403
174	0.64619	1	0.53403
175	0.93575	1	0.53403
176	1.40824	2	1.54531
177	1.22044	2	1.54531
178	0.56849	1	0.53403
179	0.57595	1	0.53403
180	0.54736	1	0.53403
181	0.96458	1	0.53403
182	0.72219	1	0.53403
183	0.54438	1	0.53403
184	0.54251	1	0.53403
185	0.53495	1	0.53403
186	0.55008	1	0.53403
187	0.74350	1	0.53403
188	0.58753	1	0.53403
189	0.55496	1	0.53403
190	0.53864	1	0.53403
191	0.53531	1	0.53403
192	0.58904	1	0.53403
193	0.54210	1	0.53403
194	0.58897	1	0.53403
195	0.74351	1	0.53403
196	0.58863	1	0.53403
197	0.53722	1	0.53403
198	0.56412	1	0.53403
199	0.58637	1	0.53403
200	0.56451	1	0.53403
201	0.53511	1	0.53403
