# Supplementary material for: Sodium Channel β Subunits—An Additional Element in Animal Tetrodotoxin Resistance?
Source: Int J Mol Sci. 2024 Jan 25;25(3):1478. doi: 10.3390/ijms25031478 (PMC10855141; doi:10.3390/ijms25031478)
Supplement: Supplementary file 1 [file ijms-25-01478-s001.zip › CSUBST results/SCNB1/SCNB1_expanded_230613.fas.state]

# Ancestral state reconstruction for all nodes in SCNB1_expanded_230613.fas.treefile
# This file can be read in MS Excel or in R with command:
#   tab=read.table('SCNB1_expanded_230613.fas.state',header=TRUE)
# Columns are tab-separated with following meaning:
#   Node:  Node name in the tree
#   Site:  Alignment site ID
#   State: Most likely state assignment
#   p_X:   Posterior probability for state X (empirical Bayesian method)
Node	Site	State	p_AAA	p_AAC	p_AAG	p_AAT	p_ACA	p_ACC	p_ACG	p_ACT	p_AGA	p_AGC	p_AGG	p_AGT	p_ATA	p_ATC	p_ATG	p_ATT	p_CAA	p_CAC	p_CAG	p_CAT	p_CCA	p_CCC	p_CCG	p_CCT	p_CGA	p_CGC	p_CGG	p_CGT	p_CTA	p_CTC	p_CTG	p_CTT	p_GAA	p_GAC	p_GAG	p_GAT	p_GCA	p_GCC	p_GCG	p_GCT	p_GGA	p_GGC	p_GGG	p_GGT	p_GTA	p_GTC	p_GTG	p_GTT	p_TAC	p_TAT	p_TCA	p_TCC	p_TCG	p_TCT	p_TGC	p_TGG	p_TGT	p_TTA	p_TTC	p_TTG	p_TTT
Node5	1	GGA	0.00001	0.00002	0.00000	0.00003	0.00001	0.00000	0.00000	0.00000	0.00001	0.00002	0.00000	0.00004	0.00000	0.00000	0.00000	0.00000	0.00000	0.00000	0.00000	0.00000	0.00000	0.00000	0.00000	0.00000	0.00000	0.00000	0.00000	0.00000	0.00000	0.00000	0.00000	0.00000	0.00003	0.00001	0.00002	0.00001	0.00012	0.00001	0.00001	0.00003	0.91002	0.01054	0.05972	0.01929	0.00000	0.00000	0.00000	0.00000	0.00000	0.00000	0.00002	0.00000	0.00001	0.00000	0.00000	0.00000	0.00000	0.00000	0.00000	0.00000	0.00000
Node5	2	GCG	0.00000	0.00000	0.00000	0.00000	0.00000	0.00002	0.00001	0.00000	0.00000	0.00001	0.00000	0.00000	0.00000	0.00000	0.00000	0.00000	0.00000	0.00000	0.00000	0.00000	0.00000	0.00000	0.00000	0.00000	0.00000	0.00000	0.00000	0.00000	0.00000	0.00000	0.00000	0.00000	0.00001	0.00001	0.00003	0.00000	0.09970	0.20374	0.68464	0.01011	0.00004	0.00092	0.00045	0.00002	0.00000	0.00002	0.00003	0.00000	0.00000	0.00000	0.00001	0.00011	0.00008	0.00001	0.00001	0.00000	0.00000	0.00000	0.00000	0.00000	0.00000
Node5	3	TGT	0.00000	0.00000	0.00000	0.00000	0.00000	0.00000	0.00000	0.00000	0.00000	0.00000	0.00000	0.00000	0.00000	0.00000	0.00000	0.00000	0.00000	0.00000	0.00000	0.00000	0.00000	0.00000	0.00000	0.00000	0.00000	0.00000	0.00000	0.00000	0.00000	0.00000	0.00000	0.00000	0.00000	0.00000	0.00000	0.00000	0.00000	0.00000	0.00000	0.00000	0.00000	0.00000	0.00000	0.00000	0.00000	0.00000	0.00000	0.00000	0.00000	0.00000	0.00000	0.00000	0.00000	0.00000	0.02186	0.00000	0.97814	0.00000	0.00000	0.00000	0.00000
Node5	4	GTG	0.00000	0.00000	0.00000	0.00000	0.00000	0.00000	0.00001	0.00000	0.00000	0.00000	0.00000	0.00000	0.00000	0.00011	0.00000	0.00000	0.00000	0.00000	0.00000	0.00000	0.00000	0.00000	0.00000	0.00000	0.00000	0.00000	0.00000	0.00000	0.00000	0.00000	0.00001	0.00000	0.00000	0.00000	0.00000	0.00000	0.00000	0.00000	0.00000	0.00000	0.00000	0.00000	0.00000	0.00000	0.00162	0.00901	0.98887	0.00036	0.00000	0.00000	0.00000	0.00000	0.00000	0.00000	0.00000	0.00000	0.00000	0.00000	0.00000	0.00000	0.00000
Node5	5	GAG	0.00000	0.00000	0.00001	0.00000	0.00000	0.00000	0.00000	0.00000	0.00000	0.00000	0.00000	0.00000	0.00000	0.00000	0.00000	0.00000	0.00000	0.00000	0.00003	0.00000	0.00000	0.00000	0.00000	0.00000	0.00000	0.00000	0.00000	0.00000	0.00000	0.00000	0.00000	0.00000	0.04033	0.00007	0.95953	0.00002	0.00000	0.00000	0.00000	0.00000	0.00000	0.00000	0.00000	0.00000	0.00000	0.00000	0.00000	0.00000	0.00000	0.00000	0.00000	0.00000	0.00000	0.00000	0.00000	0.00000	0.00000	0.00000	0.00000	0.00000	0.00000
Node5	6	GTG	0.00000	0.00000	0.00000	0.00000	0.00000	0.00001	0.00001	0.00000	0.00000	0.00000	0.00000	0.00000	0.00001	0.00315	0.00004	0.00003	0.00000	0.00000	0.00000	0.00000	0.00000	0.00000	0.00000	0.00000	0.00000	0.00000	0.00000	0.00000	0.00000	0.00016	0.00237	0.00000	0.00000	0.00000	0.00000	0.00000	0.00000	0.00002	0.00003	0.00000	0.00000	0.00000	0.00000	0.00000	0.00245	0.30863	0.68163	0.00143	0.00000	0.00000	0.00000	0.00000	0.00000	0.00000	0.00000	0.00000	0.00000	0.00000	0.00001	0.00003	0.00000
Node5	7	GAC	0.00000	0.00005	0.00000	0.00004	0.00000	0.00000	0.00000	0.00000	0.00000	0.00000	0.00000	0.00000	0.00000	0.00000	0.00000	0.00000	0.00000	0.00000	0.00000	0.00000	0.00000	0.00000	0.00000	0.00000	0.00000	0.00000	0.00000	0.00000	0.00000	0.00000	0.00000	0.00000	0.00018	0.52546	0.00033	0.47392	0.00000	0.00000	0.00000	0.00000	0.00000	0.00000	0.00000	0.00000	0.00000	0.00000	0.00000	0.00000	0.00000	0.00000	0.00000	0.00000	0.00000	0.00000	0.00000	0.00000	0.00000	0.00000	0.00000	0.00000	0.00000
Node5	8	TCG	0.00000	0.00000	0.00000	0.00000	0.00001	0.00004	0.00001	0.00001	0.00000	0.00028	0.00000	0.00014	0.00000	0.00000	0.00000	0.00000	0.00000	0.00000	0.00000	0.00000	0.00000	0.00000	0.00000	0.00000	0.00000	0.00000	0.00000	0.00000	0.00000	0.00000	0.00000	0.00000	0.00000	0.00000	0.00000	0.00000	0.00002	0.00002	0.00001	0.00001	0.00000	0.00000	0.00000	0.00000	0.00000	0.00000	0.00000	0.00000	0.00000	0.00000	0.03164	0.08355	0.75294	0.13130	0.00000	0.00000	0.00000	0.00000	0.00000	0.00000	0.00000
Node5	9	GAC	0.00000	0.00002	0.00000	0.00000	0.00000	0.00000	0.00000	0.00000	0.00000	0.00000	0.00000	0.00000	0.00000	0.00000	0.00000	0.00000	0.00000	0.00000	0.00000	0.00000	0.00000	0.00000	0.00000	0.00000	0.00000	0.00000	0.00000	0.00000	0.00000	0.00000	0.00000	0.00000	0.00010	0.99436	0.00084	0.00465	0.00000	0.00000	0.00000	0.00000	0.00000	0.00000	0.00000	0.00000	0.00000	0.00000	0.00000	0.00000	0.00000	0.00000	0.00000	0.00000	0.00000	0.00000	0.00000	0.00000	0.00000	0.00000	0.00000	0.00000	0.00000
Node5	10	ACA	0.00000	0.00000	0.00000	0.00000	0.52184	0.03435	0.36805	0.07568	0.00000	0.00001	0.00000	0.00001	0.00000	0.00000	0.00000	0.00000	0.00000	0.00000	0.00000	0.00000	0.00000	0.00000	0.00000	0.00000	0.00000	0.00000	0.00000	0.00000	0.00000	0.00000	0.00000	0.00000	0.00000	0.00000	0.00000	0.00000	0.00000	0.00000	0.00000	0.00000	0.00000	0.00000	0.00000	0.00000	0.00000	0.00000	0.00000	0.00000	0.00000	0.00000	0.00001	0.00001	0.00001	0.00001	0.00000	0.00000	0.00000	0.00000	0.00000	0.00000	0.00000
Node5	11	GAG	0.00000	0.00000	0.00001	0.00000	0.00000	0.00000	0.00000	0.00000	0.00000	0.00000	0.00000	0.00000	0.00000	0.00000	0.00000	0.00000	0.00000	0.00000	0.00003	0.00000	0.00000	0.00000	0.00000	0.00000	0.00000	0.00000	0.00000	0.00000	0.00000	0.00000	0.00000	0.00000	0.17333	0.00008	0.82650	0.00004	0.00000	0.00000	0.00000	0.00000	0.00000	0.00000	0.00000	0.00000	0.00000	0.00000	0.00000	0.00000	0.00000	0.00000	0.00000	0.00000	0.00000	0.00000	0.00000	0.00000	0.00000	0.00000	0.00000	0.00000	0.00000
Node5	12	GCA	0.00000	0.00000	0.00000	0.00000	0.00000	0.00000	0.00000	0.00000	0.00000	0.00000	0.00000	0.00000	0.00000	0.00000	0.00000	0.00000	0.00000	0.00000	0.00000	0.00000	0.00000	0.00000	0.00000	0.00000	0.00000	0.00000	0.00000	0.00000	0.00000	0.00000	0.00000	0.00000	0.00000	0.00000	0.00000	0.00000	0.84881	0.00108	0.00066	0.14941	0.00000	0.00000	0.00000	0.00000	0.00001	0.00000	0.00000	0.00000	0.00000	0.00000	0.00001	0.00000	0.00000	0.00001	0.00000	0.00000	0.00000	0.00000	0.00000	0.00000	0.00000
Node5	13	GTG	0.00000	0.00000	0.00000	0.00000	0.00000	0.00000	0.00001	0.00000	0.00000	0.00000	0.00000	0.00000	0.00001	0.00097	0.00001	0.00005	0.00000	0.00000	0.00000	0.00000	0.00000	0.00000	0.00000	0.00000	0.00000	0.00000	0.00000	0.00000	0.00000	0.00001	0.00003	0.00000	0.00000	0.00000	0.00000	0.00000	0.00000	0.00001	0.00001	0.00000	0.00000	0.00000	0.00000	0.00000	0.01106	0.27786	0.67035	0.03962	0.00000	0.00000	0.00000	0.00000	0.00000	0.00000	0.00000	0.00000	0.00000	0.00000	0.00000	0.00000	0.00000
Node5	14	GTG	0.00015	0.00018	0.00033	0.00008	0.00046	0.00237	0.00153	0.00022	0.00003	0.00022	0.00004	0.00009	0.00085	0.01375	0.00373	0.00167	0.00004	0.00017	0.00038	0.00003	0.00001	0.00004	0.00006	0.00001	0.00002	0.00028	0.00026	0.00003	0.00011	0.00151	0.00957	0.00026	0.00037	0.00016	0.00082	0.00010	0.00614	0.02252	0.06676	0.00248	0.00006	0.00023	0.00017	0.00003	0.03039	0.17984	0.62604	0.01896	0.00096	0.00021	0.00011	0.00054	0.00038	0.00019	0.00124	0.00029	0.00023	0.00008	0.00113	0.00084	0.00025
Node5	15	GGA	0.00000	0.00017	0.00000	0.00012	0.00000	0.00000	0.00000	0.00000	0.00000	0.00005	0.00000	0.00003	0.00000	0.00000	0.00000	0.00000	0.00000	0.00000	0.00000	0.00000	0.00000	0.00000	0.00000	0.00000	0.00000	0.00000	0.00000	0.00000	0.00000	0.00000	0.00000	0.00000	0.00001	0.00001	0.00001	0.00001	0.00002	0.00001	0.00001	0.00001	0.69947	0.10847	0.13548	0.05611	0.00000	0.00000	0.00000	0.00000	0.00000	0.00000	0.00000	0.00000	0.00000	0.00000	0.00000	0.00000	0.00000	0.00000	0.00000	0.00000	0.00000
Node5	16	CAT	0.08568	0.01030	0.04756	0.00787	0.00225	0.00394	0.00102	0.00111	0.00451	0.00222	0.00298	0.00172	0.00030	0.00090	0.00155	0.00041	0.14196	0.20859	0.04457	0.34188	0.00016	0.00021	0.00015	0.00015	0.00386	0.01100	0.00515	0.00345	0.00008	0.00035	0.00075	0.00014	0.01342	0.00428	0.01564	0.00440	0.00193	0.00224	0.00100	0.00120	0.00055	0.00115	0.00094	0.00023	0.00039	0.00089	0.00144	0.00022	0.00359	0.00202	0.00072	0.00191	0.00089	0.00109	0.00067	0.00052	0.00020	0.00008	0.00089	0.00028	0.00044
Node5	17	GGC	0.00000	0.00004	0.00000	0.00000	0.00000	0.00003	0.00000	0.00000	0.00000	0.00013	0.00000	0.00000	0.00000	0.00000	0.00000	0.00000	0.00000	0.00000	0.00000	0.00000	0.00000	0.00000	0.00000	0.00000	0.00000	0.00001	0.00000	0.00000	0.00000	0.00000	0.00000	0.00000	0.00000	0.00006	0.00001	0.00000	0.00000	0.00011	0.00003	0.00000	0.00187	0.97111	0.02251	0.00402	0.00000	0.00000	0.00000	0.00000	0.00000	0.00000	0.00000	0.00002	0.00001	0.00000	0.00000	0.00000	0.00000	0.00000	0.00000	0.00000	0.00000
Node5	18	TTC	0.00000	0.00000	0.00000	0.00000	0.00000	0.00000	0.00000	0.00000	0.00000	0.00000	0.00000	0.00000	0.00000	0.00000	0.00000	0.00000	0.00000	0.00000	0.00000	0.00000	0.00000	0.00000	0.00000	0.00000	0.00000	0.00000	0.00000	0.00000	0.00000	0.00000	0.00000	0.00000	0.00000	0.00000	0.00000	0.00000	0.00000	0.00000	0.00000	0.00000	0.00000	0.00000	0.00000	0.00000	0.00000	0.00000	0.00000	0.00000	0.00003	0.00000	0.00000	0.00000	0.00000	0.00000	0.00000	0.00000	0.00000	0.00000	0.99687	0.00000	0.00310
Node5	19	AAA	0.99901	0.00000	0.00097	0.00000	0.00000	0.00000	0.00000	0.00000	0.00001	0.00000	0.00000	0.00000	0.00000	0.00000	0.00000	0.00000	0.00000	0.00000	0.00000	0.00000	0.00000	0.00000	0.00000	0.00000	0.00000	0.00000	0.00000	0.00000	0.00000	0.00000	0.00000	0.00000	0.00000	0.00000	0.00000	0.00000	0.00000	0.00000	0.00000	0.00000	0.00000	0.00000	0.00000	0.00000	0.00000	0.00000	0.00000	0.00000	0.00000	0.00000	0.00000	0.00000	0.00000	0.00000	0.00000	0.00000	0.00000	0.00000	0.00000	0.00000	0.00000
Node5	20	CTG	0.00000	0.00000	0.00000	0.00000	0.00000	0.00000	0.00000	0.00000	0.00000	0.00000	0.00000	0.00000	0.00000	0.00082	0.00008	0.00001	0.00000	0.00000	0.00000	0.00000	0.00000	0.00000	0.00000	0.00000	0.00000	0.00000	0.00000	0.00000	0.00015	0.00482	0.99212	0.00020	0.00000	0.00000	0.00000	0.00000	0.00000	0.00000	0.00000	0.00000	0.00000	0.00000	0.00000	0.00000	0.00000	0.00005	0.00015	0.00000	0.00000	0.00000	0.00000	0.00000	0.00000	0.00000	0.00000	0.00000	0.00000	0.00001	0.00001	0.00155	0.00000
Node5	21	GGC	0.00115	0.00529	0.00257	0.00179	0.00558	0.02419	0.00479	0.00209	0.00082	0.01850	0.00105	0.00542	0.00002	0.00007	0.00024	0.00001	0.00014	0.00040	0.00105	0.00005	0.00001	0.00004	0.00005	0.00000	0.00031	0.00671	0.00233	0.00036	0.00000	0.00006	0.00006	0.00001	0.00116	0.00178	0.00267	0.00036	0.00392	0.00862	0.00328	0.00193	0.19268	0.40263	0.20710	0.08024	0.00008	0.00038	0.00029	0.00003	0.00007	0.00002	0.00094	0.00292	0.00262	0.00057	0.00036	0.00003	0.00007	0.00000	0.00004	0.00001	0.00001
Node5	22	TGC	0.00000	0.00000	0.00000	0.00000	0.00000	0.00000	0.00000	0.00000	0.00000	0.00000	0.00000	0.00000	0.00000	0.00000	0.00000	0.00000	0.00000	0.00000	0.00000	0.00000	0.00000	0.00000	0.00000	0.00000	0.00000	0.00000	0.00000	0.00000	0.00000	0.00000	0.00000	0.00000	0.00000	0.00000	0.00000	0.00000	0.00000	0.00000	0.00000	0.00000	0.00000	0.00000	0.00000	0.00000	0.00000	0.00000	0.00000	0.00000	0.00000	0.00000	0.00000	0.00000	0.00000	0.00000	0.97462	0.00000	0.02538	0.00000	0.00000	0.00000	0.00000
Node5	23	ATC	0.00000	0.00000	0.00000	0.00000	0.00000	0.00000	0.00000	0.00000	0.00000	0.00000	0.00000	0.00000	0.00010	0.99658	0.00000	0.00292	0.00000	0.00000	0.00000	0.00000	0.00000	0.00000	0.00000	0.00000	0.00000	0.00000	0.00000	0.00000	0.00000	0.00002	0.00001	0.00000	0.00000	0.00000	0.00000	0.00000	0.00000	0.00000	0.00000	0.00000	0.00000	0.00000	0.00000	0.00000	0.00000	0.00027	0.00008	0.00000	0.00000	0.00000	0.00000	0.00000	0.00000	0.00000	0.00000	0.00000	0.00000	0.00000	0.00000	0.00000	0.00000
Node5	24	TCC	0.00000	0.00000	0.00000	0.00000	0.00000	0.00002	0.00000	0.00000	0.00000	0.00012	0.00000	0.00003	0.00000	0.00000	0.00000	0.00000	0.00000	0.00000	0.00000	0.00000	0.00000	0.00000	0.00000	0.00000	0.00000	0.00000	0.00000	0.00000	0.00000	0.00000	0.00000	0.00000	0.00000	0.00000	0.00000	0.00000	0.00000	0.00001	0.00000	0.00001	0.00000	0.00000	0.00000	0.00000	0.00000	0.00000	0.00000	0.00000	0.00000	0.00000	0.00560	0.81705	0.01434	0.16281	0.00000	0.00000	0.00000	0.00000	0.00000	0.00000	0.00000
Node5	25	TGC	0.00000	0.00000	0.00000	0.00000	0.00000	0.00000	0.00000	0.00000	0.00000	0.00000	0.00000	0.00000	0.00000	0.00000	0.00000	0.00000	0.00000	0.00000	0.00000	0.00000	0.00000	0.00000	0.00000	0.00000	0.00000	0.00000	0.00000	0.00000	0.00000	0.00000	0.00000	0.00000	0.00000	0.00000	0.00000	0.00000	0.00000	0.00000	0.00000	0.00000	0.00000	0.00000	0.00000	0.00000	0.00000	0.00000	0.00000	0.00000	0.00000	0.00000	0.00000	0.00000	0.00000	0.00000	0.61214	0.00000	0.38786	0.00000	0.00000	0.00000	0.00000
Node5	26	AAG	0.06080	0.00000	0.93911	0.00000	0.00000	0.00000	0.00000	0.00000	0.00001	0.00000	0.00006	0.00000	0.00000	0.00000	0.00000	0.00000	0.00000	0.00000	0.00000	0.00000	0.00000	0.00000	0.00000	0.00000	0.00000	0.00001	0.00000	0.00000	0.00000	0.00000	0.00000	0.00000	0.00000	0.00000	0.00001	0.00000	0.00000	0.00000	0.00000	0.00000	0.00000	0.00000	0.00000	0.00000	0.00000	0.00000	0.00000	0.00000	0.00000	0.00000	0.00000	0.00000	0.00000	0.00000	0.00000	0.00000	0.00000	0.00000	0.00000	0.00000	0.00000
Node5	27	ATG	0.00001	0.00000	0.00006	0.00000	0.00001	0.00001	0.00001	0.00000	0.00000	0.00000	0.00002	0.00000	0.00003	0.00004	0.99939	0.00002	0.00000	0.00000	0.00002	0.00000	0.00000	0.00000	0.00000	0.00000	0.00000	0.00000	0.00000	0.00000	0.00001	0.00002	0.00013	0.00001	0.00000	0.00000	0.00000	0.00000	0.00000	0.00000	0.00000	0.00000	0.00000	0.00000	0.00000	0.00000	0.00000	0.00001	0.00005	0.00000	0.00000	0.00000	0.00000	0.00000	0.00000	0.00000	0.00000	0.00000	0.00000	0.00000	0.00001	0.00010	0.00000
Node5	28	AGA	0.00016	0.00000	0.00040	0.00000	0.00000	0.00000	0.00000	0.00000	0.48083	0.00000	0.25267	0.00000	0.00000	0.00000	0.00000	0.00000	0.00000	0.00000	0.00001	0.00000	0.00000	0.00000	0.00000	0.00000	0.15575	0.00988	0.06686	0.03342	0.00000	0.00000	0.00000	0.00000	0.00000	0.00000	0.00001	0.00000	0.00000	0.00000	0.00000	0.00000	0.00000	0.00000	0.00000	0.00000	0.00000	0.00000	0.00000	0.00000	0.00000	0.00000	0.00000	0.00000	0.00000	0.00000	0.00000	0.00000	0.00000	0.00000	0.00000	0.00000	0.00000
Node5	29	GGA	0.00000	0.00000	0.00000	0.00000	0.00000	0.00000	0.00000	0.00000	0.00000	0.00000	0.00000	0.00001	0.00000	0.00000	0.00000	0.00000	0.00000	0.00000	0.00000	0.00000	0.00000	0.00000	0.00000	0.00000	0.00000	0.00000	0.00000	0.00000	0.00000	0.00000	0.00000	0.00000	0.00000	0.00000	0.00000	0.00000	0.00000	0.00000	0.00000	0.00000	0.87129	0.00143	0.08850	0.03876	0.00000	0.00000	0.00000	0.00000	0.00000	0.00000	0.00000	0.00000	0.00000	0.00000	0.00000	0.00000	0.00000	0.00000	0.00000	0.00000	0.00000
Node5	30	GAA	0.00001	0.00000	0.00000	0.00000	0.00000	0.00000	0.00000	0.00000	0.00000	0.00000	0.00000	0.00000	0.00000	0.00000	0.00000	0.00000	0.00001	0.00000	0.00000	0.00000	0.00000	0.00000	0.00000	0.00000	0.00000	0.00000	0.00000	0.00000	0.00000	0.00000	0.00000	0.00000	0.98053	0.00001	0.01940	0.00004	0.00000	0.00000	0.00000	0.00000	0.00000	0.00000	0.00000	0.00000	0.00000	0.00000	0.00000	0.00000	0.00000	0.00000	0.00000	0.00000	0.00000	0.00000	0.00000	0.00000	0.00000	0.00000	0.00000	0.00000	0.00000
Node5	31	GTG	0.00000	0.00000	0.00000	0.00000	0.00002	0.00006	0.00067	0.00000	0.00000	0.00000	0.00000	0.00000	0.00004	0.00068	0.00004	0.00004	0.00000	0.00000	0.00000	0.00000	0.00000	0.00000	0.00000	0.00000	0.00000	0.00000	0.00000	0.00000	0.00000	0.00001	0.00004	0.00000	0.00000	0.00000	0.00000	0.00000	0.00001	0.00002	0.00004	0.00000	0.00000	0.00000	0.00000	0.00000	0.03629	0.03698	0.92253	0.00252	0.00000	0.00000	0.00000	0.00000	0.00000	0.00000	0.00000	0.00000	0.00000	0.00000	0.00000	0.00000	0.00000
Node5	32	GTG	0.02159	0.01615	0.03586	0.00927	0.01649	0.03756	0.01088	0.00878	0.00513	0.00918	0.00506	0.00565	0.01154	0.04945	0.03053	0.02220	0.01096	0.00993	0.06016	0.00338	0.00061	0.00165	0.00146	0.00101	0.00265	0.02538	0.01491	0.00440	0.00185	0.01149	0.02748	0.00474	0.04288	0.01435	0.06544	0.01234	0.02585	0.03189	0.01578	0.01698	0.00281	0.00722	0.00588	0.00139	0.02308	0.05295	0.09749	0.02013	0.01131	0.00469	0.00351	0.01211	0.00607	0.00602	0.01119	0.00380	0.00324	0.00159	0.00980	0.00861	0.00420
Node5	33	GCC	0.00000	0.00000	0.00000	0.00000	0.00000	0.00001	0.00000	0.00000	0.00000	0.00000	0.00000	0.00000	0.00000	0.00000	0.00000	0.00000	0.00000	0.00000	0.00000	0.00000	0.00000	0.00000	0.00000	0.00000	0.00000	0.00000	0.00000	0.00000	0.00000	0.00000	0.00000	0.00000	0.00000	0.00000	0.00000	0.00000	0.00731	0.97774	0.00989	0.00496	0.00000	0.00000	0.00000	0.00000	0.00000	0.00001	0.00000	0.00000	0.00000	0.00000	0.00000	0.00003	0.00001	0.00000	0.00000	0.00000	0.00000	0.00000	0.00000	0.00000	0.00000
Node5	34	TCC	0.00151	0.00100	0.00121	0.00049	0.00755	0.00882	0.00259	0.00239	0.00009	0.01325	0.00006	0.00533	0.00006	0.00013	0.00170	0.00004	0.00038	0.00017	0.00062	0.00004	0.00004	0.00008	0.00003	0.00003	0.00002	0.00020	0.00009	0.00002	0.00001	0.00006	0.00007	0.00001	0.00212	0.00051	0.00233	0.00026	0.00608	0.00448	0.00180	0.00307	0.00007	0.00016	0.00013	0.00002	0.00010	0.00022	0.00023	0.00004	0.00015	0.00006	0.35341	0.35594	0.10681	0.11302	0.00037	0.00003	0.00012	0.00003	0.00014	0.00016	0.00005
Node5	35	GCC	0.00000	0.00004	0.00002	0.00000	0.00037	0.03470	0.00107	0.00060	0.00000	0.00067	0.00000	0.00001	0.00000	0.00004	0.00001	0.00000	0.00000	0.00001	0.00002	0.00000	0.00000	0.00001	0.00000	0.00000	0.00000	0.00011	0.00000	0.00000	0.00000	0.00002	0.00000	0.00000	0.00001	0.00004	0.00007	0.00000	0.00423	0.94061	0.00829	0.00575	0.00000	0.00007	0.00000	0.00000	0.00001	0.00060	0.00009	0.00001	0.00001	0.00000	0.00003	0.00193	0.00038	0.00007	0.00009	0.00000	0.00000	0.00000	0.00001	0.00000	0.00000
Node5	36	ACC	0.00005	0.00061	0.00018	0.00014	0.06735	0.50908	0.28096	0.06328	0.00000	0.00755	0.00001	0.00136	0.00003	0.00042	0.00072	0.00005	0.00001	0.00015	0.00017	0.00001	0.00000	0.00004	0.00001	0.00001	0.00000	0.00014	0.00006	0.00000	0.00000	0.00012	0.00012	0.00001	0.00005	0.00009	0.00021	0.00001	0.00039	0.00211	0.00071	0.00028	0.00000	0.00003	0.00001	0.00000	0.00008	0.00100	0.00090	0.00005	0.00043	0.00006	0.00249	0.03470	0.01357	0.00851	0.00030	0.00003	0.00004	0.00000	0.00106	0.00004	0.00019
Node5	37	GTG	0.00000	0.00000	0.00000	0.00000	0.00005	0.00054	0.00125	0.00002	0.00000	0.00000	0.00000	0.00000	0.00015	0.00553	0.00024	0.00034	0.00000	0.00000	0.00001	0.00000	0.00000	0.00000	0.00000	0.00000	0.00000	0.00000	0.00000	0.00000	0.00000	0.00009	0.00046	0.00000	0.00000	0.00000	0.00001	0.00000	0.00003	0.00018	0.00018	0.00001	0.00000	0.00000	0.00000	0.00000	0.01535	0.09190	0.87703	0.00651	0.00000	0.00000	0.00000	0.00000	0.00001	0.00000	0.00003	0.00000	0.00000	0.00000	0.00001	0.00004	0.00000
Node5	38	GAC	0.00000	0.00053	0.00003	0.00004	0.00000	0.00008	0.00001	0.00000	0.00000	0.00130	0.00000	0.00002	0.00000	0.00000	0.00000	0.00000	0.00000	0.00002	0.00008	0.00000	0.00000	0.00000	0.00000	0.00000	0.00000	0.00002	0.00000	0.00000	0.00000	0.00000	0.00000	0.00000	0.00115	0.97743	0.00753	0.01152	0.00000	0.00004	0.00001	0.00000	0.00000	0.00004	0.00001	0.00000	0.00000	0.00000	0.00000	0.00000	0.00000	0.00000	0.00000	0.00008	0.00003	0.00000	0.00000	0.00000	0.00000	0.00000	0.00000	0.00000	0.00000
Node5	39	TGG	0.00000	0.00000	0.00000	0.00000	0.00000	0.00000	0.00000	0.00000	0.00000	0.00000	0.00000	0.00000	0.00000	0.00000	0.00000	0.00000	0.00000	0.00000	0.00000	0.00000	0.00000	0.00000	0.00000	0.00000	0.00000	0.00000	0.00000	0.00000	0.00000	0.00000	0.00000	0.00000	0.00000	0.00000	0.00000	0.00000	0.00000	0.00000	0.00000	0.00000	0.00000	0.00000	0.00000	0.00000	0.00000	0.00000	0.00000	0.00000	0.00000	0.00000	0.00000	0.00000	0.00000	0.00000	0.00000	1.00000	0.00000	0.00000	0.00000	0.00000	0.00000
Node5	40	TGG	0.00000	0.00000	0.00000	0.00000	0.00000	0.00000	0.00000	0.00000	0.00000	0.00000	0.00000	0.00000	0.00000	0.00000	0.00001	0.00000	0.00000	0.00001	0.00000	0.00000	0.00000	0.00000	0.00000	0.00000	0.00000	0.00000	0.00000	0.00000	0.00000	0.00000	0.00002	0.00000	0.00000	0.00000	0.00000	0.00000	0.00000	0.00000	0.00000	0.00000	0.00000	0.00000	0.00000	0.00000	0.00000	0.00000	0.00000	0.00000	0.00592	0.00135	0.00000	0.00000	0.00000	0.00000	0.00000	0.98796	0.00000	0.00000	0.00408	0.00001	0.00063
Node5	41	TTC	0.00000	0.00000	0.00000	0.00000	0.00000	0.00000	0.00000	0.00000	0.00000	0.00000	0.00000	0.00000	0.00000	0.00000	0.00000	0.00000	0.00000	0.00000	0.00000	0.00000	0.00000	0.00000	0.00000	0.00000	0.00000	0.00000	0.00000	0.00000	0.00000	0.00000	0.00000	0.00000	0.00000	0.00000	0.00000	0.00000	0.00000	0.00000	0.00000	0.00000	0.00000	0.00000	0.00000	0.00000	0.00000	0.00000	0.00000	0.00000	0.00003	0.00000	0.00000	0.00000	0.00000	0.00000	0.00000	0.00000	0.00000	0.00000	0.99879	0.00000	0.00118
Node5	42	ATG	0.00605	0.00008	0.01032	0.00007	0.00050	0.00021	0.00029	0.00008	0.00109	0.00005	0.00318	0.00005	0.00065	0.00032	0.97205	0.00020	0.00014	0.00002	0.00074	0.00002	0.00000	0.00000	0.00000	0.00000	0.00003	0.00011	0.00041	0.00002	0.00009	0.00011	0.00065	0.00005	0.00005	0.00000	0.00024	0.00000	0.00017	0.00004	0.00013	0.00005	0.00000	0.00000	0.00004	0.00000	0.00012	0.00007	0.00056	0.00003	0.00003	0.00003	0.00002	0.00001	0.00003	0.00001	0.00001	0.00002	0.00000	0.00009	0.00004	0.00058	0.00003
Node5	43	GCC	0.00000	0.00002	0.00002	0.00000	0.00002	0.00030	0.00003	0.00001	0.00000	0.00016	0.00000	0.00001	0.00000	0.00001	0.00001	0.00000	0.00001	0.00001	0.00009	0.00000	0.00000	0.00001	0.00000	0.00000	0.00000	0.00006	0.00001	0.00000	0.00000	0.00001	0.00000	0.00000	0.00005	0.00003	0.00019	0.00000	0.05847	0.81530	0.04976	0.07347	0.00002	0.00031	0.00008	0.00001	0.00001	0.00017	0.00009	0.00001	0.00000	0.00000	0.00004	0.00077	0.00022	0.00008	0.00007	0.00000	0.00001	0.00000	0.00000	0.00000	0.00000
Node5	44	AAA	0.95383	0.00004	0.04167	0.00015	0.00014	0.00001	0.00001	0.00003	0.00076	0.00001	0.00016	0.00005	0.00000	0.00000	0.00001	0.00000	0.00035	0.00000	0.00005	0.00001	0.00001	0.00000	0.00000	0.00000	0.00006	0.00004	0.00002	0.00003	0.00000	0.00000	0.00000	0.00000	0.00161	0.00001	0.00032	0.00006	0.00037	0.00001	0.00001	0.00006	0.00001	0.00000	0.00000	0.00000	0.00001	0.00000	0.00000	0.00000	0.00000	0.00000	0.00005	0.00000	0.00000	0.00001	0.00000	0.00000	0.00000	0.00000	0.00000	0.00000	0.00000
Node5	45	GGG	0.00000	0.00005	0.00003	0.00000	0.00000	0.00001	0.00000	0.00000	0.00000	0.00016	0.00000	0.00001	0.00000	0.00000	0.00000	0.00000	0.00000	0.00000	0.00003	0.00000	0.00000	0.00000	0.00000	0.00000	0.00000	0.00001	0.00002	0.00000	0.00000	0.00000	0.00000	0.00000	0.00005	0.00014	0.00036	0.00001	0.00004	0.00026	0.00020	0.00001	0.03155	0.44091	0.51177	0.01427	0.00000	0.00000	0.00000	0.00000	0.00000	0.00000	0.00000	0.00003	0.00004	0.00000	0.00000	0.00000	0.00000	0.00000	0.00000	0.00000	0.00000
Node5	46	GAG	0.00043	0.00052	0.00133	0.00033	0.00020	0.00063	0.00052	0.00008	0.00002	0.00042	0.00007	0.00013	0.00000	0.00001	0.00006	0.00001	0.00020	0.00009	0.00237	0.00002	0.00000	0.00001	0.00002	0.00000	0.00001	0.00018	0.00025	0.00001	0.00000	0.00000	0.00001	0.00000	0.18467	0.03882	0.74303	0.02384	0.00013	0.00042	0.00025	0.00007	0.00003	0.00007	0.00013	0.00001	0.00001	0.00003	0.00006	0.00001	0.00002	0.00001	0.00004	0.00015	0.00020	0.00005	0.00001	0.00000	0.00000	0.00000	0.00001	0.00000	0.00000
Node5	47	AGT	0.00104	0.00280	0.00090	0.00303	0.00255	0.00361	0.00092	0.00188	0.00017	0.31878	0.00018	0.60379	0.00002	0.00008	0.00014	0.00004	0.00028	0.00015	0.00045	0.00007	0.00001	0.00004	0.00001	0.00004	0.00004	0.00026	0.00014	0.00005	0.00000	0.00002	0.00004	0.00001	0.00483	0.00169	0.00393	0.00213	0.00199	0.00323	0.00055	0.00418	0.00038	0.00064	0.00069	0.00027	0.00004	0.00010	0.00012	0.00003	0.00008	0.00004	0.00528	0.01023	0.00504	0.01243	0.00032	0.00002	0.00015	0.00000	0.00004	0.00001	0.00002
Node5	48	GAA	0.00186	0.00083	0.00147	0.00096	0.00007	0.00006	0.00004	0.00001	0.00002	0.00014	0.00004	0.00008	0.00000	0.00000	0.00000	0.00000	0.00046	0.00004	0.00125	0.00001	0.00000	0.00000	0.00000	0.00000	0.00000	0.00004	0.00008	0.00000	0.00000	0.00000	0.00000	0.00000	0.58088	0.00524	0.40130	0.00466	0.00007	0.00010	0.00006	0.00003	0.00001	0.00001	0.00004	0.00000	0.00000	0.00000	0.00001	0.00000	0.00000	0.00000	0.00002	0.00003	0.00003	0.00001	0.00000	0.00000	0.00000	0.00000	0.00000	0.00000	0.00000
Node5	49	TTT	0.00000	0.00000	0.00000	0.00000	0.00000	0.00000	0.00000	0.00000	0.00000	0.00000	0.00000	0.00000	0.00000	0.00000	0.00001	0.00000	0.00000	0.00000	0.00000	0.00000	0.00000	0.00000	0.00000	0.00000	0.00000	0.00000	0.00000	0.00000	0.00000	0.00001	0.00001	0.00000	0.00000	0.00000	0.00000	0.00000	0.00000	0.00000	0.00000	0.00000	0.00000	0.00000	0.00000	0.00000	0.00000	0.00000	0.00000	0.00000	0.00035	0.00013	0.00000	0.00000	0.00000	0.00000	0.00000	0.00001	0.00000	0.00000	0.44773	0.00001	0.55173
Node5	50	ACA	0.00096	0.00349	0.00089	0.00261	0.26708	0.17413	0.04715	0.07273	0.00024	0.14263	0.00016	0.10190	0.00010	0.00026	0.00039	0.00011	0.00019	0.00018	0.00033	0.00005	0.00002	0.00007	0.00002	0.00004	0.00004	0.00040	0.00016	0.00005	0.00001	0.00006	0.00010	0.00002	0.00131	0.00073	0.00114	0.00048	0.00277	0.00259	0.00061	0.00130	0.00012	0.00028	0.00017	0.00005	0.00022	0.00038	0.00042	0.00008	0.00013	0.00006	0.03084	0.06903	0.02323	0.04671	0.00045	0.00003	0.00017	0.00001	0.00008	0.00003	0.00003
Node5	51	CAC	0.00000	0.00004	0.00002	0.00000	0.00000	0.00000	0.00000	0.00000	0.00000	0.00000	0.00000	0.00000	0.00000	0.00000	0.00000	0.00000	0.00000	0.93661	0.00008	0.06303	0.00000	0.00000	0.00000	0.00000	0.00000	0.00007	0.00003	0.00000	0.00000	0.00000	0.00000	0.00000	0.00000	0.00000	0.00000	0.00000	0.00000	0.00000	0.00000	0.00000	0.00000	0.00000	0.00000	0.00000	0.00000	0.00000	0.00000	0.00000	0.00007	0.00001	0.00000	0.00000	0.00000	0.00000	0.00000	0.00000	0.00000	0.00000	0.00000	0.00000	0.00000
Node5	52	ATC	0.00000	0.00000	0.00000	0.00000	0.00000	0.00001	0.00000	0.00000	0.00000	0.00000	0.00000	0.00000	0.00144	0.98997	0.00005	0.00656	0.00000	0.00000	0.00000	0.00000	0.00000	0.00000	0.00000	0.00000	0.00000	0.00000	0.00000	0.00000	0.00000	0.00019	0.00013	0.00000	0.00000	0.00000	0.00000	0.00000	0.00000	0.00000	0.00000	0.00000	0.00000	0.00000	0.00000	0.00000	0.00001	0.00100	0.00041	0.00001	0.00000	0.00000	0.00000	0.00000	0.00000	0.00000	0.00000	0.00000	0.00000	0.00000	0.00021	0.00001	0.00000
Node5	53	TAC	0.00000	0.00000	0.00000	0.00000	0.00000	0.00000	0.00000	0.00000	0.00000	0.00000	0.00000	0.00000	0.00000	0.00001	0.00002	0.00000	0.00000	0.00012	0.00000	0.00004	0.00000	0.00000	0.00000	0.00000	0.00000	0.00000	0.00000	0.00000	0.00000	0.00004	0.00002	0.00003	0.00000	0.00000	0.00000	0.00000	0.00000	0.00000	0.00000	0.00000	0.00000	0.00000	0.00000	0.00000	0.00000	0.00001	0.00000	0.00000	0.53625	0.45992	0.00000	0.00000	0.00000	0.00000	0.00000	0.00008	0.00000	0.00000	0.00248	0.00002	0.00094
Node5	54	AGT	0.01578	0.00367	0.00573	0.01504	0.07785	0.03243	0.00875	0.21998	0.07001	0.04216	0.01680	0.44065	0.00010	0.00004	0.00060	0.00012	0.00087	0.00075	0.00037	0.00386	0.00001	0.00001	0.00000	0.00006	0.00233	0.00430	0.00145	0.00729	0.00000	0.00001	0.00001	0.00004	0.00115	0.00020	0.00057	0.00082	0.00061	0.00044	0.00010	0.00140	0.00008	0.00006	0.00006	0.00007	0.00005	0.00006	0.00004	0.00012	0.00016	0.00077	0.00530	0.00282	0.00106	0.01248	0.00013	0.00002	0.00025	0.00000	0.00001	0.00000	0.00007
Node5	55	TAT	0.00000	0.00000	0.00000	0.00000	0.00000	0.00000	0.00000	0.00000	0.00000	0.00000	0.00000	0.00000	0.00000	0.00000	0.00000	0.00000	0.00000	0.00000	0.00000	0.00000	0.00000	0.00000	0.00000	0.00000	0.00000	0.00000	0.00000	0.00000	0.00000	0.00000	0.00000	0.00000	0.00000	0.00000	0.00000	0.00000	0.00000	0.00000	0.00000	0.00000	0.00000	0.00000	0.00000	0.00000	0.00000	0.00000	0.00000	0.00000	0.04296	0.95702	0.00000	0.00000	0.00000	0.00000	0.00000	0.00000	0.00000	0.00000	0.00001	0.00000	0.00001
Node5	56	GCA	0.18086	0.00102	0.01857	0.00317	0.03195	0.00605	0.00312	0.00902	0.00339	0.00115	0.00067	0.00341	0.04592	0.00819	0.02037	0.02453	0.02453	0.00019	0.00589	0.00028	0.00020	0.00004	0.00003	0.00020	0.00025	0.00097	0.00060	0.00014	0.00105	0.00036	0.00090	0.00051	0.03862	0.00061	0.01383	0.00249	0.28938	0.03708	0.02380	0.10394	0.00048	0.00013	0.00042	0.00011	0.03938	0.00658	0.02064	0.01096	0.00018	0.00050	0.00355	0.00143	0.00081	0.00366	0.00032	0.00005	0.00033	0.00220	0.00013	0.00050	0.00037
Node5	57	AAC	0.01897	0.06352	0.02191	0.06156	0.02215	0.03755	0.00949	0.01303	0.00363	0.01347	0.00264	0.01284	0.01028	0.03506	0.02133	0.02034	0.00388	0.00815	0.00993	0.00360	0.00088	0.00153	0.00094	0.00183	0.00116	0.01010	0.00432	0.00187	0.00139	0.00755	0.01609	0.00409	0.03075	0.01856	0.03877	0.02212	0.04912	0.03903	0.01668	0.04133	0.00601	0.01141	0.00853	0.00352	0.01987	0.03679	0.06285	0.03275	0.01453	0.00729	0.00648	0.01817	0.00782	0.01289	0.01437	0.00470	0.00492	0.00161	0.01140	0.00592	0.00671
Node5	58	GAT	0.00080	0.00032	0.00029	0.00102	0.00004	0.00004	0.00001	0.00002	0.00001	0.00006	0.00001	0.00013	0.00000	0.00000	0.00000	0.00000	0.00024	0.00002	0.00026	0.00002	0.00000	0.00000	0.00000	0.00000	0.00000	0.00002	0.00002	0.00000	0.00000	0.00000	0.00000	0.00000	0.35234	0.10118	0.11826	0.42457	0.00004	0.00004	0.00002	0.00003	0.00002	0.00002	0.00003	0.00000	0.00000	0.00000	0.00001	0.00000	0.00000	0.00000	0.00002	0.00002	0.00001	0.00003	0.00000	0.00000	0.00000	0.00000	0.00000	0.00000	0.00000
Node5	59	ATG	0.00049	0.00039	0.00092	0.00023	0.00164	0.00176	0.00100	0.00048	0.00011	0.00031	0.00016	0.00021	0.00169	0.00437	0.94183	0.00202	0.00020	0.00018	0.00101	0.00006	0.00002	0.00004	0.00013	0.00003	0.00003	0.00027	0.00019	0.00004	0.00042	0.00173	0.00508	0.00085	0.00059	0.00019	0.00155	0.00018	0.00456	0.00171	0.00284	0.00222	0.00007	0.00017	0.00027	0.00003	0.00115	0.00241	0.00635	0.00062	0.00059	0.00025	0.00016	0.00036	0.00035	0.00020	0.00056	0.00024	0.00016	0.00039	0.00111	0.00232	0.00053
Node5	60	ACA	0.00166	0.00076	0.00155	0.00050	0.56814	0.13477	0.16864	0.06564	0.00017	0.00183	0.00013	0.00117	0.00028	0.00054	0.00136	0.00024	0.00065	0.00013	0.00098	0.00004	0.00003	0.00004	0.00003	0.00003	0.00004	0.00036	0.00023	0.00004	0.00003	0.00011	0.00023	0.00004	0.00156	0.00031	0.00156	0.00024	0.01882	0.00473	0.00380	0.00362	0.00010	0.00018	0.00015	0.00003	0.00126	0.00080	0.00147	0.00019	0.00014	0.00006	0.00275	0.00326	0.00192	0.00203	0.00028	0.00004	0.00009	0.00003	0.00010	0.00008	0.00004
Node5	61	GCC	0.00021	0.00340	0.00222	0.00024	0.00031	0.00796	0.00095	0.00017	0.00002	0.01062	0.00008	0.00038	0.00002	0.00053	0.00043	0.00004	0.00032	0.00151	0.01759	0.00004	0.00004	0.00235	0.00198	0.00002	0.00003	0.00590	0.00187	0.00005	0.00002	0.00177	0.00086	0.00003	0.00651	0.01058	0.04076	0.00059	0.01743	0.56086	0.09544	0.01146	0.00209	0.14718	0.02505	0.00141	0.00014	0.00306	0.00213	0.00008	0.00023	0.00003	0.00026	0.00776	0.00345	0.00037	0.00074	0.00004	0.00007	0.00001	0.00027	0.00006	0.00002
Node5	62	AGC	0.01831	0.03696	0.02966	0.01984	0.02561	0.05973	0.01550	0.01403	0.00460	0.07154	0.00466	0.03385	0.00589	0.02643	0.05986	0.01086	0.00436	0.00970	0.01966	0.00309	0.00042	0.00193	0.00115	0.00076	0.00174	0.01615	0.00767	0.00260	0.00143	0.00952	0.01966	0.00365	0.03277	0.02021	0.05262	0.01634	0.02293	0.03192	0.01367	0.01626	0.00499	0.01483	0.01082	0.00288	0.00724	0.02193	0.03455	0.00483	0.01318	0.00539	0.00937	0.03507	0.01816	0.01746	0.01757	0.00419	0.00524	0.00134	0.01129	0.00744	0.00468
Node5	63	ATA	0.00002	0.00000	0.00001	0.00001	0.00223	0.00076	0.00034	0.00107	0.00000	0.00001	0.00000	0.00002	0.40204	0.06136	0.00191	0.10319	0.00000	0.00000	0.00000	0.00000	0.00000	0.00000	0.00000	0.00000	0.00000	0.00000	0.00000	0.00000	0.00013	0.00019	0.00026	0.00025	0.00002	0.00000	0.00001	0.00000	0.00047	0.00010	0.00005	0.00013	0.00000	0.00000	0.00000	0.00000	0.12728	0.03663	0.06529	0.19567	0.00001	0.00001	0.00001	0.00001	0.00000	0.00001	0.00002	0.00000	0.00001	0.00015	0.00003	0.00020	0.00008
Node5	64	ACA	0.02605	0.07551	0.02791	0.05869	0.10508	0.10395	0.02678	0.04533	0.00498	0.02280	0.00326	0.02044	0.00755	0.01809	0.01829	0.00977	0.00475	0.00853	0.01097	0.00322	0.00078	0.00132	0.00068	0.00128	0.00127	0.01085	0.00449	0.00179	0.00082	0.00426	0.00799	0.00185	0.03171	0.02080	0.03973	0.02102	0.02278	0.02383	0.00958	0.01527	0.00334	0.00758	0.00515	0.00171	0.00757	0.01610	0.02410	0.00444	0.00933	0.00429	0.00976	0.02752	0.01171	0.01745	0.00893	0.00180	0.00275	0.00105	0.00564	0.00301	0.00274
Node5	65	GAC	0.00000	0.00003	0.00000	0.00001	0.00000	0.00000	0.00000	0.00000	0.00000	0.00000	0.00000	0.00000	0.00000	0.00000	0.00000	0.00000	0.00000	0.00000	0.00000	0.00000	0.00000	0.00000	0.00000	0.00000	0.00000	0.00000	0.00000	0.00000	0.00000	0.00000	0.00000	0.00000	0.00006	0.86978	0.00017	0.12995	0.00000	0.00000	0.00000	0.00000	0.00000	0.00000	0.00000	0.00000	0.00000	0.00000	0.00000	0.00000	0.00000	0.00000	0.00000	0.00000	0.00000	0.00000	0.00000	0.00000	0.00000	0.00000	0.00000	0.00000	0.00000
Node5	66	GAG	0.00040	0.00007	0.00043	0.00007	0.00007	0.00007	0.00005	0.00001	0.00001	0.00008	0.00002	0.00004	0.00000	0.00000	0.00001	0.00000	0.00027	0.00002	0.00081	0.00000	0.00001	0.00001	0.00002	0.00000	0.00000	0.00004	0.00007	0.00000	0.00000	0.00000	0.00000	0.00000	0.44884	0.00401	0.53847	0.00364	0.00074	0.00062	0.00050	0.00024	0.00002	0.00002	0.00008	0.00000	0.00001	0.00001	0.00002	0.00000	0.00000	0.00000	0.00004	0.00005	0.00005	0.00002	0.00000	0.00000	0.00000	0.00000	0.00000	0.00000	0.00000
Node5	67	CGC	0.00000	0.00000	0.00001	0.00000	0.00000	0.00000	0.00000	0.00000	0.00000	0.00000	0.00001	0.00000	0.00000	0.00000	0.00000	0.00000	0.00000	0.00000	0.00000	0.00000	0.00000	0.00000	0.00000	0.00000	0.00031	0.97758	0.00393	0.01815	0.00000	0.00000	0.00000	0.00000	0.00000	0.00000	0.00000	0.00000	0.00000	0.00000	0.00000	0.00000	0.00000	0.00000	0.00000	0.00000	0.00000	0.00000	0.00000	0.00000	0.00000	0.00000	0.00000	0.00000	0.00000	0.00000	0.00000	0.00000	0.00000	0.00000	0.00000	0.00000	0.00000
Node5	68	TTT	0.00000	0.00000	0.00000	0.00000	0.00000	0.00000	0.00000	0.00000	0.00000	0.00000	0.00000	0.00000	0.00000	0.00000	0.00000	0.00000	0.00000	0.00000	0.00000	0.00000	0.00000	0.00000	0.00000	0.00000	0.00000	0.00000	0.00000	0.00000	0.00000	0.00000	0.00000	0.00000	0.00000	0.00000	0.00000	0.00000	0.00000	0.00000	0.00000	0.00000	0.00000	0.00000	0.00000	0.00000	0.00000	0.00000	0.00000	0.00000	0.00015	0.00009	0.00000	0.00000	0.00000	0.00000	0.00000	0.00001	0.00000	0.00000	0.30863	0.00000	0.69110
Node5	69	GAA	0.00466	0.00140	0.00527	0.00134	0.00663	0.00494	0.00372	0.00130	0.00025	0.00133	0.00032	0.00094	0.00114	0.00134	0.00590	0.00038	0.00511	0.00393	0.01825	0.00130	0.00005	0.00008	0.00009	0.00003	0.00013	0.00192	0.00212	0.00007	0.00160	0.00172	0.01410	0.00078	0.49300	0.00350	0.34162	0.00277	0.00361	0.00421	0.00552	0.00149	0.00009	0.00011	0.00033	0.00001	0.00185	0.00277	0.00568	0.00073	0.01482	0.01182	0.00189	0.00139	0.00149	0.00112	0.00019	0.00063	0.00006	0.00126	0.00209	0.00260	0.00120
Node5	70	GAC	0.00000	0.00123	0.00002	0.00003	0.00000	0.00010	0.00000	0.00000	0.00000	0.00055	0.00000	0.00001	0.00000	0.00000	0.00000	0.00000	0.00000	0.00004	0.00006	0.00000	0.00000	0.00001	0.00000	0.00000	0.00000	0.00006	0.00001	0.00000	0.00000	0.00000	0.00000	0.00000	0.00013	0.95744	0.00141	0.00518	0.00000	0.00020	0.00007	0.00000	0.00009	0.03142	0.00167	0.00010	0.00000	0.00000	0.00000	0.00000	0.00000	0.00000	0.00000	0.00010	0.00003	0.00000	0.00000	0.00000	0.00000	0.00000	0.00000	0.00000	0.00000
Node5	71	CGC	0.00000	0.00000	0.00002	0.00000	0.00000	0.00000	0.00000	0.00000	0.00001	0.00000	0.00004	0.00000	0.00000	0.00000	0.00000	0.00000	0.00000	0.00000	0.00001	0.00000	0.00000	0.00000	0.00000	0.00000	0.00077	0.98572	0.01017	0.00326	0.00000	0.00000	0.00000	0.00000	0.00000	0.00000	0.00000	0.00000	0.00000	0.00000	0.00000	0.00000	0.00000	0.00000	0.00000	0.00000	0.00000	0.00000	0.00000	0.00000	0.00000	0.00000	0.00000	0.00000	0.00000	0.00000	0.00000	0.00000	0.00000	0.00000	0.00000	0.00000	0.00000
Node5	72	CTG	0.00000	0.00000	0.00000	0.00000	0.00000	0.00000	0.00000	0.00000	0.00000	0.00000	0.00000	0.00000	0.00000	0.00063	0.00034	0.00002	0.00000	0.00000	0.00000	0.00000	0.00000	0.00000	0.00000	0.00000	0.00000	0.00000	0.00000	0.00000	0.00262	0.19584	0.74896	0.00561	0.00000	0.00000	0.00000	0.00000	0.00000	0.00000	0.00000	0.00000	0.00000	0.00000	0.00000	0.00000	0.00000	0.00016	0.00032	0.00000	0.00000	0.00000	0.00000	0.00000	0.00000	0.00000	0.00000	0.00000	0.00000	0.00013	0.00007	0.04526	0.00000
Node5	73	GCC	0.01430	0.08230	0.02282	0.03448	0.01604	0.04087	0.00905	0.00902	0.00263	0.02444	0.00256	0.01324	0.00209	0.01064	0.00958	0.00384	0.00323	0.01012	0.01297	0.00307	0.00046	0.00228	0.00131	0.00078	0.00126	0.01507	0.00593	0.00213	0.00040	0.00343	0.00635	0.00104	0.03251	0.02806	0.04799	0.02205	0.05195	0.11429	0.02905	0.03787	0.01875	0.05975	0.03320	0.01110	0.00430	0.01305	0.01898	0.00281	0.00828	0.00332	0.00763	0.03018	0.01334	0.01459	0.01425	0.00171	0.00421	0.00037	0.00496	0.00189	0.00185
Node5	74	TGG	0.00000	0.00000	0.00000	0.00000	0.00000	0.00000	0.00000	0.00000	0.00000	0.00000	0.00000	0.00000	0.00000	0.00000	0.00000	0.00000	0.00000	0.00000	0.00000	0.00000	0.00000	0.00000	0.00000	0.00000	0.00000	0.00000	0.00000	0.00000	0.00000	0.00000	0.00000	0.00000	0.00000	0.00000	0.00000	0.00000	0.00000	0.00000	0.00000	0.00000	0.00000	0.00000	0.00000	0.00000	0.00000	0.00000	0.00000	0.00000	0.00000	0.00000	0.00000	0.00000	0.00000	0.00000	0.00000	1.00000	0.00000	0.00000	0.00000	0.00000	0.00000
Node5	75	AAT	0.00027	0.12436	0.00018	0.87184	0.00019	0.00010	0.00004	0.00014	0.00002	0.00026	0.00002	0.00060	0.00001	0.00001	0.00112	0.00001	0.00006	0.00005	0.00006	0.00010	0.00000	0.00000	0.00000	0.00000	0.00000	0.00000	0.00000	0.00000	0.00000	0.00000	0.00000	0.00000	0.00005	0.00005	0.00004	0.00022	0.00001	0.00001	0.00000	0.00002	0.00001	0.00001	0.00001	0.00000	0.00000	0.00000	0.00000	0.00000	0.00001	0.00002	0.00001	0.00002	0.00001	0.00004	0.00000	0.00000	0.00000	0.00000	0.00000	0.00000	0.00000
Node5	76	GGC	0.00000	0.00000	0.00000	0.00000	0.00000	0.00000	0.00000	0.00000	0.00000	0.00000	0.00000	0.00000	0.00000	0.00000	0.00000	0.00000	0.00000	0.00000	0.00000	0.00000	0.00000	0.00000	0.00000	0.00000	0.00000	0.00000	0.00000	0.00000	0.00000	0.00000	0.00000	0.00000	0.00000	0.00000	0.00000	0.00000	0.00000	0.00000	0.00000	0.00000	0.00042	0.99083	0.00612	0.00262	0.00000	0.00000	0.00000	0.00000	0.00000	0.00000	0.00000	0.00000	0.00000	0.00000	0.00000	0.00000	0.00000	0.00000	0.00000	0.00000	0.00000
Node5	77	AGT	0.00000	0.00001	0.00000	0.00001	0.00000	0.00001	0.00000	0.00000	0.00000	0.25052	0.00000	0.74934	0.00000	0.00000	0.00000	0.00000	0.00000	0.00000	0.00000	0.00000	0.00000	0.00000	0.00000	0.00000	0.00000	0.00000	0.00000	0.00000	0.00000	0.00000	0.00000	0.00000	0.00000	0.00000	0.00000	0.00000	0.00000	0.00000	0.00000	0.00000	0.00000	0.00000	0.00000	0.00000	0.00000	0.00000	0.00000	0.00000	0.00000	0.00000	0.00001	0.00003	0.00001	0.00005	0.00000	0.00000	0.00000	0.00000	0.00000	0.00000	0.00000
Node5	78	AAG	0.46025	0.00992	0.50775	0.00774	0.00015	0.00015	0.00006	0.00006	0.00256	0.00053	0.00366	0.00049	0.00000	0.00000	0.00002	0.00000	0.00025	0.00010	0.00057	0.00006	0.00000	0.00000	0.00000	0.00000	0.00032	0.00221	0.00085	0.00045	0.00000	0.00000	0.00000	0.00000	0.00072	0.00012	0.00065	0.00014	0.00002	0.00002	0.00001	0.00001	0.00001	0.00001	0.00002	0.00000	0.00000	0.00000	0.00000	0.00000	0.00000	0.00000	0.00003	0.00003	0.00003	0.00002	0.00000	0.00000	0.00000	0.00000	0.00000	0.00000	0.00000
Node5	79	AAC	0.02244	0.77102	0.01284	0.17000	0.00023	0.00056	0.00011	0.00013	0.00021	0.00233	0.00021	0.00085	0.00000	0.00000	0.00003	0.00000	0.00035	0.00952	0.00071	0.00333	0.00000	0.00000	0.00000	0.00000	0.00004	0.00071	0.00011	0.00006	0.00000	0.00000	0.00000	0.00000	0.00061	0.00116	0.00051	0.00068	0.00003	0.00007	0.00001	0.00001	0.00014	0.00033	0.00011	0.00002	0.00000	0.00001	0.00000	0.00000	0.00010	0.00005	0.00006	0.00018	0.00006	0.00005	0.00001	0.00000	0.00000	0.00000	0.00000	0.00000	0.00000
Node5	80	ACG	0.00000	0.00000	0.00000	0.00000	0.31050	0.18289	0.46049	0.04591	0.00000	0.00004	0.00000	0.00001	0.00000	0.00000	0.00001	0.00000	0.00000	0.00000	0.00000	0.00000	0.00000	0.00000	0.00000	0.00000	0.00000	0.00000	0.00000	0.00000	0.00000	0.00000	0.00000	0.00000	0.00000	0.00000	0.00000	0.00000	0.00001	0.00000	0.00000	0.00000	0.00000	0.00000	0.00000	0.00000	0.00000	0.00000	0.00000	0.00000	0.00000	0.00000	0.00002	0.00005	0.00002	0.00001	0.00000	0.00000	0.00000	0.00000	0.00000	0.00000	0.00000
Node5	81	GAC	0.02460	0.04051	0.15597	0.00475	0.00083	0.02145	0.00214	0.00067	0.00037	0.01381	0.00216	0.00092	0.00007	0.00088	0.00229	0.00010	0.00112	0.01894	0.02580	0.00093	0.00001	0.00083	0.00033	0.00002	0.00019	0.03327	0.00552	0.00038	0.00002	0.00085	0.00098	0.00005	0.03678	0.34892	0.15231	0.02655	0.00086	0.01586	0.00439	0.00060	0.00015	0.00340	0.00126	0.00005	0.00017	0.00171	0.00189	0.00009	0.01178	0.00178	0.00044	0.01064	0.00396	0.00079	0.00042	0.00078	0.00006	0.00002	0.01229	0.00026	0.00102
Node5	82	GAC	0.00000	0.00001	0.00000	0.00000	0.00000	0.00000	0.00000	0.00000	0.00000	0.00000	0.00000	0.00000	0.00000	0.00000	0.00000	0.00000	0.00000	0.00000	0.00000	0.00000	0.00000	0.00000	0.00000	0.00000	0.00000	0.00000	0.00000	0.00000	0.00000	0.00000	0.00000	0.00000	0.00000	0.98881	0.00003	0.01115	0.00000	0.00000	0.00000	0.00000	0.00000	0.00000	0.00000	0.00000	0.00000	0.00000	0.00000	0.00000	0.00000	0.00000	0.00000	0.00000	0.00000	0.00000	0.00000	0.00000	0.00000	0.00000	0.00000	0.00000	0.00000
Node5	83	CTG	0.00000	0.00000	0.00000	0.00000	0.00000	0.00000	0.00004	0.00000	0.00000	0.00000	0.00000	0.00000	0.00004	0.00195	0.00210	0.00014	0.00000	0.00000	0.00001	0.00000	0.00000	0.00000	0.00000	0.00000	0.00000	0.00000	0.00000	0.00000	0.00253	0.00883	0.49868	0.00137	0.00000	0.00000	0.00000	0.00000	0.00000	0.00000	0.00006	0.00000	0.00000	0.00000	0.00000	0.00000	0.00030	0.00161	0.04258	0.00011	0.00000	0.00000	0.00000	0.00000	0.00000	0.00000	0.00001	0.00001	0.00000	0.00026	0.00010	0.43923	0.00001
Node5	84	CAG	0.00000	0.00000	0.00000	0.00000	0.00000	0.00000	0.00000	0.00000	0.00000	0.00000	0.00000	0.00000	0.00000	0.00000	0.00000	0.00000	0.00515	0.00000	0.99484	0.00000	0.00000	0.00000	0.00000	0.00000	0.00000	0.00000	0.00000	0.00000	0.00000	0.00000	0.00000	0.00000	0.00000	0.00000	0.00001	0.00000	0.00000	0.00000	0.00000	0.00000	0.00000	0.00000	0.00000	0.00000	0.00000	0.00000	0.00000	0.00000	0.00000	0.00000	0.00000	0.00000	0.00000	0.00000	0.00000	0.00000	0.00000	0.00000	0.00000	0.00000	0.00000
Node5	85	GAC	0.00000	0.00001	0.00000	0.00000	0.00000	0.00000	0.00000	0.00000	0.00000	0.00000	0.00000	0.00000	0.00000	0.00000	0.00000	0.00000	0.00000	0.00000	0.00000	0.00000	0.00000	0.00000	0.00000	0.00000	0.00000	0.00000	0.00000	0.00000	0.00000	0.00000	0.00000	0.00000	0.00002	0.97969	0.00007	0.02021	0.00000	0.00000	0.00000	0.00000	0.00000	0.00000	0.00000	0.00000	0.00000	0.00000	0.00000	0.00000	0.00000	0.00000	0.00000	0.00000	0.00000	0.00000	0.00000	0.00000	0.00000	0.00000	0.00000	0.00000	0.00000
Node5	86	GGC	0.00000	0.00004	0.00000	0.00000	0.00000	0.00001	0.00000	0.00000	0.00000	0.00009	0.00000	0.00000	0.00000	0.00000	0.00000	0.00000	0.00000	0.00000	0.00001	0.00000	0.00000	0.00000	0.00000	0.00000	0.00000	0.00001	0.00001	0.00000	0.00000	0.00000	0.00000	0.00000	0.00000	0.00002	0.00001	0.00000	0.00001	0.00021	0.00011	0.00001	0.01488	0.87781	0.09511	0.01158	0.00000	0.00000	0.00000	0.00000	0.00000	0.00000	0.00000	0.00002	0.00001	0.00000	0.00000	0.00000	0.00000	0.00000	0.00000	0.00000	0.00000
Node5	87	TCC	0.00000	0.00000	0.00000	0.00000	0.00000	0.00002	0.00000	0.00000	0.00000	0.00017	0.00000	0.00001	0.00000	0.00000	0.00000	0.00000	0.00000	0.00000	0.00000	0.00000	0.00000	0.00000	0.00000	0.00000	0.00000	0.00000	0.00000	0.00000	0.00000	0.00000	0.00000	0.00000	0.00000	0.00000	0.00000	0.00000	0.00001	0.00001	0.00000	0.00000	0.00000	0.00000	0.00000	0.00000	0.00000	0.00000	0.00000	0.00000	0.00000	0.00000	0.12696	0.81333	0.02251	0.03697	0.00000	0.00000	0.00000	0.00000	0.00000	0.00000	0.00000
Node5	88	ATC	0.00000	0.00000	0.00000	0.00000	0.00000	0.00000	0.00000	0.00000	0.00000	0.00000	0.00000	0.00000	0.00551	0.65346	0.00005	0.33940	0.00000	0.00000	0.00000	0.00000	0.00000	0.00000	0.00000	0.00000	0.00000	0.00000	0.00000	0.00000	0.00000	0.00005	0.00004	0.00002	0.00000	0.00000	0.00000	0.00000	0.00000	0.00000	0.00000	0.00000	0.00000	0.00000	0.00000	0.00000	0.00008	0.00066	0.00057	0.00015	0.00000	0.00000	0.00000	0.00000	0.00000	0.00000	0.00000	0.00000	0.00000	0.00000	0.00000	0.00001	0.00000
Node5	89	TAC	0.00000	0.00000	0.00000	0.00000	0.00000	0.00000	0.00000	0.00000	0.00000	0.00000	0.00000	0.00000	0.00000	0.00001	0.00001	0.00000	0.00000	0.00024	0.00000	0.00001	0.00000	0.00000	0.00000	0.00000	0.00000	0.00000	0.00000	0.00000	0.00000	0.00001	0.00001	0.00000	0.00000	0.00000	0.00000	0.00000	0.00000	0.00000	0.00000	0.00000	0.00000	0.00000	0.00000	0.00000	0.00000	0.00001	0.00000	0.00000	0.90953	0.08076	0.00000	0.00000	0.00000	0.00000	0.00001	0.00012	0.00000	0.00000	0.00884	0.00000	0.00042
Node5	90	ATC	0.00000	0.00000	0.00000	0.00000	0.00000	0.00000	0.00000	0.00000	0.00000	0.00000	0.00000	0.00000	0.00037	0.97873	0.00001	0.02043	0.00000	0.00000	0.00000	0.00000	0.00000	0.00000	0.00000	0.00000	0.00000	0.00000	0.00000	0.00000	0.00000	0.00002	0.00002	0.00000	0.00000	0.00000	0.00000	0.00000	0.00000	0.00000	0.00000	0.00000	0.00000	0.00000	0.00000	0.00000	0.00000	0.00029	0.00012	0.00000	0.00000	0.00000	0.00000	0.00000	0.00000	0.00000	0.00000	0.00000	0.00000	0.00000	0.00000	0.00000	0.00000
Node5	91	CTC	0.00000	0.00066	0.00001	0.00001	0.00006	0.00775	0.00032	0.00006	0.00000	0.00024	0.00000	0.00000	0.00002	0.00407	0.00098	0.00009	0.00000	0.00022	0.00011	0.00000	0.00000	0.00003	0.00000	0.00000	0.00000	0.00020	0.00006	0.00000	0.00039	0.96034	0.01540	0.00261	0.00000	0.00003	0.00001	0.00000	0.00001	0.00080	0.00005	0.00001	0.00000	0.00003	0.00000	0.00000	0.00002	0.00229	0.00059	0.00002	0.00015	0.00001	0.00000	0.00020	0.00003	0.00000	0.00015	0.00000	0.00001	0.00003	0.00065	0.00125	0.00001
Node5	92	AAT	0.00004	0.47390	0.00003	0.52498	0.00016	0.00012	0.00003	0.00010	0.00000	0.00020	0.00000	0.00020	0.00000	0.00000	0.00000	0.00000	0.00001	0.00002	0.00000	0.00001	0.00000	0.00000	0.00000	0.00000	0.00000	0.00000	0.00000	0.00000	0.00000	0.00000	0.00000	0.00000	0.00001	0.00006	0.00001	0.00007	0.00000	0.00000	0.00000	0.00000	0.00000	0.00000	0.00000	0.00000	0.00000	0.00000	0.00000	0.00000	0.00000	0.00000	0.00001	0.00002	0.00000	0.00001	0.00000	0.00000	0.00000	0.00000	0.00000	0.00000	0.00000
Node5	93	GTC	0.00000	0.00000	0.00000	0.00000	0.00000	0.00001	0.00000	0.00000	0.00000	0.00000	0.00000	0.00000	0.00003	0.00076	0.00001	0.00004	0.00000	0.00000	0.00000	0.00000	0.00000	0.00000	0.00000	0.00000	0.00000	0.00000	0.00000	0.00000	0.00000	0.00000	0.00002	0.00000	0.00000	0.00000	0.00000	0.00000	0.00000	0.00001	0.00001	0.00000	0.00000	0.00000	0.00000	0.00000	0.13834	0.45090	0.39798	0.01188	0.00000	0.00000	0.00000	0.00000	0.00000	0.00000	0.00000	0.00000	0.00000	0.00000	0.00000	0.00000	0.00000
Node5	94	ACC	0.00000	0.00000	0.00000	0.00000	0.00044	0.99399	0.00471	0.00079	0.00000	0.00003	0.00000	0.00000	0.00000	0.00000	0.00000	0.00000	0.00000	0.00000	0.00000	0.00000	0.00000	0.00000	0.00000	0.00000	0.00000	0.00000	0.00000	0.00000	0.00000	0.00000	0.00000	0.00000	0.00000	0.00000	0.00000	0.00000	0.00000	0.00001	0.00000	0.00000	0.00000	0.00000	0.00000	0.00000	0.00000	0.00001	0.00000	0.00000	0.00000	0.00000	0.00000	0.00002	0.00000	0.00000	0.00000	0.00000	0.00000	0.00000	0.00000	0.00000	0.00000
Node5	95	TTC	0.00000	0.00001	0.00001	0.00000	0.00001	0.00004	0.00001	0.00000	0.00000	0.00001	0.00000	0.00000	0.00004	0.00061	0.00110	0.00011	0.00000	0.00008	0.00001	0.00001	0.00000	0.00000	0.00000	0.00000	0.00000	0.00001	0.00000	0.00000	0.00014	0.00404	0.00638	0.00046	0.00000	0.00000	0.00001	0.00000	0.00001	0.00003	0.00001	0.00001	0.00000	0.00000	0.00000	0.00000	0.00003	0.00028	0.00031	0.00002	0.02249	0.00411	0.00000	0.00003	0.00001	0.00001	0.00008	0.00087	0.00001	0.00019	0.85241	0.00829	0.09768
Node5	96	AAT	0.00005	0.34673	0.00003	0.65085	0.00001	0.00002	0.00000	0.00001	0.00000	0.00013	0.00000	0.00018	0.00000	0.00000	0.00000	0.00000	0.00001	0.00002	0.00001	0.00002	0.00000	0.00000	0.00000	0.00000	0.00000	0.00000	0.00000	0.00000	0.00000	0.00000	0.00000	0.00000	0.00004	0.00057	0.00003	0.00126	0.00000	0.00000	0.00000	0.00000	0.00000	0.00000	0.00000	0.00000	0.00000	0.00000	0.00000	0.00000	0.00000	0.00000	0.00000	0.00001	0.00000	0.00001	0.00000	0.00000	0.00000	0.00000	0.00000	0.00000	0.00000
Node5	97	GAC	0.00000	0.00019	0.00000	0.00004	0.00000	0.00000	0.00000	0.00000	0.00000	0.00001	0.00000	0.00000	0.00000	0.00000	0.00000	0.00000	0.00000	0.00011	0.00001	0.00001	0.00000	0.00000	0.00000	0.00000	0.00000	0.00000	0.00000	0.00000	0.00000	0.00000	0.00000	0.00000	0.00011	0.92685	0.00037	0.07227	0.00000	0.00000	0.00000	0.00000	0.00000	0.00000	0.00000	0.00000	0.00000	0.00000	0.00000	0.00000	0.00000	0.00000	0.00000	0.00000	0.00000	0.00000	0.00000	0.00000	0.00000	0.00000	0.00000	0.00000	0.00000
Node5	98	ACC	0.00054	0.00109	0.00079	0.00055	0.30379	0.46886	0.10516	0.09092	0.00011	0.00250	0.00009	0.00092	0.00016	0.00069	0.00056	0.00027	0.00011	0.00021	0.00037	0.00006	0.00002	0.00007	0.00004	0.00003	0.00004	0.00045	0.00017	0.00006	0.00002	0.00015	0.00027	0.00005	0.00090	0.00052	0.00124	0.00038	0.00139	0.00187	0.00064	0.00073	0.00008	0.00026	0.00016	0.00004	0.00030	0.00083	0.00103	0.00015	0.00021	0.00008	0.00120	0.00466	0.00181	0.00150	0.00042	0.00004	0.00012	0.00002	0.00016	0.00008	0.00006
Node5	99	GGC	0.00000	0.00000	0.00000	0.00000	0.00000	0.00000	0.00000	0.00000	0.00000	0.00001	0.00000	0.00000	0.00000	0.00000	0.00000	0.00000	0.00000	0.00000	0.00000	0.00000	0.00000	0.00000	0.00000	0.00000	0.00000	0.00000	0.00000	0.00000	0.00000	0.00000	0.00000	0.00000	0.00000	0.00000	0.00000	0.00000	0.00000	0.00000	0.00000	0.00000	0.00292	0.89535	0.09862	0.00309	0.00000	0.00000	0.00000	0.00000	0.00000	0.00000	0.00000	0.00000	0.00000	0.00000	0.00000	0.00000	0.00000	0.00000	0.00000	0.00000	0.00000
Node5	100	ACC	0.00001	0.00031	0.00005	0.00002	0.01139	0.93880	0.03234	0.01254	0.00000	0.00142	0.00000	0.00005	0.00000	0.00004	0.00001	0.00000	0.00000	0.00003	0.00004	0.00000	0.00000	0.00001	0.00000	0.00000	0.00000	0.00009	0.00001	0.00000	0.00000	0.00001	0.00000	0.00000	0.00003	0.00044	0.00011	0.00002	0.00002	0.00034	0.00005	0.00001	0.00000	0.00002	0.00000	0.00000	0.00000	0.00016	0.00003	0.00000	0.00001	0.00000	0.00002	0.00115	0.00034	0.00005	0.00002	0.00000	0.00000	0.00000	0.00000	0.00000	0.00000
Node5	101	TAC	0.00000	0.00000	0.00000	0.00000	0.00000	0.00000	0.00000	0.00000	0.00000	0.00000	0.00000	0.00000	0.00000	0.00000	0.00001	0.00000	0.00000	0.00002	0.00000	0.00001	0.00000	0.00000	0.00000	0.00000	0.00000	0.00000	0.00000	0.00000	0.00000	0.00000	0.00000	0.00000	0.00000	0.00000	0.00000	0.00000	0.00000	0.00000	0.00000	0.00000	0.00000	0.00000	0.00000	0.00000	0.00000	0.00000	0.00000	0.00000	0.83227	0.13901	0.00000	0.00000	0.00000	0.00000	0.00000	0.00008	0.00000	0.00000	0.01824	0.00000	0.01034
Node5	102	CGG	0.00389	0.00033	0.00922	0.00010	0.00039	0.00110	0.00047	0.00008	0.02907	0.00064	0.05561	0.00016	0.00010	0.00034	0.01089	0.00006	0.00111	0.00126	0.00711	0.00036	0.00000	0.00002	0.00004	0.00001	0.23394	0.27512	0.32197	0.03744	0.00016	0.00086	0.00216	0.00020	0.00032	0.00011	0.00113	0.00006	0.00024	0.00056	0.00047	0.00008	0.00002	0.00008	0.00012	0.00001	0.00010	0.00037	0.00057	0.00003	0.00029	0.00007	0.00005	0.00011	0.00012	0.00004	0.00029	0.00016	0.00006	0.00002	0.00012	0.00016	0.00003
Node5	103	TGC	0.00000	0.00000	0.00000	0.00000	0.00000	0.00000	0.00000	0.00000	0.00000	0.00000	0.00000	0.00000	0.00000	0.00000	0.00000	0.00000	0.00000	0.00000	0.00000	0.00000	0.00000	0.00000	0.00000	0.00000	0.00000	0.00000	0.00000	0.00000	0.00000	0.00000	0.00000	0.00000	0.00000	0.00000	0.00000	0.00000	0.00000	0.00000	0.00000	0.00000	0.00000	0.00000	0.00000	0.00000	0.00000	0.00000	0.00000	0.00000	0.00000	0.00000	0.00000	0.00000	0.00000	0.00000	0.97094	0.00000	0.02906	0.00000	0.00000	0.00000	0.00000
Node5	104	TTC	0.00003	0.00029	0.00021	0.00002	0.00003	0.00095	0.00009	0.00002	0.00002	0.00019	0.00012	0.00001	0.00004	0.00155	0.01278	0.00007	0.00001	0.01531	0.00043	0.00060	0.00000	0.00002	0.00000	0.00000	0.00001	0.00251	0.00028	0.00004	0.00002	0.00372	0.00431	0.00009	0.00001	0.00002	0.00007	0.00000	0.00002	0.00061	0.00008	0.00001	0.00000	0.00003	0.00000	0.00000	0.00003	0.00136	0.00076	0.00003	0.39863	0.03057	0.00001	0.00046	0.00009	0.00003	0.00059	0.00242	0.00005	0.00002	0.50254	0.00061	0.01719
Node5	105	TTC	0.00000	0.00000	0.00000	0.00000	0.00000	0.00000	0.00000	0.00000	0.00000	0.00000	0.00000	0.00000	0.00000	0.00002	0.00001	0.00000	0.00000	0.00000	0.00000	0.00000	0.00000	0.00000	0.00000	0.00000	0.00000	0.00000	0.00000	0.00000	0.00000	0.00001	0.00001	0.00000	0.00000	0.00000	0.00000	0.00000	0.00000	0.00000	0.00000	0.00000	0.00000	0.00000	0.00000	0.00000	0.00000	0.00003	0.00001	0.00000	0.00013	0.00001	0.00000	0.00000	0.00000	0.00000	0.00000	0.00000	0.00000	0.00000	0.93571	0.00000	0.06406
Node5	106	GAC	0.00001	0.05137	0.00004	0.00450	0.00000	0.00012	0.00001	0.00000	0.00000	0.00045	0.00000	0.00003	0.00000	0.00000	0.00000	0.00000	0.00000	0.00009	0.00006	0.00001	0.00000	0.00000	0.00000	0.00000	0.00000	0.00003	0.00000	0.00000	0.00000	0.00000	0.00000	0.00000	0.00032	0.90626	0.00088	0.03559	0.00000	0.00003	0.00000	0.00000	0.00000	0.00008	0.00001	0.00000	0.00000	0.00000	0.00000	0.00000	0.00000	0.00000	0.00000	0.00006	0.00002	0.00000	0.00000	0.00000	0.00000	0.00000	0.00000	0.00000	0.00000
Node5	107	CGA	0.00009	0.00000	0.00005	0.00000	0.00000	0.00000	0.00000	0.00000	0.10540	0.00000	0.00668	0.00000	0.00000	0.00000	0.00000	0.00000	0.00000	0.00000	0.00000	0.00000	0.00000	0.00000	0.00000	0.00000	0.78027	0.02878	0.01183	0.06689	0.00000	0.00000	0.00000	0.00000	0.00000	0.00000	0.00000	0.00000	0.00000	0.00000	0.00000	0.00000	0.00000	0.00000	0.00000	0.00000	0.00000	0.00000	0.00000	0.00000	0.00000	0.00000	0.00000	0.00000	0.00000	0.00000	0.00000	0.00000	0.00000	0.00000	0.00000	0.00000	0.00000
Node5	108	ACC	0.00001	0.00021	0.00010	0.00002	0.02654	0.60710	0.30597	0.01794	0.00000	0.00110	0.00001	0.00005	0.00035	0.02054	0.00102	0.00075	0.00000	0.00003	0.00008	0.00000	0.00000	0.00002	0.00000	0.00000	0.00000	0.00011	0.00003	0.00000	0.00000	0.00034	0.00034	0.00001	0.00001	0.00002	0.00007	0.00000	0.00006	0.00094	0.00020	0.00003	0.00000	0.00001	0.00000	0.00000	0.00032	0.00825	0.00591	0.00014	0.00003	0.00000	0.00002	0.00081	0.00028	0.00004	0.00009	0.00000	0.00001	0.00000	0.00006	0.00003	0.00000
Node5	109	CTC	0.00000	0.00000	0.00000	0.00000	0.00000	0.00000	0.00000	0.00000	0.00000	0.00000	0.00000	0.00000	0.00000	0.00001	0.00000	0.00000	0.00000	0.00000	0.00000	0.00000	0.00000	0.00000	0.00000	0.00000	0.00000	0.00000	0.00000	0.00000	0.00005	0.99059	0.00072	0.00857	0.00000	0.00000	0.00000	0.00000	0.00000	0.00000	0.00000	0.00000	0.00000	0.00000	0.00000	0.00000	0.00000	0.00000	0.00000	0.00000	0.00000	0.00000	0.00000	0.00000	0.00000	0.00000	0.00000	0.00000	0.00000	0.00000	0.00000	0.00005	0.00000
Node5	110	ATC	0.00034	0.00066	0.00062	0.00027	0.00266	0.05237	0.00652	0.00176	0.00008	0.00071	0.00008	0.00026	0.00683	0.56424	0.00911	0.03023	0.00007	0.00045	0.00045	0.00008	0.00001	0.00010	0.00005	0.00002	0.00004	0.00065	0.00022	0.00006	0.00036	0.01424	0.01321	0.00110	0.00051	0.00028	0.00089	0.00017	0.00118	0.00378	0.00107	0.00078	0.00006	0.00023	0.00014	0.00003	0.00632	0.16171	0.09703	0.00505	0.00136	0.00045	0.00019	0.00101	0.00041	0.00034	0.00157	0.00033	0.00036	0.00025	0.00395	0.00189	0.00080
Node5	111	TTT	0.00000	0.00000	0.00000	0.00000	0.00000	0.00000	0.00000	0.00000	0.00000	0.00000	0.00000	0.00000	0.00000	0.00000	0.00000	0.00000	0.00000	0.00000	0.00000	0.00000	0.00000	0.00000	0.00000	0.00000	0.00000	0.00000	0.00000	0.00000	0.00000	0.00000	0.00000	0.00000	0.00000	0.00000	0.00000	0.00000	0.00000	0.00000	0.00000	0.00000	0.00000	0.00000	0.00000	0.00000	0.00000	0.00000	0.00000	0.00000	0.00059	0.00095	0.00000	0.00000	0.00000	0.00000	0.00000	0.00001	0.00000	0.00000	0.11155	0.00000	0.88689
Node5	112	CCC	0.00001	0.00669	0.00011	0.00027	0.00001	0.00036	0.00004	0.00001	0.00000	0.00077	0.00000	0.00003	0.00000	0.00000	0.00000	0.00000	0.00001	0.00017	0.00016	0.00001	0.00055	0.97828	0.00413	0.00180	0.00000	0.00010	0.00003	0.00000	0.00000	0.00000	0.00000	0.00000	0.00012	0.00434	0.00043	0.00022	0.00001	0.00027	0.00002	0.00001	0.00000	0.00011	0.00001	0.00000	0.00000	0.00001	0.00000	0.00000	0.00001	0.00000	0.00001	0.00072	0.00009	0.00003	0.00001	0.00000	0.00000	0.00000	0.00000	0.00000	0.00000
Node5	113	AAC	0.00002	0.96998	0.00006	0.02455	0.00001	0.00020	0.00002	0.00001	0.00000	0.00057	0.00001	0.00004	0.00000	0.00000	0.00001	0.00000	0.00000	0.00134	0.00005	0.00007	0.00000	0.00000	0.00000	0.00000	0.00000	0.00006	0.00000	0.00000	0.00000	0.00000	0.00000	0.00000	0.00001	0.00031	0.00002	0.00003	0.00000	0.00003	0.00000	0.00000	0.00000	0.00003	0.00000	0.00000	0.00000	0.00001	0.00000	0.00000	0.00222	0.00015	0.00000	0.00010	0.00002	0.00001	0.00001	0.00000	0.00000	0.00000	0.00002	0.00000	0.00000
Node5	114	GAT	0.01985	0.03906	0.02782	0.02547	0.01150	0.02693	0.00647	0.00670	0.00375	0.01272	0.00332	0.00921	0.00369	0.01562	0.01342	0.00714	0.00475	0.01050	0.01675	0.00389	0.00101	0.00231	0.00163	0.00177	0.00163	0.01483	0.00661	0.00250	0.00096	0.00546	0.01175	0.00256	0.08005	0.11491	0.11039	0.13070	0.01671	0.02182	0.00961	0.01161	0.00671	0.01712	0.01205	0.00394	0.00496	0.01338	0.02206	0.00339	0.01614	0.00741	0.00429	0.01524	0.00699	0.00848	0.01029	0.00643	0.00315	0.00097	0.01016	0.00436	0.00511
Node5	115	TAC	0.00000	0.00000	0.00000	0.00000	0.00000	0.00000	0.00000	0.00000	0.00000	0.00000	0.00000	0.00000	0.00000	0.00000	0.00000	0.00000	0.00000	0.00037	0.00000	0.00010	0.00000	0.00000	0.00000	0.00000	0.00000	0.00000	0.00000	0.00000	0.00000	0.00000	0.00000	0.00000	0.00000	0.00000	0.00000	0.00000	0.00000	0.00000	0.00000	0.00000	0.00000	0.00000	0.00000	0.00000	0.00000	0.00000	0.00000	0.00000	0.57672	0.42222	0.00000	0.00000	0.00000	0.00000	0.00000	0.00004	0.00000	0.00000	0.00043	0.00000	0.00011
Node5	116	GAG	0.00106	0.00026	0.00901	0.00011	0.00006	0.00024	0.00022	0.00002	0.00003	0.00024	0.00026	0.00004	0.00000	0.00001	0.00002	0.00000	0.00015	0.00010	0.00412	0.00001	0.00000	0.00001	0.00002	0.00000	0.00001	0.00037	0.00081	0.00001	0.00000	0.00000	0.00001	0.00000	0.12684	0.00752	0.84526	0.00212	0.00006	0.00025	0.00017	0.00003	0.00001	0.00004	0.00010	0.00001	0.00001	0.00002	0.00004	0.00000	0.00001	0.00000	0.00002	0.00009	0.00014	0.00002	0.00000	0.00000	0.00000	0.00000	0.00000	0.00000	0.00000
Node5	117	TAC	0.00000	0.00000	0.00000	0.00000	0.00000	0.00000	0.00000	0.00000	0.00000	0.00000	0.00000	0.00000	0.00000	0.00001	0.00002	0.00000	0.00000	0.00029	0.00000	0.00001	0.00000	0.00000	0.00000	0.00000	0.00000	0.00000	0.00000	0.00000	0.00000	0.00004	0.00003	0.00000	0.00000	0.00000	0.00000	0.00000	0.00000	0.00000	0.00000	0.00000	0.00000	0.00000	0.00000	0.00000	0.00000	0.00002	0.00000	0.00000	0.53837	0.05101	0.00000	0.00001	0.00000	0.00000	0.00001	0.00024	0.00000	0.00000	0.37538	0.00001	0.03452
Node5	118	CAC	0.00086	0.10487	0.00815	0.00277	0.00004	0.00311	0.00015	0.00003	0.00013	0.00457	0.00060	0.00010	0.00000	0.00001	0.00002	0.00000	0.00052	0.61965	0.01525	0.01063	0.00000	0.00006	0.00002	0.00000	0.00077	0.17481	0.02129	0.00157	0.00000	0.00003	0.00003	0.00000	0.00164	0.01031	0.01324	0.00033	0.00001	0.00132	0.00010	0.00001	0.00000	0.00044	0.00003	0.00000	0.00000	0.00009	0.00002	0.00000	0.00114	0.00006	0.00001	0.00095	0.00011	0.00002	0.00007	0.00001	0.00000	0.00000	0.00003	0.00000	0.00000
Node5	119	ACC	0.00000	0.00001	0.00000	0.00000	0.00302	0.98149	0.01136	0.00357	0.00000	0.00014	0.00000	0.00000	0.00000	0.00004	0.00000	0.00000	0.00000	0.00000	0.00000	0.00000	0.00000	0.00000	0.00000	0.00000	0.00000	0.00001	0.00000	0.00000	0.00000	0.00000	0.00000	0.00000	0.00000	0.00000	0.00000	0.00000	0.00000	0.00004	0.00000	0.00000	0.00000	0.00000	0.00000	0.00000	0.00000	0.00009	0.00001	0.00000	0.00000	0.00000	0.00000	0.00014	0.00004	0.00000	0.00000	0.00000	0.00000	0.00000	0.00000	0.00000	0.00000
Node5	120	AAC	0.00000	0.98412	0.00001	0.00488	0.00000	0.00006	0.00001	0.00000	0.00000	0.01062	0.00000	0.00010	0.00000	0.00000	0.00000	0.00000	0.00000	0.00002	0.00001	0.00000	0.00000	0.00000	0.00000	0.00000	0.00000	0.00000	0.00000	0.00000	0.00000	0.00000	0.00000	0.00000	0.00000	0.00008	0.00000	0.00000	0.00000	0.00000	0.00000	0.00000	0.00000	0.00001	0.00000	0.00000	0.00000	0.00000	0.00000	0.00000	0.00000	0.00000	0.00000	0.00006	0.00001	0.00000	0.00000	0.00000	0.00000	0.00000	0.00000	0.00000	0.00000
Node5	121	ATC	0.00000	0.00000	0.00000	0.00000	0.00000	0.00090	0.00002	0.00000	0.00000	0.00001	0.00000	0.00000	0.00008	0.74362	0.00008	0.00092	0.00000	0.00000	0.00000	0.00000	0.00000	0.00000	0.00000	0.00000	0.00000	0.00002	0.00000	0.00000	0.00000	0.00155	0.00027	0.00000	0.00000	0.00000	0.00000	0.00000	0.00001	0.01920	0.00017	0.00001	0.00000	0.00000	0.00000	0.00000	0.00011	0.21171	0.02099	0.00015	0.00001	0.00000	0.00000	0.00001	0.00000	0.00000	0.00006	0.00000	0.00000	0.00000	0.00009	0.00000	0.00000
Node5	122	AAC	0.00015	0.89902	0.00014	0.07185	0.00879	0.01075	0.00211	0.00191	0.00001	0.00320	0.00001	0.00081	0.00000	0.00000	0.00002	0.00000	0.00003	0.00007	0.00003	0.00001	0.00000	0.00000	0.00000	0.00000	0.00000	0.00002	0.00000	0.00000	0.00000	0.00000	0.00000	0.00000	0.00007	0.00018	0.00004	0.00006	0.00001	0.00004	0.00000	0.00001	0.00001	0.00002	0.00000	0.00000	0.00000	0.00001	0.00000	0.00000	0.00001	0.00000	0.00008	0.00034	0.00009	0.00008	0.00001	0.00000	0.00000	0.00000	0.00000	0.00000	0.00000
Node5	123	AAG	0.01824	0.00000	0.98167	0.00000	0.00000	0.00000	0.00000	0.00000	0.00001	0.00000	0.00005	0.00000	0.00000	0.00000	0.00000	0.00000	0.00000	0.00000	0.00000	0.00000	0.00000	0.00000	0.00000	0.00000	0.00000	0.00001	0.00001	0.00000	0.00000	0.00000	0.00000	0.00000	0.00000	0.00000	0.00001	0.00000	0.00000	0.00000	0.00000	0.00000	0.00000	0.00000	0.00000	0.00000	0.00000	0.00000	0.00000	0.00000	0.00000	0.00000	0.00000	0.00000	0.00000	0.00000	0.00000	0.00000	0.00000	0.00000	0.00000	0.00000	0.00000
Node5	124	ACC	0.00002	0.00098	0.00015	0.00004	0.00323	0.44400	0.01102	0.00373	0.00000	0.01063	0.00001	0.00025	0.00002	0.00184	0.00089	0.00006	0.00000	0.00147	0.00016	0.00002	0.00000	0.00017	0.00001	0.00000	0.00000	0.00058	0.00004	0.00000	0.00001	0.00143	0.00048	0.00002	0.00002	0.00015	0.00010	0.00001	0.00014	0.00644	0.00046	0.00012	0.00000	0.00016	0.00001	0.00000	0.00005	0.00346	0.00086	0.00004	0.00900	0.00052	0.00096	0.11336	0.01105	0.00284	0.00147	0.00012	0.00011	0.00000	0.36124	0.00008	0.00599
Node5	125	ATC	0.00000	0.00000	0.00000	0.00000	0.00000	0.00001	0.00000	0.00000	0.00000	0.00000	0.00000	0.00000	0.00065	0.98596	0.00009	0.00848	0.00000	0.00000	0.00000	0.00000	0.00000	0.00000	0.00000	0.00000	0.00000	0.00000	0.00000	0.00000	0.00000	0.00042	0.00037	0.00001	0.00000	0.00000	0.00000	0.00000	0.00000	0.00000	0.00000	0.00000	0.00000	0.00000	0.00000	0.00000	0.00003	0.00237	0.00117	0.00004	0.00000	0.00000	0.00000	0.00000	0.00000	0.00000	0.00000	0.00000	0.00000	0.00000	0.00036	0.00001	0.00001
Node5	126	ACC	0.00004	0.00130	0.00026	0.00010	0.01814	0.88605	0.04610	0.02235	0.00000	0.00310	0.00001	0.00017	0.00006	0.00417	0.00046	0.00028	0.00002	0.00270	0.00051	0.00009	0.00000	0.00003	0.00001	0.00000	0.00000	0.00075	0.00006	0.00001	0.00000	0.00039	0.00009	0.00001	0.00005	0.00031	0.00021	0.00001	0.00006	0.00173	0.00022	0.00005	0.00000	0.00004	0.00000	0.00000	0.00008	0.00512	0.00102	0.00007	0.00022	0.00002	0.00005	0.00238	0.00061	0.00012	0.00019	0.00000	0.00001	0.00000	0.00014	0.00001	0.00000
Node5	127	CTT	0.00001	0.00001	0.00001	0.00001	0.00003	0.00010	0.00003	0.00002	0.00000	0.00001	0.00000	0.00000	0.01230	0.07945	0.00513	0.06483	0.00000	0.00001	0.00001	0.00000	0.00000	0.00000	0.00000	0.00000	0.00000	0.00002	0.00001	0.00000	0.02625	0.09591	0.08628	0.50001	0.00001	0.00000	0.00002	0.00000	0.00004	0.00007	0.00003	0.00003	0.00000	0.00000	0.00000	0.00000	0.00099	0.00337	0.00467	0.00123	0.00007	0.00003	0.00000	0.00001	0.00001	0.00001	0.00005	0.00003	0.00002	0.05121	0.00055	0.06671	0.00038
Node5	128	AAC	0.00074	0.49020	0.00097	0.29575	0.00177	0.00638	0.00112	0.00180	0.00007	0.13391	0.00008	0.04619	0.00000	0.00002	0.00004	0.00001	0.00013	0.00049	0.00045	0.00011	0.00000	0.00002	0.00000	0.00001	0.00001	0.00020	0.00005	0.00002	0.00000	0.00001	0.00001	0.00000	0.00114	0.00634	0.00137	0.00299	0.00006	0.00031	0.00004	0.00008	0.00007	0.00036	0.00013	0.00005	0.00000	0.00002	0.00002	0.00000	0.00004	0.00002	0.00044	0.00346	0.00119	0.00120	0.00006	0.00000	0.00002	0.00000	0.00001	0.00000	0.00000
Node5	129	GTG	0.00000	0.00000	0.00000	0.00000	0.00000	0.00000	0.00000	0.00000	0.00000	0.00000	0.00000	0.00000	0.00006	0.00013	0.00001	0.00003	0.00000	0.00000	0.00000	0.00000	0.00000	0.00000	0.00000	0.00000	0.00000	0.00000	0.00000	0.00000	0.00000	0.00000	0.00001	0.00000	0.00000	0.00000	0.00000	0.00000	0.00001	0.00000	0.00000	0.00000	0.00000	0.00000	0.00000	0.00000	0.45069	0.01281	0.53093	0.00531	0.00000	0.00000	0.00000	0.00000	0.00000	0.00000	0.00000	0.00000	0.00000	0.00000	0.00000	0.00000	0.00000
Node5	130	GTG	0.00000	0.00000	0.00000	0.00000	0.00000	0.00000	0.00001	0.00000	0.00000	0.00000	0.00000	0.00000	0.00017	0.00046	0.00002	0.00012	0.00000	0.00000	0.00000	0.00000	0.00000	0.00000	0.00000	0.00000	0.00000	0.00000	0.00000	0.00000	0.00000	0.00000	0.00003	0.00000	0.00000	0.00000	0.00000	0.00000	0.00001	0.00001	0.00001	0.00000	0.00000	0.00000	0.00000	0.00000	0.34172	0.02152	0.61467	0.02123	0.00000	0.00000	0.00000	0.00000	0.00000	0.00000	0.00000	0.00000	0.00000	0.00000	0.00000	0.00001	0.00000
Node5	131	CCA	0.00027	0.00007	0.00005	0.00042	0.00014	0.00002	0.00001	0.00004	0.00001	0.00005	0.00000	0.00031	0.00000	0.00000	0.00000	0.00000	0.00009	0.00001	0.00002	0.00001	0.73793	0.02097	0.00777	0.22342	0.00001	0.00001	0.00001	0.00000	0.00000	0.00000	0.00000	0.00000	0.00089	0.00016	0.00021	0.00140	0.00085	0.00007	0.00003	0.00050	0.00234	0.00018	0.00027	0.00041	0.00001	0.00000	0.00001	0.00000	0.00000	0.00000	0.00058	0.00008	0.00004	0.00028	0.00000	0.00000	0.00000	0.00000	0.00000	0.00000	0.00000
Node5	132	AAA	0.55440	0.00084	0.25178	0.00294	0.00009	0.00005	0.00002	0.00009	0.00136	0.00007	0.00075	0.00034	0.00000	0.00000	0.00008	0.00000	0.08048	0.00752	0.01650	0.07497	0.00000	0.00000	0.00000	0.00001	0.00079	0.00110	0.00088	0.00090	0.00000	0.00000	0.00000	0.00000	0.00204	0.00007	0.00135	0.00022	0.00002	0.00002	0.00001	0.00003	0.00000	0.00000	0.00001	0.00000	0.00000	0.00000	0.00000	0.00000	0.00003	0.00009	0.00002	0.00002	0.00001	0.00006	0.00000	0.00000	0.00000	0.00000	0.00000	0.00000	0.00000
Node5	133	GCG	0.00015	0.00001	0.00024	0.00001	0.00029	0.00026	0.00015	0.00005	0.00006	0.00010	0.00007	0.00003	0.00001	0.00001	0.00015	0.00000	0.00002	0.00001	0.00010	0.00000	0.00000	0.00000	0.00001	0.00000	0.00002	0.00016	0.00029	0.00001	0.00000	0.00000	0.00002	0.00000	0.00028	0.00003	0.00051	0.00001	0.35540	0.12811	0.44989	0.06002	0.00017	0.00025	0.00065	0.00003	0.00016	0.00014	0.00040	0.00003	0.00000	0.00000	0.00027	0.00057	0.00053	0.00023	0.00006	0.00000	0.00002	0.00000	0.00000	0.00000	0.00000
Node5	134	ACT	0.00502	0.01416	0.00335	0.01230	0.12063	0.32149	0.03494	0.47353	0.00008	0.00467	0.00006	0.00345	0.00001	0.00005	0.00010	0.00002	0.00008	0.00012	0.00013	0.00004	0.00000	0.00001	0.00000	0.00001	0.00000	0.00026	0.00003	0.00001	0.00000	0.00001	0.00000	0.00000	0.00027	0.00033	0.00024	0.00023	0.00014	0.00032	0.00005	0.00016	0.00000	0.00002	0.00000	0.00000	0.00002	0.00009	0.00003	0.00002	0.00002	0.00001	0.00046	0.00156	0.00045	0.00096	0.00002	0.00000	0.00001	0.00000	0.00000	0.00000	0.00000
Node5	135	CGA	0.00004	0.00000	0.00007	0.00000	0.00000	0.00000	0.00000	0.00000	0.02590	0.00000	0.05132	0.00000	0.00000	0.00000	0.00000	0.00000	0.00000	0.00000	0.00001	0.00000	0.00000	0.00000	0.00000	0.00000	0.76253	0.06287	0.07931	0.01795	0.00000	0.00000	0.00000	0.00000	0.00000	0.00000	0.00000	0.00000	0.00000	0.00000	0.00000	0.00000	0.00000	0.00000	0.00000	0.00000	0.00000	0.00000	0.00000	0.00000	0.00000	0.00000	0.00000	0.00000	0.00000	0.00000	0.00000	0.00000	0.00000	0.00000	0.00000	0.00000	0.00000
Node5	136	GGC	0.00000	0.00005	0.00000	0.00000	0.00000	0.00000	0.00000	0.00000	0.00000	0.00006	0.00000	0.00000	0.00000	0.00000	0.00000	0.00000	0.00000	0.00000	0.00000	0.00000	0.00000	0.00000	0.00000	0.00000	0.00000	0.00000	0.00000	0.00000	0.00000	0.00000	0.00000	0.00000	0.00000	0.00026	0.00001	0.00002	0.00000	0.00004	0.00001	0.00000	0.01226	0.93592	0.04060	0.01073	0.00000	0.00000	0.00000	0.00000	0.00000	0.00000	0.00000	0.00001	0.00000	0.00000	0.00000	0.00000	0.00000	0.00000	0.00000	0.00000	0.00000
Node5	137	ATG	0.00001	0.00001	0.00005	0.00000	0.00065	0.00179	0.01061	0.00014	0.00000	0.00003	0.00001	0.00000	0.00025	0.00275	0.94507	0.00028	0.00000	0.00000	0.00014	0.00000	0.00000	0.00000	0.00000	0.00000	0.00000	0.00001	0.00004	0.00000	0.00014	0.00157	0.01996	0.00015	0.00000	0.00000	0.00004	0.00000	0.00004	0.00006	0.00026	0.00001	0.00000	0.00000	0.00001	0.00000	0.00024	0.00138	0.01060	0.00009	0.00002	0.00000	0.00000	0.00001	0.00005	0.00000	0.00002	0.00001	0.00000	0.00004	0.00010	0.00333	0.00001
Node5	138	GCG	0.00000	0.00000	0.00000	0.00000	0.00000	0.00000	0.00000	0.00000	0.00000	0.00000	0.00000	0.00000	0.00000	0.00000	0.00000	0.00000	0.00000	0.00000	0.00000	0.00000	0.00000	0.00000	0.00000	0.00000	0.00000	0.00000	0.00000	0.00000	0.00000	0.00000	0.00000	0.00000	0.00000	0.00000	0.00000	0.00000	0.00853	0.03282	0.95697	0.00165	0.00000	0.00000	0.00000	0.00000	0.00000	0.00000	0.00001	0.00000	0.00000	0.00000	0.00000	0.00001	0.00001	0.00000	0.00000	0.00000	0.00000	0.00000	0.00000	0.00000	0.00000
Node5	139	TCC	0.00000	0.00000	0.00000	0.00000	0.00000	0.00001	0.00000	0.00000	0.00000	0.00009	0.00000	0.00000	0.00000	0.00000	0.00000	0.00000	0.00000	0.00000	0.00000	0.00000	0.00000	0.00000	0.00000	0.00000	0.00000	0.00000	0.00000	0.00000	0.00000	0.00000	0.00000	0.00000	0.00000	0.00000	0.00000	0.00000	0.00000	0.00001	0.00000	0.00000	0.00000	0.00000	0.00000	0.00000	0.00000	0.00000	0.00000	0.00000	0.00000	0.00000	0.00026	0.99481	0.00287	0.00195	0.00000	0.00000	0.00000	0.00000	0.00000	0.00000	0.00000
Node5	140	ATC	0.00000	0.00000	0.00000	0.00000	0.00000	0.00000	0.00000	0.00000	0.00000	0.00000	0.00000	0.00000	0.00019	0.99539	0.00000	0.00400	0.00000	0.00000	0.00000	0.00000	0.00000	0.00000	0.00000	0.00000	0.00000	0.00000	0.00000	0.00000	0.00000	0.00002	0.00001	0.00000	0.00000	0.00000	0.00000	0.00000	0.00000	0.00000	0.00000	0.00000	0.00000	0.00000	0.00000	0.00000	0.00000	0.00028	0.00009	0.00000	0.00000	0.00000	0.00000	0.00000	0.00000	0.00000	0.00000	0.00000	0.00000	0.00000	0.00000	0.00000	0.00000
Node5	141	TTG	0.00000	0.00000	0.00000	0.00000	0.00000	0.00000	0.00000	0.00000	0.00000	0.00000	0.00000	0.00000	0.00000	0.00006	0.00019	0.00001	0.00000	0.00000	0.00000	0.00000	0.00000	0.00000	0.00000	0.00000	0.00000	0.00000	0.00000	0.00000	0.00054	0.00150	0.11875	0.00041	0.00000	0.00000	0.00000	0.00000	0.00000	0.00000	0.00000	0.00000	0.00000	0.00000	0.00000	0.00000	0.00001	0.00003	0.00065	0.00000	0.00000	0.00000	0.00000	0.00000	0.00000	0.00000	0.00000	0.00000	0.00000	0.00010	0.00000	0.87774	0.00000
Node5	142	TCT	0.00000	0.00000	0.00000	0.00000	0.00001	0.00003	0.00001	0.00001	0.00000	0.00023	0.00000	0.00018	0.00000	0.00000	0.00000	0.00000	0.00000	0.00000	0.00000	0.00000	0.00000	0.00000	0.00000	0.00000	0.00000	0.00000	0.00000	0.00000	0.00000	0.00000	0.00000	0.00000	0.00000	0.00000	0.00000	0.00000	0.00002	0.00002	0.00001	0.00002	0.00000	0.00000	0.00000	0.00000	0.00000	0.00000	0.00000	0.00000	0.00000	0.00000	0.07456	0.18708	0.23599	0.50182	0.00000	0.00000	0.00000	0.00000	0.00000	0.00000	0.00000
Node5	143	GAG	0.00000	0.00000	0.00001	0.00000	0.00000	0.00000	0.00000	0.00000	0.00000	0.00000	0.00000	0.00000	0.00000	0.00000	0.00000	0.00000	0.00000	0.00000	0.00003	0.00000	0.00000	0.00000	0.00000	0.00000	0.00000	0.00000	0.00000	0.00000	0.00000	0.00000	0.00000	0.00000	0.00914	0.00005	0.99076	0.00001	0.00000	0.00000	0.00000	0.00000	0.00000	0.00000	0.00000	0.00000	0.00000	0.00000	0.00000	0.00000	0.00000	0.00000	0.00000	0.00000	0.00000	0.00000	0.00000	0.00000	0.00000	0.00000	0.00000	0.00000	0.00000
Node5	144	GTG	0.00000	0.00000	0.00000	0.00000	0.00000	0.00001	0.00003	0.00000	0.00000	0.00000	0.00000	0.00000	0.00010	0.02565	0.00023	0.00046	0.00000	0.00000	0.00000	0.00000	0.00000	0.00000	0.00000	0.00000	0.00000	0.00000	0.00000	0.00000	0.00000	0.00029	0.00840	0.00001	0.00000	0.00000	0.00000	0.00000	0.00000	0.00001	0.00003	0.00000	0.00000	0.00000	0.00000	0.00000	0.00231	0.04138	0.91985	0.00103	0.00000	0.00000	0.00000	0.00000	0.00000	0.00000	0.00000	0.00000	0.00000	0.00000	0.00001	0.00017	0.00000
Node5	145	ATG	0.00000	0.00000	0.00000	0.00000	0.00000	0.00000	0.00000	0.00000	0.00000	0.00000	0.00000	0.00000	0.00000	0.00000	0.99999	0.00000	0.00000	0.00000	0.00000	0.00000	0.00000	0.00000	0.00000	0.00000	0.00000	0.00000	0.00000	0.00000	0.00000	0.00000	0.00000	0.00000	0.00000	0.00000	0.00000	0.00000	0.00000	0.00000	0.00000	0.00000	0.00000	0.00000	0.00000	0.00000	0.00000	0.00000	0.00000	0.00000	0.00000	0.00000	0.00000	0.00000	0.00000	0.00000	0.00000	0.00000	0.00000	0.00000	0.00000	0.00000	0.00000
Node5	146	ATG	0.00000	0.00000	0.00000	0.00000	0.00000	0.00000	0.00000	0.00000	0.00000	0.00000	0.00000	0.00000	0.00000	0.00000	0.99999	0.00000	0.00000	0.00000	0.00000	0.00000	0.00000	0.00000	0.00000	0.00000	0.00000	0.00000	0.00000	0.00000	0.00000	0.00000	0.00000	0.00000	0.00000	0.00000	0.00000	0.00000	0.00000	0.00000	0.00000	0.00000	0.00000	0.00000	0.00000	0.00000	0.00000	0.00000	0.00000	0.00000	0.00000	0.00000	0.00000	0.00000	0.00000	0.00000	0.00000	0.00000	0.00000	0.00000	0.00000	0.00000	0.00000
Node5	147	TAC	0.00000	0.00000	0.00000	0.00000	0.00000	0.00000	0.00000	0.00000	0.00000	0.00000	0.00000	0.00000	0.00000	0.00000	0.00000	0.00000	0.00000	0.00001	0.00000	0.00000	0.00000	0.00000	0.00000	0.00000	0.00000	0.00000	0.00000	0.00000	0.00000	0.00000	0.00000	0.00000	0.00000	0.00000	0.00000	0.00000	0.00000	0.00000	0.00000	0.00000	0.00000	0.00000	0.00000	0.00000	0.00000	0.00000	0.00000	0.00000	0.93675	0.06314	0.00000	0.00000	0.00000	0.00000	0.00000	0.00000	0.00000	0.00000	0.00009	0.00000	0.00001
Node5	148	GTG	0.00000	0.00000	0.00000	0.00000	0.00000	0.00000	0.00003	0.00000	0.00000	0.00000	0.00000	0.00000	0.00000	0.00034	0.00002	0.00001	0.00000	0.00000	0.00000	0.00000	0.00000	0.00000	0.00000	0.00000	0.00000	0.00000	0.00000	0.00000	0.00000	0.00000	0.00008	0.00000	0.00000	0.00000	0.00000	0.00000	0.00001	0.00009	0.00077	0.00000	0.00000	0.00000	0.00000	0.00000	0.00223	0.04457	0.95100	0.00083	0.00000	0.00000	0.00000	0.00000	0.00000	0.00000	0.00000	0.00000	0.00000	0.00000	0.00000	0.00000	0.00000
Node5	149	TCC	0.00000	0.00000	0.00000	0.00000	0.00000	0.00039	0.00003	0.00000	0.00000	0.00131	0.00000	0.00000	0.00000	0.00000	0.00000	0.00000	0.00000	0.00000	0.00000	0.00000	0.00000	0.00000	0.00000	0.00000	0.00000	0.00000	0.00000	0.00000	0.00000	0.00001	0.00000	0.00000	0.00000	0.00000	0.00000	0.00000	0.00000	0.00025	0.00003	0.00000	0.00000	0.00000	0.00000	0.00000	0.00000	0.00000	0.00000	0.00000	0.00000	0.00000	0.00081	0.86913	0.12582	0.00219	0.00001	0.00000	0.00000	0.00000	0.00000	0.00000	0.00000
Node5	150	ATT	0.00000	0.00000	0.00000	0.00000	0.00000	0.00000	0.00000	0.00000	0.00000	0.00000	0.00000	0.00000	0.00220	0.27331	0.00001	0.72415	0.00000	0.00000	0.00000	0.00000	0.00000	0.00000	0.00000	0.00000	0.00000	0.00000	0.00000	0.00000	0.00000	0.00001	0.00001	0.00001	0.00000	0.00000	0.00000	0.00000	0.00000	0.00000	0.00000	0.00000	0.00000	0.00000	0.00000	0.00000	0.00002	0.00013	0.00011	0.00004	0.00000	0.00000	0.00000	0.00000	0.00000	0.00000	0.00000	0.00000	0.00000	0.00000	0.00000	0.00000	0.00000
Node5	151	ATC	0.00000	0.00000	0.00000	0.00000	0.00000	0.00000	0.00000	0.00000	0.00000	0.00000	0.00000	0.00000	0.00200	0.86300	0.00005	0.12732	0.00000	0.00000	0.00000	0.00000	0.00000	0.00000	0.00000	0.00000	0.00000	0.00000	0.00000	0.00000	0.00000	0.00005	0.00006	0.00001	0.00000	0.00000	0.00000	0.00000	0.00000	0.00000	0.00000	0.00000	0.00000	0.00000	0.00000	0.00000	0.00015	0.00311	0.00397	0.00027	0.00000	0.00000	0.00000	0.00000	0.00000	0.00000	0.00000	0.00000	0.00000	0.00000	0.00000	0.00001	0.00000
Node5	152	GGG	0.00000	0.00000	0.00000	0.00000	0.00000	0.00000	0.00000	0.00000	0.00000	0.00000	0.00000	0.00000	0.00000	0.00000	0.00000	0.00000	0.00000	0.00000	0.00000	0.00000	0.00000	0.00000	0.00000	0.00000	0.00000	0.00000	0.00000	0.00000	0.00000	0.00000	0.00000	0.00000	0.00000	0.00000	0.00000	0.00000	0.00001	0.00000	0.00001	0.00000	0.08350	0.00544	0.90930	0.00171	0.00000	0.00000	0.00000	0.00000	0.00000	0.00000	0.00000	0.00000	0.00000	0.00000	0.00000	0.00000	0.00000	0.00000	0.00000	0.00000	0.00000
Node5	153	CTG	0.00000	0.00000	0.00000	0.00000	0.00000	0.00000	0.00000	0.00000	0.00000	0.00000	0.00000	0.00000	0.00000	0.00002	0.00002	0.00000	0.00000	0.00000	0.00000	0.00000	0.00000	0.00000	0.00000	0.00000	0.00000	0.00000	0.00000	0.00000	0.00014	0.00288	0.99167	0.00012	0.00000	0.00000	0.00000	0.00000	0.00000	0.00000	0.00000	0.00000	0.00000	0.00000	0.00000	0.00000	0.00000	0.00000	0.00002	0.00000	0.00000	0.00000	0.00000	0.00000	0.00000	0.00000	0.00000	0.00000	0.00000	0.00000	0.00000	0.00512	0.00000
Node5	154	CAG	0.00000	0.00000	0.00001	0.00000	0.00000	0.00001	0.00001	0.00000	0.00000	0.00000	0.00000	0.00000	0.00000	0.00000	0.00000	0.00000	0.00026	0.00001	0.99964	0.00000	0.00000	0.00000	0.00000	0.00000	0.00000	0.00001	0.00001	0.00000	0.00000	0.00000	0.00000	0.00000	0.00000	0.00000	0.00003	0.00000	0.00000	0.00000	0.00000	0.00000	0.00000	0.00000	0.00000	0.00000	0.00000	0.00000	0.00000	0.00000	0.00000	0.00000	0.00000	0.00000	0.00000	0.00000	0.00000	0.00000	0.00000	0.00000	0.00000	0.00000	0.00000
Node5	155	TTG	0.00000	0.00000	0.00000	0.00000	0.00000	0.00000	0.00000	0.00000	0.00000	0.00000	0.00000	0.00000	0.00033	0.00055	0.00070	0.00027	0.00000	0.00000	0.00000	0.00000	0.00000	0.00000	0.00000	0.00000	0.00000	0.00000	0.00000	0.00000	0.00786	0.02624	0.01821	0.00992	0.00000	0.00000	0.00000	0.00000	0.00000	0.00000	0.00000	0.00000	0.00000	0.00000	0.00000	0.00000	0.00002	0.00005	0.00013	0.00001	0.00000	0.00000	0.00000	0.00000	0.00000	0.00000	0.00000	0.00000	0.00000	0.00325	0.00003	0.93242	0.00001
Node5	156	TGG	0.00000	0.00000	0.00000	0.00000	0.00000	0.00000	0.00000	0.00000	0.00000	0.00000	0.00000	0.00000	0.00000	0.00000	0.00000	0.00000	0.00000	0.00000	0.00000	0.00000	0.00000	0.00000	0.00000	0.00000	0.00000	0.00000	0.00000	0.00000	0.00000	0.00000	0.00000	0.00000	0.00000	0.00000	0.00000	0.00000	0.00000	0.00000	0.00000	0.00000	0.00000	0.00000	0.00000	0.00000	0.00000	0.00000	0.00000	0.00000	0.00000	0.00000	0.00000	0.00000	0.00000	0.00000	0.00000	1.00000	0.00000	0.00000	0.00000	0.00000	0.00000
Node5	157	CTG	0.00000	0.00000	0.00000	0.00000	0.00000	0.00000	0.00000	0.00000	0.00000	0.00000	0.00000	0.00000	0.00000	0.00001	0.00001	0.00000	0.00000	0.00000	0.00000	0.00000	0.00000	0.00000	0.00000	0.00000	0.00000	0.00000	0.00000	0.00000	0.00003	0.00095	0.99855	0.00003	0.00000	0.00000	0.00000	0.00000	0.00000	0.00000	0.00000	0.00000	0.00000	0.00000	0.00000	0.00000	0.00000	0.00000	0.00001	0.00000	0.00000	0.00000	0.00000	0.00000	0.00000	0.00000	0.00000	0.00000	0.00000	0.00000	0.00000	0.00042	0.00000
Node5	158	GTG	0.00000	0.00000	0.00000	0.00000	0.00000	0.00000	0.00006	0.00000	0.00000	0.00000	0.00000	0.00000	0.00006	0.00142	0.00042	0.00015	0.00000	0.00000	0.00000	0.00000	0.00000	0.00000	0.00000	0.00000	0.00000	0.00000	0.00000	0.00000	0.00001	0.00018	0.00396	0.00002	0.00000	0.00000	0.00000	0.00000	0.00000	0.00001	0.00004	0.00000	0.00000	0.00000	0.00000	0.00000	0.00647	0.01294	0.96581	0.00161	0.00000	0.00000	0.00000	0.00000	0.00000	0.00000	0.00001	0.00000	0.00000	0.00001	0.00001	0.00681	0.00000
Node5	159	GTG	0.00000	0.00000	0.00000	0.00000	0.00000	0.00001	0.00003	0.00000	0.00000	0.00000	0.00000	0.00000	0.00006	0.00083	0.00006	0.00010	0.00000	0.00000	0.00000	0.00000	0.00000	0.00000	0.00000	0.00000	0.00000	0.00000	0.00000	0.00000	0.00000	0.00001	0.00009	0.00000	0.00000	0.00000	0.00000	0.00000	0.00017	0.00018	0.00049	0.00004	0.00000	0.00000	0.00000	0.00000	0.02689	0.03707	0.90335	0.03059	0.00000	0.00000	0.00000	0.00000	0.00000	0.00000	0.00001	0.00000	0.00000	0.00000	0.00000	0.00001	0.00000
Node5	160	GAG	0.00000	0.00000	0.00001	0.00000	0.00000	0.00000	0.00000	0.00000	0.00000	0.00000	0.00000	0.00000	0.00000	0.00000	0.00000	0.00000	0.00000	0.00000	0.00003	0.00000	0.00000	0.00000	0.00000	0.00000	0.00000	0.00000	0.00000	0.00000	0.00000	0.00000	0.00000	0.00000	0.01224	0.00006	0.98764	0.00001	0.00000	0.00000	0.00000	0.00000	0.00000	0.00000	0.00000	0.00000	0.00000	0.00000	0.00000	0.00000	0.00000	0.00000	0.00000	0.00000	0.00000	0.00000	0.00000	0.00000	0.00000	0.00000	0.00000	0.00000	0.00000
Node5	161	ATG	0.00000	0.00000	0.00000	0.00000	0.00000	0.00000	0.00000	0.00000	0.00000	0.00000	0.00000	0.00000	0.00000	0.00000	0.99999	0.00000	0.00000	0.00000	0.00000	0.00000	0.00000	0.00000	0.00000	0.00000	0.00000	0.00000	0.00000	0.00000	0.00000	0.00000	0.00000	0.00000	0.00000	0.00000	0.00000	0.00000	0.00000	0.00000	0.00000	0.00000	0.00000	0.00000	0.00000	0.00000	0.00000	0.00000	0.00000	0.00000	0.00000	0.00000	0.00000	0.00000	0.00000	0.00000	0.00000	0.00000	0.00000	0.00000	0.00000	0.00000	0.00000
Node5	162	GTT	0.00000	0.00000	0.00000	0.00000	0.00002	0.00012	0.00003	0.00005	0.00000	0.00000	0.00000	0.00000	0.00825	0.06004	0.00033	0.07563	0.00000	0.00000	0.00000	0.00000	0.00000	0.00000	0.00000	0.00000	0.00000	0.00000	0.00000	0.00000	0.00002	0.00027	0.00040	0.00015	0.00000	0.00000	0.00000	0.00000	0.00004	0.00009	0.00003	0.00005	0.00000	0.00000	0.00000	0.00000	0.05579	0.17919	0.15766	0.46160	0.00001	0.00000	0.00000	0.00000	0.00000	0.00000	0.00002	0.00000	0.00001	0.00001	0.00004	0.00010	0.00002
Node5	163	TAC	0.00000	0.00000	0.00000	0.00000	0.00000	0.00000	0.00000	0.00000	0.00000	0.00000	0.00000	0.00000	0.00000	0.00000	0.00000	0.00000	0.00000	0.00001	0.00000	0.00000	0.00000	0.00000	0.00000	0.00000	0.00000	0.00000	0.00000	0.00000	0.00000	0.00000	0.00000	0.00000	0.00000	0.00000	0.00000	0.00000	0.00000	0.00000	0.00000	0.00000	0.00000	0.00000	0.00000	0.00000	0.00000	0.00000	0.00000	0.00000	0.99309	0.00686	0.00000	0.00000	0.00000	0.00000	0.00000	0.00000	0.00000	0.00000	0.00005	0.00000	0.00000
Node5	164	TGC	0.00000	0.00000	0.00000	0.00000	0.00000	0.00000	0.00000	0.00000	0.00000	0.00000	0.00000	0.00000	0.00000	0.00000	0.00000	0.00000	0.00000	0.00000	0.00000	0.00000	0.00000	0.00000	0.00000	0.00000	0.00000	0.00000	0.00000	0.00000	0.00000	0.00000	0.00000	0.00000	0.00000	0.00000	0.00000	0.00000	0.00000	0.00000	0.00000	0.00000	0.00000	0.00000	0.00000	0.00000	0.00000	0.00000	0.00000	0.00000	0.00000	0.00000	0.00000	0.00000	0.00000	0.00000	0.98166	0.00000	0.01834	0.00000	0.00000	0.00000	0.00000
Node5	165	TAC	0.00000	0.00000	0.00000	0.00000	0.00000	0.00000	0.00000	0.00000	0.00000	0.00000	0.00000	0.00000	0.00000	0.00000	0.00000	0.00000	0.00000	0.00001	0.00000	0.00000	0.00000	0.00000	0.00000	0.00000	0.00000	0.00000	0.00000	0.00000	0.00000	0.00000	0.00000	0.00000	0.00000	0.00000	0.00000	0.00000	0.00000	0.00000	0.00000	0.00000	0.00000	0.00000	0.00000	0.00000	0.00000	0.00000	0.00000	0.00000	0.98951	0.01043	0.00000	0.00000	0.00000	0.00000	0.00000	0.00000	0.00000	0.00000	0.00005	0.00000	0.00000
Node5	166	AGG	0.00000	0.00000	0.00001	0.00000	0.00000	0.00000	0.00000	0.00000	0.00021	0.00000	0.99977	0.00000	0.00000	0.00000	0.00000	0.00000	0.00000	0.00000	0.00000	0.00000	0.00000	0.00000	0.00000	0.00000	0.00000	0.00000	0.00002	0.00000	0.00000	0.00000	0.00000	0.00000	0.00000	0.00000	0.00000	0.00000	0.00000	0.00000	0.00000	0.00000	0.00000	0.00000	0.00000	0.00000	0.00000	0.00000	0.00000	0.00000	0.00000	0.00000	0.00000	0.00000	0.00000	0.00000	0.00000	0.00000	0.00000	0.00000	0.00000	0.00000	0.00000
Node5	167	AAG	0.00078	0.00000	0.99918	0.00000	0.00000	0.00000	0.00000	0.00000	0.00000	0.00000	0.00002	0.00000	0.00000	0.00000	0.00000	0.00000	0.00000	0.00000	0.00000	0.00000	0.00000	0.00000	0.00000	0.00000	0.00000	0.00000	0.00001	0.00000	0.00000	0.00000	0.00000	0.00000	0.00000	0.00000	0.00000	0.00000	0.00000	0.00000	0.00000	0.00000	0.00000	0.00000	0.00000	0.00000	0.00000	0.00000	0.00000	0.00000	0.00000	0.00000	0.00000	0.00000	0.00000	0.00000	0.00000	0.00000	0.00000	0.00000	0.00000	0.00000	0.00000
Node5	168	ATT	0.00000	0.00000	0.00000	0.00000	0.00000	0.00000	0.00000	0.00000	0.00000	0.00000	0.00000	0.00000	0.08220	0.00601	0.00002	0.91147	0.00000	0.00000	0.00000	0.00000	0.00000	0.00000	0.00000	0.00000	0.00000	0.00000	0.00000	0.00000	0.00000	0.00000	0.00000	0.00001	0.00000	0.00000	0.00000	0.00000	0.00000	0.00000	0.00000	0.00000	0.00000	0.00000	0.00000	0.00000	0.00011	0.00002	0.00004	0.00010	0.00000	0.00000	0.00000	0.00000	0.00000	0.00000	0.00000	0.00000	0.00000	0.00001	0.00000	0.00000	0.00000
Node5	169	GCA	0.00000	0.00000	0.00000	0.00000	0.00005	0.00001	0.00000	0.00001	0.00000	0.00000	0.00000	0.00000	0.00000	0.00000	0.00000	0.00000	0.00000	0.00000	0.00000	0.00000	0.00000	0.00000	0.00000	0.00000	0.00000	0.00000	0.00000	0.00000	0.00000	0.00000	0.00000	0.00000	0.00001	0.00000	0.00000	0.00000	0.92983	0.00930	0.01168	0.04805	0.00001	0.00000	0.00000	0.00000	0.00002	0.00000	0.00000	0.00000	0.00000	0.00000	0.00047	0.00013	0.00012	0.00029	0.00000	0.00000	0.00000	0.00000	0.00000	0.00000	0.00000
Node5	170	GCA	0.00000	0.00000	0.00000	0.00000	0.00001	0.00000	0.00000	0.00000	0.00000	0.00000	0.00000	0.00000	0.00000	0.00000	0.00000	0.00000	0.00000	0.00000	0.00000	0.00000	0.00000	0.00000	0.00000	0.00000	0.00000	0.00000	0.00000	0.00000	0.00000	0.00000	0.00000	0.00000	0.00000	0.00000	0.00000	0.00000	0.91629	0.03544	0.00772	0.04045	0.00000	0.00000	0.00000	0.00000	0.00001	0.00000	0.00000	0.00000	0.00000	0.00000	0.00002	0.00002	0.00000	0.00001	0.00000	0.00000	0.00000	0.00000	0.00000	0.00000	0.00000
Node5	171	GCA	0.00000	0.00000	0.00000	0.00000	0.00001	0.00001	0.00000	0.00000	0.00000	0.00000	0.00000	0.00000	0.00000	0.00000	0.00000	0.00000	0.00000	0.00000	0.00000	0.00000	0.00000	0.00000	0.00000	0.00000	0.00000	0.00000	0.00000	0.00000	0.00000	0.00000	0.00000	0.00000	0.00000	0.00000	0.00001	0.00000	0.53427	0.35594	0.04793	0.06165	0.00000	0.00000	0.00000	0.00000	0.00001	0.00001	0.00001	0.00000	0.00000	0.00000	0.00002	0.00006	0.00002	0.00002	0.00001	0.00000	0.00000	0.00000	0.00000	0.00000	0.00000
Node5	172	GGA	0.00000	0.00000	0.00000	0.00000	0.00000	0.00000	0.00000	0.00000	0.00000	0.00000	0.00000	0.00000	0.00000	0.00000	0.00000	0.00000	0.00000	0.00000	0.00000	0.00000	0.00000	0.00000	0.00000	0.00000	0.00000	0.00000	0.00000	0.00000	0.00000	0.00000	0.00000	0.00000	0.00000	0.00000	0.00000	0.00000	0.00000	0.00000	0.00000	0.00000	0.73533	0.00143	0.26147	0.00177	0.00000	0.00000	0.00000	0.00000	0.00000	0.00000	0.00000	0.00000	0.00000	0.00000	0.00000	0.00000	0.00000	0.00000	0.00000	0.00000	0.00000
Node5	173	GAG	0.00000	0.00000	0.00001	0.00000	0.00000	0.00000	0.00000	0.00000	0.00000	0.00000	0.00000	0.00000	0.00000	0.00000	0.00000	0.00000	0.00000	0.00000	0.00003	0.00000	0.00000	0.00000	0.00000	0.00000	0.00000	0.00000	0.00000	0.00000	0.00000	0.00000	0.00000	0.00000	0.01069	0.00006	0.98919	0.00001	0.00000	0.00000	0.00000	0.00000	0.00000	0.00000	0.00000	0.00000	0.00000	0.00000	0.00000	0.00000	0.00000	0.00000	0.00000	0.00000	0.00000	0.00000	0.00000	0.00000	0.00000	0.00000	0.00000	0.00000	0.00000
Node5	174	GAA	0.00003	0.00000	0.00002	0.00000	0.00000	0.00000	0.00000	0.00000	0.00000	0.00000	0.00000	0.00000	0.00000	0.00000	0.00000	0.00000	0.00002	0.00000	0.00005	0.00000	0.00000	0.00000	0.00000	0.00000	0.00000	0.00000	0.00000	0.00000	0.00000	0.00000	0.00000	0.00000	0.76109	0.00015	0.23837	0.00019	0.00002	0.00001	0.00001	0.00001	0.00000	0.00000	0.00000	0.00000	0.00000	0.00000	0.00000	0.00000	0.00000	0.00000	0.00000	0.00000	0.00000	0.00000	0.00000	0.00000	0.00000	0.00000	0.00000	0.00000	0.00000
Node5	175	GCG	0.00000	0.00000	0.00000	0.00000	0.00001	0.00002	0.00001	0.00001	0.00000	0.00001	0.00000	0.00000	0.00000	0.00000	0.00001	0.00000	0.00000	0.00000	0.00000	0.00000	0.00000	0.00000	0.00000	0.00000	0.00000	0.00000	0.00000	0.00000	0.00000	0.00000	0.00000	0.00000	0.00001	0.00000	0.00002	0.00000	0.13485	0.06334	0.60180	0.19948	0.00000	0.00001	0.00001	0.00000	0.00002	0.00002	0.00005	0.00001	0.00000	0.00000	0.00003	0.00010	0.00007	0.00005	0.00001	0.00000	0.00000	0.00000	0.00000	0.00000	0.00000
Node5	176	CTG	0.00000	0.00000	0.00001	0.00000	0.00001	0.00004	0.00006	0.00000	0.00000	0.00000	0.00000	0.00000	0.00200	0.02942	0.00753	0.00248	0.00000	0.00000	0.00003	0.00000	0.00000	0.00000	0.00000	0.00000	0.00000	0.00002	0.00002	0.00000	0.00759	0.03779	0.83999	0.00636	0.00000	0.00000	0.00001	0.00000	0.00005	0.00013	0.00064	0.00002	0.00000	0.00000	0.00000	0.00000	0.00163	0.00704	0.02561	0.00072	0.00002	0.00000	0.00000	0.00000	0.00001	0.00000	0.00002	0.00002	0.00000	0.00088	0.00044	0.02934	0.00003
Node5	177	AGA	0.00059	0.00000	0.00039	0.00000	0.00000	0.00000	0.00000	0.00000	0.82414	0.00000	0.16365	0.00001	0.00000	0.00000	0.00000	0.00000	0.00004	0.00000	0.00001	0.00000	0.00000	0.00000	0.00000	0.00000	0.00823	0.00032	0.00079	0.00181	0.00000	0.00000	0.00000	0.00000	0.00001	0.00000	0.00000	0.00000	0.00000	0.00000	0.00000	0.00000	0.00000	0.00000	0.00000	0.00000	0.00000	0.00000	0.00000	0.00000	0.00000	0.00000	0.00000	0.00000	0.00000	0.00000	0.00000	0.00000	0.00000	0.00000	0.00000	0.00000	0.00000
Node5	178	GAG	0.00000	0.00000	0.00001	0.00000	0.00000	0.00000	0.00000	0.00000	0.00000	0.00000	0.00000	0.00000	0.00000	0.00000	0.00000	0.00000	0.00000	0.00000	0.00005	0.00000	0.00000	0.00000	0.00000	0.00000	0.00000	0.00000	0.00001	0.00000	0.00000	0.00000	0.00000	0.00000	0.01647	0.00011	0.98331	0.00002	0.00000	0.00000	0.00000	0.00000	0.00000	0.00000	0.00000	0.00000	0.00000	0.00000	0.00000	0.00000	0.00000	0.00000	0.00000	0.00000	0.00000	0.00000	0.00000	0.00000	0.00000	0.00000	0.00000	0.00000	0.00000
Node5	179	AGC	0.00000	0.00079	0.00000	0.00006	0.00000	0.00008	0.00001	0.00000	0.00000	0.99232	0.00000	0.00628	0.00000	0.00000	0.00000	0.00000	0.00000	0.00000	0.00000	0.00000	0.00000	0.00000	0.00000	0.00000	0.00000	0.00000	0.00000	0.00000	0.00000	0.00000	0.00000	0.00000	0.00000	0.00001	0.00000	0.00000	0.00000	0.00001	0.00000	0.00000	0.00000	0.00001	0.00000	0.00000	0.00000	0.00000	0.00000	0.00000	0.00000	0.00000	0.00000	0.00030	0.00010	0.00001	0.00000	0.00000	0.00000	0.00000	0.00000	0.00000	0.00000
Node5	180	GCG	0.00000	0.00000	0.00016	0.00000	0.00000	0.00017	0.00026	0.00000	0.00000	0.00004	0.00000	0.00000	0.00000	0.00000	0.00002	0.00000	0.00000	0.00001	0.00054	0.00000	0.00000	0.00021	0.02569	0.00000	0.00000	0.00006	0.00043	0.00000	0.00000	0.00000	0.00003	0.00000	0.00051	0.00037	0.04255	0.00001	0.00231	0.13287	0.79119	0.00074	0.00000	0.00009	0.00015	0.00000	0.00000	0.00007	0.00026	0.00000	0.00000	0.00000	0.00000	0.00019	0.00107	0.00000	0.00000	0.00000	0.00000	0.00000	0.00000	0.00000	0.00000
Node5	181	GCG	0.00004	0.00003	0.00020	0.00002	0.00025	0.00067	0.00039	0.00014	0.00000	0.00042	0.00000	0.00021	0.00000	0.00001	0.00008	0.00000	0.00002	0.00001	0.00023	0.00000	0.00000	0.00001	0.00002	0.00000	0.00000	0.00003	0.00008	0.00000	0.00000	0.00000	0.00001	0.00000	0.00145	0.00020	0.00363	0.00007	0.12411	0.13682	0.54850	0.15222	0.00004	0.00013	0.00022	0.00002	0.00005	0.00011	0.00022	0.00003	0.00000	0.00000	0.00302	0.00839	0.01459	0.00321	0.00005	0.00000	0.00002	0.00000	0.00000	0.00000	0.00000
Node5	182	GAA	0.00003	0.00000	0.00003	0.00001	0.00000	0.00000	0.00000	0.00000	0.00000	0.00000	0.00000	0.00000	0.00000	0.00000	0.00000	0.00000	0.00002	0.00000	0.00009	0.00000	0.00000	0.00000	0.00000	0.00000	0.00000	0.00000	0.00001	0.00000	0.00000	0.00000	0.00000	0.00000	0.52997	0.00079	0.46811	0.00089	0.00000	0.00000	0.00000	0.00000	0.00000	0.00000	0.00000	0.00000	0.00000	0.00000	0.00000	0.00000	0.00000	0.00000	0.00000	0.00000	0.00000	0.00000	0.00000	0.00000	0.00000	0.00000	0.00000	0.00000	0.00000
Node5	183	TAT	0.00000	0.00000	0.00000	0.00000	0.00000	0.00000	0.00000	0.00000	0.00000	0.00000	0.00000	0.00000	0.00000	0.00000	0.00000	0.00000	0.00000	0.00000	0.00000	0.00000	0.00000	0.00000	0.00000	0.00000	0.00000	0.00000	0.00000	0.00000	0.00000	0.00000	0.00000	0.00000	0.00000	0.00000	0.00000	0.00000	0.00000	0.00000	0.00000	0.00000	0.00000	0.00000	0.00000	0.00000	0.00000	0.00000	0.00000	0.00000	0.01142	0.98857	0.00000	0.00000	0.00000	0.00000	0.00000	0.00000	0.00000	0.00000	0.00000	0.00000	0.00001
Node5	184	TTA	0.00000	0.00000	0.00000	0.00000	0.00000	0.00000	0.00000	0.00000	0.00000	0.00000	0.00000	0.00000	0.00000	0.00000	0.00000	0.00000	0.00000	0.00000	0.00000	0.00000	0.00000	0.00000	0.00000	0.00000	0.00000	0.00000	0.00000	0.00000	0.00000	0.00000	0.00000	0.00000	0.00000	0.00000	0.00000	0.00000	0.00000	0.00000	0.00000	0.00000	0.00000	0.00000	0.00000	0.00000	0.00000	0.00000	0.00000	0.00000	0.00000	0.00000	0.00000	0.00000	0.00000	0.00000	0.00000	0.00000	0.00000	0.99998	0.00000	0.00001	0.00000
Node5	185	GCT	0.00000	0.00000	0.00000	0.00000	0.00000	0.00000	0.00000	0.00000	0.00000	0.00000	0.00000	0.00000	0.00000	0.00000	0.00000	0.00000	0.00000	0.00000	0.00000	0.00000	0.00000	0.00000	0.00000	0.00000	0.00000	0.00000	0.00000	0.00000	0.00000	0.00000	0.00000	0.00000	0.00000	0.00000	0.00000	0.00000	0.00981	0.00094	0.00008	0.98917	0.00000	0.00000	0.00000	0.00000	0.00000	0.00000	0.00000	0.00000	0.00000	0.00000	0.00000	0.00000	0.00000	0.00000	0.00000	0.00000	0.00000	0.00000	0.00000	0.00000	0.00000
Node5	186	ATA	0.00000	0.00000	0.00000	0.00000	0.00000	0.00000	0.00000	0.00000	0.00001	0.00000	0.00000	0.00000	0.99938	0.00005	0.00000	0.00049	0.00000	0.00000	0.00000	0.00000	0.00000	0.00000	0.00000	0.00000	0.00000	0.00000	0.00000	0.00000	0.00000	0.00000	0.00000	0.00000	0.00000	0.00000	0.00000	0.00000	0.00000	0.00000	0.00000	0.00000	0.00000	0.00000	0.00000	0.00000	0.00006	0.00000	0.00000	0.00000	0.00000	0.00000	0.00000	0.00000	0.00000	0.00000	0.00000	0.00000	0.00000	0.00000	0.00000	0.00000	0.00000
Node5	187	ACC	0.00001	0.00015	0.00007	0.00001	0.01601	0.57180	0.02246	0.01352	0.00000	0.00233	0.00000	0.00014	0.00000	0.00012	0.00006	0.00001	0.00000	0.00003	0.00004	0.00000	0.00000	0.00002	0.00001	0.00000	0.00000	0.00017	0.00001	0.00000	0.00000	0.00004	0.00001	0.00000	0.00004	0.00008	0.00015	0.00000	0.01085	0.32363	0.01222	0.01420	0.00000	0.00009	0.00001	0.00000	0.00004	0.00129	0.00025	0.00002	0.00001	0.00000	0.00026	0.00751	0.00159	0.00049	0.00019	0.00000	0.00002	0.00000	0.00001	0.00000	0.00000
Node5	188	TCT	0.00000	0.00000	0.00000	0.00000	0.00001	0.00003	0.00001	0.00002	0.00000	0.00008	0.00000	0.00011	0.00000	0.00000	0.00000	0.00000	0.00000	0.00000	0.00000	0.00000	0.00000	0.00000	0.00000	0.00000	0.00000	0.00000	0.00000	0.00000	0.00000	0.00000	0.00000	0.00000	0.00000	0.00000	0.00000	0.00000	0.00002	0.00002	0.00000	0.00003	0.00000	0.00000	0.00000	0.00000	0.00000	0.00000	0.00000	0.00000	0.00000	0.00000	0.01800	0.13109	0.01083	0.83972	0.00000	0.00000	0.00000	0.00000	0.00000	0.00001	0.00000
Node5	189	GAG	0.00000	0.00000	0.00001	0.00000	0.00000	0.00000	0.00000	0.00000	0.00000	0.00000	0.00000	0.00000	0.00000	0.00000	0.00000	0.00000	0.00000	0.00000	0.00004	0.00000	0.00000	0.00000	0.00000	0.00000	0.00000	0.00000	0.00000	0.00000	0.00000	0.00000	0.00000	0.00000	0.15937	0.00009	0.84042	0.00004	0.00000	0.00000	0.00000	0.00000	0.00000	0.00000	0.00000	0.00000	0.00000	0.00000	0.00000	0.00000	0.00000	0.00000	0.00000	0.00000	0.00000	0.00000	0.00000	0.00000	0.00000	0.00000	0.00000	0.00000	0.00000
Node5	190	AGC	0.00000	0.00002	0.00000	0.00000	0.00000	0.00039	0.00002	0.00001	0.00000	0.99087	0.00000	0.00837	0.00000	0.00000	0.00000	0.00000	0.00000	0.00000	0.00000	0.00000	0.00000	0.00000	0.00000	0.00000	0.00000	0.00000	0.00000	0.00000	0.00000	0.00000	0.00000	0.00000	0.00000	0.00000	0.00000	0.00000	0.00000	0.00000	0.00000	0.00000	0.00000	0.00000	0.00000	0.00000	0.00000	0.00000	0.00000	0.00000	0.00000	0.00000	0.00000	0.00023	0.00008	0.00000	0.00000	0.00000	0.00000	0.00000	0.00000	0.00000	0.00000
Node5	191	AAA	0.99950	0.00000	0.00049	0.00000	0.00000	0.00000	0.00000	0.00000	0.00001	0.00000	0.00000	0.00000	0.00000	0.00000	0.00000	0.00000	0.00000	0.00000	0.00000	0.00000	0.00000	0.00000	0.00000	0.00000	0.00000	0.00000	0.00000	0.00000	0.00000	0.00000	0.00000	0.00000	0.00000	0.00000	0.00000	0.00000	0.00000	0.00000	0.00000	0.00000	0.00000	0.00000	0.00000	0.00000	0.00000	0.00000	0.00000	0.00000	0.00000	0.00000	0.00000	0.00000	0.00000	0.00000	0.00000	0.00000	0.00000	0.00000	0.00000	0.00000	0.00000
Node5	192	GAT	0.00000	0.00000	0.00000	0.00001	0.00000	0.00000	0.00000	0.00000	0.00000	0.00000	0.00000	0.00000	0.00000	0.00000	0.00000	0.00000	0.00000	0.00000	0.00000	0.00000	0.00000	0.00000	0.00000	0.00000	0.00000	0.00000	0.00000	0.00000	0.00000	0.00000	0.00000	0.00000	0.00008	0.00630	0.00003	0.99357	0.00000	0.00000	0.00000	0.00000	0.00000	0.00000	0.00000	0.00000	0.00000	0.00000	0.00000	0.00000	0.00000	0.00000	0.00000	0.00000	0.00000	0.00000	0.00000	0.00000	0.00000	0.00000	0.00000	0.00000	0.00000
Node5	193	AAC	0.00000	0.97871	0.00000	0.02127	0.00000	0.00000	0.00000	0.00000	0.00000	0.00001	0.00000	0.00000	0.00000	0.00000	0.00000	0.00000	0.00000	0.00000	0.00000	0.00000	0.00000	0.00000	0.00000	0.00000	0.00000	0.00000	0.00000	0.00000	0.00000	0.00000	0.00000	0.00000	0.00000	0.00001	0.00000	0.00000	0.00000	0.00000	0.00000	0.00000	0.00000	0.00000	0.00000	0.00000	0.00000	0.00000	0.00000	0.00000	0.00000	0.00000	0.00000	0.00000	0.00000	0.00000	0.00000	0.00000	0.00000	0.00000	0.00000	0.00000	0.00000
Node5	194	TGT	0.00000	0.00000	0.00000	0.00000	0.00000	0.00000	0.00000	0.00000	0.00000	0.00000	0.00000	0.00000	0.00000	0.00000	0.00000	0.00000	0.00000	0.00000	0.00000	0.00000	0.00000	0.00000	0.00000	0.00000	0.00000	0.00000	0.00000	0.00000	0.00000	0.00000	0.00000	0.00000	0.00000	0.00000	0.00000	0.00000	0.00000	0.00000	0.00000	0.00000	0.00000	0.00000	0.00000	0.00000	0.00000	0.00000	0.00000	0.00000	0.00000	0.00000	0.00000	0.00000	0.00000	0.00000	0.29832	0.00000	0.70168	0.00000	0.00000	0.00000	0.00000
Node5	195	ACA	0.00018	0.00000	0.00001	0.00001	0.83161	0.00309	0.00277	0.00856	0.00002	0.00002	0.00000	0.00007	0.00232	0.00006	0.00049	0.00008	0.00006	0.00000	0.00000	0.00000	0.00002	0.00000	0.00000	0.00000	0.00000	0.00000	0.00000	0.00000	0.00090	0.00001	0.00002	0.00001	0.00014	0.00000	0.00002	0.00000	0.09900	0.00098	0.00078	0.00415	0.00001	0.00000	0.00000	0.00000	0.04049	0.00032	0.00092	0.00054	0.00000	0.00000	0.00128	0.00012	0.00005	0.00034	0.00001	0.00000	0.00001	0.00046	0.00000	0.00001	0.00000
Node5	196	GGT	0.00000	0.00000	0.00000	0.00000	0.00000	0.00000	0.00000	0.00000	0.00000	0.00000	0.00000	0.00000	0.00000	0.00000	0.00000	0.00000	0.00000	0.00000	0.00000	0.00000	0.00000	0.00000	0.00000	0.00000	0.00000	0.00000	0.00000	0.00000	0.00000	0.00000	0.00000	0.00000	0.00000	0.00000	0.00000	0.00000	0.00000	0.00000	0.00000	0.00000	0.00053	0.00044	0.00042	0.99861	0.00000	0.00000	0.00000	0.00000	0.00000	0.00000	0.00000	0.00000	0.00000	0.00000	0.00000	0.00000	0.00000	0.00000	0.00000	0.00000	0.00000
Node5	197	GTA	0.00000	0.00000	0.00000	0.00000	0.00000	0.00000	0.00000	0.00000	0.00000	0.00000	0.00000	0.00000	0.00007	0.00004	0.00000	0.00002	0.00000	0.00000	0.00000	0.00000	0.00000	0.00000	0.00000	0.00000	0.00000	0.00000	0.00000	0.00000	0.00000	0.00000	0.00000	0.00000	0.00000	0.00000	0.00000	0.00000	0.00001	0.00000	0.00000	0.00000	0.00000	0.00000	0.00000	0.00000	0.79383	0.00652	0.19430	0.00520	0.00000	0.00000	0.00000	0.00000	0.00000	0.00000	0.00000	0.00000	0.00000	0.00000	0.00000	0.00000	0.00000
Node5	198	GCG	0.00002	0.00001	0.00014	0.00000	0.00003	0.00012	0.00032	0.00000	0.00000	0.00004	0.00000	0.00000	0.00000	0.00000	0.00023	0.00000	0.00082	0.00001	0.02172	0.00000	0.00000	0.00000	0.00001	0.00000	0.00000	0.00003	0.00024	0.00000	0.00000	0.00000	0.00004	0.00000	0.00025	0.00004	0.00136	0.00000	0.03231	0.03878	0.89880	0.00295	0.00000	0.00004	0.00019	0.00000	0.00001	0.00003	0.00046	0.00000	0.00000	0.00000	0.00003	0.00021	0.00071	0.00002	0.00001	0.00000	0.00000	0.00000	0.00000	0.00000	0.00000
Node5	199	GTA	0.00000	0.00000	0.00000	0.00000	0.00000	0.00000	0.00001	0.00000	0.00000	0.00000	0.00000	0.00000	0.00014	0.00028	0.00002	0.00007	0.00000	0.00000	0.00000	0.00000	0.00000	0.00000	0.00000	0.00000	0.00000	0.00000	0.00000	0.00000	0.00000	0.00000	0.00002	0.00000	0.00000	0.00000	0.00000	0.00000	0.00003	0.00001	0.00001	0.00000	0.00000	0.00000	0.00000	0.00000	0.58114	0.01155	0.39827	0.00844	0.00000	0.00000	0.00000	0.00000	0.00000	0.00000	0.00000	0.00000	0.00000	0.00000	0.00000	0.00000	0.00000
Node5	200	GCA	0.00000	0.00000	0.00000	0.00000	0.00001	0.00000	0.00000	0.00000	0.00000	0.00000	0.00000	0.00000	0.00000	0.00000	0.00000	0.00000	0.00000	0.00000	0.00000	0.00000	0.00000	0.00000	0.00000	0.00000	0.00000	0.00000	0.00000	0.00000	0.00000	0.00000	0.00000	0.00000	0.00000	0.00000	0.00000	0.00000	0.97756	0.00135	0.00143	0.01962	0.00000	0.00000	0.00000	0.00000	0.00001	0.00000	0.00000	0.00000	0.00000	0.00000	0.00001	0.00000	0.00000	0.00001	0.00000	0.00000	0.00000	0.00000	0.00000	0.00000	0.00000
Node5	201	GAA	0.00001	0.00000	0.00000	0.00000	0.00000	0.00000	0.00000	0.00000	0.00000	0.00000	0.00000	0.00000	0.00000	0.00000	0.00000	0.00000	0.00000	0.00000	0.00000	0.00000	0.00000	0.00000	0.00000	0.00000	0.00000	0.00000	0.00000	0.00000	0.00000	0.00000	0.00000	0.00000	0.99445	0.00000	0.00552	0.00002	0.00000	0.00000	0.00000	0.00000	0.00000	0.00000	0.00000	0.00000	0.00000	0.00000	0.00000	0.00000	0.00000	0.00000	0.00000	0.00000	0.00000	0.00000	0.00000	0.00000	0.00000	0.00000	0.00000	0.00000	0.00000
Node4	1	GGA	0.00000	0.00001	0.00000	0.00001	0.00000	0.00000	0.00000	0.00000	0.00000	0.00001	0.00000	0.00002	0.00000	0.00000	0.00000	0.00000	0.00000	0.00000	0.00000	0.00000	0.00000	0.00000	0.00000	0.00000	0.00000	0.00000	0.00000	0.00000	0.00000	0.00000	0.00000	0.00000	0.00001	0.00000	0.00001	0.00000	0.00005	0.00001	0.00001	0.00002	0.88462	0.01321	0.07690	0.02508	0.00000	0.00000	0.00000	0.00000	0.00000	0.00000	0.00001	0.00000	0.00000	0.00000	0.00000	0.00000	0.00000	0.00000	0.00000	0.00000	0.00000
Node4	2	GCG	0.00000	0.00002	0.00002	0.00000	0.00001	0.00021	0.00004	0.00000	0.00000	0.00016	0.00000	0.00001	0.00000	0.00000	0.00001	0.00000	0.00000	0.00001	0.00004	0.00000	0.00000	0.00001	0.00001	0.00000	0.00000	0.00004	0.00005	0.00000	0.00000	0.00000	0.00001	0.00000	0.00002	0.00009	0.00016	0.00000	0.04863	0.37771	0.53897	0.00858	0.00023	0.02108	0.00252	0.00014	0.00001	0.00009	0.00009	0.00000	0.00000	0.00000	0.00002	0.00055	0.00034	0.00003	0.00006	0.00000	0.00000	0.00000	0.00000	0.00000	0.00000
Node4	3	TGT	0.00000	0.00000	0.00000	0.00000	0.00000	0.00000	0.00000	0.00000	0.00000	0.00000	0.00000	0.00000	0.00000	0.00000	0.00000	0.00000	0.00000	0.00000	0.00000	0.00000	0.00000	0.00000	0.00000	0.00000	0.00000	0.00000	0.00000	0.00000	0.00000	0.00000	0.00000	0.00000	0.00000	0.00000	0.00000	0.00000	0.00000	0.00000	0.00000	0.00000	0.00000	0.00000	0.00000	0.00000	0.00000	0.00000	0.00000	0.00000	0.00000	0.00000	0.00000	0.00000	0.00000	0.00000	0.07135	0.00000	0.92865	0.00000	0.00000	0.00000	0.00000
Node4	4	GTG	0.00000	0.00000	0.00000	0.00000	0.00000	0.00000	0.00001	0.00000	0.00000	0.00000	0.00000	0.00000	0.00000	0.00031	0.00001	0.00001	0.00000	0.00000	0.00000	0.00000	0.00000	0.00000	0.00000	0.00000	0.00000	0.00000	0.00000	0.00000	0.00000	0.00000	0.00005	0.00000	0.00000	0.00000	0.00000	0.00000	0.00000	0.00000	0.00001	0.00000	0.00000	0.00000	0.00000	0.00000	0.00322	0.01665	0.97889	0.00082	0.00000	0.00000	0.00000	0.00000	0.00000	0.00000	0.00000	0.00000	0.00000	0.00000	0.00000	0.00000	0.00000
Node4	5	GAG	0.00001	0.00000	0.00003	0.00000	0.00000	0.00000	0.00000	0.00000	0.00000	0.00000	0.00000	0.00000	0.00000	0.00000	0.00000	0.00000	0.00000	0.00000	0.00007	0.00000	0.00000	0.00000	0.00000	0.00000	0.00000	0.00000	0.00001	0.00000	0.00000	0.00000	0.00000	0.00000	0.11021	0.00017	0.88941	0.00007	0.00000	0.00000	0.00000	0.00000	0.00000	0.00000	0.00000	0.00000	0.00000	0.00000	0.00000	0.00000	0.00000	0.00000	0.00000	0.00000	0.00000	0.00000	0.00000	0.00000	0.00000	0.00000	0.00000	0.00000	0.00000
Node4	6	GTG	0.00000	0.00000	0.00000	0.00000	0.00000	0.00003	0.00005	0.00000	0.00000	0.00000	0.00000	0.00000	0.00002	0.00765	0.00028	0.00009	0.00000	0.00000	0.00000	0.00000	0.00000	0.00000	0.00000	0.00000	0.00000	0.00000	0.00000	0.00000	0.00001	0.00095	0.01624	0.00001	0.00000	0.00000	0.00000	0.00000	0.00000	0.00005	0.00013	0.00000	0.00000	0.00000	0.00000	0.00000	0.00312	0.23097	0.73849	0.00153	0.00000	0.00000	0.00000	0.00000	0.00000	0.00000	0.00002	0.00000	0.00000	0.00000	0.00004	0.00029	0.00000
Node4	7	GAC	0.00000	0.00013	0.00000	0.00010	0.00000	0.00001	0.00000	0.00000	0.00000	0.00001	0.00000	0.00001	0.00000	0.00000	0.00000	0.00000	0.00000	0.00000	0.00001	0.00000	0.00000	0.00000	0.00000	0.00000	0.00000	0.00000	0.00000	0.00000	0.00000	0.00000	0.00000	0.00000	0.00041	0.51498	0.00071	0.48360	0.00000	0.00000	0.00000	0.00000	0.00000	0.00001	0.00000	0.00000	0.00000	0.00000	0.00000	0.00000	0.00000	0.00000	0.00000	0.00000	0.00000	0.00000	0.00000	0.00000	0.00000	0.00000	0.00000	0.00000	0.00000
Node4	8	TCG	0.00000	0.00001	0.00000	0.00000	0.00003	0.00011	0.00003	0.00003	0.00000	0.00060	0.00000	0.00023	0.00000	0.00000	0.00000	0.00000	0.00000	0.00000	0.00000	0.00000	0.00000	0.00001	0.00000	0.00000	0.00000	0.00000	0.00000	0.00000	0.00000	0.00000	0.00000	0.00000	0.00000	0.00000	0.00000	0.00000	0.00004	0.00006	0.00002	0.00003	0.00000	0.00000	0.00000	0.00000	0.00000	0.00000	0.00000	0.00000	0.00000	0.00000	0.04360	0.09401	0.76809	0.09306	0.00000	0.00000	0.00000	0.00000	0.00000	0.00000	0.00000
Node4	9	GAC	0.00000	0.00011	0.00001	0.00001	0.00000	0.00002	0.00000	0.00000	0.00000	0.00003	0.00000	0.00000	0.00000	0.00000	0.00000	0.00000	0.00000	0.00001	0.00004	0.00000	0.00000	0.00000	0.00000	0.00000	0.00000	0.00001	0.00000	0.00000	0.00000	0.00000	0.00000	0.00000	0.00134	0.97480	0.01154	0.01202	0.00000	0.00002	0.00001	0.00000	0.00000	0.00001	0.00000	0.00000	0.00000	0.00000	0.00000	0.00000	0.00000	0.00000	0.00000	0.00001	0.00000	0.00000	0.00000	0.00000	0.00000	0.00000	0.00000	0.00000	0.00000
Node4	10	ACA	0.00000	0.00000	0.00000	0.00001	0.46010	0.05363	0.34899	0.13707	0.00000	0.00003	0.00000	0.00003	0.00000	0.00000	0.00001	0.00000	0.00000	0.00000	0.00000	0.00000	0.00000	0.00000	0.00000	0.00000	0.00000	0.00000	0.00000	0.00000	0.00000	0.00000	0.00000	0.00000	0.00000	0.00000	0.00000	0.00000	0.00001	0.00000	0.00000	0.00000	0.00000	0.00000	0.00000	0.00000	0.00000	0.00000	0.00000	0.00000	0.00000	0.00000	0.00003	0.00003	0.00001	0.00002	0.00000	0.00000	0.00000	0.00000	0.00000	0.00000	0.00000
Node4	11	GAG	0.00001	0.00000	0.00002	0.00000	0.00000	0.00000	0.00000	0.00000	0.00000	0.00000	0.00000	0.00000	0.00000	0.00000	0.00000	0.00000	0.00000	0.00000	0.00008	0.00000	0.00000	0.00000	0.00000	0.00000	0.00000	0.00000	0.00001	0.00000	0.00000	0.00000	0.00000	0.00000	0.13347	0.00017	0.86616	0.00006	0.00000	0.00000	0.00000	0.00000	0.00000	0.00000	0.00000	0.00000	0.00000	0.00000	0.00000	0.00000	0.00000	0.00000	0.00000	0.00000	0.00000	0.00000	0.00000	0.00000	0.00000	0.00000	0.00000	0.00000	0.00000
Node4	12	GCT	0.00000	0.00000	0.00000	0.00000	0.00001	0.00000	0.00000	0.00000	0.00000	0.00000	0.00000	0.00000	0.00000	0.00000	0.00000	0.00000	0.00000	0.00000	0.00000	0.00000	0.00000	0.00000	0.00000	0.00000	0.00000	0.00000	0.00000	0.00000	0.00000	0.00000	0.00000	0.00000	0.00000	0.00000	0.00000	0.00000	0.47529	0.00376	0.00129	0.51955	0.00000	0.00000	0.00000	0.00000	0.00001	0.00000	0.00000	0.00000	0.00000	0.00000	0.00002	0.00000	0.00000	0.00004	0.00000	0.00000	0.00000	0.00000	0.00000	0.00000	0.00000
Node4	13	GTG	0.00000	0.00000	0.00000	0.00000	0.00000	0.00001	0.00001	0.00000	0.00000	0.00000	0.00000	0.00000	0.00004	0.00133	0.00002	0.00015	0.00000	0.00000	0.00000	0.00000	0.00000	0.00000	0.00000	0.00000	0.00000	0.00000	0.00000	0.00000	0.00000	0.00001	0.00005	0.00000	0.00000	0.00000	0.00000	0.00000	0.00001	0.00002	0.00001	0.00000	0.00000	0.00000	0.00000	0.00000	0.02270	0.23767	0.64853	0.08942	0.00000	0.00000	0.00000	0.00000	0.00000	0.00000	0.00000	0.00000	0.00000	0.00000	0.00000	0.00001	0.00000
Node4	14	GTG	0.00021	0.00030	0.00040	0.00014	0.00057	0.00315	0.00125	0.00029	0.00005	0.00029	0.00005	0.00013	0.00167	0.03000	0.00443	0.00396	0.00005	0.00037	0.00040	0.00006	0.00001	0.00006	0.00005	0.00002	0.00002	0.00040	0.00025	0.00004	0.00017	0.00277	0.01057	0.00044	0.00045	0.00022	0.00089	0.00015	0.00504	0.01928	0.02819	0.00249	0.00008	0.00026	0.00018	0.00004	0.04543	0.23323	0.54719	0.04018	0.00397	0.00075	0.00013	0.00073	0.00041	0.00023	0.00176	0.00052	0.00033	0.00013	0.00326	0.00130	0.00061
Node4	15	GGA	0.00006	0.00141	0.00005	0.00193	0.00002	0.00002	0.00001	0.00000	0.00002	0.00035	0.00002	0.00034	0.00000	0.00000	0.00000	0.00000	0.00001	0.00001	0.00002	0.00000	0.00000	0.00000	0.00000	0.00000	0.00000	0.00001	0.00001	0.00000	0.00000	0.00000	0.00000	0.00000	0.00009	0.00015	0.00011	0.00013	0.00011	0.00008	0.00004	0.00005	0.67949	0.09367	0.14962	0.07203	0.00000	0.00000	0.00000	0.00000	0.00000	0.00000	0.00003	0.00003	0.00004	0.00001	0.00000	0.00000	0.00000	0.00000	0.00000	0.00000	0.00000
Node4	16	CAT	0.05037	0.00928	0.03260	0.00695	0.00253	0.00483	0.00125	0.00130	0.00444	0.00239	0.00278	0.00185	0.00044	0.00161	0.00222	0.00070	0.18111	0.16913	0.05439	0.36523	0.00020	0.00030	0.00023	0.00022	0.00370	0.01019	0.00496	0.00352	0.00012	0.00062	0.00135	0.00026	0.01459	0.00552	0.01828	0.00572	0.00265	0.00319	0.00144	0.00174	0.00081	0.00182	0.00144	0.00038	0.00060	0.00152	0.00249	0.00037	0.00381	0.00189	0.00082	0.00248	0.00117	0.00139	0.00113	0.00078	0.00034	0.00012	0.00134	0.00048	0.00062
Node4	17	GGC	0.00001	0.00073	0.00008	0.00003	0.00003	0.00112	0.00007	0.00002	0.00000	0.00182	0.00001	0.00008	0.00000	0.00000	0.00000	0.00000	0.00000	0.00006	0.00011	0.00000	0.00000	0.00002	0.00001	0.00000	0.00000	0.00016	0.00008	0.00000	0.00000	0.00001	0.00000	0.00000	0.00011	0.00107	0.00070	0.00005	0.00008	0.00155	0.00052	0.00004	0.00596	0.92754	0.04898	0.00820	0.00000	0.00002	0.00001	0.00000	0.00001	0.00000	0.00001	0.00049	0.00016	0.00001	0.00003	0.00000	0.00000	0.00000	0.00000	0.00000	0.00000
Node4	18	TTC	0.00000	0.00000	0.00000	0.00000	0.00000	0.00000	0.00000	0.00000	0.00000	0.00000	0.00000	0.00000	0.00000	0.00000	0.00000	0.00000	0.00000	0.00000	0.00000	0.00000	0.00000	0.00000	0.00000	0.00000	0.00000	0.00000	0.00000	0.00000	0.00000	0.00000	0.00000	0.00000	0.00000	0.00000	0.00000	0.00000	0.00000	0.00000	0.00000	0.00000	0.00000	0.00000	0.00000	0.00000	0.00000	0.00000	0.00000	0.00000	0.00009	0.00000	0.00000	0.00000	0.00000	0.00000	0.00000	0.00000	0.00000	0.00000	0.98831	0.00000	0.01158
Node4	19	AAA	0.99715	0.00000	0.00278	0.00000	0.00000	0.00000	0.00000	0.00000	0.00004	0.00000	0.00000	0.00000	0.00000	0.00000	0.00000	0.00000	0.00000	0.00000	0.00000	0.00000	0.00000	0.00000	0.00000	0.00000	0.00000	0.00000	0.00000	0.00000	0.00000	0.00000	0.00000	0.00000	0.00001	0.00000	0.00000	0.00000	0.00000	0.00000	0.00000	0.00000	0.00000	0.00000	0.00000	0.00000	0.00000	0.00000	0.00000	0.00000	0.00000	0.00000	0.00000	0.00000	0.00000	0.00000	0.00000	0.00000	0.00000	0.00000	0.00000	0.00000	0.00000
Node4	20	CTG	0.00000	0.00000	0.00000	0.00000	0.00000	0.00000	0.00000	0.00000	0.00000	0.00000	0.00000	0.00000	0.00002	0.01149	0.00049	0.00016	0.00000	0.00000	0.00000	0.00000	0.00000	0.00000	0.00000	0.00000	0.00000	0.00000	0.00000	0.00000	0.00035	0.01360	0.96799	0.00061	0.00000	0.00000	0.00000	0.00000	0.00000	0.00000	0.00001	0.00000	0.00000	0.00000	0.00000	0.00000	0.00001	0.00050	0.00131	0.00001	0.00000	0.00000	0.00000	0.00000	0.00000	0.00000	0.00000	0.00000	0.00000	0.00002	0.00009	0.00330	0.00000
Node4	21	GGC	0.00116	0.00466	0.00322	0.00195	0.00312	0.01469	0.00336	0.00177	0.00104	0.01606	0.00159	0.00556	0.00002	0.00012	0.00030	0.00003	0.00017	0.00061	0.00149	0.00010	0.00001	0.00006	0.00007	0.00001	0.00055	0.01190	0.00552	0.00097	0.00001	0.00014	0.00017	0.00002	0.00113	0.00180	0.00309	0.00046	0.00331	0.00824	0.00374	0.00208	0.14427	0.40289	0.21721	0.12339	0.00009	0.00040	0.00039	0.00004	0.00009	0.00003	0.00061	0.00270	0.00224	0.00077	0.00039	0.00006	0.00009	0.00000	0.00005	0.00003	0.00001
Node4	22	TGC	0.00000	0.00000	0.00000	0.00000	0.00000	0.00000	0.00000	0.00000	0.00000	0.00000	0.00000	0.00000	0.00000	0.00000	0.00000	0.00000	0.00000	0.00000	0.00000	0.00000	0.00000	0.00000	0.00000	0.00000	0.00000	0.00000	0.00000	0.00000	0.00000	0.00000	0.00000	0.00000	0.00000	0.00000	0.00000	0.00000	0.00000	0.00000	0.00000	0.00000	0.00000	0.00000	0.00000	0.00000	0.00000	0.00000	0.00000	0.00000	0.00000	0.00000	0.00000	0.00000	0.00000	0.00000	0.95492	0.00000	0.04507	0.00000	0.00000	0.00000	0.00000
Node4	23	ATC	0.00000	0.00000	0.00000	0.00000	0.00000	0.00000	0.00000	0.00000	0.00000	0.00000	0.00000	0.00000	0.00029	0.99119	0.00001	0.00749	0.00000	0.00000	0.00000	0.00000	0.00000	0.00000	0.00000	0.00000	0.00000	0.00000	0.00000	0.00000	0.00000	0.00005	0.00004	0.00000	0.00000	0.00000	0.00000	0.00000	0.00000	0.00000	0.00000	0.00000	0.00000	0.00000	0.00000	0.00000	0.00000	0.00066	0.00024	0.00001	0.00000	0.00000	0.00000	0.00000	0.00000	0.00000	0.00000	0.00000	0.00000	0.00000	0.00000	0.00000	0.00000
Node4	24	TCC	0.00000	0.00000	0.00000	0.00000	0.00001	0.00006	0.00001	0.00001	0.00000	0.00035	0.00000	0.00006	0.00000	0.00000	0.00000	0.00000	0.00000	0.00000	0.00000	0.00000	0.00000	0.00000	0.00000	0.00000	0.00000	0.00000	0.00000	0.00000	0.00000	0.00000	0.00000	0.00000	0.00000	0.00000	0.00000	0.00000	0.00001	0.00003	0.00000	0.00001	0.00000	0.00000	0.00000	0.00000	0.00000	0.00000	0.00000	0.00000	0.00000	0.00000	0.00681	0.87045	0.02192	0.10025	0.00000	0.00000	0.00000	0.00000	0.00000	0.00000	0.00000
Node4	25	TGC	0.00000	0.00000	0.00000	0.00000	0.00000	0.00000	0.00000	0.00000	0.00000	0.00000	0.00000	0.00000	0.00000	0.00000	0.00000	0.00000	0.00000	0.00000	0.00000	0.00000	0.00000	0.00000	0.00000	0.00000	0.00000	0.00000	0.00000	0.00000	0.00000	0.00000	0.00000	0.00000	0.00000	0.00000	0.00000	0.00000	0.00000	0.00000	0.00000	0.00000	0.00000	0.00000	0.00000	0.00000	0.00000	0.00000	0.00000	0.00000	0.00000	0.00000	0.00000	0.00000	0.00000	0.00000	0.63111	0.00000	0.36888	0.00000	0.00000	0.00000	0.00000
Node4	26	AAG	0.03153	0.00000	0.96832	0.00000	0.00000	0.00000	0.00000	0.00000	0.00001	0.00000	0.00008	0.00000	0.00000	0.00000	0.00000	0.00000	0.00000	0.00000	0.00001	0.00000	0.00000	0.00000	0.00000	0.00000	0.00000	0.00002	0.00002	0.00000	0.00000	0.00000	0.00000	0.00000	0.00000	0.00000	0.00001	0.00000	0.00000	0.00000	0.00000	0.00000	0.00000	0.00000	0.00000	0.00000	0.00000	0.00000	0.00000	0.00000	0.00000	0.00000	0.00000	0.00000	0.00000	0.00000	0.00000	0.00000	0.00000	0.00000	0.00000	0.00000	0.00000
Node4	27	ATG	0.00047	0.00004	0.00256	0.00002	0.00014	0.00014	0.00016	0.00003	0.00009	0.00003	0.00042	0.00002	0.00020	0.00032	0.99190	0.00011	0.00003	0.00001	0.00037	0.00001	0.00000	0.00000	0.00000	0.00000	0.00000	0.00005	0.00020	0.00001	0.00004	0.00015	0.00078	0.00005	0.00001	0.00000	0.00011	0.00000	0.00006	0.00003	0.00009	0.00003	0.00000	0.00000	0.00002	0.00000	0.00004	0.00008	0.00049	0.00001	0.00003	0.00001	0.00000	0.00000	0.00002	0.00000	0.00001	0.00001	0.00000	0.00003	0.00005	0.00050	0.00002
Node4	28	AGA	0.00024	0.00000	0.00047	0.00000	0.00000	0.00000	0.00000	0.00000	0.44301	0.00000	0.28434	0.00000	0.00000	0.00000	0.00000	0.00000	0.00000	0.00000	0.00002	0.00000	0.00000	0.00000	0.00000	0.00000	0.16628	0.01313	0.05420	0.03828	0.00000	0.00000	0.00000	0.00000	0.00000	0.00000	0.00001	0.00000	0.00000	0.00000	0.00000	0.00000	0.00000	0.00000	0.00000	0.00000	0.00000	0.00000	0.00000	0.00000	0.00000	0.00000	0.00000	0.00000	0.00000	0.00000	0.00000	0.00000	0.00000	0.00000	0.00000	0.00000	0.00000
Node4	29	GGA	0.00000	0.00000	0.00000	0.00000	0.00000	0.00000	0.00000	0.00000	0.00000	0.00001	0.00000	0.00018	0.00000	0.00000	0.00000	0.00000	0.00000	0.00000	0.00000	0.00000	0.00000	0.00000	0.00000	0.00000	0.00000	0.00000	0.00000	0.00000	0.00000	0.00000	0.00000	0.00000	0.00000	0.00000	0.00000	0.00000	0.00000	0.00000	0.00000	0.00000	0.85164	0.00203	0.06261	0.08352	0.00000	0.00000	0.00000	0.00000	0.00000	0.00000	0.00000	0.00000	0.00000	0.00000	0.00000	0.00000	0.00000	0.00000	0.00000	0.00000	0.00000
Node4	30	GAA	0.00003	0.00000	0.00001	0.00000	0.00000	0.00000	0.00000	0.00000	0.00000	0.00000	0.00000	0.00000	0.00000	0.00000	0.00000	0.00000	0.00002	0.00000	0.00001	0.00000	0.00000	0.00000	0.00000	0.00000	0.00000	0.00000	0.00000	0.00000	0.00000	0.00000	0.00000	0.00000	0.94327	0.00005	0.05649	0.00011	0.00000	0.00000	0.00000	0.00000	0.00000	0.00000	0.00000	0.00000	0.00000	0.00000	0.00000	0.00000	0.00000	0.00000	0.00000	0.00000	0.00000	0.00000	0.00000	0.00000	0.00000	0.00000	0.00000	0.00000	0.00000
Node4	31	GTG	0.00000	0.00000	0.00001	0.00000	0.00096	0.00187	0.00777	0.00007	0.00000	0.00000	0.00000	0.00000	0.00042	0.00285	0.00035	0.00025	0.00000	0.00000	0.00001	0.00000	0.00000	0.00000	0.00000	0.00000	0.00000	0.00000	0.00001	0.00000	0.00000	0.00004	0.00016	0.00000	0.00001	0.00000	0.00003	0.00000	0.00021	0.00025	0.00028	0.00003	0.00000	0.00000	0.00000	0.00000	0.11382	0.09100	0.77270	0.00678	0.00000	0.00000	0.00000	0.00001	0.00002	0.00000	0.00004	0.00000	0.00000	0.00000	0.00001	0.00003	0.00000
Node4	32	GAG	0.02697	0.02224	0.04348	0.01282	0.01697	0.03795	0.01033	0.00903	0.00820	0.01119	0.00699	0.00718	0.00966	0.04190	0.02791	0.01919	0.00843	0.01135	0.04548	0.00399	0.00092	0.00226	0.00187	0.00133	0.00419	0.03309	0.01903	0.00646	0.00194	0.01141	0.02624	0.00495	0.04805	0.02011	0.07081	0.01842	0.02514	0.03036	0.01428	0.01678	0.00441	0.01104	0.00841	0.00230	0.01462	0.03700	0.06546	0.01101	0.01452	0.00615	0.00443	0.01519	0.00728	0.00780	0.01376	0.00558	0.00406	0.00174	0.01209	0.00891	0.00533
Node4	33	GCC	0.00000	0.00000	0.00000	0.00000	0.00000	0.00004	0.00000	0.00000	0.00000	0.00001	0.00000	0.00000	0.00000	0.00000	0.00000	0.00000	0.00000	0.00000	0.00000	0.00000	0.00000	0.00000	0.00000	0.00000	0.00000	0.00000	0.00000	0.00000	0.00000	0.00000	0.00000	0.00000	0.00000	0.00000	0.00001	0.00000	0.03795	0.91633	0.02836	0.01703	0.00000	0.00001	0.00000	0.00000	0.00000	0.00003	0.00002	0.00000	0.00000	0.00000	0.00001	0.00010	0.00003	0.00001	0.00001	0.00000	0.00000	0.00000	0.00000	0.00000	0.00000
Node4	34	TCA	0.02691	0.00589	0.01815	0.00391	0.03205	0.03358	0.01208	0.00893	0.00165	0.02887	0.00101	0.01539	0.00189	0.00178	0.04439	0.00065	0.00452	0.00147	0.00951	0.00038	0.00020	0.00026	0.00020	0.00013	0.00016	0.00196	0.00134	0.00013	0.00028	0.00085	0.00102	0.00018	0.02761	0.00392	0.03202	0.00238	0.02457	0.01833	0.00992	0.01161	0.00050	0.00077	0.00107	0.00008	0.00176	0.00278	0.00304	0.00050	0.00124	0.00056	0.21995	0.18764	0.10044	0.08254	0.00143	0.00024	0.00043	0.00074	0.00122	0.00248	0.00050
Node4	35	ACC	0.00001	0.00034	0.00012	0.00002	0.00869	0.60803	0.02208	0.03133	0.00000	0.00337	0.00000	0.00014	0.00000	0.00019	0.00007	0.00001	0.00000	0.00005	0.00006	0.00000	0.00000	0.00003	0.00001	0.00000	0.00000	0.00025	0.00001	0.00000	0.00000	0.00006	0.00001	0.00000	0.00005	0.00014	0.00021	0.00001	0.00557	0.29401	0.00636	0.00801	0.00000	0.00010	0.00001	0.00000	0.00004	0.00142	0.00027	0.00003	0.00002	0.00000	0.00020	0.00659	0.00133	0.00046	0.00023	0.00000	0.00002	0.00000	0.00002	0.00000	0.00000
Node4	36	ACC	0.00040	0.00232	0.00065	0.00123	0.07160	0.35156	0.11873	0.08736	0.00005	0.01618	0.00006	0.00771	0.00034	0.00199	0.00394	0.00047	0.00009	0.00122	0.00057	0.00019	0.00001	0.00021	0.00004	0.00014	0.00001	0.00061	0.00019	0.00002	0.00004	0.00093	0.00071	0.00014	0.00036	0.00043	0.00085	0.00014	0.00306	0.00956	0.00230	0.00307	0.00002	0.00022	0.00008	0.00002	0.00054	0.00381	0.00295	0.00041	0.00575	0.00151	0.01593	0.12715	0.03423	0.08294	0.00258	0.00041	0.00054	0.00010	0.02095	0.00059	0.00978
Node4	37	GTG	0.00000	0.00001	0.00004	0.00000	0.00074	0.00672	0.01094	0.00026	0.00000	0.00004	0.00000	0.00000	0.00052	0.01339	0.00086	0.00103	0.00000	0.00001	0.00004	0.00000	0.00000	0.00000	0.00001	0.00000	0.00000	0.00003	0.00003	0.00000	0.00001	0.00036	0.00115	0.00001	0.00001	0.00001	0.00009	0.00000	0.00023	0.00109	0.00077	0.00007	0.00000	0.00001	0.00001	0.00000	0.02242	0.17517	0.75306	0.01026	0.00003	0.00000	0.00000	0.00006	0.00007	0.00000	0.00020	0.00001	0.00002	0.00000	0.00009	0.00010	0.00000
Node4	38	GAC	0.00008	0.00412	0.00063	0.00038	0.00003	0.00164	0.00014	0.00003	0.00000	0.03326	0.00001	0.00049	0.00000	0.00000	0.00000	0.00000	0.00004	0.00027	0.00150	0.00001	0.00000	0.00005	0.00002	0.00000	0.00000	0.00043	0.00012	0.00000	0.00000	0.00000	0.00000	0.00000	0.01327	0.82700	0.09210	0.01972	0.00002	0.00099	0.00023	0.00002	0.00001	0.00054	0.00021	0.00001	0.00000	0.00002	0.00001	0.00000	0.00002	0.00000	0.00003	0.00158	0.00092	0.00006	0.00001	0.00000	0.00000	0.00000	0.00000	0.00000	0.00000
Node4	39	TGG	0.00000	0.00000	0.00000	0.00000	0.00000	0.00000	0.00000	0.00000	0.00000	0.00000	0.00000	0.00000	0.00000	0.00000	0.00000	0.00000	0.00000	0.00000	0.00000	0.00000	0.00000	0.00000	0.00000	0.00000	0.00000	0.00000	0.00000	0.00000	0.00000	0.00000	0.00000	0.00000	0.00000	0.00000	0.00000	0.00000	0.00000	0.00000	0.00000	0.00000	0.00000	0.00000	0.00000	0.00000	0.00000	0.00000	0.00000	0.00000	0.00000	0.00000	0.00000	0.00000	0.00000	0.00000	0.00000	1.00000	0.00000	0.00000	0.00000	0.00000	0.00000
Node4	40	TGG	0.00000	0.00001	0.00001	0.00000	0.00000	0.00002	0.00001	0.00000	0.00000	0.00001	0.00001	0.00000	0.00001	0.00010	0.00021	0.00001	0.00000	0.00051	0.00002	0.00003	0.00000	0.00000	0.00000	0.00000	0.00000	0.00003	0.00002	0.00000	0.00000	0.00012	0.00043	0.00000	0.00000	0.00000	0.00001	0.00000	0.00000	0.00002	0.00002	0.00000	0.00000	0.00000	0.00000	0.00000	0.00000	0.00007	0.00011	0.00000	0.21812	0.03445	0.00000	0.00003	0.00002	0.00000	0.00010	0.53093	0.00002	0.00001	0.19210	0.00015	0.02225
Node4	41	TTC	0.00000	0.00000	0.00000	0.00000	0.00000	0.00000	0.00000	0.00000	0.00000	0.00000	0.00000	0.00000	0.00000	0.00000	0.00000	0.00000	0.00000	0.00000	0.00000	0.00000	0.00000	0.00000	0.00000	0.00000	0.00000	0.00000	0.00000	0.00000	0.00000	0.00000	0.00000	0.00000	0.00000	0.00000	0.00000	0.00000	0.00000	0.00000	0.00000	0.00000	0.00000	0.00000	0.00000	0.00000	0.00000	0.00000	0.00000	0.00000	0.00009	0.00000	0.00000	0.00000	0.00000	0.00000	0.00000	0.00000	0.00000	0.00000	0.99668	0.00000	0.00322
Node4	42	AAG	0.31812	0.00143	0.31916	0.00144	0.00304	0.00162	0.00147	0.00062	0.03881	0.00073	0.07716	0.00081	0.00101	0.00056	0.19060	0.00032	0.00205	0.00036	0.00665	0.00031	0.00001	0.00000	0.00002	0.00001	0.00175	0.00460	0.01143	0.00144	0.00013	0.00019	0.00083	0.00008	0.00131	0.00007	0.00488	0.00015	0.00103	0.00038	0.00073	0.00039	0.00005	0.00003	0.00034	0.00000	0.00031	0.00023	0.00116	0.00008	0.00023	0.00017	0.00021	0.00009	0.00029	0.00008	0.00007	0.00009	0.00002	0.00015	0.00011	0.00052	0.00007
Node4	43	GCC	0.00005	0.00012	0.00018	0.00002	0.00015	0.00093	0.00014	0.00008	0.00000	0.00057	0.00000	0.00010	0.00000	0.00004	0.00008	0.00000	0.00024	0.00006	0.00093	0.00000	0.00000	0.00003	0.00002	0.00000	0.00000	0.00026	0.00005	0.00000	0.00000	0.00003	0.00002	0.00000	0.00046	0.00018	0.00136	0.00003	0.14193	0.58932	0.07264	0.18303	0.00026	0.00132	0.00066	0.00012	0.00007	0.00040	0.00034	0.00004	0.00002	0.00000	0.00026	0.00201	0.00072	0.00043	0.00020	0.00000	0.00003	0.00000	0.00001	0.00000	0.00000
Node4	44	AAA	0.85623	0.00034	0.09916	0.00091	0.00156	0.00024	0.00014	0.00032	0.00229	0.00022	0.00069	0.00048	0.00007	0.00001	0.00017	0.00001	0.00211	0.00004	0.00073	0.00005	0.00006	0.00000	0.00000	0.00001	0.00025	0.00044	0.00024	0.00014	0.00001	0.00000	0.00001	0.00000	0.01533	0.00023	0.00433	0.00081	0.00827	0.00050	0.00045	0.00145	0.00022	0.00002	0.00007	0.00001	0.00020	0.00001	0.00005	0.00003	0.00001	0.00003	0.00065	0.00009	0.00007	0.00023	0.00000	0.00000	0.00001	0.00002	0.00000	0.00000	0.00000
Node4	45	GGG	0.00004	0.00049	0.00044	0.00007	0.00002	0.00031	0.00010	0.00001	0.00001	0.00119	0.00008	0.00015	0.00000	0.00000	0.00003	0.00000	0.00001	0.00006	0.00047	0.00000	0.00000	0.00001	0.00003	0.00000	0.00000	0.00019	0.00020	0.00000	0.00000	0.00000	0.00001	0.00000	0.00116	0.00164	0.00667	0.00021	0.00067	0.00267	0.00183	0.00024	0.05175	0.38110	0.52931	0.01785	0.00001	0.00003	0.00005	0.00000	0.00001	0.00000	0.00002	0.00032	0.00043	0.00002	0.00002	0.00001	0.00000	0.00000	0.00000	0.00000	0.00000
Node4	46	GAG	0.00210	0.00357	0.00391	0.00336	0.00293	0.00584	0.00337	0.00137	0.00007	0.00256	0.00019	0.00141	0.00002	0.00005	0.00056	0.00002	0.00086	0.00040	0.00504	0.00011	0.00002	0.00004	0.00007	0.00002	0.00002	0.00058	0.00059	0.00003	0.00000	0.00002	0.00006	0.00001	0.22546	0.11160	0.50802	0.10696	0.00083	0.00188	0.00100	0.00045	0.00010	0.00027	0.00046	0.00003	0.00007	0.00017	0.00031	0.00003	0.00008	0.00004	0.00037	0.00104	0.00106	0.00049	0.00003	0.00002	0.00001	0.00000	0.00002	0.00002	0.00001
Node4	47	AGT	0.00751	0.00690	0.00445	0.00923	0.01166	0.01235	0.00362	0.00624	0.00076	0.20279	0.00065	0.37945	0.00014	0.00022	0.00079	0.00012	0.00250	0.00052	0.00329	0.00025	0.00005	0.00022	0.00006	0.00019	0.00012	0.00116	0.00081	0.00013	0.00001	0.00007	0.00010	0.00003	0.05982	0.01239	0.04464	0.01798	0.02428	0.03362	0.00637	0.04522	0.00222	0.00258	0.00343	0.00109	0.00019	0.00053	0.00044	0.00027	0.00020	0.00015	0.01645	0.02515	0.01380	0.03135	0.00076	0.00005	0.00041	0.00001	0.00008	0.00004	0.00005
Node4	48	GAA	0.00998	0.00873	0.00742	0.00826	0.00055	0.00053	0.00031	0.00010	0.00017	0.00106	0.00024	0.00056	0.00001	0.00001	0.00004	0.00000	0.00159	0.00034	0.00425	0.00010	0.00001	0.00001	0.00002	0.00000	0.00003	0.00035	0.00042	0.00001	0.00000	0.00000	0.00001	0.00000	0.52239	0.01654	0.40030	0.01262	0.00043	0.00071	0.00032	0.00019	0.00010	0.00012	0.00025	0.00001	0.00002	0.00003	0.00005	0.00001	0.00003	0.00002	0.00018	0.00023	0.00023	0.00010	0.00000	0.00000	0.00000	0.00000	0.00000	0.00000	0.00000
Node4	49	TTT	0.00000	0.00000	0.00000	0.00000	0.00000	0.00000	0.00000	0.00000	0.00000	0.00000	0.00000	0.00000	0.00000	0.00001	0.00002	0.00000	0.00000	0.00000	0.00000	0.00000	0.00000	0.00000	0.00000	0.00000	0.00000	0.00000	0.00000	0.00000	0.00000	0.00003	0.00002	0.00001	0.00000	0.00000	0.00000	0.00000	0.00000	0.00000	0.00000	0.00000	0.00000	0.00000	0.00000	0.00000	0.00000	0.00000	0.00000	0.00000	0.00080	0.00029	0.00000	0.00000	0.00000	0.00000	0.00000	0.00003	0.00000	0.00000	0.43867	0.00001	0.56008
Node4	50	ACA	0.00136	0.00461	0.00141	0.00353	0.21128	0.17403	0.04293	0.08330	0.00036	0.11015	0.00024	0.09408	0.00018	0.00053	0.00060	0.00021	0.00027	0.00036	0.00058	0.00011	0.00004	0.00014	0.00004	0.00009	0.00007	0.00091	0.00031	0.00011	0.00002	0.00012	0.00019	0.00004	0.00199	0.00177	0.00200	0.00122	0.00485	0.00508	0.00129	0.00282	0.00015	0.00047	0.00026	0.00009	0.00061	0.00105	0.00096	0.00023	0.00026	0.00011	0.03479	0.09649	0.03172	0.07816	0.00079	0.00005	0.00028	0.00002	0.00017	0.00007	0.00007
Node4	51	CAC	0.00022	0.00055	0.00145	0.00010	0.00000	0.00011	0.00001	0.00000	0.00001	0.00007	0.00002	0.00001	0.00000	0.00001	0.00004	0.00000	0.00009	0.83018	0.00122	0.16306	0.00000	0.00000	0.00000	0.00000	0.00003	0.00098	0.00046	0.00006	0.00000	0.00004	0.00007	0.00001	0.00004	0.00006	0.00018	0.00001	0.00000	0.00005	0.00001	0.00000	0.00000	0.00001	0.00000	0.00000	0.00000	0.00004	0.00001	0.00000	0.00056	0.00008	0.00000	0.00005	0.00001	0.00000	0.00001	0.00001	0.00000	0.00000	0.00004	0.00000	0.00000
Node4	52	ATC	0.00000	0.00000	0.00000	0.00000	0.00000	0.00006	0.00000	0.00000	0.00000	0.00000	0.00000	0.00000	0.00738	0.96302	0.00051	0.01576	0.00000	0.00000	0.00000	0.00000	0.00000	0.00000	0.00000	0.00000	0.00000	0.00000	0.00000	0.00000	0.00001	0.00119	0.00090	0.00003	0.00000	0.00000	0.00000	0.00000	0.00000	0.00002	0.00000	0.00000	0.00000	0.00000	0.00000	0.00000	0.00008	0.00390	0.00170	0.00007	0.00005	0.00000	0.00000	0.00000	0.00000	0.00000	0.00001	0.00000	0.00000	0.00001	0.00509	0.00006	0.00014
Node4	53	TAC	0.00001	0.00002	0.00001	0.00002	0.00001	0.00004	0.00001	0.00001	0.00000	0.00001	0.00000	0.00000	0.00004	0.00016	0.00032	0.00007	0.00001	0.00072	0.00002	0.00023	0.00000	0.00000	0.00000	0.00000	0.00000	0.00004	0.00000	0.00000	0.00003	0.00155	0.00079	0.00127	0.00000	0.00000	0.00001	0.00000	0.00001	0.00003	0.00000	0.00001	0.00000	0.00000	0.00000	0.00000	0.00001	0.00014	0.00006	0.00002	0.52070	0.45531	0.00000	0.00002	0.00000	0.00001	0.00007	0.00043	0.00002	0.00013	0.01209	0.00047	0.00507
Node4	54	AGA	0.03096	0.00810	0.01894	0.01643	0.05701	0.03302	0.00900	0.09218	0.25130	0.04149	0.07219	0.20020	0.00032	0.00018	0.00256	0.00028	0.00221	0.00590	0.00173	0.01215	0.00002	0.00003	0.00001	0.00005	0.02144	0.03335	0.01291	0.04106	0.00002	0.00006	0.00006	0.00007	0.00284	0.00046	0.00182	0.00093	0.00119	0.00090	0.00026	0.00132	0.00024	0.00018	0.00024	0.00010	0.00025	0.00022	0.00019	0.00020	0.00153	0.00395	0.00421	0.00357	0.00133	0.00755	0.00030	0.00018	0.00032	0.00002	0.00013	0.00003	0.00030
Node4	55	TAT	0.00000	0.00000	0.00000	0.00000	0.00000	0.00000	0.00000	0.00000	0.00000	0.00000	0.00000	0.00000	0.00000	0.00000	0.00000	0.00000	0.00000	0.00001	0.00000	0.00000	0.00000	0.00000	0.00000	0.00000	0.00000	0.00000	0.00000	0.00000	0.00000	0.00000	0.00000	0.00000	0.00000	0.00000	0.00000	0.00000	0.00000	0.00000	0.00000	0.00000	0.00000	0.00000	0.00000	0.00000	0.00000	0.00000	0.00000	0.00000	0.17733	0.82257	0.00000	0.00000	0.00000	0.00000	0.00000	0.00001	0.00000	0.00000	0.00005	0.00000	0.00003
Node4	56	AAA	0.28661	0.00276	0.06875	0.00564	0.02339	0.00719	0.00389	0.00638	0.00495	0.00227	0.00219	0.00420	0.01539	0.00398	0.01287	0.00707	0.04731	0.00065	0.02831	0.00059	0.00031	0.00006	0.00007	0.00015	0.00080	0.00328	0.00251	0.00050	0.00049	0.00025	0.00072	0.00025	0.09866	0.00307	0.05099	0.00661	0.14806	0.02745	0.01994	0.05239	0.00096	0.00032	0.00091	0.00013	0.01499	0.00346	0.01028	0.00405	0.00028	0.00041	0.00418	0.00227	0.00148	0.00332	0.00022	0.00006	0.00014	0.00092	0.00011	0.00039	0.00017
Node4	57	AAT	0.01860	0.06664	0.02068	0.06908	0.02282	0.03711	0.00942	0.01367	0.00342	0.01325	0.00245	0.01326	0.01028	0.03351	0.02038	0.02016	0.00380	0.00761	0.00921	0.00349	0.00081	0.00139	0.00084	0.00176	0.00104	0.00922	0.00390	0.00172	0.00128	0.00690	0.01456	0.00387	0.02935	0.01738	0.03615	0.02146	0.05160	0.03943	0.01669	0.04508	0.00573	0.01045	0.00788	0.00338	0.02082	0.03699	0.06291	0.03804	0.01328	0.00687	0.00645	0.01752	0.00747	0.01304	0.01335	0.00418	0.00471	0.00153	0.01036	0.00540	0.00635
Node4	58	GAT	0.00167	0.00086	0.00105	0.00143	0.00008	0.00012	0.00004	0.00004	0.00002	0.00018	0.00003	0.00018	0.00000	0.00001	0.00001	0.00000	0.00038	0.00008	0.00081	0.00004	0.00000	0.00001	0.00001	0.00000	0.00001	0.00010	0.00008	0.00001	0.00000	0.00000	0.00001	0.00000	0.29217	0.16425	0.17258	0.36293	0.00009	0.00013	0.00007	0.00005	0.00003	0.00006	0.00007	0.00001	0.00001	0.00001	0.00002	0.00000	0.00002	0.00002	0.00004	0.00007	0.00004	0.00005	0.00001	0.00000	0.00000	0.00000	0.00000	0.00000	0.00000
Node4	59	ATG	0.00480	0.00296	0.00693	0.00230	0.01766	0.01365	0.00891	0.00449	0.00050	0.00304	0.00082	0.00246	0.00433	0.00808	0.53102	0.00324	0.00249	0.00069	0.00831	0.00032	0.00029	0.00028	0.00451	0.00041	0.00008	0.00091	0.00131	0.00010	0.00070	0.00268	0.00786	0.00112	0.01037	0.00293	0.03597	0.00583	0.10168	0.02930	0.05017	0.04580	0.00055	0.00079	0.00356	0.00019	0.00590	0.00736	0.02639	0.00234	0.00133	0.00062	0.00260	0.00264	0.00483	0.00218	0.00191	0.00047	0.00060	0.00075	0.00179	0.00305	0.00086
Node4	60	ACA	0.01071	0.00192	0.00840	0.00142	0.36097	0.12822	0.10073	0.05757	0.00088	0.00515	0.00053	0.00317	0.00093	0.00121	0.00490	0.00048	0.00563	0.00046	0.00882	0.00011	0.00013	0.00013	0.00012	0.00008	0.00017	0.00217	0.00158	0.00011	0.00016	0.00036	0.00077	0.00010	0.00823	0.00095	0.00746	0.00062	0.13265	0.03700	0.02783	0.02862	0.00070	0.00077	0.00084	0.00012	0.00455	0.00275	0.00516	0.00061	0.00033	0.00015	0.00839	0.00984	0.00598	0.00642	0.00080	0.00009	0.00029	0.00015	0.00023	0.00023	0.00010
Node4	61	GCC	0.00102	0.00499	0.00633	0.00069	0.00121	0.01260	0.00256	0.00052	0.00009	0.01051	0.00031	0.00089	0.00014	0.00218	0.00243	0.00016	0.00234	0.00273	0.05525	0.00016	0.00043	0.00450	0.00476	0.00011	0.00012	0.00855	0.00456	0.00015	0.00023	0.00614	0.00616	0.00024	0.03079	0.01574	0.11956	0.00193	0.03358	0.38931	0.10456	0.02084	0.00298	0.07497	0.02477	0.00147	0.00073	0.00841	0.00840	0.00037	0.00069	0.00009	0.00076	0.00863	0.00478	0.00090	0.00098	0.00013	0.00012	0.00008	0.00074	0.00056	0.00006
Node4	62	GAG	0.02323	0.03548	0.03409	0.02090	0.02219	0.04691	0.01210	0.01186	0.00558	0.04930	0.00491	0.02683	0.00615	0.02597	0.03719	0.01161	0.00539	0.01050	0.02028	0.00370	0.00078	0.00220	0.00151	0.00120	0.00225	0.01814	0.00849	0.00332	0.00156	0.00878	0.01958	0.00391	0.05171	0.02832	0.07544	0.02620	0.02520	0.03048	0.01334	0.01733	0.00640	0.01599	0.01179	0.00359	0.00789	0.02113	0.03544	0.00526	0.01517	0.00659	0.00811	0.02764	0.01388	0.01473	0.01619	0.00530	0.00495	0.00150	0.01177	0.00734	0.00543
Node4	63	ATA	0.00010	0.00003	0.00005	0.00003	0.00791	0.00648	0.00220	0.00282	0.00002	0.00006	0.00001	0.00006	0.32278	0.11337	0.00457	0.10039	0.00001	0.00001	0.00003	0.00000	0.00000	0.00000	0.00000	0.00000	0.00000	0.00003	0.00001	0.00000	0.00021	0.00080	0.00098	0.00035	0.00010	0.00001	0.00007	0.00000	0.00108	0.00072	0.00030	0.00041	0.00000	0.00000	0.00000	0.00000	0.10540	0.09035	0.11009	0.12672	0.00005	0.00004	0.00005	0.00006	0.00003	0.00004	0.00014	0.00001	0.00007	0.00021	0.00017	0.00041	0.00013
Node4	64	ACC	0.02378	0.04802	0.02909	0.03378	0.06047	0.07240	0.01894	0.02729	0.00493	0.01743	0.00372	0.01386	0.01354	0.03680	0.02786	0.02101	0.00440	0.00990	0.01326	0.00357	0.00088	0.00185	0.00110	0.00141	0.00167	0.01417	0.00609	0.00247	0.00167	0.00919	0.01861	0.00412	0.03411	0.02074	0.04612	0.02026	0.02584	0.02919	0.01234	0.01751	0.00398	0.01002	0.00697	0.00217	0.01378	0.02869	0.04522	0.00809	0.01541	0.00684	0.00767	0.02430	0.01072	0.01400	0.01426	0.00398	0.00432	0.00185	0.01182	0.00685	0.00563
Node4	65	GAT	0.00000	0.00006	0.00000	0.00004	0.00000	0.00000	0.00000	0.00000	0.00000	0.00000	0.00000	0.00000	0.00000	0.00000	0.00000	0.00000	0.00000	0.00000	0.00000	0.00000	0.00000	0.00000	0.00000	0.00000	0.00000	0.00000	0.00000	0.00000	0.00000	0.00000	0.00000	0.00000	0.00020	0.42048	0.00036	0.57883	0.00000	0.00000	0.00000	0.00000	0.00000	0.00000	0.00000	0.00000	0.00000	0.00000	0.00000	0.00000	0.00000	0.00000	0.00000	0.00000	0.00000	0.00000	0.00000	0.00000	0.00000	0.00000	0.00000	0.00000	0.00000
Node4	66	GAG	0.00167	0.00031	0.00143	0.00036	0.00058	0.00044	0.00032	0.00009	0.00004	0.00043	0.00007	0.00026	0.00002	0.00001	0.00008	0.00000	0.00097	0.00008	0.00222	0.00002	0.00008	0.00008	0.00020	0.00004	0.00001	0.00018	0.00031	0.00001	0.00000	0.00000	0.00002	0.00000	0.45272	0.01179	0.49250	0.01075	0.00756	0.00525	0.00388	0.00243	0.00019	0.00016	0.00052	0.00002	0.00009	0.00009	0.00022	0.00003	0.00002	0.00001	0.00037	0.00037	0.00040	0.00022	0.00001	0.00000	0.00000	0.00000	0.00000	0.00001	0.00000
Node4	67	CGC	0.00000	0.00000	0.00002	0.00000	0.00000	0.00000	0.00000	0.00000	0.00003	0.00000	0.00006	0.00000	0.00000	0.00000	0.00000	0.00000	0.00000	0.00000	0.00000	0.00000	0.00000	0.00000	0.00000	0.00000	0.00111	0.92384	0.00828	0.06665	0.00000	0.00000	0.00000	0.00000	0.00000	0.00000	0.00000	0.00000	0.00000	0.00000	0.00000	0.00000	0.00000	0.00000	0.00000	0.00000	0.00000	0.00000	0.00000	0.00000	0.00000	0.00000	0.00000	0.00000	0.00000	0.00000	0.00000	0.00000	0.00000	0.00000	0.00000	0.00000	0.00000
Node4	68	TTT	0.00000	0.00000	0.00000	0.00000	0.00000	0.00000	0.00000	0.00000	0.00000	0.00000	0.00000	0.00000	0.00000	0.00000	0.00001	0.00000	0.00000	0.00000	0.00000	0.00000	0.00000	0.00000	0.00000	0.00000	0.00000	0.00000	0.00000	0.00000	0.00000	0.00001	0.00001	0.00001	0.00000	0.00000	0.00000	0.00000	0.00000	0.00000	0.00000	0.00000	0.00000	0.00000	0.00000	0.00000	0.00000	0.00000	0.00000	0.00000	0.00038	0.00019	0.00000	0.00000	0.00000	0.00000	0.00000	0.00002	0.00000	0.00000	0.31964	0.00001	0.67970
Node4	69	GAA	0.00722	0.00220	0.00597	0.00262	0.00921	0.00695	0.00355	0.00253	0.00042	0.00207	0.00053	0.00192	0.00112	0.00132	0.00554	0.00045	0.00612	0.00494	0.01666	0.00183	0.00005	0.00009	0.00007	0.00004	0.00013	0.00217	0.00173	0.00014	0.00094	0.00163	0.00765	0.00067	0.50735	0.00590	0.29941	0.00626	0.00428	0.00492	0.00376	0.00224	0.00012	0.00017	0.00030	0.00002	0.00162	0.00263	0.00410	0.00075	0.02035	0.01844	0.00285	0.00291	0.00203	0.00252	0.00035	0.00080	0.00010	0.00114	0.00262	0.00213	0.00141
Node4	70	GGC	0.00000	0.00146	0.00005	0.00006	0.00000	0.00018	0.00001	0.00000	0.00000	0.00125	0.00000	0.00003	0.00000	0.00000	0.00000	0.00000	0.00000	0.00007	0.00009	0.00000	0.00000	0.00002	0.00001	0.00000	0.00000	0.00014	0.00002	0.00000	0.00000	0.00000	0.00000	0.00000	0.00013	0.08027	0.00095	0.00152	0.00002	0.00076	0.00027	0.00001	0.00236	0.86717	0.04000	0.00277	0.00000	0.00001	0.00000	0.00000	0.00000	0.00000	0.00000	0.00023	0.00009	0.00001	0.00001	0.00000	0.00000	0.00000	0.00000	0.00000	0.00000
Node4	71	CGC	0.00000	0.00000	0.00007	0.00000	0.00000	0.00001	0.00000	0.00000	0.00004	0.00000	0.00012	0.00000	0.00000	0.00000	0.00000	0.00000	0.00000	0.00002	0.00002	0.00000	0.00000	0.00000	0.00000	0.00000	0.00231	0.96770	0.02384	0.00586	0.00000	0.00000	0.00000	0.00000	0.00000	0.00000	0.00000	0.00000	0.00000	0.00000	0.00000	0.00000	0.00000	0.00000	0.00000	0.00000	0.00000	0.00000	0.00000	0.00000	0.00000	0.00000	0.00000	0.00000	0.00000	0.00000	0.00000	0.00000	0.00000	0.00000	0.00000	0.00000	0.00000
Node4	72	CTG	0.00000	0.00000	0.00000	0.00000	0.00000	0.00001	0.00000	0.00000	0.00000	0.00000	0.00000	0.00000	0.00002	0.00140	0.00096	0.00009	0.00000	0.00000	0.00001	0.00000	0.00000	0.00000	0.00000	0.00000	0.00000	0.00000	0.00000	0.00000	0.00412	0.15760	0.72389	0.00829	0.00000	0.00000	0.00000	0.00000	0.00000	0.00001	0.00001	0.00000	0.00000	0.00000	0.00000	0.00000	0.00003	0.00054	0.00150	0.00002	0.00001	0.00000	0.00000	0.00000	0.00000	0.00000	0.00001	0.00001	0.00000	0.00042	0.00015	0.10087	0.00001
Node4	73	GCC	0.01694	0.05548	0.02539	0.02717	0.01601	0.03635	0.00872	0.00866	0.00375	0.01997	0.00333	0.01231	0.00331	0.01477	0.01387	0.00601	0.00364	0.00931	0.01345	0.00315	0.00071	0.00220	0.00149	0.00106	0.00161	0.01496	0.00646	0.00250	0.00071	0.00483	0.00976	0.00178	0.03638	0.02585	0.05229	0.02326	0.04802	0.07894	0.02621	0.03227	0.03118	0.07041	0.04995	0.01700	0.00582	0.01600	0.02490	0.00373	0.01023	0.00434	0.00714	0.02468	0.01165	0.01290	0.01543	0.00318	0.00468	0.00070	0.00693	0.00325	0.00299
Node4	74	TGG	0.00000	0.00000	0.00000	0.00000	0.00000	0.00000	0.00000	0.00000	0.00000	0.00000	0.00000	0.00000	0.00000	0.00000	0.00000	0.00000	0.00000	0.00000	0.00000	0.00000	0.00000	0.00000	0.00000	0.00000	0.00000	0.00000	0.00000	0.00000	0.00000	0.00000	0.00000	0.00000	0.00000	0.00000	0.00000	0.00000	0.00000	0.00000	0.00000	0.00000	0.00000	0.00000	0.00000	0.00000	0.00000	0.00000	0.00000	0.00000	0.00000	0.00000	0.00000	0.00000	0.00000	0.00000	0.00000	1.00000	0.00000	0.00000	0.00000	0.00000	0.00000
Node4	75	AAT	0.00010	0.16799	0.00007	0.83062	0.00005	0.00005	0.00001	0.00004	0.00001	0.00016	0.00001	0.00032	0.00000	0.00000	0.00010	0.00000	0.00002	0.00003	0.00002	0.00004	0.00000	0.00000	0.00000	0.00000	0.00000	0.00000	0.00000	0.00000	0.00000	0.00000	0.00000	0.00000	0.00002	0.00007	0.00002	0.00017	0.00000	0.00000	0.00000	0.00000	0.00000	0.00000	0.00000	0.00000	0.00000	0.00000	0.00000	0.00000	0.00000	0.00000	0.00001	0.00001	0.00001	0.00002	0.00000	0.00000	0.00000	0.00000	0.00000	0.00000	0.00000
Node4	76	GGC	0.00000	0.00000	0.00000	0.00000	0.00000	0.00000	0.00000	0.00000	0.00000	0.00001	0.00000	0.00000	0.00000	0.00000	0.00000	0.00000	0.00000	0.00000	0.00000	0.00000	0.00000	0.00000	0.00000	0.00000	0.00000	0.00000	0.00000	0.00000	0.00000	0.00000	0.00000	0.00000	0.00000	0.00000	0.00000	0.00000	0.00000	0.00001	0.00000	0.00000	0.00142	0.97171	0.01785	0.00899	0.00000	0.00000	0.00000	0.00000	0.00000	0.00000	0.00000	0.00000	0.00000	0.00000	0.00000	0.00000	0.00000	0.00000	0.00000	0.00000	0.00000
Node4	77	AGT	0.00000	0.00002	0.00000	0.00002	0.00001	0.00002	0.00000	0.00001	0.00000	0.25133	0.00000	0.74830	0.00000	0.00000	0.00000	0.00000	0.00000	0.00000	0.00000	0.00000	0.00000	0.00000	0.00000	0.00000	0.00000	0.00000	0.00000	0.00000	0.00000	0.00000	0.00000	0.00000	0.00000	0.00000	0.00000	0.00000	0.00000	0.00000	0.00000	0.00000	0.00000	0.00000	0.00000	0.00000	0.00000	0.00000	0.00000	0.00000	0.00000	0.00000	0.00002	0.00008	0.00003	0.00013	0.00000	0.00000	0.00000	0.00000	0.00000	0.00000	0.00000
Node4	78	AAG	0.33201	0.09038	0.46441	0.04758	0.00082	0.00141	0.00046	0.00039	0.00662	0.00558	0.00938	0.00383	0.00001	0.00001	0.00012	0.00001	0.00084	0.00107	0.00303	0.00039	0.00000	0.00002	0.00001	0.00000	0.00119	0.01393	0.00508	0.00176	0.00000	0.00000	0.00001	0.00000	0.00246	0.00113	0.00289	0.00089	0.00012	0.00023	0.00010	0.00006	0.00008	0.00015	0.00017	0.00001	0.00001	0.00001	0.00003	0.00000	0.00006	0.00004	0.00023	0.00040	0.00033	0.00020	0.00001	0.00001	0.00001	0.00000	0.00000	0.00000	0.00000
Node4	79	AAC	0.00937	0.80707	0.00895	0.13351	0.00018	0.00079	0.00012	0.00012	0.00016	0.00287	0.00020	0.00078	0.00000	0.00001	0.00003	0.00000	0.00031	0.02094	0.00097	0.00511	0.00000	0.00001	0.00000	0.00000	0.00005	0.00099	0.00022	0.00008	0.00000	0.00000	0.00000	0.00000	0.00054	0.00186	0.00064	0.00072	0.00004	0.00015	0.00003	0.00002	0.00021	0.00161	0.00031	0.00008	0.00000	0.00001	0.00001	0.00000	0.00022	0.00008	0.00005	0.00034	0.00010	0.00008	0.00002	0.00000	0.00000	0.00000	0.00001	0.00000	0.00000
Node4	80	ACG	0.00000	0.00002	0.00001	0.00001	0.21593	0.33671	0.37313	0.07351	0.00000	0.00015	0.00000	0.00003	0.00000	0.00001	0.00001	0.00000	0.00000	0.00000	0.00000	0.00000	0.00000	0.00000	0.00000	0.00000	0.00000	0.00000	0.00000	0.00000	0.00000	0.00000	0.00000	0.00000	0.00000	0.00000	0.00001	0.00000	0.00002	0.00002	0.00001	0.00000	0.00000	0.00000	0.00000	0.00000	0.00001	0.00002	0.00001	0.00000	0.00000	0.00000	0.00004	0.00019	0.00008	0.00004	0.00000	0.00000	0.00000	0.00000	0.00000	0.00000	0.00000
Node4	81	AAG	0.07155	0.02220	0.30440	0.00527	0.00130	0.00964	0.00186	0.00071	0.00112	0.00716	0.00403	0.00114	0.00006	0.00039	0.00119	0.00009	0.00188	0.00815	0.02370	0.00085	0.00002	0.00035	0.00023	0.00002	0.00052	0.02411	0.00774	0.00083	0.00002	0.00026	0.00045	0.00003	0.06876	0.17433	0.19151	0.03083	0.00128	0.00822	0.00313	0.00086	0.00018	0.00163	0.00110	0.00006	0.00013	0.00073	0.00099	0.00007	0.00301	0.00078	0.00048	0.00457	0.00232	0.00070	0.00020	0.00026	0.00004	0.00002	0.00206	0.00013	0.00032
Node4	82	GAC	0.00000	0.00002	0.00000	0.00000	0.00000	0.00000	0.00000	0.00000	0.00000	0.00000	0.00000	0.00000	0.00000	0.00000	0.00000	0.00000	0.00000	0.00000	0.00000	0.00000	0.00000	0.00000	0.00000	0.00000	0.00000	0.00000	0.00000	0.00000	0.00000	0.00000	0.00000	0.00000	0.00003	0.94718	0.00012	0.05263	0.00000	0.00000	0.00000	0.00000	0.00000	0.00000	0.00000	0.00000	0.00000	0.00000	0.00000	0.00000	0.00000	0.00000	0.00000	0.00000	0.00000	0.00000	0.00000	0.00000	0.00000	0.00000	0.00000	0.00000	0.00000
Node4	83	TTG	0.00000	0.00000	0.00000	0.00000	0.00000	0.00000	0.00000	0.00000	0.00000	0.00000	0.00000	0.00000	0.00003	0.00061	0.00096	0.00010	0.00000	0.00000	0.00000	0.00000	0.00000	0.00000	0.00000	0.00000	0.00000	0.00000	0.00000	0.00000	0.00595	0.00674	0.20457	0.00270	0.00000	0.00000	0.00000	0.00000	0.00000	0.00000	0.00001	0.00000	0.00000	0.00000	0.00000	0.00000	0.00011	0.00045	0.00355	0.00005	0.00000	0.00000	0.00000	0.00000	0.00000	0.00000	0.00000	0.00000	0.00000	0.00081	0.00005	0.77329	0.00001
Node4	84	CAG	0.00000	0.00000	0.00001	0.00000	0.00000	0.00000	0.00000	0.00000	0.00000	0.00000	0.00000	0.00000	0.00000	0.00000	0.00000	0.00000	0.03154	0.00000	0.96840	0.00000	0.00000	0.00000	0.00000	0.00000	0.00000	0.00000	0.00001	0.00000	0.00000	0.00000	0.00000	0.00000	0.00001	0.00000	0.00003	0.00000	0.00000	0.00000	0.00000	0.00000	0.00000	0.00000	0.00000	0.00000	0.00000	0.00000	0.00000	0.00000	0.00000	0.00000	0.00000	0.00000	0.00000	0.00000	0.00000	0.00000	0.00000	0.00000	0.00000	0.00000	0.00000
Node4	85	GAC	0.00000	0.00004	0.00000	0.00001	0.00000	0.00000	0.00000	0.00000	0.00000	0.00000	0.00000	0.00000	0.00000	0.00000	0.00000	0.00000	0.00000	0.00000	0.00000	0.00000	0.00000	0.00000	0.00000	0.00000	0.00000	0.00000	0.00000	0.00000	0.00000	0.00000	0.00000	0.00000	0.00007	0.92151	0.00022	0.07813	0.00000	0.00000	0.00000	0.00000	0.00000	0.00000	0.00000	0.00000	0.00000	0.00000	0.00000	0.00000	0.00000	0.00000	0.00000	0.00000	0.00000	0.00000	0.00000	0.00000	0.00000	0.00000	0.00000	0.00000	0.00000
Node4	86	GGC	0.00002	0.00057	0.00015	0.00005	0.00002	0.00037	0.00005	0.00001	0.00001	0.00094	0.00003	0.00009	0.00000	0.00008	0.00035	0.00000	0.00001	0.00008	0.00021	0.00000	0.00000	0.00002	0.00002	0.00000	0.00000	0.00022	0.00017	0.00000	0.00001	0.00031	0.00039	0.00001	0.00006	0.00026	0.00040	0.00003	0.00043	0.00269	0.00192	0.00018	0.06262	0.65807	0.24453	0.02314	0.00003	0.00029	0.00031	0.00001	0.00004	0.00000	0.00002	0.00025	0.00018	0.00001	0.00014	0.00005	0.00001	0.00000	0.00009	0.00004	0.00001
Node4	87	TCC	0.00000	0.00000	0.00000	0.00000	0.00001	0.00004	0.00000	0.00000	0.00000	0.00031	0.00000	0.00003	0.00000	0.00000	0.00000	0.00000	0.00000	0.00000	0.00000	0.00000	0.00000	0.00000	0.00000	0.00000	0.00000	0.00000	0.00000	0.00000	0.00000	0.00000	0.00000	0.00000	0.00000	0.00000	0.00000	0.00000	0.00001	0.00002	0.00000	0.00001	0.00000	0.00000	0.00000	0.00000	0.00000	0.00000	0.00000	0.00000	0.00000	0.00000	0.07478	0.85453	0.02627	0.04396	0.00000	0.00000	0.00000	0.00000	0.00000	0.00000	0.00000
Node4	88	ATC	0.00000	0.00000	0.00000	0.00000	0.00000	0.00001	0.00000	0.00000	0.00000	0.00000	0.00000	0.00000	0.00866	0.70503	0.00012	0.28220	0.00000	0.00000	0.00000	0.00000	0.00000	0.00000	0.00000	0.00000	0.00000	0.00000	0.00000	0.00000	0.00001	0.00014	0.00015	0.00004	0.00000	0.00000	0.00000	0.00000	0.00000	0.00000	0.00000	0.00000	0.00000	0.00000	0.00000	0.00000	0.00019	0.00173	0.00137	0.00029	0.00000	0.00000	0.00000	0.00000	0.00000	0.00000	0.00000	0.00000	0.00000	0.00000	0.00001	0.00002	0.00000
Node4	89	TAC	0.00000	0.00002	0.00000	0.00000	0.00000	0.00003	0.00000	0.00000	0.00000	0.00001	0.00000	0.00000	0.00000	0.00007	0.00006	0.00001	0.00000	0.00084	0.00002	0.00005	0.00000	0.00000	0.00000	0.00000	0.00000	0.00003	0.00000	0.00000	0.00000	0.00012	0.00011	0.00001	0.00000	0.00000	0.00001	0.00000	0.00000	0.00003	0.00000	0.00000	0.00000	0.00000	0.00000	0.00000	0.00000	0.00010	0.00004	0.00000	0.85125	0.10725	0.00000	0.00002	0.00000	0.00000	0.00006	0.00046	0.00001	0.00000	0.03673	0.00002	0.00260
Node4	90	ATC	0.00000	0.00000	0.00000	0.00000	0.00000	0.00000	0.00000	0.00000	0.00000	0.00000	0.00000	0.00000	0.00137	0.92676	0.00003	0.07076	0.00000	0.00000	0.00000	0.00000	0.00000	0.00000	0.00000	0.00000	0.00000	0.00000	0.00000	0.00000	0.00000	0.00005	0.00005	0.00000	0.00000	0.00000	0.00000	0.00000	0.00000	0.00000	0.00000	0.00000	0.00000	0.00000	0.00000	0.00000	0.00001	0.00060	0.00033	0.00002	0.00000	0.00000	0.00000	0.00000	0.00000	0.00000	0.00000	0.00000	0.00000	0.00000	0.00000	0.00000	0.00000
Node4	91	ACC	0.00009	0.09583	0.00082	0.00148	0.00255	0.39210	0.01236	0.00281	0.00001	0.01673	0.00004	0.00032	0.00015	0.01578	0.00621	0.00046	0.00009	0.00590	0.00325	0.00012	0.00000	0.00054	0.00004	0.00001	0.00002	0.00495	0.00103	0.00004	0.00041	0.35681	0.01680	0.00221	0.00009	0.00282	0.00058	0.00007	0.00014	0.01448	0.00074	0.00015	0.00001	0.00133	0.00007	0.00000	0.00014	0.01460	0.00339	0.00013	0.00233	0.00008	0.00010	0.01012	0.00105	0.00021	0.00232	0.00005	0.00008	0.00008	0.00288	0.00191	0.00007
Node4	92	AAT	0.00033	0.45761	0.00018	0.53261	0.00245	0.00173	0.00036	0.00112	0.00002	0.00104	0.00001	0.00100	0.00000	0.00000	0.00002	0.00000	0.00005	0.00008	0.00004	0.00003	0.00000	0.00000	0.00000	0.00000	0.00000	0.00002	0.00000	0.00000	0.00000	0.00000	0.00000	0.00000	0.00012	0.00027	0.00006	0.00028	0.00001	0.00003	0.00000	0.00002	0.00001	0.00002	0.00001	0.00000	0.00000	0.00000	0.00000	0.00000	0.00001	0.00001	0.00006	0.00017	0.00005	0.00013	0.00001	0.00000	0.00000	0.00000	0.00000	0.00000	0.00000
Node4	93	GTG	0.00000	0.00000	0.00000	0.00000	0.00000	0.00001	0.00001	0.00000	0.00000	0.00000	0.00000	0.00000	0.00004	0.00141	0.00002	0.00005	0.00000	0.00000	0.00000	0.00000	0.00000	0.00000	0.00000	0.00000	0.00000	0.00000	0.00000	0.00000	0.00000	0.00001	0.00006	0.00000	0.00000	0.00000	0.00000	0.00000	0.00000	0.00002	0.00002	0.00000	0.00000	0.00000	0.00000	0.00000	0.08709	0.37954	0.52195	0.00974	0.00000	0.00000	0.00000	0.00000	0.00000	0.00000	0.00000	0.00000	0.00000	0.00000	0.00000	0.00000	0.00000
Node4	94	ACC	0.00000	0.00001	0.00000	0.00000	0.00105	0.98833	0.00867	0.00172	0.00000	0.00007	0.00000	0.00000	0.00000	0.00000	0.00000	0.00000	0.00000	0.00000	0.00000	0.00000	0.00000	0.00000	0.00000	0.00000	0.00000	0.00000	0.00000	0.00000	0.00000	0.00000	0.00000	0.00000	0.00000	0.00000	0.00000	0.00000	0.00000	0.00002	0.00000	0.00000	0.00000	0.00000	0.00000	0.00000	0.00000	0.00003	0.00000	0.00000	0.00000	0.00000	0.00000	0.00007	0.00001	0.00000	0.00000	0.00000	0.00000	0.00000	0.00000	0.00000	0.00000
Node4	95	TTC	0.00001	0.00002	0.00001	0.00001	0.00001	0.00005	0.00001	0.00001	0.00000	0.00001	0.00000	0.00000	0.00004	0.00042	0.00061	0.00010	0.00000	0.00018	0.00001	0.00002	0.00000	0.00000	0.00000	0.00000	0.00000	0.00002	0.00001	0.00000	0.00007	0.00187	0.00278	0.00025	0.00001	0.00001	0.00002	0.00000	0.00002	0.00005	0.00002	0.00001	0.00000	0.00001	0.00000	0.00000	0.00003	0.00022	0.00026	0.00003	0.05136	0.00913	0.00000	0.00003	0.00001	0.00001	0.00009	0.00097	0.00002	0.00010	0.82321	0.00255	0.10529
Node4	96	AAT	0.00023	0.34979	0.00014	0.63571	0.00005	0.00009	0.00002	0.00005	0.00001	0.00045	0.00001	0.00059	0.00000	0.00000	0.00000	0.00000	0.00005	0.00009	0.00005	0.00007	0.00000	0.00000	0.00000	0.00000	0.00000	0.00002	0.00000	0.00000	0.00000	0.00000	0.00000	0.00000	0.00044	0.00393	0.00025	0.00773	0.00000	0.00001	0.00000	0.00001	0.00001	0.00003	0.00001	0.00001	0.00000	0.00000	0.00000	0.00000	0.00001	0.00001	0.00001	0.00005	0.00001	0.00006	0.00000	0.00000	0.00000	0.00000	0.00000	0.00000	0.00000
Node4	97	GAC	0.00001	0.00135	0.00003	0.00018	0.00000	0.00009	0.00000	0.00000	0.00000	0.00015	0.00000	0.00001	0.00000	0.00000	0.00000	0.00000	0.00001	0.00389	0.00014	0.00018	0.00000	0.00001	0.00000	0.00000	0.00000	0.00010	0.00001	0.00000	0.00000	0.00000	0.00000	0.00000	0.00034	0.94889	0.00149	0.04294	0.00000	0.00004	0.00001	0.00000	0.00000	0.00005	0.00000	0.00000	0.00000	0.00000	0.00000	0.00000	0.00002	0.00000	0.00000	0.00006	0.00001	0.00000	0.00000	0.00000	0.00000	0.00000	0.00000	0.00000	0.00000
Node4	98	ACC	0.00107	0.00181	0.00159	0.00088	0.26767	0.43119	0.13108	0.09257	0.00018	0.00638	0.00016	0.00200	0.00025	0.00101	0.00097	0.00037	0.00022	0.00036	0.00088	0.00010	0.00004	0.00012	0.00007	0.00006	0.00006	0.00087	0.00033	0.00009	0.00003	0.00024	0.00044	0.00008	0.00242	0.00108	0.00334	0.00068	0.00446	0.00633	0.00228	0.00187	0.00016	0.00049	0.00030	0.00009	0.00060	0.00173	0.00175	0.00024	0.00036	0.00015	0.00349	0.01335	0.00601	0.00412	0.00067	0.00009	0.00019	0.00003	0.00027	0.00014	0.00011
Node4	99	GGC	0.00000	0.00000	0.00000	0.00000	0.00000	0.00000	0.00000	0.00000	0.00000	0.00001	0.00000	0.00000	0.00000	0.00000	0.00000	0.00000	0.00000	0.00000	0.00000	0.00000	0.00000	0.00000	0.00000	0.00000	0.00000	0.00000	0.00000	0.00000	0.00000	0.00000	0.00000	0.00000	0.00000	0.00000	0.00000	0.00000	0.00000	0.00001	0.00001	0.00000	0.01595	0.50021	0.47652	0.00726	0.00000	0.00000	0.00000	0.00000	0.00000	0.00000	0.00000	0.00000	0.00000	0.00000	0.00000	0.00000	0.00000	0.00000	0.00000	0.00000	0.00000
Node4	100	ACC	0.00006	0.00172	0.00034	0.00016	0.02019	0.89221	0.04502	0.01969	0.00000	0.00449	0.00001	0.00028	0.00001	0.00014	0.00007	0.00001	0.00001	0.00019	0.00032	0.00001	0.00000	0.00004	0.00002	0.00000	0.00000	0.00047	0.00006	0.00000	0.00000	0.00003	0.00001	0.00000	0.00040	0.00461	0.00146	0.00022	0.00009	0.00146	0.00026	0.00006	0.00000	0.00011	0.00001	0.00000	0.00002	0.00053	0.00015	0.00001	0.00003	0.00000	0.00011	0.00344	0.00114	0.00022	0.00007	0.00000	0.00001	0.00000	0.00001	0.00000	0.00000
Node4	101	TAC	0.00000	0.00000	0.00000	0.00000	0.00000	0.00000	0.00000	0.00000	0.00000	0.00000	0.00000	0.00000	0.00000	0.00000	0.00000	0.00000	0.00000	0.00004	0.00000	0.00000	0.00000	0.00000	0.00000	0.00000	0.00000	0.00000	0.00000	0.00000	0.00000	0.00000	0.00000	0.00000	0.00000	0.00000	0.00000	0.00000	0.00000	0.00000	0.00000	0.00000	0.00000	0.00000	0.00000	0.00000	0.00000	0.00000	0.00000	0.00000	0.88439	0.10596	0.00000	0.00000	0.00000	0.00000	0.00000	0.00004	0.00000	0.00000	0.00706	0.00000	0.00248
Node4	102	ATG	0.00501	0.00091	0.01217	0.00027	0.00194	0.00659	0.00274	0.00040	0.01432	0.00133	0.02418	0.00042	0.00311	0.01073	0.62491	0.00141	0.00205	0.00160	0.01208	0.00046	0.00001	0.00005	0.00010	0.00002	0.03864	0.06346	0.06422	0.00804	0.00256	0.01038	0.03433	0.00324	0.00087	0.00030	0.00340	0.00012	0.00122	0.00335	0.00287	0.00041	0.00006	0.00025	0.00038	0.00002	0.00187	0.00850	0.01277	0.00053	0.00146	0.00030	0.00017	0.00049	0.00050	0.00012	0.00124	0.00081	0.00024	0.00046	0.00168	0.00362	0.00033
Node4	103	TGC	0.00000	0.00000	0.00000	0.00000	0.00000	0.00000	0.00000	0.00000	0.00000	0.00000	0.00000	0.00000	0.00000	0.00000	0.00000	0.00000	0.00000	0.00000	0.00000	0.00000	0.00000	0.00000	0.00000	0.00000	0.00000	0.00000	0.00000	0.00000	0.00000	0.00000	0.00000	0.00000	0.00000	0.00000	0.00000	0.00000	0.00000	0.00000	0.00000	0.00000	0.00000	0.00000	0.00000	0.00000	0.00000	0.00000	0.00000	0.00000	0.00000	0.00000	0.00000	0.00000	0.00000	0.00000	0.94478	0.00000	0.05521	0.00000	0.00000	0.00000	0.00000
Node4	104	TTC	0.00086	0.00239	0.00431	0.00031	0.00037	0.00646	0.00087	0.00023	0.00055	0.00171	0.00220	0.00020	0.00035	0.00804	0.08464	0.00053	0.00022	0.04589	0.00491	0.00436	0.00000	0.00008	0.00003	0.00000	0.00028	0.02167	0.00404	0.00062	0.00021	0.01319	0.02144	0.00066	0.00022	0.00026	0.00119	0.00003	0.00023	0.00378	0.00077	0.00019	0.00001	0.00027	0.00009	0.00000	0.00025	0.00642	0.00497	0.00019	0.31475	0.03784	0.00010	0.00204	0.00067	0.00020	0.00236	0.00486	0.00024	0.00013	0.36237	0.00316	0.02077
Node4	105	TTC	0.00000	0.00000	0.00000	0.00000	0.00000	0.00002	0.00000	0.00000	0.00000	0.00000	0.00000	0.00000	0.00000	0.00053	0.00006	0.00002	0.00000	0.00001	0.00000	0.00000	0.00000	0.00000	0.00000	0.00000	0.00000	0.00000	0.00000	0.00000	0.00000	0.00032	0.00019	0.00001	0.00000	0.00000	0.00000	0.00000	0.00000	0.00003	0.00000	0.00000	0.00000	0.00000	0.00000	0.00000	0.00002	0.00211	0.00033	0.00003	0.00083	0.00003	0.00000	0.00001	0.00000	0.00000	0.00002	0.00002	0.00000	0.00000	0.96299	0.00002	0.03240
Node4	106	AAC	0.00011	0.66252	0.00030	0.09660	0.00002	0.00048	0.00003	0.00003	0.00000	0.00197	0.00000	0.00027	0.00000	0.00000	0.00000	0.00000	0.00003	0.00049	0.00019	0.00007	0.00000	0.00001	0.00000	0.00000	0.00000	0.00011	0.00001	0.00000	0.00000	0.00000	0.00000	0.00000	0.00064	0.20244	0.00131	0.03160	0.00000	0.00008	0.00001	0.00001	0.00001	0.00021	0.00004	0.00001	0.00000	0.00000	0.00000	0.00000	0.00003	0.00001	0.00001	0.00024	0.00006	0.00003	0.00000	0.00000	0.00000	0.00000	0.00000	0.00000	0.00000
Node4	107	CGA	0.00012	0.00000	0.00020	0.00000	0.00000	0.00000	0.00000	0.00000	0.03765	0.00001	0.00584	0.00000	0.00000	0.00000	0.00000	0.00000	0.00001	0.00001	0.00002	0.00000	0.00000	0.00000	0.00000	0.00000	0.58779	0.22013	0.03815	0.11005	0.00000	0.00000	0.00000	0.00000	0.00000	0.00000	0.00000	0.00000	0.00000	0.00000	0.00000	0.00000	0.00000	0.00000	0.00000	0.00000	0.00000	0.00000	0.00000	0.00000	0.00000	0.00000	0.00000	0.00000	0.00000	0.00000	0.00000	0.00000	0.00000	0.00000	0.00000	0.00000	0.00000
Node4	108	ACC	0.00002	0.00025	0.00009	0.00003	0.04095	0.65500	0.25426	0.02837	0.00000	0.00137	0.00000	0.00010	0.00017	0.00685	0.00051	0.00045	0.00000	0.00004	0.00007	0.00000	0.00000	0.00001	0.00000	0.00000	0.00000	0.00012	0.00003	0.00000	0.00000	0.00022	0.00019	0.00001	0.00002	0.00004	0.00008	0.00000	0.00008	0.00083	0.00019	0.00004	0.00000	0.00002	0.00000	0.00000	0.00024	0.00414	0.00292	0.00013	0.00003	0.00000	0.00006	0.00129	0.00048	0.00009	0.00009	0.00000	0.00001	0.00000	0.00004	0.00002	0.00000
Node4	109	CTC	0.00000	0.00000	0.00000	0.00000	0.00000	0.00000	0.00000	0.00000	0.00000	0.00000	0.00000	0.00000	0.00000	0.00003	0.00001	0.00000	0.00000	0.00000	0.00000	0.00000	0.00000	0.00000	0.00000	0.00000	0.00000	0.00000	0.00000	0.00000	0.00034	0.93754	0.00277	0.05891	0.00000	0.00000	0.00000	0.00000	0.00000	0.00000	0.00000	0.00000	0.00000	0.00000	0.00000	0.00000	0.00000	0.00001	0.00000	0.00000	0.00000	0.00000	0.00000	0.00000	0.00000	0.00000	0.00000	0.00000	0.00000	0.00001	0.00001	0.00037	0.00000
Node4	110	ATC	0.00048	0.00077	0.00082	0.00036	0.00248	0.02984	0.00539	0.00155	0.00012	0.00072	0.00012	0.00030	0.00929	0.45859	0.01184	0.04301	0.00011	0.00074	0.00062	0.00013	0.00002	0.00011	0.00007	0.00004	0.00005	0.00078	0.00030	0.00009	0.00061	0.01902	0.02536	0.00205	0.00079	0.00041	0.00132	0.00029	0.00151	0.00394	0.00136	0.00100	0.00011	0.00034	0.00023	0.00006	0.01184	0.16443	0.16647	0.00963	0.00220	0.00076	0.00023	0.00112	0.00048	0.00041	0.00195	0.00064	0.00047	0.00040	0.00690	0.00350	0.00144
Node4	111	TTT	0.00000	0.00000	0.00000	0.00000	0.00000	0.00000	0.00000	0.00000	0.00000	0.00000	0.00000	0.00000	0.00000	0.00000	0.00001	0.00000	0.00000	0.00000	0.00000	0.00000	0.00000	0.00000	0.00000	0.00000	0.00000	0.00000	0.00000	0.00000	0.00000	0.00000	0.00000	0.00001	0.00000	0.00000	0.00000	0.00000	0.00000	0.00000	0.00000	0.00000	0.00000	0.00000	0.00000	0.00000	0.00000	0.00000	0.00000	0.00000	0.00268	0.00686	0.00000	0.00000	0.00000	0.00000	0.00000	0.00003	0.00000	0.00000	0.07765	0.00001	0.91272
Node4	112	CCC	0.00002	0.00465	0.00014	0.00046	0.00002	0.00036	0.00005	0.00002	0.00000	0.00070	0.00000	0.00005	0.00000	0.00001	0.00000	0.00000	0.00001	0.00017	0.00020	0.00001	0.00134	0.97008	0.00842	0.00411	0.00000	0.00011	0.00006	0.00000	0.00000	0.00001	0.00000	0.00000	0.00030	0.00554	0.00091	0.00064	0.00002	0.00036	0.00005	0.00002	0.00000	0.00012	0.00001	0.00000	0.00000	0.00002	0.00001	0.00000	0.00002	0.00000	0.00002	0.00073	0.00013	0.00005	0.00001	0.00000	0.00000	0.00000	0.00000	0.00000	0.00000
Node4	113	AAC	0.00002	0.95411	0.00004	0.04398	0.00001	0.00009	0.00001	0.00001	0.00000	0.00038	0.00000	0.00006	0.00000	0.00000	0.00000	0.00000	0.00000	0.00048	0.00002	0.00005	0.00000	0.00000	0.00000	0.00000	0.00000	0.00002	0.00000	0.00000	0.00000	0.00000	0.00000	0.00000	0.00001	0.00023	0.00001	0.00005	0.00000	0.00001	0.00000	0.00000	0.00000	0.00002	0.00000	0.00000	0.00000	0.00000	0.00000	0.00000	0.00026	0.00004	0.00000	0.00005	0.00001	0.00001	0.00000	0.00000	0.00000	0.00000	0.00000	0.00000	0.00000
Node4	114	GAT	0.01908	0.03864	0.02677	0.02530	0.01092	0.02600	0.00620	0.00645	0.00354	0.01247	0.00315	0.00901	0.00344	0.01458	0.01259	0.00665	0.00459	0.01015	0.01631	0.00375	0.00096	0.00223	0.00157	0.00170	0.00154	0.01431	0.00634	0.00238	0.00089	0.00511	0.01097	0.00239	0.08036	0.12542	0.11133	0.14221	0.01589	0.02105	0.00926	0.01108	0.00642	0.01663	0.01160	0.00378	0.00465	0.01260	0.02071	0.00319	0.01521	0.00699	0.00410	0.01474	0.00676	0.00821	0.00966	0.00601	0.00295	0.00090	0.00947	0.00407	0.00476
Node4	115	TAC	0.00000	0.00001	0.00000	0.00000	0.00000	0.00000	0.00000	0.00000	0.00000	0.00000	0.00000	0.00000	0.00000	0.00000	0.00000	0.00000	0.00000	0.00296	0.00000	0.00060	0.00000	0.00000	0.00000	0.00000	0.00000	0.00001	0.00000	0.00000	0.00000	0.00000	0.00000	0.00000	0.00000	0.00000	0.00000	0.00000	0.00000	0.00000	0.00000	0.00000	0.00000	0.00000	0.00000	0.00000	0.00000	0.00000	0.00000	0.00000	0.65177	0.34290	0.00000	0.00000	0.00000	0.00000	0.00001	0.00011	0.00000	0.00000	0.00132	0.00000	0.00026
Node4	116	GAG	0.00777	0.00192	0.04733	0.00078	0.00057	0.00230	0.00165	0.00017	0.00015	0.00170	0.00122	0.00033	0.00001	0.00003	0.00015	0.00001	0.00063	0.00066	0.01132	0.00009	0.00001	0.00004	0.00008	0.00001	0.00006	0.00218	0.00309	0.00006	0.00000	0.00001	0.00004	0.00000	0.16115	0.02240	0.71970	0.00697	0.00027	0.00120	0.00076	0.00014	0.00005	0.00018	0.00043	0.00001	0.00002	0.00010	0.00020	0.00001	0.00010	0.00003	0.00013	0.00067	0.00098	0.00013	0.00002	0.00002	0.00000	0.00000	0.00001	0.00001	0.00000
Node4	117	TAC	0.00000	0.00001	0.00000	0.00000	0.00000	0.00001	0.00000	0.00000	0.00000	0.00000	0.00000	0.00000	0.00000	0.00003	0.00004	0.00000	0.00000	0.00073	0.00000	0.00009	0.00000	0.00000	0.00000	0.00000	0.00000	0.00001	0.00000	0.00000	0.00000	0.00006	0.00004	0.00001	0.00000	0.00000	0.00000	0.00000	0.00000	0.00001	0.00000	0.00000	0.00000	0.00000	0.00000	0.00000	0.00000	0.00002	0.00001	0.00000	0.48707	0.09854	0.00000	0.00001	0.00000	0.00000	0.00002	0.00040	0.00000	0.00000	0.34000	0.00002	0.07284
Node4	118	CAC	0.00342	0.26750	0.01595	0.01965	0.00027	0.00523	0.00052	0.00015	0.00056	0.00914	0.00138	0.00055	0.00000	0.00004	0.00007	0.00000	0.00181	0.41905	0.02173	0.01794	0.00000	0.00011	0.00003	0.00000	0.00078	0.09867	0.01497	0.00132	0.00000	0.00003	0.00004	0.00000	0.01377	0.02741	0.04695	0.00249	0.00007	0.00245	0.00028	0.00006	0.00003	0.00089	0.00017	0.00001	0.00000	0.00017	0.00005	0.00000	0.00152	0.00017	0.00006	0.00186	0.00036	0.00011	0.00008	0.00002	0.00001	0.00000	0.00005	0.00000	0.00000
Node4	119	ACC	0.00000	0.00004	0.00001	0.00000	0.00553	0.96893	0.01742	0.00590	0.00000	0.00031	0.00000	0.00001	0.00000	0.00036	0.00002	0.00001	0.00000	0.00001	0.00001	0.00000	0.00000	0.00000	0.00000	0.00000	0.00000	0.00003	0.00000	0.00000	0.00000	0.00002	0.00001	0.00000	0.00000	0.00001	0.00001	0.00000	0.00001	0.00015	0.00002	0.00000	0.00000	0.00000	0.00000	0.00000	0.00001	0.00056	0.00011	0.00001	0.00000	0.00000	0.00001	0.00032	0.00009	0.00001	0.00002	0.00000	0.00000	0.00000	0.00001	0.00000	0.00000
Node4	120	AAC	0.00001	0.82794	0.00005	0.00832	0.00002	0.00059	0.00006	0.00002	0.00000	0.15961	0.00000	0.00158	0.00000	0.00000	0.00000	0.00000	0.00000	0.00009	0.00004	0.00000	0.00000	0.00000	0.00000	0.00000	0.00000	0.00003	0.00000	0.00000	0.00000	0.00000	0.00000	0.00000	0.00001	0.00034	0.00002	0.00002	0.00000	0.00006	0.00000	0.00000	0.00000	0.00010	0.00001	0.00000	0.00000	0.00000	0.00000	0.00000	0.00001	0.00000	0.00001	0.00079	0.00023	0.00002	0.00001	0.00000	0.00000	0.00000	0.00000	0.00000	0.00000
Node4	121	ATC	0.00000	0.00000	0.00000	0.00000	0.00000	0.00050	0.00001	0.00000	0.00000	0.00000	0.00000	0.00000	0.00017	0.72970	0.00006	0.00221	0.00000	0.00000	0.00000	0.00000	0.00000	0.00000	0.00000	0.00000	0.00000	0.00001	0.00000	0.00000	0.00000	0.00110	0.00030	0.00000	0.00000	0.00000	0.00000	0.00000	0.00001	0.00578	0.00008	0.00001	0.00000	0.00000	0.00000	0.00000	0.00022	0.23500	0.02441	0.00033	0.00000	0.00000	0.00000	0.00001	0.00000	0.00000	0.00003	0.00000	0.00000	0.00000	0.00005	0.00000	0.00000
Node4	122	AAC	0.00007	0.92206	0.00009	0.05531	0.00429	0.00963	0.00158	0.00146	0.00001	0.00354	0.00001	0.00070	0.00000	0.00000	0.00001	0.00000	0.00001	0.00008	0.00003	0.00001	0.00000	0.00000	0.00000	0.00000	0.00000	0.00003	0.00000	0.00000	0.00000	0.00000	0.00000	0.00000	0.00004	0.00022	0.00003	0.00007	0.00001	0.00004	0.00001	0.00001	0.00000	0.00003	0.00000	0.00000	0.00000	0.00001	0.00000	0.00000	0.00001	0.00000	0.00005	0.00034	0.00011	0.00008	0.00001	0.00000	0.00000	0.00000	0.00000	0.00000	0.00000
Node4	123	AAG	0.07754	0.00001	0.92217	0.00000	0.00000	0.00000	0.00000	0.00000	0.00003	0.00000	0.00014	0.00000	0.00000	0.00000	0.00000	0.00000	0.00000	0.00000	0.00001	0.00000	0.00000	0.00000	0.00000	0.00000	0.00000	0.00003	0.00002	0.00000	0.00000	0.00000	0.00000	0.00000	0.00001	0.00000	0.00002	0.00000	0.00000	0.00000	0.00000	0.00000	0.00000	0.00000	0.00000	0.00000	0.00000	0.00000	0.00000	0.00000	0.00000	0.00000	0.00000	0.00000	0.00000	0.00000	0.00000	0.00000	0.00000	0.00000	0.00000	0.00000	0.00000
Node4	124	ACC	0.00005	0.00120	0.00032	0.00010	0.00608	0.40244	0.01520	0.00641	0.00001	0.01590	0.00002	0.00068	0.00003	0.00136	0.00083	0.00008	0.00001	0.00151	0.00021	0.00005	0.00000	0.00019	0.00001	0.00000	0.00000	0.00065	0.00008	0.00001	0.00001	0.00115	0.00052	0.00003	0.00004	0.00022	0.00018	0.00002	0.00031	0.00622	0.00068	0.00028	0.00000	0.00018	0.00002	0.00000	0.00007	0.00230	0.00093	0.00006	0.01016	0.00103	0.00216	0.14252	0.01700	0.00630	0.00148	0.00018	0.00017	0.00001	0.34032	0.00012	0.01192
Node4	125	ATC	0.00000	0.00000	0.00000	0.00000	0.00000	0.00011	0.00001	0.00000	0.00000	0.00000	0.00000	0.00000	0.00138	0.96089	0.00051	0.01467	0.00000	0.00000	0.00000	0.00000	0.00000	0.00000	0.00000	0.00000	0.00000	0.00000	0.00000	0.00000	0.00001	0.00191	0.00167	0.00005	0.00000	0.00000	0.00000	0.00000	0.00000	0.00004	0.00000	0.00000	0.00000	0.00000	0.00000	0.00000	0.00013	0.00820	0.00372	0.00015	0.00009	0.00000	0.00000	0.00000	0.00000	0.00000	0.00002	0.00001	0.00000	0.00000	0.00617	0.00009	0.00014
Node4	126	ACC	0.00068	0.00779	0.00247	0.00123	0.02916	0.68508	0.05346	0.03592	0.00006	0.00887	0.00013	0.00116	0.00125	0.03958	0.00591	0.00547	0.00040	0.02823	0.00641	0.00191	0.00000	0.00020	0.00005	0.00002	0.00002	0.00454	0.00060	0.00006	0.00005	0.00399	0.00153	0.00019	0.00078	0.00234	0.00250	0.00028	0.00054	0.00813	0.00138	0.00051	0.00001	0.00027	0.00004	0.00000	0.00090	0.03012	0.00855	0.00088	0.00332	0.00037	0.00025	0.00620	0.00167	0.00065	0.00129	0.00008	0.00012	0.00002	0.00204	0.00020	0.00015
Node4	127	CTT	0.00002	0.00002	0.00003	0.00001	0.00006	0.00016	0.00005	0.00003	0.00000	0.00002	0.00000	0.00001	0.01534	0.05584	0.00578	0.05970	0.00001	0.00002	0.00003	0.00001	0.00000	0.00000	0.00000	0.00000	0.00000	0.00003	0.00001	0.00000	0.03803	0.07614	0.09252	0.43931	0.00003	0.00001	0.00004	0.00001	0.00008	0.00012	0.00006	0.00006	0.00000	0.00001	0.00001	0.00000	0.00195	0.00423	0.00684	0.00160	0.00013	0.00006	0.00001	0.00003	0.00001	0.00001	0.00009	0.00005	0.00003	0.10506	0.00071	0.09508	0.00051
Node4	128	AAC	0.00122	0.53285	0.00168	0.26365	0.00351	0.01374	0.00239	0.00307	0.00010	0.10125	0.00013	0.03650	0.00001	0.00004	0.00008	0.00001	0.00024	0.00088	0.00093	0.00018	0.00000	0.00004	0.00001	0.00001	0.00001	0.00045	0.00012	0.00003	0.00000	0.00001	0.00002	0.00000	0.00252	0.01225	0.00321	0.00615	0.00013	0.00077	0.00010	0.00016	0.00010	0.00064	0.00021	0.00006	0.00001	0.00006	0.00004	0.00001	0.00009	0.00003	0.00065	0.00571	0.00213	0.00160	0.00011	0.00001	0.00003	0.00000	0.00002	0.00001	0.00001
Node4	129	GTG	0.00000	0.00000	0.00000	0.00000	0.00000	0.00000	0.00001	0.00000	0.00000	0.00000	0.00000	0.00000	0.00011	0.00034	0.00002	0.00006	0.00000	0.00000	0.00000	0.00000	0.00000	0.00000	0.00000	0.00000	0.00000	0.00000	0.00000	0.00000	0.00000	0.00000	0.00004	0.00000	0.00000	0.00000	0.00000	0.00000	0.00001	0.00000	0.00001	0.00000	0.00000	0.00000	0.00000	0.00000	0.40002	0.01786	0.57520	0.00631	0.00000	0.00000	0.00000	0.00000	0.00000	0.00000	0.00000	0.00000	0.00000	0.00000	0.00000	0.00001	0.00000
Node4	130	GTG	0.00000	0.00000	0.00000	0.00000	0.00001	0.00001	0.00002	0.00000	0.00000	0.00000	0.00000	0.00000	0.00027	0.00112	0.00005	0.00025	0.00000	0.00000	0.00000	0.00000	0.00000	0.00000	0.00000	0.00000	0.00000	0.00000	0.00000	0.00000	0.00000	0.00002	0.00011	0.00000	0.00000	0.00000	0.00000	0.00000	0.00003	0.00002	0.00002	0.00001	0.00000	0.00000	0.00000	0.00000	0.26788	0.03141	0.66511	0.03363	0.00000	0.00000	0.00000	0.00000	0.00000	0.00000	0.00000	0.00000	0.00000	0.00000	0.00000	0.00002	0.00000
Node4	131	CCA	0.00025	0.00011	0.00006	0.00030	0.00011	0.00004	0.00001	0.00004	0.00001	0.00006	0.00000	0.00019	0.00000	0.00000	0.00001	0.00000	0.00009	0.00001	0.00003	0.00001	0.76008	0.03313	0.00929	0.18898	0.00001	0.00001	0.00001	0.00000	0.00000	0.00000	0.00000	0.00000	0.00113	0.00037	0.00037	0.00153	0.00057	0.00009	0.00005	0.00030	0.00137	0.00015	0.00023	0.00020	0.00001	0.00001	0.00001	0.00000	0.00000	0.00000	0.00039	0.00010	0.00004	0.00022	0.00000	0.00000	0.00000	0.00000	0.00000	0.00000	0.00000
Node4	132	AAA	0.64447	0.00067	0.16456	0.00255	0.00017	0.00006	0.00003	0.00007	0.00164	0.00008	0.00069	0.00029	0.00000	0.00000	0.00006	0.00000	0.11853	0.00410	0.01358	0.04042	0.00001	0.00000	0.00000	0.00001	0.00096	0.00085	0.00068	0.00069	0.00000	0.00000	0.00000	0.00000	0.00272	0.00007	0.00144	0.00021	0.00006	0.00002	0.00002	0.00003	0.00001	0.00000	0.00001	0.00000	0.00000	0.00000	0.00000	0.00000	0.00003	0.00007	0.00005	0.00002	0.00001	0.00005	0.00000	0.00000	0.00000	0.00000	0.00000	0.00000	0.00000
Node4	133	GCG	0.00142	0.00021	0.00272	0.00008	0.00148	0.00158	0.00075	0.00028	0.00090	0.00098	0.00122	0.00040	0.00007	0.00008	0.00079	0.00002	0.00015	0.00009	0.00098	0.00001	0.00001	0.00004	0.00009	0.00001	0.00021	0.00251	0.00423	0.00011	0.00001	0.00004	0.00016	0.00001	0.00139	0.00024	0.00347	0.00006	0.27397	0.19614	0.41383	0.07362	0.00095	0.00174	0.00333	0.00020	0.00054	0.00069	0.00167	0.00012	0.00005	0.00002	0.00093	0.00208	0.00198	0.00087	0.00032	0.00003	0.00010	0.00001	0.00002	0.00002	0.00001
Node4	134	ACT	0.09035	0.10135	0.03146	0.15767	0.11380	0.15968	0.02540	0.26329	0.00143	0.01224	0.00067	0.01275	0.00010	0.00014	0.00046	0.00009	0.00106	0.00094	0.00126	0.00045	0.00002	0.00003	0.00001	0.00004	0.00005	0.00199	0.00026	0.00013	0.00000	0.00002	0.00001	0.00001	0.00336	0.00237	0.00246	0.00255	0.00064	0.00105	0.00020	0.00062	0.00007	0.00018	0.00006	0.00003	0.00008	0.00024	0.00010	0.00007	0.00016	0.00013	0.00167	0.00306	0.00109	0.00249	0.00008	0.00001	0.00003	0.00001	0.00002	0.00000	0.00002
Node4	135	CGA	0.00011	0.00000	0.00022	0.00000	0.00000	0.00000	0.00000	0.00000	0.10138	0.00000	0.14017	0.00000	0.00000	0.00000	0.00000	0.00000	0.00000	0.00000	0.00002	0.00000	0.00000	0.00000	0.00000	0.00000	0.61660	0.03371	0.09339	0.01438	0.00000	0.00000	0.00000	0.00000	0.00000	0.00000	0.00001	0.00000	0.00000	0.00000	0.00000	0.00000	0.00000	0.00000	0.00000	0.00000	0.00000	0.00000	0.00000	0.00000	0.00000	0.00000	0.00000	0.00000	0.00000	0.00000	0.00000	0.00000	0.00000	0.00000	0.00000	0.00000	0.00000
Node4	136	GGC	0.00001	0.00091	0.00004	0.00014	0.00000	0.00006	0.00000	0.00000	0.00000	0.00065	0.00000	0.00011	0.00000	0.00000	0.00000	0.00000	0.00000	0.00002	0.00004	0.00000	0.00000	0.00000	0.00000	0.00000	0.00000	0.00003	0.00002	0.00000	0.00000	0.00000	0.00000	0.00000	0.00017	0.00680	0.00058	0.00128	0.00006	0.00038	0.00017	0.00003	0.07273	0.78216	0.10425	0.02914	0.00000	0.00000	0.00000	0.00000	0.00000	0.00000	0.00001	0.00009	0.00005	0.00001	0.00001	0.00000	0.00000	0.00000	0.00000	0.00000	0.00000
Node4	137	ATG	0.00000	0.00001	0.00003	0.00000	0.00023	0.00100	0.00405	0.00007	0.00000	0.00001	0.00001	0.00000	0.00036	0.00481	0.91943	0.00055	0.00000	0.00001	0.00010	0.00000	0.00000	0.00000	0.00000	0.00000	0.00000	0.00001	0.00003	0.00000	0.00038	0.00366	0.04097	0.00052	0.00000	0.00000	0.00002	0.00000	0.00003	0.00007	0.00022	0.00001	0.00000	0.00000	0.00000	0.00000	0.00038	0.00260	0.01369	0.00017	0.00002	0.00000	0.00000	0.00001	0.00002	0.00000	0.00003	0.00001	0.00000	0.00010	0.00022	0.00610	0.00003
Node4	138	GCG	0.00000	0.00000	0.00000	0.00000	0.00000	0.00002	0.00001	0.00000	0.00000	0.00000	0.00000	0.00000	0.00000	0.00000	0.00000	0.00000	0.00000	0.00000	0.00000	0.00000	0.00000	0.00000	0.00000	0.00000	0.00000	0.00000	0.00000	0.00000	0.00000	0.00000	0.00000	0.00000	0.00000	0.00000	0.00002	0.00000	0.06454	0.18911	0.72820	0.01785	0.00000	0.00001	0.00001	0.00000	0.00000	0.00002	0.00004	0.00000	0.00000	0.00000	0.00000	0.00006	0.00006	0.00000	0.00001	0.00000	0.00000	0.00000	0.00000	0.00000	0.00000
Node4	139	TCC	0.00000	0.00000	0.00000	0.00000	0.00000	0.00004	0.00000	0.00000	0.00000	0.00025	0.00000	0.00000	0.00000	0.00000	0.00000	0.00000	0.00000	0.00000	0.00000	0.00000	0.00000	0.00000	0.00000	0.00000	0.00000	0.00000	0.00000	0.00000	0.00000	0.00000	0.00000	0.00000	0.00000	0.00000	0.00000	0.00000	0.00000	0.00002	0.00000	0.00000	0.00000	0.00000	0.00000	0.00000	0.00000	0.00000	0.00000	0.00000	0.00000	0.00000	0.00072	0.98706	0.00596	0.00594	0.00000	0.00000	0.00000	0.00000	0.00000	0.00000	0.00000
Node4	140	ATC	0.00000	0.00000	0.00000	0.00000	0.00000	0.00000	0.00000	0.00000	0.00000	0.00000	0.00000	0.00000	0.00074	0.98705	0.00001	0.01115	0.00000	0.00000	0.00000	0.00000	0.00000	0.00000	0.00000	0.00000	0.00000	0.00000	0.00000	0.00000	0.00000	0.00005	0.00004	0.00000	0.00000	0.00000	0.00000	0.00000	0.00000	0.00000	0.00000	0.00000	0.00000	0.00000	0.00000	0.00000	0.00001	0.00067	0.00026	0.00001	0.00000	0.00000	0.00000	0.00000	0.00000	0.00000	0.00000	0.00000	0.00000	0.00000	0.00000	0.00000	0.00000
Node4	141	TTG	0.00000	0.00000	0.00000	0.00000	0.00000	0.00000	0.00001	0.00000	0.00000	0.00000	0.00000	0.00000	0.00002	0.00033	0.00063	0.00006	0.00000	0.00000	0.00000	0.00000	0.00000	0.00000	0.00000	0.00000	0.00000	0.00000	0.00000	0.00000	0.00065	0.00225	0.11089	0.00056	0.00000	0.00000	0.00000	0.00000	0.00000	0.00000	0.00001	0.00000	0.00000	0.00000	0.00000	0.00000	0.00009	0.00026	0.00449	0.00003	0.00000	0.00000	0.00000	0.00000	0.00000	0.00000	0.00000	0.00000	0.00000	0.00023	0.00002	0.87945	0.00000
Node4	142	TCT	0.00000	0.00001	0.00000	0.00000	0.00004	0.00009	0.00002	0.00003	0.00000	0.00049	0.00000	0.00029	0.00000	0.00000	0.00000	0.00000	0.00000	0.00000	0.00000	0.00000	0.00000	0.00000	0.00000	0.00000	0.00000	0.00000	0.00000	0.00000	0.00000	0.00000	0.00000	0.00000	0.00000	0.00000	0.00000	0.00000	0.00004	0.00005	0.00001	0.00004	0.00000	0.00000	0.00000	0.00000	0.00000	0.00000	0.00000	0.00000	0.00000	0.00000	0.10788	0.24379	0.20150	0.44569	0.00000	0.00000	0.00000	0.00000	0.00000	0.00000	0.00000
Node4	143	GAG	0.00000	0.00000	0.00002	0.00000	0.00000	0.00000	0.00000	0.00000	0.00000	0.00000	0.00000	0.00000	0.00000	0.00000	0.00000	0.00000	0.00000	0.00000	0.00008	0.00000	0.00000	0.00000	0.00000	0.00000	0.00000	0.00000	0.00001	0.00000	0.00000	0.00000	0.00000	0.00000	0.01761	0.00014	0.98209	0.00002	0.00000	0.00000	0.00000	0.00000	0.00000	0.00000	0.00000	0.00000	0.00000	0.00000	0.00000	0.00000	0.00000	0.00000	0.00000	0.00000	0.00000	0.00000	0.00000	0.00000	0.00000	0.00000	0.00000	0.00000	0.00000
Node4	144	GTG	0.00000	0.00000	0.00000	0.00000	0.00000	0.00005	0.00011	0.00000	0.00000	0.00000	0.00000	0.00000	0.00052	0.18235	0.00195	0.00340	0.00000	0.00000	0.00001	0.00000	0.00000	0.00000	0.00000	0.00000	0.00000	0.00000	0.00001	0.00000	0.00006	0.00469	0.09028	0.00011	0.00000	0.00000	0.00000	0.00000	0.00000	0.00007	0.00010	0.00000	0.00000	0.00000	0.00000	0.00000	0.00253	0.07044	0.64005	0.00139	0.00001	0.00000	0.00000	0.00000	0.00000	0.00000	0.00003	0.00001	0.00000	0.00001	0.00020	0.00161	0.00000
Node4	145	ATG	0.00000	0.00000	0.00000	0.00000	0.00000	0.00000	0.00000	0.00000	0.00000	0.00000	0.00000	0.00000	0.00000	0.00000	0.99995	0.00000	0.00000	0.00000	0.00000	0.00000	0.00000	0.00000	0.00000	0.00000	0.00000	0.00000	0.00000	0.00000	0.00000	0.00000	0.00001	0.00000	0.00000	0.00000	0.00000	0.00000	0.00000	0.00000	0.00000	0.00000	0.00000	0.00000	0.00000	0.00000	0.00000	0.00000	0.00000	0.00000	0.00000	0.00000	0.00000	0.00000	0.00000	0.00000	0.00000	0.00000	0.00000	0.00000	0.00000	0.00001	0.00000
Node4	146	ATG	0.00000	0.00000	0.00000	0.00000	0.00000	0.00000	0.00000	0.00000	0.00000	0.00000	0.00000	0.00000	0.00000	0.00000	0.99996	0.00000	0.00000	0.00000	0.00000	0.00000	0.00000	0.00000	0.00000	0.00000	0.00000	0.00000	0.00000	0.00000	0.00000	0.00000	0.00001	0.00000	0.00000	0.00000	0.00000	0.00000	0.00000	0.00000	0.00000	0.00000	0.00000	0.00000	0.00000	0.00000	0.00000	0.00000	0.00000	0.00000	0.00000	0.00000	0.00000	0.00000	0.00000	0.00000	0.00000	0.00000	0.00000	0.00000	0.00000	0.00001	0.00000
Node4	147	TAC	0.00000	0.00000	0.00000	0.00000	0.00000	0.00000	0.00000	0.00000	0.00000	0.00000	0.00000	0.00000	0.00000	0.00000	0.00000	0.00000	0.00000	0.00002	0.00000	0.00000	0.00000	0.00000	0.00000	0.00000	0.00000	0.00000	0.00000	0.00000	0.00000	0.00000	0.00000	0.00000	0.00000	0.00000	0.00000	0.00000	0.00000	0.00000	0.00000	0.00000	0.00000	0.00000	0.00000	0.00000	0.00000	0.00000	0.00000	0.00000	0.82771	0.17206	0.00000	0.00000	0.00000	0.00000	0.00000	0.00001	0.00000	0.00000	0.00017	0.00000	0.00002
Node4	148	GTG	0.00000	0.00000	0.00001	0.00000	0.00000	0.00008	0.00021	0.00000	0.00000	0.00000	0.00000	0.00000	0.00001	0.00106	0.00013	0.00002	0.00000	0.00000	0.00001	0.00000	0.00000	0.00000	0.00000	0.00000	0.00000	0.00000	0.00001	0.00000	0.00000	0.00003	0.00054	0.00000	0.00000	0.00000	0.00003	0.00000	0.00019	0.00210	0.01098	0.00004	0.00000	0.00000	0.00000	0.00000	0.00408	0.11896	0.85948	0.00193	0.00000	0.00000	0.00000	0.00000	0.00001	0.00000	0.00004	0.00000	0.00000	0.00000	0.00001	0.00001	0.00000
Node4	149	TCC	0.00000	0.00006	0.00000	0.00000	0.00001	0.00276	0.00015	0.00001	0.00000	0.00360	0.00000	0.00001	0.00000	0.00002	0.00002	0.00000	0.00000	0.00005	0.00003	0.00000	0.00000	0.00006	0.00000	0.00000	0.00000	0.00003	0.00001	0.00000	0.00000	0.00099	0.00004	0.00000	0.00000	0.00003	0.00001	0.00000	0.00002	0.00210	0.00016	0.00002	0.00000	0.00003	0.00000	0.00000	0.00000	0.00007	0.00001	0.00000	0.00004	0.00000	0.00089	0.90098	0.08482	0.00258	0.00017	0.00000	0.00000	0.00000	0.00014	0.00005	0.00000
Node4	150	ATT	0.00000	0.00000	0.00000	0.00000	0.00000	0.00000	0.00000	0.00000	0.00000	0.00000	0.00000	0.00000	0.00316	0.28042	0.00003	0.71568	0.00000	0.00000	0.00000	0.00000	0.00000	0.00000	0.00000	0.00000	0.00000	0.00000	0.00000	0.00000	0.00000	0.00002	0.00002	0.00001	0.00000	0.00000	0.00000	0.00000	0.00000	0.00000	0.00000	0.00000	0.00000	0.00000	0.00000	0.00000	0.00004	0.00029	0.00023	0.00009	0.00000	0.00000	0.00000	0.00000	0.00000	0.00000	0.00000	0.00000	0.00000	0.00000	0.00000	0.00001	0.00000
Node4	151	ATC	0.00000	0.00000	0.00000	0.00000	0.00000	0.00003	0.00001	0.00000	0.00000	0.00000	0.00000	0.00000	0.00260	0.86875	0.00017	0.08681	0.00000	0.00000	0.00000	0.00000	0.00000	0.00000	0.00000	0.00000	0.00000	0.00000	0.00000	0.00000	0.00000	0.00021	0.00040	0.00001	0.00000	0.00000	0.00000	0.00000	0.00000	0.00001	0.00000	0.00000	0.00000	0.00000	0.00000	0.00000	0.00062	0.01690	0.02246	0.00096	0.00000	0.00000	0.00000	0.00000	0.00000	0.00000	0.00000	0.00000	0.00000	0.00000	0.00002	0.00003	0.00000
Node4	152	GGG	0.00000	0.00001	0.00003	0.00000	0.00000	0.00001	0.00003	0.00000	0.00000	0.00005	0.00002	0.00001	0.00000	0.00000	0.00005	0.00000	0.00000	0.00000	0.00002	0.00000	0.00000	0.00000	0.00000	0.00000	0.00000	0.00000	0.00001	0.00000	0.00000	0.00000	0.00002	0.00000	0.00002	0.00001	0.00013	0.00000	0.00018	0.00015	0.00030	0.00003	0.05164	0.01241	0.93205	0.00204	0.00004	0.00007	0.00056	0.00001	0.00000	0.00000	0.00000	0.00000	0.00007	0.00000	0.00001	0.00001	0.00000	0.00000	0.00000	0.00000	0.00000
Node4	153	CTG	0.00000	0.00000	0.00000	0.00000	0.00000	0.00000	0.00000	0.00000	0.00000	0.00000	0.00000	0.00000	0.00000	0.00007	0.00008	0.00000	0.00000	0.00000	0.00000	0.00000	0.00000	0.00000	0.00000	0.00000	0.00000	0.00000	0.00000	0.00000	0.00045	0.00906	0.96802	0.00045	0.00000	0.00000	0.00000	0.00000	0.00000	0.00000	0.00000	0.00000	0.00000	0.00000	0.00000	0.00000	0.00000	0.00001	0.00006	0.00000	0.00000	0.00000	0.00000	0.00000	0.00000	0.00000	0.00000	0.00000	0.00000	0.00002	0.00001	0.02176	0.00000
Node4	154	CAG	0.00000	0.00007	0.00021	0.00000	0.00001	0.00129	0.00081	0.00000	0.00000	0.00016	0.00001	0.00000	0.00000	0.00000	0.00003	0.00000	0.00089	0.00013	0.99527	0.00000	0.00000	0.00000	0.00000	0.00000	0.00000	0.00020	0.00014	0.00000	0.00000	0.00000	0.00001	0.00000	0.00002	0.00004	0.00046	0.00000	0.00000	0.00005	0.00005	0.00000	0.00000	0.00000	0.00000	0.00000	0.00000	0.00000	0.00001	0.00000	0.00000	0.00000	0.00000	0.00003	0.00008	0.00000	0.00000	0.00000	0.00000	0.00000	0.00000	0.00000	0.00000
Node4	155	TTG	0.00000	0.00000	0.00000	0.00000	0.00000	0.00000	0.00000	0.00000	0.00000	0.00000	0.00000	0.00000	0.00303	0.00180	0.00188	0.00131	0.00000	0.00000	0.00000	0.00000	0.00000	0.00000	0.00000	0.00000	0.00000	0.00000	0.00000	0.00000	0.01070	0.01645	0.01616	0.01127	0.00000	0.00000	0.00000	0.00000	0.00000	0.00000	0.00000	0.00000	0.00000	0.00000	0.00000	0.00000	0.00013	0.00015	0.00047	0.00004	0.00000	0.00000	0.00000	0.00000	0.00000	0.00000	0.00000	0.00000	0.00000	0.00751	0.00005	0.92895	0.00005
Node4	156	TGG	0.00000	0.00000	0.00000	0.00000	0.00000	0.00000	0.00000	0.00000	0.00000	0.00000	0.00000	0.00000	0.00000	0.00000	0.00000	0.00000	0.00000	0.00000	0.00000	0.00000	0.00000	0.00000	0.00000	0.00000	0.00000	0.00000	0.00000	0.00000	0.00000	0.00000	0.00000	0.00000	0.00000	0.00000	0.00000	0.00000	0.00000	0.00000	0.00000	0.00000	0.00000	0.00000	0.00000	0.00000	0.00000	0.00000	0.00000	0.00000	0.00000	0.00000	0.00000	0.00000	0.00000	0.00000	0.00000	1.00000	0.00000	0.00000	0.00000	0.00000	0.00000
Node4	157	CTG	0.00000	0.00000	0.00000	0.00000	0.00000	0.00000	0.00000	0.00000	0.00000	0.00000	0.00000	0.00000	0.00000	0.00003	0.00002	0.00000	0.00000	0.00000	0.00000	0.00000	0.00000	0.00000	0.00000	0.00000	0.00000	0.00000	0.00000	0.00000	0.00008	0.00234	0.99644	0.00009	0.00000	0.00000	0.00000	0.00000	0.00000	0.00000	0.00000	0.00000	0.00000	0.00000	0.00000	0.00000	0.00000	0.00000	0.00002	0.00000	0.00000	0.00000	0.00000	0.00000	0.00000	0.00000	0.00000	0.00000	0.00000	0.00000	0.00000	0.00097	0.00000
Node4	158	GTG	0.00000	0.00000	0.00000	0.00000	0.00000	0.00001	0.00003	0.00000	0.00000	0.00000	0.00000	0.00000	0.00005	0.00125	0.00017	0.00011	0.00000	0.00000	0.00000	0.00000	0.00000	0.00000	0.00000	0.00000	0.00000	0.00000	0.00000	0.00000	0.00001	0.00010	0.00157	0.00001	0.00000	0.00000	0.00000	0.00000	0.00000	0.00001	0.00003	0.00000	0.00000	0.00000	0.00000	0.00000	0.00749	0.02093	0.96484	0.00193	0.00000	0.00000	0.00000	0.00000	0.00000	0.00000	0.00000	0.00000	0.00000	0.00000	0.00001	0.00144	0.00000
Node4	159	GTG	0.00000	0.00000	0.00001	0.00000	0.00004	0.00010	0.00016	0.00001	0.00000	0.00000	0.00000	0.00000	0.00031	0.00172	0.00027	0.00038	0.00000	0.00000	0.00001	0.00000	0.00000	0.00000	0.00000	0.00000	0.00000	0.00000	0.00001	0.00000	0.00000	0.00004	0.00027	0.00001	0.00001	0.00000	0.00003	0.00000	0.00472	0.00218	0.00510	0.00128	0.00000	0.00000	0.00001	0.00000	0.06995	0.07271	0.72533	0.11517	0.00000	0.00000	0.00000	0.00001	0.00001	0.00000	0.00006	0.00000	0.00001	0.00000	0.00001	0.00003	0.00000
Node4	160	GAG	0.00000	0.00000	0.00002	0.00000	0.00000	0.00000	0.00000	0.00000	0.00000	0.00000	0.00000	0.00000	0.00000	0.00000	0.00000	0.00000	0.00000	0.00000	0.00008	0.00000	0.00000	0.00000	0.00000	0.00000	0.00000	0.00000	0.00001	0.00000	0.00000	0.00000	0.00000	0.00000	0.02644	0.00015	0.97324	0.00003	0.00000	0.00000	0.00000	0.00000	0.00000	0.00000	0.00000	0.00000	0.00000	0.00000	0.00000	0.00000	0.00000	0.00000	0.00000	0.00000	0.00000	0.00000	0.00000	0.00000	0.00000	0.00000	0.00000	0.00000	0.00000
Node4	161	ATG	0.00000	0.00000	0.00000	0.00000	0.00000	0.00000	0.00000	0.00000	0.00000	0.00000	0.00000	0.00000	0.00000	0.00000	0.99996	0.00000	0.00000	0.00000	0.00000	0.00000	0.00000	0.00000	0.00000	0.00000	0.00000	0.00000	0.00000	0.00000	0.00000	0.00000	0.00001	0.00000	0.00000	0.00000	0.00000	0.00000	0.00000	0.00000	0.00000	0.00000	0.00000	0.00000	0.00000	0.00000	0.00000	0.00000	0.00000	0.00000	0.00000	0.00000	0.00000	0.00000	0.00000	0.00000	0.00000	0.00000	0.00000	0.00000	0.00000	0.00001	0.00000
Node4	162	GTT	0.00000	0.00000	0.00000	0.00000	0.00006	0.00024	0.00007	0.00008	0.00000	0.00000	0.00000	0.00000	0.02612	0.13313	0.00106	0.20533	0.00000	0.00000	0.00000	0.00000	0.00000	0.00000	0.00000	0.00000	0.00000	0.00000	0.00000	0.00000	0.00006	0.00072	0.00129	0.00043	0.00000	0.00000	0.00001	0.00000	0.00008	0.00015	0.00006	0.00009	0.00000	0.00000	0.00000	0.00000	0.05995	0.12327	0.15367	0.29345	0.00001	0.00001	0.00000	0.00000	0.00000	0.00000	0.00004	0.00000	0.00002	0.00007	0.00010	0.00031	0.00007
Node4	163	TAC	0.00000	0.00000	0.00000	0.00000	0.00000	0.00000	0.00000	0.00000	0.00000	0.00000	0.00000	0.00000	0.00000	0.00000	0.00000	0.00000	0.00000	0.00002	0.00000	0.00000	0.00000	0.00000	0.00000	0.00000	0.00000	0.00000	0.00000	0.00000	0.00000	0.00000	0.00000	0.00000	0.00000	0.00000	0.00000	0.00000	0.00000	0.00000	0.00000	0.00000	0.00000	0.00000	0.00000	0.00000	0.00000	0.00000	0.00000	0.00000	0.98696	0.01289	0.00000	0.00000	0.00000	0.00000	0.00000	0.00000	0.00000	0.00000	0.00012	0.00000	0.00000
Node4	164	TGC	0.00000	0.00000	0.00000	0.00000	0.00000	0.00000	0.00000	0.00000	0.00000	0.00000	0.00000	0.00000	0.00000	0.00000	0.00000	0.00000	0.00000	0.00000	0.00000	0.00000	0.00000	0.00000	0.00000	0.00000	0.00000	0.00000	0.00000	0.00000	0.00000	0.00000	0.00000	0.00000	0.00000	0.00000	0.00000	0.00000	0.00000	0.00000	0.00000	0.00000	0.00000	0.00000	0.00000	0.00000	0.00000	0.00000	0.00000	0.00000	0.00000	0.00000	0.00000	0.00000	0.00000	0.00000	0.96688	0.00000	0.03311	0.00000	0.00000	0.00000	0.00000
Node4	165	TAC	0.00000	0.00000	0.00000	0.00000	0.00000	0.00000	0.00000	0.00000	0.00000	0.00000	0.00000	0.00000	0.00000	0.00000	0.00000	0.00000	0.00000	0.00002	0.00000	0.00000	0.00000	0.00000	0.00000	0.00000	0.00000	0.00000	0.00000	0.00000	0.00000	0.00000	0.00000	0.00000	0.00000	0.00000	0.00000	0.00000	0.00000	0.00000	0.00000	0.00000	0.00000	0.00000	0.00000	0.00000	0.00000	0.00000	0.00000	0.00000	0.97723	0.02260	0.00000	0.00000	0.00000	0.00000	0.00000	0.00001	0.00000	0.00000	0.00014	0.00000	0.00000
Node4	166	AGG	0.00000	0.00000	0.00011	0.00000	0.00000	0.00000	0.00000	0.00000	0.00059	0.00000	0.99914	0.00000	0.00000	0.00000	0.00000	0.00000	0.00000	0.00000	0.00000	0.00000	0.00000	0.00000	0.00000	0.00000	0.00002	0.00001	0.00013	0.00000	0.00000	0.00000	0.00000	0.00000	0.00000	0.00000	0.00000	0.00000	0.00000	0.00000	0.00000	0.00000	0.00000	0.00000	0.00000	0.00000	0.00000	0.00000	0.00000	0.00000	0.00000	0.00000	0.00000	0.00000	0.00000	0.00000	0.00000	0.00000	0.00000	0.00000	0.00000	0.00000	0.00000
Node4	167	AAG	0.00181	0.00000	0.99808	0.00000	0.00000	0.00000	0.00000	0.00000	0.00000	0.00000	0.00006	0.00000	0.00000	0.00000	0.00000	0.00000	0.00000	0.00000	0.00001	0.00000	0.00000	0.00000	0.00000	0.00000	0.00000	0.00002	0.00002	0.00000	0.00000	0.00000	0.00000	0.00000	0.00000	0.00000	0.00001	0.00000	0.00000	0.00000	0.00000	0.00000	0.00000	0.00000	0.00000	0.00000	0.00000	0.00000	0.00000	0.00000	0.00000	0.00000	0.00000	0.00000	0.00000	0.00000	0.00000	0.00000	0.00000	0.00000	0.00000	0.00000	0.00000
Node4	168	ATT	0.00000	0.00000	0.00000	0.00000	0.00000	0.00000	0.00000	0.00000	0.00000	0.00000	0.00000	0.00000	0.05663	0.00885	0.00003	0.93398	0.00000	0.00000	0.00000	0.00000	0.00000	0.00000	0.00000	0.00000	0.00000	0.00000	0.00000	0.00000	0.00001	0.00001	0.00001	0.00003	0.00000	0.00000	0.00000	0.00000	0.00000	0.00000	0.00000	0.00000	0.00000	0.00000	0.00000	0.00000	0.00014	0.00006	0.00009	0.00015	0.00000	0.00000	0.00000	0.00000	0.00000	0.00000	0.00000	0.00000	0.00000	0.00001	0.00000	0.00001	0.00000
Node4	169	GCA	0.00002	0.00000	0.00001	0.00000	0.00031	0.00012	0.00007	0.00006	0.00000	0.00008	0.00000	0.00006	0.00000	0.00000	0.00003	0.00000	0.00001	0.00000	0.00001	0.00000	0.00000	0.00000	0.00000	0.00000	0.00000	0.00000	0.00000	0.00000	0.00000	0.00000	0.00000	0.00000	0.00007	0.00001	0.00006	0.00001	0.73596	0.05793	0.06053	0.12879	0.00004	0.00002	0.00008	0.00001	0.00006	0.00002	0.00006	0.00001	0.00000	0.00000	0.00376	0.00316	0.00500	0.00357	0.00004	0.00000	0.00003	0.00000	0.00000	0.00000	0.00000
Node4	170	GCA	0.00000	0.00000	0.00000	0.00000	0.00002	0.00000	0.00000	0.00000	0.00000	0.00000	0.00000	0.00000	0.00000	0.00000	0.00000	0.00000	0.00000	0.00000	0.00000	0.00000	0.00000	0.00000	0.00000	0.00000	0.00000	0.00000	0.00000	0.00000	0.00000	0.00000	0.00000	0.00000	0.00000	0.00000	0.00000	0.00000	0.92881	0.01945	0.00611	0.04546	0.00000	0.00000	0.00000	0.00000	0.00002	0.00000	0.00001	0.00000	0.00000	0.00000	0.00003	0.00002	0.00001	0.00002	0.00000	0.00000	0.00000	0.00000	0.00000	0.00000	0.00000
Node4	171	GCA	0.00000	0.00000	0.00000	0.00000	0.00003	0.00003	0.00001	0.00001	0.00000	0.00001	0.00000	0.00000	0.00000	0.00000	0.00000	0.00000	0.00000	0.00000	0.00000	0.00000	0.00000	0.00000	0.00000	0.00000	0.00000	0.00000	0.00000	0.00000	0.00000	0.00000	0.00000	0.00000	0.00001	0.00000	0.00002	0.00000	0.53808	0.32699	0.06306	0.07140	0.00001	0.00001	0.00001	0.00000	0.00002	0.00003	0.00003	0.00001	0.00000	0.00000	0.00004	0.00009	0.00003	0.00004	0.00001	0.00000	0.00000	0.00000	0.00000	0.00000	0.00000
Node4	172	GGA	0.00000	0.00000	0.00000	0.00000	0.00000	0.00000	0.00000	0.00000	0.00000	0.00000	0.00000	0.00000	0.00000	0.00000	0.00000	0.00000	0.00000	0.00000	0.00000	0.00000	0.00000	0.00000	0.00000	0.00000	0.00000	0.00000	0.00000	0.00000	0.00000	0.00000	0.00000	0.00000	0.00000	0.00000	0.00000	0.00000	0.00001	0.00000	0.00000	0.00000	0.73152	0.00241	0.26354	0.00250	0.00000	0.00000	0.00000	0.00000	0.00000	0.00000	0.00000	0.00000	0.00000	0.00000	0.00000	0.00000	0.00000	0.00000	0.00000	0.00000	0.00000
Node4	173	GAG	0.00000	0.00000	0.00002	0.00000	0.00000	0.00000	0.00000	0.00000	0.00000	0.00000	0.00000	0.00000	0.00000	0.00000	0.00000	0.00000	0.00000	0.00000	0.00008	0.00000	0.00000	0.00000	0.00000	0.00000	0.00000	0.00000	0.00001	0.00000	0.00000	0.00000	0.00000	0.00000	0.02181	0.00015	0.97787	0.00003	0.00000	0.00000	0.00000	0.00000	0.00000	0.00000	0.00000	0.00000	0.00000	0.00000	0.00000	0.00000	0.00000	0.00000	0.00000	0.00000	0.00000	0.00000	0.00000	0.00000	0.00000	0.00000	0.00000	0.00000	0.00000
Node4	174	GAA	0.00012	0.00001	0.00006	0.00001	0.00002	0.00001	0.00001	0.00000	0.00000	0.00001	0.00000	0.00001	0.00000	0.00000	0.00000	0.00000	0.00007	0.00000	0.00011	0.00000	0.00000	0.00000	0.00000	0.00000	0.00000	0.00000	0.00001	0.00000	0.00000	0.00000	0.00000	0.00000	0.77291	0.00031	0.22532	0.00043	0.00027	0.00009	0.00007	0.00008	0.00000	0.00000	0.00001	0.00000	0.00000	0.00000	0.00000	0.00000	0.00000	0.00000	0.00001	0.00000	0.00001	0.00000	0.00000	0.00000	0.00000	0.00000	0.00000	0.00000	0.00000
Node4	175	GCG	0.00000	0.00000	0.00001	0.00000	0.00005	0.00008	0.00003	0.00002	0.00000	0.00002	0.00000	0.00001	0.00000	0.00000	0.00002	0.00000	0.00000	0.00000	0.00001	0.00000	0.00000	0.00000	0.00000	0.00000	0.00000	0.00001	0.00001	0.00000	0.00000	0.00000	0.00001	0.00000	0.00003	0.00001	0.00006	0.00000	0.15459	0.07138	0.58772	0.18495	0.00001	0.00004	0.00003	0.00001	0.00004	0.00007	0.00013	0.00002	0.00000	0.00000	0.00008	0.00021	0.00015	0.00012	0.00002	0.00000	0.00001	0.00000	0.00000	0.00000	0.00000
Node4	176	CTG	0.00003	0.00002	0.00011	0.00001	0.00034	0.00070	0.00076	0.00008	0.00001	0.00003	0.00001	0.00001	0.04856	0.14734	0.03246	0.02773	0.00002	0.00003	0.00019	0.00000	0.00001	0.00001	0.00001	0.00000	0.00000	0.00013	0.00009	0.00000	0.01415	0.03994	0.37476	0.01264	0.00005	0.00001	0.00022	0.00000	0.00259	0.00246	0.00613	0.00075	0.00000	0.00001	0.00004	0.00000	0.02869	0.04555	0.15826	0.01243	0.00019	0.00004	0.00004	0.00005	0.00009	0.00002	0.00029	0.00011	0.00004	0.00435	0.00161	0.03542	0.00036
Node4	177	AGA	0.00343	0.00003	0.00214	0.00006	0.00007	0.00001	0.00001	0.00001	0.82091	0.00003	0.14256	0.00007	0.00002	0.00000	0.00009	0.00000	0.00125	0.00001	0.00040	0.00001	0.00000	0.00000	0.00000	0.00000	0.01849	0.00162	0.00334	0.00509	0.00001	0.00000	0.00001	0.00000	0.00012	0.00000	0.00012	0.00000	0.00001	0.00000	0.00000	0.00000	0.00001	0.00000	0.00001	0.00000	0.00001	0.00000	0.00001	0.00000	0.00000	0.00001	0.00001	0.00000	0.00000	0.00000	0.00000	0.00000	0.00000	0.00001	0.00000	0.00001	0.00000
Node4	178	GAG	0.00001	0.00000	0.00004	0.00000	0.00000	0.00000	0.00000	0.00000	0.00000	0.00000	0.00000	0.00000	0.00000	0.00000	0.00000	0.00000	0.00000	0.00000	0.00012	0.00000	0.00000	0.00000	0.00000	0.00000	0.00000	0.00000	0.00001	0.00000	0.00000	0.00000	0.00000	0.00000	0.03210	0.00025	0.96736	0.00007	0.00000	0.00001	0.00001	0.00000	0.00000	0.00000	0.00000	0.00000	0.00000	0.00000	0.00000	0.00000	0.00000	0.00000	0.00000	0.00000	0.00000	0.00000	0.00000	0.00000	0.00000	0.00000	0.00000	0.00000	0.00000
Node4	179	AGC	0.00001	0.01041	0.00003	0.00149	0.00002	0.00045	0.00005	0.00003	0.00000	0.96559	0.00001	0.02006	0.00000	0.00000	0.00000	0.00000	0.00000	0.00003	0.00002	0.00000	0.00000	0.00000	0.00000	0.00000	0.00000	0.00002	0.00000	0.00000	0.00000	0.00000	0.00000	0.00000	0.00001	0.00013	0.00002	0.00001	0.00000	0.00004	0.00000	0.00000	0.00000	0.00006	0.00001	0.00000	0.00000	0.00000	0.00000	0.00000	0.00000	0.00000	0.00003	0.00103	0.00034	0.00006	0.00001	0.00000	0.00000	0.00000	0.00000	0.00000	0.00000
Node4	180	GCG	0.00000	0.00001	0.00017	0.00000	0.00001	0.00029	0.00024	0.00000	0.00000	0.00006	0.00000	0.00000	0.00000	0.00000	0.00002	0.00000	0.00000	0.00002	0.00048	0.00000	0.00001	0.00056	0.04185	0.00001	0.00000	0.00014	0.00034	0.00000	0.00000	0.00000	0.00004	0.00000	0.00048	0.00040	0.02733	0.00001	0.00336	0.18686	0.73354	0.00140	0.00000	0.00014	0.00016	0.00000	0.00000	0.00009	0.00034	0.00000	0.00000	0.00000	0.00001	0.00033	0.00129	0.00001	0.00001	0.00000	0.00000	0.00000	0.00000	0.00000	0.00000
Node4	181	GCG	0.00053	0.00036	0.00133	0.00024	0.00174	0.00394	0.00251	0.00069	0.00002	0.00367	0.00004	0.00169	0.00001	0.00003	0.00031	0.00001	0.00027	0.00013	0.00246	0.00002	0.00004	0.00010	0.00021	0.00003	0.00001	0.00036	0.00112	0.00001	0.00000	0.00002	0.00009	0.00000	0.01171	0.00229	0.03838	0.00066	0.11139	0.14365	0.41504	0.10011	0.00022	0.00068	0.00110	0.00006	0.00017	0.00039	0.00074	0.00007	0.00005	0.00002	0.01900	0.03447	0.08389	0.01358	0.00019	0.00002	0.00006	0.00001	0.00002	0.00002	0.00001
Node4	182	GAG	0.00008	0.00002	0.00010	0.00002	0.00001	0.00001	0.00001	0.00000	0.00000	0.00001	0.00000	0.00001	0.00000	0.00000	0.00000	0.00000	0.00005	0.00000	0.00023	0.00000	0.00000	0.00000	0.00000	0.00000	0.00000	0.00001	0.00002	0.00000	0.00000	0.00000	0.00000	0.00000	0.49499	0.00277	0.49851	0.00308	0.00001	0.00002	0.00001	0.00000	0.00000	0.00000	0.00001	0.00000	0.00000	0.00000	0.00000	0.00000	0.00000	0.00000	0.00000	0.00000	0.00000	0.00000	0.00000	0.00000	0.00000	0.00000	0.00000	0.00000	0.00000
Node4	183	TAT	0.00000	0.00000	0.00000	0.00000	0.00000	0.00000	0.00000	0.00000	0.00000	0.00000	0.00000	0.00000	0.00000	0.00000	0.00000	0.00000	0.00000	0.00000	0.00000	0.00000	0.00000	0.00000	0.00000	0.00000	0.00000	0.00000	0.00000	0.00000	0.00000	0.00000	0.00000	0.00000	0.00000	0.00000	0.00000	0.00000	0.00000	0.00000	0.00000	0.00000	0.00000	0.00000	0.00000	0.00000	0.00000	0.00000	0.00000	0.00000	0.04429	0.95567	0.00000	0.00000	0.00000	0.00000	0.00000	0.00000	0.00000	0.00000	0.00001	0.00000	0.00002
Node4	184	TTA	0.00000	0.00000	0.00000	0.00000	0.00000	0.00000	0.00000	0.00000	0.00000	0.00000	0.00000	0.00000	0.00000	0.00000	0.00000	0.00000	0.00000	0.00000	0.00000	0.00000	0.00000	0.00000	0.00000	0.00000	0.00000	0.00000	0.00000	0.00000	0.00003	0.00000	0.00000	0.00001	0.00000	0.00000	0.00000	0.00000	0.00000	0.00000	0.00000	0.00000	0.00000	0.00000	0.00000	0.00000	0.00000	0.00000	0.00000	0.00000	0.00000	0.00000	0.00000	0.00000	0.00000	0.00000	0.00000	0.00000	0.00000	0.99982	0.00000	0.00014	0.00000
Node4	185	GCT	0.00000	0.00000	0.00000	0.00000	0.00000	0.00000	0.00000	0.00000	0.00000	0.00000	0.00000	0.00000	0.00000	0.00000	0.00000	0.00000	0.00000	0.00000	0.00000	0.00000	0.00000	0.00000	0.00000	0.00000	0.00000	0.00000	0.00000	0.00000	0.00000	0.00000	0.00000	0.00000	0.00000	0.00000	0.00000	0.00000	0.03760	0.00729	0.00066	0.95441	0.00000	0.00000	0.00000	0.00000	0.00000	0.00000	0.00000	0.00000	0.00000	0.00000	0.00000	0.00000	0.00000	0.00002	0.00000	0.00000	0.00000	0.00000	0.00000	0.00000	0.00000
Node4	186	ATA	0.00006	0.00000	0.00000	0.00000	0.00010	0.00000	0.00000	0.00000	0.00088	0.00000	0.00002	0.00000	0.99436	0.00056	0.00011	0.00311	0.00000	0.00000	0.00000	0.00000	0.00000	0.00000	0.00000	0.00000	0.00000	0.00000	0.00000	0.00000	0.00002	0.00000	0.00000	0.00000	0.00000	0.00000	0.00000	0.00000	0.00001	0.00000	0.00000	0.00000	0.00000	0.00000	0.00000	0.00000	0.00063	0.00001	0.00003	0.00002	0.00000	0.00000	0.00000	0.00000	0.00000	0.00000	0.00000	0.00000	0.00000	0.00004	0.00000	0.00000	0.00000
Node4	187	ACC	0.00004	0.00020	0.00012	0.00005	0.05735	0.48162	0.03669	0.04401	0.00000	0.00236	0.00000	0.00052	0.00001	0.00015	0.00015	0.00002	0.00001	0.00003	0.00006	0.00000	0.00000	0.00002	0.00001	0.00000	0.00000	0.00015	0.00002	0.00000	0.00000	0.00004	0.00001	0.00000	0.00011	0.00010	0.00023	0.00001	0.03195	0.26894	0.01531	0.04518	0.00001	0.00009	0.00002	0.00000	0.00014	0.00127	0.00043	0.00007	0.00002	0.00000	0.00077	0.00812	0.00186	0.00141	0.00023	0.00000	0.00004	0.00000	0.00001	0.00000	0.00000
Node4	188	TCT	0.00000	0.00001	0.00001	0.00002	0.00008	0.00016	0.00006	0.00009	0.00000	0.00023	0.00000	0.00034	0.00000	0.00000	0.00002	0.00000	0.00000	0.00000	0.00001	0.00000	0.00000	0.00000	0.00000	0.00000	0.00000	0.00000	0.00000	0.00000	0.00000	0.00001	0.00001	0.00002	0.00000	0.00000	0.00001	0.00001	0.00010	0.00010	0.00004	0.00014	0.00000	0.00000	0.00000	0.00000	0.00000	0.00001	0.00000	0.00001	0.00001	0.00001	0.03023	0.11396	0.01886	0.83471	0.00003	0.00000	0.00003	0.00002	0.00002	0.00057	0.00003
Node4	189	GAG	0.00002	0.00000	0.00002	0.00000	0.00000	0.00000	0.00000	0.00000	0.00000	0.00000	0.00000	0.00000	0.00000	0.00000	0.00000	0.00000	0.00001	0.00000	0.00006	0.00000	0.00000	0.00000	0.00000	0.00000	0.00000	0.00000	0.00000	0.00000	0.00000	0.00000	0.00000	0.00000	0.46636	0.00016	0.53318	0.00016	0.00000	0.00000	0.00000	0.00000	0.00000	0.00000	0.00000	0.00000	0.00000	0.00000	0.00000	0.00000	0.00000	0.00000	0.00000	0.00000	0.00000	0.00000	0.00000	0.00000	0.00000	0.00000	0.00000	0.00000	0.00000
Node4	190	AGC	0.00000	0.00021	0.00001	0.00002	0.00016	0.00780	0.00051	0.00031	0.00000	0.95179	0.00000	0.03680	0.00000	0.00000	0.00000	0.00000	0.00000	0.00001	0.00001	0.00000	0.00000	0.00000	0.00000	0.00000	0.00000	0.00001	0.00000	0.00000	0.00000	0.00000	0.00000	0.00000	0.00000	0.00002	0.00001	0.00000	0.00000	0.00006	0.00000	0.00000	0.00000	0.00002	0.00000	0.00000	0.00000	0.00000	0.00000	0.00000	0.00000	0.00000	0.00003	0.00161	0.00052	0.00006	0.00001	0.00000	0.00000	0.00000	0.00000	0.00000	0.00000
Node4	191	AAA	0.99871	0.00000	0.00125	0.00000	0.00000	0.00000	0.00000	0.00000	0.00002	0.00000	0.00000	0.00000	0.00000	0.00000	0.00000	0.00000	0.00000	0.00000	0.00000	0.00000	0.00000	0.00000	0.00000	0.00000	0.00000	0.00000	0.00000	0.00000	0.00000	0.00000	0.00000	0.00000	0.00001	0.00000	0.00000	0.00000	0.00000	0.00000	0.00000	0.00000	0.00000	0.00000	0.00000	0.00000	0.00000	0.00000	0.00000	0.00000	0.00000	0.00000	0.00000	0.00000	0.00000	0.00000	0.00000	0.00000	0.00000	0.00000	0.00000	0.00000	0.00000
Node4	192	GAT	0.00000	0.00001	0.00000	0.00005	0.00000	0.00000	0.00000	0.00000	0.00000	0.00000	0.00000	0.00000	0.00000	0.00000	0.00000	0.00000	0.00000	0.00000	0.00000	0.00000	0.00000	0.00000	0.00000	0.00000	0.00000	0.00000	0.00000	0.00000	0.00000	0.00000	0.00000	0.00000	0.00099	0.02716	0.00040	0.97138	0.00000	0.00000	0.00000	0.00000	0.00000	0.00000	0.00000	0.00000	0.00000	0.00000	0.00000	0.00000	0.00000	0.00000	0.00000	0.00000	0.00000	0.00000	0.00000	0.00000	0.00000	0.00000	0.00000	0.00000	0.00000
Node4	193	AAC	0.00000	0.91477	0.00000	0.08515	0.00000	0.00000	0.00000	0.00000	0.00000	0.00003	0.00000	0.00001	0.00000	0.00000	0.00000	0.00000	0.00000	0.00000	0.00000	0.00000	0.00000	0.00000	0.00000	0.00000	0.00000	0.00000	0.00000	0.00000	0.00000	0.00000	0.00000	0.00000	0.00000	0.00002	0.00000	0.00001	0.00000	0.00000	0.00000	0.00000	0.00000	0.00000	0.00000	0.00000	0.00000	0.00000	0.00000	0.00000	0.00000	0.00000	0.00000	0.00000	0.00000	0.00000	0.00000	0.00000	0.00000	0.00000	0.00000	0.00000	0.00000
Node4	194	TGT	0.00000	0.00000	0.00000	0.00000	0.00000	0.00000	0.00000	0.00000	0.00000	0.00000	0.00000	0.00000	0.00000	0.00000	0.00000	0.00000	0.00000	0.00000	0.00000	0.00000	0.00000	0.00000	0.00000	0.00000	0.00000	0.00000	0.00000	0.00000	0.00000	0.00000	0.00000	0.00000	0.00000	0.00000	0.00000	0.00000	0.00000	0.00000	0.00000	0.00000	0.00000	0.00000	0.00000	0.00000	0.00000	0.00000	0.00000	0.00000	0.00000	0.00000	0.00000	0.00000	0.00000	0.00000	0.31060	0.00000	0.68940	0.00000	0.00000	0.00000	0.00000
Node4	195	ACA	0.00022	0.00001	0.00003	0.00002	0.81622	0.00560	0.00482	0.01094	0.00003	0.00004	0.00000	0.00008	0.00472	0.00030	0.00105	0.00041	0.00007	0.00000	0.00001	0.00000	0.00002	0.00000	0.00000	0.00000	0.00000	0.00000	0.00000	0.00000	0.00310	0.00006	0.00015	0.00008	0.00017	0.00000	0.00005	0.00000	0.06746	0.00139	0.00112	0.00466	0.00002	0.00000	0.00001	0.00000	0.06841	0.00102	0.00317	0.00152	0.00000	0.00001	0.00106	0.00015	0.00007	0.00030	0.00003	0.00000	0.00003	0.00119	0.00001	0.00012	0.00002
Node4	196	GGT	0.00000	0.00000	0.00000	0.00000	0.00000	0.00000	0.00000	0.00000	0.00000	0.00000	0.00000	0.00000	0.00000	0.00000	0.00000	0.00000	0.00000	0.00000	0.00000	0.00000	0.00000	0.00000	0.00000	0.00000	0.00000	0.00000	0.00000	0.00000	0.00000	0.00000	0.00000	0.00000	0.00000	0.00000	0.00000	0.00000	0.00000	0.00000	0.00000	0.00000	0.00399	0.00498	0.00519	0.98583	0.00000	0.00000	0.00000	0.00000	0.00000	0.00000	0.00000	0.00000	0.00000	0.00000	0.00000	0.00000	0.00000	0.00000	0.00000	0.00000	0.00000
Node4	197	GTA	0.00000	0.00000	0.00000	0.00000	0.00000	0.00000	0.00000	0.00000	0.00000	0.00000	0.00000	0.00000	0.00015	0.00011	0.00001	0.00004	0.00000	0.00000	0.00000	0.00000	0.00000	0.00000	0.00000	0.00000	0.00000	0.00000	0.00000	0.00000	0.00000	0.00000	0.00001	0.00000	0.00000	0.00000	0.00000	0.00000	0.00001	0.00000	0.00000	0.00000	0.00000	0.00000	0.00000	0.00000	0.78378	0.01008	0.19868	0.00712	0.00000	0.00000	0.00000	0.00000	0.00000	0.00000	0.00000	0.00000	0.00000	0.00000	0.00000	0.00000	0.00000
Node4	198	CAG	0.00007	0.00004	0.00056	0.00001	0.00003	0.00012	0.00022	0.00000	0.00000	0.00007	0.00001	0.00001	0.00000	0.00000	0.00014	0.00000	0.01405	0.00011	0.92403	0.00001	0.00000	0.00000	0.00001	0.00000	0.00001	0.00019	0.00156	0.00000	0.00000	0.00000	0.00009	0.00000	0.00042	0.00011	0.00292	0.00001	0.00154	0.00328	0.04937	0.00026	0.00000	0.00003	0.00007	0.00000	0.00001	0.00002	0.00013	0.00000	0.00001	0.00000	0.00002	0.00009	0.00034	0.00001	0.00000	0.00000	0.00000	0.00000	0.00000	0.00000	0.00000
Node4	199	GTA	0.00000	0.00000	0.00000	0.00000	0.00002	0.00001	0.00002	0.00000	0.00000	0.00000	0.00000	0.00000	0.00027	0.00064	0.00004	0.00014	0.00000	0.00000	0.00000	0.00000	0.00000	0.00000	0.00000	0.00000	0.00000	0.00000	0.00000	0.00000	0.00000	0.00001	0.00007	0.00000	0.00000	0.00000	0.00000	0.00000	0.00018	0.00005	0.00008	0.00003	0.00000	0.00000	0.00000	0.00000	0.57391	0.01661	0.39671	0.01117	0.00000	0.00000	0.00000	0.00000	0.00000	0.00000	0.00000	0.00000	0.00000	0.00000	0.00000	0.00001	0.00000
Node4	200	GCA	0.00001	0.00000	0.00000	0.00000	0.00003	0.00000	0.00000	0.00000	0.00000	0.00000	0.00000	0.00000	0.00000	0.00000	0.00000	0.00000	0.00003	0.00000	0.00000	0.00000	0.00000	0.00000	0.00000	0.00000	0.00000	0.00000	0.00000	0.00000	0.00000	0.00000	0.00000	0.00000	0.00002	0.00000	0.00001	0.00000	0.92732	0.00817	0.00649	0.05779	0.00001	0.00000	0.00000	0.00000	0.00002	0.00000	0.00001	0.00000	0.00000	0.00000	0.00004	0.00001	0.00001	0.00003	0.00000	0.00000	0.00000	0.00000	0.00000	0.00000	0.00000
Node4	201	GAA	0.00002	0.00000	0.00000	0.00000	0.00000	0.00000	0.00000	0.00000	0.00000	0.00000	0.00000	0.00000	0.00000	0.00000	0.00000	0.00000	0.00001	0.00000	0.00000	0.00000	0.00000	0.00000	0.00000	0.00000	0.00000	0.00000	0.00000	0.00000	0.00000	0.00000	0.00000	0.00000	0.98824	0.00001	0.01165	0.00005	0.00000	0.00000	0.00000	0.00000	0.00000	0.00000	0.00000	0.00000	0.00000	0.00000	0.00000	0.00000	0.00000	0.00000	0.00000	0.00000	0.00000	0.00000	0.00000	0.00000	0.00000	0.00000	0.00000	0.00000	0.00000
Node6	1	GGG	0.00086	0.00792	0.00257	0.00271	0.00243	0.00611	0.00293	0.00079	0.00019	0.04827	0.00038	0.01140	0.00004	0.00012	0.00065	0.00002	0.00021	0.00081	0.00183	0.00013	0.00009	0.00033	0.00027	0.00007	0.00005	0.00115	0.00061	0.00005	0.00001	0.00012	0.00018	0.00001	0.00270	0.00502	0.00719	0.00146	0.01664	0.02142	0.00948	0.00897	0.10808	0.18982	0.22624	0.05499	0.00016	0.00063	0.00074	0.00006	0.00049	0.00016	0.03192	0.10259	0.08918	0.02408	0.00282	0.00035	0.00072	0.00002	0.00047	0.00013	0.00014
Node6	2	GGC	0.00000	0.00000	0.00000	0.00000	0.00000	0.00000	0.00000	0.00000	0.00000	0.00002	0.00000	0.00000	0.00000	0.00000	0.00000	0.00000	0.00000	0.00000	0.00000	0.00000	0.00000	0.00000	0.00000	0.00000	0.00000	0.00000	0.00000	0.00000	0.00000	0.00000	0.00000	0.00000	0.00000	0.00000	0.00000	0.00000	0.00000	0.00010	0.00011	0.00000	0.00190	0.90523	0.09008	0.00253	0.00000	0.00000	0.00000	0.00000	0.00000	0.00000	0.00000	0.00000	0.00000	0.00000	0.00000	0.00000	0.00000	0.00000	0.00000	0.00000	0.00000
Node6	3	TGC	0.00000	0.00000	0.00000	0.00000	0.00000	0.00000	0.00000	0.00000	0.00000	0.00000	0.00000	0.00000	0.00000	0.00000	0.00000	0.00000	0.00000	0.00000	0.00000	0.00000	0.00000	0.00000	0.00000	0.00000	0.00000	0.00000	0.00000	0.00000	0.00000	0.00000	0.00000	0.00000	0.00000	0.00000	0.00000	0.00000	0.00000	0.00000	0.00000	0.00000	0.00000	0.00000	0.00000	0.00000	0.00000	0.00000	0.00000	0.00000	0.00000	0.00000	0.00000	0.00000	0.00000	0.00000	0.59747	0.00000	0.40253	0.00000	0.00000	0.00000	0.00000
Node6	4	GTG	0.00000	0.00000	0.00000	0.00000	0.00000	0.00000	0.00002	0.00000	0.00000	0.00000	0.00000	0.00000	0.00000	0.00035	0.00001	0.00001	0.00000	0.00000	0.00000	0.00000	0.00000	0.00000	0.00000	0.00000	0.00000	0.00000	0.00000	0.00000	0.00000	0.00000	0.00005	0.00000	0.00000	0.00000	0.00000	0.00000	0.00000	0.00000	0.00001	0.00000	0.00000	0.00000	0.00000	0.00000	0.00344	0.01777	0.97744	0.00088	0.00000	0.00000	0.00000	0.00000	0.00000	0.00000	0.00000	0.00000	0.00000	0.00000	0.00000	0.00000	0.00000
Node6	5	GAG	0.00000	0.00000	0.00003	0.00000	0.00000	0.00000	0.00000	0.00000	0.00000	0.00000	0.00000	0.00000	0.00000	0.00000	0.00000	0.00000	0.00000	0.00000	0.00010	0.00000	0.00000	0.00000	0.00000	0.00000	0.00000	0.00000	0.00001	0.00000	0.00000	0.00000	0.00000	0.00000	0.02549	0.00018	0.97413	0.00003	0.00000	0.00001	0.00001	0.00000	0.00000	0.00000	0.00000	0.00000	0.00000	0.00000	0.00000	0.00000	0.00000	0.00000	0.00000	0.00000	0.00000	0.00000	0.00000	0.00000	0.00000	0.00000	0.00000	0.00000	0.00000
Node6	6	GTG	0.00000	0.00000	0.00000	0.00000	0.00000	0.00000	0.00002	0.00000	0.00000	0.00000	0.00000	0.00000	0.00001	0.00066	0.00002	0.00003	0.00000	0.00000	0.00000	0.00000	0.00000	0.00000	0.00000	0.00000	0.00000	0.00000	0.00000	0.00000	0.00000	0.00001	0.00010	0.00000	0.00000	0.00000	0.00000	0.00000	0.00000	0.00001	0.00002	0.00000	0.00000	0.00000	0.00000	0.00000	0.00555	0.02713	0.96498	0.00144	0.00000	0.00000	0.00000	0.00000	0.00000	0.00000	0.00000	0.00000	0.00000	0.00000	0.00000	0.00001	0.00000
Node6	7	GAT	0.00004	0.00013	0.00004	0.00037	0.00000	0.00001	0.00000	0.00001	0.00000	0.00002	0.00000	0.00004	0.00000	0.00000	0.00000	0.00000	0.00002	0.00001	0.00005	0.00001	0.00000	0.00000	0.00000	0.00000	0.00000	0.00001	0.00000	0.00000	0.00000	0.00000	0.00000	0.00000	0.01060	0.11361	0.01312	0.86183	0.00000	0.00001	0.00001	0.00001	0.00000	0.00001	0.00001	0.00000	0.00000	0.00000	0.00000	0.00000	0.00000	0.00000	0.00000	0.00001	0.00000	0.00001	0.00000	0.00000	0.00000	0.00000	0.00000	0.00000	0.00000
Node6	8	TCC	0.00001	0.00010	0.00003	0.00002	0.00023	0.00106	0.00026	0.00011	0.00000	0.00426	0.00000	0.00042	0.00000	0.00000	0.00000	0.00000	0.00001	0.00001	0.00003	0.00000	0.00062	0.00961	0.00033	0.00049	0.00000	0.00001	0.00002	0.00000	0.00000	0.00000	0.00000	0.00000	0.00004	0.00006	0.00007	0.00001	0.00033	0.00089	0.00025	0.00018	0.00000	0.00002	0.00001	0.00000	0.00000	0.00001	0.00000	0.00000	0.00001	0.00000	0.23789	0.35515	0.34771	0.03972	0.00003	0.00000	0.00001	0.00000	0.00001	0.00000	0.00000
Node6	9	GAG	0.00001	0.00001	0.00007	0.00001	0.00000	0.00001	0.00001	0.00000	0.00000	0.00001	0.00000	0.00000	0.00000	0.00000	0.00000	0.00000	0.00001	0.00000	0.00020	0.00000	0.00000	0.00000	0.00000	0.00000	0.00000	0.00001	0.00002	0.00000	0.00000	0.00000	0.00000	0.00000	0.06479	0.00694	0.92590	0.00195	0.00000	0.00002	0.00001	0.00000	0.00000	0.00000	0.00001	0.00000	0.00000	0.00000	0.00000	0.00000	0.00000	0.00000	0.00000	0.00000	0.00000	0.00000	0.00000	0.00000	0.00000	0.00000	0.00000	0.00000	0.00000
Node6	10	ACG	0.00000	0.00001	0.00000	0.00000	0.34916	0.08264	0.53962	0.02833	0.00000	0.00004	0.00000	0.00002	0.00000	0.00000	0.00001	0.00000	0.00000	0.00000	0.00000	0.00000	0.00000	0.00000	0.00000	0.00000	0.00000	0.00000	0.00000	0.00000	0.00000	0.00000	0.00000	0.00000	0.00000	0.00000	0.00000	0.00000	0.00001	0.00001	0.00000	0.00000	0.00000	0.00000	0.00000	0.00000	0.00001	0.00001	0.00001	0.00000	0.00000	0.00000	0.00002	0.00004	0.00002	0.00001	0.00000	0.00000	0.00000	0.00000	0.00000	0.00000	0.00000
Node6	11	GAG	0.00001	0.00000	0.00003	0.00000	0.00000	0.00000	0.00000	0.00000	0.00000	0.00000	0.00000	0.00000	0.00000	0.00000	0.00000	0.00000	0.00001	0.00000	0.00008	0.00000	0.00000	0.00000	0.00000	0.00000	0.00000	0.00000	0.00001	0.00000	0.00000	0.00000	0.00000	0.00000	0.17432	0.00020	0.82524	0.00009	0.00000	0.00000	0.00000	0.00000	0.00000	0.00000	0.00000	0.00000	0.00000	0.00000	0.00000	0.00000	0.00000	0.00000	0.00000	0.00000	0.00000	0.00000	0.00000	0.00000	0.00000	0.00000	0.00000	0.00000	0.00000
Node6	12	GCT	0.00000	0.00000	0.00000	0.00000	0.00000	0.00000	0.00000	0.00000	0.00000	0.00000	0.00000	0.00000	0.00000	0.00000	0.00000	0.00000	0.00000	0.00000	0.00000	0.00000	0.00000	0.00000	0.00000	0.00000	0.00000	0.00000	0.00000	0.00000	0.00000	0.00000	0.00000	0.00000	0.00000	0.00000	0.00000	0.00000	0.05396	0.06609	0.00342	0.87640	0.00000	0.00000	0.00000	0.00000	0.00000	0.00000	0.00000	0.00000	0.00000	0.00000	0.00001	0.00003	0.00000	0.00003	0.00000	0.00000	0.00000	0.00000	0.00000	0.00000	0.00000
Node6	13	GTG	0.00000	0.00000	0.00000	0.00000	0.00000	0.00002	0.00002	0.00000	0.00000	0.00000	0.00000	0.00000	0.00002	0.00202	0.00002	0.00006	0.00000	0.00000	0.00000	0.00000	0.00000	0.00000	0.00000	0.00000	0.00000	0.00000	0.00000	0.00000	0.00000	0.00002	0.00011	0.00000	0.00000	0.00000	0.00000	0.00000	0.00000	0.00003	0.00003	0.00000	0.00000	0.00000	0.00000	0.00000	0.01139	0.25735	0.72131	0.00757	0.00000	0.00000	0.00000	0.00000	0.00000	0.00000	0.00001	0.00000	0.00000	0.00000	0.00000	0.00001	0.00000
Node6	14	GTG	0.00018	0.00035	0.00036	0.00015	0.00054	0.00331	0.00104	0.00032	0.00005	0.00024	0.00006	0.00010	0.00412	0.05026	0.00932	0.00871	0.00005	0.00130	0.00043	0.00021	0.00001	0.00005	0.00003	0.00001	0.00002	0.00049	0.00020	0.00004	0.00024	0.00754	0.01623	0.00098	0.00032	0.00015	0.00065	0.00010	0.00174	0.00595	0.00226	0.00118	0.00003	0.00013	0.00008	0.00002	0.05082	0.23388	0.32048	0.07806	0.12457	0.03035	0.00009	0.00054	0.00024	0.00017	0.00280	0.00216	0.00055	0.00026	0.02730	0.00332	0.00489
Node6	15	GGA	0.00000	0.00000	0.00000	0.00000	0.00000	0.00000	0.00000	0.00000	0.00000	0.00001	0.00000	0.00001	0.00000	0.00000	0.00000	0.00000	0.00000	0.00000	0.00000	0.00000	0.00000	0.00000	0.00000	0.00000	0.00000	0.00000	0.00000	0.00000	0.00000	0.00000	0.00000	0.00000	0.00000	0.00000	0.00001	0.00000	0.00002	0.00001	0.00001	0.00000	0.56180	0.02961	0.37051	0.03800	0.00000	0.00000	0.00000	0.00000	0.00000	0.00000	0.00000	0.00000	0.00000	0.00000	0.00000	0.00000	0.00000	0.00000	0.00000	0.00000	0.00000
Node6	16	CAT	0.01190	0.00777	0.01434	0.00518	0.00211	0.00504	0.00121	0.00120	0.00579	0.00241	0.00331	0.00176	0.00051	0.00230	0.00291	0.00096	0.04019	0.10425	0.04232	0.57716	0.00014	0.00037	0.00025	0.00025	0.00873	0.02897	0.01331	0.03794	0.00017	0.00105	0.00221	0.00048	0.00833	0.00450	0.01231	0.00416	0.00236	0.00344	0.00146	0.00166	0.00069	0.00196	0.00133	0.00039	0.00068	0.00203	0.00318	0.00046	0.00683	0.00323	0.00072	0.00266	0.00119	0.00143	0.00190	0.00143	0.00057	0.00015	0.00256	0.00074	0.00117
Node6	17	GAG	0.00291	0.00230	0.00442	0.00156	0.00878	0.01479	0.00603	0.00303	0.00011	0.00505	0.00022	0.00177	0.00002	0.00003	0.00013	0.00001	0.00108	0.00037	0.00587	0.00006	0.00006	0.00010	0.00013	0.00001	0.00003	0.00081	0.00085	0.00002	0.00000	0.00001	0.00002	0.00000	0.38437	0.01963	0.50463	0.00873	0.00196	0.00431	0.00205	0.00088	0.00092	0.00301	0.00325	0.00019	0.00010	0.00025	0.00029	0.00004	0.00004	0.00002	0.00082	0.00180	0.00148	0.00060	0.00002	0.00001	0.00000	0.00000	0.00001	0.00001	0.00000
Node6	18	TTT	0.00000	0.00000	0.00000	0.00000	0.00000	0.00000	0.00000	0.00000	0.00000	0.00000	0.00000	0.00000	0.00000	0.00000	0.00000	0.00000	0.00000	0.00000	0.00000	0.00000	0.00000	0.00000	0.00000	0.00000	0.00000	0.00000	0.00000	0.00000	0.00000	0.00000	0.00000	0.00000	0.00000	0.00000	0.00000	0.00000	0.00000	0.00000	0.00000	0.00000	0.00000	0.00000	0.00000	0.00000	0.00000	0.00000	0.00000	0.00000	0.00003	0.00003	0.00000	0.00000	0.00000	0.00000	0.00000	0.00000	0.00000	0.00000	0.13917	0.00000	0.86075
Node6	19	AAA	0.93491	0.00000	0.06489	0.00001	0.00000	0.00000	0.00000	0.00000	0.00008	0.00000	0.00004	0.00000	0.00000	0.00000	0.00000	0.00000	0.00001	0.00000	0.00000	0.00000	0.00000	0.00000	0.00000	0.00000	0.00000	0.00000	0.00000	0.00000	0.00000	0.00000	0.00000	0.00000	0.00003	0.00000	0.00001	0.00000	0.00000	0.00000	0.00000	0.00000	0.00000	0.00000	0.00000	0.00000	0.00000	0.00000	0.00000	0.00000	0.00000	0.00000	0.00000	0.00000	0.00000	0.00000	0.00000	0.00000	0.00000	0.00000	0.00000	0.00000	0.00000
Node6	20	ATC	0.00000	0.00000	0.00000	0.00000	0.00000	0.00002	0.00000	0.00000	0.00000	0.00000	0.00000	0.00000	0.00096	0.97668	0.00013	0.01536	0.00000	0.00000	0.00000	0.00000	0.00000	0.00000	0.00000	0.00000	0.00000	0.00000	0.00000	0.00000	0.00001	0.00093	0.00216	0.00004	0.00000	0.00000	0.00000	0.00000	0.00000	0.00000	0.00000	0.00000	0.00000	0.00000	0.00000	0.00000	0.00006	0.00207	0.00142	0.00006	0.00000	0.00000	0.00000	0.00000	0.00000	0.00000	0.00000	0.00000	0.00000	0.00000	0.00002	0.00006	0.00000
Node6	21	CGG	0.00023	0.00011	0.00296	0.00004	0.00004	0.00023	0.00015	0.00002	0.00147	0.00022	0.00907	0.00003	0.00001	0.00008	0.00020	0.00002	0.00005	0.00055	0.00288	0.00004	0.00000	0.00002	0.00004	0.00000	0.02364	0.28302	0.63867	0.02892	0.00001	0.00050	0.00177	0.00005	0.00019	0.00010	0.00101	0.00005	0.00006	0.00033	0.00070	0.00004	0.00004	0.00080	0.00051	0.00003	0.00002	0.00012	0.00027	0.00001	0.00006	0.00002	0.00001	0.00008	0.00011	0.00002	0.00005	0.00013	0.00001	0.00000	0.00004	0.00010	0.00001
Node6	22	TGC	0.00000	0.00000	0.00000	0.00000	0.00000	0.00000	0.00000	0.00000	0.00000	0.00000	0.00000	0.00000	0.00000	0.00000	0.00000	0.00000	0.00000	0.00000	0.00000	0.00000	0.00000	0.00000	0.00000	0.00000	0.00000	0.00000	0.00000	0.00000	0.00000	0.00000	0.00000	0.00000	0.00000	0.00000	0.00000	0.00000	0.00000	0.00000	0.00000	0.00000	0.00000	0.00000	0.00000	0.00000	0.00000	0.00000	0.00000	0.00000	0.00000	0.00000	0.00000	0.00000	0.00000	0.00000	0.72536	0.00000	0.27463	0.00000	0.00000	0.00000	0.00000
Node6	23	ATC	0.00000	0.00000	0.00000	0.00000	0.00000	0.00000	0.00000	0.00000	0.00000	0.00000	0.00000	0.00000	0.00197	0.83871	0.00004	0.15817	0.00000	0.00000	0.00000	0.00000	0.00000	0.00000	0.00000	0.00000	0.00000	0.00000	0.00000	0.00000	0.00000	0.00004	0.00003	0.00001	0.00000	0.00000	0.00000	0.00000	0.00000	0.00000	0.00000	0.00000	0.00000	0.00000	0.00000	0.00000	0.00002	0.00059	0.00036	0.00004	0.00000	0.00000	0.00000	0.00000	0.00000	0.00000	0.00000	0.00000	0.00000	0.00000	0.00000	0.00000	0.00000
Node6	24	TCC	0.00000	0.00001	0.00000	0.00000	0.00001	0.00013	0.00002	0.00000	0.00000	0.00093	0.00000	0.00003	0.00000	0.00000	0.00000	0.00000	0.00000	0.00000	0.00000	0.00000	0.00000	0.00000	0.00000	0.00000	0.00000	0.00000	0.00000	0.00000	0.00000	0.00000	0.00000	0.00000	0.00000	0.00000	0.00000	0.00000	0.00001	0.00007	0.00001	0.00001	0.00000	0.00000	0.00000	0.00000	0.00000	0.00000	0.00000	0.00000	0.00000	0.00000	0.00826	0.82183	0.15532	0.01336	0.00000	0.00000	0.00000	0.00000	0.00000	0.00000	0.00000
Node6	25	TGT	0.00000	0.00000	0.00000	0.00000	0.00000	0.00000	0.00000	0.00000	0.00000	0.00000	0.00000	0.00000	0.00000	0.00000	0.00000	0.00000	0.00000	0.00000	0.00000	0.00000	0.00000	0.00000	0.00000	0.00000	0.00000	0.00000	0.00000	0.00000	0.00000	0.00000	0.00000	0.00000	0.00000	0.00000	0.00000	0.00000	0.00000	0.00000	0.00000	0.00000	0.00000	0.00000	0.00000	0.00000	0.00000	0.00000	0.00000	0.00000	0.00000	0.00000	0.00000	0.00000	0.00000	0.00000	0.48935	0.00000	0.51064	0.00000	0.00000	0.00000	0.00000
Node6	26	AAG	0.00241	0.00000	0.99745	0.00000	0.00000	0.00000	0.00000	0.00000	0.00000	0.00000	0.00007	0.00000	0.00000	0.00000	0.00000	0.00000	0.00000	0.00000	0.00001	0.00000	0.00000	0.00000	0.00000	0.00000	0.00000	0.00002	0.00002	0.00000	0.00000	0.00000	0.00000	0.00000	0.00000	0.00000	0.00001	0.00000	0.00000	0.00000	0.00000	0.00000	0.00000	0.00000	0.00000	0.00000	0.00000	0.00000	0.00000	0.00000	0.00000	0.00000	0.00000	0.00000	0.00000	0.00000	0.00000	0.00000	0.00000	0.00000	0.00000	0.00000	0.00000
Node6	27	AAG	0.16442	0.00012	0.80753	0.00008	0.00005	0.00008	0.00004	0.00002	0.00377	0.00005	0.00927	0.00003	0.00000	0.00000	0.00038	0.00000	0.00012	0.00004	0.00068	0.00002	0.00000	0.00000	0.00000	0.00000	0.00073	0.00554	0.00458	0.00156	0.00000	0.00000	0.00001	0.00000	0.00021	0.00002	0.00051	0.00001	0.00001	0.00002	0.00002	0.00001	0.00000	0.00000	0.00001	0.00000	0.00000	0.00000	0.00001	0.00000	0.00000	0.00000	0.00000	0.00001	0.00001	0.00000	0.00000	0.00000	0.00000	0.00000	0.00000	0.00000	0.00000
Node6	28	CGA	0.00022	0.00000	0.00010	0.00000	0.00000	0.00000	0.00000	0.00000	0.34340	0.00000	0.03254	0.00000	0.00000	0.00000	0.00000	0.00000	0.00001	0.00000	0.00001	0.00000	0.00000	0.00000	0.00000	0.00000	0.52044	0.01207	0.00933	0.08186	0.00000	0.00000	0.00000	0.00000	0.00000	0.00000	0.00000	0.00000	0.00000	0.00000	0.00000	0.00000	0.00000	0.00000	0.00000	0.00000	0.00000	0.00000	0.00000	0.00000	0.00000	0.00000	0.00000	0.00000	0.00000	0.00000	0.00000	0.00000	0.00000	0.00000	0.00000	0.00000	0.00000
Node6	29	GGA	0.00000	0.00000	0.00000	0.00000	0.00000	0.00000	0.00000	0.00000	0.00000	0.00000	0.00000	0.00014	0.00000	0.00000	0.00000	0.00000	0.00000	0.00000	0.00000	0.00000	0.00000	0.00000	0.00000	0.00000	0.00000	0.00000	0.00000	0.00000	0.00000	0.00000	0.00000	0.00000	0.00000	0.00000	0.00000	0.00000	0.00000	0.00000	0.00000	0.00000	0.98668	0.00027	0.00539	0.00749	0.00000	0.00000	0.00000	0.00000	0.00000	0.00000	0.00000	0.00000	0.00000	0.00000	0.00000	0.00000	0.00000	0.00000	0.00000	0.00000	0.00000
Node6	30	GAA	0.00002	0.00000	0.00002	0.00000	0.00000	0.00000	0.00000	0.00000	0.00000	0.00000	0.00000	0.00000	0.00000	0.00000	0.00000	0.00000	0.00001	0.00000	0.00006	0.00000	0.00000	0.00000	0.00000	0.00000	0.00000	0.00000	0.00000	0.00000	0.00000	0.00000	0.00000	0.00000	0.55427	0.00015	0.44530	0.00014	0.00000	0.00000	0.00000	0.00000	0.00000	0.00000	0.00000	0.00000	0.00000	0.00000	0.00000	0.00000	0.00000	0.00000	0.00000	0.00000	0.00000	0.00000	0.00000	0.00000	0.00000	0.00000	0.00000	0.00000	0.00000
Node6	31	ACC	0.00000	0.00001	0.00001	0.00000	0.02680	0.48439	0.48140	0.00640	0.00000	0.00013	0.00000	0.00000	0.00000	0.00003	0.00001	0.00000	0.00000	0.00000	0.00001	0.00000	0.00000	0.00000	0.00000	0.00000	0.00000	0.00000	0.00000	0.00000	0.00000	0.00000	0.00000	0.00000	0.00000	0.00000	0.00001	0.00000	0.00000	0.00005	0.00002	0.00000	0.00000	0.00000	0.00000	0.00000	0.00001	0.00030	0.00021	0.00000	0.00000	0.00000	0.00000	0.00010	0.00007	0.00000	0.00000	0.00000	0.00000	0.00000	0.00000	0.00000	0.00000
Node6	32	GAG	0.04141	0.03070	0.06045	0.01766	0.02085	0.04666	0.01201	0.01084	0.00836	0.01328	0.00680	0.00876	0.00891	0.03627	0.02590	0.01671	0.00592	0.01030	0.02249	0.00354	0.00139	0.00294	0.00204	0.00177	0.00332	0.02583	0.01152	0.00480	0.00166	0.00957	0.02155	0.00406	0.05196	0.02357	0.07425	0.02208	0.02563	0.03092	0.01401	0.01690	0.00479	0.01162	0.00887	0.00247	0.01303	0.03260	0.05457	0.00847	0.01394	0.00603	0.00516	0.01720	0.00807	0.00903	0.01353	0.00421	0.00404	0.00157	0.01085	0.00746	0.00487
Node6	33	GCC	0.00000	0.00000	0.00000	0.00000	0.00000	0.00005	0.00001	0.00000	0.00000	0.00001	0.00000	0.00000	0.00000	0.00000	0.00000	0.00000	0.00000	0.00000	0.00000	0.00000	0.00000	0.00000	0.00000	0.00000	0.00000	0.00001	0.00000	0.00000	0.00000	0.00000	0.00000	0.00000	0.00000	0.00000	0.00002	0.00000	0.00970	0.85799	0.12418	0.00770	0.00000	0.00003	0.00001	0.00000	0.00000	0.00006	0.00003	0.00000	0.00000	0.00000	0.00000	0.00010	0.00005	0.00001	0.00001	0.00000	0.00000	0.00000	0.00000	0.00000	0.00000
Node6	34	AAA	0.42357	0.00452	0.09775	0.01110	0.02838	0.01174	0.00512	0.01087	0.00574	0.00500	0.00347	0.01153	0.02216	0.00777	0.01407	0.01811	0.00776	0.00067	0.00669	0.00071	0.00025	0.00007	0.00006	0.00018	0.00050	0.00260	0.00186	0.00044	0.00058	0.00031	0.00089	0.00038	0.13800	0.00247	0.07202	0.00614	0.01324	0.00496	0.00263	0.00658	0.00035	0.00019	0.00037	0.00005	0.00953	0.00354	0.00793	0.00354	0.00050	0.00080	0.00875	0.00308	0.00204	0.00529	0.00020	0.00011	0.00012	0.00130	0.00024	0.00074	0.00047
Node6	35	ACC	0.00000	0.00009	0.00003	0.00001	0.00567	0.95164	0.01637	0.00601	0.00000	0.00097	0.00000	0.00004	0.00000	0.00007	0.00002	0.00000	0.00000	0.00002	0.00002	0.00000	0.00000	0.00001	0.00000	0.00000	0.00000	0.00010	0.00001	0.00000	0.00000	0.00002	0.00000	0.00000	0.00001	0.00004	0.00004	0.00000	0.00031	0.01457	0.00071	0.00024	0.00000	0.00003	0.00000	0.00000	0.00001	0.00049	0.00009	0.00001	0.00001	0.00000	0.00005	0.00171	0.00044	0.00009	0.00006	0.00000	0.00000	0.00000	0.00001	0.00000	0.00000
Node6	36	TTT	0.00000	0.00000	0.00000	0.00000	0.00000	0.00000	0.00000	0.00000	0.00000	0.00000	0.00000	0.00000	0.00001	0.00002	0.00005	0.00002	0.00000	0.00000	0.00000	0.00000	0.00000	0.00000	0.00000	0.00000	0.00000	0.00000	0.00000	0.00000	0.00000	0.00002	0.00002	0.00003	0.00000	0.00000	0.00000	0.00000	0.00000	0.00000	0.00000	0.00000	0.00000	0.00000	0.00000	0.00000	0.00000	0.00001	0.00001	0.00000	0.00078	0.00069	0.00000	0.00001	0.00000	0.00001	0.00000	0.00004	0.00000	0.00002	0.15362	0.00003	0.84458
Node6	37	ACG	0.00007	0.00007	0.00013	0.00002	0.09231	0.11647	0.57551	0.01901	0.00001	0.00040	0.00001	0.00008	0.00097	0.00418	0.00126	0.00071	0.00001	0.00002	0.00011	0.00000	0.00000	0.00001	0.00001	0.00000	0.00000	0.00006	0.00006	0.00000	0.00001	0.00016	0.00044	0.00001	0.00009	0.00002	0.00025	0.00000	0.00092	0.00131	0.00094	0.00026	0.00000	0.00001	0.00001	0.00000	0.02833	0.02819	0.12147	0.00457	0.00002	0.00000	0.00015	0.00053	0.00038	0.00011	0.00013	0.00001	0.00002	0.00001	0.00004	0.00009	0.00001
Node6	38	GAG	0.00007	0.00003	0.00014	0.00002	0.00001	0.00001	0.00001	0.00000	0.00000	0.00003	0.00001	0.00001	0.00000	0.00000	0.00000	0.00000	0.00005	0.00001	0.00034	0.00000	0.00000	0.00000	0.00000	0.00000	0.00000	0.00001	0.00003	0.00000	0.00000	0.00000	0.00000	0.00000	0.24281	0.00757	0.74597	0.00277	0.00001	0.00003	0.00002	0.00000	0.00000	0.00000	0.00001	0.00000	0.00000	0.00000	0.00000	0.00000	0.00000	0.00000	0.00000	0.00001	0.00001	0.00000	0.00000	0.00000	0.00000	0.00000	0.00000	0.00000	0.00000
Node6	39	TGG	0.00000	0.00000	0.00000	0.00000	0.00000	0.00000	0.00000	0.00000	0.00000	0.00000	0.00000	0.00000	0.00000	0.00000	0.00000	0.00000	0.00000	0.00000	0.00000	0.00000	0.00000	0.00000	0.00000	0.00000	0.00000	0.00000	0.00000	0.00000	0.00000	0.00000	0.00000	0.00000	0.00000	0.00000	0.00000	0.00000	0.00000	0.00000	0.00000	0.00000	0.00000	0.00000	0.00000	0.00000	0.00000	0.00000	0.00000	0.00000	0.00000	0.00000	0.00000	0.00000	0.00000	0.00000	0.00000	1.00000	0.00000	0.00000	0.00000	0.00000	0.00000
Node6	40	TTC	0.00000	0.00000	0.00000	0.00000	0.00000	0.00000	0.00000	0.00000	0.00000	0.00000	0.00000	0.00000	0.00000	0.00002	0.00004	0.00001	0.00000	0.00001	0.00000	0.00000	0.00000	0.00000	0.00000	0.00000	0.00000	0.00000	0.00000	0.00000	0.00000	0.00005	0.00004	0.00001	0.00000	0.00000	0.00000	0.00000	0.00000	0.00000	0.00000	0.00000	0.00000	0.00000	0.00000	0.00000	0.00000	0.00001	0.00001	0.00000	0.00707	0.00261	0.00000	0.00000	0.00000	0.00000	0.00001	0.00123	0.00000	0.00000	0.73196	0.00002	0.25688
Node6	41	TTC	0.00000	0.00000	0.00000	0.00000	0.00000	0.00000	0.00000	0.00000	0.00000	0.00000	0.00000	0.00000	0.00000	0.00000	0.00000	0.00000	0.00000	0.00000	0.00000	0.00000	0.00000	0.00000	0.00000	0.00000	0.00000	0.00000	0.00000	0.00000	0.00000	0.00000	0.00000	0.00000	0.00000	0.00000	0.00000	0.00000	0.00000	0.00000	0.00000	0.00000	0.00000	0.00000	0.00000	0.00000	0.00000	0.00000	0.00000	0.00000	0.00013	0.00002	0.00000	0.00000	0.00000	0.00000	0.00000	0.00000	0.00000	0.00000	0.88389	0.00000	0.11595
Node6	42	AAG	0.30255	0.00018	0.32025	0.00017	0.00010	0.00008	0.00005	0.00003	0.08334	0.00011	0.22971	0.00011	0.00001	0.00000	0.00030	0.00000	0.00017	0.00005	0.00071	0.00002	0.00000	0.00000	0.00000	0.00000	0.01533	0.01915	0.01629	0.00989	0.00000	0.00000	0.00001	0.00000	0.00041	0.00002	0.00076	0.00001	0.00002	0.00002	0.00002	0.00001	0.00001	0.00001	0.00003	0.00000	0.00001	0.00000	0.00001	0.00000	0.00001	0.00001	0.00001	0.00001	0.00001	0.00001	0.00000	0.00000	0.00000	0.00000	0.00000	0.00000	0.00000
Node6	43	GCC	0.00153	0.00197	0.00187	0.00093	0.00149	0.00206	0.00072	0.00029	0.00015	0.00500	0.00017	0.00173	0.00004	0.00007	0.00039	0.00001	0.01209	0.00039	0.01780	0.00008	0.00005	0.00007	0.00011	0.00001	0.00011	0.00124	0.00084	0.00006	0.00001	0.00005	0.00010	0.00001	0.01004	0.00178	0.01468	0.00073	0.26494	0.28566	0.08941	0.11846	0.05515	0.03928	0.04931	0.00499	0.00042	0.00052	0.00092	0.00010	0.00008	0.00003	0.00315	0.00356	0.00343	0.00119	0.00052	0.00003	0.00014	0.00001	0.00004	0.00001	0.00001
Node6	44	AAA	0.44670	0.00476	0.40432	0.00369	0.00042	0.00071	0.00022	0.00018	0.00122	0.00095	0.00195	0.00051	0.00001	0.00001	0.00006	0.00000	0.00212	0.00030	0.00571	0.00012	0.00001	0.00001	0.00002	0.00001	0.00026	0.00304	0.00129	0.00029	0.00000	0.00000	0.00001	0.00000	0.03983	0.02106	0.04384	0.01452	0.00025	0.00029	0.00021	0.00010	0.00007	0.00009	0.00016	0.00001	0.00002	0.00001	0.00003	0.00000	0.00003	0.00002	0.00012	0.00019	0.00015	0.00009	0.00000	0.00000	0.00000	0.00000	0.00000	0.00000	0.00000
Node6	45	GCA	0.00149	0.00330	0.00483	0.00129	0.03769	0.05037	0.03553	0.00654	0.00030	0.01517	0.00084	0.00508	0.00019	0.00031	0.00414	0.00005	0.00037	0.00030	0.00249	0.00003	0.00005	0.00014	0.00032	0.00002	0.00007	0.00122	0.00147	0.00003	0.00002	0.00015	0.00047	0.00001	0.00618	0.00252	0.01181	0.00065	0.15852	0.09356	0.14745	0.03189	0.06384	0.10360	0.14402	0.01012	0.00210	0.00218	0.00457	0.00026	0.00011	0.00003	0.00543	0.01309	0.01894	0.00311	0.00110	0.00019	0.00026	0.00002	0.00008	0.00009	0.00002
Node6	46	ACC	0.00575	0.02461	0.01401	0.01000	0.07715	0.18288	0.06071	0.03666	0.00037	0.01919	0.00108	0.00636	0.00089	0.00317	0.09034	0.00068	0.00265	0.00235	0.02080	0.00049	0.00002	0.00021	0.00031	0.00005	0.00007	0.00296	0.00207	0.00009	0.00011	0.00131	0.00178	0.00017	0.05043	0.11586	0.13624	0.05169	0.00744	0.01327	0.00954	0.00392	0.00024	0.00137	0.00170	0.00008	0.00130	0.00468	0.00649	0.00050	0.00101	0.00031	0.00219	0.00921	0.00803	0.00265	0.00078	0.00016	0.00016	0.00009	0.00065	0.00057	0.00015
Node6	47	GAG	0.00139	0.00307	0.00210	0.00326	0.00032	0.00079	0.00028	0.00021	0.00008	0.00252	0.00012	0.00269	0.00001	0.00005	0.00008	0.00002	0.00060	0.00023	0.00279	0.00009	0.00002	0.00013	0.00009	0.00004	0.00003	0.00037	0.00030	0.00004	0.00000	0.00002	0.00004	0.00001	0.27269	0.10850	0.43542	0.15632	0.00044	0.00082	0.00041	0.00031	0.00014	0.00031	0.00040	0.00006	0.00003	0.00008	0.00012	0.00002	0.00007	0.00003	0.00022	0.00068	0.00053	0.00044	0.00005	0.00002	0.00001	0.00000	0.00003	0.00001	0.00001
Node6	48	GAA	0.27714	0.00104	0.04043	0.00273	0.00725	0.00115	0.00086	0.00090	0.00216	0.00096	0.00079	0.00170	0.00028	0.00003	0.00049	0.00003	0.00865	0.00015	0.00328	0.00012	0.00035	0.00002	0.00003	0.00004	0.00029	0.00078	0.00094	0.00009	0.00003	0.00000	0.00002	0.00000	0.39434	0.00253	0.13597	0.00582	0.07285	0.00715	0.00609	0.01263	0.00113	0.00012	0.00066	0.00005	0.00099	0.00013	0.00043	0.00015	0.00005	0.00009	0.00355	0.00067	0.00059	0.00113	0.00002	0.00001	0.00001	0.00006	0.00001	0.00001	0.00001
Node6	49	TTT	0.00000	0.00000	0.00000	0.00000	0.00000	0.00000	0.00000	0.00000	0.00000	0.00000	0.00000	0.00000	0.00000	0.00001	0.00002	0.00001	0.00000	0.00000	0.00000	0.00000	0.00000	0.00000	0.00000	0.00000	0.00000	0.00000	0.00000	0.00000	0.00000	0.00001	0.00001	0.00001	0.00000	0.00000	0.00000	0.00000	0.00000	0.00000	0.00000	0.00000	0.00000	0.00000	0.00000	0.00000	0.00000	0.00000	0.00000	0.00000	0.00041	0.00036	0.00000	0.00000	0.00000	0.00000	0.00000	0.00003	0.00000	0.00001	0.16814	0.00001	0.83096
Node6	50	ACC	0.02175	0.05210	0.03871	0.01670	0.05652	0.17482	0.03056	0.02925	0.02779	0.08487	0.01900	0.02743	0.00054	0.00162	0.00210	0.00042	0.00194	0.00404	0.00900	0.00062	0.00006	0.00054	0.00024	0.00005	0.00377	0.05717	0.01685	0.00534	0.00004	0.00037	0.00046	0.00006	0.03142	0.10867	0.05395	0.02272	0.00601	0.01536	0.00608	0.00242	0.00078	0.00291	0.00190	0.00018	0.00236	0.00511	0.00591	0.00073	0.00116	0.00036	0.00588	0.02331	0.01029	0.00594	0.00090	0.00020	0.00020	0.00003	0.00029	0.00013	0.00009
Node6	51	CTG	0.00159	0.00056	0.05429	0.00007	0.00037	0.00462	0.00528	0.00016	0.00007	0.00035	0.00098	0.00003	0.00090	0.03108	0.03062	0.00187	0.00018	0.01867	0.01617	0.00134	0.00000	0.00007	0.00027	0.00000	0.00011	0.01007	0.01298	0.00016	0.00123	0.02648	0.38329	0.00192	0.00049	0.00015	0.00480	0.00002	0.00045	0.00413	0.00957	0.00024	0.00001	0.00012	0.00031	0.00000	0.00490	0.05449	0.28131	0.00268	0.00243	0.00021	0.00002	0.00029	0.00052	0.00003	0.00078	0.00058	0.00006	0.00022	0.00359	0.02165	0.00017
Node6	52	ATA	0.00000	0.00000	0.00000	0.00000	0.00000	0.00000	0.00000	0.00000	0.00000	0.00000	0.00000	0.00000	0.92528	0.04502	0.00009	0.02892	0.00000	0.00000	0.00000	0.00000	0.00000	0.00000	0.00000	0.00000	0.00000	0.00000	0.00000	0.00000	0.00001	0.00001	0.00001	0.00001	0.00000	0.00000	0.00000	0.00000	0.00000	0.00000	0.00000	0.00000	0.00000	0.00000	0.00000	0.00000	0.00034	0.00008	0.00016	0.00005	0.00000	0.00000	0.00000	0.00000	0.00000	0.00000	0.00000	0.00000	0.00000	0.00001	0.00000	0.00001	0.00000
Node6	53	CTT	0.00001	0.00000	0.00000	0.00002	0.00001	0.00002	0.00000	0.00003	0.00000	0.00000	0.00000	0.00001	0.00035	0.00047	0.00129	0.00096	0.00002	0.00012	0.00001	0.00026	0.00000	0.00000	0.00000	0.00001	0.00000	0.00001	0.00000	0.00001	0.01041	0.02141	0.00990	0.82368	0.00000	0.00000	0.00000	0.00000	0.00001	0.00002	0.00001	0.00004	0.00000	0.00000	0.00000	0.00000	0.00005	0.00013	0.00013	0.00014	0.01562	0.07148	0.00000	0.00001	0.00000	0.00001	0.00003	0.00011	0.00002	0.00807	0.00555	0.01465	0.01491
Node6	54	TAC	0.00430	0.00864	0.01844	0.00174	0.00362	0.02623	0.00602	0.00203	0.01215	0.00935	0.02647	0.00218	0.00081	0.00734	0.15199	0.00079	0.00108	0.11443	0.01737	0.02199	0.00000	0.00011	0.00008	0.00001	0.00399	0.10177	0.03966	0.00824	0.00025	0.00929	0.01768	0.00075	0.00076	0.00072	0.00444	0.00015	0.00092	0.00668	0.00256	0.00069	0.00004	0.00046	0.00034	0.00001	0.00051	0.00748	0.00680	0.00033	0.24765	0.04514	0.00039	0.00387	0.00221	0.00069	0.00455	0.00622	0.00068	0.00015	0.03081	0.00253	0.00340
Node6	55	TAC	0.00000	0.00000	0.00000	0.00000	0.00000	0.00000	0.00000	0.00000	0.00000	0.00000	0.00000	0.00000	0.00000	0.00000	0.00000	0.00000	0.00000	0.00002	0.00000	0.00000	0.00000	0.00000	0.00000	0.00000	0.00000	0.00000	0.00000	0.00000	0.00000	0.00000	0.00000	0.00000	0.00000	0.00000	0.00000	0.00000	0.00000	0.00000	0.00000	0.00000	0.00000	0.00000	0.00000	0.00000	0.00000	0.00000	0.00000	0.00000	0.73746	0.26232	0.00000	0.00000	0.00000	0.00000	0.00000	0.00001	0.00000	0.00000	0.00016	0.00000	0.00002
Node6	56	CAG	0.00157	0.00084	0.00772	0.00026	0.00010	0.00049	0.00031	0.00004	0.00005	0.00049	0.00026	0.00008	0.00001	0.00003	0.00020	0.00001	0.03651	0.00077	0.86809	0.00015	0.00000	0.00002	0.00003	0.00000	0.00008	0.00147	0.00206	0.00006	0.00000	0.00002	0.00007	0.00000	0.01554	0.00403	0.05455	0.00140	0.00015	0.00065	0.00071	0.00008	0.00002	0.00009	0.00013	0.00001	0.00001	0.00005	0.00013	0.00001	0.00004	0.00001	0.00003	0.00020	0.00027	0.00004	0.00002	0.00001	0.00000	0.00000	0.00001	0.00001	0.00000
Node6	57	AAT	0.01734	0.07297	0.01696	0.09532	0.02489	0.03513	0.00907	0.01601	0.00278	0.01223	0.00189	0.01437	0.01013	0.02794	0.01759	0.01927	0.00353	0.00603	0.00719	0.00313	0.00060	0.00100	0.00058	0.00153	0.00073	0.00681	0.00279	0.00132	0.00096	0.00504	0.01026	0.00325	0.02540	0.01364	0.02860	0.01906	0.05791	0.03967	0.01601	0.05828	0.00490	0.00775	0.00603	0.00296	0.02344	0.03672	0.06037	0.05829	0.00994	0.00579	0.00622	0.01503	0.00621	0.01345	0.01037	0.00289	0.00412	0.00130	0.00760	0.00399	0.00544
Node6	58	AAA	0.29136	0.00653	0.06749	0.01875	0.00287	0.00166	0.00075	0.00128	0.00461	0.00159	0.00341	0.00348	0.00042	0.00010	0.00115	0.00010	0.00997	0.00452	0.00867	0.00485	0.00007	0.00004	0.00002	0.00008	0.00043	0.00302	0.00170	0.00066	0.00003	0.00004	0.00011	0.00003	0.28616	0.01215	0.14262	0.04117	0.00239	0.00126	0.00060	0.00118	0.00029	0.00013	0.00022	0.00004	0.00037	0.00023	0.00037	0.00017	0.01696	0.04830	0.00130	0.00082	0.00050	0.00126	0.00007	0.00043	0.00004	0.00014	0.00033	0.00010	0.00060
Node6	59	GAG	0.00331	0.00633	0.01095	0.00340	0.00581	0.02412	0.00934	0.00525	0.00028	0.00410	0.00058	0.00185	0.00033	0.00172	0.01250	0.00059	0.00136	0.00157	0.01316	0.00043	0.00325	0.01217	0.15437	0.00650	0.00015	0.00354	0.00242	0.00024	0.00009	0.00068	0.00219	0.00023	0.06817	0.18438	0.21228	0.13864	0.00935	0.02192	0.01847	0.00601	0.00059	0.00241	0.00306	0.00031	0.00183	0.00451	0.01348	0.00121	0.00067	0.00027	0.00138	0.00622	0.00688	0.00283	0.00056	0.00030	0.00016	0.00006	0.00048	0.00058	0.00018
Node6	60	CAG	0.00891	0.00632	0.07015	0.00119	0.00777	0.05378	0.02034	0.00349	0.00042	0.01343	0.00200	0.00135	0.00023	0.00208	0.00858	0.00036	0.01089	0.00450	0.32229	0.00042	0.00004	0.00047	0.00053	0.00004	0.00058	0.03097	0.01628	0.00083	0.00015	0.00259	0.00614	0.00024	0.01059	0.00405	0.04082	0.00096	0.02389	0.15299	0.09601	0.01384	0.00048	0.00495	0.00428	0.00019	0.00088	0.00484	0.00932	0.00040	0.00083	0.00021	0.00140	0.01397	0.01254	0.00184	0.00113	0.00019	0.00021	0.00008	0.00053	0.00111	0.00013
Node6	61	CTG	0.00200	0.00107	0.00507	0.00028	0.00301	0.00808	0.00456	0.00098	0.00020	0.00129	0.00038	0.00025	0.00157	0.00836	0.01622	0.00120	0.01104	0.00329	0.14127	0.00055	0.03113	0.03144	0.04361	0.00322	0.00070	0.00591	0.00504	0.00035	0.02921	0.09013	0.27089	0.01382	0.00934	0.00090	0.01929	0.00036	0.02968	0.05776	0.05788	0.01098	0.00047	0.00129	0.00160	0.00008	0.00577	0.01018	0.02140	0.00121	0.00095	0.00019	0.00189	0.00434	0.00417	0.00112	0.00080	0.00062	0.00014	0.00168	0.00175	0.01780	0.00027
Node6	62	GAG	0.02266	0.04758	0.03240	0.02920	0.01900	0.04230	0.01029	0.01091	0.00505	0.04706	0.00437	0.03288	0.00396	0.01696	0.01652	0.00731	0.00523	0.01182	0.01872	0.00434	0.00084	0.00249	0.00158	0.00153	0.00214	0.01819	0.00818	0.00326	0.00100	0.00594	0.01255	0.00256	0.05965	0.05237	0.08376	0.05217	0.02261	0.02835	0.01216	0.01578	0.00739	0.01868	0.01330	0.00431	0.00570	0.01550	0.02498	0.00379	0.01482	0.00659	0.00803	0.02867	0.01355	0.01608	0.01407	0.00541	0.00432	0.00100	0.00928	0.00456	0.00429
Node6	63	ATC	0.00000	0.00001	0.00001	0.00000	0.00017	0.00101	0.00022	0.00007	0.00000	0.00001	0.00000	0.00000	0.08454	0.34739	0.00247	0.08253	0.00000	0.00000	0.00001	0.00000	0.00000	0.00000	0.00000	0.00000	0.00000	0.00001	0.00000	0.00000	0.00009	0.00188	0.00299	0.00019	0.00001	0.00000	0.00003	0.00000	0.00010	0.00044	0.00014	0.00004	0.00000	0.00000	0.00000	0.00000	0.03814	0.21408	0.19539	0.02713	0.00003	0.00001	0.00000	0.00001	0.00001	0.00000	0.00009	0.00001	0.00001	0.00005	0.00024	0.00039	0.00004
Node6	64	GTG	0.04006	0.02230	0.05148	0.01343	0.02454	0.03928	0.01114	0.01031	0.00778	0.01092	0.00605	0.00745	0.01238	0.04414	0.03086	0.02118	0.00535	0.00929	0.01788	0.00320	0.00092	0.00179	0.00149	0.00107	0.00291	0.02113	0.00983	0.00414	0.00214	0.01159	0.02662	0.00519	0.04845	0.01920	0.06673	0.01814	0.02790	0.03044	0.01434	0.01782	0.00436	0.01023	0.00801	0.00221	0.02235	0.03734	0.06852	0.01103	0.01682	0.00737	0.00479	0.01517	0.00721	0.00807	0.01340	0.00585	0.00399	0.00218	0.01405	0.00963	0.00659
Node6	65	GAT	0.00000	0.00001	0.00000	0.00007	0.00000	0.00000	0.00000	0.00000	0.00000	0.00000	0.00000	0.00000	0.00000	0.00000	0.00000	0.00000	0.00000	0.00000	0.00000	0.00000	0.00000	0.00000	0.00000	0.00000	0.00000	0.00000	0.00000	0.00000	0.00000	0.00000	0.00000	0.00000	0.00013	0.02130	0.00008	0.97840	0.00000	0.00000	0.00000	0.00000	0.00000	0.00000	0.00000	0.00000	0.00000	0.00000	0.00000	0.00000	0.00000	0.00000	0.00000	0.00000	0.00000	0.00000	0.00000	0.00000	0.00000	0.00000	0.00000	0.00000	0.00000
Node6	66	GAG	0.00036	0.00080	0.00115	0.00035	0.00006	0.00029	0.00010	0.00003	0.00001	0.00045	0.00004	0.00010	0.00000	0.00001	0.00001	0.00000	0.00022	0.00014	0.00290	0.00002	0.00002	0.00025	0.00046	0.00004	0.00001	0.00025	0.00024	0.00001	0.00000	0.00000	0.00001	0.00000	0.20368	0.16403	0.56821	0.05345	0.00015	0.00066	0.00036	0.00009	0.00004	0.00022	0.00025	0.00001	0.00001	0.00002	0.00003	0.00000	0.00001	0.00000	0.00003	0.00020	0.00017	0.00005	0.00001	0.00000	0.00000	0.00000	0.00000	0.00000	0.00000
Node6	67	CGC	0.00000	0.00000	0.00002	0.00000	0.00000	0.00000	0.00000	0.00000	0.00001	0.00000	0.00002	0.00000	0.00000	0.00000	0.00000	0.00000	0.00000	0.00001	0.00001	0.00000	0.00000	0.00000	0.00000	0.00000	0.00029	0.98843	0.00626	0.00494	0.00000	0.00000	0.00000	0.00000	0.00000	0.00000	0.00000	0.00000	0.00000	0.00000	0.00000	0.00000	0.00000	0.00000	0.00000	0.00000	0.00000	0.00000	0.00000	0.00000	0.00000	0.00000	0.00000	0.00000	0.00000	0.00000	0.00000	0.00000	0.00000	0.00000	0.00000	0.00000	0.00000
Node6	68	TTT	0.00000	0.00000	0.00000	0.00000	0.00000	0.00000	0.00000	0.00000	0.00000	0.00000	0.00000	0.00000	0.00000	0.00001	0.00002	0.00001	0.00000	0.00001	0.00000	0.00001	0.00000	0.00000	0.00000	0.00000	0.00000	0.00000	0.00000	0.00000	0.00000	0.00001	0.00001	0.00001	0.00000	0.00000	0.00000	0.00000	0.00000	0.00000	0.00000	0.00000	0.00000	0.00000	0.00000	0.00000	0.00000	0.00000	0.00000	0.00000	0.00795	0.00887	0.00000	0.00000	0.00000	0.00000	0.00000	0.00010	0.00000	0.00001	0.12716	0.00002	0.85576
Node6	69	ACA	0.00799	0.00221	0.00309	0.00705	0.34349	0.04301	0.02602	0.04601	0.00041	0.01074	0.00025	0.02866	0.00024	0.00009	0.00070	0.00007	0.00361	0.00032	0.00172	0.00025	0.00027	0.00007	0.00004	0.00020	0.00004	0.00035	0.00028	0.00004	0.00003	0.00003	0.00005	0.00002	0.14031	0.00295	0.04133	0.00616	0.02107	0.00496	0.00241	0.00735	0.00023	0.00014	0.00020	0.00005	0.00075	0.00031	0.00045	0.00019	0.00027	0.00039	0.08192	0.03285	0.01791	0.10997	0.00014	0.00003	0.00009	0.00007	0.00005	0.00005	0.00007
Node6	70	GGC	0.00000	0.00001	0.00000	0.00000	0.00000	0.00000	0.00000	0.00000	0.00000	0.00003	0.00000	0.00000	0.00000	0.00000	0.00000	0.00000	0.00000	0.00000	0.00000	0.00000	0.00000	0.00000	0.00000	0.00000	0.00000	0.00000	0.00000	0.00000	0.00000	0.00000	0.00000	0.00000	0.00000	0.00009	0.00001	0.00001	0.00000	0.00002	0.00001	0.00000	0.00674	0.81404	0.17160	0.00741	0.00000	0.00000	0.00000	0.00000	0.00000	0.00000	0.00000	0.00000	0.00000	0.00000	0.00000	0.00000	0.00000	0.00000	0.00000	0.00000	0.00000
Node6	71	CGC	0.00000	0.00000	0.00015	0.00000	0.00000	0.00000	0.00000	0.00000	0.00012	0.00000	0.00049	0.00000	0.00000	0.00000	0.00000	0.00000	0.00000	0.00003	0.00007	0.00000	0.00000	0.00000	0.00000	0.00000	0.01292	0.72121	0.25761	0.00736	0.00000	0.00000	0.00001	0.00000	0.00000	0.00000	0.00001	0.00000	0.00000	0.00000	0.00000	0.00000	0.00000	0.00000	0.00000	0.00000	0.00000	0.00000	0.00000	0.00000	0.00000	0.00000	0.00000	0.00000	0.00000	0.00000	0.00000	0.00000	0.00000	0.00000	0.00000	0.00000	0.00000
Node6	72	CTG	0.00000	0.00000	0.00000	0.00000	0.00000	0.00002	0.00001	0.00000	0.00000	0.00000	0.00000	0.00000	0.00004	0.00465	0.00107	0.00020	0.00000	0.00000	0.00001	0.00000	0.00000	0.00000	0.00000	0.00000	0.00000	0.00001	0.00001	0.00000	0.00224	0.19110	0.76460	0.00536	0.00000	0.00000	0.00000	0.00000	0.00000	0.00003	0.00004	0.00000	0.00000	0.00000	0.00000	0.00000	0.00016	0.00285	0.00640	0.00011	0.00001	0.00000	0.00000	0.00000	0.00000	0.00000	0.00001	0.00001	0.00000	0.00013	0.00027	0.02064	0.00001
Node6	73	GTG	0.04189	0.01903	0.05913	0.01154	0.01589	0.03163	0.00909	0.00791	0.00784	0.00922	0.00654	0.00630	0.01363	0.04697	0.06085	0.02355	0.00466	0.00851	0.01643	0.00299	0.00074	0.00139	0.00116	0.00089	0.00290	0.02022	0.00959	0.00405	0.00588	0.01917	0.04795	0.01105	0.03173	0.01254	0.04588	0.01148	0.02401	0.02635	0.01448	0.01447	0.00376	0.00831	0.00710	0.00178	0.01794	0.03425	0.06602	0.00979	0.01818	0.00820	0.00437	0.01255	0.00628	0.00675	0.01217	0.00716	0.00365	0.00673	0.01746	0.02906	0.00896
Node6	74	TGG	0.00000	0.00000	0.00000	0.00000	0.00000	0.00000	0.00000	0.00000	0.00000	0.00000	0.00000	0.00000	0.00000	0.00000	0.00000	0.00000	0.00000	0.00000	0.00000	0.00000	0.00000	0.00000	0.00000	0.00000	0.00000	0.00000	0.00000	0.00000	0.00000	0.00000	0.00000	0.00000	0.00000	0.00000	0.00000	0.00000	0.00000	0.00000	0.00000	0.00000	0.00000	0.00000	0.00000	0.00000	0.00000	0.00000	0.00000	0.00000	0.00000	0.00000	0.00000	0.00000	0.00000	0.00000	0.00000	1.00000	0.00000	0.00000	0.00000	0.00000	0.00000
Node6	75	AAT	0.00016	0.11810	0.00009	0.86748	0.00010	0.00013	0.00003	0.00014	0.00001	0.00443	0.00001	0.00788	0.00000	0.00000	0.00000	0.00000	0.00002	0.00005	0.00002	0.00004	0.00000	0.00000	0.00000	0.00000	0.00000	0.00001	0.00000	0.00000	0.00000	0.00000	0.00000	0.00000	0.00008	0.00021	0.00004	0.00045	0.00000	0.00001	0.00000	0.00001	0.00002	0.00002	0.00001	0.00002	0.00000	0.00000	0.00000	0.00000	0.00000	0.00000	0.00004	0.00011	0.00003	0.00020	0.00000	0.00000	0.00000	0.00000	0.00000	0.00000	0.00000
Node6	76	GGG	0.00000	0.00000	0.00000	0.00000	0.00000	0.00000	0.00000	0.00000	0.00000	0.00001	0.00000	0.00000	0.00000	0.00000	0.00000	0.00000	0.00000	0.00000	0.00000	0.00000	0.00000	0.00000	0.00000	0.00000	0.00000	0.00000	0.00000	0.00000	0.00000	0.00000	0.00000	0.00000	0.00000	0.00000	0.00000	0.00000	0.00000	0.00001	0.00001	0.00000	0.01442	0.16638	0.78627	0.03289	0.00000	0.00000	0.00000	0.00000	0.00000	0.00000	0.00000	0.00000	0.00000	0.00000	0.00000	0.00000	0.00000	0.00000	0.00000	0.00000	0.00000
Node6	77	AGC	0.00000	0.00006	0.00000	0.00002	0.00001	0.00012	0.00001	0.00001	0.00000	0.92895	0.00000	0.06995	0.00000	0.00000	0.00000	0.00000	0.00000	0.00000	0.00000	0.00000	0.00000	0.00000	0.00000	0.00000	0.00000	0.00000	0.00000	0.00000	0.00000	0.00000	0.00000	0.00000	0.00000	0.00001	0.00000	0.00000	0.00000	0.00001	0.00000	0.00000	0.00000	0.00001	0.00000	0.00000	0.00000	0.00000	0.00000	0.00000	0.00000	0.00000	0.00003	0.00052	0.00019	0.00009	0.00000	0.00000	0.00000	0.00000	0.00000	0.00000	0.00000
Node6	78	AAC	0.07209	0.24567	0.13160	0.14510	0.00324	0.00831	0.00232	0.00262	0.01039	0.12853	0.01767	0.15035	0.00002	0.00005	0.00037	0.00002	0.00140	0.00272	0.00451	0.00116	0.00000	0.00007	0.00001	0.00003	0.00210	0.02103	0.00862	0.00387	0.00000	0.00002	0.00002	0.00001	0.00392	0.00439	0.00567	0.00372	0.00027	0.00128	0.00032	0.00048	0.00033	0.00120	0.00100	0.00014	0.00001	0.00006	0.00006	0.00001	0.00020	0.00012	0.00138	0.00492	0.00312	0.00306	0.00026	0.00003	0.00008	0.00000	0.00002	0.00001	0.00001
Node6	79	CAC	0.00003	0.02101	0.00017	0.00117	0.00001	0.00030	0.00002	0.00001	0.00000	0.00065	0.00001	0.00003	0.00000	0.00001	0.00001	0.00000	0.00003	0.93320	0.00067	0.03646	0.00000	0.00002	0.00000	0.00000	0.00001	0.00088	0.00024	0.00002	0.00000	0.00001	0.00001	0.00000	0.00005	0.00054	0.00018	0.00005	0.00001	0.00018	0.00003	0.00001	0.00002	0.00248	0.00012	0.00002	0.00000	0.00002	0.00001	0.00000	0.00085	0.00007	0.00000	0.00024	0.00003	0.00001	0.00003	0.00001	0.00000	0.00000	0.00005	0.00000	0.00000
Node6	80	ACC	0.00001	0.00016	0.00004	0.00002	0.05129	0.43759	0.37403	0.08941	0.00000	0.00362	0.00000	0.00027	0.00000	0.00002	0.00002	0.00000	0.00000	0.00001	0.00003	0.00000	0.00000	0.00001	0.00000	0.00000	0.00000	0.00003	0.00001	0.00000	0.00000	0.00000	0.00000	0.00000	0.00001	0.00003	0.00005	0.00000	0.00009	0.00045	0.00013	0.00006	0.00000	0.00001	0.00000	0.00000	0.00001	0.00008	0.00004	0.00000	0.00001	0.00000	0.00116	0.03296	0.00583	0.00243	0.00003	0.00000	0.00000	0.00000	0.00000	0.00000	0.00000
Node6	81	GAA	0.06173	0.00078	0.02873	0.00124	0.00067	0.00040	0.00018	0.00014	0.00078	0.00035	0.00056	0.00038	0.00003	0.00006	0.00009	0.00002	0.00316	0.00017	0.00383	0.00009	0.00004	0.00002	0.00003	0.00001	0.00016	0.00073	0.00097	0.00008	0.00000	0.00002	0.00004	0.00001	0.59349	0.00587	0.28165	0.00890	0.00124	0.00066	0.00047	0.00049	0.00013	0.00014	0.00021	0.00003	0.00005	0.00007	0.00013	0.00002	0.00006	0.00004	0.00023	0.00020	0.00014	0.00014	0.00004	0.00002	0.00001	0.00001	0.00002	0.00001	0.00001
Node6	82	GAC	0.00000	0.00002	0.00000	0.00000	0.00000	0.00000	0.00000	0.00000	0.00000	0.00000	0.00000	0.00000	0.00000	0.00000	0.00000	0.00000	0.00000	0.00000	0.00000	0.00000	0.00000	0.00000	0.00000	0.00000	0.00000	0.00000	0.00000	0.00000	0.00000	0.00000	0.00000	0.00000	0.00001	0.99379	0.00007	0.00610	0.00000	0.00000	0.00000	0.00000	0.00000	0.00000	0.00000	0.00000	0.00000	0.00000	0.00000	0.00000	0.00000	0.00000	0.00000	0.00000	0.00000	0.00000	0.00000	0.00000	0.00000	0.00000	0.00000	0.00000	0.00000
Node6	83	TTG	0.00000	0.00000	0.00000	0.00000	0.00000	0.00000	0.00000	0.00000	0.00000	0.00000	0.00000	0.00000	0.00001	0.00004	0.00021	0.00002	0.00000	0.00000	0.00000	0.00000	0.00000	0.00000	0.00000	0.00000	0.00000	0.00000	0.00000	0.00000	0.06766	0.00295	0.03237	0.00504	0.00000	0.00000	0.00000	0.00000	0.00000	0.00000	0.00000	0.00000	0.00000	0.00000	0.00000	0.00000	0.00000	0.00001	0.00003	0.00000	0.00000	0.00000	0.00000	0.00000	0.00000	0.00000	0.00000	0.00000	0.00000	0.00370	0.00001	0.88792	0.00001
Node6	84	CAG	0.00000	0.00000	0.00000	0.00000	0.00000	0.00000	0.00000	0.00000	0.00000	0.00000	0.00000	0.00000	0.00000	0.00000	0.00000	0.00000	0.00046	0.00000	0.99950	0.00000	0.00000	0.00000	0.00000	0.00000	0.00000	0.00000	0.00001	0.00000	0.00000	0.00000	0.00000	0.00000	0.00000	0.00000	0.00002	0.00000	0.00000	0.00000	0.00000	0.00000	0.00000	0.00000	0.00000	0.00000	0.00000	0.00000	0.00000	0.00000	0.00000	0.00000	0.00000	0.00000	0.00000	0.00000	0.00000	0.00000	0.00000	0.00000	0.00000	0.00000	0.00000
Node6	85	GAC	0.00000	0.00005	0.00000	0.00001	0.00000	0.00000	0.00000	0.00000	0.00000	0.00001	0.00000	0.00000	0.00000	0.00000	0.00000	0.00000	0.00000	0.00000	0.00000	0.00000	0.00000	0.00000	0.00000	0.00000	0.00000	0.00000	0.00000	0.00000	0.00000	0.00000	0.00000	0.00000	0.00005	0.97801	0.00018	0.02168	0.00000	0.00000	0.00000	0.00000	0.00000	0.00000	0.00000	0.00000	0.00000	0.00000	0.00000	0.00000	0.00000	0.00000	0.00000	0.00000	0.00000	0.00000	0.00000	0.00000	0.00000	0.00000	0.00000	0.00000	0.00000
Node6	86	ATG	0.00003	0.00007	0.00031	0.00001	0.00026	0.00155	0.00129	0.00009	0.00001	0.00012	0.00007	0.00002	0.00254	0.04621	0.34312	0.00500	0.00002	0.00008	0.00091	0.00001	0.00000	0.00001	0.00004	0.00000	0.00000	0.00018	0.00032	0.00000	0.00288	0.05017	0.27836	0.00577	0.00005	0.00002	0.00039	0.00000	0.00086	0.00226	0.00470	0.00038	0.00006	0.00043	0.00145	0.00002	0.00726	0.03907	0.15738	0.00363	0.00026	0.00003	0.00001	0.00009	0.00019	0.00001	0.00060	0.00021	0.00008	0.00066	0.00261	0.03758	0.00024
Node6	87	TCC	0.00000	0.00000	0.00000	0.00000	0.00001	0.00007	0.00001	0.00001	0.00000	0.00048	0.00000	0.00008	0.00000	0.00000	0.00000	0.00000	0.00000	0.00000	0.00000	0.00000	0.00000	0.00000	0.00000	0.00000	0.00000	0.00000	0.00000	0.00000	0.00000	0.00000	0.00000	0.00000	0.00000	0.00000	0.00000	0.00000	0.00001	0.00004	0.00001	0.00002	0.00000	0.00000	0.00000	0.00000	0.00000	0.00000	0.00000	0.00000	0.00000	0.00000	0.02026	0.55347	0.18055	0.24497	0.00000	0.00000	0.00000	0.00000	0.00000	0.00000	0.00000
Node6	88	ATC	0.00000	0.00000	0.00000	0.00000	0.00003	0.00012	0.00002	0.00001	0.00000	0.00000	0.00000	0.00000	0.09719	0.64179	0.00067	0.17080	0.00000	0.00000	0.00000	0.00000	0.00000	0.00000	0.00000	0.00000	0.00000	0.00000	0.00000	0.00000	0.00003	0.00040	0.00038	0.00008	0.00000	0.00000	0.00000	0.00000	0.00001	0.00004	0.00001	0.00001	0.00000	0.00000	0.00000	0.00000	0.00734	0.05206	0.02380	0.00500	0.00001	0.00000	0.00000	0.00000	0.00000	0.00000	0.00001	0.00000	0.00000	0.00003	0.00005	0.00009	0.00002
Node6	89	TTC	0.00027	0.00267	0.00209	0.00020	0.00050	0.02114	0.00298	0.00041	0.00004	0.00232	0.00027	0.00010	0.00077	0.04210	0.02219	0.00203	0.00096	0.02557	0.04948	0.00098	0.00000	0.00049	0.00008	0.00001	0.00005	0.00936	0.00198	0.00012	0.00028	0.02880	0.04560	0.00086	0.00099	0.00081	0.00546	0.00007	0.00066	0.01926	0.00434	0.00051	0.00002	0.00059	0.00017	0.00001	0.00418	0.13154	0.10104	0.00363	0.16414	0.01487	0.00009	0.00410	0.00139	0.00022	0.00427	0.00337	0.00038	0.00010	0.25444	0.00421	0.01047
Node6	90	ATC	0.00000	0.00000	0.00000	0.00000	0.00000	0.00001	0.00000	0.00000	0.00000	0.00000	0.00000	0.00000	0.00032	0.99196	0.00002	0.00622	0.00000	0.00000	0.00000	0.00000	0.00000	0.00000	0.00000	0.00000	0.00000	0.00000	0.00000	0.00000	0.00000	0.00010	0.00012	0.00000	0.00000	0.00000	0.00000	0.00000	0.00000	0.00000	0.00000	0.00000	0.00000	0.00000	0.00000	0.00000	0.00001	0.00086	0.00036	0.00001	0.00000	0.00000	0.00000	0.00000	0.00000	0.00000	0.00000	0.00000	0.00000	0.00000	0.00000	0.00000	0.00000
Node6	91	ACC	0.00001	0.00035	0.00008	0.00003	0.02320	0.76452	0.18114	0.01820	0.00000	0.00160	0.00000	0.00009	0.00002	0.00084	0.00043	0.00005	0.00000	0.00005	0.00011	0.00000	0.00000	0.00002	0.00001	0.00000	0.00000	0.00016	0.00004	0.00000	0.00001	0.00155	0.00066	0.00004	0.00002	0.00005	0.00008	0.00000	0.00005	0.00074	0.00020	0.00003	0.00000	0.00002	0.00000	0.00000	0.00005	0.00134	0.00086	0.00003	0.00003	0.00000	0.00007	0.00191	0.00095	0.00013	0.00008	0.00000	0.00001	0.00000	0.00005	0.00007	0.00000
Node6	92	AAC	0.00003	0.55809	0.00002	0.44132	0.00001	0.00002	0.00000	0.00001	0.00000	0.00011	0.00000	0.00009	0.00000	0.00000	0.00000	0.00000	0.00000	0.00002	0.00001	0.00001	0.00000	0.00000	0.00000	0.00000	0.00000	0.00000	0.00000	0.00000	0.00000	0.00000	0.00000	0.00000	0.00001	0.00010	0.00001	0.00010	0.00000	0.00000	0.00000	0.00000	0.00000	0.00001	0.00000	0.00000	0.00000	0.00000	0.00000	0.00000	0.00000	0.00000	0.00000	0.00001	0.00000	0.00000	0.00000	0.00000	0.00000	0.00000	0.00000	0.00000	0.00000
Node6	93	GTG	0.00000	0.00000	0.00000	0.00000	0.00000	0.00002	0.00001	0.00000	0.00000	0.00000	0.00000	0.00000	0.00001	0.00196	0.00002	0.00004	0.00000	0.00000	0.00000	0.00000	0.00000	0.00000	0.00000	0.00000	0.00000	0.00000	0.00000	0.00000	0.00000	0.00002	0.00008	0.00000	0.00000	0.00000	0.00000	0.00000	0.00000	0.00003	0.00002	0.00000	0.00000	0.00000	0.00000	0.00000	0.00671	0.39793	0.58978	0.00334	0.00000	0.00000	0.00000	0.00000	0.00000	0.00000	0.00001	0.00000	0.00000	0.00000	0.00000	0.00000	0.00000
Node6	94	ACC	0.00000	0.00001	0.00000	0.00000	0.00126	0.98542	0.01071	0.00235	0.00000	0.00009	0.00000	0.00000	0.00000	0.00000	0.00000	0.00000	0.00000	0.00000	0.00000	0.00000	0.00000	0.00000	0.00000	0.00000	0.00000	0.00000	0.00000	0.00000	0.00000	0.00000	0.00000	0.00000	0.00000	0.00000	0.00000	0.00000	0.00000	0.00002	0.00000	0.00000	0.00000	0.00000	0.00000	0.00000	0.00000	0.00003	0.00000	0.00000	0.00000	0.00000	0.00000	0.00008	0.00002	0.00000	0.00000	0.00000	0.00000	0.00000	0.00000	0.00000	0.00000
Node6	95	TAC	0.00017	0.00074	0.00036	0.00019	0.00008	0.00097	0.00014	0.00007	0.00003	0.00033	0.00009	0.00006	0.00006	0.00059	0.00125	0.00009	0.00008	0.00948	0.00099	0.00074	0.00000	0.00005	0.00001	0.00000	0.00001	0.00088	0.00017	0.00003	0.00002	0.00073	0.00115	0.00006	0.00110	0.00051	0.00283	0.00013	0.00011	0.00125	0.00018	0.00010	0.00001	0.00010	0.00003	0.00001	0.00008	0.00106	0.00075	0.00007	0.66340	0.15048	0.00005	0.00083	0.00022	0.00014	0.00038	0.00361	0.00006	0.00004	0.12833	0.00031	0.02423
Node6	96	GAC	0.00143	0.13471	0.00198	0.05723	0.00027	0.00130	0.00022	0.00017	0.00003	0.00382	0.00005	0.00112	0.00000	0.00001	0.00002	0.00000	0.00051	0.00083	0.00216	0.00016	0.00000	0.00004	0.00001	0.00000	0.00001	0.00042	0.00010	0.00001	0.00000	0.00000	0.00000	0.00000	0.06303	0.48466	0.06984	0.17270	0.00008	0.00059	0.00013	0.00008	0.00009	0.00052	0.00021	0.00003	0.00000	0.00002	0.00001	0.00000	0.00005	0.00002	0.00011	0.00070	0.00030	0.00019	0.00001	0.00000	0.00000	0.00000	0.00000	0.00000	0.00000
Node6	97	CAC	0.00000	0.00183	0.00003	0.00007	0.00000	0.00011	0.00000	0.00000	0.00000	0.00016	0.00000	0.00000	0.00000	0.00000	0.00000	0.00000	0.00001	0.88439	0.00037	0.00626	0.00000	0.00001	0.00000	0.00000	0.00000	0.00030	0.00005	0.00000	0.00000	0.00000	0.00000	0.00000	0.00007	0.10467	0.00056	0.00076	0.00000	0.00004	0.00000	0.00000	0.00000	0.00004	0.00000	0.00000	0.00000	0.00000	0.00000	0.00000	0.00015	0.00001	0.00000	0.00008	0.00001	0.00000	0.00000	0.00000	0.00000	0.00000	0.00000	0.00000	0.00000
Node6	98	GCG	0.00581	0.00296	0.00972	0.00164	0.02964	0.04062	0.01901	0.00859	0.00040	0.01421	0.00049	0.00567	0.00022	0.00067	0.00130	0.00023	0.00161	0.00074	0.00897	0.00018	0.00013	0.00030	0.00042	0.00010	0.00016	0.00219	0.00279	0.00017	0.00004	0.00021	0.00054	0.00007	0.08689	0.01012	0.12341	0.00448	0.11895	0.12202	0.16393	0.05032	0.00072	0.00211	0.00208	0.00026	0.00105	0.00220	0.00337	0.00038	0.00041	0.00017	0.02469	0.04940	0.04703	0.02461	0.00075	0.00013	0.00021	0.00004	0.00023	0.00016	0.00009
Node6	99	GGG	0.00000	0.00000	0.00000	0.00000	0.00000	0.00000	0.00000	0.00000	0.00000	0.00001	0.00000	0.00000	0.00000	0.00000	0.00000	0.00000	0.00000	0.00000	0.00000	0.00000	0.00000	0.00000	0.00000	0.00000	0.00000	0.00000	0.00000	0.00000	0.00000	0.00000	0.00000	0.00000	0.00000	0.00000	0.00000	0.00000	0.00000	0.00000	0.00000	0.00000	0.14856	0.05943	0.78291	0.00907	0.00000	0.00000	0.00000	0.00000	0.00000	0.00000	0.00000	0.00000	0.00000	0.00000	0.00000	0.00000	0.00000	0.00000	0.00000	0.00000	0.00000
Node6	100	ACC	0.00110	0.00851	0.00286	0.00201	0.03242	0.47131	0.03736	0.01742	0.00003	0.01360	0.00008	0.00173	0.00002	0.00014	0.00014	0.00001	0.00037	0.00080	0.00389	0.00006	0.00001	0.00014	0.00008	0.00001	0.00002	0.00151	0.00045	0.00002	0.00000	0.00003	0.00003	0.00000	0.05775	0.19413	0.10991	0.02100	0.00075	0.00538	0.00145	0.00043	0.00003	0.00046	0.00016	0.00001	0.00007	0.00076	0.00039	0.00003	0.00010	0.00002	0.00070	0.00646	0.00285	0.00089	0.00007	0.00000	0.00001	0.00000	0.00002	0.00000	0.00000
Node6	101	TAC	0.00000	0.00000	0.00000	0.00000	0.00000	0.00000	0.00000	0.00000	0.00000	0.00000	0.00000	0.00000	0.00000	0.00000	0.00000	0.00000	0.00000	0.00005	0.00000	0.00000	0.00000	0.00000	0.00000	0.00000	0.00000	0.00000	0.00000	0.00000	0.00000	0.00000	0.00000	0.00000	0.00000	0.00000	0.00000	0.00000	0.00000	0.00000	0.00000	0.00000	0.00000	0.00000	0.00000	0.00000	0.00000	0.00000	0.00000	0.00000	0.96765	0.03191	0.00000	0.00000	0.00000	0.00000	0.00000	0.00002	0.00000	0.00000	0.00035	0.00000	0.00002
Node6	102	ATG	0.00022	0.00016	0.00050	0.00009	0.00032	0.00061	0.00030	0.00012	0.00009	0.00010	0.00022	0.00006	0.00161	0.00476	0.96698	0.00165	0.00007	0.00009	0.00056	0.00003	0.00000	0.00001	0.00001	0.00001	0.00002	0.00021	0.00023	0.00003	0.00025	0.00130	0.00508	0.00043	0.00027	0.00010	0.00055	0.00009	0.00030	0.00035	0.00028	0.00018	0.00003	0.00007	0.00007	0.00001	0.00060	0.00169	0.00513	0.00033	0.00026	0.00011	0.00004	0.00013	0.00008	0.00006	0.00019	0.00011	0.00005	0.00015	0.00046	0.00201	0.00019
Node6	103	TGC	0.00000	0.00000	0.00000	0.00000	0.00000	0.00000	0.00000	0.00000	0.00000	0.00000	0.00000	0.00000	0.00000	0.00000	0.00000	0.00000	0.00000	0.00000	0.00000	0.00000	0.00000	0.00000	0.00000	0.00000	0.00000	0.00000	0.00000	0.00000	0.00000	0.00000	0.00000	0.00000	0.00000	0.00000	0.00000	0.00000	0.00000	0.00000	0.00000	0.00000	0.00000	0.00000	0.00000	0.00000	0.00000	0.00000	0.00000	0.00000	0.00000	0.00000	0.00000	0.00000	0.00000	0.00000	0.71857	0.00000	0.28142	0.00000	0.00000	0.00000	0.00000
Node6	104	CGC	0.00904	0.00558	0.11392	0.00065	0.00019	0.00401	0.00056	0.00015	0.00268	0.00555	0.01248	0.00067	0.00001	0.00012	0.00039	0.00001	0.00042	0.09788	0.01368	0.00895	0.00000	0.00008	0.00005	0.00000	0.00756	0.56273	0.11195	0.02462	0.00000	0.00016	0.00033	0.00001	0.00053	0.00102	0.00341	0.00010	0.00006	0.00156	0.00033	0.00006	0.00001	0.00033	0.00010	0.00000	0.00001	0.00024	0.00017	0.00001	0.00425	0.00061	0.00004	0.00123	0.00048	0.00011	0.00016	0.00014	0.00002	0.00000	0.00050	0.00003	0.00003
Node6	105	GTC	0.00000	0.00000	0.00000	0.00000	0.00000	0.00007	0.00000	0.00000	0.00000	0.00000	0.00000	0.00000	0.00001	0.00273	0.00001	0.00004	0.00000	0.00000	0.00000	0.00000	0.00000	0.00000	0.00000	0.00000	0.00000	0.00000	0.00000	0.00000	0.00000	0.00010	0.00007	0.00000	0.00000	0.00000	0.00000	0.00000	0.00000	0.00006	0.00001	0.00000	0.00000	0.00000	0.00000	0.00000	0.00051	0.96985	0.02532	0.00100	0.00001	0.00000	0.00000	0.00000	0.00000	0.00000	0.00001	0.00000	0.00000	0.00000	0.00020	0.00000	0.00000
Node6	106	AAC	0.00001	0.96431	0.00004	0.03386	0.00000	0.00006	0.00001	0.00000	0.00000	0.00027	0.00000	0.00003	0.00000	0.00000	0.00000	0.00000	0.00000	0.00024	0.00002	0.00002	0.00000	0.00000	0.00000	0.00000	0.00000	0.00003	0.00000	0.00000	0.00000	0.00000	0.00000	0.00000	0.00001	0.00081	0.00002	0.00013	0.00000	0.00001	0.00000	0.00000	0.00000	0.00002	0.00000	0.00000	0.00000	0.00000	0.00000	0.00000	0.00002	0.00000	0.00000	0.00003	0.00001	0.00000	0.00000	0.00000	0.00000	0.00000	0.00000	0.00000	0.00000
Node6	107	CGA	0.00003	0.00000	0.00009	0.00000	0.00000	0.00000	0.00000	0.00000	0.00236	0.00000	0.00124	0.00000	0.00000	0.00000	0.00000	0.00000	0.00000	0.00002	0.00003	0.00000	0.00000	0.00000	0.00000	0.00000	0.44026	0.39328	0.04239	0.12027	0.00000	0.00000	0.00000	0.00000	0.00000	0.00000	0.00000	0.00000	0.00000	0.00000	0.00000	0.00000	0.00000	0.00000	0.00000	0.00000	0.00000	0.00000	0.00000	0.00000	0.00000	0.00000	0.00000	0.00000	0.00000	0.00000	0.00000	0.00000	0.00000	0.00000	0.00000	0.00000	0.00000
Node6	108	ACC	0.00002	0.00021	0.00007	0.00003	0.06182	0.57463	0.32248	0.03553	0.00000	0.00114	0.00000	0.00010	0.00001	0.00019	0.00012	0.00002	0.00000	0.00002	0.00005	0.00000	0.00000	0.00001	0.00000	0.00000	0.00000	0.00007	0.00002	0.00000	0.00000	0.00005	0.00004	0.00000	0.00002	0.00004	0.00007	0.00001	0.00005	0.00032	0.00010	0.00002	0.00000	0.00001	0.00000	0.00000	0.00004	0.00042	0.00033	0.00002	0.00001	0.00000	0.00007	0.00112	0.00052	0.00010	0.00003	0.00000	0.00000	0.00000	0.00001	0.00001	0.00000
Node6	109	CTC	0.00000	0.00000	0.00000	0.00000	0.00000	0.00000	0.00000	0.00000	0.00000	0.00000	0.00000	0.00000	0.00000	0.00005	0.00001	0.00000	0.00000	0.00000	0.00000	0.00000	0.00000	0.00000	0.00000	0.00000	0.00000	0.00000	0.00000	0.00000	0.00052	0.89513	0.00412	0.09953	0.00000	0.00000	0.00000	0.00000	0.00000	0.00000	0.00000	0.00000	0.00000	0.00000	0.00000	0.00000	0.00000	0.00001	0.00000	0.00000	0.00000	0.00000	0.00000	0.00000	0.00000	0.00000	0.00000	0.00000	0.00000	0.00001	0.00001	0.00060	0.00000
Node6	110	ATC	0.00115	0.00209	0.00268	0.00077	0.00242	0.02124	0.00478	0.00144	0.00023	0.00172	0.00032	0.00049	0.01557	0.36548	0.03163	0.04767	0.00033	0.00610	0.00393	0.00072	0.00003	0.00026	0.00014	0.00005	0.00011	0.00274	0.00121	0.00018	0.00165	0.04358	0.07337	0.00643	0.00382	0.00160	0.01153	0.00087	0.00217	0.01092	0.00349	0.00146	0.00018	0.00066	0.00046	0.00010	0.01054	0.10867	0.13532	0.00827	0.00753	0.00205	0.00031	0.00194	0.00087	0.00055	0.00196	0.00143	0.00045	0.00075	0.02704	0.01026	0.00429
Node6	111	TTT	0.00000	0.00000	0.00000	0.00000	0.00000	0.00000	0.00000	0.00000	0.00000	0.00000	0.00000	0.00000	0.00000	0.00000	0.00000	0.00000	0.00000	0.00000	0.00000	0.00000	0.00000	0.00000	0.00000	0.00000	0.00000	0.00000	0.00000	0.00000	0.00000	0.00000	0.00000	0.00000	0.00000	0.00000	0.00000	0.00000	0.00000	0.00000	0.00000	0.00000	0.00000	0.00000	0.00000	0.00000	0.00000	0.00000	0.00000	0.00000	0.00001	0.00004	0.00000	0.00000	0.00000	0.00000	0.00000	0.00000	0.00000	0.00000	0.00442	0.00000	0.99552
Node6	112	GAT	0.00061	0.00114	0.00094	0.00124	0.00009	0.00029	0.00009	0.00008	0.00001	0.00049	0.00003	0.00034	0.00000	0.00000	0.00001	0.00000	0.00035	0.00012	0.00166	0.00004	0.00010	0.00134	0.00055	0.00023	0.00000	0.00016	0.00014	0.00001	0.00000	0.00000	0.00000	0.00000	0.18575	0.21320	0.25532	0.33225	0.00041	0.00097	0.00043	0.00033	0.00004	0.00013	0.00015	0.00002	0.00001	0.00002	0.00003	0.00000	0.00001	0.00001	0.00009	0.00033	0.00020	0.00022	0.00000	0.00000	0.00000	0.00000	0.00000	0.00000	0.00000
Node6	113	AAC	0.00008	0.87535	0.00017	0.08836	0.00007	0.00069	0.00008	0.00008	0.00001	0.02900	0.00001	0.00327	0.00000	0.00000	0.00001	0.00000	0.00001	0.00024	0.00008	0.00003	0.00000	0.00001	0.00000	0.00000	0.00000	0.00006	0.00001	0.00000	0.00000	0.00000	0.00000	0.00000	0.00005	0.00085	0.00007	0.00019	0.00000	0.00006	0.00000	0.00001	0.00001	0.00017	0.00002	0.00001	0.00000	0.00000	0.00000	0.00000	0.00001	0.00000	0.00003	0.00060	0.00017	0.00009	0.00001	0.00000	0.00000	0.00000	0.00000	0.00000	0.00000
Node6	114	GAT	0.01696	0.03670	0.02389	0.02422	0.00931	0.02330	0.00541	0.00572	0.00301	0.01164	0.00272	0.00830	0.00276	0.01170	0.01034	0.00533	0.00410	0.00913	0.01492	0.00333	0.00082	0.00200	0.00140	0.00149	0.00131	0.01286	0.00559	0.00205	0.00071	0.00416	0.00879	0.00193	0.07959	0.15814	0.11234	0.17647	0.01362	0.01883	0.00826	0.00959	0.00559	0.01513	0.01031	0.00333	0.00382	0.01043	0.01699	0.00263	0.01261	0.00581	0.00356	0.01324	0.00604	0.00736	0.00791	0.00482	0.00241	0.00072	0.00755	0.00326	0.00377
Node6	115	CAC	0.00001	0.00035	0.00002	0.00004	0.00000	0.00007	0.00000	0.00000	0.00000	0.00004	0.00000	0.00000	0.00000	0.00001	0.00001	0.00000	0.00002	0.85428	0.00020	0.05466	0.00000	0.00000	0.00000	0.00000	0.00000	0.00032	0.00005	0.00001	0.00000	0.00002	0.00001	0.00000	0.00001	0.00003	0.00003	0.00000	0.00000	0.00003	0.00000	0.00000	0.00000	0.00001	0.00000	0.00000	0.00000	0.00002	0.00000	0.00000	0.07575	0.01303	0.00000	0.00006	0.00001	0.00000	0.00003	0.00007	0.00000	0.00000	0.00072	0.00000	0.00004
Node6	116	GAC	0.00189	0.01991	0.00731	0.00351	0.00167	0.02567	0.00371	0.00122	0.00009	0.01145	0.00038	0.00109	0.00002	0.00020	0.00038	0.00003	0.00082	0.01501	0.01512	0.00102	0.00001	0.00041	0.00013	0.00001	0.00006	0.00650	0.00178	0.00011	0.00000	0.00016	0.00018	0.00001	0.08793	0.38155	0.30499	0.04827	0.00060	0.00716	0.00198	0.00039	0.00008	0.00134	0.00049	0.00003	0.00007	0.00076	0.00057	0.00004	0.02079	0.00355	0.00056	0.01159	0.00451	0.00120	0.00033	0.00035	0.00004	0.00001	0.00081	0.00004	0.00009
Node6	117	TAC	0.00000	0.00001	0.00000	0.00000	0.00000	0.00000	0.00000	0.00000	0.00000	0.00000	0.00000	0.00000	0.00000	0.00000	0.00000	0.00000	0.00000	0.00317	0.00000	0.00040	0.00000	0.00000	0.00000	0.00000	0.00000	0.00001	0.00000	0.00000	0.00000	0.00001	0.00000	0.00000	0.00000	0.00000	0.00000	0.00000	0.00000	0.00000	0.00000	0.00000	0.00000	0.00000	0.00000	0.00000	0.00000	0.00000	0.00000	0.00000	0.74733	0.24410	0.00000	0.00000	0.00000	0.00000	0.00001	0.00012	0.00000	0.00000	0.00408	0.00000	0.00072
Node6	118	AAC	0.00002	0.96333	0.00006	0.03502	0.00000	0.00007	0.00001	0.00000	0.00000	0.00032	0.00000	0.00004	0.00000	0.00000	0.00000	0.00000	0.00000	0.00052	0.00003	0.00005	0.00000	0.00000	0.00000	0.00000	0.00000	0.00004	0.00000	0.00000	0.00000	0.00000	0.00000	0.00000	0.00001	0.00032	0.00002	0.00005	0.00000	0.00001	0.00000	0.00000	0.00000	0.00002	0.00000	0.00000	0.00000	0.00000	0.00000	0.00000	0.00001	0.00000	0.00000	0.00003	0.00001	0.00000	0.00000	0.00000	0.00000	0.00000	0.00000	0.00000	0.00000
Node6	119	ACC	0.00000	0.00010	0.00003	0.00001	0.00481	0.90878	0.02063	0.00495	0.00000	0.00053	0.00000	0.00002	0.00019	0.03751	0.00032	0.00088	0.00000	0.00003	0.00002	0.00000	0.00000	0.00001	0.00000	0.00000	0.00000	0.00009	0.00001	0.00000	0.00000	0.00057	0.00020	0.00001	0.00000	0.00002	0.00002	0.00000	0.00002	0.00071	0.00008	0.00002	0.00000	0.00001	0.00000	0.00000	0.00019	0.01537	0.00293	0.00015	0.00003	0.00000	0.00001	0.00044	0.00011	0.00002	0.00008	0.00000	0.00001	0.00000	0.00007	0.00001	0.00000
Node6	120	AAC	0.00001	0.97437	0.00003	0.01004	0.00001	0.00018	0.00002	0.00001	0.00000	0.01455	0.00000	0.00024	0.00000	0.00000	0.00000	0.00000	0.00000	0.00005	0.00002	0.00000	0.00000	0.00000	0.00000	0.00000	0.00000	0.00001	0.00000	0.00000	0.00000	0.00000	0.00000	0.00000	0.00000	0.00019	0.00001	0.00001	0.00000	0.00002	0.00000	0.00000	0.00000	0.00003	0.00000	0.00000	0.00000	0.00000	0.00000	0.00000	0.00000	0.00000	0.00000	0.00014	0.00004	0.00001	0.00000	0.00000	0.00000	0.00000	0.00000	0.00000	0.00000
Node6	121	GTC	0.00000	0.00000	0.00000	0.00000	0.00000	0.00006	0.00000	0.00000	0.00000	0.00000	0.00000	0.00000	0.00001	0.00649	0.00000	0.00004	0.00000	0.00000	0.00000	0.00000	0.00000	0.00000	0.00000	0.00000	0.00000	0.00000	0.00000	0.00000	0.00000	0.00004	0.00002	0.00000	0.00000	0.00000	0.00000	0.00000	0.00000	0.00004	0.00000	0.00000	0.00000	0.00000	0.00000	0.00000	0.00041	0.96871	0.02330	0.00085	0.00000	0.00000	0.00000	0.00000	0.00000	0.00000	0.00001	0.00000	0.00000	0.00000	0.00000	0.00000	0.00000
Node6	122	AGC	0.00012	0.35613	0.00068	0.00881	0.00311	0.20889	0.01038	0.00338	0.00001	0.37514	0.00004	0.00645	0.00000	0.00008	0.00006	0.00000	0.00002	0.00092	0.00045	0.00002	0.00000	0.00006	0.00000	0.00000	0.00000	0.00076	0.00005	0.00001	0.00000	0.00002	0.00000	0.00000	0.00011	0.00279	0.00036	0.00013	0.00003	0.00161	0.00007	0.00003	0.00001	0.00072	0.00005	0.00001	0.00000	0.00022	0.00003	0.00000	0.00009	0.00001	0.00020	0.01370	0.00350	0.00046	0.00025	0.00000	0.00001	0.00000	0.00002	0.00000	0.00000
Node6	123	AAG	0.13934	0.00001	0.86029	0.00001	0.00000	0.00000	0.00000	0.00000	0.00005	0.00000	0.00018	0.00000	0.00000	0.00000	0.00000	0.00000	0.00000	0.00000	0.00002	0.00000	0.00000	0.00000	0.00000	0.00000	0.00000	0.00003	0.00002	0.00000	0.00000	0.00000	0.00000	0.00000	0.00002	0.00000	0.00003	0.00000	0.00000	0.00000	0.00000	0.00000	0.00000	0.00000	0.00000	0.00000	0.00000	0.00000	0.00000	0.00000	0.00000	0.00000	0.00000	0.00000	0.00000	0.00000	0.00000	0.00000	0.00000	0.00000	0.00000	0.00000	0.00000
Node6	124	TTC	0.00003	0.00012	0.00007	0.00004	0.00033	0.00532	0.00041	0.00053	0.00000	0.00041	0.00001	0.00009	0.00009	0.00116	0.00135	0.00019	0.00000	0.00036	0.00004	0.00004	0.00000	0.00001	0.00000	0.00000	0.00000	0.00008	0.00001	0.00000	0.00003	0.00099	0.00057	0.00011	0.00001	0.00001	0.00003	0.00000	0.00005	0.00049	0.00006	0.00007	0.00000	0.00002	0.00000	0.00000	0.00008	0.00100	0.00048	0.00007	0.01070	0.00224	0.00012	0.00229	0.00038	0.00051	0.00034	0.00043	0.00007	0.00004	0.81280	0.00026	0.15508
Node6	125	ATC	0.00000	0.00000	0.00000	0.00000	0.00000	0.00007	0.00001	0.00001	0.00000	0.00000	0.00000	0.00000	0.00416	0.78066	0.00024	0.15342	0.00000	0.00000	0.00000	0.00000	0.00000	0.00000	0.00000	0.00000	0.00000	0.00000	0.00000	0.00000	0.00001	0.00036	0.00033	0.00005	0.00000	0.00000	0.00000	0.00000	0.00000	0.00002	0.00000	0.00000	0.00000	0.00000	0.00000	0.00000	0.00121	0.04195	0.01495	0.00243	0.00000	0.00000	0.00000	0.00000	0.00000	0.00000	0.00001	0.00000	0.00000	0.00000	0.00004	0.00005	0.00001
Node6	126	CAG	0.00246	0.03330	0.00932	0.01120	0.00118	0.01487	0.00270	0.00185	0.00006	0.00776	0.00027	0.00187	0.00001	0.00009	0.00049	0.00002	0.02093	0.24701	0.28640	0.05758	0.00001	0.00018	0.00009	0.00003	0.00016	0.00904	0.00411	0.00039	0.00000	0.00011	0.00015	0.00002	0.02119	0.12766	0.06714	0.05609	0.00027	0.00251	0.00098	0.00026	0.00005	0.00083	0.00036	0.00004	0.00003	0.00027	0.00029	0.00003	0.00148	0.00044	0.00025	0.00334	0.00162	0.00091	0.00009	0.00006	0.00002	0.00000	0.00008	0.00002	0.00002
Node6	127	GTG	0.00003	0.00004	0.00008	0.00002	0.00016	0.00098	0.00047	0.00012	0.00001	0.00004	0.00001	0.00002	0.00644	0.11443	0.00880	0.03002	0.00001	0.00005	0.00011	0.00001	0.00000	0.00001	0.00001	0.00000	0.00000	0.00009	0.00006	0.00001	0.00389	0.04830	0.11485	0.03090	0.00006	0.00002	0.00014	0.00002	0.00032	0.00110	0.00088	0.00030	0.00001	0.00002	0.00002	0.00000	0.03405	0.17672	0.36262	0.03474	0.00023	0.00007	0.00002	0.00007	0.00005	0.00003	0.00049	0.00009	0.00012	0.00164	0.00140	0.02451	0.00032
Node6	128	ACA	0.00278	0.02242	0.00297	0.01503	0.33969	0.26788	0.14941	0.10156	0.00020	0.01421	0.00022	0.00825	0.00014	0.00021	0.00081	0.00007	0.00069	0.00033	0.00164	0.00006	0.00002	0.00006	0.00004	0.00002	0.00003	0.00058	0.00032	0.00003	0.00001	0.00004	0.00007	0.00001	0.01432	0.00869	0.01483	0.00458	0.00221	0.00250	0.00112	0.00082	0.00009	0.00022	0.00016	0.00002	0.00043	0.00057	0.00073	0.00009	0.00010	0.00004	0.00309	0.00777	0.00396	0.00361	0.00013	0.00002	0.00004	0.00001	0.00003	0.00002	0.00001
Node6	129	GTG	0.00000	0.00000	0.00000	0.00000	0.00000	0.00000	0.00001	0.00000	0.00000	0.00000	0.00000	0.00000	0.00015	0.00032	0.00002	0.00007	0.00000	0.00000	0.00000	0.00000	0.00000	0.00000	0.00000	0.00000	0.00000	0.00000	0.00000	0.00000	0.00000	0.00000	0.00003	0.00000	0.00000	0.00000	0.00000	0.00000	0.00002	0.00000	0.00001	0.00000	0.00000	0.00000	0.00000	0.00000	0.46250	0.01758	0.51185	0.00741	0.00000	0.00000	0.00000	0.00000	0.00000	0.00000	0.00000	0.00000	0.00000	0.00000	0.00000	0.00001	0.00000
Node6	130	GTG	0.00000	0.00000	0.00000	0.00000	0.00000	0.00001	0.00002	0.00000	0.00000	0.00000	0.00000	0.00000	0.00020	0.00142	0.00005	0.00043	0.00000	0.00000	0.00000	0.00000	0.00000	0.00000	0.00000	0.00000	0.00000	0.00000	0.00000	0.00000	0.00000	0.00002	0.00009	0.00000	0.00000	0.00000	0.00000	0.00000	0.00002	0.00002	0.00002	0.00001	0.00000	0.00000	0.00000	0.00000	0.11290	0.04969	0.62961	0.20544	0.00000	0.00000	0.00000	0.00000	0.00000	0.00000	0.00001	0.00000	0.00000	0.00000	0.00000	0.00002	0.00000
Node6	131	CCC	0.00022	0.00208	0.00060	0.00042	0.00012	0.00096	0.00015	0.00007	0.00001	0.00116	0.00002	0.00014	0.00000	0.00002	0.00002	0.00001	0.00012	0.00035	0.00118	0.00004	0.03092	0.61007	0.05328	0.01977	0.00001	0.00037	0.00019	0.00001	0.00000	0.00001	0.00002	0.00000	0.01369	0.20347	0.02866	0.02693	0.00019	0.00119	0.00035	0.00012	0.00003	0.00041	0.00011	0.00002	0.00001	0.00005	0.00005	0.00001	0.00004	0.00001	0.00013	0.00150	0.00041	0.00021	0.00002	0.00001	0.00001	0.00000	0.00001	0.00000	0.00000
Node6	132	AAA	0.97124	0.00001	0.02767	0.00005	0.00002	0.00000	0.00000	0.00000	0.00041	0.00000	0.00010	0.00001	0.00000	0.00000	0.00000	0.00000	0.00022	0.00000	0.00002	0.00001	0.00000	0.00000	0.00000	0.00000	0.00003	0.00002	0.00001	0.00002	0.00000	0.00000	0.00000	0.00000	0.00012	0.00000	0.00003	0.00001	0.00001	0.00000	0.00000	0.00000	0.00000	0.00000	0.00000	0.00000	0.00000	0.00000	0.00000	0.00000	0.00000	0.00000	0.00000	0.00000	0.00000	0.00000	0.00000	0.00000	0.00000	0.00000	0.00000	0.00000	0.00000
Node6	133	GCC	0.00005	0.00024	0.00036	0.00003	0.00013	0.00114	0.00032	0.00005	0.00001	0.00182	0.00003	0.00020	0.00000	0.00006	0.00017	0.00000	0.00001	0.00006	0.00038	0.00000	0.00000	0.00004	0.00010	0.00000	0.00000	0.00046	0.00020	0.00001	0.00000	0.00005	0.00007	0.00000	0.00044	0.00044	0.00213	0.00005	0.10292	0.58519	0.17212	0.05462	0.00385	0.03120	0.03115	0.00157	0.00011	0.00066	0.00084	0.00004	0.00002	0.00000	0.00026	0.00263	0.00283	0.00032	0.00049	0.00001	0.00007	0.00000	0.00003	0.00001	0.00000
Node6	134	AAT	0.00019	0.16496	0.00007	0.83307	0.00010	0.00007	0.00002	0.00012	0.00001	0.00018	0.00000	0.00048	0.00000	0.00000	0.00000	0.00000	0.00002	0.00002	0.00001	0.00004	0.00000	0.00000	0.00000	0.00000	0.00000	0.00000	0.00000	0.00000	0.00000	0.00000	0.00000	0.00000	0.00003	0.00011	0.00002	0.00038	0.00000	0.00000	0.00000	0.00000	0.00000	0.00000	0.00000	0.00000	0.00000	0.00000	0.00000	0.00000	0.00000	0.00000	0.00001	0.00002	0.00000	0.00004	0.00000	0.00000	0.00000	0.00000	0.00000	0.00000	0.00000
Node6	135	CGA	0.00014	0.00000	0.00025	0.00000	0.00000	0.00000	0.00000	0.00000	0.29784	0.00000	0.09053	0.00000	0.00000	0.00000	0.00000	0.00000	0.00001	0.00000	0.00001	0.00000	0.00000	0.00000	0.00000	0.00000	0.38320	0.00964	0.20115	0.01720	0.00000	0.00000	0.00000	0.00000	0.00000	0.00000	0.00001	0.00000	0.00000	0.00000	0.00000	0.00000	0.00000	0.00000	0.00000	0.00000	0.00000	0.00000	0.00000	0.00000	0.00000	0.00000	0.00000	0.00000	0.00000	0.00000	0.00000	0.00000	0.00000	0.00000	0.00000	0.00000	0.00000
Node6	136	GAC	0.00001	0.00032	0.00001	0.00026	0.00000	0.00001	0.00000	0.00000	0.00000	0.00004	0.00000	0.00003	0.00000	0.00000	0.00000	0.00000	0.00000	0.00001	0.00001	0.00000	0.00000	0.00000	0.00000	0.00000	0.00000	0.00000	0.00000	0.00000	0.00000	0.00000	0.00000	0.00000	0.00077	0.61729	0.00123	0.37972	0.00000	0.00001	0.00000	0.00000	0.00002	0.00017	0.00005	0.00002	0.00000	0.00000	0.00000	0.00000	0.00000	0.00000	0.00000	0.00001	0.00000	0.00001	0.00000	0.00000	0.00000	0.00000	0.00000	0.00000	0.00000
Node6	137	GTC	0.00000	0.00002	0.00003	0.00000	0.00014	0.00228	0.00055	0.00006	0.00000	0.00004	0.00001	0.00000	0.00159	0.05855	0.06529	0.00387	0.00000	0.00002	0.00005	0.00000	0.00000	0.00000	0.00000	0.00000	0.00000	0.00003	0.00002	0.00000	0.00008	0.00437	0.00915	0.00018	0.00001	0.00000	0.00007	0.00000	0.00017	0.00092	0.00066	0.00009	0.00000	0.00000	0.00001	0.00000	0.01005	0.56862	0.26138	0.00910	0.00013	0.00001	0.00000	0.00002	0.00002	0.00000	0.00039	0.00002	0.00004	0.00002	0.00076	0.00112	0.00004
Node6	138	GCA	0.00000	0.00000	0.00000	0.00000	0.00001	0.00001	0.00000	0.00000	0.00000	0.00000	0.00000	0.00000	0.00000	0.00000	0.00000	0.00000	0.00000	0.00000	0.00000	0.00000	0.00000	0.00000	0.00000	0.00000	0.00000	0.00000	0.00000	0.00000	0.00000	0.00000	0.00000	0.00000	0.00001	0.00000	0.00001	0.00000	0.32407	0.28155	0.08274	0.31139	0.00000	0.00000	0.00000	0.00000	0.00001	0.00001	0.00001	0.00000	0.00000	0.00000	0.00002	0.00007	0.00002	0.00003	0.00001	0.00000	0.00000	0.00000	0.00000	0.00000	0.00000
Node6	139	TCC	0.00000	0.00000	0.00000	0.00000	0.00000	0.00004	0.00000	0.00000	0.00000	0.00023	0.00000	0.00003	0.00000	0.00000	0.00000	0.00000	0.00000	0.00000	0.00000	0.00000	0.00000	0.00000	0.00000	0.00000	0.00000	0.00000	0.00000	0.00000	0.00000	0.00000	0.00000	0.00000	0.00000	0.00000	0.00000	0.00000	0.00001	0.00002	0.00000	0.00001	0.00000	0.00000	0.00000	0.00000	0.00000	0.00000	0.00000	0.00000	0.00000	0.00000	0.00518	0.83395	0.01223	0.14830	0.00000	0.00000	0.00000	0.00000	0.00000	0.00000	0.00000
Node6	140	ATC	0.00000	0.00000	0.00000	0.00000	0.00000	0.00000	0.00000	0.00000	0.00000	0.00000	0.00000	0.00000	0.05499	0.86423	0.00011	0.07905	0.00000	0.00000	0.00000	0.00000	0.00000	0.00000	0.00000	0.00000	0.00000	0.00000	0.00000	0.00000	0.00000	0.00005	0.00004	0.00001	0.00000	0.00000	0.00000	0.00000	0.00000	0.00000	0.00000	0.00000	0.00000	0.00000	0.00000	0.00000	0.00009	0.00073	0.00063	0.00005	0.00000	0.00000	0.00000	0.00000	0.00000	0.00000	0.00000	0.00000	0.00000	0.00000	0.00000	0.00001	0.00000
Node6	141	GTG	0.00000	0.00000	0.00000	0.00000	0.00000	0.00000	0.00003	0.00000	0.00000	0.00000	0.00000	0.00000	0.00002	0.00095	0.00008	0.00005	0.00000	0.00000	0.00000	0.00000	0.00000	0.00000	0.00000	0.00000	0.00000	0.00000	0.00000	0.00000	0.00000	0.00004	0.00078	0.00000	0.00000	0.00000	0.00000	0.00000	0.00000	0.00001	0.00003	0.00000	0.00000	0.00000	0.00000	0.00000	0.00495	0.02397	0.96729	0.00145	0.00000	0.00000	0.00000	0.00000	0.00000	0.00000	0.00000	0.00000	0.00000	0.00000	0.00000	0.00032	0.00000
Node6	142	TCA	0.00000	0.00000	0.00000	0.00000	0.00007	0.00006	0.00002	0.00003	0.00000	0.00033	0.00000	0.00033	0.00000	0.00000	0.00000	0.00000	0.00000	0.00000	0.00000	0.00000	0.00000	0.00000	0.00000	0.00000	0.00000	0.00000	0.00000	0.00000	0.00000	0.00000	0.00000	0.00000	0.00000	0.00000	0.00000	0.00000	0.00008	0.00003	0.00001	0.00005	0.00000	0.00000	0.00000	0.00000	0.00000	0.00000	0.00000	0.00000	0.00000	0.00000	0.52766	0.08842	0.19790	0.18497	0.00000	0.00000	0.00000	0.00000	0.00000	0.00000	0.00000
Node6	143	GAG	0.00000	0.00000	0.00003	0.00000	0.00000	0.00000	0.00000	0.00000	0.00000	0.00000	0.00000	0.00000	0.00000	0.00000	0.00000	0.00000	0.00000	0.00000	0.00009	0.00000	0.00000	0.00000	0.00000	0.00000	0.00000	0.00000	0.00001	0.00000	0.00000	0.00000	0.00000	0.00000	0.02126	0.00016	0.97839	0.00003	0.00000	0.00000	0.00000	0.00000	0.00000	0.00000	0.00000	0.00000	0.00000	0.00000	0.00000	0.00000	0.00000	0.00000	0.00000	0.00000	0.00000	0.00000	0.00000	0.00000	0.00000	0.00000	0.00000	0.00000	0.00000
Node6	144	ATC	0.00000	0.00000	0.00000	0.00000	0.00000	0.00001	0.00000	0.00000	0.00000	0.00000	0.00000	0.00000	0.00272	0.87244	0.00009	0.11810	0.00000	0.00000	0.00000	0.00000	0.00000	0.00000	0.00000	0.00000	0.00000	0.00000	0.00000	0.00000	0.00000	0.00013	0.00019	0.00002	0.00000	0.00000	0.00000	0.00000	0.00000	0.00000	0.00000	0.00000	0.00000	0.00000	0.00000	0.00000	0.00015	0.00287	0.00302	0.00022	0.00000	0.00000	0.00000	0.00000	0.00000	0.00000	0.00000	0.00000	0.00000	0.00000	0.00001	0.00002	0.00000
Node6	145	ATG	0.00000	0.00000	0.00000	0.00000	0.00000	0.00000	0.00000	0.00000	0.00000	0.00000	0.00000	0.00000	0.00000	0.00001	0.99994	0.00000	0.00000	0.00000	0.00000	0.00000	0.00000	0.00000	0.00000	0.00000	0.00000	0.00000	0.00000	0.00000	0.00000	0.00000	0.00002	0.00000	0.00000	0.00000	0.00000	0.00000	0.00000	0.00000	0.00000	0.00000	0.00000	0.00000	0.00000	0.00000	0.00000	0.00000	0.00001	0.00000	0.00000	0.00000	0.00000	0.00000	0.00000	0.00000	0.00000	0.00000	0.00000	0.00000	0.00000	0.00001	0.00000
Node6	146	ATG	0.00000	0.00000	0.00000	0.00000	0.00000	0.00000	0.00000	0.00000	0.00000	0.00000	0.00000	0.00000	0.00000	0.00000	0.99995	0.00000	0.00000	0.00000	0.00000	0.00000	0.00000	0.00000	0.00000	0.00000	0.00000	0.00000	0.00000	0.00000	0.00000	0.00000	0.00001	0.00000	0.00000	0.00000	0.00000	0.00000	0.00000	0.00000	0.00000	0.00000	0.00000	0.00000	0.00000	0.00000	0.00000	0.00000	0.00000	0.00000	0.00000	0.00000	0.00000	0.00000	0.00000	0.00000	0.00000	0.00000	0.00000	0.00000	0.00000	0.00001	0.00000
Node6	147	TAC	0.00000	0.00000	0.00000	0.00000	0.00000	0.00000	0.00000	0.00000	0.00000	0.00000	0.00000	0.00000	0.00000	0.00000	0.00000	0.00000	0.00000	0.00003	0.00000	0.00000	0.00000	0.00000	0.00000	0.00000	0.00000	0.00000	0.00000	0.00000	0.00000	0.00000	0.00000	0.00000	0.00000	0.00000	0.00000	0.00000	0.00000	0.00000	0.00000	0.00000	0.00000	0.00000	0.00000	0.00000	0.00000	0.00000	0.00000	0.00000	0.76559	0.23416	0.00000	0.00000	0.00000	0.00000	0.00000	0.00001	0.00000	0.00000	0.00018	0.00000	0.00003
Node6	148	GTC	0.00000	0.00000	0.00000	0.00000	0.00000	0.00005	0.00001	0.00000	0.00000	0.00000	0.00000	0.00000	0.00001	0.00217	0.00001	0.00004	0.00000	0.00000	0.00000	0.00000	0.00000	0.00000	0.00000	0.00000	0.00000	0.00000	0.00000	0.00000	0.00000	0.00003	0.00005	0.00000	0.00000	0.00000	0.00000	0.00000	0.00000	0.00005	0.00002	0.00000	0.00000	0.00000	0.00000	0.00000	0.00206	0.83432	0.15744	0.00373	0.00000	0.00000	0.00000	0.00000	0.00000	0.00000	0.00001	0.00000	0.00000	0.00000	0.00000	0.00000	0.00000
Node6	149	CTC	0.00000	0.00000	0.00000	0.00000	0.00000	0.00000	0.00000	0.00000	0.00000	0.00000	0.00000	0.00000	0.00000	0.00005	0.00001	0.00000	0.00000	0.00000	0.00000	0.00000	0.00000	0.00000	0.00000	0.00000	0.00000	0.00000	0.00000	0.00000	0.00004	0.99743	0.00182	0.00051	0.00000	0.00000	0.00000	0.00000	0.00000	0.00001	0.00000	0.00000	0.00000	0.00000	0.00000	0.00000	0.00000	0.00001	0.00000	0.00000	0.00000	0.00000	0.00000	0.00000	0.00000	0.00000	0.00000	0.00000	0.00000	0.00000	0.00001	0.00011	0.00000
Node6	150	ATT	0.00000	0.00000	0.00000	0.00000	0.00000	0.00000	0.00000	0.00000	0.00000	0.00000	0.00000	0.00000	0.00358	0.12679	0.00003	0.86905	0.00000	0.00000	0.00000	0.00000	0.00000	0.00000	0.00000	0.00000	0.00000	0.00000	0.00000	0.00000	0.00000	0.00001	0.00001	0.00002	0.00000	0.00000	0.00000	0.00000	0.00000	0.00000	0.00000	0.00000	0.00000	0.00000	0.00000	0.00000	0.00004	0.00017	0.00017	0.00010	0.00000	0.00000	0.00000	0.00000	0.00000	0.00000	0.00000	0.00000	0.00000	0.00000	0.00000	0.00001	0.00000
Node6	151	GTG	0.00000	0.00000	0.00000	0.00000	0.00000	0.00001	0.00002	0.00000	0.00000	0.00000	0.00000	0.00000	0.00009	0.00543	0.00006	0.00033	0.00000	0.00000	0.00000	0.00000	0.00000	0.00000	0.00000	0.00000	0.00000	0.00000	0.00000	0.00000	0.00000	0.00003	0.00019	0.00000	0.00000	0.00000	0.00000	0.00000	0.00000	0.00002	0.00003	0.00000	0.00000	0.00000	0.00000	0.00000	0.00695	0.05671	0.92462	0.00547	0.00000	0.00000	0.00000	0.00000	0.00000	0.00000	0.00000	0.00000	0.00000	0.00000	0.00000	0.00001	0.00000
Node6	152	GTG	0.00000	0.00000	0.00000	0.00000	0.00000	0.00007	0.00006	0.00000	0.00000	0.00000	0.00000	0.00000	0.00005	0.00309	0.00011	0.00014	0.00000	0.00000	0.00000	0.00000	0.00000	0.00000	0.00000	0.00000	0.00000	0.00000	0.00000	0.00000	0.00000	0.00007	0.00039	0.00000	0.00000	0.00000	0.00001	0.00000	0.00003	0.00021	0.00020	0.00001	0.00000	0.00001	0.00003	0.00000	0.00755	0.26380	0.72000	0.00407	0.00000	0.00000	0.00000	0.00000	0.00000	0.00000	0.00003	0.00000	0.00000	0.00000	0.00001	0.00002	0.00000
Node6	153	TTG	0.00000	0.00000	0.00000	0.00000	0.00000	0.00000	0.00000	0.00000	0.00000	0.00000	0.00000	0.00000	0.00000	0.00022	0.00029	0.00001	0.00000	0.00000	0.00000	0.00000	0.00000	0.00000	0.00000	0.00000	0.00000	0.00000	0.00000	0.00000	0.00301	0.19667	0.39032	0.00603	0.00000	0.00000	0.00000	0.00000	0.00000	0.00000	0.00000	0.00000	0.00000	0.00000	0.00000	0.00000	0.00000	0.00004	0.00009	0.00000	0.00000	0.00000	0.00000	0.00000	0.00000	0.00000	0.00000	0.00000	0.00000	0.00028	0.00006	0.40296	0.00000
Node6	154	ACC	0.00000	0.00003	0.00002	0.00000	0.06594	0.84634	0.06760	0.01932	0.00000	0.00025	0.00000	0.00001	0.00000	0.00001	0.00001	0.00000	0.00001	0.00000	0.00008	0.00000	0.00000	0.00000	0.00000	0.00000	0.00000	0.00001	0.00000	0.00000	0.00000	0.00000	0.00000	0.00000	0.00000	0.00000	0.00001	0.00000	0.00001	0.00004	0.00001	0.00000	0.00000	0.00000	0.00000	0.00000	0.00000	0.00003	0.00000	0.00000	0.00000	0.00000	0.00001	0.00017	0.00006	0.00001	0.00000	0.00000	0.00000	0.00000	0.00000	0.00000	0.00000
Node6	155	ATA	0.00000	0.00000	0.00000	0.00000	0.00001	0.00000	0.00000	0.00000	0.00000	0.00000	0.00000	0.00000	0.98773	0.00150	0.00008	0.00976	0.00000	0.00000	0.00000	0.00000	0.00000	0.00000	0.00000	0.00000	0.00000	0.00000	0.00000	0.00000	0.00010	0.00001	0.00001	0.00007	0.00000	0.00000	0.00000	0.00000	0.00000	0.00000	0.00000	0.00000	0.00000	0.00000	0.00000	0.00000	0.00031	0.00003	0.00006	0.00004	0.00000	0.00000	0.00000	0.00000	0.00000	0.00000	0.00000	0.00000	0.00000	0.00021	0.00000	0.00008	0.00000
Node6	156	TGG	0.00000	0.00000	0.00000	0.00000	0.00000	0.00000	0.00000	0.00000	0.00000	0.00000	0.00000	0.00000	0.00000	0.00000	0.00000	0.00000	0.00000	0.00000	0.00000	0.00000	0.00000	0.00000	0.00000	0.00000	0.00000	0.00000	0.00000	0.00000	0.00000	0.00000	0.00000	0.00000	0.00000	0.00000	0.00000	0.00000	0.00000	0.00000	0.00000	0.00000	0.00000	0.00000	0.00000	0.00000	0.00000	0.00000	0.00000	0.00000	0.00000	0.00000	0.00000	0.00000	0.00000	0.00000	0.00000	1.00000	0.00000	0.00000	0.00000	0.00000	0.00000
Node6	157	CTG	0.00000	0.00000	0.00000	0.00000	0.00000	0.00000	0.00000	0.00000	0.00000	0.00000	0.00000	0.00000	0.00000	0.00004	0.00002	0.00000	0.00000	0.00000	0.00000	0.00000	0.00000	0.00000	0.00000	0.00000	0.00000	0.00000	0.00000	0.00000	0.00011	0.00423	0.99419	0.00019	0.00000	0.00000	0.00000	0.00000	0.00000	0.00000	0.00000	0.00000	0.00000	0.00000	0.00000	0.00000	0.00000	0.00001	0.00003	0.00000	0.00000	0.00000	0.00000	0.00000	0.00000	0.00000	0.00000	0.00000	0.00000	0.00000	0.00000	0.00118	0.00000
Node6	158	GTG	0.00000	0.00000	0.00000	0.00000	0.00000	0.00000	0.00002	0.00000	0.00000	0.00000	0.00000	0.00000	0.00002	0.00066	0.00003	0.00004	0.00000	0.00000	0.00000	0.00000	0.00000	0.00000	0.00000	0.00000	0.00000	0.00000	0.00000	0.00000	0.00000	0.00001	0.00010	0.00000	0.00000	0.00000	0.00000	0.00000	0.00000	0.00001	0.00002	0.00000	0.00000	0.00000	0.00000	0.00000	0.00696	0.02140	0.96909	0.00161	0.00000	0.00000	0.00000	0.00000	0.00000	0.00000	0.00000	0.00000	0.00000	0.00000	0.00000	0.00001	0.00000
Node6	159	GCA	0.00001	0.00000	0.00001	0.00000	0.00026	0.00069	0.00023	0.00005	0.00000	0.00003	0.00000	0.00000	0.00023	0.00086	0.00032	0.00010	0.00000	0.00000	0.00001	0.00000	0.00000	0.00001	0.00000	0.00000	0.00000	0.00002	0.00001	0.00000	0.00001	0.00006	0.00017	0.00000	0.00005	0.00001	0.00011	0.00000	0.30399	0.14621	0.26682	0.02875	0.00001	0.00003	0.00003	0.00000	0.03951	0.08840	0.10964	0.01262	0.00001	0.00000	0.00005	0.00022	0.00009	0.00005	0.00024	0.00000	0.00004	0.00000	0.00002	0.00001	0.00000
Node6	160	GAG	0.00001	0.00000	0.00003	0.00000	0.00000	0.00000	0.00000	0.00000	0.00000	0.00000	0.00000	0.00000	0.00000	0.00000	0.00000	0.00000	0.00001	0.00000	0.00008	0.00000	0.00000	0.00000	0.00000	0.00000	0.00000	0.00000	0.00001	0.00000	0.00000	0.00000	0.00000	0.00000	0.23175	0.00019	0.76780	0.00010	0.00000	0.00000	0.00000	0.00000	0.00000	0.00000	0.00000	0.00000	0.00000	0.00000	0.00000	0.00000	0.00000	0.00000	0.00000	0.00000	0.00000	0.00000	0.00000	0.00000	0.00000	0.00000	0.00000	0.00000	0.00000
Node6	161	ATG	0.00000	0.00000	0.00000	0.00000	0.00000	0.00000	0.00000	0.00000	0.00000	0.00000	0.00000	0.00000	0.00000	0.00000	0.99995	0.00000	0.00000	0.00000	0.00000	0.00000	0.00000	0.00000	0.00000	0.00000	0.00000	0.00000	0.00000	0.00000	0.00000	0.00000	0.00001	0.00000	0.00000	0.00000	0.00000	0.00000	0.00000	0.00000	0.00000	0.00000	0.00000	0.00000	0.00000	0.00000	0.00000	0.00000	0.00000	0.00000	0.00000	0.00000	0.00000	0.00000	0.00000	0.00000	0.00000	0.00000	0.00000	0.00000	0.00000	0.00001	0.00000
Node6	162	ATC	0.00001	0.00000	0.00001	0.00000	0.00013	0.00037	0.00012	0.00004	0.00000	0.00000	0.00000	0.00000	0.04983	0.29642	0.00160	0.14978	0.00000	0.00000	0.00001	0.00000	0.00000	0.00000	0.00000	0.00000	0.00000	0.00001	0.00000	0.00000	0.00010	0.00127	0.00280	0.00022	0.00000	0.00000	0.00001	0.00000	0.00012	0.00024	0.00010	0.00005	0.00000	0.00000	0.00000	0.00000	0.10622	0.11498	0.22133	0.05345	0.00002	0.00000	0.00000	0.00001	0.00000	0.00000	0.00006	0.00000	0.00001	0.00007	0.00015	0.00040	0.00004
Node6	163	TAC	0.00000	0.00000	0.00000	0.00000	0.00000	0.00000	0.00000	0.00000	0.00000	0.00000	0.00000	0.00000	0.00000	0.00000	0.00000	0.00000	0.00000	0.00002	0.00000	0.00000	0.00000	0.00000	0.00000	0.00000	0.00000	0.00000	0.00000	0.00000	0.00000	0.00000	0.00000	0.00000	0.00000	0.00000	0.00000	0.00000	0.00000	0.00000	0.00000	0.00000	0.00000	0.00000	0.00000	0.00000	0.00000	0.00000	0.00000	0.00000	0.98373	0.01609	0.00000	0.00000	0.00000	0.00000	0.00000	0.00001	0.00000	0.00000	0.00014	0.00000	0.00000
Node6	164	TGC	0.00000	0.00000	0.00000	0.00000	0.00000	0.00000	0.00000	0.00000	0.00000	0.00000	0.00000	0.00000	0.00000	0.00000	0.00000	0.00000	0.00000	0.00000	0.00000	0.00000	0.00000	0.00000	0.00000	0.00000	0.00000	0.00000	0.00000	0.00000	0.00000	0.00000	0.00000	0.00000	0.00000	0.00000	0.00000	0.00000	0.00000	0.00000	0.00000	0.00000	0.00000	0.00000	0.00000	0.00000	0.00000	0.00000	0.00000	0.00000	0.00000	0.00000	0.00000	0.00000	0.00000	0.00000	0.81465	0.00000	0.18535	0.00000	0.00000	0.00000	0.00000
Node6	165	TAC	0.00000	0.00000	0.00000	0.00000	0.00000	0.00000	0.00000	0.00000	0.00000	0.00000	0.00000	0.00000	0.00000	0.00000	0.00000	0.00000	0.00000	0.00002	0.00000	0.00000	0.00000	0.00000	0.00000	0.00000	0.00000	0.00000	0.00000	0.00000	0.00000	0.00000	0.00000	0.00000	0.00000	0.00000	0.00000	0.00000	0.00000	0.00000	0.00000	0.00000	0.00000	0.00000	0.00000	0.00000	0.00000	0.00000	0.00000	0.00000	0.77175	0.22809	0.00000	0.00000	0.00000	0.00000	0.00000	0.00001	0.00000	0.00000	0.00012	0.00000	0.00002
Node6	166	AGG	0.00002	0.00000	0.00444	0.00000	0.00000	0.00000	0.00000	0.00000	0.00169	0.00000	0.96228	0.00000	0.00000	0.00000	0.00000	0.00000	0.00000	0.00000	0.00002	0.00000	0.00000	0.00000	0.00000	0.00000	0.00070	0.00101	0.02965	0.00016	0.00000	0.00000	0.00000	0.00000	0.00000	0.00000	0.00002	0.00000	0.00000	0.00000	0.00000	0.00000	0.00000	0.00000	0.00000	0.00000	0.00000	0.00000	0.00000	0.00000	0.00000	0.00000	0.00000	0.00000	0.00000	0.00000	0.00000	0.00000	0.00000	0.00000	0.00000	0.00000	0.00000
Node6	167	AAG	0.00199	0.00000	0.99788	0.00000	0.00000	0.00000	0.00000	0.00000	0.00000	0.00000	0.00007	0.00000	0.00000	0.00000	0.00000	0.00000	0.00000	0.00000	0.00001	0.00000	0.00000	0.00000	0.00000	0.00000	0.00000	0.00002	0.00002	0.00000	0.00000	0.00000	0.00000	0.00000	0.00000	0.00000	0.00001	0.00000	0.00000	0.00000	0.00000	0.00000	0.00000	0.00000	0.00000	0.00000	0.00000	0.00000	0.00000	0.00000	0.00000	0.00000	0.00000	0.00000	0.00000	0.00000	0.00000	0.00000	0.00000	0.00000	0.00000	0.00000	0.00000
Node6	168	ATT	0.00000	0.00000	0.00000	0.00000	0.00000	0.00000	0.00000	0.00000	0.00000	0.00000	0.00000	0.00000	0.09482	0.01593	0.00006	0.88834	0.00000	0.00000	0.00000	0.00000	0.00000	0.00000	0.00000	0.00000	0.00000	0.00000	0.00000	0.00000	0.00001	0.00001	0.00001	0.00004	0.00000	0.00000	0.00000	0.00000	0.00000	0.00000	0.00000	0.00000	0.00000	0.00000	0.00000	0.00000	0.00025	0.00010	0.00015	0.00024	0.00000	0.00000	0.00000	0.00000	0.00000	0.00000	0.00000	0.00000	0.00000	0.00002	0.00000	0.00001	0.00001
Node6	169	GCC	0.00000	0.00000	0.00001	0.00000	0.00002	0.00007	0.00002	0.00001	0.00000	0.00002	0.00000	0.00000	0.00000	0.00000	0.00001	0.00000	0.00000	0.00000	0.00001	0.00000	0.00000	0.00000	0.00000	0.00000	0.00000	0.00001	0.00000	0.00000	0.00000	0.00000	0.00000	0.00000	0.00002	0.00001	0.00004	0.00000	0.13667	0.41366	0.25701	0.19169	0.00000	0.00003	0.00002	0.00000	0.00002	0.00006	0.00008	0.00001	0.00000	0.00000	0.00003	0.00025	0.00012	0.00006	0.00002	0.00000	0.00001	0.00000	0.00000	0.00000	0.00000
Node6	170	GCA	0.00000	0.00000	0.00000	0.00000	0.00002	0.00000	0.00000	0.00000	0.00000	0.00000	0.00000	0.00000	0.00000	0.00000	0.00000	0.00000	0.00000	0.00000	0.00000	0.00000	0.00000	0.00000	0.00000	0.00000	0.00000	0.00000	0.00000	0.00000	0.00000	0.00000	0.00000	0.00000	0.00000	0.00000	0.00000	0.00000	0.94803	0.00450	0.00333	0.04398	0.00001	0.00000	0.00000	0.00000	0.00002	0.00000	0.00000	0.00000	0.00000	0.00000	0.00004	0.00001	0.00000	0.00003	0.00000	0.00000	0.00000	0.00000	0.00000	0.00000	0.00000
Node6	171	GCC	0.00000	0.00000	0.00001	0.00000	0.00001	0.00008	0.00002	0.00001	0.00000	0.00002	0.00000	0.00000	0.00000	0.00000	0.00001	0.00000	0.00000	0.00000	0.00001	0.00000	0.00000	0.00000	0.00000	0.00000	0.00000	0.00001	0.00000	0.00000	0.00000	0.00000	0.00000	0.00000	0.00001	0.00001	0.00004	0.00000	0.07394	0.57479	0.30997	0.04041	0.00000	0.00004	0.00002	0.00000	0.00002	0.00008	0.00008	0.00001	0.00000	0.00000	0.00002	0.00019	0.00010	0.00003	0.00003	0.00000	0.00000	0.00000	0.00000	0.00000	0.00000
Node6	172	GGG	0.00000	0.00000	0.00001	0.00000	0.00000	0.00001	0.00003	0.00000	0.00000	0.00003	0.00000	0.00001	0.00000	0.00000	0.00000	0.00000	0.00000	0.00000	0.00000	0.00000	0.00000	0.00000	0.00000	0.00000	0.00000	0.00000	0.00000	0.00000	0.00000	0.00000	0.00000	0.00000	0.00000	0.00000	0.00001	0.00000	0.00002	0.00001	0.00002	0.00000	0.05514	0.00797	0.93477	0.00192	0.00000	0.00000	0.00000	0.00000	0.00000	0.00000	0.00000	0.00000	0.00003	0.00000	0.00000	0.00000	0.00000	0.00000	0.00000	0.00000	0.00000
Node6	173	GAG	0.00001	0.00000	0.00003	0.00000	0.00000	0.00000	0.00000	0.00000	0.00000	0.00000	0.00000	0.00000	0.00000	0.00000	0.00000	0.00000	0.00000	0.00000	0.00008	0.00000	0.00000	0.00000	0.00000	0.00000	0.00000	0.00000	0.00001	0.00000	0.00000	0.00000	0.00000	0.00000	0.15390	0.00019	0.84567	0.00008	0.00000	0.00000	0.00000	0.00000	0.00000	0.00000	0.00000	0.00000	0.00000	0.00000	0.00000	0.00000	0.00000	0.00000	0.00000	0.00000	0.00000	0.00000	0.00000	0.00000	0.00000	0.00000	0.00000	0.00000	0.00000
Node6	174	GAG	0.00012	0.00002	0.00024	0.00002	0.00003	0.00004	0.00004	0.00001	0.00000	0.00003	0.00001	0.00002	0.00000	0.00000	0.00001	0.00000	0.00008	0.00001	0.00042	0.00000	0.00000	0.00000	0.00001	0.00000	0.00000	0.00002	0.00005	0.00000	0.00000	0.00000	0.00000	0.00000	0.24655	0.00083	0.74754	0.00058	0.00097	0.00097	0.00077	0.00039	0.00001	0.00001	0.00005	0.00000	0.00001	0.00001	0.00002	0.00000	0.00000	0.00000	0.00002	0.00003	0.00004	0.00001	0.00000	0.00000	0.00000	0.00000	0.00000	0.00000	0.00000
Node6	175	GCA	0.00011	0.00004	0.00014	0.00003	0.00986	0.00453	0.00291	0.00229	0.00001	0.00024	0.00000	0.00022	0.00004	0.00004	0.00036	0.00002	0.00004	0.00001	0.00008	0.00000	0.00001	0.00001	0.00001	0.00001	0.00000	0.00004	0.00005	0.00000	0.00000	0.00001	0.00004	0.00000	0.00042	0.00005	0.00038	0.00002	0.36445	0.07159	0.35905	0.17503	0.00006	0.00008	0.00008	0.00002	0.00072	0.00039	0.00072	0.00015	0.00001	0.00000	0.00129	0.00171	0.00107	0.00138	0.00010	0.00000	0.00005	0.00000	0.00000	0.00000	0.00000
Node6	176	GTG	0.00002	0.00001	0.00003	0.00001	0.00042	0.00068	0.00037	0.00027	0.00000	0.00002	0.00000	0.00002	0.00604	0.01547	0.00363	0.00891	0.00001	0.00001	0.00003	0.00000	0.00000	0.00001	0.00001	0.00000	0.00000	0.00002	0.00002	0.00000	0.00035	0.00123	0.00424	0.00078	0.00007	0.00001	0.00011	0.00000	0.01475	0.00733	0.00598	0.00942	0.00001	0.00001	0.00002	0.00000	0.15865	0.11611	0.32567	0.31714	0.00003	0.00002	0.00003	0.00007	0.00005	0.00006	0.00031	0.00001	0.00014	0.00024	0.00015	0.00092	0.00008
Node6	177	CTG	0.00036	0.00010	0.00142	0.00003	0.00021	0.00046	0.00046	0.00005	0.00048	0.00007	0.00072	0.00002	0.00063	0.00441	0.02504	0.00069	0.00880	0.00066	0.03117	0.00010	0.00000	0.00001	0.00005	0.00000	0.00118	0.00497	0.00496	0.00054	0.02989	0.05056	0.76231	0.01980	0.00033	0.00003	0.00107	0.00001	0.00028	0.00042	0.00130	0.00007	0.00001	0.00002	0.00005	0.00000	0.00111	0.00195	0.00715	0.00026	0.00043	0.00011	0.00003	0.00005	0.00009	0.00002	0.00012	0.00032	0.00002	0.00243	0.00103	0.03095	0.00019
Node6	178	GAG	0.00002	0.00000	0.00004	0.00000	0.00000	0.00000	0.00000	0.00000	0.00000	0.00000	0.00000	0.00000	0.00000	0.00000	0.00000	0.00000	0.00001	0.00000	0.00010	0.00000	0.00000	0.00000	0.00000	0.00000	0.00000	0.00000	0.00001	0.00000	0.00000	0.00000	0.00000	0.00000	0.18776	0.00029	0.81158	0.00015	0.00000	0.00001	0.00001	0.00000	0.00000	0.00000	0.00000	0.00000	0.00000	0.00000	0.00000	0.00000	0.00000	0.00000	0.00000	0.00000	0.00000	0.00000	0.00000	0.00000	0.00000	0.00000	0.00000	0.00000	0.00000
Node6	179	AAC	0.00001	0.50132	0.00001	0.49715	0.00000	0.00001	0.00000	0.00001	0.00000	0.00097	0.00000	0.00040	0.00000	0.00000	0.00000	0.00000	0.00000	0.00001	0.00000	0.00000	0.00000	0.00000	0.00000	0.00000	0.00000	0.00000	0.00000	0.00000	0.00000	0.00000	0.00000	0.00000	0.00000	0.00003	0.00000	0.00004	0.00000	0.00000	0.00000	0.00000	0.00000	0.00000	0.00000	0.00000	0.00000	0.00000	0.00000	0.00000	0.00000	0.00000	0.00000	0.00001	0.00000	0.00000	0.00000	0.00000	0.00000	0.00000	0.00000	0.00000	0.00000
Node6	180	GCG	0.00000	0.00000	0.00000	0.00000	0.00000	0.00002	0.00001	0.00000	0.00000	0.00001	0.00000	0.00000	0.00000	0.00000	0.00000	0.00000	0.00000	0.00000	0.00000	0.00000	0.00000	0.00000	0.00002	0.00000	0.00000	0.00000	0.00000	0.00000	0.00000	0.00000	0.00000	0.00000	0.00001	0.00000	0.00003	0.00000	0.04265	0.37207	0.47171	0.11318	0.00000	0.00001	0.00001	0.00000	0.00000	0.00003	0.00003	0.00000	0.00000	0.00000	0.00001	0.00010	0.00005	0.00001	0.00001	0.00000	0.00000	0.00000	0.00000	0.00000	0.00000
Node6	181	TCG	0.00001	0.00002	0.00001	0.00001	0.00027	0.00042	0.00012	0.00011	0.00000	0.00170	0.00000	0.00068	0.00000	0.00000	0.00000	0.00000	0.00000	0.00000	0.00001	0.00000	0.00000	0.00000	0.00000	0.00000	0.00000	0.00000	0.00000	0.00000	0.00000	0.00000	0.00000	0.00000	0.00003	0.00001	0.00003	0.00001	0.00084	0.00056	0.00036	0.00043	0.00001	0.00001	0.00001	0.00000	0.00000	0.00000	0.00000	0.00000	0.00000	0.00000	0.30290	0.14450	0.48373	0.06315	0.00002	0.00000	0.00001	0.00000	0.00000	0.00000	0.00000
Node6	182	GAT	0.00008	0.00025	0.00007	0.00040	0.00001	0.00002	0.00001	0.00001	0.00000	0.00005	0.00000	0.00005	0.00000	0.00000	0.00000	0.00000	0.00004	0.00001	0.00012	0.00001	0.00000	0.00000	0.00000	0.00000	0.00000	0.00001	0.00001	0.00000	0.00000	0.00000	0.00000	0.00000	0.08933	0.30995	0.06325	0.53618	0.00001	0.00002	0.00001	0.00001	0.00001	0.00001	0.00002	0.00000	0.00000	0.00000	0.00000	0.00000	0.00000	0.00000	0.00001	0.00001	0.00001	0.00001	0.00000	0.00000	0.00000	0.00000	0.00000	0.00000	0.00000
Node6	183	TAC	0.00000	0.00000	0.00000	0.00000	0.00000	0.00000	0.00000	0.00000	0.00000	0.00000	0.00000	0.00000	0.00000	0.00000	0.00000	0.00000	0.00000	0.00001	0.00000	0.00000	0.00000	0.00000	0.00000	0.00000	0.00000	0.00000	0.00000	0.00000	0.00000	0.00000	0.00000	0.00000	0.00000	0.00000	0.00000	0.00000	0.00000	0.00000	0.00000	0.00000	0.00000	0.00000	0.00000	0.00000	0.00000	0.00000	0.00000	0.00000	0.50598	0.49391	0.00000	0.00000	0.00000	0.00000	0.00000	0.00001	0.00000	0.00000	0.00007	0.00000	0.00002
Node6	184	TTA	0.00000	0.00000	0.00000	0.00000	0.00000	0.00000	0.00000	0.00000	0.00000	0.00000	0.00000	0.00000	0.00000	0.00000	0.00000	0.00000	0.00000	0.00000	0.00000	0.00000	0.00000	0.00000	0.00000	0.00000	0.00000	0.00000	0.00000	0.00000	0.00010	0.00000	0.00000	0.00003	0.00000	0.00000	0.00000	0.00000	0.00000	0.00000	0.00000	0.00000	0.00000	0.00000	0.00000	0.00000	0.00000	0.00000	0.00000	0.00000	0.00000	0.00000	0.00000	0.00000	0.00000	0.00000	0.00000	0.00000	0.00000	0.99906	0.00000	0.00081	0.00000
Node6	185	GCA	0.00000	0.00000	0.00000	0.00000	0.00001	0.00000	0.00000	0.00000	0.00000	0.00000	0.00000	0.00000	0.00000	0.00000	0.00000	0.00000	0.00000	0.00000	0.00000	0.00000	0.00000	0.00000	0.00000	0.00000	0.00000	0.00000	0.00000	0.00000	0.00000	0.00000	0.00000	0.00000	0.00000	0.00000	0.00000	0.00000	0.83438	0.03660	0.00703	0.12189	0.00000	0.00000	0.00000	0.00000	0.00001	0.00000	0.00000	0.00000	0.00000	0.00000	0.00002	0.00001	0.00000	0.00002	0.00000	0.00000	0.00000	0.00000	0.00000	0.00000	0.00000
Node6	186	ATA	0.00000	0.00000	0.00000	0.00000	0.00000	0.00000	0.00000	0.00000	0.00000	0.00000	0.00000	0.00000	0.99248	0.00169	0.00001	0.00569	0.00000	0.00000	0.00000	0.00000	0.00000	0.00000	0.00000	0.00000	0.00000	0.00000	0.00000	0.00000	0.00000	0.00000	0.00000	0.00000	0.00000	0.00000	0.00000	0.00000	0.00000	0.00000	0.00000	0.00000	0.00000	0.00000	0.00000	0.00000	0.00009	0.00001	0.00001	0.00001	0.00000	0.00000	0.00000	0.00000	0.00000	0.00000	0.00000	0.00000	0.00000	0.00000	0.00000	0.00000	0.00000
Node6	187	ACC	0.00001	0.00006	0.00002	0.00001	0.12126	0.59495	0.24623	0.03514	0.00000	0.00045	0.00000	0.00006	0.00000	0.00003	0.00003	0.00000	0.00000	0.00001	0.00001	0.00000	0.00000	0.00000	0.00000	0.00000	0.00000	0.00002	0.00000	0.00000	0.00000	0.00000	0.00000	0.00000	0.00001	0.00001	0.00002	0.00000	0.00009	0.00030	0.00008	0.00004	0.00000	0.00000	0.00000	0.00000	0.00002	0.00011	0.00006	0.00000	0.00000	0.00000	0.00007	0.00054	0.00023	0.00008	0.00001	0.00000	0.00000	0.00000	0.00000	0.00000	0.00000
Node6	188	TCT	0.00000	0.00000	0.00000	0.00000	0.00001	0.00001	0.00000	0.00002	0.00000	0.00004	0.00000	0.00023	0.00000	0.00000	0.00000	0.00000	0.00000	0.00000	0.00000	0.00000	0.00000	0.00000	0.00000	0.00000	0.00000	0.00000	0.00000	0.00000	0.00000	0.00000	0.00000	0.00000	0.00000	0.00000	0.00000	0.00000	0.00001	0.00000	0.00000	0.00002	0.00000	0.00000	0.00000	0.00000	0.00000	0.00000	0.00000	0.00000	0.00000	0.00000	0.00930	0.01867	0.00227	0.96941	0.00000	0.00000	0.00000	0.00000	0.00000	0.00000	0.00000
Node6	189	GAA	0.00003	0.00000	0.00001	0.00000	0.00000	0.00000	0.00000	0.00000	0.00000	0.00000	0.00000	0.00000	0.00000	0.00000	0.00000	0.00000	0.00002	0.00000	0.00001	0.00000	0.00000	0.00000	0.00000	0.00000	0.00000	0.00000	0.00000	0.00000	0.00000	0.00000	0.00000	0.00000	0.94180	0.00005	0.05793	0.00012	0.00000	0.00000	0.00000	0.00000	0.00000	0.00000	0.00000	0.00000	0.00000	0.00000	0.00000	0.00000	0.00000	0.00000	0.00000	0.00000	0.00000	0.00000	0.00000	0.00000	0.00000	0.00000	0.00000	0.00000	0.00000
Node6	190	AGT	0.00002	0.00010	0.00001	0.00026	0.00121	0.00196	0.00036	0.01157	0.00000	0.16597	0.00001	0.81655	0.00000	0.00000	0.00000	0.00000	0.00000	0.00000	0.00000	0.00000	0.00000	0.00000	0.00000	0.00000	0.00000	0.00000	0.00000	0.00000	0.00000	0.00000	0.00000	0.00000	0.00001	0.00000	0.00000	0.00001	0.00000	0.00001	0.00000	0.00003	0.00000	0.00000	0.00000	0.00000	0.00000	0.00000	0.00000	0.00000	0.00000	0.00000	0.00024	0.00040	0.00014	0.00111	0.00000	0.00000	0.00001	0.00000	0.00000	0.00000	0.00000
Node6	191	AAA	0.99851	0.00000	0.00144	0.00000	0.00000	0.00000	0.00000	0.00000	0.00003	0.00000	0.00000	0.00000	0.00000	0.00000	0.00000	0.00000	0.00000	0.00000	0.00000	0.00000	0.00000	0.00000	0.00000	0.00000	0.00000	0.00000	0.00000	0.00000	0.00000	0.00000	0.00000	0.00000	0.00001	0.00000	0.00000	0.00000	0.00000	0.00000	0.00000	0.00000	0.00000	0.00000	0.00000	0.00000	0.00000	0.00000	0.00000	0.00000	0.00000	0.00000	0.00000	0.00000	0.00000	0.00000	0.00000	0.00000	0.00000	0.00000	0.00000	0.00000	0.00000
Node6	192	GAC	0.00000	0.00009	0.00001	0.00002	0.00000	0.00001	0.00000	0.00000	0.00000	0.00002	0.00000	0.00000	0.00000	0.00000	0.00000	0.00000	0.00000	0.00000	0.00002	0.00000	0.00000	0.00000	0.00000	0.00000	0.00000	0.00000	0.00000	0.00000	0.00000	0.00000	0.00000	0.00000	0.00355	0.87207	0.00636	0.11781	0.00000	0.00001	0.00000	0.00000	0.00000	0.00001	0.00000	0.00000	0.00000	0.00000	0.00000	0.00000	0.00000	0.00000	0.00000	0.00000	0.00000	0.00000	0.00000	0.00000	0.00000	0.00000	0.00000	0.00000	0.00000
Node6	193	AAC	0.00000	0.84805	0.00000	0.15185	0.00000	0.00000	0.00000	0.00000	0.00000	0.00004	0.00000	0.00001	0.00000	0.00000	0.00000	0.00000	0.00000	0.00001	0.00000	0.00000	0.00000	0.00000	0.00000	0.00000	0.00000	0.00000	0.00000	0.00000	0.00000	0.00000	0.00000	0.00000	0.00000	0.00002	0.00000	0.00001	0.00000	0.00000	0.00000	0.00000	0.00000	0.00000	0.00000	0.00000	0.00000	0.00000	0.00000	0.00000	0.00000	0.00000	0.00000	0.00000	0.00000	0.00000	0.00000	0.00000	0.00000	0.00000	0.00000	0.00000	0.00000
Node6	194	TGC	0.00000	0.00000	0.00000	0.00000	0.00000	0.00000	0.00000	0.00000	0.00000	0.00000	0.00000	0.00000	0.00000	0.00000	0.00000	0.00000	0.00000	0.00000	0.00000	0.00000	0.00000	0.00000	0.00000	0.00000	0.00000	0.00000	0.00000	0.00000	0.00000	0.00000	0.00000	0.00000	0.00000	0.00000	0.00000	0.00000	0.00000	0.00000	0.00000	0.00000	0.00000	0.00000	0.00000	0.00000	0.00000	0.00000	0.00000	0.00000	0.00000	0.00000	0.00000	0.00000	0.00000	0.00000	0.87403	0.00000	0.12596	0.00000	0.00000	0.00000	0.00000
Node6	195	CTA	0.00008	0.00001	0.00003	0.00001	0.01186	0.00064	0.00093	0.00052	0.00002	0.00001	0.00001	0.00001	0.00497	0.00077	0.00863	0.00121	0.00005	0.00000	0.00003	0.00000	0.00001	0.00000	0.00000	0.00000	0.00000	0.00001	0.00001	0.00000	0.82599	0.00500	0.01235	0.00874	0.00005	0.00000	0.00002	0.00000	0.00055	0.00006	0.00009	0.00007	0.00000	0.00000	0.00000	0.00000	0.00413	0.00040	0.00119	0.00024	0.00002	0.00001	0.00034	0.00003	0.00004	0.00005	0.00002	0.00001	0.00001	0.03795	0.00009	0.07254	0.00018
Node6	196	GGC	0.00000	0.00000	0.00000	0.00000	0.00000	0.00000	0.00000	0.00000	0.00000	0.00001	0.00000	0.00000	0.00000	0.00000	0.00000	0.00000	0.00000	0.00000	0.00000	0.00000	0.00000	0.00000	0.00000	0.00000	0.00000	0.00000	0.00000	0.00000	0.00000	0.00000	0.00000	0.00000	0.00000	0.00000	0.00000	0.00000	0.00000	0.00000	0.00000	0.00000	0.22024	0.32961	0.30247	0.14765	0.00000	0.00000	0.00000	0.00000	0.00000	0.00000	0.00000	0.00000	0.00000	0.00000	0.00000	0.00000	0.00000	0.00000	0.00000	0.00000	0.00000
Node6	197	GTG	0.00000	0.00000	0.00000	0.00000	0.00000	0.00000	0.00002	0.00000	0.00000	0.00000	0.00000	0.00000	0.00002	0.00054	0.00002	0.00002	0.00000	0.00000	0.00000	0.00000	0.00000	0.00000	0.00000	0.00000	0.00000	0.00000	0.00000	0.00000	0.00000	0.00000	0.00006	0.00000	0.00000	0.00000	0.00000	0.00000	0.00000	0.00001	0.00002	0.00000	0.00000	0.00000	0.00000	0.00000	0.02760	0.04496	0.92379	0.00295	0.00000	0.00000	0.00000	0.00000	0.00000	0.00000	0.00000	0.00000	0.00000	0.00000	0.00000	0.00000	0.00000
Node6	198	CAG	0.00000	0.00000	0.00002	0.00000	0.00000	0.00000	0.00000	0.00000	0.00000	0.00000	0.00000	0.00000	0.00000	0.00000	0.00000	0.00000	0.06769	0.00001	0.93216	0.00000	0.00000	0.00000	0.00000	0.00000	0.00000	0.00001	0.00001	0.00000	0.00000	0.00000	0.00000	0.00000	0.00002	0.00000	0.00006	0.00000	0.00000	0.00000	0.00000	0.00000	0.00000	0.00000	0.00000	0.00000	0.00000	0.00000	0.00000	0.00000	0.00000	0.00000	0.00000	0.00000	0.00000	0.00000	0.00000	0.00000	0.00000	0.00000	0.00000	0.00000	0.00000
Node6	199	GTA	0.00086	0.00001	0.00010	0.00002	0.00640	0.00032	0.00042	0.00062	0.00003	0.00002	0.00000	0.00004	0.00194	0.00016	0.00055	0.00030	0.00021	0.00001	0.00009	0.00001	0.13794	0.00052	0.00103	0.00191	0.00001	0.00001	0.00001	0.00000	0.00015	0.00003	0.00011	0.00009	0.00188	0.00001	0.00029	0.00004	0.30936	0.00773	0.00600	0.14086	0.00023	0.00001	0.00003	0.00001	0.34824	0.00234	0.01458	0.00952	0.00001	0.00001	0.00378	0.00022	0.00021	0.00049	0.00005	0.00001	0.00005	0.00006	0.00001	0.00002	0.00003
Node6	200	CAG	0.00013	0.00009	0.00122	0.00004	0.00003	0.00021	0.00021	0.00002	0.00000	0.00020	0.00002	0.00003	0.00000	0.00000	0.00037	0.00000	0.02400	0.00018	0.94882	0.00008	0.00000	0.00001	0.00001	0.00000	0.00001	0.00040	0.00041	0.00001	0.00000	0.00001	0.00003	0.00000	0.00102	0.00011	0.00396	0.00003	0.00111	0.00669	0.00792	0.00160	0.00000	0.00003	0.00011	0.00000	0.00001	0.00002	0.00015	0.00000	0.00001	0.00000	0.00002	0.00022	0.00036	0.00003	0.00001	0.00000	0.00000	0.00000	0.00000	0.00000	0.00000
Node6	201	GAA	0.00002	0.00000	0.00000	0.00000	0.00000	0.00000	0.00000	0.00000	0.00000	0.00000	0.00000	0.00000	0.00000	0.00000	0.00000	0.00000	0.00001	0.00000	0.00000	0.00000	0.00000	0.00000	0.00000	0.00000	0.00000	0.00000	0.00000	0.00000	0.00000	0.00000	0.00000	0.00000	0.98680	0.00001	0.01308	0.00006	0.00000	0.00000	0.00000	0.00000	0.00000	0.00000	0.00000	0.00000	0.00000	0.00000	0.00000	0.00000	0.00000	0.00000	0.00000	0.00000	0.00000	0.00000	0.00000	0.00000	0.00000	0.00000	0.00000	0.00000	0.00000
Node3	1	GGG	0.00002	0.00020	0.00006	0.00013	0.00003	0.00006	0.00004	0.00001	0.00001	0.00149	0.00002	0.00076	0.00000	0.00000	0.00001	0.00000	0.00000	0.00001	0.00003	0.00000	0.00000	0.00000	0.00000	0.00000	0.00000	0.00001	0.00001	0.00000	0.00000	0.00000	0.00000	0.00000	0.00007	0.00011	0.00019	0.00005	0.00088	0.00053	0.00035	0.00038	0.27586	0.11792	0.47286	0.12484	0.00000	0.00000	0.00001	0.00000	0.00000	0.00000	0.00045	0.00066	0.00157	0.00030	0.00003	0.00000	0.00001	0.00000	0.00000	0.00000	0.00000
Node3	2	GGC	0.00000	0.00001	0.00000	0.00000	0.00000	0.00001	0.00000	0.00000	0.00000	0.00007	0.00000	0.00000	0.00000	0.00000	0.00000	0.00000	0.00000	0.00000	0.00000	0.00000	0.00000	0.00000	0.00000	0.00000	0.00000	0.00001	0.00001	0.00000	0.00000	0.00000	0.00000	0.00000	0.00000	0.00002	0.00001	0.00000	0.00004	0.00164	0.00149	0.00001	0.00129	0.95210	0.04168	0.00156	0.00000	0.00000	0.00000	0.00000	0.00000	0.00000	0.00000	0.00002	0.00002	0.00000	0.00000	0.00000	0.00000	0.00000	0.00000	0.00000	0.00000
Node3	3	TGC	0.00000	0.00000	0.00000	0.00000	0.00000	0.00000	0.00000	0.00000	0.00000	0.00000	0.00000	0.00000	0.00000	0.00000	0.00000	0.00000	0.00000	0.00000	0.00000	0.00000	0.00000	0.00000	0.00000	0.00000	0.00000	0.00000	0.00000	0.00000	0.00000	0.00000	0.00000	0.00000	0.00000	0.00000	0.00000	0.00000	0.00000	0.00000	0.00000	0.00000	0.00000	0.00000	0.00000	0.00000	0.00000	0.00000	0.00000	0.00000	0.00000	0.00000	0.00000	0.00000	0.00000	0.00000	0.62535	0.00000	0.37465	0.00000	0.00000	0.00000	0.00000
Node3	4	GTG	0.00000	0.00000	0.00000	0.00000	0.00000	0.00000	0.00001	0.00000	0.00000	0.00000	0.00000	0.00000	0.00000	0.00019	0.00001	0.00000	0.00000	0.00000	0.00000	0.00000	0.00000	0.00000	0.00000	0.00000	0.00000	0.00000	0.00000	0.00000	0.00000	0.00000	0.00003	0.00000	0.00000	0.00000	0.00000	0.00000	0.00000	0.00000	0.00001	0.00000	0.00000	0.00000	0.00000	0.00000	0.00251	0.01389	0.98277	0.00058	0.00000	0.00000	0.00000	0.00000	0.00000	0.00000	0.00000	0.00000	0.00000	0.00000	0.00000	0.00000	0.00000
Node3	5	GAG	0.00000	0.00000	0.00001	0.00000	0.00000	0.00000	0.00000	0.00000	0.00000	0.00000	0.00000	0.00000	0.00000	0.00000	0.00000	0.00000	0.00000	0.00000	0.00005	0.00000	0.00000	0.00000	0.00000	0.00000	0.00000	0.00000	0.00001	0.00000	0.00000	0.00000	0.00000	0.00000	0.03349	0.00010	0.96630	0.00002	0.00000	0.00000	0.00000	0.00000	0.00000	0.00000	0.00000	0.00000	0.00000	0.00000	0.00000	0.00000	0.00000	0.00000	0.00000	0.00000	0.00000	0.00000	0.00000	0.00000	0.00000	0.00000	0.00000	0.00000	0.00000
Node3	6	GTG	0.00000	0.00000	0.00000	0.00000	0.00000	0.00000	0.00001	0.00000	0.00000	0.00000	0.00000	0.00000	0.00001	0.00068	0.00002	0.00003	0.00000	0.00000	0.00000	0.00000	0.00000	0.00000	0.00000	0.00000	0.00000	0.00000	0.00000	0.00000	0.00000	0.00001	0.00024	0.00000	0.00000	0.00000	0.00000	0.00000	0.00000	0.00001	0.00001	0.00000	0.00000	0.00000	0.00000	0.00000	0.00721	0.03643	0.95389	0.00143	0.00000	0.00000	0.00000	0.00000	0.00000	0.00000	0.00000	0.00000	0.00000	0.00000	0.00000	0.00001	0.00000
Node3	7	GAT	0.00000	0.00004	0.00000	0.00011	0.00000	0.00000	0.00000	0.00000	0.00000	0.00000	0.00000	0.00001	0.00000	0.00000	0.00000	0.00000	0.00000	0.00000	0.00001	0.00000	0.00000	0.00000	0.00000	0.00000	0.00000	0.00000	0.00000	0.00000	0.00000	0.00000	0.00000	0.00000	0.00138	0.12073	0.00154	0.87614	0.00000	0.00000	0.00000	0.00000	0.00000	0.00000	0.00000	0.00000	0.00000	0.00000	0.00000	0.00000	0.00000	0.00000	0.00000	0.00000	0.00000	0.00000	0.00000	0.00000	0.00000	0.00000	0.00000	0.00000	0.00000
Node3	8	TCG	0.00000	0.00001	0.00000	0.00000	0.00004	0.00015	0.00003	0.00002	0.00000	0.00088	0.00000	0.00016	0.00000	0.00000	0.00000	0.00000	0.00000	0.00000	0.00000	0.00000	0.00002	0.00033	0.00002	0.00003	0.00000	0.00000	0.00000	0.00000	0.00000	0.00000	0.00000	0.00000	0.00000	0.00000	0.00000	0.00000	0.00005	0.00009	0.00003	0.00003	0.00000	0.00000	0.00000	0.00000	0.00000	0.00000	0.00000	0.00000	0.00000	0.00000	0.19022	0.21264	0.55716	0.03805	0.00000	0.00000	0.00000	0.00000	0.00000	0.00000	0.00000
Node3	9	GAG	0.00001	0.00003	0.00006	0.00001	0.00000	0.00001	0.00001	0.00000	0.00000	0.00002	0.00000	0.00000	0.00000	0.00000	0.00000	0.00000	0.00001	0.00001	0.00020	0.00000	0.00000	0.00000	0.00000	0.00000	0.00000	0.00001	0.00001	0.00000	0.00000	0.00000	0.00000	0.00000	0.11950	0.03508	0.83381	0.01116	0.00000	0.00002	0.00002	0.00000	0.00000	0.00000	0.00001	0.00000	0.00000	0.00000	0.00000	0.00000	0.00000	0.00000	0.00000	0.00000	0.00001	0.00000	0.00000	0.00000	0.00000	0.00000	0.00000	0.00000	0.00000
Node3	10	ACG	0.00000	0.00000	0.00000	0.00000	0.28391	0.13554	0.54147	0.03893	0.00000	0.00003	0.00000	0.00001	0.00000	0.00000	0.00000	0.00000	0.00000	0.00000	0.00000	0.00000	0.00000	0.00000	0.00000	0.00000	0.00000	0.00000	0.00000	0.00000	0.00000	0.00000	0.00000	0.00000	0.00000	0.00000	0.00000	0.00000	0.00000	0.00001	0.00000	0.00000	0.00000	0.00000	0.00000	0.00000	0.00000	0.00000	0.00000	0.00000	0.00000	0.00000	0.00001	0.00003	0.00001	0.00001	0.00000	0.00000	0.00000	0.00000	0.00000	0.00000	0.00000
Node3	11	GAG	0.00000	0.00000	0.00001	0.00000	0.00000	0.00000	0.00000	0.00000	0.00000	0.00000	0.00000	0.00000	0.00000	0.00000	0.00000	0.00000	0.00000	0.00000	0.00005	0.00000	0.00000	0.00000	0.00000	0.00000	0.00000	0.00000	0.00001	0.00000	0.00000	0.00000	0.00000	0.00000	0.08419	0.00011	0.91558	0.00003	0.00000	0.00000	0.00000	0.00000	0.00000	0.00000	0.00000	0.00000	0.00000	0.00000	0.00000	0.00000	0.00000	0.00000	0.00000	0.00000	0.00000	0.00000	0.00000	0.00000	0.00000	0.00000	0.00000	0.00000	0.00000
Node3	12	GCT	0.00000	0.00000	0.00000	0.00000	0.00000	0.00000	0.00000	0.00000	0.00000	0.00000	0.00000	0.00000	0.00000	0.00000	0.00000	0.00000	0.00000	0.00000	0.00000	0.00000	0.00000	0.00000	0.00000	0.00000	0.00000	0.00000	0.00000	0.00000	0.00000	0.00000	0.00000	0.00000	0.00000	0.00000	0.00000	0.00000	0.06086	0.01837	0.00131	0.91942	0.00000	0.00000	0.00000	0.00000	0.00000	0.00000	0.00000	0.00000	0.00000	0.00000	0.00001	0.00001	0.00000	0.00001	0.00000	0.00000	0.00000	0.00000	0.00000	0.00000	0.00000
Node3	13	GTG	0.00000	0.00000	0.00000	0.00000	0.00000	0.00001	0.00001	0.00000	0.00000	0.00000	0.00000	0.00000	0.00002	0.00095	0.00001	0.00005	0.00000	0.00000	0.00000	0.00000	0.00000	0.00000	0.00000	0.00000	0.00000	0.00000	0.00000	0.00000	0.00000	0.00001	0.00005	0.00000	0.00000	0.00000	0.00000	0.00000	0.00000	0.00001	0.00001	0.00000	0.00000	0.00000	0.00000	0.00000	0.02010	0.14206	0.82431	0.01239	0.00000	0.00000	0.00000	0.00000	0.00000	0.00000	0.00000	0.00000	0.00000	0.00000	0.00000	0.00000	0.00000
Node3	14	GTG	0.00017	0.00029	0.00027	0.00015	0.00044	0.00175	0.00050	0.00030	0.00004	0.00019	0.00005	0.00010	0.00518	0.03862	0.00778	0.01290	0.00005	0.00086	0.00025	0.00020	0.00001	0.00003	0.00002	0.00001	0.00002	0.00031	0.00012	0.00004	0.00032	0.00612	0.01342	0.00181	0.00028	0.00014	0.00046	0.00011	0.00294	0.00564	0.00268	0.00263	0.00004	0.00012	0.00008	0.00002	0.07372	0.17839	0.28712	0.18060	0.09283	0.04471	0.00009	0.00044	0.00018	0.00019	0.00169	0.00162	0.00049	0.00037	0.02018	0.00375	0.00617
Node3	15	GGA	0.00000	0.00001	0.00000	0.00001	0.00000	0.00000	0.00000	0.00000	0.00000	0.00001	0.00000	0.00001	0.00000	0.00000	0.00000	0.00000	0.00000	0.00000	0.00000	0.00000	0.00000	0.00000	0.00000	0.00000	0.00000	0.00000	0.00000	0.00000	0.00000	0.00000	0.00000	0.00000	0.00000	0.00000	0.00000	0.00000	0.00001	0.00000	0.00000	0.00000	0.54552	0.04247	0.34843	0.06352	0.00000	0.00000	0.00000	0.00000	0.00000	0.00000	0.00000	0.00000	0.00000	0.00000	0.00000	0.00000	0.00000	0.00000	0.00000	0.00000	0.00000
Node3	16	CAT	0.01396	0.00707	0.01795	0.00454	0.00287	0.00615	0.00159	0.00154	0.00417	0.00250	0.00326	0.00178	0.00094	0.00395	0.00743	0.00174	0.08509	0.10409	0.09772	0.49808	0.00016	0.00037	0.00029	0.00023	0.00359	0.01499	0.00915	0.00803	0.00029	0.00159	0.00356	0.00073	0.01117	0.00498	0.01652	0.00483	0.00351	0.00449	0.00208	0.00240	0.00089	0.00223	0.00167	0.00047	0.00116	0.00320	0.00534	0.00078	0.00546	0.00251	0.00087	0.00297	0.00140	0.00159	0.00214	0.00141	0.00064	0.00027	0.00293	0.00130	0.00139
Node3	17	ACC	0.00381	0.01284	0.00838	0.00554	0.06173	0.23731	0.04889	0.04498	0.00023	0.04179	0.00056	0.00958	0.00007	0.00017	0.00059	0.00003	0.00109	0.00160	0.00833	0.00017	0.00039	0.00095	0.00069	0.00009	0.00005	0.00394	0.00217	0.00004	0.00001	0.00007	0.00008	0.00001	0.11465	0.03602	0.17698	0.00978	0.00779	0.02882	0.00961	0.00395	0.00542	0.05665	0.01651	0.00212	0.00033	0.00151	0.00096	0.00015	0.00019	0.00007	0.00392	0.01515	0.00935	0.00357	0.00019	0.00003	0.00005	0.00000	0.00005	0.00001	0.00001
Node3	18	TTC	0.00000	0.00000	0.00000	0.00000	0.00000	0.00000	0.00000	0.00000	0.00000	0.00000	0.00000	0.00000	0.00000	0.00000	0.00000	0.00000	0.00000	0.00000	0.00000	0.00000	0.00000	0.00000	0.00000	0.00000	0.00000	0.00000	0.00000	0.00000	0.00000	0.00000	0.00000	0.00000	0.00000	0.00000	0.00000	0.00000	0.00000	0.00000	0.00000	0.00000	0.00000	0.00000	0.00000	0.00000	0.00000	0.00000	0.00000	0.00000	0.00007	0.00001	0.00000	0.00000	0.00000	0.00000	0.00000	0.00000	0.00000	0.00000	0.85754	0.00000	0.14237
Node3	19	AAA	0.97816	0.00000	0.02176	0.00000	0.00000	0.00000	0.00000	0.00000	0.00004	0.00000	0.00002	0.00000	0.00000	0.00000	0.00000	0.00000	0.00000	0.00000	0.00000	0.00000	0.00000	0.00000	0.00000	0.00000	0.00000	0.00000	0.00000	0.00000	0.00000	0.00000	0.00000	0.00000	0.00001	0.00000	0.00000	0.00000	0.00000	0.00000	0.00000	0.00000	0.00000	0.00000	0.00000	0.00000	0.00000	0.00000	0.00000	0.00000	0.00000	0.00000	0.00000	0.00000	0.00000	0.00000	0.00000	0.00000	0.00000	0.00000	0.00000	0.00000	0.00000
Node3	20	ATC	0.00000	0.00000	0.00000	0.00000	0.00000	0.00001	0.00000	0.00000	0.00000	0.00000	0.00000	0.00000	0.00091	0.95179	0.00032	0.02278	0.00000	0.00000	0.00000	0.00000	0.00000	0.00000	0.00000	0.00000	0.00000	0.00000	0.00000	0.00000	0.00003	0.00340	0.01518	0.00016	0.00000	0.00000	0.00000	0.00000	0.00000	0.00001	0.00000	0.00000	0.00000	0.00000	0.00000	0.00000	0.00006	0.00265	0.00228	0.00008	0.00000	0.00000	0.00000	0.00000	0.00000	0.00000	0.00000	0.00000	0.00000	0.00001	0.00005	0.00026	0.00000
Node3	21	CGG	0.00047	0.00053	0.00590	0.00011	0.00010	0.00146	0.00092	0.00007	0.00272	0.00133	0.01126	0.00016	0.00004	0.00056	0.00171	0.00006	0.00017	0.00174	0.00758	0.00013	0.00000	0.00008	0.00015	0.00001	0.02209	0.35419	0.47007	0.04632	0.00022	0.00744	0.02581	0.00144	0.00030	0.00034	0.00305	0.00007	0.00025	0.00284	0.00561	0.00020	0.00033	0.00870	0.00647	0.00035	0.00008	0.00095	0.00210	0.00005	0.00023	0.00004	0.00003	0.00032	0.00061	0.00005	0.00031	0.00045	0.00004	0.00003	0.00024	0.00108	0.00003
Node3	22	TGC	0.00000	0.00000	0.00000	0.00000	0.00000	0.00000	0.00000	0.00000	0.00000	0.00000	0.00000	0.00000	0.00000	0.00000	0.00000	0.00000	0.00000	0.00000	0.00000	0.00000	0.00000	0.00000	0.00000	0.00000	0.00000	0.00000	0.00000	0.00000	0.00000	0.00000	0.00000	0.00000	0.00000	0.00000	0.00000	0.00000	0.00000	0.00000	0.00000	0.00000	0.00000	0.00000	0.00000	0.00000	0.00000	0.00000	0.00000	0.00000	0.00000	0.00000	0.00000	0.00000	0.00000	0.00000	0.86670	0.00000	0.13329	0.00000	0.00000	0.00000	0.00000
Node3	23	ATC	0.00000	0.00000	0.00000	0.00000	0.00000	0.00000	0.00000	0.00000	0.00000	0.00000	0.00000	0.00000	0.00058	0.95664	0.00001	0.04215	0.00000	0.00000	0.00000	0.00000	0.00000	0.00000	0.00000	0.00000	0.00000	0.00000	0.00000	0.00000	0.00000	0.00003	0.00002	0.00000	0.00000	0.00000	0.00000	0.00000	0.00000	0.00000	0.00000	0.00000	0.00000	0.00000	0.00000	0.00000	0.00000	0.00040	0.00016	0.00001	0.00000	0.00000	0.00000	0.00000	0.00000	0.00000	0.00000	0.00000	0.00000	0.00000	0.00000	0.00000	0.00000
Node3	24	TCC	0.00000	0.00000	0.00000	0.00000	0.00000	0.00005	0.00001	0.00000	0.00000	0.00038	0.00000	0.00003	0.00000	0.00000	0.00000	0.00000	0.00000	0.00000	0.00000	0.00000	0.00000	0.00000	0.00000	0.00000	0.00000	0.00000	0.00000	0.00000	0.00000	0.00000	0.00000	0.00000	0.00000	0.00000	0.00000	0.00000	0.00001	0.00003	0.00001	0.00001	0.00000	0.00000	0.00000	0.00000	0.00000	0.00000	0.00000	0.00000	0.00000	0.00000	0.01653	0.88270	0.07903	0.02122	0.00000	0.00000	0.00000	0.00000	0.00000	0.00000	0.00000
Node3	25	TGT	0.00000	0.00000	0.00000	0.00000	0.00000	0.00000	0.00000	0.00000	0.00000	0.00000	0.00000	0.00000	0.00000	0.00000	0.00000	0.00000	0.00000	0.00000	0.00000	0.00000	0.00000	0.00000	0.00000	0.00000	0.00000	0.00000	0.00000	0.00000	0.00000	0.00000	0.00000	0.00000	0.00000	0.00000	0.00000	0.00000	0.00000	0.00000	0.00000	0.00000	0.00000	0.00000	0.00000	0.00000	0.00000	0.00000	0.00000	0.00000	0.00000	0.00000	0.00000	0.00000	0.00000	0.00000	0.47078	0.00000	0.52921	0.00000	0.00000	0.00000	0.00000
Node3	26	AAG	0.00255	0.00000	0.99738	0.00000	0.00000	0.00000	0.00000	0.00000	0.00000	0.00000	0.00004	0.00000	0.00000	0.00000	0.00000	0.00000	0.00000	0.00000	0.00000	0.00000	0.00000	0.00000	0.00000	0.00000	0.00000	0.00001	0.00001	0.00000	0.00000	0.00000	0.00000	0.00000	0.00000	0.00000	0.00000	0.00000	0.00000	0.00000	0.00000	0.00000	0.00000	0.00000	0.00000	0.00000	0.00000	0.00000	0.00000	0.00000	0.00000	0.00000	0.00000	0.00000	0.00000	0.00000	0.00000	0.00000	0.00000	0.00000	0.00000	0.00000	0.00000
Node3	27	AAG	0.08448	0.00034	0.77562	0.00015	0.00016	0.00058	0.00035	0.00006	0.00829	0.00027	0.02828	0.00009	0.00003	0.00007	0.00678	0.00002	0.00028	0.00022	0.00354	0.00007	0.00000	0.00000	0.00001	0.00000	0.00207	0.03388	0.04347	0.00781	0.00001	0.00004	0.00023	0.00001	0.00021	0.00004	0.00133	0.00001	0.00005	0.00019	0.00024	0.00003	0.00000	0.00002	0.00006	0.00000	0.00002	0.00006	0.00020	0.00001	0.00005	0.00002	0.00001	0.00004	0.00007	0.00001	0.00001	0.00002	0.00000	0.00000	0.00001	0.00006	0.00000
Node3	28	CGA	0.00018	0.00000	0.00027	0.00000	0.00000	0.00000	0.00000	0.00000	0.28343	0.00000	0.06347	0.00000	0.00000	0.00000	0.00000	0.00000	0.00000	0.00000	0.00001	0.00000	0.00000	0.00000	0.00000	0.00000	0.37748	0.07279	0.03339	0.16895	0.00000	0.00000	0.00000	0.00000	0.00000	0.00000	0.00000	0.00000	0.00000	0.00000	0.00000	0.00000	0.00000	0.00000	0.00000	0.00000	0.00000	0.00000	0.00000	0.00000	0.00000	0.00000	0.00000	0.00000	0.00000	0.00000	0.00000	0.00000	0.00000	0.00000	0.00000	0.00000	0.00000
Node3	29	GGA	0.00001	0.00001	0.00000	0.00010	0.00001	0.00000	0.00000	0.00000	0.00001	0.00024	0.00000	0.01285	0.00000	0.00000	0.00000	0.00000	0.00000	0.00000	0.00000	0.00000	0.00000	0.00000	0.00000	0.00000	0.00000	0.00000	0.00000	0.00000	0.00000	0.00000	0.00000	0.00000	0.00002	0.00000	0.00000	0.00001	0.00002	0.00000	0.00000	0.00004	0.92006	0.00081	0.02163	0.04407	0.00000	0.00000	0.00000	0.00000	0.00000	0.00000	0.00007	0.00000	0.00000	0.00001	0.00000	0.00000	0.00000	0.00000	0.00000	0.00000	0.00000
Node3	30	GAA	0.00001	0.00000	0.00001	0.00000	0.00000	0.00000	0.00000	0.00000	0.00000	0.00000	0.00000	0.00000	0.00000	0.00000	0.00000	0.00000	0.00001	0.00000	0.00003	0.00000	0.00000	0.00000	0.00000	0.00000	0.00000	0.00000	0.00000	0.00000	0.00000	0.00000	0.00000	0.00000	0.52751	0.00009	0.47225	0.00008	0.00000	0.00000	0.00000	0.00000	0.00000	0.00000	0.00000	0.00000	0.00000	0.00000	0.00000	0.00000	0.00000	0.00000	0.00000	0.00000	0.00000	0.00000	0.00000	0.00000	0.00000	0.00000	0.00000	0.00000	0.00000
Node3	31	ACC	0.00000	0.00001	0.00002	0.00000	0.05705	0.51067	0.41815	0.00663	0.00000	0.00010	0.00000	0.00000	0.00002	0.00030	0.00008	0.00001	0.00000	0.00000	0.00001	0.00000	0.00000	0.00000	0.00000	0.00000	0.00000	0.00001	0.00001	0.00000	0.00000	0.00002	0.00001	0.00000	0.00000	0.00000	0.00002	0.00000	0.00003	0.00022	0.00009	0.00001	0.00000	0.00000	0.00000	0.00000	0.00032	0.00372	0.00223	0.00002	0.00000	0.00000	0.00001	0.00010	0.00009	0.00001	0.00002	0.00000	0.00000	0.00000	0.00000	0.00000	0.00000
Node3	32	GAG	0.03313	0.04404	0.04988	0.02593	0.02099	0.04838	0.01221	0.01128	0.00729	0.01576	0.00592	0.01088	0.00583	0.02418	0.01944	0.01089	0.00656	0.01162	0.02647	0.00423	0.00216	0.00460	0.00297	0.00312	0.00302	0.02459	0.01105	0.00447	0.00122	0.00711	0.01545	0.00306	0.06409	0.03652	0.09045	0.03692	0.02416	0.02919	0.01282	0.01642	0.00595	0.01444	0.01059	0.00325	0.00826	0.02218	0.03569	0.00550	0.01307	0.00572	0.00612	0.02045	0.00943	0.01121	0.01256	0.00376	0.00380	0.00118	0.00900	0.00545	0.00408
Node3	33	GCC	0.00000	0.00000	0.00000	0.00000	0.00000	0.00002	0.00000	0.00000	0.00000	0.00001	0.00000	0.00000	0.00000	0.00000	0.00000	0.00000	0.00000	0.00000	0.00000	0.00000	0.00000	0.00000	0.00000	0.00000	0.00000	0.00000	0.00000	0.00000	0.00000	0.00000	0.00000	0.00000	0.00000	0.00000	0.00001	0.00000	0.01299	0.91753	0.05600	0.01331	0.00000	0.00001	0.00000	0.00000	0.00000	0.00002	0.00001	0.00000	0.00000	0.00000	0.00000	0.00005	0.00002	0.00000	0.00001	0.00000	0.00000	0.00000	0.00000	0.00000	0.00000
Node3	34	GAA	0.17033	0.00453	0.06596	0.00777	0.02580	0.01266	0.00739	0.00570	0.00271	0.00987	0.00226	0.01181	0.00641	0.00218	0.01173	0.00223	0.00749	0.00077	0.00958	0.00042	0.00028	0.00011	0.00011	0.00010	0.00032	0.00210	0.00240	0.00018	0.00026	0.00016	0.00071	0.00012	0.30821	0.00605	0.20491	0.00768	0.01460	0.00802	0.00457	0.00584	0.00044	0.00030	0.00070	0.00005	0.00349	0.00247	0.00518	0.00128	0.00038	0.00038	0.02272	0.00907	0.00835	0.00899	0.00015	0.00008	0.00006	0.00061	0.00016	0.00057	0.00020
Node3	35	ACC	0.00000	0.00006	0.00002	0.00000	0.00580	0.77794	0.01380	0.00689	0.00000	0.00100	0.00000	0.00004	0.00000	0.00005	0.00002	0.00000	0.00000	0.00001	0.00002	0.00000	0.00000	0.00001	0.00000	0.00000	0.00000	0.00009	0.00001	0.00000	0.00000	0.00002	0.00000	0.00000	0.00001	0.00004	0.00005	0.00000	0.00231	0.18132	0.00421	0.00212	0.00000	0.00004	0.00000	0.00000	0.00001	0.00050	0.00010	0.00001	0.00000	0.00000	0.00009	0.00254	0.00061	0.00016	0.00007	0.00000	0.00001	0.00000	0.00000	0.00000	0.00000
Node3	36	TTT	0.00001	0.00001	0.00000	0.00001	0.00005	0.00042	0.00003	0.00017	0.00000	0.00003	0.00000	0.00002	0.00008	0.00033	0.00062	0.00015	0.00000	0.00007	0.00000	0.00002	0.00000	0.00000	0.00000	0.00000	0.00000	0.00001	0.00000	0.00000	0.00002	0.00033	0.00024	0.00011	0.00000	0.00000	0.00000	0.00000	0.00002	0.00011	0.00001	0.00005	0.00000	0.00000	0.00000	0.00000	0.00005	0.00024	0.00014	0.00005	0.00429	0.00186	0.00005	0.00038	0.00005	0.00031	0.00009	0.00021	0.00004	0.00006	0.44488	0.00017	0.54419
Node3	37	ACG	0.00003	0.00006	0.00009	0.00001	0.05097	0.16855	0.57482	0.02087	0.00000	0.00044	0.00001	0.00006	0.00065	0.00540	0.00106	0.00062	0.00000	0.00002	0.00008	0.00000	0.00000	0.00001	0.00001	0.00000	0.00000	0.00006	0.00004	0.00000	0.00001	0.00023	0.00040	0.00001	0.00004	0.00002	0.00015	0.00000	0.00055	0.00148	0.00083	0.00019	0.00000	0.00001	0.00001	0.00000	0.01354	0.04034	0.11330	0.00374	0.00002	0.00000	0.00007	0.00051	0.00033	0.00007	0.00014	0.00000	0.00002	0.00001	0.00004	0.00006	0.00000
Node3	38	GAG	0.00005	0.00007	0.00015	0.00004	0.00001	0.00003	0.00002	0.00000	0.00000	0.00017	0.00001	0.00002	0.00000	0.00000	0.00000	0.00000	0.00003	0.00001	0.00043	0.00000	0.00000	0.00000	0.00000	0.00000	0.00000	0.00002	0.00004	0.00000	0.00000	0.00000	0.00000	0.00000	0.16300	0.03351	0.79607	0.00614	0.00001	0.00005	0.00003	0.00000	0.00000	0.00001	0.00002	0.00000	0.00000	0.00000	0.00000	0.00000	0.00000	0.00000	0.00000	0.00001	0.00003	0.00000	0.00000	0.00000	0.00000	0.00000	0.00000	0.00000	0.00000
Node3	39	TGG	0.00000	0.00000	0.00000	0.00000	0.00000	0.00000	0.00000	0.00000	0.00000	0.00000	0.00000	0.00000	0.00000	0.00000	0.00000	0.00000	0.00000	0.00000	0.00000	0.00000	0.00000	0.00000	0.00000	0.00000	0.00000	0.00000	0.00000	0.00000	0.00000	0.00000	0.00000	0.00000	0.00000	0.00000	0.00000	0.00000	0.00000	0.00000	0.00000	0.00000	0.00000	0.00000	0.00000	0.00000	0.00000	0.00000	0.00000	0.00000	0.00000	0.00000	0.00000	0.00000	0.00000	0.00000	0.00000	1.00000	0.00000	0.00000	0.00000	0.00000	0.00000
Node3	40	TTC	0.00000	0.00000	0.00000	0.00000	0.00000	0.00007	0.00001	0.00001	0.00000	0.00000	0.00000	0.00000	0.00000	0.00007	0.00009	0.00001	0.00000	0.00008	0.00000	0.00001	0.00000	0.00000	0.00000	0.00000	0.00000	0.00000	0.00000	0.00000	0.00000	0.00012	0.00013	0.00001	0.00000	0.00000	0.00000	0.00000	0.00000	0.00001	0.00000	0.00000	0.00000	0.00000	0.00000	0.00000	0.00000	0.00005	0.00003	0.00000	0.03217	0.00671	0.00000	0.00002	0.00000	0.00000	0.00002	0.00854	0.00000	0.00000	0.83067	0.00005	0.12107
Node3	41	TTC	0.00000	0.00000	0.00000	0.00000	0.00000	0.00000	0.00000	0.00000	0.00000	0.00000	0.00000	0.00000	0.00000	0.00000	0.00000	0.00000	0.00000	0.00000	0.00000	0.00000	0.00000	0.00000	0.00000	0.00000	0.00000	0.00000	0.00000	0.00000	0.00000	0.00000	0.00000	0.00000	0.00000	0.00000	0.00000	0.00000	0.00000	0.00000	0.00000	0.00000	0.00000	0.00000	0.00000	0.00000	0.00000	0.00000	0.00000	0.00000	0.00005	0.00000	0.00000	0.00000	0.00000	0.00000	0.00000	0.00000	0.00000	0.00000	0.97960	0.00000	0.02033
Node3	42	AAG	0.22984	0.00025	0.39512	0.00012	0.00012	0.00027	0.00012	0.00004	0.06105	0.00018	0.17813	0.00007	0.00002	0.00003	0.00162	0.00001	0.00023	0.00013	0.00168	0.00003	0.00000	0.00000	0.00000	0.00000	0.01777	0.05461	0.04214	0.01460	0.00000	0.00002	0.00008	0.00000	0.00027	0.00004	0.00089	0.00001	0.00003	0.00009	0.00007	0.00001	0.00000	0.00001	0.00003	0.00000	0.00001	0.00003	0.00006	0.00000	0.00003	0.00001	0.00001	0.00002	0.00003	0.00001	0.00001	0.00001	0.00000	0.00000	0.00001	0.00002	0.00000
Node3	43	GCC	0.00162	0.00161	0.00245	0.00076	0.00174	0.00280	0.00109	0.00033	0.00010	0.00470	0.00013	0.00143	0.00004	0.00007	0.00064	0.00001	0.03813	0.00068	0.06276	0.00010	0.00005	0.00010	0.00012	0.00002	0.00011	0.00196	0.00143	0.00006	0.00001	0.00010	0.00017	0.00001	0.01337	0.00195	0.02346	0.00060	0.24306	0.29062	0.11884	0.11054	0.01601	0.01737	0.02237	0.00131	0.00042	0.00049	0.00115	0.00009	0.00008	0.00003	0.00289	0.00404	0.00400	0.00144	0.00032	0.00002	0.00009	0.00001	0.00003	0.00001	0.00001
Node3	44	AAG	0.42099	0.00101	0.47459	0.00092	0.00015	0.00019	0.00010	0.00005	0.00091	0.00024	0.00173	0.00015	0.00000	0.00000	0.00003	0.00000	0.00217	0.00009	0.00735	0.00004	0.00000	0.00000	0.00001	0.00000	0.00014	0.00112	0.00090	0.00012	0.00000	0.00000	0.00000	0.00000	0.03540	0.00439	0.04251	0.00375	0.00018	0.00019	0.00015	0.00008	0.00002	0.00002	0.00006	0.00000	0.00001	0.00001	0.00002	0.00000	0.00001	0.00000	0.00004	0.00006	0.00006	0.00003	0.00000	0.00000	0.00000	0.00000	0.00000	0.00000	0.00000
Node3	45	GGG	0.00008	0.00047	0.00041	0.00013	0.00045	0.00131	0.00079	0.00010	0.00002	0.00210	0.00009	0.00051	0.00000	0.00001	0.00012	0.00000	0.00002	0.00003	0.00028	0.00000	0.00000	0.00001	0.00003	0.00000	0.00000	0.00012	0.00014	0.00000	0.00000	0.00001	0.00002	0.00000	0.00065	0.00052	0.00204	0.00011	0.00565	0.00636	0.00687	0.00148	0.12298	0.27402	0.54322	0.02608	0.00003	0.00006	0.00014	0.00001	0.00001	0.00000	0.00018	0.00071	0.00145	0.00010	0.00006	0.00001	0.00001	0.00000	0.00000	0.00000	0.00000
Node3	46	ACC	0.00612	0.01444	0.00985	0.00895	0.13948	0.20409	0.07553	0.06426	0.00034	0.01455	0.00068	0.00618	0.00054	0.00105	0.03858	0.00030	0.00267	0.00128	0.01331	0.00025	0.00003	0.00014	0.00019	0.00004	0.00006	0.00225	0.00135	0.00006	0.00006	0.00032	0.00058	0.00007	0.08566	0.08512	0.11976	0.04556	0.00750	0.01080	0.00582	0.00337	0.00020	0.00075	0.00064	0.00006	0.00109	0.00239	0.00305	0.00035	0.00035	0.00014	0.00257	0.00793	0.00554	0.00290	0.00028	0.00006	0.00007	0.00005	0.00017	0.00019	0.00006
Node3	47	GAG	0.00217	0.00760	0.00335	0.00641	0.00096	0.00253	0.00100	0.00052	0.00013	0.01187	0.00025	0.00994	0.00002	0.00007	0.00012	0.00003	0.00093	0.00038	0.00480	0.00012	0.00006	0.00078	0.00030	0.00010	0.00005	0.00061	0.00062	0.00006	0.00000	0.00002	0.00006	0.00001	0.28630	0.09689	0.45130	0.09562	0.00116	0.00260	0.00118	0.00079	0.00021	0.00052	0.00068	0.00009	0.00005	0.00012	0.00019	0.00003	0.00009	0.00004	0.00072	0.00234	0.00181	0.00122	0.00007	0.00002	0.00002	0.00000	0.00003	0.00002	0.00001
Node3	48	GAA	0.03865	0.00074	0.01238	0.00157	0.00081	0.00026	0.00021	0.00011	0.00030	0.00030	0.00027	0.00036	0.00002	0.00000	0.00004	0.00000	0.00260	0.00006	0.00226	0.00004	0.00004	0.00000	0.00001	0.00000	0.00005	0.00020	0.00035	0.00002	0.00000	0.00000	0.00001	0.00000	0.62069	0.00320	0.30045	0.00501	0.00413	0.00138	0.00106	0.00111	0.00013	0.00004	0.00017	0.00001	0.00006	0.00002	0.00006	0.00001	0.00001	0.00001	0.00036	0.00014	0.00015	0.00014	0.00000	0.00000	0.00000	0.00000	0.00000	0.00000	0.00000
Node3	49	TTT	0.00000	0.00000	0.00000	0.00000	0.00000	0.00000	0.00000	0.00000	0.00000	0.00000	0.00000	0.00000	0.00000	0.00000	0.00001	0.00000	0.00000	0.00000	0.00000	0.00000	0.00000	0.00000	0.00000	0.00000	0.00000	0.00000	0.00000	0.00000	0.00000	0.00000	0.00000	0.00001	0.00000	0.00000	0.00000	0.00000	0.00000	0.00000	0.00000	0.00000	0.00000	0.00000	0.00000	0.00000	0.00000	0.00000	0.00000	0.00000	0.00019	0.00017	0.00000	0.00000	0.00000	0.00000	0.00000	0.00001	0.00000	0.00000	0.12330	0.00001	0.87629
Node3	50	ACC	0.00449	0.02189	0.01110	0.00502	0.07487	0.36857	0.06074	0.04357	0.00331	0.08220	0.00383	0.02219	0.00083	0.00492	0.00248	0.00089	0.00053	0.00219	0.00393	0.00023	0.00003	0.00055	0.00015	0.00005	0.00061	0.01823	0.00510	0.00103	0.00005	0.00073	0.00100	0.00010	0.00874	0.03160	0.02011	0.00615	0.00615	0.02817	0.00819	0.00355	0.00024	0.00157	0.00084	0.00011	0.00572	0.03117	0.02264	0.00265	0.00084	0.00020	0.00545	0.04270	0.01595	0.00873	0.00181	0.00014	0.00031	0.00004	0.00046	0.00025	0.00012
Node3	51	AAG	0.01435	0.00533	0.47116	0.00072	0.00055	0.00955	0.00445	0.00035	0.00032	0.00180	0.00349	0.00018	0.00022	0.00557	0.01370	0.00044	0.00081	0.17113	0.04588	0.01768	0.00000	0.00016	0.00027	0.00001	0.00035	0.04226	0.03547	0.00066	0.00028	0.00463	0.06004	0.00057	0.00127	0.00078	0.01308	0.00011	0.00030	0.00504	0.00502	0.00030	0.00001	0.00028	0.00044	0.00000	0.00075	0.01037	0.03449	0.00063	0.00501	0.00057	0.00005	0.00083	0.00091	0.00009	0.00038	0.00050	0.00003	0.00005	0.00161	0.00457	0.00011
Node3	52	ATC	0.00000	0.00000	0.00000	0.00000	0.00000	0.00000	0.00000	0.00000	0.00000	0.00000	0.00000	0.00000	0.12157	0.79107	0.00015	0.08558	0.00000	0.00000	0.00000	0.00000	0.00000	0.00000	0.00000	0.00000	0.00000	0.00000	0.00000	0.00000	0.00001	0.00006	0.00004	0.00001	0.00000	0.00000	0.00000	0.00000	0.00000	0.00000	0.00000	0.00000	0.00000	0.00000	0.00000	0.00000	0.00017	0.00054	0.00066	0.00007	0.00000	0.00000	0.00000	0.00000	0.00000	0.00000	0.00000	0.00000	0.00000	0.00000	0.00003	0.00001	0.00001
Node3	53	CTT	0.00001	0.00000	0.00000	0.00001	0.00001	0.00001	0.00000	0.00002	0.00000	0.00000	0.00000	0.00001	0.00026	0.00042	0.00109	0.00063	0.00001	0.00014	0.00001	0.00024	0.00000	0.00000	0.00000	0.00000	0.00000	0.00001	0.00000	0.00001	0.02389	0.02931	0.01352	0.80271	0.00000	0.00000	0.00000	0.00000	0.00001	0.00001	0.00000	0.00002	0.00000	0.00000	0.00000	0.00000	0.00005	0.00012	0.00012	0.00009	0.01931	0.06591	0.00000	0.00000	0.00000	0.00001	0.00003	0.00012	0.00002	0.00707	0.00650	0.01495	0.01333
Node3	54	CGC	0.00500	0.01040	0.02309	0.00200	0.00403	0.03964	0.00625	0.00323	0.03090	0.02114	0.04520	0.00539	0.00014	0.00183	0.02234	0.00019	0.00094	0.19424	0.01072	0.03099	0.00000	0.00010	0.00005	0.00001	0.01571	0.30348	0.07831	0.03434	0.00006	0.00180	0.00283	0.00017	0.00063	0.00101	0.00341	0.00017	0.00049	0.00546	0.00128	0.00048	0.00002	0.00050	0.00024	0.00002	0.00014	0.00266	0.00151	0.00012	0.05808	0.01146	0.00033	0.00582	0.00167	0.00090	0.00214	0.00118	0.00031	0.00002	0.00466	0.00027	0.00050
Node3	55	TAT	0.00000	0.00000	0.00000	0.00000	0.00000	0.00000	0.00000	0.00000	0.00000	0.00000	0.00000	0.00000	0.00000	0.00000	0.00000	0.00000	0.00000	0.00001	0.00000	0.00000	0.00000	0.00000	0.00000	0.00000	0.00000	0.00000	0.00000	0.00000	0.00000	0.00000	0.00000	0.00000	0.00000	0.00000	0.00000	0.00000	0.00000	0.00000	0.00000	0.00000	0.00000	0.00000	0.00000	0.00000	0.00000	0.00000	0.00000	0.00000	0.30731	0.69262	0.00000	0.00000	0.00000	0.00000	0.00000	0.00000	0.00000	0.00000	0.00004	0.00000	0.00002
Node3	56	CAG	0.01740	0.00417	0.03939	0.00240	0.00111	0.00375	0.00255	0.00051	0.00022	0.00288	0.00102	0.00082	0.00007	0.00013	0.00107	0.00004	0.04590	0.00135	0.33998	0.00037	0.00003	0.00006	0.00009	0.00002	0.00018	0.00318	0.00430	0.00012	0.00001	0.00005	0.00022	0.00001	0.12284	0.03629	0.32122	0.02114	0.00270	0.00718	0.00712	0.00134	0.00009	0.00036	0.00069	0.00002	0.00015	0.00031	0.00114	0.00006	0.00011	0.00004	0.00030	0.00128	0.00165	0.00040	0.00004	0.00002	0.00001	0.00001	0.00002	0.00005	0.00001
Node3	57	AAT	0.01564	0.07386	0.01301	0.13015	0.02704	0.03214	0.00856	0.01939	0.00207	0.01084	0.00135	0.01522	0.00979	0.02109	0.01487	0.01750	0.00318	0.00453	0.00530	0.00267	0.00038	0.00066	0.00035	0.00124	0.00046	0.00464	0.00181	0.00094	0.00064	0.00333	0.00631	0.00257	0.02137	0.00973	0.02113	0.01564	0.06141	0.03837	0.01398	0.07653	0.00395	0.00520	0.00427	0.00243	0.02517	0.03499	0.05145	0.08890	0.00700	0.00475	0.00571	0.01176	0.00469	0.01381	0.00738	0.00178	0.00356	0.00106	0.00518	0.00271	0.00454
Node3	58	GAA	0.03611	0.00240	0.01808	0.00503	0.00042	0.00044	0.00023	0.00016	0.00036	0.00064	0.00055	0.00077	0.00002	0.00002	0.00010	0.00001	0.00269	0.00100	0.00461	0.00065	0.00001	0.00001	0.00002	0.00001	0.00006	0.00066	0.00068	0.00006	0.00000	0.00001	0.00002	0.00000	0.43433	0.03335	0.37929	0.07131	0.00040	0.00046	0.00025	0.00019	0.00008	0.00008	0.00015	0.00001	0.00003	0.00005	0.00008	0.00002	0.00131	0.00179	0.00020	0.00023	0.00019	0.00020	0.00002	0.00004	0.00001	0.00001	0.00004	0.00001	0.00003
Node3	59	GAG	0.00382	0.00579	0.01115	0.00349	0.01493	0.04133	0.02249	0.00973	0.00034	0.00444	0.00078	0.00211	0.00118	0.00571	0.04531	0.00167	0.00162	0.00126	0.01688	0.00036	0.00117	0.00405	0.05901	0.00194	0.00014	0.00254	0.00243	0.00020	0.00019	0.00152	0.00543	0.00043	0.08357	0.11891	0.22430	0.11322	0.01880	0.03034	0.02779	0.01071	0.00050	0.00162	0.00231	0.00024	0.00604	0.01571	0.04838	0.00356	0.00097	0.00038	0.00144	0.00543	0.00565	0.00235	0.00105	0.00034	0.00029	0.00014	0.00090	0.00125	0.00034
Node3	60	CAG	0.02325	0.00643	0.13348	0.00187	0.02407	0.07396	0.03797	0.00886	0.00098	0.01222	0.00439	0.00227	0.00052	0.00301	0.01561	0.00063	0.01189	0.00324	0.20606	0.00038	0.00005	0.00031	0.00048	0.00005	0.00080	0.03117	0.01921	0.00095	0.00048	0.00350	0.01205	0.00047	0.01091	0.00255	0.03192	0.00089	0.03568	0.09493	0.09332	0.01707	0.00096	0.00549	0.00708	0.00028	0.00189	0.00587	0.01164	0.00063	0.00070	0.00022	0.00297	0.01233	0.01297	0.00282	0.00099	0.00022	0.00021	0.00029	0.00058	0.00378	0.00018
Node3	61	CAG	0.00094	0.00134	0.00409	0.00026	0.00135	0.00937	0.00322	0.00057	0.00010	0.00265	0.00030	0.00027	0.00044	0.00747	0.01255	0.00062	0.00809	0.00309	0.21085	0.00030	0.00461	0.01859	0.02024	0.00075	0.00029	0.00771	0.00604	0.00024	0.00943	0.15023	0.18321	0.00746	0.00765	0.00192	0.02472	0.00040	0.01995	0.12706	0.06788	0.01032	0.00035	0.00423	0.00263	0.00011	0.00181	0.01031	0.01749	0.00068	0.00062	0.00011	0.00073	0.00482	0.00374	0.00069	0.00077	0.00022	0.00011	0.00061	0.00138	0.01188	0.00013
Node3	62	GAG	0.02001	0.02936	0.03034	0.01681	0.01718	0.03988	0.01046	0.00942	0.00567	0.03482	0.00509	0.02363	0.00821	0.03622	0.03440	0.01624	0.00458	0.01166	0.01839	0.00405	0.00080	0.00221	0.00163	0.00130	0.00249	0.02037	0.00960	0.00375	0.00290	0.01513	0.03411	0.00747	0.04107	0.02595	0.06210	0.02322	0.02297	0.02915	0.01344	0.01567	0.00548	0.01394	0.01041	0.00305	0.01035	0.02826	0.04752	0.00706	0.02238	0.00981	0.00618	0.02251	0.01201	0.01157	0.01679	0.01250	0.00505	0.00279	0.01867	0.01301	0.00891
Node3	63	ATA	0.00002	0.00001	0.00003	0.00000	0.00062	0.00120	0.00048	0.00016	0.00000	0.00002	0.00000	0.00001	0.26557	0.18209	0.00376	0.08715	0.00000	0.00000	0.00003	0.00000	0.00000	0.00000	0.00000	0.00000	0.00000	0.00001	0.00001	0.00000	0.00013	0.00085	0.00194	0.00016	0.00013	0.00001	0.00024	0.00000	0.00028	0.00047	0.00024	0.00009	0.00000	0.00000	0.00000	0.00000	0.08032	0.12441	0.20446	0.04434	0.00002	0.00001	0.00000	0.00002	0.00001	0.00000	0.00004	0.00000	0.00001	0.00010	0.00009	0.00042	0.00003
Node3	64	GAG	0.03188	0.02703	0.04113	0.01683	0.02432	0.03790	0.01071	0.01043	0.00641	0.01201	0.00516	0.00844	0.00975	0.03443	0.02729	0.01638	0.00597	0.01197	0.01940	0.00442	0.00092	0.00201	0.00158	0.00121	0.00265	0.01959	0.00903	0.00385	0.00205	0.01074	0.02431	0.00508	0.06353	0.02703	0.08444	0.02717	0.02626	0.02908	0.01334	0.01706	0.00488	0.01170	0.00890	0.00256	0.01471	0.02815	0.04961	0.00803	0.02475	0.01128	0.00534	0.01692	0.00792	0.00923	0.01388	0.00774	0.00418	0.00215	0.01747	0.00922	0.00858
Node3	65	GAT	0.00000	0.00001	0.00000	0.00004	0.00000	0.00000	0.00000	0.00000	0.00000	0.00000	0.00000	0.00000	0.00000	0.00000	0.00000	0.00000	0.00000	0.00000	0.00000	0.00000	0.00000	0.00000	0.00000	0.00000	0.00000	0.00000	0.00000	0.00000	0.00000	0.00000	0.00000	0.00000	0.00010	0.06750	0.00008	0.93226	0.00000	0.00000	0.00000	0.00000	0.00000	0.00000	0.00000	0.00000	0.00000	0.00000	0.00000	0.00000	0.00000	0.00000	0.00000	0.00000	0.00000	0.00000	0.00000	0.00000	0.00000	0.00000	0.00000	0.00000	0.00000
Node3	66	GAG	0.00058	0.00060	0.00139	0.00053	0.00010	0.00027	0.00011	0.00005	0.00001	0.00049	0.00005	0.00024	0.00000	0.00001	0.00002	0.00000	0.00041	0.00010	0.00293	0.00003	0.00014	0.00085	0.00136	0.00033	0.00001	0.00018	0.00023	0.00001	0.00000	0.00000	0.00001	0.00000	0.29123	0.07369	0.56933	0.04996	0.00061	0.00120	0.00066	0.00041	0.00009	0.00035	0.00046	0.00006	0.00001	0.00002	0.00003	0.00000	0.00001	0.00000	0.00009	0.00034	0.00025	0.00015	0.00001	0.00000	0.00000	0.00000	0.00000	0.00000	0.00000
Node3	67	CGC	0.00000	0.00000	0.00001	0.00000	0.00000	0.00000	0.00000	0.00000	0.00001	0.00000	0.00002	0.00000	0.00000	0.00000	0.00000	0.00000	0.00000	0.00000	0.00000	0.00000	0.00000	0.00000	0.00000	0.00000	0.00034	0.98353	0.00535	0.01073	0.00000	0.00000	0.00000	0.00000	0.00000	0.00000	0.00000	0.00000	0.00000	0.00000	0.00000	0.00000	0.00000	0.00000	0.00000	0.00000	0.00000	0.00000	0.00000	0.00000	0.00000	0.00000	0.00000	0.00000	0.00000	0.00000	0.00000	0.00000	0.00000	0.00000	0.00000	0.00000	0.00000
Node3	68	TTT	0.00000	0.00000	0.00000	0.00000	0.00000	0.00000	0.00000	0.00000	0.00000	0.00000	0.00000	0.00000	0.00000	0.00000	0.00000	0.00000	0.00000	0.00000	0.00000	0.00000	0.00000	0.00000	0.00000	0.00000	0.00000	0.00000	0.00000	0.00000	0.00000	0.00000	0.00000	0.00000	0.00000	0.00000	0.00000	0.00000	0.00000	0.00000	0.00000	0.00000	0.00000	0.00000	0.00000	0.00000	0.00000	0.00000	0.00000	0.00000	0.00076	0.00076	0.00000	0.00000	0.00000	0.00000	0.00000	0.00001	0.00000	0.00000	0.10642	0.00000	0.89202
Node3	69	GAA	0.00598	0.00155	0.00379	0.00272	0.03519	0.01197	0.00841	0.00547	0.00026	0.00421	0.00030	0.00515	0.00026	0.00013	0.00102	0.00006	0.00384	0.00089	0.00503	0.00043	0.00008	0.00005	0.00005	0.00004	0.00005	0.00061	0.00065	0.00003	0.00008	0.00006	0.00022	0.00003	0.59478	0.00570	0.24145	0.00725	0.00579	0.00382	0.00214	0.00234	0.00013	0.00013	0.00024	0.00002	0.00063	0.00051	0.00082	0.00017	0.00118	0.00149	0.01046	0.00700	0.00535	0.00930	0.00007	0.00007	0.00003	0.00012	0.00012	0.00014	0.00013
Node3	70	GGC	0.00000	0.00005	0.00000	0.00000	0.00000	0.00000	0.00000	0.00000	0.00000	0.00006	0.00000	0.00000	0.00000	0.00000	0.00000	0.00000	0.00000	0.00000	0.00000	0.00000	0.00000	0.00000	0.00000	0.00000	0.00000	0.00000	0.00000	0.00000	0.00000	0.00000	0.00000	0.00000	0.00001	0.00148	0.00004	0.00007	0.00000	0.00004	0.00002	0.00000	0.00461	0.89504	0.09250	0.00605	0.00000	0.00000	0.00000	0.00000	0.00000	0.00000	0.00000	0.00001	0.00001	0.00000	0.00000	0.00000	0.00000	0.00000	0.00000	0.00000	0.00000
Node3	71	CGC	0.00001	0.00000	0.00008	0.00000	0.00000	0.00001	0.00000	0.00000	0.00015	0.00000	0.00035	0.00000	0.00000	0.00000	0.00000	0.00000	0.00000	0.00002	0.00007	0.00000	0.00000	0.00000	0.00000	0.00000	0.02664	0.79692	0.16800	0.00749	0.00000	0.00003	0.00019	0.00000	0.00000	0.00000	0.00001	0.00000	0.00000	0.00001	0.00000	0.00000	0.00000	0.00000	0.00000	0.00000	0.00000	0.00000	0.00000	0.00000	0.00000	0.00000	0.00000	0.00000	0.00000	0.00000	0.00000	0.00000	0.00000	0.00000	0.00000	0.00000	0.00000
Node3	72	CTG	0.00000	0.00000	0.00000	0.00000	0.00000	0.00004	0.00003	0.00000	0.00000	0.00000	0.00000	0.00000	0.00011	0.00958	0.00196	0.00046	0.00000	0.00000	0.00002	0.00000	0.00000	0.00000	0.00000	0.00000	0.00000	0.00001	0.00001	0.00000	0.00203	0.13004	0.76520	0.00440	0.00000	0.00000	0.00000	0.00000	0.00000	0.00006	0.00010	0.00000	0.00000	0.00000	0.00000	0.00000	0.00076	0.01045	0.04049	0.00061	0.00002	0.00000	0.00000	0.00000	0.00000	0.00000	0.00002	0.00001	0.00000	0.00020	0.00030	0.03306	0.00001
Node3	73	GTG	0.01969	0.01859	0.03135	0.01034	0.01566	0.03473	0.00944	0.00811	0.00461	0.00985	0.00401	0.00625	0.01352	0.05738	0.05562	0.02709	0.00344	0.00795	0.01343	0.00264	0.00065	0.00165	0.00130	0.00089	0.00191	0.01559	0.00720	0.00283	0.00368	0.01857	0.04365	0.00882	0.02858	0.01338	0.04222	0.01196	0.02915	0.03901	0.02005	0.01831	0.00539	0.01292	0.01036	0.00283	0.01944	0.04765	0.08881	0.01208	0.01816	0.00782	0.00424	0.01437	0.00693	0.00734	0.01670	0.00680	0.00498	0.00365	0.01925	0.01808	0.00914
Node3	74	TGG	0.00000	0.00000	0.00000	0.00000	0.00000	0.00000	0.00000	0.00000	0.00000	0.00000	0.00000	0.00000	0.00000	0.00000	0.00000	0.00000	0.00000	0.00000	0.00000	0.00000	0.00000	0.00000	0.00000	0.00000	0.00000	0.00000	0.00000	0.00000	0.00000	0.00000	0.00000	0.00000	0.00000	0.00000	0.00000	0.00000	0.00000	0.00000	0.00000	0.00000	0.00000	0.00000	0.00000	0.00000	0.00000	0.00000	0.00000	0.00000	0.00000	0.00000	0.00000	0.00000	0.00000	0.00000	0.00000	1.00000	0.00000	0.00000	0.00000	0.00000	0.00000
Node3	75	AAT	0.00003	0.08727	0.00001	0.91151	0.00001	0.00001	0.00000	0.00001	0.00000	0.00025	0.00000	0.00066	0.00000	0.00000	0.00000	0.00000	0.00000	0.00001	0.00000	0.00001	0.00000	0.00000	0.00000	0.00000	0.00000	0.00000	0.00000	0.00000	0.00000	0.00000	0.00000	0.00000	0.00001	0.00004	0.00000	0.00011	0.00000	0.00000	0.00000	0.00000	0.00000	0.00000	0.00000	0.00000	0.00000	0.00000	0.00000	0.00000	0.00000	0.00000	0.00000	0.00001	0.00000	0.00002	0.00000	0.00000	0.00000	0.00000	0.00000	0.00000	0.00000
Node3	76	GGC	0.00000	0.00000	0.00000	0.00000	0.00000	0.00000	0.00000	0.00000	0.00000	0.00001	0.00000	0.00000	0.00000	0.00000	0.00000	0.00000	0.00000	0.00000	0.00000	0.00000	0.00000	0.00000	0.00000	0.00000	0.00000	0.00000	0.00000	0.00000	0.00000	0.00000	0.00000	0.00000	0.00000	0.00000	0.00000	0.00000	0.00000	0.00001	0.00000	0.00000	0.00912	0.67987	0.18537	0.12562	0.00000	0.00000	0.00000	0.00000	0.00000	0.00000	0.00000	0.00000	0.00000	0.00000	0.00000	0.00000	0.00000	0.00000	0.00000	0.00000	0.00000
Node3	77	AGC	0.00000	0.00003	0.00000	0.00001	0.00003	0.00027	0.00002	0.00008	0.00000	0.76746	0.00000	0.23080	0.00000	0.00000	0.00000	0.00000	0.00000	0.00000	0.00000	0.00000	0.00000	0.00000	0.00000	0.00000	0.00000	0.00000	0.00000	0.00000	0.00000	0.00000	0.00000	0.00000	0.00000	0.00000	0.00000	0.00000	0.00000	0.00000	0.00000	0.00000	0.00000	0.00000	0.00000	0.00000	0.00000	0.00000	0.00000	0.00000	0.00000	0.00000	0.00005	0.00078	0.00021	0.00024	0.00000	0.00000	0.00000	0.00000	0.00000	0.00000	0.00000
Node3	78	AAG	0.14660	0.09820	0.41968	0.03543	0.00079	0.00322	0.00132	0.00049	0.01837	0.03021	0.04168	0.01710	0.00001	0.00002	0.00017	0.00000	0.00103	0.00243	0.00668	0.00052	0.00000	0.00004	0.00002	0.00001	0.00785	0.08103	0.05981	0.01076	0.00000	0.00002	0.00002	0.00000	0.00212	0.00196	0.00592	0.00075	0.00009	0.00067	0.00033	0.00011	0.00006	0.00048	0.00034	0.00002	0.00001	0.00004	0.00005	0.00000	0.00009	0.00003	0.00024	0.00130	0.00132	0.00044	0.00007	0.00002	0.00001	0.00000	0.00001	0.00001	0.00000
Node3	79	CAC	0.00018	0.32970	0.00132	0.01366	0.00003	0.00195	0.00009	0.00003	0.00001	0.00877	0.00006	0.00033	0.00000	0.00002	0.00003	0.00000	0.00007	0.50476	0.00195	0.01969	0.00000	0.00008	0.00001	0.00000	0.00002	0.00292	0.00081	0.00004	0.00000	0.00004	0.00002	0.00000	0.00017	0.00568	0.00097	0.00030	0.00003	0.00163	0.00020	0.00003	0.00035	0.09753	0.00265	0.00057	0.00000	0.00007	0.00002	0.00000	0.00088	0.00005	0.00002	0.00174	0.00022	0.00005	0.00014	0.00002	0.00001	0.00000	0.00009	0.00000	0.00000
Node3	80	ACC	0.00000	0.00002	0.00001	0.00001	0.07992	0.43682	0.26911	0.20995	0.00000	0.00052	0.00000	0.00009	0.00000	0.00001	0.00001	0.00000	0.00000	0.00000	0.00000	0.00000	0.00000	0.00000	0.00000	0.00000	0.00000	0.00001	0.00000	0.00000	0.00000	0.00000	0.00000	0.00000	0.00000	0.00000	0.00001	0.00000	0.00002	0.00006	0.00001	0.00001	0.00000	0.00000	0.00000	0.00000	0.00000	0.00002	0.00001	0.00000	0.00000	0.00000	0.00020	0.00229	0.00051	0.00038	0.00000	0.00000	0.00000	0.00000	0.00000	0.00000	0.00000
Node3	81	GAA	0.22377	0.00252	0.18924	0.00283	0.00165	0.00133	0.00064	0.00036	0.00283	0.00127	0.00318	0.00086	0.00004	0.00009	0.00023	0.00004	0.00499	0.00069	0.01064	0.00025	0.00004	0.00005	0.00007	0.00002	0.00087	0.00667	0.00738	0.00045	0.00001	0.00003	0.00008	0.00001	0.27260	0.01501	0.21593	0.01339	0.00603	0.00418	0.00326	0.00210	0.00023	0.00030	0.00051	0.00005	0.00012	0.00014	0.00029	0.00004	0.00014	0.00010	0.00064	0.00066	0.00057	0.00039	0.00007	0.00003	0.00002	0.00001	0.00005	0.00003	0.00003
Node3	82	GAC	0.00000	0.00001	0.00000	0.00000	0.00000	0.00000	0.00000	0.00000	0.00000	0.00000	0.00000	0.00000	0.00000	0.00000	0.00000	0.00000	0.00000	0.00000	0.00000	0.00000	0.00000	0.00000	0.00000	0.00000	0.00000	0.00000	0.00000	0.00000	0.00000	0.00000	0.00000	0.00000	0.00001	0.98408	0.00004	0.01587	0.00000	0.00000	0.00000	0.00000	0.00000	0.00000	0.00000	0.00000	0.00000	0.00000	0.00000	0.00000	0.00000	0.00000	0.00000	0.00000	0.00000	0.00000	0.00000	0.00000	0.00000	0.00000	0.00000	0.00000	0.00000
Node3	83	TTG	0.00000	0.00000	0.00000	0.00000	0.00000	0.00000	0.00000	0.00000	0.00000	0.00000	0.00000	0.00000	0.00001	0.00006	0.00017	0.00002	0.00000	0.00000	0.00000	0.00000	0.00000	0.00000	0.00000	0.00000	0.00000	0.00000	0.00000	0.00000	0.02359	0.00342	0.06789	0.00350	0.00000	0.00000	0.00000	0.00000	0.00000	0.00000	0.00000	0.00000	0.00000	0.00000	0.00000	0.00000	0.00000	0.00001	0.00006	0.00000	0.00000	0.00000	0.00000	0.00000	0.00000	0.00000	0.00000	0.00000	0.00000	0.00159	0.00001	0.89966	0.00000
Node3	84	CAG	0.00000	0.00000	0.00000	0.00000	0.00000	0.00000	0.00000	0.00000	0.00000	0.00000	0.00000	0.00000	0.00000	0.00000	0.00000	0.00000	0.00102	0.00000	0.99896	0.00000	0.00000	0.00000	0.00000	0.00000	0.00000	0.00000	0.00000	0.00000	0.00000	0.00000	0.00000	0.00000	0.00000	0.00000	0.00001	0.00000	0.00000	0.00000	0.00000	0.00000	0.00000	0.00000	0.00000	0.00000	0.00000	0.00000	0.00000	0.00000	0.00000	0.00000	0.00000	0.00000	0.00000	0.00000	0.00000	0.00000	0.00000	0.00000	0.00000	0.00000	0.00000
Node3	85	GAC	0.00000	0.00002	0.00000	0.00001	0.00000	0.00000	0.00000	0.00000	0.00000	0.00000	0.00000	0.00000	0.00000	0.00000	0.00000	0.00000	0.00000	0.00000	0.00000	0.00000	0.00000	0.00000	0.00000	0.00000	0.00000	0.00000	0.00000	0.00000	0.00000	0.00000	0.00000	0.00000	0.00004	0.94515	0.00011	0.05466	0.00000	0.00000	0.00000	0.00000	0.00000	0.00000	0.00000	0.00000	0.00000	0.00000	0.00000	0.00000	0.00000	0.00000	0.00000	0.00000	0.00000	0.00000	0.00000	0.00000	0.00000	0.00000	0.00000	0.00000	0.00000
Node3	86	CTG	0.00003	0.00025	0.00051	0.00003	0.00016	0.00231	0.00152	0.00008	0.00001	0.00037	0.00010	0.00004	0.00091	0.02857	0.17701	0.00184	0.00003	0.00030	0.00190	0.00002	0.00000	0.00004	0.00010	0.00000	0.00001	0.00075	0.00092	0.00001	0.00367	0.10177	0.46596	0.01001	0.00006	0.00007	0.00086	0.00001	0.00073	0.00525	0.01067	0.00040	0.00020	0.00346	0.00714	0.00010	0.00314	0.03346	0.08599	0.00160	0.00044	0.00004	0.00003	0.00023	0.00048	0.00002	0.00100	0.00042	0.00008	0.00069	0.00362	0.04034	0.00023
Node3	87	TCC	0.00000	0.00000	0.00000	0.00000	0.00000	0.00003	0.00000	0.00000	0.00000	0.00025	0.00000	0.00002	0.00000	0.00000	0.00000	0.00000	0.00000	0.00000	0.00000	0.00000	0.00000	0.00000	0.00000	0.00000	0.00000	0.00000	0.00000	0.00000	0.00000	0.00000	0.00000	0.00000	0.00000	0.00000	0.00000	0.00000	0.00000	0.00002	0.00000	0.00000	0.00000	0.00000	0.00000	0.00000	0.00000	0.00000	0.00000	0.00000	0.00000	0.00000	0.01649	0.81754	0.05644	0.10918	0.00000	0.00000	0.00000	0.00000	0.00000	0.00000	0.00000
Node3	88	ATC	0.00000	0.00000	0.00000	0.00000	0.00000	0.00002	0.00000	0.00000	0.00000	0.00000	0.00000	0.00000	0.02970	0.71679	0.00014	0.23783	0.00000	0.00000	0.00000	0.00000	0.00000	0.00000	0.00000	0.00000	0.00000	0.00000	0.00000	0.00000	0.00001	0.00014	0.00015	0.00003	0.00000	0.00000	0.00000	0.00000	0.00000	0.00001	0.00000	0.00000	0.00000	0.00000	0.00000	0.00000	0.00085	0.00864	0.00468	0.00097	0.00000	0.00000	0.00000	0.00000	0.00000	0.00000	0.00000	0.00000	0.00000	0.00001	0.00001	0.00002	0.00000
Node3	89	TTC	0.00002	0.00027	0.00012	0.00003	0.00004	0.00175	0.00016	0.00004	0.00001	0.00019	0.00003	0.00001	0.00013	0.00581	0.00371	0.00034	0.00005	0.00805	0.00231	0.00029	0.00000	0.00005	0.00000	0.00000	0.00001	0.00138	0.00021	0.00003	0.00008	0.00832	0.01064	0.00032	0.00004	0.00005	0.00019	0.00001	0.00005	0.00163	0.00022	0.00005	0.00000	0.00005	0.00001	0.00000	0.00034	0.01100	0.00649	0.00033	0.26862	0.02703	0.00002	0.00068	0.00014	0.00005	0.00095	0.00227	0.00009	0.00005	0.60423	0.00174	0.02925
Node3	90	ATC	0.00000	0.00000	0.00000	0.00000	0.00000	0.00000	0.00000	0.00000	0.00000	0.00000	0.00000	0.00000	0.00029	0.99029	0.00002	0.00786	0.00000	0.00000	0.00000	0.00000	0.00000	0.00000	0.00000	0.00000	0.00000	0.00000	0.00000	0.00000	0.00000	0.00017	0.00051	0.00000	0.00000	0.00000	0.00000	0.00000	0.00000	0.00000	0.00000	0.00000	0.00000	0.00000	0.00000	0.00000	0.00001	0.00057	0.00026	0.00001	0.00000	0.00000	0.00000	0.00000	0.00000	0.00000	0.00000	0.00000	0.00000	0.00000	0.00000	0.00001	0.00000
Node3	91	ACC	0.00002	0.00147	0.00011	0.00009	0.01573	0.79122	0.12107	0.01543	0.00000	0.00326	0.00001	0.00017	0.00005	0.00283	0.00132	0.00013	0.00001	0.00019	0.00024	0.00001	0.00000	0.00004	0.00001	0.00000	0.00000	0.00040	0.00008	0.00000	0.00010	0.02372	0.00484	0.00049	0.00002	0.00011	0.00010	0.00001	0.00010	0.00197	0.00047	0.00007	0.00000	0.00004	0.00001	0.00000	0.00011	0.00373	0.00176	0.00007	0.00008	0.00001	0.00014	0.00440	0.00258	0.00027	0.00021	0.00000	0.00002	0.00002	0.00021	0.00048	0.00001
Node3	92	AAC	0.00002	0.56207	0.00001	0.43754	0.00001	0.00003	0.00000	0.00001	0.00000	0.00009	0.00000	0.00006	0.00000	0.00000	0.00000	0.00000	0.00000	0.00002	0.00000	0.00001	0.00000	0.00000	0.00000	0.00000	0.00000	0.00000	0.00000	0.00000	0.00000	0.00000	0.00000	0.00000	0.00000	0.00006	0.00000	0.00005	0.00000	0.00000	0.00000	0.00000	0.00000	0.00000	0.00000	0.00000	0.00000	0.00000	0.00000	0.00000	0.00000	0.00000	0.00000	0.00001	0.00000	0.00000	0.00000	0.00000	0.00000	0.00000	0.00000	0.00000	0.00000
Node3	93	GTG	0.00000	0.00000	0.00000	0.00000	0.00000	0.00001	0.00001	0.00000	0.00000	0.00000	0.00000	0.00000	0.00001	0.00103	0.00001	0.00002	0.00000	0.00000	0.00000	0.00000	0.00000	0.00000	0.00000	0.00000	0.00000	0.00000	0.00000	0.00000	0.00000	0.00001	0.00004	0.00000	0.00000	0.00000	0.00000	0.00000	0.00000	0.00001	0.00001	0.00000	0.00000	0.00000	0.00000	0.00000	0.01037	0.39997	0.58530	0.00319	0.00000	0.00000	0.00000	0.00000	0.00000	0.00000	0.00000	0.00000	0.00000	0.00000	0.00000	0.00000	0.00000
Node3	94	ACC	0.00000	0.00000	0.00000	0.00000	0.00121	0.98230	0.01283	0.00351	0.00000	0.00006	0.00000	0.00000	0.00000	0.00000	0.00000	0.00000	0.00000	0.00000	0.00000	0.00000	0.00000	0.00000	0.00000	0.00000	0.00000	0.00000	0.00000	0.00000	0.00000	0.00000	0.00000	0.00000	0.00000	0.00000	0.00000	0.00000	0.00000	0.00001	0.00000	0.00000	0.00000	0.00000	0.00000	0.00000	0.00000	0.00002	0.00000	0.00000	0.00000	0.00000	0.00000	0.00004	0.00001	0.00000	0.00000	0.00000	0.00000	0.00000	0.00000	0.00000	0.00000
Node3	95	TAC	0.00002	0.00006	0.00003	0.00002	0.00002	0.00010	0.00002	0.00001	0.00001	0.00003	0.00001	0.00001	0.00002	0.00016	0.00025	0.00005	0.00001	0.00181	0.00006	0.00017	0.00000	0.00000	0.00000	0.00000	0.00000	0.00009	0.00002	0.00001	0.00001	0.00026	0.00032	0.00004	0.00004	0.00002	0.00008	0.00001	0.00002	0.00010	0.00002	0.00002	0.00000	0.00001	0.00001	0.00000	0.00002	0.00015	0.00014	0.00002	0.52931	0.13422	0.00001	0.00008	0.00002	0.00002	0.00010	0.00165	0.00002	0.00002	0.26283	0.00012	0.06730
Node3	96	AAC	0.00063	0.42792	0.00082	0.17182	0.00014	0.00068	0.00012	0.00011	0.00001	0.00393	0.00003	0.00136	0.00000	0.00000	0.00001	0.00000	0.00020	0.00046	0.00074	0.00010	0.00000	0.00001	0.00000	0.00000	0.00000	0.00014	0.00003	0.00000	0.00000	0.00000	0.00000	0.00000	0.01507	0.26018	0.01624	0.09744	0.00002	0.00017	0.00003	0.00002	0.00003	0.00022	0.00007	0.00001	0.00000	0.00000	0.00000	0.00000	0.00002	0.00001	0.00009	0.00064	0.00026	0.00019	0.00000	0.00000	0.00000	0.00000	0.00000	0.00000	0.00000
Node3	97	CAC	0.00000	0.00156	0.00002	0.00007	0.00000	0.00008	0.00000	0.00000	0.00000	0.00013	0.00000	0.00000	0.00000	0.00000	0.00000	0.00000	0.00001	0.88626	0.00029	0.00626	0.00000	0.00001	0.00000	0.00000	0.00000	0.00021	0.00004	0.00000	0.00000	0.00000	0.00000	0.00000	0.00006	0.10342	0.00051	0.00085	0.00000	0.00003	0.00000	0.00000	0.00000	0.00003	0.00000	0.00000	0.00000	0.00000	0.00000	0.00000	0.00009	0.00000	0.00000	0.00006	0.00000	0.00000	0.00000	0.00000	0.00000	0.00000	0.00000	0.00000	0.00000
Node3	98	TCC	0.00796	0.00335	0.01069	0.00215	0.06022	0.08420	0.02954	0.02301	0.00059	0.02395	0.00066	0.01126	0.00017	0.00060	0.00096	0.00022	0.00131	0.00066	0.00580	0.00018	0.00011	0.00026	0.00025	0.00012	0.00017	0.00244	0.00192	0.00022	0.00003	0.00019	0.00038	0.00006	0.04975	0.00614	0.06694	0.00334	0.09050	0.09249	0.06885	0.04435	0.00044	0.00129	0.00103	0.00020	0.00065	0.00151	0.00194	0.00027	0.00039	0.00017	0.04635	0.10254	0.08179	0.06372	0.00086	0.00010	0.00025	0.00003	0.00024	0.00013	0.00010
Node3	99	GGG	0.00000	0.00000	0.00000	0.00000	0.00000	0.00000	0.00000	0.00000	0.00000	0.00000	0.00000	0.00000	0.00000	0.00000	0.00000	0.00000	0.00000	0.00000	0.00000	0.00000	0.00000	0.00000	0.00000	0.00000	0.00000	0.00000	0.00000	0.00000	0.00000	0.00000	0.00000	0.00000	0.00000	0.00000	0.00000	0.00000	0.00000	0.00000	0.00000	0.00000	0.07236	0.16300	0.75626	0.00836	0.00000	0.00000	0.00000	0.00000	0.00000	0.00000	0.00000	0.00000	0.00000	0.00000	0.00000	0.00000	0.00000	0.00000	0.00000	0.00000	0.00000
Node3	100	ACC	0.00054	0.00875	0.00184	0.00153	0.01432	0.48507	0.02583	0.01316	0.00001	0.01381	0.00005	0.00126	0.00001	0.00009	0.00009	0.00001	0.00020	0.00070	0.00310	0.00004	0.00000	0.00014	0.00006	0.00000	0.00001	0.00143	0.00033	0.00001	0.00000	0.00004	0.00002	0.00000	0.02764	0.28035	0.07643	0.02454	0.00040	0.00455	0.00121	0.00024	0.00002	0.00045	0.00012	0.00001	0.00004	0.00048	0.00026	0.00002	0.00006	0.00001	0.00036	0.00695	0.00263	0.00071	0.00006	0.00000	0.00001	0.00000	0.00001	0.00000	0.00000
Node3	101	TAC	0.00000	0.00000	0.00000	0.00000	0.00000	0.00000	0.00000	0.00000	0.00000	0.00000	0.00000	0.00000	0.00000	0.00000	0.00000	0.00000	0.00000	0.00002	0.00000	0.00000	0.00000	0.00000	0.00000	0.00000	0.00000	0.00000	0.00000	0.00000	0.00000	0.00000	0.00000	0.00000	0.00000	0.00000	0.00000	0.00000	0.00000	0.00000	0.00000	0.00000	0.00000	0.00000	0.00000	0.00000	0.00000	0.00000	0.00000	0.00000	0.95621	0.04334	0.00000	0.00000	0.00000	0.00000	0.00000	0.00001	0.00000	0.00000	0.00037	0.00000	0.00004
Node3	102	ATG	0.00126	0.00042	0.00391	0.00019	0.00134	0.00352	0.00208	0.00038	0.00085	0.00045	0.00248	0.00016	0.00717	0.02595	0.83703	0.00578	0.00045	0.00034	0.00505	0.00009	0.00001	0.00002	0.00004	0.00001	0.00030	0.00244	0.00440	0.00017	0.00068	0.00448	0.01768	0.00088	0.00151	0.00026	0.00660	0.00020	0.00094	0.00175	0.00190	0.00047	0.00004	0.00012	0.00019	0.00002	0.00318	0.01127	0.03282	0.00149	0.00045	0.00015	0.00008	0.00025	0.00027	0.00010	0.00039	0.00019	0.00008	0.00028	0.00081	0.00397	0.00022
Node3	103	TGC	0.00000	0.00000	0.00000	0.00000	0.00000	0.00000	0.00000	0.00000	0.00000	0.00000	0.00000	0.00000	0.00000	0.00000	0.00000	0.00000	0.00000	0.00000	0.00000	0.00000	0.00000	0.00000	0.00000	0.00000	0.00000	0.00000	0.00000	0.00000	0.00000	0.00000	0.00000	0.00000	0.00000	0.00000	0.00000	0.00000	0.00000	0.00000	0.00000	0.00000	0.00000	0.00000	0.00000	0.00000	0.00000	0.00000	0.00000	0.00000	0.00000	0.00000	0.00000	0.00000	0.00000	0.00000	0.78671	0.00000	0.21328	0.00000	0.00000	0.00000	0.00000
Node3	104	CGC	0.00564	0.00835	0.04078	0.00140	0.00040	0.00741	0.00104	0.00035	0.00237	0.01941	0.00989	0.00336	0.00002	0.00035	0.00221	0.00003	0.00057	0.31769	0.01226	0.03074	0.00000	0.00011	0.00003	0.00000	0.00638	0.38251	0.07295	0.02189	0.00001	0.00078	0.00108	0.00004	0.00047	0.00082	0.00234	0.00011	0.00009	0.00267	0.00048	0.00013	0.00001	0.00044	0.00013	0.00001	0.00002	0.00069	0.00037	0.00002	0.02561	0.00318	0.00014	0.00373	0.00121	0.00043	0.00068	0.00060	0.00008	0.00000	0.00506	0.00008	0.00032
Node3	105	GTC	0.00000	0.00000	0.00000	0.00000	0.00000	0.00018	0.00000	0.00000	0.00000	0.00000	0.00000	0.00000	0.00001	0.00596	0.00004	0.00006	0.00000	0.00000	0.00000	0.00000	0.00000	0.00000	0.00000	0.00000	0.00000	0.00000	0.00000	0.00000	0.00000	0.00056	0.00035	0.00000	0.00000	0.00000	0.00000	0.00000	0.00000	0.00017	0.00001	0.00000	0.00000	0.00000	0.00000	0.00000	0.00048	0.95990	0.02753	0.00093	0.00009	0.00000	0.00000	0.00000	0.00000	0.00000	0.00004	0.00000	0.00000	0.00000	0.00362	0.00001	0.00002
Node3	106	AAC	0.00003	0.94908	0.00011	0.04186	0.00001	0.00016	0.00002	0.00001	0.00000	0.00061	0.00001	0.00007	0.00000	0.00000	0.00000	0.00000	0.00001	0.00129	0.00009	0.00010	0.00000	0.00000	0.00000	0.00000	0.00000	0.00028	0.00001	0.00000	0.00000	0.00000	0.00000	0.00000	0.00005	0.00484	0.00011	0.00069	0.00000	0.00003	0.00000	0.00000	0.00000	0.00005	0.00000	0.00000	0.00000	0.00000	0.00000	0.00000	0.00029	0.00004	0.00000	0.00008	0.00002	0.00001	0.00000	0.00000	0.00000	0.00000	0.00000	0.00000	0.00000
Node3	107	CGA	0.00002	0.00000	0.00006	0.00000	0.00000	0.00000	0.00000	0.00000	0.00344	0.00000	0.00113	0.00000	0.00000	0.00000	0.00000	0.00000	0.00000	0.00001	0.00001	0.00000	0.00000	0.00000	0.00000	0.00000	0.40641	0.38622	0.03759	0.16511	0.00000	0.00000	0.00000	0.00000	0.00000	0.00000	0.00000	0.00000	0.00000	0.00000	0.00000	0.00000	0.00000	0.00000	0.00000	0.00000	0.00000	0.00000	0.00000	0.00000	0.00000	0.00000	0.00000	0.00000	0.00000	0.00000	0.00000	0.00000	0.00000	0.00000	0.00000	0.00000	0.00000
Node3	108	ACC	0.00002	0.00044	0.00006	0.00006	0.07663	0.61410	0.26039	0.04083	0.00000	0.00125	0.00000	0.00012	0.00004	0.00066	0.00032	0.00006	0.00000	0.00003	0.00006	0.00000	0.00000	0.00001	0.00000	0.00000	0.00000	0.00009	0.00002	0.00000	0.00001	0.00039	0.00018	0.00001	0.00002	0.00003	0.00005	0.00001	0.00006	0.00043	0.00011	0.00003	0.00000	0.00001	0.00000	0.00000	0.00008	0.00089	0.00057	0.00003	0.00002	0.00000	0.00008	0.00113	0.00044	0.00011	0.00004	0.00000	0.00001	0.00000	0.00002	0.00002	0.00000
Node3	109	CTC	0.00000	0.00000	0.00000	0.00000	0.00000	0.00000	0.00000	0.00000	0.00000	0.00000	0.00000	0.00000	0.00000	0.00001	0.00000	0.00000	0.00000	0.00000	0.00000	0.00000	0.00000	0.00000	0.00000	0.00000	0.00000	0.00000	0.00000	0.00000	0.00012	0.95968	0.00116	0.03891	0.00000	0.00000	0.00000	0.00000	0.00000	0.00000	0.00000	0.00000	0.00000	0.00000	0.00000	0.00000	0.00000	0.00000	0.00000	0.00000	0.00000	0.00000	0.00000	0.00000	0.00000	0.00000	0.00000	0.00000	0.00000	0.00000	0.00000	0.00011	0.00000
Node3	110	ATC	0.00068	0.00148	0.00129	0.00058	0.00194	0.01997	0.00322	0.00159	0.00017	0.00112	0.00018	0.00037	0.01185	0.32638	0.02836	0.05398	0.00021	0.00968	0.00190	0.00136	0.00003	0.00017	0.00008	0.00005	0.00009	0.00170	0.00065	0.00015	0.00226	0.07958	0.08256	0.01689	0.00141	0.00076	0.00300	0.00049	0.00144	0.00614	0.00172	0.00107	0.00013	0.00045	0.00029	0.00007	0.00901	0.10080	0.10639	0.00900	0.01082	0.00338	0.00026	0.00179	0.00065	0.00053	0.00226	0.00178	0.00054	0.00093	0.06196	0.01245	0.00997
Node3	111	TTT	0.00000	0.00000	0.00000	0.00000	0.00000	0.00000	0.00000	0.00000	0.00000	0.00000	0.00000	0.00000	0.00000	0.00000	0.00000	0.00000	0.00000	0.00000	0.00000	0.00000	0.00000	0.00000	0.00000	0.00000	0.00000	0.00000	0.00000	0.00000	0.00000	0.00000	0.00000	0.00000	0.00000	0.00000	0.00000	0.00000	0.00000	0.00000	0.00000	0.00000	0.00000	0.00000	0.00000	0.00000	0.00000	0.00000	0.00000	0.00000	0.00003	0.00009	0.00000	0.00000	0.00000	0.00000	0.00000	0.00000	0.00000	0.00000	0.00652	0.00000	0.99336
Node3	112	GAG	0.00069	0.00206	0.00143	0.00141	0.00022	0.00089	0.00025	0.00014	0.00001	0.00141	0.00004	0.00050	0.00000	0.00001	0.00002	0.00000	0.00047	0.00029	0.00308	0.00006	0.00062	0.01122	0.00248	0.00102	0.00001	0.00039	0.00047	0.00001	0.00000	0.00001	0.00001	0.00000	0.18706	0.26827	0.27142	0.22999	0.00166	0.00575	0.00190	0.00113	0.00004	0.00035	0.00019	0.00002	0.00002	0.00008	0.00007	0.00001	0.00003	0.00001	0.00026	0.00136	0.00055	0.00056	0.00001	0.00000	0.00000	0.00000	0.00000	0.00000	0.00000
Node3	113	AAC	0.00002	0.82053	0.00003	0.17639	0.00001	0.00006	0.00001	0.00001	0.00000	0.00192	0.00000	0.00057	0.00000	0.00000	0.00000	0.00000	0.00000	0.00005	0.00001	0.00001	0.00000	0.00000	0.00000	0.00000	0.00000	0.00001	0.00000	0.00000	0.00000	0.00000	0.00000	0.00000	0.00001	0.00014	0.00001	0.00008	0.00000	0.00000	0.00000	0.00000	0.00000	0.00002	0.00000	0.00000	0.00000	0.00000	0.00000	0.00000	0.00000	0.00000	0.00000	0.00005	0.00001	0.00002	0.00000	0.00000	0.00000	0.00000	0.00000	0.00000	0.00000
Node3	114	GAT	0.01492	0.03381	0.02110	0.02239	0.00775	0.02041	0.00459	0.00496	0.00255	0.01059	0.00232	0.00742	0.00210	0.00889	0.00817	0.00401	0.00363	0.00802	0.01345	0.00289	0.00068	0.00174	0.00121	0.00126	0.00110	0.01136	0.00483	0.00173	0.00053	0.00321	0.00667	0.00146	0.07690	0.19517	0.11174	0.21243	0.01141	0.01644	0.00721	0.00811	0.00476	0.01339	0.00893	0.00286	0.00301	0.00828	0.01336	0.00208	0.01003	0.00463	0.00302	0.01161	0.00527	0.00644	0.00615	0.00367	0.00188	0.00054	0.00566	0.00246	0.00280
Node3	115	TAC	0.00000	0.00008	0.00001	0.00002	0.00000	0.00003	0.00000	0.00000	0.00000	0.00001	0.00000	0.00000	0.00000	0.00000	0.00001	0.00000	0.00000	0.10343	0.00004	0.01445	0.00000	0.00000	0.00000	0.00000	0.00000	0.00007	0.00001	0.00000	0.00000	0.00002	0.00001	0.00000	0.00000	0.00001	0.00001	0.00000	0.00000	0.00001	0.00000	0.00000	0.00000	0.00000	0.00000	0.00000	0.00000	0.00001	0.00000	0.00000	0.70080	0.17732	0.00000	0.00003	0.00000	0.00000	0.00003	0.00017	0.00000	0.00000	0.00310	0.00000	0.00028
Node3	116	GAG	0.00253	0.00909	0.01040	0.00214	0.00472	0.03151	0.00958	0.00214	0.00010	0.01175	0.00041	0.00141	0.00002	0.00010	0.00023	0.00002	0.00078	0.00454	0.01305	0.00035	0.00001	0.00018	0.00011	0.00001	0.00005	0.00372	0.00186	0.00008	0.00000	0.00004	0.00007	0.00001	0.15192	0.16508	0.51110	0.02708	0.00068	0.00496	0.00174	0.00038	0.00006	0.00055	0.00036	0.00002	0.00005	0.00036	0.00032	0.00002	0.00211	0.00044	0.00105	0.01162	0.00724	0.00148	0.00010	0.00006	0.00002	0.00000	0.00014	0.00002	0.00002
Node3	117	TAC	0.00000	0.00003	0.00000	0.00000	0.00000	0.00002	0.00000	0.00000	0.00000	0.00001	0.00000	0.00000	0.00000	0.00001	0.00001	0.00000	0.00000	0.02466	0.00001	0.00145	0.00000	0.00000	0.00000	0.00000	0.00000	0.00003	0.00000	0.00000	0.00000	0.00003	0.00002	0.00000	0.00000	0.00000	0.00000	0.00000	0.00000	0.00001	0.00000	0.00000	0.00000	0.00000	0.00000	0.00000	0.00000	0.00002	0.00000	0.00000	0.80831	0.14600	0.00000	0.00002	0.00000	0.00000	0.00002	0.00019	0.00000	0.00000	0.01727	0.00000	0.00185
Node3	118	AAC	0.00008	0.95216	0.00028	0.03978	0.00001	0.00020	0.00002	0.00001	0.00001	0.00093	0.00002	0.00009	0.00000	0.00000	0.00000	0.00000	0.00002	0.00387	0.00021	0.00028	0.00000	0.00000	0.00000	0.00000	0.00000	0.00041	0.00002	0.00001	0.00000	0.00000	0.00000	0.00000	0.00007	0.00096	0.00013	0.00015	0.00000	0.00003	0.00000	0.00000	0.00000	0.00006	0.00001	0.00000	0.00000	0.00000	0.00000	0.00000	0.00004	0.00000	0.00000	0.00008	0.00002	0.00001	0.00000	0.00000	0.00000	0.00000	0.00000	0.00000	0.00000
Node3	119	ACC	0.00000	0.00004	0.00001	0.00000	0.00484	0.92168	0.02062	0.00470	0.00000	0.00027	0.00000	0.00001	0.00014	0.02779	0.00019	0.00061	0.00000	0.00001	0.00001	0.00000	0.00000	0.00000	0.00000	0.00000	0.00000	0.00003	0.00000	0.00000	0.00000	0.00049	0.00019	0.00001	0.00000	0.00001	0.00001	0.00000	0.00001	0.00034	0.00005	0.00001	0.00000	0.00000	0.00000	0.00000	0.00018	0.01443	0.00273	0.00014	0.00001	0.00000	0.00001	0.00026	0.00008	0.00001	0.00003	0.00000	0.00000	0.00000	0.00003	0.00001	0.00000
Node3	120	AAC	0.00002	0.79986	0.00009	0.00980	0.00004	0.00113	0.00014	0.00004	0.00000	0.18467	0.00001	0.00164	0.00000	0.00000	0.00009	0.00000	0.00000	0.00013	0.00009	0.00001	0.00000	0.00000	0.00000	0.00000	0.00000	0.00004	0.00000	0.00000	0.00000	0.00000	0.00000	0.00000	0.00001	0.00038	0.00004	0.00002	0.00000	0.00031	0.00001	0.00001	0.00000	0.00010	0.00001	0.00000	0.00000	0.00000	0.00000	0.00000	0.00001	0.00000	0.00002	0.00083	0.00038	0.00003	0.00002	0.00000	0.00000	0.00000	0.00000	0.00000	0.00000
Node3	121	GTC	0.00000	0.00000	0.00000	0.00000	0.00000	0.00007	0.00000	0.00000	0.00000	0.00000	0.00000	0.00000	0.00001	0.02336	0.00001	0.00009	0.00000	0.00000	0.00000	0.00000	0.00000	0.00000	0.00000	0.00000	0.00000	0.00000	0.00000	0.00000	0.00000	0.00009	0.00004	0.00000	0.00000	0.00000	0.00000	0.00000	0.00000	0.00008	0.00000	0.00000	0.00000	0.00000	0.00000	0.00000	0.00030	0.95267	0.02265	0.00060	0.00000	0.00000	0.00000	0.00000	0.00000	0.00000	0.00000	0.00000	0.00000	0.00000	0.00001	0.00000	0.00000
Node3	122	AAC	0.00004	0.90233	0.00015	0.02150	0.00125	0.03108	0.00208	0.00112	0.00000	0.03462	0.00001	0.00139	0.00000	0.00005	0.00002	0.00000	0.00001	0.00032	0.00009	0.00001	0.00000	0.00001	0.00000	0.00000	0.00000	0.00012	0.00001	0.00000	0.00000	0.00001	0.00000	0.00000	0.00003	0.00072	0.00007	0.00007	0.00001	0.00032	0.00002	0.00001	0.00000	0.00012	0.00001	0.00000	0.00000	0.00033	0.00003	0.00000	0.00002	0.00000	0.00004	0.00144	0.00037	0.00010	0.00004	0.00000	0.00000	0.00000	0.00000	0.00000	0.00000
Node3	123	AAG	0.05205	0.00000	0.94779	0.00000	0.00000	0.00000	0.00000	0.00000	0.00001	0.00000	0.00008	0.00000	0.00000	0.00000	0.00000	0.00000	0.00000	0.00000	0.00001	0.00000	0.00000	0.00000	0.00000	0.00000	0.00000	0.00002	0.00001	0.00000	0.00000	0.00000	0.00000	0.00000	0.00000	0.00000	0.00001	0.00000	0.00000	0.00000	0.00000	0.00000	0.00000	0.00000	0.00000	0.00000	0.00000	0.00000	0.00000	0.00000	0.00000	0.00000	0.00000	0.00000	0.00000	0.00000	0.00000	0.00000	0.00000	0.00000	0.00000	0.00000	0.00000
Node3	124	ACC	0.00103	0.00257	0.00468	0.00053	0.00831	0.40477	0.01684	0.01483	0.00005	0.03067	0.00018	0.00248	0.00014	0.00246	0.00265	0.00025	0.00004	0.00229	0.00070	0.00014	0.00000	0.00018	0.00002	0.00001	0.00001	0.00211	0.00029	0.00005	0.00002	0.00159	0.00094	0.00008	0.00017	0.00028	0.00048	0.00004	0.00037	0.00644	0.00068	0.00056	0.00001	0.00027	0.00005	0.00001	0.00018	0.00388	0.00158	0.00014	0.01236	0.00196	0.00184	0.07557	0.01264	0.00714	0.00138	0.00041	0.00020	0.00003	0.33549	0.00032	0.03462
Node3	125	ATC	0.00000	0.00000	0.00000	0.00000	0.00000	0.00002	0.00000	0.00000	0.00000	0.00000	0.00000	0.00000	0.00210	0.92373	0.00010	0.04915	0.00000	0.00000	0.00000	0.00000	0.00000	0.00000	0.00000	0.00000	0.00000	0.00000	0.00000	0.00000	0.00000	0.00024	0.00026	0.00002	0.00000	0.00000	0.00000	0.00000	0.00000	0.00001	0.00000	0.00000	0.00000	0.00000	0.00000	0.00000	0.00036	0.01687	0.00650	0.00052	0.00000	0.00000	0.00000	0.00000	0.00000	0.00000	0.00000	0.00000	0.00000	0.00000	0.00007	0.00002	0.00001
Node3	126	CAC	0.00133	0.03336	0.00656	0.00531	0.00164	0.05295	0.00428	0.00209	0.00004	0.01165	0.00019	0.00104	0.00002	0.00049	0.00072	0.00004	0.00681	0.57111	0.12289	0.04204	0.00001	0.00026	0.00009	0.00002	0.00014	0.01238	0.00463	0.00022	0.00001	0.00043	0.00049	0.00003	0.00606	0.05475	0.02623	0.00803	0.00017	0.00462	0.00089	0.00016	0.00001	0.00085	0.00012	0.00001	0.00004	0.00139	0.00062	0.00004	0.00279	0.00033	0.00017	0.00688	0.00128	0.00061	0.00028	0.00006	0.00003	0.00000	0.00030	0.00002	0.00002
Node3	127	CTG	0.00002	0.00003	0.00004	0.00001	0.00007	0.00026	0.00011	0.00004	0.00001	0.00002	0.00001	0.00001	0.00874	0.09464	0.00677	0.05879	0.00001	0.00003	0.00005	0.00001	0.00000	0.00001	0.00000	0.00000	0.00000	0.00004	0.00003	0.00000	0.02057	0.09643	0.26679	0.25479	0.00003	0.00001	0.00006	0.00001	0.00011	0.00023	0.00020	0.00008	0.00000	0.00001	0.00001	0.00000	0.00595	0.02680	0.05284	0.00614	0.00015	0.00006	0.00001	0.00004	0.00002	0.00002	0.00015	0.00007	0.00004	0.01425	0.00086	0.08322	0.00030
Node3	128	AAC	0.00663	0.14015	0.00808	0.08866	0.07872	0.13342	0.05251	0.03359	0.00030	0.04700	0.00048	0.02154	0.00007	0.00014	0.00059	0.00004	0.00182	0.00175	0.00607	0.00029	0.00002	0.00016	0.00007	0.00004	0.00004	0.00182	0.00086	0.00004	0.00001	0.00004	0.00005	0.00001	0.06960	0.11548	0.08586	0.05514	0.00266	0.00720	0.00207	0.00143	0.00024	0.00105	0.00054	0.00007	0.00018	0.00052	0.00047	0.00006	0.00020	0.00008	0.00379	0.01456	0.00796	0.00559	0.00015	0.00002	0.00004	0.00001	0.00003	0.00002	0.00001
Node3	129	GTG	0.00000	0.00000	0.00000	0.00000	0.00000	0.00000	0.00001	0.00000	0.00000	0.00000	0.00000	0.00000	0.00007	0.00023	0.00001	0.00003	0.00000	0.00000	0.00000	0.00000	0.00000	0.00000	0.00000	0.00000	0.00000	0.00000	0.00000	0.00000	0.00000	0.00000	0.00002	0.00000	0.00000	0.00000	0.00000	0.00000	0.00001	0.00000	0.00001	0.00000	0.00000	0.00000	0.00000	0.00000	0.39673	0.01369	0.58443	0.00476	0.00000	0.00000	0.00000	0.00000	0.00000	0.00000	0.00000	0.00000	0.00000	0.00000	0.00000	0.00000	0.00000
Node3	130	GTG	0.00000	0.00000	0.00000	0.00000	0.00000	0.00001	0.00001	0.00000	0.00000	0.00000	0.00000	0.00000	0.00014	0.00103	0.00003	0.00021	0.00000	0.00000	0.00000	0.00000	0.00000	0.00000	0.00000	0.00000	0.00000	0.00000	0.00000	0.00000	0.00000	0.00001	0.00007	0.00000	0.00000	0.00000	0.00000	0.00000	0.00001	0.00001	0.00002	0.00000	0.00000	0.00000	0.00000	0.00000	0.15740	0.03974	0.66532	0.13597	0.00000	0.00000	0.00000	0.00000	0.00000	0.00000	0.00000	0.00000	0.00000	0.00000	0.00000	0.00001	0.00000
Node3	131	CCC	0.00051	0.00132	0.00061	0.00055	0.00021	0.00062	0.00015	0.00009	0.00002	0.00064	0.00002	0.00018	0.00000	0.00001	0.00002	0.00001	0.00026	0.00024	0.00113	0.00006	0.12180	0.47444	0.06766	0.04289	0.00002	0.00019	0.00013	0.00001	0.00000	0.00001	0.00001	0.00000	0.04088	0.14936	0.04193	0.04963	0.00039	0.00084	0.00032	0.00019	0.00006	0.00021	0.00012	0.00002	0.00001	0.00003	0.00004	0.00001	0.00003	0.00001	0.00029	0.00108	0.00039	0.00031	0.00001	0.00000	0.00000	0.00000	0.00001	0.00000	0.00000
Node3	132	AAA	0.94521	0.00003	0.05190	0.00011	0.00002	0.00000	0.00000	0.00000	0.00042	0.00001	0.00015	0.00002	0.00000	0.00000	0.00000	0.00000	0.00135	0.00002	0.00013	0.00013	0.00000	0.00000	0.00000	0.00000	0.00006	0.00005	0.00003	0.00003	0.00000	0.00000	0.00000	0.00000	0.00022	0.00000	0.00006	0.00001	0.00001	0.00000	0.00000	0.00000	0.00000	0.00000	0.00000	0.00000	0.00000	0.00000	0.00000	0.00000	0.00000	0.00000	0.00001	0.00000	0.00000	0.00000	0.00000	0.00000	0.00000	0.00000	0.00000	0.00000	0.00000
Node3	133	GCC	0.00003	0.00007	0.00018	0.00001	0.00008	0.00060	0.00011	0.00003	0.00001	0.00054	0.00002	0.00006	0.00000	0.00002	0.00005	0.00000	0.00001	0.00002	0.00015	0.00000	0.00000	0.00002	0.00003	0.00000	0.00000	0.00034	0.00013	0.00001	0.00000	0.00002	0.00002	0.00000	0.00021	0.00013	0.00082	0.00002	0.12020	0.61565	0.17578	0.06897	0.00079	0.00652	0.00452	0.00030	0.00005	0.00031	0.00029	0.00002	0.00001	0.00000	0.00015	0.00140	0.00089	0.00020	0.00015	0.00000	0.00002	0.00000	0.00001	0.00000	0.00000
Node3	134	AAT	0.00114	0.40438	0.00058	0.58544	0.00096	0.00130	0.00023	0.00156	0.00004	0.00126	0.00002	0.00124	0.00000	0.00000	0.00001	0.00000	0.00005	0.00012	0.00005	0.00007	0.00000	0.00000	0.00000	0.00000	0.00000	0.00004	0.00000	0.00001	0.00000	0.00000	0.00000	0.00000	0.00011	0.00038	0.00007	0.00047	0.00001	0.00003	0.00000	0.00001	0.00001	0.00002	0.00001	0.00000	0.00000	0.00000	0.00000	0.00000	0.00001	0.00001	0.00004	0.00014	0.00004	0.00012	0.00000	0.00000	0.00000	0.00000	0.00000	0.00000	0.00000
Node3	135	CGA	0.00004	0.00000	0.00006	0.00000	0.00000	0.00000	0.00000	0.00000	0.25554	0.00000	0.09153	0.00000	0.00000	0.00000	0.00000	0.00000	0.00000	0.00000	0.00000	0.00000	0.00000	0.00000	0.00000	0.00000	0.43801	0.00748	0.19406	0.01327	0.00000	0.00000	0.00000	0.00000	0.00000	0.00000	0.00000	0.00000	0.00000	0.00000	0.00000	0.00000	0.00000	0.00000	0.00000	0.00000	0.00000	0.00000	0.00000	0.00000	0.00000	0.00000	0.00000	0.00000	0.00000	0.00000	0.00000	0.00000	0.00000	0.00000	0.00000	0.00000	0.00000
Node3	136	GAC	0.00002	0.00081	0.00003	0.00059	0.00000	0.00004	0.00000	0.00001	0.00000	0.00020	0.00000	0.00011	0.00000	0.00000	0.00000	0.00000	0.00001	0.00002	0.00004	0.00000	0.00000	0.00000	0.00000	0.00000	0.00000	0.00002	0.00000	0.00000	0.00000	0.00000	0.00000	0.00000	0.00104	0.67629	0.00196	0.31486	0.00001	0.00007	0.00003	0.00001	0.00021	0.00276	0.00053	0.00022	0.00000	0.00000	0.00000	0.00000	0.00000	0.00000	0.00000	0.00004	0.00002	0.00002	0.00000	0.00000	0.00000	0.00000	0.00000	0.00000	0.00000
Node3	137	ATG	0.00000	0.00000	0.00002	0.00000	0.00008	0.00058	0.00051	0.00002	0.00000	0.00001	0.00000	0.00000	0.00084	0.01073	0.91756	0.00125	0.00000	0.00000	0.00004	0.00000	0.00000	0.00000	0.00000	0.00000	0.00000	0.00000	0.00001	0.00000	0.00014	0.00309	0.01655	0.00025	0.00000	0.00000	0.00002	0.00000	0.00005	0.00009	0.00018	0.00002	0.00000	0.00000	0.00000	0.00000	0.00117	0.01340	0.02971	0.00071	0.00003	0.00000	0.00000	0.00000	0.00001	0.00000	0.00005	0.00001	0.00001	0.00005	0.00027	0.00248	0.00003
Node3	138	GCA	0.00000	0.00000	0.00000	0.00000	0.00000	0.00000	0.00000	0.00000	0.00000	0.00000	0.00000	0.00000	0.00000	0.00000	0.00000	0.00000	0.00000	0.00000	0.00000	0.00000	0.00000	0.00000	0.00000	0.00000	0.00000	0.00000	0.00000	0.00000	0.00000	0.00000	0.00000	0.00000	0.00000	0.00000	0.00000	0.00000	0.55271	0.15571	0.16090	0.13055	0.00000	0.00000	0.00000	0.00000	0.00001	0.00001	0.00001	0.00000	0.00000	0.00000	0.00001	0.00003	0.00001	0.00001	0.00000	0.00000	0.00000	0.00000	0.00000	0.00000	0.00000
Node3	139	TCC	0.00000	0.00000	0.00000	0.00000	0.00000	0.00002	0.00000	0.00000	0.00000	0.00023	0.00000	0.00001	0.00000	0.00000	0.00000	0.00000	0.00000	0.00000	0.00000	0.00000	0.00000	0.00000	0.00000	0.00000	0.00000	0.00000	0.00000	0.00000	0.00000	0.00000	0.00000	0.00000	0.00000	0.00000	0.00000	0.00000	0.00000	0.00001	0.00000	0.00000	0.00000	0.00000	0.00000	0.00000	0.00000	0.00000	0.00000	0.00000	0.00000	0.00000	0.00173	0.94162	0.00766	0.04871	0.00000	0.00000	0.00000	0.00000	0.00000	0.00000	0.00000
Node3	140	ATC	0.00000	0.00000	0.00000	0.00000	0.00000	0.00000	0.00000	0.00000	0.00000	0.00000	0.00000	0.00000	0.01042	0.91076	0.00002	0.07812	0.00000	0.00000	0.00000	0.00000	0.00000	0.00000	0.00000	0.00000	0.00000	0.00000	0.00000	0.00000	0.00000	0.00003	0.00002	0.00000	0.00000	0.00000	0.00000	0.00000	0.00000	0.00000	0.00000	0.00000	0.00000	0.00000	0.00000	0.00000	0.00002	0.00041	0.00019	0.00002	0.00000	0.00000	0.00000	0.00000	0.00000	0.00000	0.00000	0.00000	0.00000	0.00000	0.00000	0.00000	0.00000
Node3	141	GTG	0.00000	0.00000	0.00000	0.00000	0.00000	0.00000	0.00006	0.00000	0.00000	0.00000	0.00000	0.00000	0.00005	0.00185	0.00040	0.00013	0.00000	0.00000	0.00000	0.00000	0.00000	0.00000	0.00000	0.00000	0.00000	0.00000	0.00000	0.00000	0.00001	0.00022	0.00477	0.00001	0.00000	0.00000	0.00000	0.00000	0.00000	0.00001	0.00005	0.00000	0.00000	0.00000	0.00000	0.00000	0.00547	0.02684	0.95420	0.00160	0.00000	0.00000	0.00000	0.00000	0.00000	0.00000	0.00001	0.00000	0.00000	0.00000	0.00001	0.00429	0.00000
Node3	142	TCA	0.00000	0.00000	0.00000	0.00000	0.00003	0.00003	0.00001	0.00002	0.00000	0.00018	0.00000	0.00020	0.00000	0.00000	0.00000	0.00000	0.00000	0.00000	0.00000	0.00000	0.00000	0.00000	0.00000	0.00000	0.00000	0.00000	0.00000	0.00000	0.00000	0.00000	0.00000	0.00000	0.00000	0.00000	0.00000	0.00000	0.00003	0.00001	0.00000	0.00002	0.00000	0.00000	0.00000	0.00000	0.00000	0.00000	0.00000	0.00000	0.00000	0.00000	0.40688	0.10635	0.15098	0.33524	0.00000	0.00000	0.00000	0.00000	0.00000	0.00000	0.00000
Node3	143	GAG	0.00000	0.00000	0.00001	0.00000	0.00000	0.00000	0.00000	0.00000	0.00000	0.00000	0.00000	0.00000	0.00000	0.00000	0.00000	0.00000	0.00000	0.00000	0.00005	0.00000	0.00000	0.00000	0.00000	0.00000	0.00000	0.00000	0.00001	0.00000	0.00000	0.00000	0.00000	0.00000	0.02396	0.00009	0.97586	0.00002	0.00000	0.00000	0.00000	0.00000	0.00000	0.00000	0.00000	0.00000	0.00000	0.00000	0.00000	0.00000	0.00000	0.00000	0.00000	0.00000	0.00000	0.00000	0.00000	0.00000	0.00000	0.00000	0.00000	0.00000	0.00000
Node3	144	ATC	0.00000	0.00000	0.00000	0.00000	0.00000	0.00002	0.00000	0.00000	0.00000	0.00000	0.00000	0.00000	0.00153	0.93565	0.00013	0.03615	0.00000	0.00000	0.00000	0.00000	0.00000	0.00000	0.00000	0.00000	0.00000	0.00000	0.00000	0.00000	0.00000	0.00039	0.00109	0.00002	0.00000	0.00000	0.00000	0.00000	0.00000	0.00001	0.00000	0.00000	0.00000	0.00000	0.00000	0.00000	0.00027	0.01095	0.01342	0.00033	0.00000	0.00000	0.00000	0.00000	0.00000	0.00000	0.00000	0.00000	0.00000	0.00000	0.00001	0.00003	0.00000
Node3	145	ATG	0.00000	0.00000	0.00000	0.00000	0.00000	0.00000	0.00000	0.00000	0.00000	0.00000	0.00000	0.00000	0.00000	0.00000	0.99997	0.00000	0.00000	0.00000	0.00000	0.00000	0.00000	0.00000	0.00000	0.00000	0.00000	0.00000	0.00000	0.00000	0.00000	0.00000	0.00001	0.00000	0.00000	0.00000	0.00000	0.00000	0.00000	0.00000	0.00000	0.00000	0.00000	0.00000	0.00000	0.00000	0.00000	0.00000	0.00000	0.00000	0.00000	0.00000	0.00000	0.00000	0.00000	0.00000	0.00000	0.00000	0.00000	0.00000	0.00000	0.00001	0.00000
Node3	146	ATG	0.00000	0.00000	0.00000	0.00000	0.00000	0.00000	0.00000	0.00000	0.00000	0.00000	0.00000	0.00000	0.00000	0.00000	0.99998	0.00000	0.00000	0.00000	0.00000	0.00000	0.00000	0.00000	0.00000	0.00000	0.00000	0.00000	0.00000	0.00000	0.00000	0.00000	0.00001	0.00000	0.00000	0.00000	0.00000	0.00000	0.00000	0.00000	0.00000	0.00000	0.00000	0.00000	0.00000	0.00000	0.00000	0.00000	0.00000	0.00000	0.00000	0.00000	0.00000	0.00000	0.00000	0.00000	0.00000	0.00000	0.00000	0.00000	0.00000	0.00001	0.00000
Node3	147	TAC	0.00000	0.00000	0.00000	0.00000	0.00000	0.00000	0.00000	0.00000	0.00000	0.00000	0.00000	0.00000	0.00000	0.00000	0.00000	0.00000	0.00000	0.00002	0.00000	0.00000	0.00000	0.00000	0.00000	0.00000	0.00000	0.00000	0.00000	0.00000	0.00000	0.00000	0.00000	0.00000	0.00000	0.00000	0.00000	0.00000	0.00000	0.00000	0.00000	0.00000	0.00000	0.00000	0.00000	0.00000	0.00000	0.00000	0.00000	0.00000	0.83531	0.16454	0.00000	0.00000	0.00000	0.00000	0.00000	0.00001	0.00000	0.00000	0.00012	0.00000	0.00001
Node3	148	GTC	0.00000	0.00000	0.00000	0.00000	0.00000	0.00002	0.00001	0.00000	0.00000	0.00000	0.00000	0.00000	0.00001	0.00131	0.00001	0.00003	0.00000	0.00000	0.00000	0.00000	0.00000	0.00000	0.00000	0.00000	0.00000	0.00000	0.00000	0.00000	0.00000	0.00001	0.00005	0.00000	0.00000	0.00000	0.00000	0.00000	0.00000	0.00007	0.00008	0.00000	0.00000	0.00000	0.00000	0.00000	0.00336	0.60475	0.38259	0.00768	0.00000	0.00000	0.00000	0.00000	0.00000	0.00000	0.00000	0.00000	0.00000	0.00000	0.00000	0.00000	0.00000
Node3	149	CTC	0.00000	0.00000	0.00000	0.00000	0.00000	0.00018	0.00000	0.00000	0.00000	0.00002	0.00000	0.00000	0.00000	0.00020	0.00004	0.00000	0.00000	0.00001	0.00001	0.00000	0.00000	0.00001	0.00000	0.00000	0.00000	0.00001	0.00000	0.00000	0.00004	0.99455	0.00292	0.00069	0.00000	0.00000	0.00000	0.00000	0.00000	0.00021	0.00000	0.00000	0.00000	0.00000	0.00000	0.00000	0.00000	0.00016	0.00002	0.00000	0.00001	0.00000	0.00000	0.00031	0.00000	0.00000	0.00003	0.00000	0.00000	0.00000	0.00017	0.00039	0.00000
Node3	150	ATT	0.00000	0.00000	0.00000	0.00000	0.00000	0.00000	0.00000	0.00000	0.00000	0.00000	0.00000	0.00000	0.00198	0.07315	0.00001	0.92463	0.00000	0.00000	0.00000	0.00000	0.00000	0.00000	0.00000	0.00000	0.00000	0.00000	0.00000	0.00000	0.00000	0.00001	0.00000	0.00001	0.00000	0.00000	0.00000	0.00000	0.00000	0.00000	0.00000	0.00000	0.00000	0.00000	0.00000	0.00000	0.00002	0.00007	0.00007	0.00005	0.00000	0.00000	0.00000	0.00000	0.00000	0.00000	0.00000	0.00000	0.00000	0.00000	0.00000	0.00000	0.00000
Node3	151	GTG	0.00000	0.00000	0.00000	0.00000	0.00000	0.00001	0.00002	0.00000	0.00000	0.00000	0.00000	0.00000	0.00027	0.02374	0.00009	0.00146	0.00000	0.00000	0.00000	0.00000	0.00000	0.00000	0.00000	0.00000	0.00000	0.00000	0.00000	0.00000	0.00000	0.00005	0.00030	0.00000	0.00000	0.00000	0.00000	0.00000	0.00000	0.00002	0.00001	0.00000	0.00000	0.00000	0.00000	0.00000	0.00758	0.10672	0.84661	0.01307	0.00000	0.00000	0.00000	0.00000	0.00000	0.00000	0.00000	0.00000	0.00000	0.00000	0.00001	0.00002	0.00000
Node3	152	GTG	0.00000	0.00001	0.00003	0.00000	0.00001	0.00020	0.00030	0.00000	0.00000	0.00002	0.00001	0.00000	0.00007	0.00201	0.00040	0.00009	0.00000	0.00000	0.00003	0.00000	0.00000	0.00000	0.00001	0.00000	0.00000	0.00001	0.00002	0.00000	0.00000	0.00012	0.00113	0.00000	0.00001	0.00000	0.00011	0.00000	0.00016	0.00092	0.00107	0.00004	0.00002	0.00014	0.00115	0.00000	0.00822	0.21767	0.76266	0.00312	0.00001	0.00000	0.00000	0.00001	0.00003	0.00000	0.00009	0.00001	0.00000	0.00000	0.00002	0.00006	0.00000
Node3	153	CTG	0.00000	0.00000	0.00000	0.00000	0.00000	0.00000	0.00000	0.00000	0.00000	0.00000	0.00000	0.00000	0.00000	0.00006	0.00008	0.00000	0.00000	0.00000	0.00000	0.00000	0.00000	0.00000	0.00000	0.00000	0.00000	0.00000	0.00000	0.00000	0.00145	0.09173	0.56101	0.00219	0.00000	0.00000	0.00000	0.00000	0.00000	0.00000	0.00000	0.00000	0.00000	0.00000	0.00000	0.00000	0.00000	0.00001	0.00003	0.00000	0.00000	0.00000	0.00000	0.00000	0.00000	0.00000	0.00000	0.00000	0.00000	0.00010	0.00001	0.34332	0.00000
Node3	154	ACC	0.00001	0.00015	0.00011	0.00001	0.01311	0.90002	0.07313	0.00857	0.00000	0.00092	0.00000	0.00001	0.00000	0.00002	0.00004	0.00000	0.00003	0.00006	0.00238	0.00000	0.00000	0.00000	0.00000	0.00000	0.00000	0.00017	0.00001	0.00000	0.00000	0.00001	0.00000	0.00000	0.00002	0.00005	0.00010	0.00000	0.00001	0.00021	0.00005	0.00000	0.00000	0.00001	0.00000	0.00000	0.00000	0.00008	0.00002	0.00000	0.00001	0.00000	0.00001	0.00040	0.00024	0.00001	0.00001	0.00000	0.00000	0.00000	0.00000	0.00000	0.00000
Node3	155	ATA	0.00000	0.00000	0.00000	0.00000	0.00001	0.00000	0.00000	0.00000	0.00000	0.00000	0.00000	0.00000	0.94240	0.00634	0.00053	0.04297	0.00000	0.00000	0.00000	0.00000	0.00000	0.00000	0.00000	0.00000	0.00000	0.00000	0.00000	0.00000	0.00095	0.00011	0.00015	0.00137	0.00000	0.00000	0.00000	0.00000	0.00000	0.00000	0.00000	0.00000	0.00000	0.00000	0.00000	0.00000	0.00079	0.00008	0.00025	0.00012	0.00000	0.00000	0.00000	0.00000	0.00000	0.00000	0.00000	0.00000	0.00000	0.00144	0.00000	0.00246	0.00003
Node3	156	TGG	0.00000	0.00000	0.00000	0.00000	0.00000	0.00000	0.00000	0.00000	0.00000	0.00000	0.00000	0.00000	0.00000	0.00000	0.00000	0.00000	0.00000	0.00000	0.00000	0.00000	0.00000	0.00000	0.00000	0.00000	0.00000	0.00000	0.00000	0.00000	0.00000	0.00000	0.00000	0.00000	0.00000	0.00000	0.00000	0.00000	0.00000	0.00000	0.00000	0.00000	0.00000	0.00000	0.00000	0.00000	0.00000	0.00000	0.00000	0.00000	0.00000	0.00000	0.00000	0.00000	0.00000	0.00000	0.00000	1.00000	0.00000	0.00000	0.00000	0.00000	0.00000
Node3	157	CTG	0.00000	0.00000	0.00000	0.00000	0.00000	0.00000	0.00000	0.00000	0.00000	0.00000	0.00000	0.00000	0.00000	0.00002	0.00001	0.00000	0.00000	0.00000	0.00000	0.00000	0.00000	0.00000	0.00000	0.00000	0.00000	0.00000	0.00000	0.00000	0.00013	0.00987	0.98812	0.00065	0.00000	0.00000	0.00000	0.00000	0.00000	0.00000	0.00000	0.00000	0.00000	0.00000	0.00000	0.00000	0.00000	0.00000	0.00001	0.00000	0.00000	0.00000	0.00000	0.00000	0.00000	0.00000	0.00000	0.00000	0.00000	0.00000	0.00000	0.00117	0.00000
Node3	158	GTG	0.00000	0.00000	0.00000	0.00000	0.00000	0.00000	0.00001	0.00000	0.00000	0.00000	0.00000	0.00000	0.00002	0.00049	0.00002	0.00003	0.00000	0.00000	0.00000	0.00000	0.00000	0.00000	0.00000	0.00000	0.00000	0.00000	0.00000	0.00000	0.00000	0.00001	0.00009	0.00000	0.00000	0.00000	0.00000	0.00000	0.00000	0.00001	0.00002	0.00000	0.00000	0.00000	0.00000	0.00000	0.01076	0.01888	0.96805	0.00159	0.00000	0.00000	0.00000	0.00000	0.00000	0.00000	0.00000	0.00000	0.00000	0.00000	0.00000	0.00002	0.00000
Node3	159	GCG	0.00001	0.00000	0.00001	0.00000	0.00016	0.00032	0.00022	0.00003	0.00000	0.00001	0.00000	0.00000	0.00019	0.00055	0.00024	0.00007	0.00000	0.00000	0.00002	0.00000	0.00000	0.00000	0.00000	0.00000	0.00000	0.00001	0.00001	0.00000	0.00000	0.00004	0.00025	0.00000	0.00002	0.00000	0.00006	0.00000	0.28354	0.10887	0.34206	0.02407	0.00000	0.00001	0.00002	0.00000	0.03540	0.05680	0.13364	0.01297	0.00000	0.00000	0.00003	0.00008	0.00007	0.00002	0.00012	0.00000	0.00002	0.00000	0.00001	0.00001	0.00000
Node3	160	GAG	0.00000	0.00000	0.00001	0.00000	0.00000	0.00000	0.00000	0.00000	0.00000	0.00000	0.00000	0.00000	0.00000	0.00000	0.00000	0.00000	0.00000	0.00000	0.00005	0.00000	0.00000	0.00000	0.00000	0.00000	0.00000	0.00000	0.00001	0.00000	0.00000	0.00000	0.00000	0.00000	0.09713	0.00010	0.90265	0.00003	0.00000	0.00000	0.00000	0.00000	0.00000	0.00000	0.00000	0.00000	0.00000	0.00000	0.00000	0.00000	0.00000	0.00000	0.00000	0.00000	0.00000	0.00000	0.00000	0.00000	0.00000	0.00000	0.00000	0.00000	0.00000
Node3	161	ATG	0.00000	0.00000	0.00000	0.00000	0.00000	0.00000	0.00000	0.00000	0.00000	0.00000	0.00000	0.00000	0.00000	0.00000	0.99998	0.00000	0.00000	0.00000	0.00000	0.00000	0.00000	0.00000	0.00000	0.00000	0.00000	0.00000	0.00000	0.00000	0.00000	0.00000	0.00001	0.00000	0.00000	0.00000	0.00000	0.00000	0.00000	0.00000	0.00000	0.00000	0.00000	0.00000	0.00000	0.00000	0.00000	0.00000	0.00000	0.00000	0.00000	0.00000	0.00000	0.00000	0.00000	0.00000	0.00000	0.00000	0.00000	0.00000	0.00000	0.00001	0.00000
Node3	162	ATC	0.00000	0.00000	0.00000	0.00000	0.00004	0.00017	0.00007	0.00002	0.00000	0.00000	0.00000	0.00000	0.03856	0.25819	0.00099	0.19441	0.00000	0.00000	0.00000	0.00000	0.00000	0.00000	0.00000	0.00000	0.00000	0.00000	0.00000	0.00000	0.00006	0.00109	0.00261	0.00020	0.00000	0.00000	0.00001	0.00000	0.00005	0.00013	0.00007	0.00002	0.00000	0.00000	0.00000	0.00000	0.08296	0.10740	0.23639	0.07601	0.00001	0.00000	0.00000	0.00000	0.00000	0.00000	0.00003	0.00000	0.00001	0.00004	0.00008	0.00033	0.00002
Node3	163	TAC	0.00000	0.00000	0.00000	0.00000	0.00000	0.00000	0.00000	0.00000	0.00000	0.00000	0.00000	0.00000	0.00000	0.00000	0.00000	0.00000	0.00000	0.00001	0.00000	0.00000	0.00000	0.00000	0.00000	0.00000	0.00000	0.00000	0.00000	0.00000	0.00000	0.00000	0.00000	0.00000	0.00000	0.00000	0.00000	0.00000	0.00000	0.00000	0.00000	0.00000	0.00000	0.00000	0.00000	0.00000	0.00000	0.00000	0.00000	0.00000	0.98005	0.01986	0.00000	0.00000	0.00000	0.00000	0.00000	0.00000	0.00000	0.00000	0.00007	0.00000	0.00000
Node3	164	TGC	0.00000	0.00000	0.00000	0.00000	0.00000	0.00000	0.00000	0.00000	0.00000	0.00000	0.00000	0.00000	0.00000	0.00000	0.00000	0.00000	0.00000	0.00000	0.00000	0.00000	0.00000	0.00000	0.00000	0.00000	0.00000	0.00000	0.00000	0.00000	0.00000	0.00000	0.00000	0.00000	0.00000	0.00000	0.00000	0.00000	0.00000	0.00000	0.00000	0.00000	0.00000	0.00000	0.00000	0.00000	0.00000	0.00000	0.00000	0.00000	0.00000	0.00000	0.00000	0.00000	0.00000	0.00000	0.91895	0.00000	0.08104	0.00000	0.00000	0.00000	0.00000
Node3	165	TAC	0.00000	0.00000	0.00000	0.00000	0.00000	0.00000	0.00000	0.00000	0.00000	0.00000	0.00000	0.00000	0.00000	0.00000	0.00000	0.00000	0.00000	0.00001	0.00000	0.00000	0.00000	0.00000	0.00000	0.00000	0.00000	0.00000	0.00000	0.00000	0.00000	0.00000	0.00000	0.00000	0.00000	0.00000	0.00000	0.00000	0.00000	0.00000	0.00000	0.00000	0.00000	0.00000	0.00000	0.00000	0.00000	0.00000	0.00000	0.00000	0.90084	0.09906	0.00000	0.00000	0.00000	0.00000	0.00000	0.00000	0.00000	0.00000	0.00007	0.00000	0.00000
Node3	166	AGG	0.00008	0.00000	0.01498	0.00000	0.00000	0.00000	0.00000	0.00000	0.00103	0.00000	0.97590	0.00000	0.00000	0.00000	0.00000	0.00000	0.00000	0.00000	0.00001	0.00000	0.00000	0.00000	0.00000	0.00000	0.00008	0.00047	0.00740	0.00003	0.00000	0.00000	0.00000	0.00000	0.00000	0.00000	0.00001	0.00000	0.00000	0.00000	0.00000	0.00000	0.00000	0.00000	0.00000	0.00000	0.00000	0.00000	0.00000	0.00000	0.00000	0.00000	0.00000	0.00000	0.00000	0.00000	0.00000	0.00000	0.00000	0.00000	0.00000	0.00000	0.00000
Node3	167	AAG	0.00121	0.00000	0.99872	0.00000	0.00000	0.00000	0.00000	0.00000	0.00000	0.00000	0.00004	0.00000	0.00000	0.00000	0.00000	0.00000	0.00000	0.00000	0.00000	0.00000	0.00000	0.00000	0.00000	0.00000	0.00000	0.00001	0.00001	0.00000	0.00000	0.00000	0.00000	0.00000	0.00000	0.00000	0.00000	0.00000	0.00000	0.00000	0.00000	0.00000	0.00000	0.00000	0.00000	0.00000	0.00000	0.00000	0.00000	0.00000	0.00000	0.00000	0.00000	0.00000	0.00000	0.00000	0.00000	0.00000	0.00000	0.00000	0.00000	0.00000	0.00000
Node3	168	ATT	0.00000	0.00000	0.00000	0.00000	0.00000	0.00000	0.00000	0.00000	0.00000	0.00000	0.00000	0.00000	0.04229	0.02359	0.00003	0.93356	0.00000	0.00000	0.00000	0.00000	0.00000	0.00000	0.00000	0.00000	0.00000	0.00000	0.00000	0.00000	0.00000	0.00001	0.00001	0.00002	0.00000	0.00000	0.00000	0.00000	0.00000	0.00000	0.00000	0.00000	0.00000	0.00000	0.00000	0.00000	0.00011	0.00010	0.00013	0.00013	0.00000	0.00000	0.00000	0.00000	0.00000	0.00000	0.00000	0.00000	0.00000	0.00001	0.00000	0.00001	0.00000
Node3	169	GCT	0.00000	0.00000	0.00000	0.00000	0.00001	0.00002	0.00000	0.00001	0.00000	0.00001	0.00000	0.00001	0.00000	0.00000	0.00000	0.00000	0.00000	0.00000	0.00000	0.00000	0.00000	0.00000	0.00000	0.00000	0.00000	0.00000	0.00000	0.00000	0.00000	0.00000	0.00000	0.00000	0.00001	0.00000	0.00001	0.00000	0.25219	0.12684	0.09012	0.53015	0.00000	0.00000	0.00001	0.00000	0.00001	0.00001	0.00002	0.00001	0.00000	0.00000	0.00008	0.00021	0.00010	0.00014	0.00001	0.00000	0.00000	0.00000	0.00000	0.00000	0.00000
Node3	170	GCA	0.00000	0.00000	0.00000	0.00000	0.00001	0.00000	0.00000	0.00000	0.00000	0.00000	0.00000	0.00000	0.00000	0.00000	0.00000	0.00000	0.00000	0.00000	0.00000	0.00000	0.00000	0.00000	0.00000	0.00000	0.00000	0.00000	0.00000	0.00000	0.00000	0.00000	0.00000	0.00000	0.00000	0.00000	0.00000	0.00000	0.88186	0.01738	0.00890	0.09176	0.00000	0.00000	0.00000	0.00000	0.00001	0.00000	0.00000	0.00000	0.00000	0.00000	0.00002	0.00001	0.00000	0.00002	0.00000	0.00000	0.00000	0.00000	0.00000	0.00000	0.00000
Node3	171	GCC	0.00000	0.00000	0.00000	0.00000	0.00001	0.00003	0.00001	0.00000	0.00000	0.00001	0.00000	0.00000	0.00000	0.00000	0.00000	0.00000	0.00000	0.00000	0.00000	0.00000	0.00000	0.00000	0.00000	0.00000	0.00000	0.00000	0.00000	0.00000	0.00000	0.00000	0.00000	0.00000	0.00001	0.00000	0.00001	0.00000	0.15302	0.52531	0.23624	0.08509	0.00000	0.00001	0.00001	0.00000	0.00001	0.00002	0.00002	0.00000	0.00000	0.00000	0.00002	0.00008	0.00003	0.00003	0.00001	0.00000	0.00000	0.00000	0.00000	0.00000	0.00000
Node3	172	GGG	0.00002	0.00009	0.00008	0.00006	0.00075	0.00028	0.00361	0.00004	0.00001	0.00058	0.00004	0.00029	0.00000	0.00000	0.00003	0.00000	0.00000	0.00000	0.00004	0.00000	0.00000	0.00000	0.00000	0.00000	0.00000	0.00001	0.00002	0.00000	0.00000	0.00000	0.00000	0.00000	0.00007	0.00003	0.00026	0.00001	0.00066	0.00014	0.00026	0.00006	0.17896	0.01322	0.79721	0.00241	0.00001	0.00000	0.00003	0.00000	0.00000	0.00000	0.00009	0.00006	0.00052	0.00001	0.00001	0.00000	0.00000	0.00000	0.00000	0.00000	0.00000
Node3	173	GAG	0.00000	0.00000	0.00001	0.00000	0.00000	0.00000	0.00000	0.00000	0.00000	0.00000	0.00000	0.00000	0.00000	0.00000	0.00000	0.00000	0.00000	0.00000	0.00005	0.00000	0.00000	0.00000	0.00000	0.00000	0.00000	0.00000	0.00001	0.00000	0.00000	0.00000	0.00000	0.00000	0.05728	0.00011	0.94249	0.00003	0.00000	0.00000	0.00000	0.00000	0.00000	0.00000	0.00000	0.00000	0.00000	0.00000	0.00000	0.00000	0.00000	0.00000	0.00000	0.00000	0.00000	0.00000	0.00000	0.00000	0.00000	0.00000	0.00000	0.00000	0.00000
Node3	174	GAA	0.00068	0.00003	0.00040	0.00009	0.00033	0.00010	0.00012	0.00006	0.00001	0.00007	0.00001	0.00011	0.00001	0.00000	0.00003	0.00000	0.00043	0.00001	0.00040	0.00001	0.00001	0.00000	0.00001	0.00000	0.00000	0.00003	0.00005	0.00000	0.00000	0.00000	0.00000	0.00000	0.56902	0.00080	0.38093	0.00150	0.02579	0.00501	0.00393	0.00912	0.00006	0.00002	0.00016	0.00001	0.00006	0.00002	0.00007	0.00002	0.00000	0.00000	0.00018	0.00010	0.00011	0.00009	0.00000	0.00000	0.00000	0.00000	0.00000	0.00000	0.00000
Node3	175	GCT	0.00001	0.00000	0.00001	0.00000	0.00061	0.00036	0.00015	0.00025	0.00000	0.00003	0.00000	0.00004	0.00000	0.00000	0.00004	0.00000	0.00000	0.00000	0.00001	0.00000	0.00000	0.00000	0.00001	0.00000	0.00000	0.00001	0.00000	0.00000	0.00000	0.00000	0.00000	0.00000	0.00005	0.00001	0.00005	0.00000	0.29569	0.06242	0.30972	0.32890	0.00001	0.00002	0.00002	0.00001	0.00010	0.00006	0.00010	0.00004	0.00000	0.00000	0.00026	0.00037	0.00017	0.00039	0.00002	0.00000	0.00001	0.00000	0.00000	0.00000	0.00000
Node3	176	GTG	0.00011	0.00002	0.00011	0.00002	0.00174	0.00185	0.00101	0.00066	0.00001	0.00007	0.00001	0.00006	0.01580	0.01886	0.01352	0.01140	0.00005	0.00003	0.00015	0.00001	0.00002	0.00006	0.00005	0.00003	0.00000	0.00010	0.00008	0.00000	0.00219	0.00511	0.01709	0.00295	0.00023	0.00001	0.00035	0.00001	0.09376	0.03779	0.03566	0.04339	0.00003	0.00004	0.00009	0.00001	0.17312	0.09499	0.25263	0.16759	0.00011	0.00007	0.00020	0.00031	0.00022	0.00025	0.00083	0.00004	0.00039	0.00149	0.00049	0.00246	0.00029
Node3	177	CAA	0.01501	0.00101	0.01849	0.00102	0.00270	0.00091	0.00107	0.00030	0.03599	0.00058	0.01174	0.00059	0.00144	0.00073	0.02536	0.00037	0.47354	0.00216	0.21710	0.00099	0.00011	0.00003	0.00014	0.00001	0.04023	0.02300	0.03663	0.00927	0.01420	0.00394	0.02820	0.00370	0.00491	0.00012	0.00717	0.00010	0.00165	0.00048	0.00129	0.00020	0.00012	0.00004	0.00023	0.00000	0.00176	0.00040	0.00210	0.00016	0.00063	0.00046	0.00069	0.00014	0.00026	0.00012	0.00010	0.00037	0.00004	0.00221	0.00024	0.00329	0.00018
Node3	178	GAG	0.00001	0.00000	0.00002	0.00000	0.00000	0.00000	0.00000	0.00000	0.00000	0.00000	0.00000	0.00000	0.00000	0.00000	0.00000	0.00000	0.00000	0.00000	0.00007	0.00000	0.00000	0.00000	0.00000	0.00000	0.00000	0.00000	0.00001	0.00000	0.00000	0.00000	0.00000	0.00000	0.10145	0.00031	0.89800	0.00010	0.00000	0.00000	0.00000	0.00000	0.00000	0.00000	0.00000	0.00000	0.00000	0.00000	0.00000	0.00000	0.00000	0.00000	0.00000	0.00000	0.00000	0.00000	0.00000	0.00000	0.00000	0.00000	0.00000	0.00000	0.00000
Node3	179	AAT	0.00002	0.48879	0.00002	0.49830	0.00001	0.00006	0.00001	0.00002	0.00000	0.00964	0.00000	0.00279	0.00000	0.00000	0.00000	0.00000	0.00000	0.00002	0.00001	0.00001	0.00000	0.00000	0.00000	0.00000	0.00000	0.00000	0.00000	0.00000	0.00000	0.00000	0.00000	0.00000	0.00001	0.00008	0.00001	0.00006	0.00000	0.00000	0.00000	0.00000	0.00000	0.00001	0.00000	0.00000	0.00000	0.00000	0.00000	0.00000	0.00000	0.00000	0.00001	0.00005	0.00001	0.00003	0.00000	0.00000	0.00000	0.00000	0.00000	0.00000	0.00000
Node3	180	GCC	0.00000	0.00000	0.00000	0.00000	0.00000	0.00003	0.00001	0.00000	0.00000	0.00001	0.00000	0.00000	0.00000	0.00000	0.00000	0.00000	0.00000	0.00000	0.00001	0.00000	0.00000	0.00002	0.00037	0.00000	0.00000	0.00001	0.00000	0.00000	0.00000	0.00000	0.00000	0.00000	0.00002	0.00001	0.00020	0.00000	0.01520	0.55444	0.40541	0.02402	0.00000	0.00002	0.00001	0.00000	0.00000	0.00003	0.00003	0.00000	0.00000	0.00000	0.00000	0.00008	0.00007	0.00000	0.00000	0.00000	0.00000	0.00000	0.00000	0.00000	0.00000
Node3	181	TCG	0.00002	0.00004	0.00002	0.00002	0.00036	0.00076	0.00020	0.00013	0.00000	0.00223	0.00000	0.00065	0.00000	0.00000	0.00001	0.00000	0.00001	0.00001	0.00004	0.00000	0.00000	0.00001	0.00001	0.00000	0.00000	0.00001	0.00001	0.00000	0.00000	0.00000	0.00000	0.00000	0.00009	0.00004	0.00013	0.00001	0.00282	0.00283	0.00243	0.00159	0.00001	0.00003	0.00003	0.00000	0.00000	0.00001	0.00001	0.00000	0.00000	0.00000	0.24343	0.18977	0.48807	0.06408	0.00004	0.00000	0.00001	0.00000	0.00000	0.00000	0.00000
Node3	182	GAA	0.00014	0.00006	0.00009	0.00014	0.00001	0.00001	0.00000	0.00000	0.00000	0.00003	0.00000	0.00002	0.00000	0.00000	0.00000	0.00000	0.00008	0.00001	0.00020	0.00000	0.00000	0.00000	0.00000	0.00000	0.00000	0.00001	0.00001	0.00000	0.00000	0.00000	0.00000	0.00000	0.61721	0.03290	0.29394	0.05501	0.00001	0.00002	0.00002	0.00001	0.00000	0.00000	0.00001	0.00000	0.00000	0.00000	0.00000	0.00000	0.00000	0.00000	0.00001	0.00001	0.00001	0.00001	0.00000	0.00000	0.00000	0.00000	0.00000	0.00000	0.00000
Node3	183	TAC	0.00000	0.00000	0.00000	0.00000	0.00000	0.00000	0.00000	0.00000	0.00000	0.00000	0.00000	0.00000	0.00000	0.00000	0.00000	0.00000	0.00000	0.00001	0.00000	0.00000	0.00000	0.00000	0.00000	0.00000	0.00000	0.00000	0.00000	0.00000	0.00000	0.00000	0.00000	0.00000	0.00000	0.00000	0.00000	0.00000	0.00000	0.00000	0.00000	0.00000	0.00000	0.00000	0.00000	0.00000	0.00000	0.00000	0.00000	0.00000	0.55984	0.44010	0.00000	0.00000	0.00000	0.00000	0.00000	0.00000	0.00000	0.00000	0.00004	0.00000	0.00001
Node3	184	TTA	0.00000	0.00000	0.00000	0.00000	0.00000	0.00000	0.00000	0.00000	0.00000	0.00000	0.00000	0.00000	0.00000	0.00000	0.00001	0.00000	0.00000	0.00000	0.00000	0.00000	0.00000	0.00000	0.00000	0.00000	0.00000	0.00000	0.00000	0.00000	0.00124	0.00004	0.00059	0.00041	0.00000	0.00000	0.00000	0.00000	0.00000	0.00000	0.00000	0.00000	0.00000	0.00000	0.00000	0.00000	0.00000	0.00000	0.00000	0.00000	0.00000	0.00000	0.00000	0.00000	0.00000	0.00000	0.00000	0.00000	0.00000	0.97723	0.00000	0.02047	0.00000
Node3	185	GCA	0.00000	0.00000	0.00000	0.00000	0.00000	0.00000	0.00000	0.00000	0.00000	0.00000	0.00000	0.00000	0.00000	0.00000	0.00000	0.00000	0.00000	0.00000	0.00000	0.00000	0.00000	0.00000	0.00000	0.00000	0.00000	0.00000	0.00000	0.00000	0.00000	0.00000	0.00000	0.00000	0.00000	0.00000	0.00000	0.00000	0.41573	0.24423	0.01349	0.32643	0.00000	0.00000	0.00000	0.00000	0.00000	0.00000	0.00001	0.00000	0.00000	0.00000	0.00001	0.00004	0.00001	0.00002	0.00000	0.00000	0.00000	0.00000	0.00000	0.00000	0.00000
Node3	186	ATA	0.00000	0.00000	0.00000	0.00000	0.00000	0.00000	0.00000	0.00000	0.00000	0.00000	0.00000	0.00000	0.94086	0.02535	0.00004	0.03343	0.00000	0.00000	0.00000	0.00000	0.00000	0.00000	0.00000	0.00000	0.00000	0.00000	0.00000	0.00000	0.00000	0.00000	0.00000	0.00000	0.00000	0.00000	0.00000	0.00000	0.00000	0.00000	0.00000	0.00000	0.00000	0.00000	0.00000	0.00000	0.00019	0.00002	0.00006	0.00003	0.00000	0.00000	0.00000	0.00000	0.00000	0.00000	0.00000	0.00000	0.00000	0.00001	0.00000	0.00000	0.00000
Node3	187	ACC	0.00002	0.00005	0.00003	0.00002	0.26188	0.53711	0.14596	0.04922	0.00000	0.00050	0.00000	0.00012	0.00001	0.00003	0.00004	0.00000	0.00000	0.00001	0.00001	0.00000	0.00000	0.00000	0.00000	0.00000	0.00000	0.00002	0.00000	0.00000	0.00000	0.00000	0.00000	0.00000	0.00003	0.00001	0.00003	0.00000	0.00091	0.00164	0.00027	0.00026	0.00000	0.00001	0.00000	0.00000	0.00005	0.00014	0.00006	0.00001	0.00000	0.00000	0.00022	0.00082	0.00028	0.00021	0.00002	0.00000	0.00000	0.00000	0.00000	0.00000	0.00000
Node3	188	TCT	0.00000	0.00000	0.00000	0.00000	0.00001	0.00001	0.00000	0.00001	0.00000	0.00007	0.00000	0.00014	0.00000	0.00000	0.00000	0.00000	0.00000	0.00000	0.00000	0.00000	0.00000	0.00000	0.00000	0.00000	0.00000	0.00000	0.00000	0.00000	0.00000	0.00000	0.00000	0.00000	0.00000	0.00000	0.00000	0.00000	0.00001	0.00001	0.00000	0.00002	0.00000	0.00000	0.00000	0.00000	0.00000	0.00000	0.00000	0.00000	0.00000	0.00000	0.02276	0.08077	0.01009	0.88609	0.00000	0.00000	0.00000	0.00000	0.00000	0.00000	0.00000
Node3	189	GAA	0.00002	0.00000	0.00001	0.00000	0.00000	0.00000	0.00000	0.00000	0.00000	0.00000	0.00000	0.00000	0.00000	0.00000	0.00000	0.00000	0.00001	0.00000	0.00002	0.00000	0.00000	0.00000	0.00000	0.00000	0.00000	0.00000	0.00000	0.00000	0.00000	0.00000	0.00000	0.00000	0.86078	0.00005	0.13903	0.00008	0.00000	0.00000	0.00000	0.00000	0.00000	0.00000	0.00000	0.00000	0.00000	0.00000	0.00000	0.00000	0.00000	0.00000	0.00000	0.00000	0.00000	0.00000	0.00000	0.00000	0.00000	0.00000	0.00000	0.00000	0.00000
Node3	190	AGC	0.00000	0.00002	0.00000	0.00001	0.00008	0.00067	0.00007	0.00058	0.00000	0.50172	0.00000	0.49648	0.00000	0.00000	0.00000	0.00000	0.00000	0.00000	0.00000	0.00000	0.00000	0.00000	0.00000	0.00000	0.00000	0.00000	0.00000	0.00000	0.00000	0.00000	0.00000	0.00000	0.00000	0.00000	0.00000	0.00000	0.00000	0.00000	0.00000	0.00000	0.00000	0.00000	0.00000	0.00000	0.00000	0.00000	0.00000	0.00000	0.00000	0.00000	0.00002	0.00017	0.00006	0.00010	0.00000	0.00000	0.00000	0.00000	0.00000	0.00000	0.00000
Node3	191	AAA	0.99894	0.00000	0.00103	0.00000	0.00000	0.00000	0.00000	0.00000	0.00001	0.00000	0.00000	0.00000	0.00000	0.00000	0.00000	0.00000	0.00000	0.00000	0.00000	0.00000	0.00000	0.00000	0.00000	0.00000	0.00000	0.00000	0.00000	0.00000	0.00000	0.00000	0.00000	0.00000	0.00000	0.00000	0.00000	0.00000	0.00000	0.00000	0.00000	0.00000	0.00000	0.00000	0.00000	0.00000	0.00000	0.00000	0.00000	0.00000	0.00000	0.00000	0.00000	0.00000	0.00000	0.00000	0.00000	0.00000	0.00000	0.00000	0.00000	0.00000	0.00000
Node3	192	GAC	0.00002	0.00012	0.00002	0.00015	0.00000	0.00001	0.00000	0.00000	0.00000	0.00002	0.00000	0.00001	0.00000	0.00000	0.00000	0.00000	0.00001	0.00000	0.00004	0.00000	0.00000	0.00000	0.00000	0.00000	0.00000	0.00000	0.00000	0.00000	0.00000	0.00000	0.00000	0.00000	0.07329	0.45655	0.04556	0.42412	0.00000	0.00001	0.00001	0.00000	0.00000	0.00000	0.00001	0.00000	0.00000	0.00000	0.00000	0.00000	0.00000	0.00000	0.00000	0.00000	0.00000	0.00000	0.00000	0.00000	0.00000	0.00000	0.00000	0.00000	0.00000
Node3	193	AAC	0.00000	0.94450	0.00000	0.05546	0.00000	0.00000	0.00000	0.00000	0.00000	0.00002	0.00000	0.00000	0.00000	0.00000	0.00000	0.00000	0.00000	0.00000	0.00000	0.00000	0.00000	0.00000	0.00000	0.00000	0.00000	0.00000	0.00000	0.00000	0.00000	0.00000	0.00000	0.00000	0.00000	0.00001	0.00000	0.00000	0.00000	0.00000	0.00000	0.00000	0.00000	0.00000	0.00000	0.00000	0.00000	0.00000	0.00000	0.00000	0.00000	0.00000	0.00000	0.00000	0.00000	0.00000	0.00000	0.00000	0.00000	0.00000	0.00000	0.00000	0.00000
[truncated: 608,989 more chars]
