# Supplementary material for: Sodium Channel β Subunits—An Additional Element in Animal Tetrodotoxin Resistance?
Source: Int J Mol Sci. 2024 Jan 25;25(3):1478. doi: 10.3390/ijms25031478 (PMC10855141; doi:10.3390/ijms25031478)
Supplement: Supplementary file 1 [file ijms-25-01478-s001.zip › CSUBST results/SCNB1/SCNB1_expanded_230613.fas.treefile]

(G_gallus:1.4829078473,((((D_rerio:0.4416422482,E_electric:0.6097952498)Node5:0.2126581029,T_rubri:1.0766465877)Node4:0.8921284817,(X_tropical:0.8935683055,B_bufo:0.7165750337)Node6:0.3899840514)Node3:0.3262672887,(H_sapiens:0.2596386602,M_musculus:0.1707867713)Node7:0.4938966366)Node2:0.1115351704,(((T_elegans:0.0255683731,T_sirtalis:0.0000005717)Node10:0.1273084834,P_textilis:0.0938300125)Node9:0.3974934036,A_carol:0.5467706668)Node8:0.4681332901)Node1;
