# Supplementary material for: Sodium Channel β Subunits—An Additional Element in Animal Tetrodotoxin Resistance?
Source: Int J Mol Sci. 2024 Jan 25;25(3):1478. doi: 10.3390/ijms25031478 (PMC10855141; doi:10.3390/ijms25031478)
Supplement: Supplementary file 1 [file ijms-25-01478-s001.zip › CSUBST results/SCNB1/Timetree_phylogeny.newick]

((T_rubri:224.01766000,(E_electric:142.11161000,D_rerio:142.11161000):81.90605000):204.98234000,((B_bufo:202.32808000,X_tropical:202.32808000):149.35846000,((M_musculus:86.38700000,H_sapiens:85.81052000):231.75000000,(((P_textilis:37.84692000,(T_elegans:8.35203000,T_sirtalis:8.35203000):29.49489000):123.18849000,A_carol:161.03541000):118.79609000,G_gallus:279.83150000):39.11850000):32.73654000):77.31346000);
