# Supplementary material for: Sodium Channel β Subunits—An Additional Element in Animal Tetrodotoxin Resistance?
Source: Int J Mol Sci. 2024 Jan 25;25(3):1478. doi: 10.3390/ijms25031478 (PMC10855141; doi:10.3390/ijms25031478)
Supplement: Supplementary file 1 [file ijms-25-01478-s001.zip › CSUBST results/SCNB2/csubst_alignment_codon.fa]

>Node9|12
ATGGATGTGGTTGTGCCCGCGCTGATCAATGCCCTCAATGGCACTGACGTCAGAATCCCCTGCACTTTCACTTCCTGCTACAAGATTGATACCAGCAAGTTTTCTATGAACTGGACATATCAGGAGAGTGAGAACAGCACAGAGGAGATGTTTATGACCTATAAGAACACCTATAAGATGATACCCTTGAAGTCCGAACGATTTGGAGAGCGAGTGATGTTCACCGGAAACCTGGATAAGAATGACCTGTCCATCACCATCTCCGATGTGCAGCTGGAAGATGAGGGAATCTACAACTGCTATGTGCGCAATCCTCCAGACCGTATTCAGGGCCATGGTACCATCCAGCTGCACGTCCTGACTGAATTACCTCCACCAAGGGACTCCACTATTGCTGTGGCGATCGGAGCATCCGTGGGGGGCATGCTTGCTCTGGTCATCCTGTCCATGGTGGTGGTGAAATGCGTGCGTAGACATAAGAAACAGGAGCTGATCTCAGATGAGCAGAAGATGGAGGAGGAAGGCAAAGTAGATGGTGAAGGAGGCACAGAAGAAGGCACCAAACAACTC------CTGCCTGAAGATATA
>Node7|21
ATGGAGGTGACAGTGCCTGCCACCATCAACGCCCTCAATGGCTCCGACATCCGACTGCCCTGCACCTTCAACTCCTGCTACAAGGTGGACAACAAACAGTTCTCCATGAACTGGACATACCAGGAGTGCGAGAACTGCACAGAGGAGATGTTCATCCAGTACAAGAAG------AAGATCATTAACCTGAAGCTTGAGCGTTTTGGAGACCGCGTGGAGTTTACAGGAAACCCCAGCAAGAATGACTTGTCCGTGACAATCCATGATGTGCAGCTGGAAGATGAAGGAATCTACAACTGCTATGTGCTGAACCCTCCAGACCGTCACCGGGGCCATGGCAAGATCCACCTGCAGGTCCTCACAGAAGTTCCTCCAGAAAGGGACTCCACAGTGGCAGTGATTGTGGGTGCATCCGTGGGGGGCTTCCTGGCTGTGGTCATCCTGGTGCTGGTGGTGGTGAAATGTGTCCGAAGAAAAAAACAGCAGAAGCTGAACTCAGATGATCAGAAGACCGAGGAGGAAGGCAAGACGGATGGAGAAGGCAACCCGGAAGAAGGCACCAAAGCAACC------ATCCCTGAGGTCCTA
>Node10|4
ATGGATGTGGTTGTGCCCGCGCTGATCAATGCCCTCAATGGCACTGACGTCAGAATCCCCTGCACTTTCACTTCCTGCTACAAGATTGATACCAGCAAGTTTTCTATGAACTGGACATATCAGGAGAGTGAGAACAGCACAGAGGAGATGTTTATGACCTATAAGAACACCTATAAGATGATACCCTTGAAGTCCGAACGATTTGGAGAGCGAGTGATGTTCACCGGAAACCTGGATAAGAATGACCTGTCCATCACCATCTCCGATGTGCAGCTGGAAGATGAGGGAATCTACAACTGCTATGTGCGCAATCCTCCAGACCGTATTCAGGGCCATGGTACCATCCAGCTGCACGTCCTGACTGAATTACCTCCACCAAGGGACTCCACTATTGCTGTGGCGATCGGAGCATCCGTGGGGGGCATGCTTGCTCTGGTCATCCTGTCCATGGTGGTGGTGAAATGCGTGCGTAGACATAAGAAACAGGAGCTGATCTCAGATGAGCAGAAGATGGAGGAGGAAGGCAAAGTAGATGGTGAAGGAGGCACAGAAGAAGGCACCAAACAACTC---------------------
>T_rubri|11
ATGGATATTAGTGGGTCCAATTACATTAATGCATTGAATGGAACAACTGTCAAAATTCCCTGCATATTTACTTCCTGTTACAAGATTGATGTAACACACTTTAACATGAATTGGACTTATCAAGAGTCCTTGAATGGTACAGAACAGAAGTTTATGACATATTCTAGGAAGAAAGGAATGGTGCCTCTGCATTCTGAACGATTCAGAGAGAGAGTGCTGTTCGCCGGAAACTTGGATAAGAATGACCTGTCGTTCACACTATCCGATGTTCAGCTTGAGGATGAAGGAATTTACAACTGTTATGTAAAAAATCCACCTGACAGAATCAGTGGACATGGTCGAATTCAGCTCAATGTTGTCACCAAACTTCCTCCTCCAAGGGATTCAACTATTGCTGTCGCAATTGGGGCATCCGTAGGTGGAGCATTAGCTCTTCTGATCCTGTCTATGGTAATAGTAAAATGTCTTCGTCGATATCAGAAACAGGAACTGATCTCAGAGGAG---AAGATGGAGGAGGAAGGAAAAGTG------------------------------------------------------------
>Node2|18
ATGGAGGTCACAGTGCCCGCCACCATCAACGCCCTCAATGGCTCCGACATCCGCCTGCCCTGCACCTTCAACTCCTGCTACAAGGTGGACAACAAGCAGTTCTCCCTCAACTGGACTTACCAGGAGTGCAACAACTGCACAGAGGAGATGTTCCTCCAGTTCCGCATG------AAGATCATTAACCTGAAGCTGGAGCGCTTTGGAGACCGCGTGGAGTTCACTGGGAACCCCAGCAAGAACGACGTGTCCGTGACCCTCCACAACGTGCAGCTGGAGGATGAGGGCATTTACAACTGCTACGTGATGAACCCCCCAGACCGCCACCGGGGCCATGGCAAGATCCACCTGCAGGTCCTCACAGAAGAGCCCCCAGAGCGGGACTCCACGGTGGCCGTGATTGTGGGTGCCTCCGTGGGGGGCTTCCTGGCTGTGGTCATCTTGGTGCTGATGGTGGTCAAGTGTGTGAGGAGAAAAAAACAGCAGAAGCTGAACACGGATGACCAGAAGACCGAGGAGGAAGGCAAGACGGACGGTGAAGGCAACCCGGAAGAAGGCACCAAG---------------------------
>Node8|20
ATGGAGGTCACAGTGCCTGCCACTCTTCATGCCCTTAATGGCTCCGACATACGACTGCCCTGCAACTTCAACTCCTGCTACAAGATGGACAACAAACAGTTCTCCATGAACTGGACATATCGGGGCTGCGAGAACTGCACAGAAGAGATGTTTATCCAGTACGACAAG------AAGATCATTAACCAGCGACTTGAGCGTTTTCAAAACCGCGTGGAGTTTACAGGAAACCCCAGCAAAAATGACTTGTCCGTGACAATCCATGATGTTCAGCTGGAAGATGAAGGAGAGTACCATTGCTATGTGCTGAACCCTCCAGACCGTCACAAGGGCACTGGGAAAATCCACCTGGAGGTCCTTACAGAAGTTCCTCCAGAAAGGGACTCCACAGTTGCAGTTTTGGTCGGTGCATCGGTCGGCGGTTTCCTGGCTGTGGTCATTCTTTGCCTTGTGATCGTGAAATGTGTCCGAAGAAAAAAACAGCAAAACCTTAACTCAGAGGATCAGAAAACCGAGGAAGAAGTGAAGACTGATGGAGAAGGGAACCCTGAAGGAGAACTGAAAGCAACC------ATCCCTGAGGTCCTA
>D_rerio|2
ATGGATGTGCTGGTGCCGGCGCTGATCAACGCTCTCAACGGGAGTGACGTCAGAATCACATGTACTTTCACCTCATGCTACAAGCTGGACCCCAGCAAGTTTGCAATGAACTGGACATATCAGGAGACAAGCAACAGCACAGAGGAGATGTTCATGACCTATAAGAACACCTATAAGATGATACCCTTGAAGCCCAGTCGATTTGGAGAGCGAGTCATGTTTACTGGAAACCTGGATAAGAACGACCTTTCCATCACCATCTCGGATGTGCAGCTGACAGACGAGGGCATCTACAACTGCTATGTGCGCAACCCTCCAGACCGTATTCAGGGCCATGGCACCATCCAGTTTGCCGTCCTGACTGAATTACCTCCACCAAGGGACTCGACCATTGCTGTGGCCATCGGCGCATCTGTGGGGGGCATCCTTGCTCTGCTCATTCTGTCCATGGTGGTGGTGAAGTGCATCCGCAGACATAAGAACCAGGAGCTGATCTCAGACGAGCAGAAGATGGAAGAAGAGGGCAAAGTAGATGGTGAAGGAGGCACAGAAGAAGCAACGAAAAATTTAAGCCTCCTGCCTGAAGATATA
>E_electric|3
ATGGATGTAGTTGTGGCCCAGCGGATCAATGCCCTGAATGGCACCATGGTCAAGATCTCCTGCACCTTCACTTCCTGCTATCGAATTGATACCAGCAAGTTTTCTATGAACTGGACCTACAAGGAGAGTGAAAACGACACAGAGGAGATGTTTATGACCTTTAAGAAC------AAAGTAACATCTATGTGGACAGACCGTTTTGGGGGCCGAGTAAAGTTCGCCGGGAACCTGGACAAAAATGACCTGTCCATCACCATCTCAGATGTGCAGCTGGAAGATGAGGGAATCTATAACTGCTATGTGCGCAATCCTCCCGATCGTATTCAGGGGCATGGTATCATCCAGCTGCATGTAGTCCCTGAGTTGCCTCCGCCACGGGACTCCACTATCGCCGTGGCGATCGGAGCTTCCATTGGAGGCATGCTCGCGCTGGTCATCCTGTCCATGGTCGTGGTGAAATGCGTGCGTAGGCACAAGAAACAGGAGCTCATCTCTGATGAACAGAAGATGGAGGAGGATGGCAAAACCGATGGAGAAGCTGGAACGGAAGAGGGCACCAAACAACTC---------------------
>Node3|17
ATGGAGGTGATGGCCCCCCCCACCATCAACGCCCTCAACGGCTCCTCCATCCGCCTCTCCTGCACCTTCAACTCCTGCTACAAGGTGGACAACAAGCAGTTCTCCCTCAACTGGACATACCAGGCGTGTAACAACTGCACAGAGGAGATGTTCCTGCAGTTCCGGATG------AAGATCATGAACATGCAGCTGGAGCGCTTTGGGGACCGCGTGGAGTTCACTGGGAACCCCAGCAAGAACGACGTGTCCTTCACCCTCCACAACGTGCAGCTGGAGGACGAGGGCACCTACAACTGCTACGTGATGAACCCCCCTGACCGGCACCGGGGCCACGGCAAGATCAGCCTGCAGGTCCTCACTGAAGAACCCCCAGAGCGCGACTCCACGGTGGCCGTGATTGTGGGTGCCTCCGTGGGGGGCTTCCTGGCTGTGGTCATCCTGGTGCTGATGGTGGTCAAGTGTGTGCGGCGGAAAAAGCAGCAGAGGCTGAACACGGATGACCAGAAGACGGAGGAGGAAGGCAAGACGGACGGAGAAGGCAACCCGGAGGAGGGCACCAAG---------------------------
>Node1|8
ATGGAGGTCACAGTGCCTGCCACCCTCAACGTCCTCAATGGCTCTGACGCCCGCCTGCCCTGCACCTTCAACTCCTGCTACACAGTGAACCACAAGCAGTTCTCCCTGAACTGGACTTACCAGGAGTGCAACAACTGCACAGAGGAGATGTTCCTCCAGTTCCGCATG------AAGATCATTAACCTGAAGCTGGAGCGGTTTGGAGACCGCGTGGAGTTCTCAGGGAACCCCAGCAAGTACGACGTGTCGGTGACTCTGAAGAACGTGCAGCTGGAGGATGAGGGGATTTACAACTGCTACATCATGAACCCCCCTGACCGCCACCGCGGCCATGGCAAGATCCACCTGCAGGTCCTCATGGAAGAGCCCCCAGAGCGGGACTCCACGGTGGCCGTGATTGTGGGTGCCTCCGTGGGGGGCTTCCTGGCTGTGGTCATCTTGGTGCTGATGGTGGTCAAGTGTGTGAGGAGAAAAAAAGAGCAGAAGCTGAGCACGGATGACCTGAAGACCGAGGAGGAAGGCAAGACGGACGGTGAAGGCAACCCGGAAGATGGCACCAAG---------------------------
>X_tropical|19
ATGGAGGTCACAGTCCCTGCCACAGTGTATGCCCTAAATGGTACAGATGCACGGCTGCCCTGCAAATTCAACTCCTGTTACAAAATGGACAACAAACTCTTCTCCGTGAACTGGACATACAAGAGCTGTGAGAACTGCAGTGAGGAGATGTTCATTCAGTATAACAAG------AAGCTCTCTTATCACAACCTTGAGCGTTTTCAAAACCGAGTGGAGTTTACAGGGAATCCCACTAAAAATGACTTAACTGTGATGATCCATGACGTCCAGCTACAAGACATAGGAGATTATTACTGCTATGTTCTGAATCCACCAGACCGAGATAGGGGCACTGGAAAAATCCATCTGGAAGTCCGAACAGAGGTCCCTCCTGAAAGAGATTCTACAGTGGCAGTTTTAGTTGGTGCGTCTGTGGGAGGATTCCTGGCCATTGTGATACTTATCCTAGTGATTGTAAAATGTGTCAGACGAAAAAAACAGCAAAATCTTAATTCTGAGGATCAGAAAACAGAAGAGGAAGTGAAGACTGATGGGGAAGGCAACACAGGCGGAGAACTTAAAGCAGCC------ATCCCTGAGGTTCCT
>B_bufo|1
ATGGAGATCACCGTGCCTGCTGTTCTTCATGCCCTTAATGGCTCCAACATACGACTGCCCTGCAACTTCCAGTCGTGCTACAAGATGGACATCAAACAGTTCTCCATGAACTGGACGTATCGGGGCTGCGAGAACTGTACCGAAGAGACGTTTATCCAGTACGACAAG------AAGATCATCAACCAGCGACTTGAGCGTTTTCAAAACCGCATAGAATTTACAGGAAACCCCAGCAAAAATGATTTGGCCGTGACAATCCATGATGTTCAGCTGGAAGATGAAGGAGAGTACCATTGTTATGTGCTGAACCCTCCAGACCGTCACAAGGGCACTGGGAAAATTCGCTTAGAGGTCCTTACAGAAGTTCCTCCAGAAAGGGACTCCACAGTTGCAGTTTTGGTCGGAGCATCGGTCGGCGGTTTTCTGGCTGTGGTCATTCTTTGCCTTGTCATCCTGAAATGTGTCCGAAGAAAAAAAATGCAAAACCTTAACTCAGAGGATCAGAAAACCGAGGAAGAAGTGAAGACTGATGGAGAGGGGAACCCTGAAGGAGAACTGAAAGCAACC------ATCCCTGAGGTCCTA
>G_gallus|5
ATGGAGGTAATGGCCCCCCCTATCATCAACGCCCTGAACGGCACCTCTGTAAAGCTCTCCTGCACCTTCAACTCCTGCTACAAGGTGGAGAACAAGCAGTTCTCCCTCAACTGGACATACCAGGCGTGCACAAACTGCTCTGAGGAGCTGTTCCTGCAGTTCCGGATG------AAGATCATGAACAAGCAGCTGGAACGCTTCGGGAACCGGGTGGAGTTCACTGGGAACCCCACCAAGAACGACGTGTCCTTCACCCTCAACAACGTGCAGCTGGAGGACCAGGGCACCTACAACTGCTACGTCCTCAACCCCCCGGACCGGCAGCGGGGCCACGCCAGCATCAGCCTGAAGGTGCTCACTGAAGAACCCCCAAAGCGCGATTCGACGGTGGCCGTCATCGTGGGTGCCTCCGTGGGCGGCTTCCTGGCCGTGGTCATCCTGGTGCTGATGGTGGTGAAGTGCGTGCGCCGGAAAAAGCAGCAGAGGCTGAACACGGATGATCAGAAGACGGAGGAGGAAGGAAAGACGGACGGCGAAGGCAACCCGGAGGAGGGCACCAAG---------------------------
>Node4|16
ATGGAGGTGATGGCCCCGCCCACCATCTACGCCCTCAACGGCTCCTCCATCCGCCTCACCTGCACCTTCAACTCCTGCTACCAGGTGGACAAGAAGCAGTTCTCCCTCAACTGGACCTACCAGGGCTGTGACAACTGCACAGAAGAGATGTTCCTGCAGTTCAAGCTG------AAGGTGATGCCCATGGAGCTGAACCGCTTTGGGGACCGCGTGGAGTTCACTGGGAACCCCAGCAAGAACGACGTGTCCTTCACCCTCCACAACGTGCAGCTGGAGGACGAGGGCACCTACAACTGCTACGTGATGAACCCCCCTGACCGGCACAAGGGCCACGGCAAGATCAGCCTCCAAGTCCTCACCGAAGAGCCCCCAGAGCGCGACTCCACGGTGGCCGTGATTGTGGGTGCCACGGTGGGGGGCTTCCTGGCTGTGGTCATCCTGGCGCTGGTGGTGGTCAAGTGCGTCCGGCGGAAGAAGCAGCAGAGGCTCAACACGGATGACCAGAAGACGGAGGAGGAGGGCAAGACCGACGGAGAAGGGAACCCGGAGGAGGGCGCCAAG---------------------------
>H_sapiens|6
ATGGAGGTCACAGTACCTGCCACCCTCAACGTCCTCAATGGCTCTGACGCCCGCCTGCCCTGCACCTTCAACTCCTGCTACACAGTGAACCACAAACAGTTCTCCCTGAACTGGACTTACCAGGAGTGCAACAACTGCTCTGAGGAGATGTTCCTCCAGTTCCGCATG------AAGATCATTAACCTGAAGCTGGAGCGGTTTCAAGACCGCGTGGAGTTCTCAGGGAACCCCAGCAAGTACGATGTGTCGGTGATGCTGAGAAACGTGCAGCCGGAGGATGAGGGGATTTACAACTGCTACATCATGAACCCCCCTGACCGCCACCGTGGCCATGGCAAGATCCATCTGCAGGTCCTCATGGAAGAGCCCCCTGAGCGGGACTCCACGGTGGCCGTGATTGTGGGTGCCTCCGTCGGGGGCTTCCTGGCTGTGGTCATCTTGGTGCTGATGGTGGTCAAGTGTGTGAGGAGAAAAAAAGAGCAGAAGCTGAGCACAGATGACCTGAAGACCGAGGAGGAGGGCAAGACGGACGGTGAAGGCAACCCGGATGATGGCGCCAAG---------------------------
>M_musculus|7
ATGGAAGTCACAGCGCCCACCACTCTTAGTGTCCTCAATGGGTCCGATACCCGCCTGCCCTGTACCTTCAACTCCTGCTACACCGTGAACCACAAGCAGTTCTCTCTTAACTGGACTTACCAGGAGTGTAACAATTGCACAGAGGAGATGTTCCTCCAGTTCCGAATG------AAGATCATTAACCTGAAGCTGGAGCGGTTTGGAGACCGCGTGGAGTTCTCAGGGAACCCCAGTAAGTACGACGTGTCAGTGACTCTAAAGAACGTGCAGCTAGAAGACGAAGGCATTTACAACTGCTACATTACCAACCCTCCAGACCGCCACCGCGGCCACGGCAAGATTTACCTGCAGGTCCTTCTAGAAGTACCCCCAGAGCGGGACTCCACGGTGGCGGTCATCGTGGGTGCCTCAGTGGGGGGTTTCCTGGCTGTGGTCATCTTGGTGCTGATGGTGGTCAAATGTGTGAGGAGGAAAAAAGAGCAGAAGCTGAGCACGGATGACCTGAAGACTGAAGAGGAAGGCAAGATGGATGGTGAGGGCAACGCGGAAGATGGCACCAAG---------------------------
>Node5|15
ATGGAGCTGATGGCCCCAACCACCGTCTATGCGCTGAACGGCTCTTCCATCCGCCTCACCTGCACTTTCAATTCCTGCTACCAGGTAGACAAAAAGCAGTTCTCCCTGAACTGGACCTACCAAACCTGTCAGAACTGCACCGAAGAGATGTTCTTGCAGTTTAAGCTG------AAAGTGGTTCCCGTGGAGCTGAACCGTTTTGAGGACCGCGTGGAGTTTACAGGGAACCCCAGCAAGAACGACGTGTCCTTCACCCTCCACAACGTGCAGCTGGAGGATGCAGGGCTGTACAACTGCTACGTGATGAACCCGCCTGACCGGCACAAGGGCCACGGCCAGATCAGCCTCCAAGTTCTCACCGAAGAGCCCCCAGAGCGGGACTCCACAGTGGCCGTGATTGTGGGTGCCACTGTGGGGGGCTTCCTGGCTGTGGTGATCCTGGCCTTGGTCATTGTCAAGTGTGTCCGGCGCAAGAAGCAGCAGAGGCTCAACACGGATGACCAGAAGACCGAAGAAGAGGGCAAGACCGATGGGGAAGGGAACCCGGAGGAAGGCATGAAG---------------------------
>A_carol|0
ATGGAGGTGATGGCCCCGCCCACCATCTACGCCCTCAACGGCTCCTCCATCCGCCTCACCTGCACCTTCAACTCCTGCTACCAGGTGGAGAAGAAGCAGTTCTCCCTCAACTGGACCTACCAGGGTTGTGACAACTGCACAGAAGAGCTGTTCCTGCAGTTCAAGCTG------AAGGTGATGCCCATGGAAGAGAACCGCTTTGGGGACCGCATCGAGTTCACTGGGAACCCCAGCAAGAACGACGTCTCCTTCACGCTCCGCAACGTGCAGCTGGAGGACGAGGGCACCTACCACTGCTACGTGATGAACCCCCCCGACCGGCACAAGGGCCACGGCAAGATCCAGCTCAGAGTCATCACCGAAGAGCCCCCGGAGCGCGACTCCACGGTGGCGGTGATTGTGGGGGCCACGGTGGGGGGCTTCCTGGCCGTGGTCATCCTGGCGCTGGTGGCCGTCAAGTGCGTCCGGCGGAAGAAGCAGCAGCGGCTCAACACCGACGACCAGAAGACGGAGGAGGAGGGCAAGACCGACGGAGAAGGGAACCCCGAGGAGGGGGCCAAG---------------------------
>Node6|14
ATGGAGATGACGGCCGTAACCCCCGTCTATGCGCTGAACGGCTCTTCCATCCGCCTCACCTGCACATTCAATTCATGCTACCAGGTAGACAAAAAGCAGTTCTCCATGAACTGGACCTACCAAACCTGTCAGAACTGCACCGAAGAGATGTTCTTGCAGTTTAAGCTG------AAAGTGGTTCCTGTGGAGCTGAAGCGTTTTGAGGATCGTGTGGAGTTTACGGGGAACCCCACCAAGAACGATGTGTCCTTCACCCTCCACAACGTGCAGCTGGAGGATGCAGGGCTGTACAACTGCTACGTGATGAACCCGCCTGACCGGCACAAGGGCCACTTCCAGATCAGCCTCCAGGTTCTCACCGAAGAGCCCCCAGAGCGGGACTCCACTGTGGCCGTGATTGTGGGTGCCACTGTGGGAGGCTTCCTGGCTGTGGTGATCCTGGCCTTGGTCATTGTCAAGTGTGTCCGGCGCAAGAAGCAGCAGAGGCTCAACACGGATGACCAGAAGACCGAAGAAGAGGGCAAGACAGATGGGGAAGGGAACCCGGAGGAAGGCATGAAG---------------------------
>P_textilis|9
ATGGAGCTGATGGCCCCAACCACCCTCTATGCGCTGAACGGCTCTTCCATCCGCCTCAGCTGCACTTTCCATTCCTGCTACCAGGTAGACAAAAAGCAATTCTCCCTGAACTGGACCTACCAAACCTGCCAGAACTGCACCGAAGAGATGTTCTTGCAGTTTAAGCTG------AAAGTGGTTCCCGTGGAGCTGAACCGTTTTGAGGACCGCGTGGAGTTTACAGGGAACCCCAGCAAGAACGACATGTCCTTCACCCTCCACAACGTGCAGCTGGAGGATGCAGGGCTGTACAACTGCTACGTGATGAACCCGCCTGACCGACAAAAGGGCCACGGCCAGATCAGCCTCCAAGTTCTCACAGAAGAACCCCCAGAGCGGGACTCCACAGTGGCTGTGATTGTGGGGGCCACTGTGGGGGGCTTCCTGGCTGTGGTGATCCTGGCCTTGGTCATTGTGAAGTGTGTCCGGCGCAAGAAGCAGCAGAGGCTCAACACGGATGACCAGAAGACCGAAGAAGAGGGCAAAACCGATGGGGAGGGGAACCCGGAGGAAGGCATGAAG---------------------------
>T_sirtalis|13
ATGGAGATGACGGCCGTAACCCCCGTCTATGCGCTGAACGGCTCTTCCATCCGCCTCACCTGCACATTCAATTCATGCTACCAGGTAGACAAAAAGCAGTTCTCCATGAACTGGACCTACCAAACCTGTCAGAACTGCACCGAAGAGATGTTCTTGCAGTTTAAGCTG------AAAGTGGTTCCTGTGGAGCTGAAGCGCTTTGAGGATCGTGTGGAGTTTACGGGGAACCCCACCAAGAACGATGTGTCCTTCACCCTCCACAACGTGCAGCTGGAGGACGCAGGGCTGTACAACTGCTACGTGATGAACCCGCCTGACCGGCACAAGGGCCACTTCCAGATCAGCCTCCAGGTTCTCACCGAAGAGCCCCCAGAGCGGGACTCCACTGTGGCCGTGATTGTGGGTGCCACTGTGGGAGGCTTCCTGGCTGTGGTGATCCTGGCCTTGGTCATTGTCAAGTGTGTCCGGCGCAAGAAGCAGCAGAGGCTCAACACGGATGACCAGAAGACCGAAGAAGAGGGCAAGACAGATGGGGAAGGGAACCCGGAGGAAGGCATGAAG---------------------------
>T_elegans|10
ATGGAGATGACGGCCGTAACCCCCGTCTATGCGCTGAACGGCTCTTCCATCCGCCTCACCTGCACATTCAATTCATGCTACCAGGTAGACAAAAAGCAGTTCTCCATGAACTGGACCTACCAAACCTGTCAGAACTGCACCGAAGAGATGTTCTTGCAGTTTAAGCTG------AAAGTGGTTCCTGTGGAGCTGAAGCGTTTTGAGGATCGTGTGGAGTTTACGGGGAACCCCACCAAGAACGATGTGTCCTTCACCCTCCACAACGTGCAGCTGGAGGATGCAGGGCTGTACAACTGCTACGTGATGAACCCGCCTGACCGGCACAAGGGCCACTTCCAGATCAGCCTCCAGGTTCTCACCGAAGAGCCCCCAGAGCGGGACTCCACTGTGGCCGTGATTGTGGGTGCCACTGTGGGAGGCTTCCTGGCTGTGGTGATCCTGGCCTTGGTCATTGTCAAGTGTGTCCGGCGCAAGAAGCAGCAGAGGCTCAACACGGATGACCAGAAGACCGAAGAAGAGGGCAAGACAGATGGGGAAGGGAACCCGGAGGAAGGCATGAAG---------------------------
