# Supplementary material for: Sodium Channel β Subunits—An Additional Element in Animal Tetrodotoxin Resistance?
Source: Int J Mol Sci. 2024 Jan 25;25(3):1478. doi: 10.3390/ijms25031478 (PMC10855141; doi:10.3390/ijms25031478)
Supplement: Supplementary file 1 [file ijms-25-01478-s001.zip › CSUBST results/SCNB2/csubst_b.tsv]

branch_name	branch_id	S_sub	N_sub	N_sitewise	branch_length	is_fg	is_mg
A_carol	0	22.1483	11.9144	D30E,M50L,L65E,V72I,H88R,N99H,S116Q,Q118R,L120I,V152A	0.2062	no	no
B_bufo	1	34.0393	16.8613	V3I,T8V,D16N,N24Q,N31I,M50T,V72I,S84A,R110K,H116R,V153L,Q161M	0.3223	no	no
D_rerio	2	44.6737	23.3894	T15S,P20T,I29L,T31P,S35A,S43T,E44S,E66S,E93T,L117F,M142I,V146L,V156I,K161N,T177V,G186A,Q189N	0.4998	no	no
E_electric	3	51.7142	28.8315	P6A,A7Q,D16M,R18K,P20S,K28R,Q41K,S46D,Y54F,M60V,I61T,P62S,L63M,K64W,E66D,E70G,M73K,T75A,L120V,T121P,V139I,E174D,G181A	0.6093	no	no
Node10	4	50.0185	18.8121		0.0000	no	no
G_gallus	5	30.9930	21.1753	T8I,S15T,R18K,D30E,T47S,M50L,M63K,D70N,S79T,H88N,E95Q,M103L,H109Q,G113A,K114S,Q118K,E126K	0.3496	no	no
H_sapiens	6	18.0509	7.7557	T47S,G69Q,T86M,L92P,E184D,T187A	0.1536	no	no
M_musculus	7	34.7112	10.4262	V5A,A7T,N10S,A17T,R88K,M103T,H116Y,M121L,E123V,T177M,P183A	0.2849	no	no
Node1	8	31.3937	18.4083	A11V,K28T,D30N,N31H,T75S,N81Y,V102I,T121M,Q161E,N165S,Q169L,E185D	0.2001	no	no
P_textilis	9	10.2193	4.9272	T20S,N24H,V83M,H109Q	0.0835	no	no
T_elegans	10	0.0000	0.0000		0.0000	no	no
T_rubri	11	65.6174	42.5809	V3I,V5G,P6S,A7N,D16T,R18K,T22I,T31V,S32T,K33H,S35N,E44L,S46G,E49Q,M50K,K55S,N56R,T57K,Y58K,K59G,I61V,K64H,G69R,M73L,T75A,I85F,I87L,R103K,Q110S,L120V,E122K,M142A,V146L,V152I,V156L,H159Y,K160Q,D167E,T177V	1.1012	yes	no
Node9	12	0.0000	0.0000		0.6181	no	no
T_sirtalis	13	2.0000	0.0000		0.0101	no	no
Node6	14	12.1999	8.4299	L3M,M4T,P6V,T8P,L36M,N66K,S79T,G113F	0.1023	yes	no
Node5	15	39.8491	15.2007	V3L,P7T,M61V,M63V,G69E,E95A,T97L,K114Q,V152I,A187M	0.3307	no	no
Node4	16	27.9659	18.9603	N10Y,V17I,K28Q,N31K,R55K,M56L,I60V,N62P,E66N,R110K,S138T,V149A,M151V	0.1675	no	no
Node3	17	37.7278	19.6939	T4M,V5A,A7P,D16S,P20S,I61M,V85F,I97T,H116S,K163R	0.2258	no	no
Node2	18	57.4770	25.6145	M36L,Y54F,K56M,L83V,I87L,D89N,L103M,V123E,V151M,S166T	0.4262	no	no
X_tropical	19	58.4312	31.2894	L9V,H10Y,S15T,I17A,N22K,Q33L,M36V,R41K,G42S,T47S,I60L,I61S,N62Y,Q63H,R64N,S79T,S84T,T86M,E93Q,E95I,E97D,H99Y,H109D,L120R,V145I,P183T,E184G,T190A,L197P	0.6745	no	no
Node8	20	57.5558	32.6512	N10H,T22N,G69Q,D70N,N99H,H112T,V152I,D167E,G175V,E185G,G186E,T187L	0.4424	no	no
Node7	21	0.0000	0.0000		0.2331	no	no
Root	22	0.0000	0.0000		0.0000	no	no
