# Supplementary material for: Sodium Channel β Subunits—An Additional Element in Animal Tetrodotoxin Resistance?
Source: Int J Mol Sci. 2024 Jan 25;25(3):1478. doi: 10.3390/ijms25031478 (PMC10855141; doi:10.3390/ijms25031478)
Supplement: Supplementary file 1 [file ijms-25-01478-s001.zip › CSUBST results/SCNB2/csubst_bs.tsv]

branch_id	site	S_sub	N_sub
0	0	0.0000	0.0000
0	1	0.0043	0.0001
0	2	0.1291	0.0223
0	3	0.0000	0.0037
0	4	0.0037	0.0001
0	5	0.6075	0.0000
0	6	0.0450	0.0435
0	7	0.0235	0.0021
0	8	0.0028	0.1372
0	9	0.1890	0.0084
0	10	0.0416	0.0000
0	11	0.3024	0.0002
0	12	0.0287	0.0000
0	13	0.0031	0.0000
0	14	0.3503	0.0011
0	15	0.0784	0.0003
0	16	0.0089	0.0435
0	17	0.0081	0.0002
0	18	0.0068	0.0000
0	19	0.0110	0.2026
0	20	0.0156	0.0000
0	21	0.0982	0.0001
0	22	0.0003	0.0000
0	23	0.1062	0.0006
0	24	0.0064	0.0000
0	25	0.0092	0.0000
0	26	0.0005	0.0000
0	27	0.0045	0.0402
0	28	0.1216	0.0003
0	29	0.0049	0.5084
0	30	0.2072	0.0495
0	31	0.0128	0.0001
0	32	0.0208	0.0001
0	33	0.0004	0.0000
0	34	0.0041	0.0000
0	35	0.1771	0.0027
0	36	0.0014	0.0000
0	37	0.0000	0.0000
0	38	0.1152	0.0001
0	39	0.0013	0.0000
0	40	0.0824	0.0001
0	41	0.3448	0.5937
0	42	0.2591	0.0000
0	43	0.0098	0.5443
0	44	0.0033	0.0000
0	45	0.0189	0.0000
0	46	0.1659	0.0142
0	47	0.0817	0.0001
0	48	0.0017	0.0000
0	49	0.0090	0.5840
0	50	0.0009	0.0000
0	51	0.1303	0.0003
0	52	0.0005	0.0000
0	53	0.0666	0.0001
0	54	0.0046	0.0647
0	55	0.0149	0.0456
0	56	0.0000	0.0000
0	57	0.0000	0.0000
0	58	0.0747	0.0002
0	59	0.0490	0.0762
0	60	0.0000	0.1765
0	61	0.0228	0.0082
0	62	0.0000	0.3072
0	63	0.6296	0.0547
0	64	0.0000	0.9969
0	65	0.0290	0.0847
0	66	0.2228	0.0000
0	67	0.0018	0.0000
0	68	0.0342	0.0043
0	69	0.0124	0.0019
0	70	0.0285	0.0000
0	71	0.0004	0.9337
0	72	0.0057	0.0002
0	73	0.0836	0.0000
0	74	0.2062	0.0005
0	75	0.0020	0.0000
0	76	0.0016	0.0000
0	77	0.0013	0.0000
0	78	0.0014	0.0021
0	79	0.0016	0.0001
0	80	0.0037	0.0000
0	81	0.0223	0.0000
0	82	0.7080	0.0031
0	83	0.0134	0.0000
0	84	0.0007	0.0001
0	85	0.6217	0.0001
0	86	0.0052	0.0000
0	87	0.0264	0.7132
0	88	0.0029	0.0001
0	89	0.0062	0.0001
0	90	0.0003	0.0000
0	91	0.0048	0.0001
0	92	0.0145	0.0001
0	93	0.3349	0.0001
0	94	0.1766	0.0204
0	95	0.2863	0.0000
0	96	0.0877	0.1913
0	97	0.0008	0.0000
0	98	0.0002	0.9618
0	99	0.0104	0.0000
0	100	0.0010	0.0000
0	101	0.0966	0.0030
0	102	0.0000	0.0032
0	103	0.0023	0.0000
0	104	0.0971	0.0000
0	105	0.5900	0.0000
0	106	0.0004	0.0000
0	107	0.0381	0.0000
0	108	0.0047	0.0009
0	109	0.0053	0.0672
0	110	0.0011	0.0000
0	111	0.0061	0.0000
0	112	0.0043	0.0003
0	113	0.0077	0.0613
0	114	0.0019	0.0001
0	115	0.0004	0.9123
0	116	0.0968	0.0002
0	117	0.0950	0.8108
0	118	0.1508	0.0003
0	119	0.0001	0.9682
0	120	0.4656	0.0001
0	121	0.0012	0.0000
0	122	0.3771	0.0004
0	123	0.0014	0.0000
0	124	0.9612	0.0000
0	125	0.0054	0.0005
0	126	0.3876	0.0001
0	127	0.0097	0.0000
0	128	0.0254	0.0000
0	129	0.0404	0.0000
0	130	0.0085	0.0001
0	131	0.6514	0.0001
0	132	0.0765	0.0003
0	133	0.0144	0.0000
0	134	0.0075	0.0001
0	135	0.6961	0.0000
0	136	0.0003	0.0000
0	137	0.4514	0.0731
0	138	0.0194	0.0002
0	139	0.0453	0.0000
0	140	0.0053	0.0000
0	141	0.0014	0.0000
0	142	0.0018	0.0000
0	143	0.7367	0.0000
0	144	0.0081	0.0001
0	145	0.0626	0.0004
0	146	0.0008	0.0001
0	147	0.0107	0.0000
0	148	0.2235	0.0501
0	149	0.0781	0.0002
0	150	0.1542	0.0452
0	151	0.0028	0.9654
0	152	0.1382	0.0005
0	153	0.0083	0.0001
0	154	0.4946	0.0000
0	155	0.1018	0.0006
0	156	0.0406	0.0001
0	157	0.1363	0.0002
0	158	0.1591	0.0002
0	159	0.0186	0.0001
0	160	0.0015	0.0005
0	161	0.0008	0.0000
0	162	0.9300	0.0053
0	163	0.0714	0.0001
0	164	0.0022	0.0005
0	165	0.8457	0.0000
0	166	0.8926	0.0001
0	167	0.0278	0.0001
0	168	0.0004	0.0000
0	169	0.0011	0.0001
0	170	0.2134	0.0001
0	171	0.1771	0.0002
0	172	0.1044	0.0001
0	173	0.1249	0.0002
0	174	0.0152	0.0000
0	175	0.0131	0.0001
0	176	0.2805	0.0001
0	177	0.2635	0.0001
0	178	0.4642	0.0000
0	179	0.0101	0.0000
0	180	0.1007	0.0000
0	181	0.0026	0.0000
0	182	0.9052	0.0000
0	183	0.0302	0.0002
0	184	0.3283	0.0022
0	185	0.8110	0.0000
0	186	0.0173	0.4856
0	187	0.0018	0.0001
0	188	0.0000	0.0000
0	189	0.0000	0.0000
0	190	0.0000	0.0000
0	191	0.0000	0.0000
0	192	0.0000	0.0000
0	193	0.0000	0.0000
0	194	0.0000	0.0000
0	195	0.0000	0.0000
0	196	0.0000	0.0000
1	0	0.0000	0.0001
1	1	0.0332	0.0031
1	2	0.0070	0.6521
1	3	0.6354	0.0056
1	4	0.2486	0.0085
1	5	0.1267	0.0000
1	6	0.6661	0.0020
1	7	0.1135	0.7477
1	8	0.3223	0.3769
1	9	0.0624	0.1817
1	10	0.0052	0.0001
1	11	0.3511	0.0004
1	12	0.0063	0.0000
1	13	0.1785	0.0000
1	14	0.3015	0.1236
1	15	0.0334	0.7734
1	16	0.0360	0.4213
1	17	0.3716	0.0008
1	18	0.0401	0.0021
1	19	0.0410	0.0012
1	20	0.0656	0.0000
1	21	0.0559	0.4303
1	22	0.0032	0.0001
1	23	0.0021	0.9060
1	24	0.6232	0.0003
1	25	0.1987	0.0000
1	26	0.0057	0.0001
1	27	0.2405	0.0049
1	28	0.0000	0.0219
1	29	0.0280	0.0020
1	30	0.0025	0.8874
1	31	0.0568	0.0008
1	32	0.0069	0.0230
1	33	0.0135	0.0001
1	34	0.0373	0.0003
1	35	0.0000	0.1105
1	36	0.0100	0.0002
1	37	0.0000	0.0000
1	38	0.7198	0.0003
1	39	0.3918	0.0001
1	40	0.0515	0.4584
1	41	0.0732	0.4397
1	42	0.3537	0.0001
1	43	0.0838	0.0399
1	44	0.0149	0.0003
1	45	0.5129	0.0000
1	46	0.6306	0.0897
1	47	0.4715	0.0008
1	48	0.0131	0.0005
1	49	0.0046	0.9735
1	50	0.4045	0.0001
1	51	0.1560	0.0435
1	52	0.0039	0.0009
1	53	0.3448	0.0044
1	54	0.0138	0.5371
1	55	0.0256	0.0198
1	56	0.0000	0.0000
1	57	0.0000	0.0000
1	58	0.0225	0.0010
1	59	0.0078	0.0747
1	60	0.5370	0.0646
1	61	0.1331	0.0574
1	62	0.0084	0.2917
1	63	0.3897	0.3976
1	64	0.0464	0.0005
1	65	0.0862	0.0049
1	66	0.0304	0.0000
1	67	0.0016	0.0000
1	68	0.0184	0.0061
1	69	0.0191	0.0505
1	70	0.3593	0.0002
1	71	0.0440	0.8421
1	72	0.5473	0.0030
1	73	0.0447	0.0000
1	74	0.1025	0.0046
1	75	0.3830	0.0000
1	76	0.1310	0.0002
1	77	0.0161	0.0000
1	78	0.0815	0.0362
1	79	0.0595	0.0002
1	80	0.0356	0.0001
1	81	0.6041	0.0006
1	82	0.2015	0.0045
1	83	0.0185	0.7351
1	84	0.0669	0.0106
1	85	0.2682	0.0191
1	86	0.0059	0.0099
1	87	0.0528	0.0019
1	88	0.2703	0.0033
1	89	0.5393	0.0016
1	90	0.0026	0.0003
1	91	0.1934	0.0008
1	92	0.0813	0.0276
1	93	0.2351	0.0006
1	94	0.0831	0.0103
1	95	0.0543	0.0000
1	96	0.1088	0.3379
1	97	0.1301	0.0001
1	98	0.3617	0.2528
1	99	0.5040	0.0000
1	100	0.0155	0.0000
1	101	0.2720	0.0069
1	102	0.0527	0.0268
1	103	0.2830	0.0002
1	104	0.2473	0.0000
1	105	0.0571	0.0000
1	106	0.0053	0.0002
1	107	0.1571	0.0000
1	108	0.1371	0.0165
1	109	0.0146	0.5212
1	110	0.0138	0.0000
1	111	0.0311	0.0106
1	112	0.3884	0.0000
1	113	0.1090	0.0023
1	114	0.6098	0.0011
1	115	0.0316	0.8779
1	116	0.8353	0.0039
1	117	0.2153	0.0659
1	118	0.0516	0.0017
1	119	0.2011	0.0091
1	120	0.1008	0.0004
1	121	0.1000	0.0003
1	122	0.4116	0.0275
1	123	0.0347	0.0000
1	124	0.1303	0.0000
1	125	0.0414	0.0005
1	126	0.1231	0.0004
1	127	0.1194	0.0004
1	128	0.1559	0.0001
1	129	0.0733	0.0001
1	130	0.4660	0.0094
1	131	0.0347	0.0000
1	132	0.0442	0.0003
1	133	0.4346	0.0288
1	134	0.3892	0.0118
1	135	0.6452	0.0000
1	136	0.1316	0.0001
1	137	0.6271	0.0004
1	138	0.5039	0.0045
1	139	0.6554	0.0000
1	140	0.3324	0.0000
1	141	0.5864	0.0007
1	142	0.0272	0.0004
1	143	0.0182	0.0000
1	144	0.0937	0.0895
1	145	0.1793	0.0049
1	146	0.2076	0.0009
1	147	0.0356	0.0001
1	148	0.0197	0.6338
1	149	0.4644	0.0037
1	150	0.5183	0.0162
1	151	0.1801	0.0811
1	152	0.0070	0.9168
1	153	0.0266	0.0002
1	154	0.0757	0.0000
1	155	0.1305	0.0074
1	156	0.3215	0.0002
1	157	0.1004	0.0001
1	158	0.0109	0.0004
1	159	0.0279	0.0002
1	160	0.0000	0.9067
1	161	0.0350	0.0001
1	162	0.2092	0.0337
1	163	0.0388	0.0001
1	164	0.1293	0.0051
1	165	0.1293	0.0020
1	166	0.0756	0.0728
1	167	0.0576	0.0012
1	168	0.0034	0.0004
1	169	0.0761	0.0002
1	170	0.3959	0.0013
1	171	0.2806	0.0011
1	172	0.4791	0.0008
1	173	0.0444	0.0004
1	174	0.1131	0.0261
1	175	0.0247	0.0006
1	176	0.1634	0.0005
1	177	0.0187	0.0001
1	178	0.2927	0.0000
1	179	0.6835	0.0006
1	180	0.4359	0.0001
1	181	0.0150	0.0011
1	182	0.2658	0.1238
1	183	0.1954	0.0160
1	184	0.0663	0.0053
1	185	0.1542	0.0228
1	186	0.4114	0.0504
1	187	0.0227	0.0001
1	188	0.0094	0.0022
1	189	0.0545	0.4454
1	190	0.0000	0.0000
1	191	0.0000	0.0000
1	192	0.0109	0.0259
1	193	0.0362	0.0000
1	194	0.0765	0.0033
1	195	0.5126	0.0264
1	196	0.1206	0.1488
2	0	0.0000	0.0000
2	1	0.0128	0.0011
2	2	0.4691	0.0520
2	3	0.0296	0.9340
2	4	0.0940	0.0102
2	5	0.5142	0.0646
2	6	0.3024	0.1700
2	7	0.1004	0.5613
2	8	0.1315	0.0087
2	9	0.6334	0.0010
2	10	0.6288	0.0000
2	11	0.4983	0.0007
2	12	0.9321	0.0000
2	13	0.5568	0.0000
2	14	0.2102	0.6143
2	15	0.2001	0.3280
2	16	0.1879	0.0247
2	17	0.2061	0.3410
2	18	0.0287	0.0048
2	19	0.0403	0.9483
2	20	0.6476	0.0000
2	21	0.5749	0.0027
2	22	0.0282	0.0000
2	23	0.6151	0.0040
2	24	0.8788	0.0000
2	25	0.1314	0.0000
2	26	0.0989	0.0000
2	27	0.1701	0.0752
2	28	0.0165	0.9588
2	29	0.5500	0.0004
2	30	0.0201	0.8741
2	31	0.0306	0.0236
2	32	0.0134	0.1151
2	33	0.0109	0.0000
2	34	0.0072	0.9766
2	35	0.0000	0.0009
2	36	0.0600	0.0001
2	37	0.0000	0.0000
2	38	0.4516	0.0001
2	39	0.2071	0.0000
2	40	0.0805	0.0360
2	41	0.0610	0.0059
2	42	0.1043	0.7867
2	43	0.0232	0.8554
2	44	0.0691	0.0001
2	45	0.0471	0.2195
2	46	0.0525	0.0004
2	47	0.1647	0.0004
2	48	0.0129	0.0049
2	49	0.0000	0.0005
2	50	0.7472	0.0000
2	51	0.0000	0.0023
2	52	0.1167	0.0014
2	53	0.0407	0.0322
2	54	0.0632	0.0464
2	55	0.0330	0.1028
2	56	0.1466	0.4122
2	57	0.0644	0.3501
2	58	0.4542	0.0029
2	59	0.0000	0.1405
2	60	0.1279	0.0905
2	61	0.3911	0.1024
2	62	0.3602	0.2226
2	63	0.0631	0.4528
2	64	0.1635	0.7114
2	65	0.0111	0.9734
2	66	0.4734	0.0000
2	67	0.0086	0.0000
2	68	0.1485	0.0014
2	69	0.0336	0.2680
2	70	0.0501	0.0000
2	71	0.7689	0.0028
2	72	0.0000	0.4510
2	73	0.5489	0.0001
2	74	0.4254	0.3505
2	75	0.2094	0.0000
2	76	0.0131	0.0001
2	77	0.0747	0.0012
2	78	0.4244	0.0029
2	79	0.3649	0.0003
2	80	0.8277	0.0000
2	81	0.0221	0.0001
2	82	0.7958	0.0024
2	83	0.1375	0.0003
2	84	0.0056	0.0460
2	85	0.2859	0.0004
2	86	0.0156	0.0326
2	87	0.7024	0.0029
2	88	0.0107	0.0001
2	89	0.1900	0.0006
2	90	0.0027	0.0001
2	91	0.0976	0.0004
2	92	0.0005	0.9977
2	93	0.7945	0.0002
2	94	0.2444	0.0011
2	95	0.9173	0.0000
2	96	0.2004	0.0079
2	97	0.1404	0.0000
2	98	0.0259	0.0007
2	99	0.1559	0.0000
2	100	0.0037	0.0000
2	101	0.1584	0.0021
2	102	0.1318	0.0287
2	103	0.6558	0.0000
2	104	0.1147	0.0000
2	105	0.3504	0.0000
2	106	0.0907	0.0001
2	107	0.0244	0.0000
2	108	0.1183	0.0038
2	109	0.0383	0.0829
2	110	0.4049	0.0000
2	111	0.0025	0.0000
2	112	0.7445	0.0000
2	113	0.1056	0.5482
2	114	0.1140	0.0005
2	115	0.0170	0.0091
2	116	0.0185	0.9760
2	117	0.0077	0.9463
2	118	0.5409	0.0009
2	119	0.2058	0.3919
2	120	0.2711	0.0059
2	121	0.1189	0.0019
2	122	0.4639	0.0042
2	123	0.0155	0.0000
2	124	0.2006	0.0000
2	125	0.0119	0.0000
2	126	0.0554	0.0003
2	127	0.0555	0.0001
2	128	0.6899	0.0001
2	129	0.8497	0.0001
2	130	0.1658	0.0055
2	131	0.0982	0.0000
2	132	0.1525	0.0012
2	133	0.6311	0.0046
2	134	0.0543	0.0097
2	135	0.8014	0.0000
2	136	0.0535	0.0000
2	137	0.6630	0.0001
2	138	0.3607	0.0453
2	139	0.5507	0.0000
2	140	0.1542	0.0000
2	141	0.0255	0.7849
2	142	0.3443	0.0002
2	143	0.0075	0.0000
2	144	0.0738	0.0058
2	145	0.1158	0.5740
2	146	0.5508	0.0004
2	147	0.0410	0.0002
2	148	0.1023	0.0036
2	149	0.0000	0.0025
2	150	0.3366	0.0048
2	151	0.1628	0.0706
2	152	0.1557	0.0014
2	153	0.8507	0.0002
2	154	0.2715	0.0000
2	155	0.0134	0.6349
2	156	0.9096	0.0000
2	157	0.1406	0.0001
2	158	0.1277	0.0067
2	159	0.0541	0.0036
2	160	0.0084	0.9590
2	161	0.0206	0.0001
2	162	0.1229	0.0082
2	163	0.3076	0.0004
2	164	0.0056	0.0039
2	165	0.0742	0.0001
2	166	0.5542	0.0264
2	167	0.3237	0.0152
2	168	0.0065	0.0010
2	169	0.0221	0.0003
2	170	0.0000	0.0007
2	171	0.6231	0.0006
2	172	0.6145	0.0004
2	173	0.6117	0.0283
2	174	0.0954	0.0000
2	175	0.0213	0.0001
2	176	0.2858	0.5233
2	177	0.0193	0.0003
2	178	0.4965	0.0000
2	179	0.0362	0.0006
2	180	0.3110	0.0295
2	181	0.3402	0.0264
2	182	0.5075	0.0279
2	183	0.0570	0.0012
2	184	0.3638	0.0185
2	185	0.0618	0.8845
2	186	0.6465	0.0239
2	187	0.0220	0.0003
2	188	0.0406	0.7668
2	189	0.7196	0.0569
2	190	0.0000	0.0000
2	191	0.0000	0.0000
2	192	0.0000	0.0000
2	193	0.0000	0.0000
2	194	0.0000	0.0000
2	195	0.0000	0.0000
2	196	0.0000	0.0000
3	0	0.0000	0.0000
3	1	0.0128	0.0011
3	2	0.6350	0.0520
3	3	0.2303	0.5652
3	4	0.0940	0.0102
3	5	0.0024	0.9629
3	6	0.0022	0.8989
3	7	0.0997	0.7876
3	8	0.1315	0.0087
3	9	0.3656	0.0010
3	10	0.4733	0.0000
3	11	0.6455	0.0007
3	12	0.0679	0.0000
3	13	0.5467	0.0000
3	14	0.4347	0.3882
3	15	0.0000	0.9908
3	16	0.1879	0.0247
3	17	0.1627	0.6595
3	18	0.0287	0.0048
3	19	0.0463	0.7319
3	20	0.3524	0.0000
3	21	0.6821	0.0027
3	22	0.0282	0.0000
3	23	0.5007	0.0040
3	24	0.1890	0.0000
3	25	0.1314	0.0000
3	26	0.9011	0.0000
3	27	0.0631	0.9276
3	28	0.2655	0.1031
3	29	0.4496	0.0004
3	30	0.1321	0.3706
3	31	0.0306	0.0236
3	32	0.0134	0.1151
3	33	0.0109	0.0000
3	34	0.4533	0.0286
3	35	0.0000	0.0009
3	36	0.0600	0.0001
3	37	0.0000	0.0000
3	38	0.8926	0.0001
3	39	0.7929	0.0000
3	40	0.0013	0.9719
3	41	0.0610	0.0059
3	42	0.3469	0.2488
3	43	0.4282	0.3562
3	44	0.0691	0.0001
3	45	0.0017	0.9542
3	46	0.0525	0.0004
3	47	0.1647	0.0004
3	48	0.0129	0.0049
3	49	0.0000	0.0005
3	50	0.2528	0.0000
3	51	0.0000	0.0023
3	52	0.1167	0.0014
3	53	0.0030	0.9678
3	54	0.0632	0.0464
3	55	0.0330	0.1028
3	56	0.0000	0.0000
3	57	0.0000	0.0000
3	58	0.5429	0.0029
3	59	0.0601	0.9222
3	60	0.0027	0.9883
3	61	0.0565	0.9062
3	62	0.0000	0.7810
3	63	0.0000	0.9816
3	64	0.2607	0.6269
3	65	0.1527	0.7320
3	66	0.5426	0.0000
3	67	0.0086	0.0000
3	68	0.8634	0.0014
3	69	0.0087	0.9726
3	70	0.0501	0.0000
3	71	0.7142	0.0028
3	72	0.0073	0.8065
3	73	0.4511	0.0001
3	74	0.0670	0.6829
3	75	0.7982	0.0000
3	76	0.0131	0.0001
3	77	0.0747	0.0012
3	78	0.5726	0.0029
3	79	0.6348	0.0003
3	80	0.1723	0.0000
3	81	0.0221	0.0001
3	82	0.4391	0.0024
3	83	0.1375	0.0003
3	84	0.0056	0.0460
3	85	0.2859	0.0004
3	86	0.0156	0.0326
3	87	0.7702	0.0029
3	88	0.0107	0.0001
3	89	0.1900	0.0006
3	90	0.0027	0.0001
3	91	0.0976	0.0004
3	92	0.0849	0.0048
3	93	0.2053	0.0002
3	94	0.2444	0.0011
3	95	0.2226	0.0000
3	96	0.2004	0.0079
3	97	0.8596	0.0000
3	98	0.0259	0.0007
3	99	0.1559	0.0000
3	100	0.0037	0.0000
3	101	0.1584	0.0021
3	102	0.1318	0.0287
3	103	0.3441	0.0000
3	104	0.1147	0.0000
3	105	0.9054	0.0000
3	106	0.9092	0.0001
3	107	0.0244	0.0000
3	108	0.1183	0.0038
3	109	0.0383	0.0829
3	110	0.6607	0.0000
3	111	0.0025	0.0000
3	112	0.3246	0.0000
3	113	0.0019	0.9715
3	114	0.1140	0.0005
3	115	0.0170	0.0091
3	116	0.4286	0.0296
3	117	0.2419	0.5911
3	118	0.8122	0.0009
3	119	0.1252	0.6565
3	120	0.0006	0.9978
3	121	0.8792	0.0019
3	122	0.7047	0.0042
3	123	0.0155	0.0000
3	124	0.9589	0.0000
3	125	0.0119	0.0000
3	126	0.9600	0.0003
3	127	0.0555	0.0001
3	128	0.3977	0.0001
3	129	0.2989	0.0001
3	130	0.8313	0.0055
3	131	0.9494	0.0000
3	132	0.1525	0.0012
3	133	0.5755	0.0046
3	134	0.0543	0.0097
3	135	0.6276	0.0000
3	136	0.9480	0.0000
3	137	0.3818	0.0001
3	138	0.0231	0.9552
3	139	0.5779	0.0000
3	140	0.1542	0.0000
3	141	0.0000	0.4021
3	142	0.7970	0.0002
3	143	0.9987	0.0000
3	144	0.0738	0.0058
3	145	0.0703	0.4602
3	146	0.4516	0.0004
3	147	0.0410	0.0002
3	148	0.1023	0.0036
3	149	0.0000	0.0025
3	150	0.7530	0.0048
3	151	0.1628	0.0706
3	152	0.1557	0.0014
3	153	0.1491	0.0002
3	154	0.2715	0.0000
3	155	0.2071	0.3992
3	156	0.1518	0.0000
3	157	0.9020	0.0001
3	158	0.8655	0.0067
3	159	0.0541	0.0036
3	160	0.2899	0.0791
3	161	0.0206	0.0001
3	162	0.1229	0.0082
3	163	0.7203	0.0004
3	164	0.0056	0.0039
3	165	0.9298	0.0001
3	166	0.4194	0.0264
3	167	0.6611	0.0152
3	168	0.0065	0.0010
3	169	0.0221	0.0003
3	170	0.0000	0.0007
3	171	0.3764	0.0006
3	172	0.3851	0.0004
3	173	0.0060	0.9720
3	174	0.0954	0.0000
3	175	0.0213	0.0001
3	176	0.3540	0.4870
3	177	0.0193	0.0003
3	178	0.5703	0.0000
3	179	0.0362	0.0006
3	180	0.0091	0.9722
3	181	0.7835	0.0264
3	182	0.7091	0.0279
3	183	0.0570	0.0012
3	184	0.6177	0.0185
3	185	0.4527	0.1355
3	186	0.4062	0.0239
3	187	0.0220	0.0003
3	188	0.0280	0.4119
3	189	0.5707	0.0569
3	190	0.0000	0.0000
3	191	0.0000	0.0000
3	192	0.0000	0.0000
3	193	0.0000	0.0000
3	194	0.0000	0.0000
3	195	0.0000	0.0000
3	196	0.0000	0.0000
4	0	0.0000	0.0000
4	1	0.0253	0.0021
4	2	0.5606	0.0988
4	3	0.2223	0.6753
4	4	0.1718	0.0203
4	5	0.4876	0.1230
4	6	0.3327	0.3002
4	7	0.1006	0.7448
4	8	0.2267	0.0172
4	9	0.4632	0.0019
4	10	0.5758	0.0001
4	11	0.6142	0.0013
4	12	0.1265	0.0000
4	13	0.5919	0.0000
4	14	0.3667	0.4769
4	15	0.2014	0.5199
4	16	0.3049	0.0483
4	17	0.2724	0.4498
4	18	0.0556	0.0095
4	19	0.1956	0.4672
4	20	0.4564	0.0000
4	21	0.6701	0.0054
4	22	0.0548	0.0001
4	23	0.5935	0.0081
4	24	0.3252	0.0001
4	25	0.2283	0.0000
4	26	0.1782	0.0000
4	27	0.2607	0.1395
4	28	0.3402	0.1919
4	29	0.4946	0.0008
4	30	0.1501	0.5774
4	31	0.0583	0.0464
4	32	0.0237	0.2088
4	33	0.0215	0.0000
4	34	0.5465	0.0557
4	35	0.0000	0.0018
4	36	0.1128	0.0001
4	37	0.0000	0.0000
4	38	0.5891	0.0002
4	39	0.3284	0.0000
4	40	0.1424	0.0699
4	41	0.1138	0.0117
4	42	0.3938	0.3893
4	43	0.1925	0.5559
4	44	0.1286	0.0002
4	45	0.0750	0.3748
4	46	0.1003	0.0009
4	47	0.2750	0.0008
4	48	0.0253	0.0097
4	49	0.0000	0.0010
4	50	0.3778	0.0001
4	51	0.0000	0.0046
4	52	0.2119	0.0027
4	53	0.0756	0.0623
4	54	0.1130	0.0899
4	55	0.0578	0.1898
4	56	0.1533	0.6024
4	57	0.0910	0.5249
4	58	0.4931	0.0058
4	59	0.0048	0.2522
4	60	0.2078	0.1674
4	61	0.4406	0.1854
4	62	0.3342	0.3478
4	63	0.1049	0.6280
4	64	0.2112	0.6854
4	65	0.2651	0.4493
4	66	0.5134	0.0000
4	67	0.0171	0.0000
4	68	0.2561	0.0028
4	69	0.0508	0.4202
4	70	0.0969	0.0000
4	71	0.6556	0.0057
4	72	0.0046	0.6455
4	73	0.4952	0.0001
4	74	0.3043	0.4767
4	75	0.3342	0.0000
4	76	0.0259	0.0001
4	77	0.1411	0.0024
4	78	0.4861	0.0058
4	79	0.4632	0.0006
4	80	0.2852	0.0001
4	81	0.0431	0.0003
4	82	0.6195	0.0048
4	83	0.2416	0.0005
4	84	0.0113	0.0883
4	85	0.4598	0.0007
4	86	0.0302	0.0633
4	87	0.7182	0.0057
4	88	0.0212	0.0002
4	89	0.3271	0.0012
4	90	0.0054	0.0002
4	91	0.1826	0.0007
4	92	0.1547	0.0096
4	93	0.3262	0.0004
4	94	0.3688	0.0021
4	95	0.3762	0.0000
4	96	0.3187	0.0158
4	97	0.2414	0.0000
4	98	0.0504	0.0013
4	99	0.2632	0.0000
4	100	0.0073	0.0000
4	101	0.2807	0.0042
4	102	0.2297	0.0560
4	103	0.4514	0.0001
4	104	0.2067	0.0000
4	105	0.5077	0.0000
4	106	0.1650	0.0002
4	107	0.0479	0.0000
4	108	0.2084	0.0076
4	109	0.0685	0.1566
4	110	0.5282	0.0000
4	111	0.0050	0.0000
4	112	0.4759	0.0000
4	113	0.1174	0.7021
4	114	0.2021	0.0010
4	115	0.0332	0.0180
4	116	0.5888	0.0577
4	117	0.1052	0.7544
4	118	0.6899	0.0017
4	119	0.2295	0.5101
4	120	0.4223	0.0117
4	121	0.2090	0.0038
4	122	0.6104	0.0083
4	123	0.0306	0.0000
4	124	0.3413	0.0000
4	125	0.0236	0.0000
4	126	0.1061	0.0005
4	127	0.1049	0.0002
4	128	0.5369	0.0001
4	129	0.4713	0.0001
4	130	0.2757	0.0110
4	131	0.1821	0.0000
4	132	0.2672	0.0024
4	133	0.6490	0.0091
4	134	0.1018	0.0192
4	135	0.7291	0.0000
4	136	0.1015	0.0000
4	137	0.5032	0.0001
4	138	0.5042	0.0866
4	139	0.6099	0.0000
4	140	0.2762	0.0000
4	141	0.0147	0.5858
4	142	0.5228	0.0005
4	143	0.0149	0.0000
4	144	0.1389	0.0115
4	145	0.1385	0.5260
4	146	0.4974	0.0009
4	147	0.0796	0.0004
4	148	0.1881	0.0072
4	149	0.0000	0.0050
4	150	0.4923	0.0096
4	151	0.2678	0.1315
4	152	0.2762	0.0027
4	153	0.2537	0.0003
4	154	0.3956	0.0000
4	155	0.1797	0.5046
4	156	0.2701	0.0000
4	157	0.2503	0.0001
4	158	0.2210	0.0134
4	159	0.1020	0.0071
4	160	0.3667	0.1496
4	161	0.0404	0.0002
4	162	0.2136	0.0162
4	163	0.4419	0.0007
4	164	0.0111	0.0077
4	165	0.1380	0.0002
4	166	0.4650	0.0515
4	167	0.4280	0.0300
4	168	0.0128	0.0021
4	169	0.0431	0.0006
4	170	0.0000	0.0013
4	171	0.4690	0.0011
4	172	0.4733	0.0008
4	173	0.4407	0.0549
4	174	0.1772	0.0000
4	175	0.0416	0.0001
4	176	0.3403	0.5096
4	177	0.0378	0.0006
4	178	0.5591	0.0000
4	179	0.0697	0.0011
4	180	0.4711	0.0573
4	181	0.4948	0.0515
4	182	0.6295	0.0547
4	183	0.1074	0.0024
4	184	0.4495	0.0365
4	185	0.5053	0.2393
4	186	0.5164	0.0472
4	187	0.0431	0.0006
4	188	0.0491	0.5943
4	189	0.6681	0.1100
4	190	0.0000	0.0000
4	191	0.0000	0.0000
4	192	0.0000	0.0000
4	193	0.0000	0.0000
4	194	0.0000	0.0000
4	195	0.0000	0.0000
4	196	0.0000	0.0000
5	0	0.0000	0.0000
5	1	0.0124	0.0001
5	2	0.8200	0.0042
5	3	0.0000	0.0131
5	4	0.0251	0.0055
5	5	0.4870	0.0000
5	6	0.8699	0.0476
5	7	0.0003	0.9817
5	8	0.0090	0.1386
5	9	0.1226	0.0541
5	10	0.0120	0.0003
5	11	0.6833	0.0002
5	12	0.1428	0.0000
5	13	0.0090	0.0000
5	14	0.0047	0.9785
5	15	0.6934	0.0101
5	16	0.4593	0.4500
5	17	0.0001	0.9924
5	18	0.0546	0.0001
5	19	0.0532	0.4278
5	20	0.0339	0.0000
5	21	0.0517	0.0002
5	22	0.0004	0.0000
5	23	0.0460	0.0002
5	24	0.0049	0.0000
5	25	0.0144	0.0000
5	26	0.0008	0.0000
5	27	0.0325	0.1911
5	28	0.0626	0.0009
5	29	0.0072	0.5140
5	30	0.0268	0.3352
5	31	0.0597	0.0002
5	32	0.0081	0.0001
5	33	0.0008	0.0000
5	34	0.0123	0.0000
5	35	0.1866	0.0025
5	36	0.0021	0.0000
5	37	0.0000	0.0000
5	38	0.5948	0.0001
5	39	0.0041	0.0000
5	40	0.0272	0.0002
5	41	0.1019	0.4680
5	42	0.5194	0.0000
5	43	0.0892	0.8947
5	44	0.0095	0.0000
5	45	0.0295	0.0000
5	46	0.0141	0.8420
5	47	0.3609	0.0002
5	48	0.0024	0.0001
5	49	0.0106	0.5913
5	50	0.0032	0.0000
5	51	0.1451	0.0011
5	52	0.0007	0.0001
5	53	0.0249	0.0005
5	54	0.2606	0.2542
5	55	0.0000	0.0475
5	56	0.0000	0.0000
5	57	0.0000	0.0000
5	58	0.0260	0.0002
5	59	0.0033	0.0761
5	60	0.0000	0.1857
5	61	0.0121	0.0542
5	62	0.0003	0.9760
5	63	0.0120	0.6271
5	64	0.0182	0.0007
5	65	0.5550	0.0571
5	66	0.2284	0.0000
5	67	0.9777	0.0000
5	68	0.1298	0.0018
5	69	0.0003	0.9615
5	70	0.9154	0.0001
5	71	0.0429	0.0104
5	72	0.0099	0.0002
5	73	0.0487	0.0000
5	74	0.2067	0.0045
5	75	0.0051	0.0000
5	76	0.0026	0.0000
5	77	0.0020	0.0000
5	78	0.0005	0.9916
5	79	0.0049	0.0001
5	80	0.0123	0.0002
5	81	0.0313	0.0000
5	82	0.1310	0.0027
5	83	0.0554	0.0001
5	84	0.0014	0.0053
5	85	0.3536	0.0002
5	86	0.0317	0.0008
5	87	0.0035	0.8957
5	88	0.0067	0.0004
5	89	0.0112	0.0001
5	90	0.0005	0.0000
5	91	0.0165	0.0001
5	92	0.0535	0.0002
5	93	0.3320	0.0001
5	94	0.0019	0.9665
5	95	0.2825	0.0000
5	96	0.1002	0.1978
5	97	0.0014	0.0000
5	98	0.0059	0.0093
5	99	0.0177	0.0000
5	100	0.0044	0.0000
5	101	0.6194	0.0281
5	102	0.0382	0.9073
5	103	0.0054	0.0000
5	104	0.0702	0.0000
5	105	0.8427	0.0000
5	106	0.0006	0.0000
5	107	0.0960	0.0001
5	108	0.0001	0.9956
5	109	0.2623	0.2010
5	110	0.0017	0.0000
5	111	0.0472	0.0000
5	112	0.0002	0.9934
5	113	0.0005	0.9852
5	114	0.0102	0.0002
5	115	0.0083	0.1140
5	116	0.3064	0.0004
5	117	0.0307	0.7419
5	118	0.8522	0.0005
5	119	0.0402	0.0026
5	120	0.5497	0.0006
5	121	0.0018	0.0000
5	122	0.4562	0.0030
5	123	0.0042	0.0000
5	124	0.0234	0.0000
5	125	0.0001	0.9905
5	126	0.4048	0.0001
5	127	0.9348	0.0001
5	128	0.8780	0.0000
5	129	0.0190	0.0000
5	130	0.0156	0.0002
5	131	0.2866	0.0000
5	132	0.6786	0.0005
5	133	0.8488	0.0005
5	134	0.0145	0.0002
5	135	0.0421	0.0000
5	136	0.0011	0.0000
5	137	0.1494	0.0399
5	138	0.0569	0.0003
5	139	0.9058	0.0000
5	140	0.0221	0.0000
5	141	0.0030	0.0000
5	142	0.0030	0.0000
5	143	0.7439	0.0000
5	144	0.0122	0.0003
5	145	0.0222	0.0003
5	146	0.0030	0.0002
5	147	0.0623	0.0001
5	148	0.0829	0.1453
5	149	0.0370	0.0001
5	150	0.0000	0.2752
5	151	0.1388	0.0572
5	152	0.7513	0.0008
5	153	0.0433	0.0001
5	154	0.5170	0.0000
5	155	0.4430	0.0010
5	156	0.8315	0.0006
5	157	0.1655	0.0005
5	158	0.1125	0.0001
5	159	0.1015	0.0002
5	160	0.0027	0.0071
5	161	0.0027	0.0000
5	162	0.0338	0.0223
5	163	0.3539	0.0002
5	164	0.0035	0.0068
5	165	0.1256	0.0002
5	166	0.0299	0.0001
5	167	0.8190	0.0001
5	168	0.0006	0.0002
5	169	0.0029	0.0001
5	170	0.2208	0.0001
5	171	0.1377	0.0002
5	172	0.0541	0.0001
5	173	0.3924	0.0001
5	174	0.9707	0.0000
5	175	0.0062	0.0001
5	176	0.3055	0.0001
5	177	0.2525	0.0001
5	178	0.8508	0.0000
5	179	0.0082	0.0000
5	180	0.3680	0.0000
5	181	0.0037	0.0001
5	182	0.0302	0.0000
5	183	0.1231	0.0007
5	184	0.3080	0.0158
5	185	0.0853	0.0000
5	186	0.0302	0.3572
5	187	0.0067	0.0001
5	188	0.0000	0.0000
5	189	0.0000	0.0000
5	190	0.0000	0.0000
5	191	0.0000	0.0000
5	192	0.0000	0.0000
5	193	0.0000	0.0000
5	194	0.0000	0.0000
5	195	0.0000	0.0000
5	196	0.0000	0.0000
6	0	0.0000	0.0000
6	1	0.1061	0.0001
6	2	0.0674	0.0013
6	3	0.0230	0.0008
6	4	0.4308	0.4369
6	5	0.4642	0.0000
6	6	0.0106	0.0476
6	7	0.1949	0.0005
6	8	0.2032	0.0197
6	9	0.1846	0.0337
6	10	0.0070	0.0170
6	11	0.0129	0.0000
6	12	0.0035	0.0000
6	13	0.0880	0.0000
6	14	0.4557	0.0004
6	15	0.3010	0.0033
6	16	0.0069	0.4929
6	17	0.0067	0.0000
6	18	0.0290	0.0001
6	19	0.0047	0.0006
6	20	0.1631	0.0000
6	21	0.0120	0.0001
6	22	0.0003	0.0000
6	23	0.0066	0.0001
6	24	0.0024	0.0000
6	25	0.0086	0.0000
6	26	0.0005	0.0000
6	27	0.5138	0.0266
6	28	0.0147	0.0006
6	29	0.0035	0.0227
6	30	0.0037	0.0045
6	31	0.5145	0.0002
6	32	0.0013	0.0001
6	33	0.0005	0.0000
6	34	0.1062	0.0000
6	35	0.4537	0.0034
6	36	0.0013	0.0000
6	37	0.0000	0.0000
6	38	0.0298	0.0000
6	39	0.0029	0.0000
6	40	0.0022	0.0001
6	41	0.0071	0.0072
6	42	0.4360	0.0000
6	43	0.0114	0.0136
6	44	0.1012	0.0000
6	45	0.0174	0.0000
6	46	0.0107	0.8225
6	47	0.0279	0.0001
6	48	0.0014	0.0000
6	49	0.0000	0.0003
6	50	0.0022	0.0000
6	51	0.0336	0.0005
6	52	0.0004	0.0000
6	53	0.0027	0.0004
6	54	0.3322	0.0065
6	55	0.0000	0.0003
6	56	0.0000	0.0000
6	57	0.0000	0.0000
6	58	0.0030	0.0001
6	59	0.0008	0.0008
6	60	0.0100	0.0005
6	61	0.0072	0.0006
6	62	0.0139	0.0094
6	63	0.0103	0.0123
6	64	0.0097	0.0001
6	65	0.0340	0.0006
6	66	0.0526	0.0000
6	67	0.0002	0.0000
6	68	0.0005	0.9759
6	69	0.0019	0.0008
6	70	0.0060	0.0000
6	71	0.0132	0.0004
6	72	0.0060	0.0001
6	73	0.0059	0.0000
6	74	0.0051	0.0062
6	75	0.0034	0.0000
6	76	0.0016	0.0000
6	77	0.0012	0.0000
6	78	0.0777	0.0001
6	79	0.0034	0.0001
6	80	0.0021	0.0021
6	81	0.7600	0.0001
6	82	0.0202	0.0010
6	83	0.4039	0.0001
6	84	0.0244	0.0025
6	85	0.0000	0.9713
6	86	0.3711	0.0015
6	87	0.2144	0.4795
6	88	0.0045	0.0003
6	89	0.0070	0.0001
6	90	0.0003	0.0000
6	91	0.0008	0.9902
6	92	0.2983	0.0001
6	93	0.3948	0.0001
6	94	0.3172	0.0004
6	95	0.4445	0.0000
6	96	0.0257	0.0017
6	97	0.0009	0.0000
6	98	0.0036	0.0003
6	99	0.0108	0.0000
6	100	0.0032	0.0000
6	101	0.1357	0.0511
6	102	0.0000	0.0441
6	103	0.0036	0.0000
6	104	0.2525	0.0000
6	105	0.4900	0.0000
6	106	0.0004	0.0000
6	107	0.0313	0.0000
6	108	0.0022	0.0000
6	109	0.6048	0.0041
6	110	0.0010	0.0000
6	111	0.4163	0.0000
6	112	0.0053	0.0000
6	113	0.0086	0.0006
6	114	0.1158	0.0001
6	115	0.5818	0.0533
6	116	0.0212	0.0001
6	117	0.0180	0.0057
6	118	0.0090	0.0001
6	119	0.2161	0.0001
6	120	0.0000	0.3119
6	121	0.0011	0.0000
6	122	0.2570	0.2068
6	123	0.0029	0.0000
6	124	0.8405	0.0000
6	125	0.0086	0.0001
6	126	0.0149	0.0000
6	127	0.0026	0.0000
6	128	0.0085	0.0000
6	129	0.0031	0.0000
6	130	0.0098	0.0002
6	131	0.3075	0.0001
6	132	0.3183	0.0004
6	133	0.1534	0.0004
6	134	0.0092	0.0001
6	135	0.0014	0.0000
6	136	0.0008	0.0000
6	137	0.1926	0.0001
6	138	0.6091	0.0006
6	139	0.0119	0.0000
6	140	0.1855	0.0000
6	141	0.0020	0.0000
6	142	0.0019	0.0000
6	143	0.0002	0.0000
6	144	0.0072	0.0002
6	145	0.0041	0.0001
6	146	0.0021	0.0001
6	147	0.0085	0.0000
6	148	0.0265	0.0029
6	149	0.0061	0.0001
6	150	0.0000	0.0028
6	151	0.0274	0.0029
6	152	0.0245	0.0003
6	153	0.3348	0.0001
6	154	0.0218	0.0000
6	155	0.0462	0.0003
6	156	0.0142	0.0001
6	157	0.2399	0.0001
6	158	0.0020	0.0000
6	159	0.0124	0.0000
6	160	0.0047	0.0323
6	161	0.0019	0.0000
6	162	0.0035	0.0214
6	163	0.0240	0.0000
6	164	0.0005	0.0068
6	165	0.5617	0.0004
6	166	0.0024	0.0000
6	167	0.0138	0.0000
6	168	0.0037	0.0058
6	169	0.0020	0.0001
6	170	0.3173	0.0001
6	171	0.2204	0.0001
6	172	0.0090	0.0001
6	173	0.6015	0.0001
6	174	0.0060	0.0000
6	175	0.0016	0.0001
6	176	0.0842	0.0075
6	177	0.4119	0.0001
6	178	0.0154	0.0000
6	179	0.0621	0.0000
6	180	0.0265	0.0000
6	181	0.0022	0.0000
6	182	0.0091	0.0027
6	183	0.0034	0.9266
6	184	0.0095	0.0095
6	185	0.0105	0.0000
6	186	0.0022	0.6275
6	187	0.0048	0.0001
6	188	0.0000	0.0000
6	189	0.0000	0.0000
6	190	0.0000	0.0000
6	191	0.0000	0.0000
6	192	0.0000	0.0000
6	193	0.0000	0.0000
6	194	0.0000	0.0000
6	195	0.0000	0.0000
6	196	0.0000	0.0000
7	0	0.0000	0.0000
7	1	0.8938	0.0001
7	2	0.0674	0.0013
7	3	0.0230	0.0008
7	4	0.1150	0.5645
7	5	0.5898	0.0000
7	6	0.0009	0.9680
7	7	0.8508	0.0005
7	8	0.8048	0.0197
7	9	0.0113	0.9714
7	10	0.0070	0.0170
7	11	0.0129	0.0000
7	12	0.0035	0.0000
7	13	0.9160	0.0000
7	14	0.5576	0.0004
7	15	0.6956	0.0033
7	16	0.0108	0.7467
7	17	0.0067	0.0000
7	18	0.0290	0.0001
7	19	0.0047	0.0006
7	20	0.8369	0.0000
7	21	0.0120	0.0001
7	22	0.0003	0.0000
7	23	0.0066	0.0001
7	24	0.0024	0.0000
7	25	0.0086	0.0000
7	26	0.0005	0.0000
7	27	0.6162	0.0266
7	28	0.0147	0.0006
7	29	0.0035	0.0227
7	30	0.0037	0.0045
7	31	0.4853	0.0002
7	32	0.0013	0.0001
7	33	0.0005	0.0000
7	34	0.8982	0.0000
7	35	0.8208	0.0034
7	36	0.0013	0.0000
7	37	0.0000	0.0000
7	38	0.0298	0.0000
7	39	0.0029	0.0000
7	40	0.0022	0.0001
7	41	0.0071	0.0072
7	42	0.5640	0.0000
7	43	0.0114	0.0136
7	44	0.8988	0.0000
7	45	0.0174	0.0000
7	46	0.1069	0.1776
7	47	0.0279	0.0001
7	48	0.0014	0.0000
7	49	0.0000	0.0003
7	50	0.0022	0.0000
7	51	0.0336	0.0005
7	52	0.0004	0.0000
7	53	0.0027	0.0004
7	54	0.8699	0.0065
7	55	0.0000	0.0003
7	56	0.0000	0.0000
7	57	0.0000	0.0000
7	58	0.0030	0.0001
7	59	0.0008	0.0008
7	60	0.0100	0.0005
7	61	0.0072	0.0006
7	62	0.0139	0.0094
7	63	0.0103	0.0123
7	64	0.0097	0.0001
7	65	0.0340	0.0006
7	66	0.0526	0.0000
7	67	0.0002	0.0000
7	68	0.0295	0.0248
7	69	0.0019	0.0008
7	70	0.0060	0.0000
7	71	0.0132	0.0004
7	72	0.0060	0.0001
7	73	0.0059	0.0000
7	74	0.0051	0.0062
7	75	0.0034	0.0000
7	76	0.0016	0.0000
7	77	0.0012	0.0000
7	78	0.9223	0.0001
7	79	0.0034	0.0001
7	80	0.0021	0.0021
7	81	0.2400	0.0001
7	82	0.0202	0.0010
7	83	0.8693	0.0001
7	84	0.0244	0.0025
7	85	0.5184	0.0298
7	86	0.8714	0.0015
7	87	0.0795	0.5806
7	88	0.0045	0.0003
7	89	0.0070	0.0001
7	90	0.0003	0.0000
7	91	0.8513	0.0127
7	92	0.7015	0.0001
7	93	0.6051	0.0001
7	94	0.6824	0.0004
7	95	0.5748	0.0000
7	96	0.0257	0.0017
7	97	0.0009	0.0000
7	98	0.0036	0.0003
7	99	0.0108	0.0000
7	100	0.0032	0.0000
7	101	0.8143	0.0511
7	102	0.0033	0.9892
7	103	0.0036	0.0000
7	104	0.7617	0.0000
7	105	0.5284	0.0000
7	106	0.0004	0.0000
7	107	0.0313	0.0000
7	108	0.0022	0.0000
7	109	0.5172	0.0041
7	110	0.0010	0.0000
7	111	0.5837	0.0000
7	112	0.0053	0.0000
7	113	0.0086	0.0006
7	114	0.8842	0.0001
7	115	0.0028	0.9672
7	116	0.0212	0.0001
7	117	0.0180	0.0057
7	118	0.0090	0.0001
7	119	0.7916	0.0001
7	120	0.0265	0.8258
7	121	0.0011	0.0000
7	122	0.0809	0.8013
7	123	0.0029	0.0000
7	124	0.1615	0.0000
7	125	0.0086	0.0001
7	126	0.0149	0.0000
7	127	0.0026	0.0000
7	128	0.0085	0.0000
7	129	0.0031	0.0000
7	130	0.0098	0.0002
7	131	0.7020	0.0001
7	132	0.6897	0.0004
7	133	0.8473	0.0004
7	134	0.0092	0.0001
7	135	0.0014	0.0000
7	136	0.0008	0.0000
7	137	0.8670	0.0001
7	138	0.3946	0.0006
7	139	0.0119	0.0000
7	140	0.8269	0.0000
7	141	0.0020	0.0000
7	142	0.0019	0.0000
7	143	0.0002	0.0000
7	144	0.0072	0.0002
7	145	0.0041	0.0001
7	146	0.0021	0.0001
7	147	0.0085	0.0000
7	148	0.0265	0.0029
7	149	0.0061	0.0001
7	150	0.0000	0.0028
7	151	0.0274	0.0029
7	152	0.0245	0.0003
7	153	0.6650	0.0001
7	154	0.0218	0.0000
7	155	0.0462	0.0003
7	156	0.0142	0.0001
7	157	0.7754	0.0001
7	158	0.0020	0.0000
7	159	0.0124	0.0000
7	160	0.0047	0.0323
7	161	0.0019	0.0000
7	162	0.0035	0.0214
7	163	0.0240	0.0000
7	164	0.0005	0.0068
7	165	0.4622	0.0004
7	166	0.0024	0.0000
7	167	0.0138	0.0000
7	168	0.0037	0.0058
7	169	0.0020	0.0001
7	170	0.8443	0.0001
7	171	0.7795	0.0001
7	172	0.0090	0.0001
7	173	0.3984	0.0001
7	174	0.0060	0.0000
7	175	0.0016	0.0001
7	176	0.0000	0.9934
7	177	0.5880	0.0001
7	178	0.0154	0.0000
7	179	0.9378	0.0000
7	180	0.0265	0.0000
7	181	0.0022	0.0000
7	182	0.0002	0.9974
7	183	0.1111	0.0736
7	184	0.0095	0.0095
7	185	0.0105	0.0000
7	186	0.0122	0.3777
7	187	0.0048	0.0001
7	188	0.0000	0.0000
7	189	0.0000	0.0000
7	190	0.0000	0.0000
7	191	0.0000	0.0000
7	192	0.0000	0.0000
7	193	0.0000	0.0000
7	194	0.0000	0.0000
7	195	0.0000	0.0000
7	196	0.0000	0.0000
8	0	0.0000	0.0000
8	1	0.1524	0.0010
8	2	0.4645	0.0116
8	3	0.1686	0.0966
8	4	0.2757	0.4960
8	5	0.5954	0.0000
8	6	0.0630	0.1129
8	7	0.3146	0.0235
8	8	0.1944	0.4991
8	9	0.3007	0.0715
8	10	0.0013	0.9654
8	11	0.1619	0.0002
8	12	0.0841	0.0000
8	13	0.1317	0.0000
8	14	0.5184	0.0127
8	15	0.3687	0.1378
8	16	0.0543	0.8314
8	17	0.0645	0.0015
8	18	0.3066	0.0019
8	19	0.0231	0.0587
8	20	0.2328	0.0000
8	21	0.0688	0.0012
8	22	0.0011	0.0000
8	23	0.0350	0.0013
8	24	0.0161	0.0000
8	25	0.0353	0.0000
8	26	0.0022	0.0000
8	27	0.0524	0.9140
8	28	0.0668	0.0119
8	29	0.0036	0.8591
8	30	0.0092	0.6300
8	31	0.4966	0.0007
8	32	0.0063	0.0008
8	33	0.0044	0.0000
8	34	0.1596	0.0000
8	35	0.6140	0.0285
8	36	0.0050	0.0001
8	37	0.0000	0.0000
8	38	0.3867	0.0001
8	39	0.0293	0.0000
8	40	0.0145	0.0018
8	41	0.0211	0.3340
8	42	0.4980	0.0000
8	43	0.0297	0.4818
8	44	0.1355	0.0001
8	45	0.0668	0.0000
8	46	0.1767	0.2754
8	47	0.2373	0.0003
8	48	0.0056	0.0001
8	49	0.0000	0.0147
8	50	0.0253	0.0000
8	51	0.4491	0.0236
8	52	0.0017	0.0002
8	53	0.0239	0.0135
8	54	0.4565	0.2030
8	55	0.0000	0.0150
8	56	0.0000	0.0000
8	57	0.0000	0.0000
8	58	0.0203	0.0003
8	59	0.0046	0.0169
8	60	0.1469	0.0586
8	61	0.0296	0.0300
8	62	0.0673	0.3057
8	63	0.0468	0.2863
8	64	0.0672	0.0009
8	65	0.2183	0.0104
8	66	0.6618	0.0001
8	67	0.0025	0.0000
8	68	0.2065	0.0445
8	69	0.0094	0.0316
8	70	0.0693	0.0000
8	71	0.0655	0.0045
8	72	0.0295	0.0009
8	73	0.0674	0.0001
8	74	0.0167	0.8539
8	75	0.0321	0.0000
8	76	0.0078	0.0001
8	77	0.0059	0.0000
8	78	0.1205	0.0016
8	79	0.0315	0.0002
8	80	0.0004	0.9874
8	81	0.3141	0.0002
8	82	0.0923	0.0215
8	83	0.6553	0.0007
8	84	0.1431	0.0811
8	85	0.7136	0.0328
8	86	0.6235	0.0351
8	87	0.1222	0.8221
8	88	0.0294	0.0105
8	89	0.0391	0.0003
8	90	0.0011	0.0001
8	91	0.2532	0.0132
8	92	0.4142	0.0005
8	93	0.4872	0.0003
8	94	0.4297	0.0038
8	95	0.5441	0.0000
8	96	0.3631	0.2484
8	97	0.0062	0.0000
8	98	0.0160	0.0086
8	99	0.0496	0.0000
8	100	0.0409	0.0000
8	101	0.0545	0.7932
8	102	0.0014	0.1331
8	103	0.0257	0.0001
8	104	0.3900	0.0000
8	105	0.5515	0.0000
8	106	0.0017	0.0000
8	107	0.4260	0.0001
8	108	0.0175	0.0003
8	109	0.6253	0.1429
8	110	0.0052	0.0000
8	111	0.4921	0.0000
8	112	0.0424	0.0002
8	113	0.0532	0.0095
8	114	0.1838	0.0004
8	115	0.3508	0.1887
8	116	0.1764	0.0005
8	117	0.1108	0.1515
8	118	0.0816	0.0006
8	119	0.3354	0.0006
8	120	0.0651	0.8626
8	121	0.0055	0.0000
8	122	0.3199	0.3329
8	123	0.0359	0.0000
8	124	0.2074	0.0000
8	125	0.0711	0.0013
8	126	0.2083	0.0007
8	127	0.0284	0.0001
8	128	0.0753	0.0000
8	129	0.0412	0.0000
8	130	0.0554	0.0017
8	131	0.4482	0.0001
8	132	0.4505	0.0009
8	133	0.2627	0.0063
8	134	0.0526	0.0020
8	135	0.0274	0.0000
8	136	0.0170	0.0000
8	137	0.3400	0.0020
8	138	0.4510	0.0017
8	139	0.0972	0.0000
8	140	0.2938	0.0000
8	141	0.0152	0.0001
8	142	0.0108	0.0001
8	143	0.0090	0.0000
8	144	0.0284	0.0022
8	145	0.0246	0.0009
8	146	0.0246	0.0004
8	147	0.5032	0.0003
8	148	0.1192	0.1009
8	149	0.0527	0.0011
8	150	0.0001	0.2639
8	151	0.1250	0.0496
8	152	0.2092	0.0018
8	153	0.4429	0.0003
8	154	0.1950	0.0000
8	155	0.3309	0.0028
8	156	0.5960	0.0007
8	157	0.4191	0.0003
8	158	0.0253	0.0001
8	159	0.2421	0.0001
8	160	0.0048	0.8141
8	161	0.0186	0.0001
8	162	0.0147	0.3473
8	163	0.2508	0.0002
8	164	0.0012	0.8434
8	165	0.5223	0.0104
8	166	0.0279	0.0007
8	167	0.1653	0.0006
8	168	0.0003	0.9831
8	169	0.0178	0.0002
8	170	0.6084	0.0003
8	171	0.3292	0.0004
8	172	0.0661	0.0003
8	173	0.4674	0.0003
8	174	0.0533	0.0001
8	175	0.0119	0.0002
8	176	0.2913	0.0084
8	177	0.4878	0.0002
8	178	0.3714	0.0000
8	179	0.0901	0.0001
8	180	0.2778	0.0000
8	181	0.0085	0.0003
8	182	0.0486	0.0036
8	183	0.3233	0.0834
8	184	0.0345	0.7332
8	185	0.0878	0.0006
8	186	0.0330	0.4700
8	187	0.0504	0.0002
8	188	0.0000	0.0000
8	189	0.0000	0.0000
8	190	0.0000	0.0000
8	191	0.0000	0.0000
8	192	0.0000	0.0000
8	193	0.0000	0.0000
8	194	0.0000	0.0000
8	195	0.0000	0.0000
8	196	0.0000	0.0000
9	0	0.0000	0.0000
9	1	0.0005	0.0000
9	2	0.0112	0.4160
9	3	0.0000	0.0163
9	4	0.0001	0.0000
9	5	0.0100	0.0039
9	6	0.0034	0.0019
9	7	0.0090	0.0179
9	8	0.0085	0.6015
9	9	0.0062	0.0000
9	10	0.0027	0.0000
9	11	0.0105	0.0000
9	12	0.0007	0.0000
9	13	0.0004	0.0000
9	14	0.0054	0.0000
9	15	0.0026	0.0000
9	16	0.0003	0.0003
9	17	0.0005	0.0000
9	18	0.0002	0.0000
9	19	0.0173	0.7713
9	20	0.0020	0.0000
9	21	0.4031	0.0000
9	22	0.0001	0.0000
9	23	0.0007	0.9492
9	24	0.0860	0.0000
9	25	0.0016	0.0000
9	26	0.0001	0.0000
9	27	0.0004	0.0002
9	28	0.0039	0.0000
9	29	0.0005	0.0012
9	30	0.0083	0.0001
9	31	0.0005	0.0000
9	32	0.7822	0.0000
9	33	0.0001	0.0000
9	34	0.0005	0.0000
9	35	0.1053	0.0792
9	36	0.0003	0.0000
9	37	0.0000	0.0000
9	38	0.0021	0.0000
9	39	0.0002	0.0000
9	40	0.0028	0.0000
9	41	0.0056	0.0017
9	42	0.6316	0.0000
9	43	0.0008	0.0022
9	44	0.0004	0.0000
9	45	0.0032	0.0000
9	46	0.0122	0.0001
9	47	0.0011	0.0000
9	48	0.0003	0.0000
9	49	0.0000	0.0008
9	50	0.0001	0.0000
9	51	0.0023	0.0000
9	52	0.0001	0.0000
9	53	0.0056	0.0000
9	54	0.0008	0.0005
9	55	0.0009	0.0001
9	56	0.0000	0.0000
9	57	0.0000	0.0000
9	58	0.0062	0.0000
9	59	0.0032	0.0004
9	60	0.0027	0.0006
9	61	0.1489	0.0000
9	62	0.0043	0.0032
9	63	0.0095	0.0004
9	64	0.0011	0.0000
9	65	0.0067	0.0814
9	66	0.0032	0.0000
9	67	0.0001	0.0000
9	68	0.0013	0.0017
9	69	0.1227	0.0001
9	70	0.1016	0.0000
9	71	0.0034	0.0004
9	72	0.0009	0.0000
9	73	0.0049	0.0000
9	74	0.2933	0.0000
9	75	0.0003	0.0000
9	76	0.0003	0.0000
9	77	0.0003	0.0000
9	78	0.0009	0.0151
9	79	0.0002	0.0000
9	80	0.0003	0.0000
9	81	0.1079	0.0001
9	82	0.0000	0.9534
9	83	0.0007	0.0000
9	84	0.0001	0.0000
9	85	0.0086	0.0000
9	86	0.0003	0.0000
9	87	0.0006	0.0003
9	88	0.0004	0.0000
9	89	0.0010	0.0000
9	90	0.0001	0.0000
9	91	0.0005	0.0000
9	92	0.0009	0.0000
9	93	0.0062	0.0000
9	94	0.0008	0.0002
9	95	0.0079	0.0000
9	96	0.0087	0.0022
9	97	0.0001	0.0000
9	98	0.0006	0.0001
9	99	0.0017	0.0000
9	100	0.0001	0.0000
9	101	0.0038	0.0001
9	102	0.0000	0.0000
9	103	0.0003	0.0000
9	104	0.0052	0.0000
9	105	0.0064	0.0000
9	106	0.0001	0.0000
9	107	0.8560	0.0000
9	108	0.0030	0.9906
9	109	0.0008	0.0005
9	110	0.0002	0.0000
9	111	0.0001	0.0000
9	112	0.0016	0.0024
9	113	0.0005	0.0032
9	114	0.0001	0.0000
9	115	0.0001	0.0001
9	116	0.0014	0.0000
9	117	0.3307	0.0030
9	118	0.0020	0.0000
9	119	0.0009	0.0001
9	120	0.5852	0.0000
9	121	0.0002	0.0000
9	122	0.5020	0.0002
9	123	0.0002	0.0000
9	124	0.0006	0.0000
9	125	0.0005	0.0000
9	126	0.0059	0.0000
9	127	0.0002	0.0000
9	128	0.0007	0.0000
9	129	0.3933	0.0000
9	130	0.0014	0.0000
9	131	0.8319	0.0000
9	132	0.0025	0.0000
9	133	0.0002	0.0000
9	134	0.0012	0.0000
9	135	0.6800	0.0000
9	136	0.0000	0.0000
9	137	0.0070	0.0001
9	138	0.0018	0.0000
9	139	0.1505	0.0000
9	140	0.0005	0.0000
9	141	0.0002	0.0000
9	142	0.0003	0.0000
9	143	0.0005	0.0000
9	144	0.0015	0.0000
9	145	0.0172	0.0001
9	146	0.0001	0.0000
9	147	0.0004	0.0000
9	148	0.0074	0.0001
9	149	0.0022	0.0000
9	150	0.0129	0.0003
9	151	0.0040	0.0007
9	152	0.7418	0.0003
9	153	0.0003	0.0000
9	154	0.0072	0.0000
9	155	0.0022	0.0000
9	156	0.0008	0.0000
9	157	0.0097	0.0000
9	158	0.0026	0.0000
9	159	0.0005	0.0000
9	160	0.0003	0.0000
9	161	0.0001	0.0000
9	162	0.0003	0.0000
9	163	0.0008	0.0000
9	164	0.0004	0.0000
9	165	0.0018	0.0000
9	166	0.0012	0.0000
9	167	0.0005	0.0000
9	168	0.0001	0.0000
9	169	0.0002	0.0000
9	170	0.0137	0.0000
9	171	0.0084	0.0000
9	172	0.0085	0.0000
9	173	0.0027	0.0000
9	174	0.0006	0.0000
9	175	0.8299	0.0001
9	176	0.2422	0.0001
9	177	0.0057	0.0000
9	178	0.0102	0.0000
9	179	0.8658	0.0000
9	180	0.0019	0.0000
9	181	0.0005	0.0000
9	182	0.0009	0.0000
9	183	0.0013	0.0000
9	184	0.0081	0.0000
9	185	0.0034	0.0000
9	186	0.0000	0.0009
9	187	0.0002	0.0000
9	188	0.0000	0.0000
9	189	0.0000	0.0000
9	190	0.0000	0.0000
9	191	0.0000	0.0000
9	192	0.0000	0.0000
9	193	0.0000	0.0000
9	194	0.0000	0.0000
9	195	0.0000	0.0000
9	196	0.0000	0.0000
10	0	0.0000	0.0000
10	1	0.0000	0.0000
10	2	0.0000	0.0000
10	3	0.0000	0.0000
10	4	0.0000	0.0000
10	5	0.0000	0.0000
10	6	0.0000	0.0000
10	7	0.0000	0.0000
10	8	0.0000	0.0000
10	9	0.0000	0.0000
10	10	0.0000	0.0000
10	11	0.0000	0.0000
10	12	0.0000	0.0000
10	13	0.0000	0.0000
10	14	0.0000	0.0000
10	15	0.0000	0.0000
10	16	0.0000	0.0000
10	17	0.0000	0.0000
10	18	0.0000	0.0000
10	19	0.0000	0.0000
10	20	0.0000	0.0000
10	21	0.0000	0.0000
10	22	0.0000	0.0000
10	23	0.0000	0.0000
10	24	0.0000	0.0000
10	25	0.0000	0.0000
10	26	0.0000	0.0000
10	27	0.0000	0.0000
10	28	0.0000	0.0000
[truncated: 2,532 more rows]
