# Supplementary material for: Sodium Channel β Subunits—An Additional Element in Animal Tetrodotoxin Resistance?
Source: Int J Mol Sci. 2024 Jan 25;25(3):1478. doi: 10.3390/ijms25031478 (PMC10855141; doi:10.3390/ijms25031478)
Supplement: Supplementary file 1 [file ijms-25-01478-s001.zip › CSUBST results/SCNB2/csubst_cb_2.tsv]

branch_id_1	branch_id_2	dist_bl	dist_node_num	branch_num_fg	branch_num_mg	is_fg	is_mf	is_mg	omegaCany2any	omegaCany2dif	omegaCany2spe	omegaCdif2any	omegaCdif2dif	omegaCdif2spe	omegaCspe2any	omegaCspe2dif	omegaCspe2spe	dNCany2any	dNCany2dif	dNCany2spe	dNCdif2any	dNCdif2dif	dNCdif2spe	dNCspe2any	dNCspe2dif	dNCspe2spe	dSCany2any	dSCany2dif	dSCany2spe	dSCdif2any	dSCdif2dif	dSCdif2spe	dSCspe2any	dSCspe2dif	dSCspe2spe	OCNCoD	OCSCoD	OCN_linreg_residual	OCS_linreg_residual	N_sub_1	N_sub_2	S_sub_1	S_sub_2	OCNany2any	OCNany2dif	OCNany2spe	OCNdif2any	OCNdif2dif	OCNdif2spe
0	1	1.4680	5.0000	0	0	N	N	N	1.5890	0.8793	10.0939	1.3202	1.0248	6.2897	1.8598	0.5067	12.9946	0.6095	0.4108	2.0051	0.4680	0.3975	1.1743	0.8316	0.4339	2.6707	0.3836	0.4672	0.1986	0.3545	0.3879	0.1867	0.4472	0.8563	0.2055	0.6951	0.1921	0.9231	-0.3397	11.9144	16.8613	22.1483	34.0393	3.2833	1.9369	1.3464	1.5397	1.1890	0.3507
0	2	1.8769	7.0000	0	0	N	N	N	0.7598	1.0211	0.3326	1.2346	1.4231	0.5434	0.1771	0.2611	0.1794	0.4594	0.4792	0.2983	0.6344	0.6544	0.4205	0.1389	0.1327	0.1735	0.6047	0.4693	0.8971	0.5138	0.4598	0.7738	0.7843	0.5083	0.9667	0.0764	0.8854	-0.1698	0.8829	11.9144	23.3894	22.1483	44.6737	2.9283	2.7205	0.2078	2.6156	2.4676	0.1481
0	3	1.8769	7.0000	0	0	N	N	N	0.4686	0.5241	0.3886	0.5239	0.5420	0.5395	0.3857	0.4530	0.2586	0.4175	0.4163	0.4274	0.4249	0.4117	0.5706	0.4050	0.4248	0.2908	0.8911	0.7944	1.1001	0.8111	0.7596	1.0576	1.0500	0.9378	1.1242	0.1228	0.6409	-0.0581	0.7562	11.9144	28.8315	22.1483	51.7142	2.9685	2.6438	0.3247	1.9064	1.6947	0.2117
0	4	1.8769	6.0000	0	0	N	N	N	0.6659	0.6955	0.3990	0.8236	0.8475	0.5045	0.3829	0.3808	0.3099	0.4676	0.4915	0.2763	0.5620	0.5847	0.3258	0.2839	0.2953	0.2227	0.7022	0.7067	0.6924	0.6824	0.6900	0.6458	0.7414	0.7756	0.7188	0.0704	0.4538	-0.1727	0.1703	11.9144	18.8121	22.1483	50.0185	2.7335	2.5537	0.1798	2.1698	2.0596	0.1102
0	5	0.3737	2.0000	0	0	N	N	N	0.8224	0.7315	1.0351	0.8335	0.8387	0.6436	0.8805	1.0459	1.1655	0.5114	0.5118	0.5097	0.6344	0.6936	0.1244	0.4143	0.3385	0.6327	0.6219	0.6997	0.4924	0.7611	0.8270	0.1933	0.4705	0.3236	0.5429	0.2334	0.4225	0.2226	0.0897	11.9144	21.1753	22.1483	30.9930	3.6933	2.9945	0.6988	2.0221	1.9809	0.0413
0	6	0.7996	4.0000	0	0	N	N	N	0.5273	0.0768	7.9062	0.7619	0.1731	37.7616	0.3461	0.0140	4.7000	0.3137	0.0614	1.7891	0.3581	0.0914	2.8003	0.2668	0.0258	1.2531	0.5949	0.7992	0.2263	0.4700	0.5281	0.0742	0.7708	1.8371	0.2666	4.9856	0.1570	0.5469	-0.4942	11.9144	7.7557	22.1483	18.0509	0.7768	0.1298	0.6470	0.4557	0.1048	0.3508
0	7	0.7996	4.0000	0	0	N	N	N	0.8679	0.9336	0.0126	1.7483	1.7327	0.0104	0.0911	0.1009	0.0148	0.5517	0.6396	0.0069	1.0567	1.1656	0.0014	0.0617	0.0734	0.0097	0.6357	0.6851	0.5466	0.6044	0.6727	0.1349	0.6774	0.7275	0.6518	0.0017	0.4419	-0.2048	0.1028	11.9144	10.4262	22.1483	34.7112	1.6103	1.6075	0.0028	1.5188	1.5187	0.0002
0	8	0.5995	3.0000	0	0	N	N	N	0.7234	0.5979	1.1779	0.7185	0.6924	1.0910	0.7681	0.5051	1.2689	0.4006	0.3995	0.4059	0.4491	0.4692	0.2965	0.3531	0.3220	0.4615	0.5538	0.6682	0.3446	0.6252	0.6776	0.2718	0.4597	0.6374	0.3637	0.2081	0.2821	0.1080	-0.3004	11.9144	18.4083	22.1483	31.3937	2.4914	2.0622	0.4292	1.3815	1.2758	0.1057
0	9	0.5369	2.0000	0	0	N	N	N	0.3030	0.3025	0.0733	0.7396	0.7645	0.2218	0.0252	0.0160	0.0366	0.1782	0.2052	0.0316	0.4084	0.4477	0.0702	0.0159	0.0158	0.0167	0.5880	0.6781	0.4305	0.5522	0.5856	0.3166	0.6336	0.9879	0.4574	0.0283	0.3630	-0.0273	-0.0305	11.9144	4.9272	22.1483	10.2193	0.2693	0.2619	0.0074	0.2551	0.2506	0.0046
0	10	0.6392	3.0000	0	0	N	N	N	0.0000	0.0000		0.0000	0.0000					0.0000	0.0000	0.0000	0.0000	0.0000	0.0000	0.0000	0.0000	0.0000	0.3324	0.6083	0.0000	0.6528	0.6711	0.0000	0.0000	0.0000	0.0000		0.0000	0.0000	-0.0000	11.9144	0.0000	22.1483	0.0000	0.0000	0.0000	0.0000	0.0000	0.0000	0.0000
0	11	1.8769	6.0000	1	0	N	N	N	0.7876	0.7825	0.0232	0.7758	0.8829	0.0317	0.7614	0.4779	0.0053	0.5635	0.6268	0.0123	0.4759	0.5144	0.0241	0.6998	0.8145	0.0021	0.7154	0.8011	0.5300	0.6134	0.5827	0.7597	0.9191	1.7043	0.3976	0.0023	0.3058	-0.6026	-0.2559	11.9144	42.5809	22.1483	65.6174	4.7569	4.7462	0.0107	2.4460	2.4362	0.0097
0	13	0.6392	3.0000	0	0	N	N	N	0.0000		0.0000	0.0000		0.0000	0.0000		0.0000	0.0000	0.0000	0.0000	0.0000	0.0000	0.0000	0.0000	0.0000	0.0000	2.7949	0.0000	7.5529	0.2396	0.0000	3.4153	5.4563	0.0000	8.4886		inf	0.0000	0.4011	11.9144	0.0000	22.1483	2.0000	0.0000	0.0000	0.0000	0.0000	0.0000	0.0000
0	14	0.5369	2.0000	1	0	N	N	N	0.2718	0.2470	0.3987	0.3873	0.4192	0.0617	0.2052	0.1491	0.5215	0.1121	0.1051	0.1557	0.1754	0.1905	0.0272	0.0746	0.0498	0.1976	0.4126	0.4253	0.3904	0.4530	0.4546	0.4413	0.3635	0.3337	0.3790	0.2409	0.5245	0.0157	0.1033	11.9144	8.4299	22.1483	12.1999	0.2413	0.1944	0.0468	0.1405	0.1385	0.0020
0	19	1.4680	5.0000	0	0	N	N	N	0.8477	0.8975	0.0376	1.2571	1.1448	1.4181	0.4789	0.4425	0.0087	0.5481	0.6179	0.0208	0.5856	0.6365	0.0400	0.5003	0.5922	0.0076	0.6465	0.6885	0.5546	0.4658	0.5560	0.0282	1.0447	1.3383	0.8704	0.0045	0.3677	-0.4796	-0.0602	11.9144	31.2894	22.1483	58.4312	3.8528	3.8357	0.0171	2.3071	2.2936	0.0135
0	20	1.0257	4.0000	0	0	N	N	N	0.9525	0.6719	3.3190	0.8368	0.7466	1.8995	1.0903	0.4896	4.3375	0.5623	0.4855	1.0425	0.4988	0.4834	0.6271	0.6331	0.4881	1.3301	0.5904	0.7226	0.3141	0.5960	0.6475	0.3302	0.5806	0.9969	0.3066	0.3435	0.2080	0.6051	-0.6322	11.9144	32.6512	22.1483	57.5558	4.7738	3.5532	1.2206	2.2302	1.9298	0.3004
1	2	1.6160	5.0000	0	0	N	N	N	0.5640	0.4927	0.3058	0.7731	0.7246	0.1613	0.1988	0.1161	0.3911	0.3374	0.3676	0.0898	0.4629	0.4993	0.0239	0.1187	0.1139	0.1431	0.5982	0.7462	0.2936	0.5987	0.6890	0.1480	0.5973	0.9814	0.3659	0.0298	0.1911	-0.3079	-0.8735	16.8613	23.3894	34.0393	44.6737	3.0784	2.9893	0.0890	2.6834	2.6728	0.0106
1	3	1.6160	5.0000	0	0	N	N	N	0.6026	0.6002	0.0455	0.5706	0.5895	0.0650	0.6914	0.6789	0.0232	0.3305	0.3673	0.0190	0.3482	0.3736	0.0320	0.3012	0.3558	0.0088	0.5485	0.6120	0.4181	0.6102	0.6337	0.4922	0.4356	0.5241	0.3820	0.0061	0.3329	-0.4167	-0.2071	16.8613	28.8315	34.0393	51.7142	3.3916	3.3709	0.0206	2.2287	2.2134	0.0152
1	4	1.6159	4.0000	0	0	N	N	N	0.4640	0.4157	0.6750	0.5552	0.5308	0.7221	0.2922	0.1892	0.6511	0.2948	0.2878	0.3497	0.3540	0.3541	0.3537	0.1843	0.1505	0.3463	0.6352	0.6923	0.5180	0.6377	0.6671	0.4898	0.6308	0.7954	0.5318	0.1535	0.3644	0.0108	-0.1067	16.8613	18.8121	34.0393	50.0185	2.5797	2.2363	0.3434	2.0161	1.8559	0.1602
1	5	1.4167	4.0000	0	0	N	N	N	0.8398	0.7974	0.2496	0.7105	0.7063	0.1384	1.2936	1.4110	0.3255	0.4133	0.4617	0.0760	0.4063	0.4433	0.0393	0.4228	0.4894	0.1027	0.4921	0.5791	0.3045	0.5718	0.6276	0.2837	0.3269	0.3468	0.3155	0.0236	0.2437	-0.3813	-0.3956	16.8613	21.1753	34.0393	30.9930	3.6028	3.5196	0.0832	2.0451	2.0270	0.0181
1	6	1.3910	4.0000	0	0	N	N	N	0.4104	0.6257	0.0856	0.7439	0.7776	0.2249	0.1380	0.7586	0.0610	0.1472	0.1601	0.0470	0.2134	0.2267	0.0584	0.0661	0.0709	0.0400	0.3586	0.2558	0.5498	0.2869	0.2916	0.2599	0.4788	0.0935	0.6552	0.0379	1.1554	-0.0449	0.6538	16.8613	7.7557	34.0393	18.0509	0.4859	0.4682	0.0177	0.3879	0.3794	0.0084
1	7	1.3910	4.0000	0	0	N	N	N	0.6061	0.7937	0.1203	0.4533	0.4907	0.2011	0.7216	1.4616	0.0861	0.4088	0.4467	0.1067	0.2803	0.2906	0.1542	0.5541	0.6396	0.0802	0.6744	0.5628	0.8865	0.6183	0.5921	0.7665	0.7680	0.4376	0.9315	0.0300	0.8282	-0.1622	0.9435	16.8613	10.4262	34.0393	34.7112	1.6255	1.5781	0.0474	0.5917	0.5672	0.0245
1	8	1.1909	3.0000	0	0	N	N	N	0.8531	0.8674	0.5514	0.8303	0.8338	0.5629	0.9074	1.0702	0.5631	0.3657	0.3896	0.2137	0.3714	0.3916	0.1829	0.3590	0.3870	0.2332	0.4287	0.4491	0.3876	0.4473	0.4696	0.3249	0.3956	0.3616	0.4141	0.0860	0.4277	-0.1500	0.0917	16.8613	18.4083	34.0393	31.3937	3.0133	2.7748	0.2385	1.6636	1.5845	0.0791
1	9	1.9149	6.0000	0	0	N	N	N	1.1393	1.5706	0.8425	1.3050	1.0763	2.9731	0.9584	1.1928	0.4890	0.6327	0.6116	0.7710	0.3214	0.2497	0.9338	1.1224	1.2303	0.6188	0.5554	0.3894	0.9151	0.2463	0.2320	0.3141	1.1711	1.0315	1.2654	0.1929	1.0843	0.0462	0.4603	16.8613	4.9272	34.0393	10.2193	1.4080	1.1803	0.2277	0.4373	0.3041	0.1332
1	10	2.0171	7.0000	0	0	N	N	N	0.0000		0.0000	0.0000		0.0000	0.0000		0.0000	0.0000	0.0000	0.0000	0.0000	0.0000	0.0000	0.0000	0.0000	0.0000	0.2363	0.0000	0.5701	0.0183	0.0000	0.3608	0.4936	0.0000	0.5849		inf	0.0000	0.0000	16.8613	0.0000	34.0393	0.0000	0.0000	0.0000	0.0000	0.0000	0.0000	0.0000
1	11	1.6159	4.0000	1	0	N	N	N	0.6109	0.5536	0.8666	0.6324	0.6162	0.0578	0.5743	0.3845	1.2187	0.4960	0.4855	0.5886	0.4334	0.4658	0.0189	0.5951	0.5196	1.0291	0.8119	0.8770	0.6792	0.6854	0.7559	0.3269	1.0363	1.3512	0.8444	0.1374	0.3798	-0.0519	-0.0552	16.8613	42.5809	34.0393	65.6174	6.3615	5.5932	0.7683	3.4071	3.3964	0.0108
1	13	2.0171	7.0000	0	0	N	N	N	0.0000	0.0000		0.0000	0.0000					0.0000	0.0000	0.0000	0.0000	0.0000	0.0000	0.0000	0.0000	0.0000	1.1465	1.6712	0.0000	1.6490	1.9769	0.0000	0.0000	0.0000	0.0000		0.0000	0.0000	-0.0745	16.8613	0.0000	34.0393	2.0000	0.0000	0.0000	0.0000	0.0000	0.0000	0.0000
1	14	1.9149	6.0000	1	0	N	N	N	0.6966	0.6358	0.5991	0.7596	0.6524	12.3329	0.5796	0.4158	0.3829	0.5091	0.5408	0.2817	0.3976	0.4091	0.2869	0.6630	0.7373	0.2775	0.7308	0.8506	0.4701	0.5235	0.6271	0.0233	1.1438	1.7729	0.7247	0.0725	0.2540	-0.0980	-0.2229	16.8613	8.4299	34.0393	12.1999	1.5978	1.4898	0.1081	0.7238	0.6748	0.0490
1	15	1.5841	5.0000	0	0	N	N	N	0.6781	0.8564	0.3653	0.8748	0.9625	0.2737	0.4487	0.6380	0.4250	0.4852	0.5016	0.3665	0.5141	0.5452	0.1905	0.4433	0.4320	0.4990	0.7155	0.5857	1.0032	0.5876	0.5665	0.6960	0.9880	0.6771	1.1741	0.1007	0.7732	-0.1110	0.9136	16.8613	15.2007	34.0393	39.8491	2.9629	2.6919	0.2710	1.8582	1.7977	0.0605
1	16	1.4167	4.0000	0	0	N	N	N	1.0218	0.9034	1.7601	1.2041	1.1528	1.5833	0.7783	0.4515	1.9384	0.5369	0.4888	0.8658	0.5227	0.5199	0.5492	0.5571	0.4402	1.1028	0.5255	0.5410	0.4919	0.4341	0.4510	0.3469	0.7158	0.9749	0.5689	0.2593	0.4219	0.3422	0.0784	16.8613	18.9603	34.0393	27.9659	4.4474	3.5317	0.9157	2.5380	2.2894	0.2486
1	17	1.1909	3.0000	0	0	N	N	N	1.1930	1.0901	1.0637	1.0160	0.9700	1.2604	1.5649	1.3903	0.9894	0.5872	0.6236	0.3520	0.5525	0.5725	0.3627	0.6277	0.6893	0.3454	0.4922	0.5721	0.3309	0.5437	0.5902	0.2877	0.4011	0.4958	0.3491	0.0873	0.2863	-0.2423	-0.3298	16.8613	19.6939	34.0393	37.7278	4.9845	4.5841	0.4003	2.5228	2.3649	0.1579
1	18	0.7647	2.0000	0	0	N	N	N	0.5934	0.4989	0.7909	0.6683	0.6457	0.7438	0.4951	0.3676	0.8047	0.3567	0.3762	0.2459	0.5212	0.5521	0.2504	0.1679	0.1485	0.2433	0.6012	0.7541	0.3109	0.7799	0.8550	0.3366	0.3391	0.4040	0.3023	0.1151	0.2172	-0.1165	-1.1199	16.8613	25.6145	34.0393	57.4770	4.5306	4.0629	0.4677	3.5378	3.3640	0.1738
2	5	2.0030	6.0000	0	0	N	N	N	0.6543	0.8732	0.0363	0.8002	1.0181	0.0260	0.3768	0.7330	0.0373	0.5220	0.5813	0.0391	0.6843	0.7416	0.0469	0.2605	0.3016	0.0322	0.7978	0.6658	1.0760	0.8551	0.7285	1.8027	0.6912	0.4114	0.8652	0.0083	0.7669	-0.6277	1.1596	23.3894	21.1753	44.6737	30.9930	5.1984	5.1559	0.0426	4.2053	4.1815	0.0238
2	6	1.9773	6.0000	0	0	N	N	N	0.0600	0.0520	0.1237	0.0883	0.0714	0.9878	0.0160	0.0140	0.0531	0.0333	0.0303	0.0622	0.0498	0.0462	0.1018	0.0086	0.0043	0.0349	0.5550	0.5825	0.5029	0.5640	0.6471	0.1030	0.5402	0.3109	0.6561	0.2153	0.4542	0.0060	0.1114	23.3894	7.7557	44.6737	18.0509	0.1245	0.1024	0.0220	0.1116	0.0968	0.0147
2	7	1.9773	6.0000	0	0	N	N	N	0.2130	0.2903	0.0321	0.1640	0.1899	0.0404	0.2515	0.3665	0.0207	0.1899	0.2054	0.0430	0.1217	0.1253	0.0686	0.2864	0.3288	0.0263	0.8914	0.7076	1.3366	0.7420	0.6599	1.6982	1.1388	0.8972	1.2705	0.0221	0.9065	-0.0928	1.2636	23.3894	10.4262	44.6737	34.7112	0.8649	0.8462	0.0187	0.3250	0.3132	0.0118
2	8	1.7772	5.0000	0	0	N	N	N	0.4807	0.4868	0.4227	0.6824	0.6721	0.6831	0.1522	0.1646	0.2762	0.3104	0.3154	0.2711	0.4661	0.4726	0.3919	0.0884	0.0701	0.1851	0.6457	0.6479	0.6413	0.6831	0.7032	0.5737	0.5809	0.4258	0.6699	0.1090	0.4888	-0.0875	0.3272	23.3894	18.4083	44.6737	31.3937	2.8573	2.5764	0.2809	2.5217	2.3528	0.1690
2	9	2.5012	8.0000	0	0	N	N	N	0.6559	0.7443	0.0022	1.0748	1.2694	0.0031	0.0276	0.0246	0.0005	0.3724	0.4178	0.0013	0.5553	0.6109	0.0021	0.0186	0.0217	0.0002	0.5678	0.5614	0.5824	0.5167	0.4813	0.6755	0.6764	0.8831	0.5187	0.0004	0.4562	-0.1133	0.0640	23.3894	4.9272	44.6737	10.2193	0.8815	0.8812	0.0003	0.8664	0.8661	0.0003
2	10	2.6035	9.0000	0	0	N	N	N	0.0000	0.0000		0.0000	0.0000		0.0000	0.0000		0.0000	0.0000	0.0000	0.0000	0.0000	0.0000	0.0000	0.0000	0.0000	0.7724	1.2217	0.0000	1.2301	1.4575	0.0000	0.0066	0.0238	0.0000		0.0000	0.0000	-0.0000	23.3894	0.0000	44.6737	0.0000	0.0000	0.0000	0.0000	0.0000	0.0000	0.0000
2	11	0.4998	2.0000	1	0	N	N	N	0.7145	0.5423	1.8050	0.7532	0.7193	2.9654	1.0341	0.5704	1.8510	0.6521	0.7214	0.2607	1.0158	1.1164	0.1087	0.3801	0.3938	0.3210	0.9127	1.3302	0.1444	1.3486	1.5522	0.0367	0.3676	0.6904	0.1734	0.0640	0.0590	-0.8783	-3.9940	23.3894	42.5809	44.6737	65.6174	12.7630	11.9957	0.7673	8.5066	8.4158	0.0909
2	13	2.6035	9.0000	0	0	N	N	N	0.0000	0.0000	0.0000	0.0000	0.0000		0.0000	0.0000	0.0000	0.0000	0.0000	0.0000	0.0000	0.0000	0.0000	0.0000	0.0000	0.0000	6.1361	3.3396	12.2451	0.1181	0.1397	0.0000	17.6709	16.9339	18.1249		1.6784	0.0000	0.4385	23.3894	0.0000	44.6737	2.0000	0.0000	0.0000	0.0000	0.0000	0.0000	0.0000
2	14	2.5012	8.0000	1	0	N	N	N	0.8609	0.8062	0.8514	1.2249	1.0597	5.6268	0.1943	0.2348	0.3246	0.7780	0.7984	0.6024	1.1292	1.1544	0.8511	0.1682	0.1389	0.3473	0.9037	0.9904	0.7075	0.9219	1.0894	0.1513	0.8658	0.5914	1.0697	0.0878	0.3156	-0.1306	-0.1429	23.3894	8.4299	44.6737	12.1999	2.7076	2.4891	0.2185	2.4937	2.3373	0.1563
2	15	2.1705	7.0000	0	0	N	N	N	0.3129	0.3036	0.2162	0.3992	0.3619	0.8183	0.1674	0.2005	0.0912	0.3834	0.4036	0.2158	0.4852	0.5005	0.3148	0.2084	0.2236	0.1215	1.2254	1.3295	0.9982	1.2153	1.3831	0.3847	1.2449	1.1152	1.3324	0.0643	0.3440	-0.1906	-0.2556	23.3894	15.2007	44.6737	39.8491	2.7814	2.6133	0.1680	2.2259	2.1062	0.1196
2	16	2.0030	6.0000	0	0	N	N	N	0.6559	0.6578	0.8743	0.7625	0.7182	1.2699	0.4783	0.6199	0.5639	0.4832	0.4519	0.7357	0.5626	0.5214	1.0135	0.3514	0.3266	0.4865	0.7367	0.6869	0.8415	0.7378	0.7260	0.7981	0.7347	0.5269	0.8628	0.2023	0.5830	0.1790	0.6044	23.3894	18.9603	44.6737	27.9659	4.5557	3.7893	0.7664	3.3105	2.8113	0.4992
2	17	1.7772	5.0000	0	0	N	N	N	0.6048	0.7758	0.3441	0.8037	0.9039	0.3395	0.3525	0.6943	0.3209	0.5103	0.5231	0.4087	0.6439	0.6607	0.4475	0.3233	0.3124	0.3815	0.8437	0.6743	1.1877	0.8011	0.7309	1.3182	0.9171	0.4500	1.1889	0.0984	0.8676	-0.1911	1.6739	23.3894	19.6939	44.6737	37.7278	4.8569	4.4218	0.4351	3.5746	3.3784	0.1962
2	18	1.3510	4.0000	0	0	N	N	N	0.3652	0.4190	0.2546	0.4607	0.4858	0.3016	0.2413	0.3338	0.2305	0.3289	0.3358	0.2784	0.3972	0.4060	0.3046	0.2319	0.2263	0.2593	0.9006	0.8015	1.0936	0.8622	0.8357	1.0099	0.9607	0.6779	1.1252	0.1136	0.7007	-0.1201	1.8665	23.3894	25.6145	44.6737	57.4770	4.4587	4.0040	0.4547	3.1605	2.9512	0.2094
2	19	1.7934	5.0000	0	0	N	N	N	0.3361	0.3180	0.1403	0.3486	0.3324	0.2682	0.3188	0.2837	0.0887	0.3366	0.3636	0.1001	0.3564	0.3728	0.1414	0.3074	0.3488	0.0713	1.0014	1.1435	0.7138	1.0221	1.1216	0.5273	0.9643	1.2297	0.8036	0.0315	0.3084	-0.4098	-0.5716	23.3894	31.2894	44.6737	58.4312	4.1646	4.0375	0.1272	2.6251	2.5511	0.0740
2	20	1.3510	4.0000	0	0	N	N	N	0.4426	0.4086	0.2616	0.4813	0.4652	0.3864	0.3894	0.3293	0.2148	0.3793	0.4095	0.1501	0.4440	0.4684	0.1752	0.2939	0.3247	0.1330	0.8570	1.0024	0.5739	0.9226	1.0069	0.4535	0.7547	0.9862	0.6191	0.0484	0.2941	-0.4684	-0.7215	23.3894	32.6512	44.6737	57.5558	5.6612	5.3997	0.2615	3.7699	3.6461	0.1238
3	5	2.1125	6.0000	0	0	N	N	N	0.6933	0.5983	1.4008	0.8854	0.9461	0.4398	0.4672	0.1862	2.2568	0.6267	0.5634	1.1549	0.6921	0.7181	0.3945	0.5286	0.3129	1.7797	0.9040	0.9417	0.8245	0.7816	0.7590	0.8970	1.1315	1.6811	0.7886	0.2457	0.4155	0.4760	0.1098	28.8315	21.1753	51.7142	30.9930	6.9665	5.5923	1.3742	4.6182	4.4065	0.2117
3	6	2.0868	6.0000	0	0	N	N	N	0.2321	0.2333	0.0560	0.3316	0.4121	0.0491	0.1420	0.0780	0.0512	0.1097	0.1187	0.0227	0.1223	0.1283	0.0338	0.0916	0.1036	0.0152	0.4729	0.5086	0.4051	0.3689	0.3114	0.6881	0.6450	1.3291	0.2972	0.0196	0.4193	-0.0515	0.0443	28.8315	7.7557	51.7142	18.0509	0.4697	0.4606	0.0090	0.3090	0.3036	0.0054
3	7	2.0868	6.0000	0	0	N	N	N	0.5904	0.5798	0.0352	0.5255	0.5043	0.0983	0.7584	1.2798	0.0168	0.4523	0.4972	0.0207	0.4628	0.4917	0.0355	0.4382	0.5053	0.0114	0.7661	0.8575	0.5888	0.8807	0.9749	0.3611	0.5778	0.3948	0.6776	0.0043	0.3540	-0.2935	-0.1081	28.8315	10.4262	51.7142	34.7112	2.3549	2.3448	0.0102	1.3859	1.3791	0.0067
3	8	1.8867	5.0000	0	0	N	N	N	0.6727	0.6937	0.0746	0.4430	0.4779	0.0406	1.0893	1.0204	0.1025	0.3890	0.4323	0.0363	0.2778	0.2989	0.0258	0.5380	0.6270	0.0435	0.5783	0.6232	0.4873	0.6271	0.6254	0.6366	0.4939	0.6145	0.4240	0.0103	0.3860	-0.4767	-0.0141	28.8315	18.4083	51.7142	31.3937	4.0157	3.9746	0.0411	1.6422	1.6304	0.0118
3	9	2.6107	8.0000	0	0	N	N	N	0.4388	0.0760	7.5457	0.5135	0.0936	10.5267	0.1818	0.0402	1.3806	0.2629	0.0568	1.9683	0.3751	0.0769	3.3928	0.0580	0.0181	0.3022	0.5990	0.7478	0.2609	0.7305	0.8214	0.3223	0.3191	0.4510	0.2189	4.1836	0.1534	0.4747	-0.3075	28.8315	4.9272	51.7142	10.2193	0.7001	0.1351	0.5650	0.6454	0.1204	0.5250
3	10	2.7130	9.0000	0	0	N	N	N	0.0000		0.0000	0.0000		0.0000	0.0000		0.0000	0.0000	0.0000	0.0000	0.0000	0.0000	0.0000	0.0000	0.0000	0.0000	0.3589	0.0000	0.9823	0.3215	0.0000	2.8087	0.4221	0.0000	0.5843		inf	0.0000	0.0000	28.8315	0.0000	51.7142	0.0000	0.0000	0.0000	0.0000	0.0000	0.0000	0.0000
3	11	0.6093	2.0000	1	0	N	N	N	0.6710	0.5197	1.3588	0.8068	0.7876	0.5318	0.6093	0.3092	1.6173	0.6830	0.7129	0.5056	0.9392	1.0226	0.1597	0.5123	0.4867	0.6323	1.0178	1.3718	0.3721	1.1641	1.2984	0.3003	0.8408	1.5739	0.3909	0.1195	0.1487	-0.3251	-2.9847	28.8315	42.5809	51.7142	65.6174	14.6544	13.0901	1.5643	8.0573	7.9249	0.1325
3	13	2.7130	9.0000	0	0	N	N	N	0.0000	0.0000		0.0000	0.0000					0.0000	0.0000	0.0000	0.0000	0.0000	0.0000	0.0000	0.0000	0.0000	3.6141	5.2733	0.0000	5.4945	6.5118	0.0000	0.0000	0.0000	0.0000		0.0000	0.0000	-0.2100	28.8315	0.0000	51.7142	2.0000	0.0000	0.0000	0.0000	0.0000	0.0000	0.0000
3	14	2.6107	8.0000	1	0	N	N	N	1.4298	1.9092	0.0041	1.8579	2.1890	0.0042	0.9274	1.2925	0.0043	0.8142	0.9077	0.0032	0.8675	0.9452	0.0026	0.7273	0.8427	0.0038	0.5695	0.4754	0.7820	0.4670	0.4318	0.6285	0.7842	0.6520	0.8820	0.0004	0.7276	-0.4104	0.3102	28.8315	8.4299	51.7142	12.1999	3.1932	3.1919	0.0013	2.1091	2.1086	0.0005
3	15	2.2800	7.0000	0	0	N	N	N	0.4586	0.5218	0.1464	0.5750	0.6475	0.2429	0.2020	0.3253	0.0345	0.5781	0.6169	0.2481	0.8202	0.8498	0.4829	0.1896	0.2151	0.0388	1.2605	1.1822	1.6949	1.4265	1.3123	1.9878	0.9384	0.6614	1.1252	0.0473	0.5555	-0.3927	0.8099	28.8315	15.2007	51.7142	39.8491	4.6880	4.4762	0.2118	4.0976	3.9034	0.1943
3	16	2.1125	6.0000	0	0	N	N	N	0.7121	0.7705	0.9086	0.7498	0.7375	0.9991	0.6556	0.9655	0.4156	0.6075	0.5572	1.0231	0.6590	0.5610	1.7658	0.5276	0.5509	0.3948	0.8531	0.7232	1.1260	0.8789	0.7606	1.7673	0.8047	0.5706	0.9498	0.2221	0.7407	0.3373	1.1591	28.8315	18.9603	51.7142	27.9659	6.3850	5.2244	1.1606	4.2096	3.2916	0.9180
3	17	1.8867	5.0000	0	0	N	N	N	0.7242	0.7507	0.8130	0.5561	0.6053	0.3455	0.8625	0.7321	1.1451	0.6272	0.6059	0.8012	0.4283	0.4333	0.3682	0.8887	0.8529	1.0896	0.8660	0.8072	0.9854	0.7701	0.7159	1.0657	1.0305	1.1651	0.9515	0.1616	0.6018	0.0682	0.8916	28.8315	19.6939	51.7142	37.7278	6.6985	5.7667	0.9318	2.5983	2.4271	0.1713
3	18	1.4605	4.0000	0	0	N	N	N	0.3757	0.3517	0.6743	0.4254	0.4698	0.1342	0.3165	0.1817	1.0393	0.3328	0.2848	0.6972	0.3427	0.3615	0.1350	0.3196	0.1729	1.0851	0.8859	0.8098	1.0339	0.8055	0.7695	1.0063	1.0099	0.9517	1.0441	0.3227	0.6569	0.5800	1.6249	28.8315	25.6145	51.7142	57.4770	5.0413	3.8113	1.2300	2.9670	2.8697	0.0973
3	19	1.9029	5.0000	0	0	N	N	N	0.4126	0.3670	0.7420	0.6954	0.5979	2.3490	0.2249	0.1384	0.5065	0.5209	0.4834	0.8549	0.5629	0.5300	0.9995	0.4627	0.4132	0.7572	1.2625	1.3174	1.1522	0.8095	0.8865	0.4255	2.0578	2.9844	1.4949	0.1986	0.4351	0.2672	0.3608	28.8315	31.2894	51.7142	58.4312	7.2679	6.0637	1.2043	4.5655	3.9980	0.5675
3	20	1.4605	4.0000	0	0	N	N	N	0.4410	0.4150	0.3958	0.4957	0.4886	0.4285	0.3727	0.3044	0.3829	0.3559	0.3686	0.2571	0.4084	0.4213	0.2614	0.2912	0.2979	0.2544	0.8071	0.8882	0.6497	0.8240	0.8623	0.6100	0.7813	0.9786	0.6644	0.0892	0.3767	-0.2797	-0.0909	28.8315	32.6512	51.7142	57.5558	5.9484	5.4611	0.4873	3.7701	3.5755	0.1946
4	5	1.5032	5.0000	0	0	N	N	N	0.6557	0.6125	0.8936	0.7790	0.7943	0.5232	0.4468	0.2821	1.2316	0.5775	0.5586	0.7282	0.6828	0.7067	0.4229	0.3971	0.2827	1.0077	0.8807	0.9120	0.8149	0.8764	0.8897	0.8083	0.8888	1.0022	0.8182	0.1633	0.4240	0.0604	0.1422	18.8121	21.1753	50.0185	30.9930	5.2724	4.5322	0.7402	3.9364	3.7310	0.2054
4	6	1.4775	5.0000	0	0	N	N	N	0.0820	0.0739	0.1636	0.1038	0.0916	0.2885	0.0512	0.0440	0.1130	0.0434	0.0385	0.0890	0.0527	0.0479	0.1201	0.0290	0.0226	0.0670	0.5293	0.5215	0.5440	0.5070	0.5234	0.4163	0.5663	0.5139	0.5929	0.2463	0.5488	0.0100	0.2475	18.8121	7.7557	50.0185	18.0509	0.1451	0.1164	0.0287	0.1071	0.0911	0.0160
4	7	1.4775	5.0000	0	0	N	N	N	0.2816	0.3107	0.0879	0.2937	0.2976	0.1388	0.2636	0.3457	0.0692	0.2587	0.2772	0.0853	0.2590	0.2698	0.1036	0.2582	0.2893	0.0731	0.9186	0.8925	0.9696	0.8819	0.9065	0.7462	0.9794	0.8370	1.0570	0.0330	0.5580	-0.1026	0.5177	18.8121	10.4262	50.0185	34.7112	1.0573	1.0236	0.0337	0.6308	0.6144	0.0163
4	8	1.2774	4.0000	0	0	N	N	N	0.4001	0.3850	0.5399	0.4940	0.4655	0.8037	0.2550	0.2623	0.3777	0.2611	0.2481	0.3613	0.3265	0.3114	0.4962	0.1628	0.1433	0.2610	0.6527	0.6445	0.6693	0.6609	0.6689	0.6174	0.6384	0.5464	0.6912	0.1896	0.5128	0.0668	0.4051	18.8121	18.4083	50.0185	31.3937	2.1943	1.8446	0.3497	1.6481	1.4433	0.2048
4	9	2.0014	7.0000	0	0	N	N	N	0.3838	0.3124	0.9788	0.4700	0.3828	1.1848	0.1552	0.1500	0.2266	0.2328	0.1788	0.6702	0.3093	0.2290	1.0991	0.0771	0.0701	0.1175	0.6065	0.5722	0.6847	0.6582	0.5982	0.9277	0.4966	0.4677	0.5186	0.4633	0.5262	0.0942	0.1347	18.8121	4.9272	50.0185	10.2193	0.5017	0.3429	0.1588	0.4470	0.3003	0.1467
4	10	2.1037	8.0000	0	0	N	N	N	0.0000	0.0000	0.0000	0.0000	0.0000	0.0000	0.0000	0.0000	0.0000	0.0000	0.0000	0.0000	0.0000	0.0000	0.0000	0.0000	0.0000	0.0000	0.4368	0.3503	0.5856	0.4985	0.4167	0.9418	0.3335	0.0128	0.4569		0.9712	0.0000	0.0000	18.8121	0.0000	50.0185	0.0000	0.0000	0.0000	0.0000	0.0000	0.0000	0.0000
4	13	2.1037	8.0000	0	0	N	N	N	0.0000	0.0000	0.0000	0.0000	0.0000	0.0000	0.0000	0.0000	0.0000	0.0000	0.0000	0.0000	0.0000	0.0000	0.0000	0.0000	0.0000	0.0000	4.0621	4.7254	2.6136	3.1532	3.7013	0.1684	5.8047	9.0773	3.7889		0.2533	0.0000	-0.0661	18.8121	0.0000	50.0185	2.0000	0.0000	0.0000	0.0000	0.0000	0.0000	0.0000
4	14	2.0014	7.0000	1	0	N	N	N	0.8440	0.8393	0.9127	1.1914	1.1311	1.7911	0.2622	0.2821	0.1698	0.6755	0.6679	0.7398	0.9210	0.8870	1.2927	0.2249	0.2378	0.1474	0.8003	0.7959	0.8105	0.7730	0.7841	0.7217	0.8576	0.8431	0.8683	0.1297	0.4500	-0.0302	0.0916	18.8121	8.4299	50.0185	12.1999	2.1374	1.8920	0.2454	1.8865	1.6647	0.2218
4	15	1.6707	6.0000	0	0	N	N	N	0.3495	0.3499	0.3603	0.4305	0.4180	0.5091	0.2010	0.2159	0.1888	0.4272	0.4248	0.4473	0.5266	0.5150	0.6518	0.2454	0.2462	0.2408	1.2225	1.2138	1.2415	1.2232	1.2322	1.2803	1.2211	1.1404	1.2756	0.1289	0.4687	-0.0420	0.3945	18.8121	15.2007	50.0185	39.8491	2.8371	2.5133	0.3238	2.2612	2.0241	0.2371
4	16	1.5032	5.0000	0	0	N	N	N	0.5304	0.5229	0.6134	0.6453	0.6252	0.8762	0.3235	0.3277	0.3476	0.4462	0.4362	0.5253	0.5472	0.5262	0.7712	0.2682	0.2633	0.2935	0.8413	0.8341	0.8563	0.8479	0.8416	0.8802	0.8289	0.8036	0.8444	0.1528	0.4885	0.0140	0.3741	18.8121	18.9603	50.0185	27.9659	3.8607	3.3489	0.5118	3.0214	2.6569	0.3645
4	17	1.2774	4.0000	0	0	N	N	N	0.5956	0.5925	0.6647	0.6729	0.6769	0.6616	0.4767	0.4819	0.6575	0.5035	0.4939	0.5777	0.5842	0.5827	0.6012	0.3840	0.3495	0.5605	0.8453	0.8335	0.8691	0.8683	0.8609	0.9088	0.8056	0.7252	0.8524	0.1510	0.5136	0.0097	0.5348	18.8121	19.6939	50.0185	37.7278	4.3727	3.7991	0.5735	3.0269	2.7749	0.2519
4	18	0.8512	3.0000	0	0	N	N	N	0.3073	0.2859	0.4766	0.3558	0.3432	0.4894	0.2191	0.1906	0.4456	0.2707	0.2461	0.4380	0.3300	0.3135	0.4918	0.1771	0.1280	0.3953	0.8808	0.8610	0.9190	0.9274	0.9136	1.0049	0.8083	0.6719	0.8872	0.2607	0.5504	0.2864	1.0512	18.8121	25.6145	50.0185	57.4770	3.6773	2.9168	0.7605	2.7438	2.3656	0.3782
4	19	1.2936	4.0000	0	0	N	N	N	0.3178	0.2905	0.4211	0.3713	0.3564	0.4206	0.2313	0.1746	0.4375	0.3253	0.3210	0.3616	0.3828	0.3886	0.3085	0.2336	0.2029	0.4014	1.0234	1.1050	0.8586	1.0310	1.0904	0.7335	1.0098	1.1620	0.9177	0.1313	0.3849	-0.0498	-0.0375	18.8121	31.2894	50.0185	58.4312	3.8575	3.4099	0.4476	2.7899	2.6261	0.1638
4	20	0.8512	3.0000	0	0	N	N	N	0.3503	0.3152	0.5385	0.4118	0.3895	0.6326	0.2524	0.1948	0.4595	0.3068	0.2904	0.4241	0.3732	0.3597	0.5115	0.2093	0.1780	0.3583	0.8758	0.9213	0.7875	0.9061	0.9235	0.8087	0.8290	0.9138	0.7797	0.2046	0.4408	0.1865	0.3530	18.8121	32.6512	50.0185	57.5558	4.5570	3.7829	0.7741	3.2992	2.8983	0.4009
5	6	0.7754	3.0000	0	0	N	N	N	0.9974	0.5444	5.2115	0.8816	0.8736	0.1316	1.3996	0.1943	6.6806	0.4357	0.2965	1.3090	0.5029	0.5492	0.0172	0.3768	0.0490	1.8509	0.4368	0.5445	0.2512	0.5705	0.6286	0.1311	0.2692	0.2524	0.2770	0.7041	0.2675	0.4809	-0.2213	21.1753	7.7557	30.9930	18.0509	1.6919	0.9928	0.6991	0.9126	0.9099	0.0027
5	7	0.7754	3.0000	0	0	N	N	N	0.7837	0.9383	0.3108	0.9238	0.9861	0.0700	0.6676	0.8833	0.3859	0.5061	0.5478	0.2337	0.5266	0.5715	0.0348	0.4900	0.5272	0.3102	0.6458	0.5839	0.7518	0.5700	0.5796	0.4974	0.7341	0.5969	0.8040	0.0653	0.7532	-0.1570	0.7670	21.1753	10.4262	30.9930	34.7112	2.3208	2.1786	0.1422	1.0636	1.0577	0.0059
5	8	0.5753	2.0000	0	0	N	N	N	0.6810	0.6294	0.6162	0.7918	0.8220	0.2171	0.6220	0.5477	0.7543	0.4345	0.4661	0.2828	0.6026	0.6639	0.0891	0.3049	0.2908	0.3539	0.6380	0.7405	0.4589	0.7611	0.8077	0.4107	0.4902	0.5310	0.4692	0.1265	0.3548	-0.0690	-0.1393	21.1753	18.4083	30.9930	31.3937	4.1539	3.6873	0.4666	2.5070	2.4675	0.0395
5	9	0.8477	3.0000	0	0	N	N	N	1.0308	0.1485	4.8763	0.5390	0.2710	71.2530	1.1265	0.0338	4.8983	0.6501	0.0734	4.2963	0.2612	0.1532	1.2390	0.9429	0.0085	5.6877	0.6306	0.4939	0.8811	0.4846	0.5655	0.0174	0.8370	0.2521	1.1611	9.2619	0.9738	1.1286	0.4870	21.1753	4.9272	30.9930	10.2193	1.4589	0.1422	1.3167	0.2518	0.1330	0.1188
5	10	0.9500	4.0000	0	0	N	N	N	0.0000	0.0000		0.0000	0.0000					0.0000	0.0000	0.0000	0.0000	0.0000	0.0000	0.0000	0.0000	0.0000	0.3367	0.5954	0.0000	0.6442	0.6773	0.0000	0.0000	0.0000	0.0000		0.0000	0.0000	-0.0000	21.1753	0.0000	30.9930	0.0000	0.0000	0.0000	0.0000	0.0000	0.0000	0.0000
5	11	1.8528	5.0000	1	0	N	N	N	0.4417	0.4184	0.4766	0.6189	0.5750	0.2807	0.2757	0.1958	0.7132	0.6132	0.5923	0.7940	0.6620	0.7124	0.0602	0.5466	0.4170	1.3485	1.3884	1.4156	1.6660	1.0697	1.2388	0.2144	1.9829	2.1297	1.8907	0.1546	0.4462	0.0402	0.3654	21.1753	42.5809	30.9930	65.6174	8.1024	7.0175	1.0849	5.0457	5.0103	0.0354
5	13	0.9500	4.0000	0	0	N	N	N	0.0000		0.0000	0.0000		0.0000	0.0000		0.0000	0.0000	0.0000	0.0000	0.0000	0.0000	0.0000	0.0000	0.0000	0.0000	2.6662	0.0000	7.2961	0.5294	0.0000	6.5839	5.1386	0.0000	8.0780		inf	0.0000	0.4031	21.1753	0.0000	30.9930	2.0000	0.0000	0.0000	0.0000	0.0000	0.0000	0.0000
5	14	0.8477	3.0000	1	0	N	N	N	1.2715	0.6774	31.7444	0.3680	0.3679	0.0260	1.2392	0.3643	87.1077	0.9920	0.7902	2.3841	0.1656	0.1813	0.0051	1.5195	1.2073	3.2785	0.7801	1.1666	0.0751	0.4500	0.4927	0.1975	1.2261	3.3144	0.0376	0.4372	0.0353	0.5628	-0.7742	21.1753	8.4299	30.9930	12.1999	3.2113	2.2344	0.9768	0.2089	0.2083	0.0006
5	15	0.5170	2.0000	0	0	N	N	N	0.8942	0.7966	0.2275	0.8343	0.8411	0.4452	1.1065	0.8931	0.1983	0.7835	0.9364	0.0865	0.9768	1.0735	0.1093	0.6454	0.8208	0.0796	0.8763	1.1755	0.3802	1.1708	1.2763	0.2454	0.5832	0.9191	0.4013	0.0203	0.1951	-0.6810	-0.9669	21.1753	15.2007	30.9930	39.8491	6.2428	6.1189	0.1239	3.2446	3.2082	0.0364
5	19	1.4439	4.0000	0	0	N	N	N	0.7126	0.4978	2.4081	0.6693	0.6317	0.8028	0.6025	0.2343	2.8009	0.7432	0.5511	2.1839	0.4881	0.5061	0.2978	1.0219	0.6041	3.3567	1.0430	1.1072	0.9069	0.7293	0.8012	0.3709	1.6961	2.5788	1.1984	0.5284	0.3861	1.8199	-0.0230	21.1753	31.2894	30.9930	58.4312	8.3958	5.4934	2.9025	2.8784	2.7267	0.1517
5	20	1.0015	3.0000	0	0	N	N	N	0.6235	0.4696	1.6448	0.7697	0.7183	1.3245	0.4908	0.2214	1.8254	0.5012	0.4404	0.8789	0.6138	0.6259	0.5086	0.3997	0.2596	1.0827	0.8040	0.9379	0.5344	0.7974	0.8715	0.3840	0.8143	1.1727	0.5931	0.3212	0.2830	0.7576	-0.6116	21.1753	32.6512	30.9930	57.5558	6.6350	5.0219	1.6130	3.8542	3.5230	0.3312
6	9	1.0776	5.0000	0	0	N	N	N	0.0478	0.0156	0.3138	0.0599	0.0173	1.4925	0.0350	0.0361	0.1369	0.0213	0.0069	0.1416	0.0284	0.0090	0.2682	0.0141	0.0046	0.0729	0.4461	0.4433	0.4512	0.4746	0.5219	0.1797	0.4038	0.1287	0.5327	2.4533	0.5655	0.0100	0.0779	7.7557	4.9272	18.0509	10.2193	0.0172	0.0050	0.0122	0.0115	0.0034	0.0081
6	10	1.1799	6.0000	0	0	N	N	N	0.0000	0.0000	0.0000	0.0000	0.0000		0.0000	0.0000	0.0000	0.0000	0.0000	0.0000	0.0000	0.0000	0.0000	0.0000	0.0000	0.0000	0.3634	0.0414	0.7540	0.0112	0.0121	0.0000	0.8147	0.5387	0.8352		15.0200	0.0000	0.0000	7.7557	0.0000	18.0509	0.0000	0.0000	0.0000	0.0000	0.0000	0.0000	0.0000
6	11	1.6311	5.0000	1	0	N	N	N	0.4110	0.5349	0.0089	0.3548	0.3754	0.0079	0.4314	0.5804	0.0101	0.3033	0.3327	0.0085	0.1968	0.2095	0.0042	0.4483	0.5133	0.0113	0.7380	0.6220	0.9582	0.5546	0.5580	0.5358	1.0391	0.8844	1.1185	0.0025	0.8117	-0.2016	0.7879	7.7557	42.5809	18.0509	65.6174	1.5949	1.5908	0.0040	0.5964	0.5956	0.0008
6	13	1.1799	6.0000	0	0	N	N	N	0.0000	0.0000		0.0000	0.0000		0.0000	0.0000		0.0000	0.0000	0.0000	0.0000	0.0000	0.0000	0.0000	0.0000	0.0000	3.2737	5.0085	0.0000	5.6483	6.4188	0.0000	0.1470	0.4133	0.0000		0.0000	0.0000	-0.1256	7.7557	0.0000	18.0509	2.0000	0.0000	0.0000	0.0000	0.0000	0.0000	0.0000
6	14	1.0776	5.0000	1	0	N	N	N	0.0351	0.1043	0.0069	0.1254	0.1428	0.0220	0.0106	0.0786	0.0059	0.0172	0.0183	0.0073	0.0256	0.0270	0.0065	0.0095	0.0098	0.0076	0.4883	0.1756	1.0577	0.2038	0.1890	0.2963	0.8999	0.1249	1.2839	0.0462	3.3087	-0.0018	0.5822	7.7557	8.4299	18.0509	12.1999	0.0207	0.0198	0.0009	0.0147	0.0144	0.0003
6	15	0.7469	4.0000	0	0	N	N	N	0.9907	1.5771	0.0247	0.6731	0.8563	0.0090	1.2592	4.3489	0.0312	0.6770	0.7821	0.0252	0.4402	0.4841	0.0158	0.9099	1.1072	0.0299	0.6834	0.4959	1.0225	0.6540	0.5654	1.7591	0.7226	0.2546	0.9594	0.0052	1.1397	-0.2345	1.0503	7.7557	15.2007	18.0509	39.8491	1.8950	1.8852	0.0098	0.6111	0.6090	0.0021
6	16	0.5794	3.0000	0	0	N	N	N	0.6045	0.5401	1.1102	0.8438	0.7913	1.4004	0.3917	0.3020	1.0553	0.3138	0.2578	0.6561	0.4287	0.4050	0.6724	0.2088	0.1069	0.6491	0.5191	0.4772	0.5910	0.5081	0.5118	0.4801	0.5330	0.3540	0.6151	0.4165	0.7198	0.1912	0.5156	7.7557	18.9603	18.0509	27.9659	1.1579	0.8174	0.3405	0.7552	0.6499	0.1052
6	17	0.3537	2.0000	0	0	N	N	N	0.6144	0.4953	1.1099	0.8373	0.8057	1.3286	0.3985	0.2072	1.0716	0.3780	0.3420	0.5501	0.6501	0.6555	0.5897	0.1743	0.0585	0.5399	0.6153	0.6905	0.4956	0.7763	0.8135	0.4439	0.4375	0.2822	0.5038	0.3364	0.4511	0.1965	0.1806	7.7557	19.6939	18.0509	37.7278	1.6007	1.1977	0.4029	1.1785	1.0903	0.0883
6	19	1.2222	4.0000	0	0	N	N	N	1.1217	0.3757	8.7096	0.3738	0.0912	20.6245	1.6952	0.5825	8.5659	0.7221	0.2662	4.5640	0.2208	0.0617	2.2553	1.2392	0.4939	5.7920	0.6437	0.7085	0.5240	0.5908	0.6767	0.1093	0.7310	0.8479	0.6762	2.0343	0.4004	1.7471	0.0247	7.7557	31.2894	18.0509	58.4312	3.2265	1.0634	2.1632	0.5010	0.1299	0.3711
6	20	0.7798	3.0000	0	0	N	N	N	0.7823	0.4700	2.9211	0.5192	0.4991	0.6978	1.0754	0.6760	3.7946	0.4433	0.2655	1.6643	0.3123	0.3155	0.2799	0.5575	0.2184	2.3384	0.5667	0.5650	0.5698	0.6015	0.6321	0.4011	0.5184	0.3230	0.6163	0.9126	0.5583	0.8291	0.4126	7.7557	32.6512	18.0509	57.5558	2.3810	1.2449	1.1361	0.7811	0.7185	0.0626
7	9	1.2089	5.0000	0	0	N	N	N	0.0212	0.0051	0.1350	0.0691	0.0151	21.7059	0.0061	0.0004	0.0467	0.0174	0.0037	0.1319	0.0265	0.0067	0.2738	0.0088	0.0007	0.0598	0.8203	0.7341	0.9768	0.3837	0.4460	0.0126	1.4596	1.8138	1.2815	4.2194	0.7338	0.0118	0.2872	10.4262	4.9272	34.7112	10.2193	0.0173	0.0033	0.0140	0.0128	0.0030	0.0098
7	10	1.3112	6.0000	0	0	N	N	N	0.0000	0.0000		0.0000	0.0000		0.0000	0.0000		0.0000	0.0000	0.0000	0.0000	0.0000	0.0000	0.0000	0.0000	0.0000	0.5423	0.9773	0.0000	0.9073	1.0043	0.0000	0.0388	0.5239	0.0000		0.0000	0.0000	-0.0000	10.4262	0.0000	34.7112	0.0000	0.0000	0.0000	0.0000	0.0000	0.0000	0.0000
7	11	1.7624	5.0000	1	0	N	N	N	0.3228	0.3240	0.0056	0.3150	0.2876	0.0380	0.3065	0.2483	0.0054	0.4926	0.5418	0.0070	0.3520	0.3751	0.0035	0.6715	0.7704	0.0091	1.5260	1.6722	1.2443	1.1175	1.3045	0.0924	2.1910	3.1029	1.6919	0.0013	0.3859	-0.4009	-0.0258	10.4262	42.5809	34.7112	65.6174	3.1415	3.1374	0.0041	1.2569	1.2562	0.0008
7	13	1.3112	6.0000	0	0	N	N	N	0.0000	0.0000	0.0000	0.0000	0.0000		0.0000	0.0000	0.0000	0.0000	0.0000	0.0000	0.0000	0.0000	0.0000	0.0000	0.0000	0.0000	4.2158	0.5232	10.8987	0.5016	0.5793	0.0000	8.9639	0.3510	13.8251		11.5099	0.0000	0.4204	10.4262	0.0000	34.7112	2.0000	0.0000	0.0000	0.0000	0.0000	0.0000	0.0000
7	14	1.2089	5.0000	1	0	N	N	N	0.0478	0.0426	0.0715	0.0680	0.0553	5.5194	0.0276	0.1963	0.0230	0.0141	0.0137	0.0175	0.0236	0.0223	0.0405	0.0060	0.0058	0.0073	0.2938	0.3209	0.2444	0.3469	0.4036	0.0073	0.2184	0.0297	0.3178	0.1498	0.4186	0.0000	0.0117	10.4262	8.4299	34.7112	12.1999	0.0209	0.0181	0.0027	0.0160	0.0141	0.0019
7	15	0.8782	4.0000	0	0	N	N	N	0.4898	0.2059	3.5908	0.6825	0.2036	34.8968	0.2765	0.2249	0.1568	0.5304	0.2780	2.1768	0.8490	0.2842	6.5839	0.2441	0.2718	0.1108	1.0831	1.3499	0.6062	1.2440	1.3955	0.1887	0.8829	1.2085	0.7067	1.2010	0.2512	0.7325	-0.5837	10.4262	15.2007	34.7112	39.8491	1.7578	0.7986	0.9592	1.3317	0.4058	0.9259
7	16	0.7107	3.0000	0	0	N	N	N	0.7627	0.7329	0.3782	0.6609	0.6521	0.4980	0.9317	1.0469	0.3778	0.5444	0.5976	0.2041	0.5437	0.5792	0.1627	0.5450	0.6144	0.2206	0.7138	0.8154	0.5398	0.8226	0.8883	0.3267	0.5850	0.5869	0.5840	0.0534	0.3868	-0.1851	-0.0104	10.4262	18.9603	34.7112	27.9659	2.3670	2.2469	0.1201	1.0659	1.0387	0.0272
7	17	0.4850	2.0000	0	0	N	N	N	0.7484	0.6708	0.7951	0.5657	0.5677	0.3218	0.9253	0.7542	0.8902	0.7384	0.7688	0.5823	0.6135	0.6516	0.1642	0.8214	0.8607	0.6814	0.9867	1.1461	0.7324	1.0846	1.1478	0.5100	0.8878	1.1413	0.7654	0.1473	0.4007	-0.0020	0.0552	10.4262	19.6939	34.7112	37.7278	3.6395	3.1723	0.4672	1.2075	1.1823	0.0252
7	19	1.3535	4.0000	0	0	N	N	N	0.5226	0.5579	0.0457	1.0345	0.9636	0.7555	0.2355	0.1929	0.0079	0.5552	0.6153	0.0451	0.7353	0.7822	0.1175	0.3853	0.4455	0.0103	1.0623	1.1028	0.9868	0.7108	0.8117	0.1556	1.6359	2.3098	1.2996	0.0086	0.4795	-0.3607	0.3897	10.4262	31.2894	34.7112	58.4312	2.9962	2.9706	0.0257	1.9263	1.9046	0.0217
7	20	0.9111	3.0000	0	0	N	N	N	0.5059	0.5501	0.3537	0.6323	0.5793	1.2682	0.4024	0.4790	0.1431	0.5002	0.5170	0.3812	0.5502	0.5207	0.8664	0.4608	0.5139	0.1696	0.9887	0.9399	1.0777	0.8701	0.8988	0.6831	1.1453	1.0728	1.1850	0.1041	0.6290	-0.1111	1.1064	10.4262	32.6512	34.7112	57.5558	3.2076	2.9051	0.3024	1.5552	1.3464	0.2088
8	9	0.9241	4.0000	0	0	N	N	N	0.3685	0.0836	2.9919	0.5916	0.1696	9.7921	0.1757	0.0104	1.3804	0.1847	0.0482	1.0564	0.2700	0.0861	1.7587	0.1004	0.0086	0.5811	0.5012	0.5772	0.3531	0.4564	0.5076	0.1796	0.5716	0.8242	0.4209	3.4289	0.3136	0.2479	-0.0781	18.4083	4.9272	31.3937	10.2193	0.3841	0.0867	0.2974	0.2790	0.0792	0.1998
8	10	1.0264	5.0000	0	0	N	N	N	0.0000	0.0000	0.0000	0.0000	0.0000	0.0000	0.0000	0.0000	0.0000	0.0000	0.0000	0.0000	0.0000	0.0000	0.0000	0.0000	0.0000	0.0000	0.5015	0.5656	0.4075	0.3735	0.4238	0.0139	0.6803	1.4349	0.4917		0.4910	0.0000	0.0000	18.4083	0.0000	31.3937	0.0000	0.0000	0.0000	0.0000	0.0000	0.0000	0.0000
8	11	1.4775	4.0000	1	0	N	N	N	0.3771	0.4021	0.1238	0.5182	0.5103	0.1188	0.2387	0.2354	0.1363	0.3206	0.3461	0.1026	0.3724	0.3983	0.0455	0.2569	0.2767	0.1387	0.8501	0.8607	0.8286	0.7186	0.7805	0.3827	1.0761	1.1752	1.0179	0.0347	0.4747	-0.3777	0.3751	18.4083	42.5809	31.3937	65.6174	3.9601	3.8273	0.1329	2.5372	2.5144	0.0228
8	13	1.0264	5.0000	0	0	N	N	N	0.0000	0.0000	0.0000	0.0000	0.0000	0.0000	0.0000	0.0000	0.0000	0.0000	0.0000	0.0000	0.0000	0.0000	0.0000	0.0000	0.0000	0.0000	5.0146	6.0283	3.0862	5.3192	6.0913	0.7357	4.5838	5.8232	3.8494		0.2691	0.0000	-0.0790	18.4083	0.0000	31.3937	2.0000	0.0000	0.0000	0.0000	0.0000	0.0000	0.0000
8	14	0.9241	4.0000	1	0	N	N	N	0.4385	0.4314	0.6267	0.6132	0.6105	0.3266	0.2967	0.2911	0.7369	0.1598	0.1450	0.2630	0.2007	0.2158	0.0597	0.1249	0.0807	0.3745	0.3645	0.3362	0.4196	0.3273	0.3535	0.1828	0.4210	0.2773	0.5083	0.2605	0.6414	0.0373	0.1661	18.4083	8.4299	31.3937	12.1999	0.4800	0.3808	0.0992	0.2777	0.2697	0.0080
8	15	0.5934	3.0000	0	0	N	N	N	0.5555	0.5622	0.3432	0.6609	0.6937	0.3017	0.4604	0.4187	0.3648	0.4766	0.5198	0.2526	0.5822	0.6280	0.2148	0.3819	0.4109	0.2707	0.8579	0.9245	0.7361	0.8810	0.9053	0.7118	0.8295	0.9814	0.7420	0.0937	0.4354	-0.1430	0.1851	18.4083	15.2007	31.3937	39.8491	3.3020	3.0192	0.2828	1.9071	1.8292	0.0779
8	16	0.4259	2.0000	0	0	N	N	N	0.8120	0.7943	0.6154	0.8731	0.8891	0.6365	0.8164	0.9614	0.6079	0.5453	0.5903	0.3365	0.6932	0.7355	0.3465	0.4265	0.4548	0.3327	0.6715	0.7431	0.5467	0.7939	0.8273	0.5444	0.5224	0.4730	0.5472	0.1227	0.4219	-0.0979	0.1232	18.4083	18.9603	31.3937	27.9659	4.9824	4.4379	0.5445	2.8223	2.6687	0.1536
8	19	1.0687	3.0000	0	0	N	N	N	0.4941	0.4087	1.0078	0.7773	0.6892	2.1137	0.2451	0.1308	0.7790	0.3384	0.3092	0.5460	0.4945	0.4818	0.6258	0.1887	0.1302	0.5030	0.6848	0.7565	0.5418	0.6362	0.6991	0.2961	0.7697	0.9951	0.6457	0.2484	0.3589	0.2538	-0.1358	18.4083	31.2894	31.3937	58.4312	3.6254	2.9042	0.7213	2.5930	2.3038	0.2893
8	20	0.6263	2.0000	0	0	N	N	N	0.6085	0.5917	0.5244	0.8327	0.8362	0.6711	0.4236	0.4048	0.4739	0.4331	0.4543	0.3172	0.6381	0.6717	0.3628	0.2679	0.2612	0.2964	0.7118	0.7678	0.6049	0.7664	0.8033	0.5405	0.6326	0.6452	0.6254	0.1274	0.4126	-0.0895	0.1228	18.4083	32.6512	31.3937	57.5558	5.6124	4.9783	0.6341	3.6897	3.4620	0.2277
9	10	0.1858	2.0000	0	0	N	N	N	0.0000		0.0000	0.0000		0.0000	0.0000		0.0000	0.0000	0.0000	0.0000	0.0000	0.0000	0.0000	0.0000	0.0000	0.0000	0.0319	0.0000	0.0804	0.0018	0.0000	0.0942	0.0570	0.0000	0.0801		inf	0.0000	0.0000	4.9272	0.0000	10.2193	0.0000	0.0000	0.0000	0.0000	0.0000	0.0000	0.0000
9	11	2.0849	7.0000	1	0	N	N	N	0.2451	0.2382	0.0058	0.2477	0.2623	0.0008	0.3153	0.3590	0.0189	0.2301	0.2568	0.0036	0.3009	0.3297	0.0008	0.1106	0.1269	0.0066	0.9390	1.0782	0.6225	1.2147	1.2569	1.0247	0.3507	0.3535	0.3486	0.0017	0.2540	-0.0938	-0.2546	4.9272	42.5809	10.2193	65.6174	0.7366	0.7353	0.0012	0.6049	0.6047	0.0001
9	13	0.1858	2.0000	0	0	N	N	N	0.0000	0.0000		0.0000	0.0000					0.0000	0.0000	0.0000	0.0000	0.0000	0.0000	0.0000	0.0000	0.0000	0.0879	0.1478	0.0000	0.2428	0.2603	0.0000	0.0000	0.0000	0.0000		0.0000	0.0000	-0.0026	4.9272	0.0000	10.2193	2.0000	0.0000	0.0000	0.0000	0.0000	0.0000	0.0000
9	19	1.6760	6.0000	0	0	N	N	N	0.8298	0.9840	0.0167	0.4640	0.6320	0.0138	3.7248	3.1629	0.0069	0.6636	0.7550	0.0146	0.5028	0.5544	0.0312	0.8672	1.0262	0.0012	0.7997	0.7672	0.8708	1.0836	0.8772	2.2668	0.2328	0.3244	0.1694	0.0027	0.5179	-0.2407	0.1744	4.9272	31.2894	10.2193	58.4312	1.9066	1.9014	0.0052	0.8074	0.8024	0.0049
9	20	1.2337	5.0000	0	0	N	N	N	0.4152	0.4332	0.5636	0.5270	0.5132	0.7565	0.2915	0.3211	0.3781	0.3012	0.2654	0.5458	0.3581	0.3058	0.8143	0.2363	0.2165	0.3436	0.7256	0.6127	0.9685	0.6796	0.5959	1.0764	0.8107	0.6740	0.9088	0.3009	0.7343	0.0956	0.4654	4.9272	32.6512	10.2193	57.5558	0.9336	0.7176	0.2160	0.5916	0.4532	0.1384
10	11	2.1037	8.0000	1	0	N	N	N	0.0000	0.0000	0.0000	0.0000	0.0000		0.0000	0.0000	0.0000	0.0000	0.0000	0.0000	0.0000	0.0000	0.0000	0.0000	0.0000	0.0000	0.3376	0.2833	0.4335	0.2826	0.3327	0.0000	0.4317	0.0247	0.5881		0.8672	0.0000	0.0000	0.0000	42.5809	0.0000	65.6174	0.0000	0.0000	0.0000	0.0000	0.0000	0.0000
10	19	1.6948	7.0000	0	0	N	N	N	0.0000	0.0000	0.0000	0.0000	0.0000	0.0000	0.0000		0.0000	0.0000	0.0000	0.0000	0.0000	0.0000	0.0000	0.0000	0.0000	0.0000	0.7060	1.1411	0.0350	1.2984	1.3472	0.3565	0.0092	0.0000	0.0116		0.0199	0.0000	-0.0000	0.0000	31.2894	0.0000	58.4312	0.0000	0.0000	0.0000	0.0000	0.0000	0.0000
10	20	1.2524	6.0000	0	0	N	N	N	0.0000	0.0000	0.0000	0.0000	0.0000	0.0000	0.0000	0.0000	0.0000	0.0000	0.0000	0.0000	0.0000	0.0000	0.0000	0.0000	0.0000	0.0000	0.3842	0.2104	0.6627	0.3474	0.2490	1.2421	0.4351	0.0073	0.5659		1.9660	0.0000	0.0000	0.0000	32.6512	0.0000	57.5558	0.0000	0.0000	0.0000	0.0000	0.0000	0.0000
11	13	3.2049	8.0000	1	0	N	N	N	0.0000	0.0000		0.0000	0.0000		0.0000	0.0000		0.0000	0.0000	0.0000	0.0000	0.0000	0.0000	0.0000	0.0000	0.0000	3.2878	4.8036	0.0000	1.6277	1.9333	0.0000	6.4909	17.0555	0.0000		0.0000	0.0000	-0.1905	42.5809	0.0000	65.6174	2.0000	0.0000	0.0000	0.0000	0.0000	0.0000	0.0000
11	14	3.1026	7.0000	2	0	N	N	N	0.8518	0.9496	0.0044	0.9971	1.1255	0.0010	0.6376	0.6276	0.0080	0.8244	0.9173	0.0043	0.9432	1.0262	0.0011	0.6464	0.7443	0.0071	0.9679	0.9659	0.9722	0.9460	0.9118	1.1060	1.0138	1.1860	0.8871	0.0005	0.4459	-0.5001	0.1036	42.5809	8.4299	65.6174	12.1999	3.8948	3.8927	0.0021	2.6723	2.6721	0.0003
11	15	2.7719	6.0000	1	0	N	N	N	0.5741	0.4796	1.3589	0.5627	0.4806	1.5459	0.5821	0.4419	1.2137	0.7750	0.6712	1.6885	0.7393	0.6487	1.8238	0.8271	0.7063	1.5789	1.3500	1.3994	1.2426	1.3138	1.3499	1.1798	1.4208	1.5984	1.3009	0.2859	0.4082	0.6995	0.1030	42.5809	15.2007	65.6174	39.8491	7.4874	5.8226	1.6648	4.2345	3.4295	0.8051
11	16	2.6044	5.0000	1	0	N	N	N	0.6267	0.6523	0.2957	0.9508	0.9771	0.3657	0.2335	0.2035	0.2659	0.5795	0.6165	0.2608	0.8179	0.8642	0.2698	0.2441	0.2425	0.2537	0.9247	0.9450	0.8818	0.8602	0.8844	0.7379	1.0455	1.1918	0.9542	0.0491	0.4435	-0.5936	0.2290	42.5809	18.9603	65.6174	27.9659	7.2277	6.8895	0.3383	5.9628	5.8097	0.1531
11	17	2.3786	4.0000	1	0	N	N	N	0.7032	0.5894	1.2476	0.7253	0.5779	4.5152	0.6692	0.5106	0.3282	0.7363	0.7227	0.8531	0.7382	0.6542	1.8019	0.7339	0.8118	0.2639	1.0470	1.2261	0.6838	1.0178	1.1320	0.3991	1.0966	1.5900	0.8041	0.1377	0.2750	-0.0741	-0.7400	42.5809	19.6939	65.6174	37.7278	9.4146	8.2749	1.1398	5.1609	4.2387	0.9222
11	18	1.9525	3.0000	1	0	N	N	N	0.4337	0.3794	0.6150	0.5167	0.5125	0.1745	0.3363	0.1983	0.8555	0.4479	0.4454	0.4677	0.5034	0.5397	0.0919	0.3769	0.3141	0.7222	1.0329	1.1738	0.7605	0.9741	1.0531	0.5267	1.1207	1.5841	0.8441	0.1338	0.3352	-0.0945	-0.4956	42.5809	25.6145	65.6174	57.4770	8.6623	7.6399	1.0224	5.4683	5.3872	0.0811
11	19	2.3948	4.0000	1	0	N	N	N	0.2975	0.3049	0.1579	0.4100	0.4225	0.0131	0.1909	0.1470	0.2755	0.4491	0.4672	0.2841	0.5003	0.5367	0.0127	0.3814	0.3681	0.4654	1.5095	1.5320	1.7992	1.2202	1.2702	0.9679	1.9984	2.5042	1.6890	0.0666	0.4810	-0.5231	0.8604	42.5809	31.2894	65.6174	58.4312	7.8641	7.3733	0.4909	4.9866	4.9778	0.0088
11	20	1.9525	3.0000	1	0	N	N	N	0.4512	0.3649	1.0249	0.4296	0.4255	0.1423	0.4652	0.2555	1.4455	0.4816	0.4385	0.8277	0.4292	0.4596	0.0768	0.5434	0.4116	1.3050	1.0673	1.2019	0.8076	0.9991	1.0802	0.5400	1.1683	1.6108	0.9028	0.2348	0.3484	0.6279	-0.3847	42.5809	32.6512	65.6174	57.5558	10.2550	8.3049	1.9501	4.9496	4.8793	0.0703
13	19	1.7049	7.0000	0	0	N	N	N	0.0000	0.0000	0.0000	0.0000	0.0000		0.0000		0.0000	0.0000	0.0000	0.0000	0.0000	0.0000	0.0000	0.0000	0.0000	0.0000	3.3048	0.1849	10.0363	0.1814	0.2185	0.0000	10.4636	0.0000	16.0135		25.1641	0.0000	0.5411	0.0000	31.2894	2.0000	58.4312	0.0000	0.0000	0.0000	0.0000	0.0000	0.0000
13	20	1.2625	6.0000	0	0	N	N	N	0.0000	0.0000	0.0000	0.0000	0.0000	0.0000	0.0000	0.0000	0.0000	0.0000	0.0000	0.0000	0.0000	0.0000	0.0000	0.0000	0.0000	0.0000	2.4862	2.7644	1.9701	2.8118	3.3547	0.0656	1.8936	0.3818	2.8068		0.3376	0.0000	-0.0201	0.0000	32.6512	2.0000	57.5558	0.0000	0.0000	0.0000	0.0000	0.0000	0.0000
14	19	1.6948	6.0000	1	0	N	N	N	0.8963	0.5097	3.7078	1.1259	1.1619	1.3101	0.6386	0.0255	5.7023	0.7060	0.3886	3.1247	0.7434	0.6909	1.2793	0.6650	0.0369	4.3658	0.7876	0.7624	0.8427	0.6603	0.5946	0.9765	1.0415	1.4469	0.7656	1.0549	0.5044	1.1210	0.1747	8.4299	31.2894	12.1999	58.4312	2.9160	1.4190	1.4970	1.6033	1.3568	0.2464
14	20	1.2524	5.0000	1	0	N	N	N	0.3849	0.2931	1.0886	0.4856	0.4335	1.1319	0.2825	0.1393	1.1047	0.3223	0.2867	0.5841	0.3775	0.3744	0.4074	0.2674	0.1937	0.6964	0.8375	0.9780	0.5366	0.7773	0.8637	0.3599	0.9466	1.3911	0.6304	0.2777	0.2561	0.1290	-0.3242	8.4299	32.6512	12.1999	57.5558	1.4593	1.1422	0.3172	0.8533	0.7673	0.0860
15	19	1.5925	5.0000	0	0	N	N	N	0.6196	0.6101	0.5027	0.7388	0.6778	1.2955	0.4898	0.8864	0.2937	0.7240	0.7504	0.5196	0.9074	0.9234	0.7316	0.5095	0.5320	0.3830	1.1684	1.2299	1.0336	1.2282	1.3622	0.5647	1.0402	0.6002	1.3040	0.0896	0.3837	-0.2716	-0.0352	15.2007	31.2894	39.8491	58.4312	5.8162	5.3379	0.4783	3.9298	3.6659	0.2639
15	20	1.1502	4.0000	0	0	N	N	N	0.6914	0.7087	0.6834	0.8285	0.8694	0.4382	0.5445	0.4703	0.8251	0.7277	0.7214	0.7686	0.7613	0.8040	0.3893	0.6931	0.6303	1.0131	1.0526	1.0179	1.1247	0.9190	0.9247	0.8883	1.2730	1.3402	1.2278	0.1634	0.5304	0.0808	0.7504	15.2007	32.6512	39.8491	57.5558	7.0010	6.0175	0.9835	3.7139	3.5187	0.1952
16	19	1.2618	4.0000	0	0	N	N	N	0.9418	0.7887	1.6305	1.0417	0.8314	6.6636	0.8790	0.8449	0.2930	0.7347	0.7301	0.7686	0.8755	0.7969	1.6945	0.5747	0.6482	0.1730	0.7801	0.9257	0.4714	0.8405	0.9584	0.2543	0.6538	0.7672	0.5902	0.1422	0.2401	-0.0349	-0.6682	18.9603	31.2894	27.9659	58.4312	7.8505	6.8732	0.9773	4.9764	4.1329	0.8435
16	20	0.8194	3.0000	0	0	N	N	N	0.7865	0.6911	1.1507	0.9178	0.8888	1.0796	0.6590	0.4403	1.2070	0.6312	0.6180	0.7115	0.7207	0.7362	0.5898	0.5474	0.4980	0.7807	0.8026	0.8942	0.6183	0.7853	0.8282	0.5464	0.8306	1.1312	0.6468	0.1894	0.3436	0.2402	-0.2505	18.9603	32.6512	27.9659	57.5558	7.9243	6.6623	1.2620	4.3777	3.9988	0.3790
17	19	1.0943	3.0000	0	0	N	N	N	0.6642	0.5974	0.6054	0.9503	0.9024	1.1246	0.4063	0.2683	0.4570	0.5671	0.5992	0.3369	0.7701	0.8026	0.4303	0.3774	0.3939	0.2877	0.8537	1.0029	0.5564	0.8103	0.8894	0.3826	0.9289	1.4680	0.6295	0.0784	0.2785	-0.3529	-0.6486	19.6939	31.2894	37.7278	58.4312	6.2757	5.8194	0.4562	4.1163	3.9153	0.2009
17	20	0.6520	2.0000	0	0	N	N	N	0.7013	0.6163	0.8765	0.8223	0.7906	1.0969	0.6345	0.4787	0.7943	0.5865	0.6029	0.4957	0.7619	0.7840	0.5775	0.4487	0.4464	0.4589	0.8363	0.9781	0.5655	0.9266	0.9917	0.5265	0.7072	0.9324	0.5778	0.1477	0.3028	-0.0017	-0.6214	19.6939	32.6512	37.7278	57.5558	7.8285	6.8208	1.0077	4.4745	4.1107	0.3639
18	19	0.8686	2.0000	0	0	N	N	N	0.4173	0.3762	0.4689	0.6598	0.6416	0.7349	0.2394	0.1478	0.3941	0.4091	0.4196	0.3407	0.5412	0.5543	0.4102	0.2875	0.2835	0.3071	0.9803	1.1155	0.7266	0.8202	0.8639	0.5581	1.2009	1.9174	0.7793	0.1250	0.3470	-0.1195	-0.4286	25.6145	31.2894	57.4770	58.4312	6.7109	5.9651	0.7458	4.2546	3.9616	0.2930
[truncated: 48 more columns]
