# Supplementary material for: Sodium Channel β Subunits—An Additional Element in Animal Tetrodotoxin Resistance?
Source: Int J Mol Sci. 2024 Jan 25;25(3):1478. doi: 10.3390/ijms25031478 (PMC10855141; doi:10.3390/ijms25031478)
Supplement: Supplementary file 1 [file ijms-25-01478-s001.zip › CSUBST results/SCNB2/csubst_cb_stats.tsv]

arity	elapsed_sec	cutoff_stat	fg_enrichment_factor	mode	dSC_calibration	num_all	num_fg	num_mf	num_mg	num_qualified_all	num_qualified_fg	num_qualified_mf	num_qualified_mg	median_dist_bl_all	median_dist_bl_fg	median_dist_bl_mf	median_dist_bl_mg	median_dist_node_num_all	median_dist_node_num_fg	median_dist_node_num_mf	median_dist_node_num_mg	median_omegaCany2any_all	median_omegaCany2any_fg	median_omegaCany2any_mf	median_omegaCany2any_mg	median_omegaCany2any_nocalib_all	median_omegaCany2any_nocalib_fg	median_omegaCany2any_nocalib_mf	median_omegaCany2any_nocalib_mg	median_omegaCany2dif_all	median_omegaCany2dif_fg	median_omegaCany2dif_mf	median_omegaCany2dif_mg	median_omegaCany2dif_nocalib_all	median_omegaCany2dif_nocalib_fg	median_omegaCany2dif_nocalib_mf	median_omegaCany2dif_nocalib_mg	median_omegaCany2spe_all	median_omegaCany2spe_fg	median_omegaCany2spe_mf	median_omegaCany2spe_mg	median_omegaCany2spe_nocalib_all	median_omegaCany2spe_nocalib_fg	median_omegaCany2spe_nocalib_mf	median_omegaCany2spe_nocalib_mg	median_omegaCdif2any_all	median_omegaCdif2any_fg	median_omegaCdif2any_mf	median_omegaCdif2any_mg
2	1	OCNany2spe,2.0|omegaCany2spe,5.0	0	exhaustive	Y	142.0000	0.0000	0.0000	0.0000	1.0000	0.0000	0.0000	0.0000	1.4167				5.0000				0.5000				0.5000				0.4927				0.4748				0.3987				0.3628				0.5681
[truncated: 188 more columns]
