# Supplementary material for: Sodium Channel β Subunits—An Additional Element in Animal Tetrodotoxin Resistance?
Source: Int J Mol Sci. 2024 Jan 25;25(3):1478. doi: 10.3390/ijms25031478 (PMC10855141; doi:10.3390/ijms25031478)
Supplement: Supplementary file 1 [file ijms-25-01478-s001.zip › CSUBST results/SCNB2/csubst_instantaneous_rate_matrix.tsv]

-1.018969802964979410e+00	2.216452459393873295e-02	6.271486089749768178e-01	2.478609826266049351e-02	2.933005818129943987e-02	2.782360183709684399e-03	2.096218840438476144e-03	1.166446142407454381e-02	2.934050618280137357e-02	2.753134733943781581e-03	1.115706112840607507e-02	4.796115503635961161e-03	2.473925385111317918e-03	6.755383757968071341e-04	8.959419993558528569e-03	3.353215698662742779e-03	2.052971225150748702e-02	1.373950655836779283e-03	1.122516748918061733e-02	5.740870857612583728e-03	8.157772471682736906e-03	2.105694108689970241e-04	2.617431907076201984e-06	3.385253291733687081e-03	2.241098432996628531e-02	3.936463343042104560e-03	1.260889644639645059e-04	1.056991307802199014e-02	1.607354431458291912e-03	4.126326828771141787e-05	1.459563229063932447e-06	5.582953426914939905e-04	7.138778295195957746e-02	1.532880153340664955e-03	8.821777672300638168e-03	1.494738548433238029e-02	6.752472251099288746e-03	1.059019951387833768e-04	2.878557293242418966e-06	1.491827865303842725e-03	9.777458384754850532e-03	8.136362249365578381e-05	2.062787583289550769e-05	3.813377938323593151e-04	6.490052770353678044e-03	4.689960208635202013e-05	1.033381062919620880e-05	1.659670120024274182e-03	8.666389121525802262e-04	4.473280504916885697e-03
8.908433923333066579e-03	-6.993735268624421408e-01	5.037364284885114535e-02	2.106324817108893854e-01	5.004523937186555228e-03	4.186740596298408473e-02	8.634597517629759300e-03	3.932584766131177849e-03	1.381709045267714986e-03	3.399956319047106601e-02	3.585744766021052229e-03	2.174739944237138317e-03	7.723915937525120668e-05	5.149908996826998465e-03	7.131288990533030114e-03	3.845354471712361601e-04	2.409614197634612695e-03	2.110102422104922354e-02	3.874925583119179229e-02	2.942823380987601503e-03	5.803486995362527705e-04	9.040043486211584225e-03	6.091466285595049804e-04	1.313318597371551217e-05	1.216205901508457445e-04	1.146559137780608917e-02	7.453329904481557000e-04	1.899131160271969607e-05	5.389726819197354169e-05	3.617612153940840628e-03	1.456060277314179122e-03	3.024153230166327785e-06	6.118119197250551818e-03	7.869812127456149442e-02	2.064731834774830369e-02	9.185147238850841292e-03	3.029183188807581728e-04	1.089766188812853892e-02	4.090955459427364385e-04	9.168528296687106897e-06	3.839984720573336088e-03	3.156573208448770762e-02	5.235062747214734927e-03	4.620972034845231943e-05	2.164560584743292494e-05	5.236522825280916921e-03	7.272218443820876966e-04	2.430031196184042584e-06	9.844874348954374063e-03	4.461061566697023181e-04
2.782888731969641594e-01	5.561421291168278797e-02	-8.439612326196047620e-01	6.266499785177408362e-03	4.932606855033217809e-03	1.938429006972116481e-02	1.202177393193341014e-02	3.865413658464896592e-03	6.042446172387755908e-03	7.651517482666607244e-03	4.369568153227225416e-02	1.441970626942948829e-03	2.085720487866420114e-04	3.415988037994237107e-03	1.619053466563079649e-02	6.272445947953561975e-04	2.945459964835461190e-03	5.472370223798525557e-03	8.987922035393415554e-02	2.071761194253425500e-03	9.392194134159607337e-05	5.158270981294884282e-03	3.584751748188170876e-03	3.024001662118836874e-03	2.523576070820536641e-04	3.614306353916991316e-02	4.379968542592501540e-02	3.349344741341159660e-03	2.516935701674692878e-06	4.310018653066413651e-04	5.547674728252373171e-03	3.607173316539605702e-04	9.763088662991515482e-03	1.230167460404770277e-02	8.663155408995192042e-02	4.648287232969118034e-03	3.203543075504965203e-05	7.200334414210503645e-03	4.533620238866605673e-03	1.853450074676111191e-03	2.410261450859155506e-05	5.008111425191055961e-03	1.325314302217120606e-02	1.694147732131489183e-04	4.801988765476229605e-06	1.364341015097530682e-03	1.669927734760031160e-02	5.942291201027947263e-04	2.842863018058335370e-03	6.977722345350791154e-04
4.465771152496589291e-02	9.442145731867457314e-01	2.544414998981517004e-02	-1.371653260994621704e+00	2.394834984724495547e-02	2.100670122159283351e-03	2.356769256511495516e-03	2.732867872194654976e-02	4.726736053636436050e-03	5.303143572068231941e-03	2.713410519736127267e-03	1.842851761329255753e-02	9.499968077058838821e-04	4.211403662493475508e-04	6.797907656422515037e-03	3.623427342154217096e-03	1.123409435293419231e-02	1.805903528267486808e-03	8.136185351331889568e-03	1.718073366232452867e-02	7.520641768615853691e-04	3.262007978606376271e-06	1.726866660644176975e-05	1.078235937908776990e-02	7.296796767826348217e-05	9.032302395307806916e-07	1.121222571964731592e-05	4.074496322705007181e-03	7.253519559701087391e-05	0.000000000000000000e+00	5.838252916255729789e-06	2.376984438910733667e-03	3.083912166066676147e-02	4.815938792021102859e-03	8.286093769889636002e-03	8.722394338813042880e-02	6.186303401397310556e-04	8.664708693173187433e-07	2.252082894775344818e-05	4.437043385475755372e-03	1.246024371556910329e-02	3.188612799087732247e-05	3.472964752922832413e-03	1.034717415329644390e-02	8.104730656845758922e-05	0.000000000000000000e+00	3.362504184007885039e-05	2.624392504909339296e-03	8.630062214491321815e-04	7.161580976872240940e-03
3.278065326145231106e-02	1.391632324779148999e-02	1.242383865626013779e-02	1.485566086780970574e-02	-1.234664033170572273e+00	2.603880341807700005e-01	2.043744839458759843e-01	4.239318833260350416e-01	6.643262942315529031e-03	3.633382644534380399e-03	3.057529502711067888e-03	8.886803247762052604e-03	8.379001276174248905e-03	1.435064189974607444e-03	2.778000996052516075e-02	4.480530441210246219e-03	1.060305705605916506e-02	2.099052709869890911e-04	5.121228965503729099e-05	5.258676060526535495e-04	7.966422754161931602e-03	4.456378608273189618e-04	9.576608789768318198e-05	5.047005310095064451e-03	2.636050991442726553e-03	0.000000000000000000e+00	0.000000000000000000e+00	3.517573123899968713e-06	3.501320745764134514e-03	2.291334076639131602e-06	2.919126458127864894e-06	7.853634297734977978e-06	3.682257800202776155e-02	9.669876682035416417e-05	4.642224511069485368e-05	2.297936347838255584e-03	2.000080432633917146e-02	3.786477698916682348e-04	2.976977675384815899e-04	2.236334439210448805e-03	6.392259871690500125e-03	0.000000000000000000e+00	1.086615220903822067e-05	4.178829918048016622e-06	3.555079986124816405e-02	6.111528458402866524e-05	6.121578078943019138e-04	4.633534060520420406e-04	1.076951522267200661e-03	1.992194456268439346e-03
1.925540656938158927e-03	7.208957318129709246e-02	3.023179014184989785e-02	8.068799144717775287e-04	1.612336503039867308e-01	-1.251550663349212833e+00	2.990117136193323755e-01	1.858473656544823438e-01	1.094751706714095863e-04	3.871060289005893301e-02	8.402819288724098839e-04	1.022583898884372620e-03	6.190772187580124324e-05	3.129089648290610953e-02	1.411352275057999039e-02	5.233042320429501107e-04	4.246559829921996479e-04	9.282821210139798052e-03	2.428705470012131398e-02	7.181977793806650050e-06	2.123690754981031432e-04	1.479740262032739478e-02	3.364957691776642064e-03	6.042771961315921564e-04	1.519891842531908546e-05	1.968140020217335265e-02	2.031458714995019121e-04	6.330437200906564792e-06	2.516935701674692878e-06	1.728108756674667096e-02	3.071629964661773404e-03	3.628983876199593427e-06	3.466588598185862437e-03	2.921790431310393801e-02	1.995358830536019673e-02	1.381410954576488326e-05	5.654158489334311409e-04	4.157766242891615394e-02	4.353017643213195204e-03	8.286928423825071872e-04	1.533802741455826254e-06	1.474670897758486275e-02	7.962573831868992538e-06	8.764587094033293790e-07	1.793414506495607144e-05	6.955274170217105867e-02	4.799760550430237985e-03	2.487692953381630268e-05	7.942373682713593092e-03	1.110812565442095472e-06
4.295193506388642057e-03	4.401951675654387081e-02	5.551230903863368232e-02	2.680247389758170801e-03	3.746865539007726009e-01	8.853091913042978600e-01	-2.130261058913834216e+00	1.609431030062104528e-01	4.435162170647184406e-04	2.365654315491101667e-02	4.571620778403747039e-03	2.089041805081001246e-03	5.724861070726674443e-04	9.148790986100642508e-03	4.479553815791197102e-02	1.372460820185186737e-03	1.821987966535482979e-05	9.870910279807863612e-04	6.950085909458859901e-02	4.911706733332410263e-04	6.532356318521688422e-04	7.394615305377994809e-03	6.143272285414375262e-03	1.091629322561846801e-03	2.128141007027602302e-05	1.891868867887780848e-04	3.412152305828257404e-02	2.742990383373948134e-05	1.512385517353865162e-06	1.145667038319565843e-05	3.057584796217523854e-02	2.419322584133062567e-06	1.095005006576071200e-04	2.744901458755354563e-03	8.018041312083394601e-02	1.052615377641958954e-03	2.328994823678500435e-03	9.598648760848014355e-03	1.711800982064953791e-02	7.485285844385611721e-04	2.560902791537852344e-06	1.835583785143285571e-04	1.276222451605828201e-02	2.926746047471831795e-06	2.316684656321356441e-05	2.502446125830326920e-04	1.655819138382864097e-01	4.009963343397938545e-05	3.587423340960043793e-03	4.033302969297898133e-04
1.889823595063239853e-02	1.585227967742800295e-02	1.411325452044159996e-02	2.457462582748681443e-02	6.145369161392910673e-01	4.350845304469276864e-01	1.272573372607245235e-01	-1.518602285006101171e+00	2.184246102715702194e-03	5.130809054592413987e-03	1.849299869701814467e-03	1.832447438608400536e-02	1.304365785827237088e-03	2.226694217146400669e-03	1.366033758354004771e-02	1.917234254285514472e-02	2.390283505403815578e-03	2.604663946553879184e-06	1.144134471187192555e-03	5.737883154850360878e-03	2.704070756614048582e-03	9.141267671297711875e-04	7.326255747708900487e-05	1.438437186539076769e-02	7.603114556196174488e-06	0.000000000000000000e+00	0.000000000000000000e+00	2.057995273461889815e-03	1.611728487611423301e-05	1.155294492423091375e-06	2.919126458127864894e-06	7.617337961250619099e-03	7.947732210403450626e-03	4.555278818609409141e-06	1.860268989334419934e-03	2.295685068089383871e-02	2.791191081824495254e-03	7.424500055556998565e-04	1.425065023472004387e-04	1.627680756894528749e-02	3.353824030201177212e-05	0.000000000000000000e+00	9.850790445242846622e-06	2.976625938665910728e-03	8.255021908284327118e-05	2.495642038481011573e-05	1.946290240265711069e-04	2.387848325836453359e-02	1.208878739647421119e-05	5.744931069058683247e-03
1.251462406572548258e-01	1.466303476610636251e-02	5.808147239172721521e-02	1.118982412697605046e-02	2.535286061659191431e-02	6.747245212809327257e-04	9.232378396041077389e-04	5.750362188782154153e-03	-9.882412162157072633e-01	3.327190476421305887e-03	2.622723244403483700e-01	6.096325936117724664e-03	2.891354908382730207e-03	3.618620205017562840e-04	9.947232205373976802e-03	1.756390818905848332e-03	7.929797241599105886e-03	2.446085876866628431e-04	1.136739762696296155e-05	2.624550045067396663e-03	3.861958792501949018e-03	6.524015957212752542e-06	0.000000000000000000e+00	1.576393156865894449e-04	2.335747266686851176e-01	1.479266653071300251e-02	2.764606839143769756e-02	1.042164587782196672e-01	1.517693693973597418e-03	1.155294492423091375e-06	0.000000000000000000e+00	4.350198601090775108e-05	2.112161605828387009e-02	2.070057083393389536e-05	2.271255429043543171e-05	7.530790237882629490e-04	3.375556231651830573e-03	0.000000000000000000e+00	0.000000000000000000e+00	9.556241833386742903e-05	1.285160991865235899e-02	2.333200631061522776e-05	1.239222312665839293e-03	2.946857644642962158e-04	5.137779743233061337e-03	4.981563952177286937e-06	5.514935206254970830e-06	2.645521420225312517e-04	1.229241989201749000e-03	4.063285332594443119e-03
7.192564492428128904e-03	2.209971607380619707e-01	4.504830917919964983e-02	7.689558179498936531e-03	8.493031931599113668e-03	1.461325259099724994e-01	3.016209252251155284e-02	8.273429600530270156e-03	2.037904166808050116e-03	-1.333670639745563546e+00	7.686046578485603367e-03	1.059404036352527140e-01	7.984135210363946808e-05	6.999921607034743747e-03	9.910366984649088273e-03	4.713416187723792677e-04	1.485558590752534668e-03	1.228139269875799279e-02	5.579004688001594492e-02	3.230294012147702829e-05	4.065359817277049717e-05	2.272581495007952243e-02	6.682814377186436193e-04	1.707725016603049554e-05	2.591967548390935669e-03	1.754491533294441283e-02	1.554557380483875470e-02	2.316826545431031632e-03	1.007515646119560197e-05	5.786350230025674723e-03	7.214412532230294250e-04	3.024153230166327785e-06	9.747946994453702066e-03	5.781554110403342578e-02	4.557152146133335024e-02	3.084327392498953250e-04	4.631539581525925884e-04	4.264451912794425814e-02	1.195646396044810090e-03	3.675689899529639655e-05	4.091117530152058555e-03	6.799549121902052906e-02	2.048262566057993880e-02	2.551394779645665099e-03	6.020814158240235406e-06	9.265393046994250745e-03	2.227391306603949755e-04	1.803989260895950382e-06	7.000800433994888369e-03	1.110812565442095472e-06
4.020389268684258083e-02	3.214805652294736721e-02	3.548390689948316412e-01	5.426821039472254533e-03	9.857896844947755532e-03	4.375261077921859150e-03	8.039746886158313788e-03	4.113097986060933013e-03	2.215748947858115769e-01	1.060144355653186952e-02	-1.340275253453573567e+00	5.477563797675826830e-03	1.176791619245740788e-03	1.830262943530454756e-03	2.947297933346134866e-02	1.415871474091390464e-03	2.416974926875731735e-05	1.618549667553050540e-03	4.517014414752635459e-02	8.997773299488808678e-04	7.219046066290815407e-05	5.648030897957832287e-04	1.748418978005858221e-03	8.275961363540935934e-04	1.117615364668941985e-01	5.428735183282884513e-02	2.118042356489371336e-01	4.060216409128509368e-02	3.525192713243936037e-06	1.833067261311305282e-05	1.681416839881650369e-03	8.760880266784876441e-05	1.397206157351684429e-04	2.590742750887603985e-04	6.624254949990189545e-02	3.895381194452447477e-04	3.231323686383374348e-05	3.404267771006709857e-05	1.121753472000643287e-03	3.130269397546130974e-04	2.267658879905766825e-03	3.474792218756301578e-04	2.776718722133349540e-02	3.712193910532655050e-04	1.889637563819081362e-05	5.010724326531496242e-05	1.683281373987603746e-02	4.259474004185785363e-04	5.439147063812628871e-03	1.919972487573920082e-03
2.784411500721988356e-02	3.141291030564755810e-02	1.886578236917024406e-02	5.938077897616488715e-02	4.616200575920843124e-02	8.578342707307793150e-03	5.918951781062836356e-03	6.566269988346767894e-02	8.297776968604678866e-03	2.354231191894504693e-01	8.824963896255496806e-03	-8.970444391252475613e-01	1.000331814912129450e-03	5.495572182253174792e-04	9.968739628938983258e-03	5.436669770569025999e-03	7.518528465214561335e-03	4.337914587459218152e-06	3.274951189683609869e-03	8.255942025181322794e-03	1.647116331742970940e-04	4.893011967909564618e-06	6.805322958398125328e-06	1.417418611114198285e-02	3.881104864142290081e-03	2.410296459783168438e-04	2.858031767028549859e-04	4.612553624229230077e-03	3.525934078693618914e-05	1.155294492423091375e-06	4.378689687191797553e-06	2.958235853849399202e-03	2.631906490863696046e-02	1.118638089633196609e-05	7.151573984845446125e-03	4.208032303111040873e-02	9.239392536934470327e-04	9.338630480419990559e-06	3.823345184924889224e-05	1.602658056379168208e-02	1.614673860465817845e-02	1.535336956066976231e-03	1.220158450216474177e-02	1.864392793461313799e-02	5.777965489757181105e-05	2.357130260298521438e-06	7.271147582615778804e-05	4.130690588181915729e-03	3.632690703448009929e-06	4.849941724305672705e-03
1.436251126356292637e-02	1.115676746531406478e-03	2.728817638291899505e-03	3.061100824830069889e-03	4.352425662901623221e-02	5.193370001803326690e-04	1.622043970039224389e-03	4.673977399214266845e-03	3.935455291965382456e-03	1.774252268969765656e-04	1.895942053229248770e-03	1.000331814912129450e-03	-8.555471988876711675e-01	1.697553400259456113e-01	7.258156759401887537e-02	2.484701561296619732e-01	2.490307708135693944e-03	2.604663946553879184e-06	1.888010678526720610e-06	2.560550642949252736e-04	3.760328709832117845e-03	0.000000000000000000e+00	0.000000000000000000e+00	2.758106001153601936e-05	8.908437733127740543e-04	0.000000000000000000e+00	0.000000000000000000e+00	0.000000000000000000e+00	1.631230105765341457e-02	2.621517242573650694e-03	2.038467707517232705e-03	1.154895709888358567e-02	1.142430988428440666e-02	0.000000000000000000e+00	4.320924962570642836e-06	2.893796471930353445e-05	7.193175089249882227e-03	0.000000000000000000e+00	4.658246242176528613e-07	1.238337719529974067e-05	2.661134061758523971e-03	0.000000000000000000e+00	1.389442413614723148e-06	1.220781773811780153e-06	1.032891471354695639e-01	3.747278206699526572e-03	4.878806170284549770e-02	2.123252525626329393e-02	5.137028286975868930e-04	5.487155522083374433e-03
4.953948089176585723e-04	9.396325187193119155e-03	5.645369704895739776e-03	1.714115174909624649e-04	9.416035211412337406e-04	3.315737100995664460e-02	3.274304142393914818e-03	1.007872119339949532e-03	6.221487370030195062e-05	1.964890275658875453e-03	3.724745639465486648e-04	6.941775388109272765e-05	2.144277979275102664e-02	-9.605524056348770934e-01	4.647337749762920495e-02	2.059933913222584678e-01	6.730630389342535296e-05	1.224757037133436012e-03	4.164833556162538496e-03	2.994086742484728824e-06	3.505834837613317516e-06	4.591853877134685971e-03	1.386792032132105597e-04	1.314688064104993963e-06	9.123737467435409724e-06	3.172450105577825398e-03	3.501963262487193303e-05	7.047090468933722095e-07	7.525489474917394913e-04	7.250815007056929384e-02	1.029721441086538930e-01	3.575740451147270578e-03	2.899993051480622948e-04	9.354755178950599102e-04	1.771800820549479950e-03	1.037911629556574114e-06	4.305994686153410728e-06	1.032760107575057124e-02	2.764489981414763252e-05	1.745400796886259018e-06	1.150352056091869585e-06	1.575123568533311896e-03	5.254942461747991976e-06	0.000000000000000000e+00	2.875502352752606038e-03	1.819562647128601107e-01	1.867229628354526716e-01	4.744088123855966753e-03	5.165988904528357427e-03	1.110812565442095472e-06
5.925692337511810799e-03	1.173503251606701145e-02	2.413209439086109326e-02	2.495434456155100171e-03	1.643943627410824129e-02	1.348824009707328200e-02	1.445931927881968782e-02	5.576530216065400496e-03	1.542450563491534364e-03	2.508953666999769183e-03	5.409597472597334894e-03	1.135679198233555121e-03	8.268786181597086518e-03	4.191428033805166126e-02	-5.717314439980349938e-01	1.748380735904745548e-02	2.832042171515666579e-03	1.564771017833026462e-03	3.284257508986514196e-02	2.065779404748716973e-03	3.287189691713951348e-04	1.436472784329005984e-04	1.235038437344036354e-03	1.117909389176611991e-03	1.140174755946495624e-04	3.956414105097622665e-04	4.670960659638598127e-03	1.716145692502368196e-04	6.061704169617514702e-03	2.762268696076377109e-02	9.326846734015832585e-02	1.118038613293188994e-02	1.074584301199392857e-03	3.280665675756738644e-04	1.453963551668081833e-02	1.459625009518072730e-03	3.786175592495936992e-03	3.259162782758369317e-03	5.000460121880630562e-03	3.112291079456464514e-03	5.166176305239249863e-04	5.286788226508831604e-04	7.307024213106997831e-03	2.150375792472686482e-04	5.215069768515555142e-03	8.516603234202099748e-03	7.494277577616033359e-02	3.543100807550729828e-03	6.061628797463463648e-03	2.818859252276369014e-03
4.767497149799409736e-03	1.360261445775801450e-03	2.009742885364713093e-03	2.859303208774755835e-03	5.699722398002150282e-03	1.075087605965788793e-03	9.523197527815583079e-04	1.682470876209737204e-02	5.854636063019494439e-04	2.565124455904104622e-04	5.586431666483036070e-04	1.331429331567924885e-03	6.084983415420294056e-02	3.993749423594807335e-01	3.758423894870064480e-02	-7.728778973616681203e-01	5.038620260924299692e-04	0.000000000000000000e+00	1.517881918423878186e-04	1.234202135929824253e-03	2.032288632428969776e-05	1.631003989303188136e-06	1.570459144245721148e-06	4.010551802223624555e-03	3.041245822478469626e-06	0.000000000000000000e+00	0.000000000000000000e+00	4.564722990698984878e-04	4.924820252528224786e-03	3.543095659179551233e-03	3.724304938892619363e-03	3.052372245444058552e-02	1.220563894743512167e-03	0.000000000000000000e+00	1.834731214876149678e-04	1.654875956782989304e-03	1.653677415972668288e-05	7.701963282820610934e-07	4.837409559183318786e-07	3.700056522512257598e-03	3.875590855642846519e-06	8.042579519980643725e-06	1.442882506446059036e-06	5.477475657561253373e-04	2.365853722203581713e-02	1.114465767256317928e-02	5.104543712319219162e-02	5.392332306883295540e-02	3.632690703448009929e-06	3.377741612249618702e-03
6.920499775104943518e-02	2.020966746403223685e-02	2.237599424899197609e-02	2.101862814419945547e-02	3.198018821746877183e-02	2.068485594574908087e-03	2.997464073977730751e-05	4.973331809630520718e-03	6.267097819973486798e-03	1.916849794519399691e-03	2.261041060625684253e-05	4.365597173350391040e-03	1.445985120852983545e-03	3.093918808004230553e-04	1.443427945482178738e-02	1.194640610251406767e-03	-1.199040523480976228e+00	7.200210441432528842e-03	7.049770906607280008e-01	1.579038575318695778e-02	8.232764470006060167e-03	1.271605464410275081e-03	4.045272932287575845e-04	5.958673009215206991e-03	3.454913739832127934e-02	1.978339880525212605e-03	3.428563758336760931e-03	6.953101392831961131e-03	4.469462472851016589e-03	1.382386879817057088e-03	1.391672688009187213e-03	4.848221653494983602e-03	9.741289718056908575e-02	3.499751522228971602e-03	1.901838503333304689e-02	1.746612517526796929e-02	9.314677992414961347e-03	3.622618430074673874e-04	6.957508810430328597e-06	1.883032203597250799e-03	7.552513172265160751e-03	4.601890111909772438e-04	5.395668039537175403e-05	3.350263416694226675e-04	5.562105097828186871e-03	1.641972079261557718e-04	2.495106607878462763e-05	1.242231947489282453e-03	1.599110447657813754e-03	4.656612458066790305e-03
3.087695559891256731e-03	1.179842214510279236e-01	2.771490726246349928e-02	2.252524830957295266e-03	4.220675878985694356e-04	3.014421511249698246e-02	1.082615966172475238e-03	3.612920958123122766e-06	1.288797935123277153e-04	1.056463888065203686e-02	1.009418072237386202e-03	1.679192743532600541e-06	1.008257011569243371e-06	3.753287694441175253e-03	5.316856361669207616e-03	0.000000000000000000e+00	4.800140294288351983e-03	-8.957024530585782074e-01	9.846243156696304899e-02	2.469687515731944782e-01	7.030059657075722135e-04	1.240762499387556422e-02	2.324592348516463843e-03	8.433586984560191482e-04	3.852030261651913021e-03	3.291952779386804473e-02	2.524099454234527556e-02	1.655857236329583669e-03	2.221390365158457895e-04	1.189364127004648337e-02	1.376309742478125549e-02	5.371445982817245422e-04	3.352947056654656012e-03	2.813106668256520893e-02	3.135628769568860746e-02	1.155022658424874425e-03	3.642184299900898682e-05	1.340172419063917313e-02	1.134921975800642219e-03	6.277923814887335041e-07	6.822683266011542506e-05	1.610672906771982299e-02	9.568270487807852302e-04	7.121227013902051072e-07	2.573279475850620909e-05	1.193227938387035267e-02	2.361891473964265048e-03	7.496028435686369661e-07	6.445999764472294669e-02	2.544967347131758210e-03
6.141518338321333079e-03	5.274767809481606395e-02	1.108196669808978879e-01	2.470674085744761946e-03	2.506989048558108280e-05	1.920076052208543813e-02	1.855782101478543888e-02	3.863700177569315882e-04	1.458121685133992626e-06	1.168377945131224109e-02	6.858294137582535664e-03	3.086341435303926084e-04	1.779277079239841429e-07	3.107271108655296991e-03	2.716820347748007125e-02	5.841063926919111551e-05	1.144203654999087355e-01	2.397122025059571920e-02	-8.638685709443538752e-01	7.061824901311331525e-03	1.442455397573102517e-03	8.997603403239923942e-03	4.569116816597440511e-03	1.471272890406832498e-03	4.513033344068290847e-03	2.696293688892478432e-02	5.392610823467302444e-02	2.035360974413365047e-03	3.908812265182542815e-04	8.138491306782676821e-03	2.934952293711572124e-02	7.250544830834232402e-04	1.696141891926971138e-02	2.676425238995359598e-02	1.682261837924456938e-01	3.234157349879941083e-03	1.622241461557626200e-05	1.222546110317860452e-02	9.224677256497644875e-03	2.822099225226331622e-04	3.957758859649408707e-06	9.556659057387034695e-03	1.129728906463715876e-02	2.642679519334859790e-05	1.328794601133689424e-06	1.684497625194778620e-03	2.545951097896518439e-02	7.907898129954851361e-05	6.708288105907248867e-03	8.816595939677045798e-04
1.935229047162951785e-02	2.468174448570246635e-02	1.573870197569941093e-02	3.214459846499428258e-02	1.586084553739455305e-03	3.498318215692917564e-05	8.080549787095256398e-04	1.193849882218865448e-02	2.074241164650039368e-03	4.168121305997036521e-05	8.417271796295981018e-04	4.793772788814962965e-03	1.486771341067308469e-04	1.376314067109915731e-05	1.052881115968700917e-02	2.926253451317486608e-03	1.579038575318695778e-02	3.704531273597917451e-01	4.350995342420851952e-02	-7.362318238518358315e-01	2.240071950751088264e-03	1.550745001329560451e-03	3.448689976882036100e-04	1.061684562968388465e-02	9.897646801011301954e-03	2.259244485019285247e-03	3.615937079894250561e-03	1.469722077447003367e-02	1.625992358863329176e-03	1.103845377693849720e-03	1.865822228422241678e-03	6.092898974326562377e-03	1.430214362544142068e-02	2.909842915219053479e-03	8.820060381610385011e-03	1.845485956332888408e-02	2.870541279317719669e-04	1.082125841236295824e-05	4.785093870617335848e-04	2.901504613258588071e-03	1.335969577142693664e-03	2.395722450651478311e-05	1.497391401134021008e-03	3.037524167921060083e-03	1.794880762607202593e-04	9.112616985690158948e-06	1.726067633437296505e-03	2.785944273789208586e-03	6.872667360238270476e-03	2.957520261145834758e-02
2.243387429712752346e-02	3.970806891563834380e-03	5.820688733143650900e-04	1.147887427841366931e-03	1.960159282931948910e-02	8.438876421108835405e-04	8.767109795910687977e-04	4.589804310568582416e-03	2.489947116218361924e-03	4.279326123449525983e-05	5.509271997958779679e-05	7.802129992466705593e-05	1.781208336236266314e-03	1.314688064104994005e-05	1.366778871817905978e-03	3.930874065356033709e-05	6.716202593952311055e-03	8.602573001421607050e-04	7.250236340433225193e-03	1.827427117717992646e-03	-1.093291802353957509e+00	2.620944069261993414e-01	9.657418488710152460e-02	5.604227766212239725e-01	4.580898452169415540e-03	2.260732158354983068e-05	1.177226553642888202e-04	3.787094473783849031e-04	3.980354031076977980e-03	3.198047704109187382e-04	1.706312818388826301e-03	6.017973287024018297e-04	2.815977338245118089e-02	1.058669862147705533e-04	9.921508471748746510e-05	3.654264438033792781e-03	9.039350206548705038e-03	2.517964346236128016e-04	1.064468987443005699e-04	2.393737856529645769e-03	7.617028750077646342e-03	2.557710801407271856e-06	2.233795880349824257e-05	1.962641467128169542e-05	6.709138925728182386e-03	1.304926752350831016e-05	3.839037420276518616e-05	7.598995859253489260e-05	5.221589253906130934e-04	3.077716883905943970e-04
2.667212537673961854e-04	2.848983401715165717e-02	1.472451898296903323e-02	2.293290457686906590e-06	5.050562422709615768e-04	2.708373085659922935e-02	4.571216734233668998e-03	7.146809270287302366e-04	1.937435041838938516e-06	1.101857694549310089e-02	1.985368436857904177e-04	1.067566247543904858e-06	0.000000000000000000e+00	7.931383969596276715e-03	2.751063029381611066e-04	1.453076281379203675e-06	4.778153866268911791e-04	6.993388632911681085e-03	2.083081515174333570e-02	5.827041823177741284e-04	1.207222722811585047e-01	-1.011345192929439030e+00	2.135682711812383061e-01	3.217710403470860347e-01	1.125970090963140458e-03	7.488828026723745070e-03	1.025331183009309428e-02	7.419272399462493658e-04	1.485955839072656745e-04	1.249198754258061192e-02	6.245721268003834488e-03	2.434993196325742273e-04	3.322695330578059793e-03	2.814398291617746864e-02	1.630284988377903727e-02	1.900366769354775362e-05	5.099496661085653254e-04	2.685851741875051532e-02	2.493744348864669787e-03	5.037585438317451368e-04	5.258752256419975850e-06	1.810052147543460277e-02	2.566905792331815780e-05	2.253750967037132689e-06	1.759507333914954479e-06	1.847042411907529047e-02	8.229568361178535415e-05	1.581579625990970018e-06	6.264696207786208532e-03	1.110812565442095472e-06
8.823278525466552314e-06	5.108971723402300213e-03	2.723254957091336692e-02	3.230911816689105198e-05	2.888428780139799725e-04	1.639060036962171341e-02	1.010667375987526345e-02	1.524333857184593925e-04	0.000000000000000000e+00	8.622986293143788776e-04	1.635617753618383427e-03	3.951477846811814679e-06	0.000000000000000000e+00	6.374769825123390585e-04	6.294712035495412215e-03	3.723507971034210198e-06	4.045272932287575845e-04	3.486888522774696415e-03	2.815165522484230215e-02	3.448689976882036100e-04	1.183812588938663868e-01	5.683671733049084906e-01	-1.159592418273031944e+00	1.409431333338067027e-01	6.658062038235137460e-04	1.060426836483000824e-02	1.330980342117460587e-02	2.668100116865110543e-04	6.094765361846140190e-05	2.276488542411495182e-03	2.064973375757033630e-02	7.311119536444533635e-05	1.710155047799233471e-04	1.857386107409387740e-02	5.486078997669980445e-02	7.799164530667971511e-04	6.388370792102370660e-04	1.869936559546167554e-02	1.164611129061837377e-02	9.331340386831438064e-05	2.245925442846031044e-06	1.124741957315286006e-02	1.252443391632311609e-02	1.026708773872471601e-05	7.514562571928451110e-07	7.689104710965548144e-04	3.225583870324048169e-02	2.026398895800930746e-06	7.542273164958835383e-04	3.999882832630718185e-05
5.319683744152936718e-03	5.134779478445163249e-05	1.070905851772911525e-02	9.404163067475048224e-03	7.096165360810354449e-03	1.372118144599555499e-03	8.371894052729951866e-04	1.395175917770984271e-02	5.807764262137505830e-05	1.027203017505593631e-05	3.609065857784769164e-04	3.836621804519634634e-03	7.465550078310502481e-06	2.817188708796415967e-06	2.656085466013604745e-03	4.432715149826111853e-03	2.777727267453705250e-03	5.897169846346600507e-04	4.225761234100827018e-03	4.949206233386472739e-03	3.202415866406994605e-01	3.991896365208210118e-01	6.570281403530839337e-02	-9.604956307360987822e-01	2.579261574257599599e-03	3.185214874110017862e-05	1.129223140775896609e-04	2.988641207321957559e-03	6.724592379624559808e-04	6.980674421384459958e-04	6.000055925649102522e-04	7.538783290071874796e-03	5.840100460736794181e-03	2.767764345484197638e-06	1.907688370974938968e-03	1.635392872765313241e-02	2.455835244399657592e-03	4.248017848639707317e-04	8.421273110375800466e-05	8.778234602287725979e-03	4.860237436988148980e-05	2.728224854834423737e-06	3.416603268350050287e-05	3.277345182281545845e-03	1.054787990279225066e-05	4.665659896673361829e-06	2.056053513788261151e-05	5.835328641426423997e-03	9.666993594175536775e-06	3.235519299991463163e-03
6.597036232342187723e-02	8.907423504005603778e-04	1.674090604727426160e-03	1.192152711363177870e-04	6.942838526757603469e-03	6.464892062600512579e-05	3.057329334039653591e-05	1.381410954576487987e-05	1.611994592502192791e-01	2.920526815088377547e-03	9.129815655042058942e-02	1.967884156466513396e-03	4.516954343557727080e-04	3.662345321435340757e-05	5.074580603930882276e-04	6.296663885976549753e-06	3.016966927740730858e-02	5.045617103290533749e-03	2.428139066808573249e-02	8.643015516376065591e-03	4.903496934716557003e-03	2.616691056463636700e-03	5.814082343247584366e-04	4.831574498257193255e-03	-1.218676978917599740e+00	1.683947524823393715e-01	3.494491988449807129e-01	2.364683635411089224e-01	3.403601365841382818e-03	2.164155407931555794e-03	1.750183118873833727e-03	3.891141304852224498e-03	1.391569916223724980e-02	2.877609992945602091e-04	5.761233283427523330e-05	1.747151243086900066e-04	2.094855448783024265e-03	8.010041814133433762e-06	3.726596993741222891e-06	1.290768731610352038e-05	3.385938025100408526e-03	2.541227776242646944e-04	2.555879319844283487e-03	3.287111436472040264e-04	2.338192800658327186e-03	4.546588368060344281e-05	4.454782613207899103e-05	3.083256531293854951e-05	1.043106953880076947e-03	4.205478916941423088e-04
6.377680920122478364e-03	4.621788772448966881e-02	1.319642087360389793e-01	8.122070370974461015e-07	0.000000000000000000e+00	4.607583613221978569e-02	1.495896314143826868e-04	0.000000000000000000e+00	5.618919844999512199e-03	1.088056764833761868e-02	2.440826671553544477e-02	6.726408724976284644e-05	0.000000000000000000e+00	7.008901396044033179e-03	9.691681063649990177e-04	0.000000000000000000e+00	9.508300200973888701e-04	2.373268282813742122e-02	7.984373559356020000e-02	1.085838434660431557e-03	1.331904217325416438e-05	9.578733522553627838e-03	5.096625105577213231e-03	3.283981226795598928e-05	9.268238314919455267e-02	-1.266252740685182676e+00	4.064642466919565766e-01	1.627047595791575041e-01	2.015031292239120395e-05	1.049061312863146939e-02	2.351798401171369124e-02	1.468272213749239621e-04	8.117072332234513471e-04	2.639481351158864952e-02	2.928767256809485311e-02	0.000000000000000000e+00	4.971267209820576408e-07	3.100517743058830294e-02	5.001284273138861727e-04	0.000000000000000000e+00	1.031208450282354538e-05	1.921264255089538686e-02	1.730835539985571677e-03	3.643564063376698164e-05	0.000000000000000000e+00	1.575931121442863958e-02	1.759960390578649747e-04	0.000000000000000000e+00	1.220061372529535060e-02	1.110812565442095472e-06
2.374107529096268346e-04	3.491650045342711145e-03	1.858527192397358696e-01	1.171728093224403898e-05	0.000000000000000000e+00	5.527031819175637871e-04	3.135491308058398902e-02	0.000000000000000000e+00	1.220412028090492838e-02	1.120401715664054269e-02	1.106724834922374057e-01	9.269292217389891509e-05	0.000000000000000000e+00	8.991527295575227514e-05	1.329750962563780795e-02	0.000000000000000000e+00	1.915053630782694851e-03	2.114786029223523003e-02	1.855835436544602812e-01	2.019712603184175680e-03	8.060289916834188697e-05	1.524140947716541052e-02	7.434304613629058242e-03	1.353033132641389693e-04	2.235215596215642531e-01	4.723773677771386792e-01	-1.655654539807920989e+00	7.685200927629330658e-02	1.516166481147249807e-04	1.233267243207546854e-02	3.312649725767428249e-02	3.613221622999938324e-04	2.712223717212093076e-05	4.339825662840622947e-03	1.203202549218466144e-01	9.094082849448079404e-06	8.992145100116630265e-07	3.941672259065517750e-04	2.035998795821909388e-02	0.000000000000000000e+00	1.426847389573951299e-04	1.999925229836374205e-02	1.052472345593881940e-02	9.209076868087839689e-05	0.000000000000000000e+00	1.221333679202099955e-04	3.755504891972845372e-02	0.000000000000000000e+00	1.653499900134438455e-03	3.555557806453879657e-05
3.808813505701028057e-02	1.702669316105904010e-04	2.719898919261528811e-02	8.148992645410014363e-03	1.134114093395334900e-05	3.296193163230660376e-05	4.823879639726599296e-05	4.577265349596273437e-03	8.804493931263386586e-02	3.195622821284181680e-03	4.060216409128509368e-02	2.862964318487108608e-03	0.000000000000000000e+00	3.462794454562261010e-06	9.350035152254285165e-04	1.156921171780604923e-03	7.432625626820372512e-03	2.655081430666401520e-03	1.340530848665354331e-02	1.571082220719210651e-02	4.962399655302975228e-04	2.110655079157433556e-03	2.852107021476497440e-04	6.853263458169316785e-03	2.894698933003230223e-01	3.618778273398503553e-01	1.470788453391130846e-01	-1.106434446915202319e+00	4.981753412236652155e-04	1.323928978500448677e-03	6.263194324946057398e-04	6.083835678736761350e-03	1.105689524249937059e-03	6.804087349315319404e-06	4.371335753800633956e-04	4.016347323659100362e-03	4.305994686153410728e-06	4.544158336864160060e-06	9.143301277913162142e-06	2.236782862340083115e-03	2.096653568900776774e-04	6.091614558684985397e-04	7.699292307853277317e-04	1.887492958321025129e-03	3.234927546208223477e-06	1.431288374552401229e-05	7.565634414017742353e-05	2.774584907621284197e-03	2.779008388137727396e-05	5.117159178087239864e-03
9.331585449299528018e-03	7.785160961062844278e-04	3.292990876357723023e-05	2.337245191459238819e-04	1.818741609605258741e-02	2.111429394182658934e-05	4.285092299169285437e-06	5.775360413940933070e-05	2.065749750130730072e-03	2.238923658043467105e-05	5.679477149115229952e-06	3.525934078693618914e-05	1.631230105765341457e-02	5.957679167642937305e-03	5.320829215553151553e-02	2.010968269782358389e-02	7.697407592132305722e-03	5.738591776659350465e-04	4.147684125832586111e-03	2.800320173597955261e-03	8.402969621162510033e-03	6.810630929083010422e-04	1.049654034540168404e-04	2.484363295805739995e-03	6.712658249298284092e-03	7.220528797190180822e-05	4.674846650204020804e-04	8.026158275270159998e-04	-1.138706275738550655e+00	1.696025265874667731e-01	3.469493139308441609e-01	1.964531818256234075e-01	9.909890142510551295e-03	3.918116401576067265e-05	7.533920447559069843e-06	3.055908383594428007e-04	5.418206064044665468e-03	2.618667516159007485e-06	0.000000000000000000e+00	2.812647845417105572e-05	2.270356729370648797e-03	0.000000000000000000e+00	0.000000000000000000e+00	2.128542579979513994e-06	1.876037121973960636e-02	1.063284450202289788e-03	9.269481677449254234e-03	4.572610295344226895e-03	2.417353846994459122e-04	1.594399070225076818e-04
4.611777043920687680e-05	1.005967016069110771e-02	1.085571543098545972e-03	0.000000000000000000e+00	2.291334076639131602e-06	2.790849435913099474e-02	6.249092936288540733e-06	7.969678584095124061e-07	3.027242252873341431e-07	2.475443948674084949e-03	5.685449259682122287e-06	2.224096349049802051e-07	5.046771162173874182e-04	1.105070736369639234e-01	4.667790951658477155e-02	2.785214234756117589e-03	4.583314788698264149e-04	5.915019455156807736e-03	1.662515336465765839e-02	3.659808204118645994e-04	1.299741312899990947e-04	1.102234194933583537e-02	7.547716022968590892e-04	4.964864695423172212e-04	8.216846735996817183e-04	7.236840072692296219e-03	7.320463315296133963e-03	4.106303783584279118e-04	3.265075378154440322e-02	-1.343793133111493177e+00	6.457144422968595920e-01	1.454749758401054083e-01	8.468586641504892453e-05	3.899520484879845546e-03	5.573439236977338271e-04	0.000000000000000000e+00	2.609915285155802032e-06	2.294249269741678934e-02	5.333094736235436394e-06	2.876806847041778723e-06	8.216800400656212531e-07	6.834913736582843083e-03	2.119790348976308542e-06	4.695314514660693102e-07	2.907769151308411374e-04	6.610056648393612677e-02	2.556354514504046230e-02	6.002259428513438948e-04	1.255476070565149371e-02	1.110812565442095472e-06
7.532067033934859898e-07	1.869509491860180724e-03	6.451740239523131443e-03	1.672190958730035755e-06	1.347843574493606675e-06	2.290449998340384277e-03	7.700583931214505240e-03	9.297958348110976836e-07	0.000000000000000000e+00	1.425069142168946862e-04	2.407954980571251928e-04	3.892168610837153722e-07	1.811971295570873823e-04	7.246187918757125701e-02	7.277243377651861078e-02	1.351784755598061738e-03	2.130461892754804813e-04	3.160414964209029304e-03	2.768275990611902479e-02	2.856320448448863955e-04	3.201969733272859789e-04	2.544553109186747496e-03	3.161193809800890916e-03	1.970388736077359764e-04	3.068222257778819564e-04	7.490913425953250188e-03	9.079114063214432928e-03	8.969512860416574266e-05	3.083993901607504085e-02	2.981446931099080433e-01	-9.074354665894041050e-01	4.400616733898066180e-02	4.425539864914837086e-06	4.522411617006783825e-04	9.766398344887235877e-03	1.213368119314947362e-05	2.566051162716209514e-06	1.998004805012908603e-03	9.101639834598516943e-03	5.325887016585738982e-06	9.586267134098913560e-07	1.343309712899099125e-03	3.296149299108220351e-03	1.369466733442702088e-06	1.881298232184379848e-04	2.636996953163037519e-02	1.211406383961146777e-01	9.538902119258038268e-05	6.233273433201381997e-03	4.610829743623870398e-05
1.311053108118227220e-03	1.766920988411787059e-05	1.908964755157477105e-03	3.098092077681405352e-03	1.650145633344315683e-05	1.231408011923906908e-05	2.772706781815420063e-06	1.104086064046438075e-02	2.395053162398291959e-05	2.718339982171979732e-06	5.709337701949695186e-05	1.196589783579532495e-03	4.671488264716955503e-03	1.145040481547159733e-02	3.969665188771322878e-02	5.041558652587377343e-02	3.377412837266168498e-03	5.612859285415775206e-04	3.112031601549074787e-03	4.244491420317379402e-03	5.138943481054218578e-04	4.514313229143230156e-04	5.093139452354619447e-05	1.126582221999504647e-02	3.104168906118066895e-03	2.128169837906201522e-04	4.506377529808911690e-04	3.964746846817215203e-03	7.946420837890384725e-02	3.056609042932552089e-01	2.002527839582828040e-01	-9.362675534079459849e-01	1.250531121828792535e-03	1.902837987520385982e-06	2.337731197698475765e-04	3.200029827012854967e-03	1.735557111193242004e-05	2.541647883330801619e-06	3.941592974149370569e-07	6.069172499816262445e-03	4.519240220360916151e-06	0.000000000000000000e+00	1.175682042289381288e-06	1.328594020592580808e-03	4.669979894929120710e-03	2.560305168611469104e-03	4.917608826051278123e-03	1.562757180962900255e-02	6.034302890727526846e-06	4.648836770108695504e-03
4.859950044612230957e-02	1.036293805397487527e-02	1.497854970771662735e-02	1.165256714214118333e-02	2.242938790351528197e-02	3.410129500495538701e-03	3.638127383412353792e-05	3.339600831081580585e-03	3.371202563048565463e-03	2.540181627219205256e-03	2.639672870566699809e-05	3.086274712413454580e-03	1.339658488059409158e-03	2.692175959843574949e-04	1.106086772570058973e-03	5.844393893397273072e-04	1.967296294851883509e-02	1.015713603481703748e-03	2.110508803635514213e-02	2.888380797320416575e-03	6.971149110965113235e-03	1.785813451287882308e-03	3.453733321288353949e-05	2.530076095368057661e-03	3.218288731331741832e-03	3.410756778039909765e-04	9.806411485685418938e-06	2.088924834087828569e-04	1.162071808242279508e-03	5.158389908669103353e-05	5.838252916255729789e-06	3.625318235920603569e-04	-1.056265514218949431e+00	2.574317799349871635e-02	7.193073699287243494e-01	6.767559449870036437e-02	6.619739416597078367e-03	2.706200328868263536e-03	1.358816400953460424e-03	3.465655404426073571e-03	8.752604260115670956e-03	8.691953873449046472e-04	2.439308664014863768e-03	6.976298305882858240e-04	4.300538339411164555e-03	1.034342778655737705e-03	2.946206890526017769e-03	2.277631171910819360e-03	8.823603902525025159e-04	2.462192659065538889e-03
1.144185543029281951e-03	1.461536537956142356e-01	2.069317406609452736e-02	1.995174642408742254e-03	6.458096212645081098e-05	3.151359679484781740e-02	9.999283885465933084e-04	2.098682027145049354e-06	3.622599895938431603e-06	1.651872602972383544e-02	5.366538555410036012e-05	1.438248972385538515e-06	0.000000000000000000e+00	9.521804378574718047e-04	3.702465548354033349e-04	0.000000000000000000e+00	7.749449799221294014e-04	9.343532862423445037e-03	3.651408718915097329e-02	6.443223597985045905e-04	2.873532482972344083e-05	1.658484707560458141e-02	4.112783523549358444e-03	1.314688064104993963e-06	7.296796767826348217e-05	1.216046765355334458e-02	1.720430887768961432e-03	1.409418093786744419e-06	5.037578230597800987e-06	2.604322609544754141e-03	6.541345374599097026e-04	6.048306460332656417e-07	2.822555587144323641e-02	-9.630863216943723604e-01	1.770304007825266590e-01	3.512761003140013605e-01	2.040558975889881046e-04	1.545237191469016162e-02	4.195969051635610632e-03	1.284352831447884715e-04	9.234451130277484621e-04	3.489865661079261799e-02	7.188066566464446430e-03	2.748324095914725287e-04	6.209594632608193018e-05	2.893243742800644547e-03	2.210257527322380833e-03	3.378155232390087651e-05	3.727625020498117996e-03	9.611401482191648908e-05
3.427047460057310729e-03	1.995651587514705658e-02	7.584286612707687170e-02	1.786592708749437869e-03	1.613561307750917696e-05	1.120071313795312218e-02	1.520149096342948529e-02	4.460496275541639194e-04	2.068615539463449969e-06	6.776434418042133478e-03	7.141390094784962062e-03	4.785439841160521609e-04	2.891325253764742190e-07	9.385933714806724395e-04	8.540008965187988535e-03	5.013113170758252838e-05	2.191709799380388290e-03	5.420324824719406284e-03	1.194468442541157110e-01	1.016438185241345200e-03	1.401551382626217011e-05	4.999944666958254340e-03	6.322247172036036048e-03	4.716032589956633127e-04	7.603114556196174488e-06	7.022508849970699081e-03	2.482443921249995189e-02	4.712592448335255598e-05	5.041285057846216853e-07	1.937236314711453949e-04	7.352028493827751296e-03	3.867250494333909961e-05	4.104597817251271485e-01	9.213478107640792059e-02	-9.560175553471683685e-01	2.696652571550579164e-02	1.152200836182017216e-03	1.807238727442366313e-02	7.474627892307025324e-03	7.330476382400917621e-04	7.360609798907835014e-04	6.812746909637313990e-03	1.724593737142871355e-02	2.365108176276502065e-04	4.858531266779642457e-04	5.954038136578179360e-03	1.940014993603836335e-02	4.105681860345933732e-04	2.753418100293438149e-03	4.099951723224424150e-04
1.301668152593944694e-02	1.990115235084348455e-02	9.122263694701891745e-03	4.215823930426302463e-02	1.790475404357307326e-03	1.738275451175414190e-05	4.473615354978325610e-04	1.233930724098043948e-02	1.537536340234370129e-04	1.028109130832984371e-04	9.413837886593412116e-05	6.312048454666561136e-03	4.340694707895529999e-06	1.232520060098431774e-06	1.921839595865462496e-03	1.013611523529580781e-03	4.512082336944224850e-03	4.475712801396388232e-04	5.147700448558906010e-03	4.767505387193294794e-03	1.157183738710701112e-03	1.306502153931408040e-05	2.014784170422558973e-04	9.062802169907775360e-03	5.168655760798745915e-05	0.000000000000000000e+00	4.206013317869736788e-06	9.706172698842824645e-04	4.583862575391642010e-05	0.000000000000000000e+00	2.047558701343973832e-05	1.186677727517266830e-03	8.656836462958754363e-02	4.098221170330015872e-01	6.044996181225880533e-02	-7.324214360874925500e-01	1.382377818683783264e-03	2.915193102547601004e-04	2.579832322686432156e-04	2.735525965937297965e-03	5.136828633141572557e-03	1.064604492572420163e-03	4.199447188236284448e-03	4.924156318581064153e-03	7.182913767686877797e-04	1.728238186726091237e-04	6.152633053890862059e-04	1.263764495105638682e-03	3.118463152759924422e-04	2.142747862767410433e-03
1.987699578140494569e-02	2.218556701661890916e-03	2.125167307834983812e-04	1.010719992340968930e-03	5.267817477500598422e-02	2.405008258843608152e-03	3.345879887538127147e-03	5.071319007821969982e-03	2.329609230294925337e-03	5.218636148198226715e-04	2.639672870566699809e-05	4.684762413093534182e-04	3.647243707225292318e-03	1.728462655709467558e-05	1.685114770744670573e-02	3.423810987999748886e-05	8.133944162390528698e-03	4.770748449165965058e-05	8.728116032605819530e-05	2.506669849545050299e-04	9.675924164756360274e-03	1.185094294477651716e-03	5.578577311413337103e-04	4.600367429650062227e-03	2.094855448783024265e-03	9.032302395307806916e-07	1.405814233961895713e-06	3.517573123899968713e-06	2.747259412755041243e-03	6.874002229917394383e-06	1.463733409718400938e-05	2.175557505580261237e-05	2.862338029430004302e-02	8.047274834495304983e-04	8.730761265717259037e-03	4.672826429353633959e-03	-7.285871643084810279e-01	1.299043935133655514e-01	6.904431080556010236e-02	1.683349590935390994e-01	2.319873907518470169e-02	7.949649360862847671e-04	1.197195242326849242e-02	4.578487264011743899e-03	3.130202036257632991e-02	2.245470326833864504e-03	2.225881392304761286e-02	5.920371495898979659e-03	7.010487609204082938e-04	1.693309268401381679e-03
1.183610533904049585e-04	3.030365872634674038e-02	1.813560165290453025e-02	5.374899510203687187e-07	3.786477698916682348e-04	6.714681312049561313e-02	5.235626596826189333e-03	5.121713942068731578e-04	0.000000000000000000e+00	1.824364454671412172e-02	1.055869148226679890e-05	1.797811215481923303e-06	0.000000000000000000e+00	1.573992677320274272e-02	5.507462242522164104e-03	6.054484505746682862e-07	1.201082046334918694e-04	6.665028608178840547e-03	2.497393658510281556e-02	3.587796906772744537e-06	1.023343798470298063e-04	2.369869184007398696e-02	6.199789662666437169e-03	3.021317507321288854e-04	3.041245822478469626e-06	2.138859833447000897e-02	2.339709201905200387e-04	1.409418093786744419e-06	5.041285057846216853e-07	2.294249269741678934e-02	4.327229657915656995e-03	1.209661292066531283e-06	4.442799470388005337e-03	2.313724136958954930e-02	5.199435483229909727e-02	3.741424302734889270e-04	4.932198898101044365e-02	-8.847074964281818055e-01	1.156985161915654731e-01	6.631632390844156844e-02	4.933093067207301296e-04	5.108802815640679784e-02	8.845261658528436738e-03	6.802180392630856332e-04	2.618091928261267022e-04	6.368705949988613668e-02	3.654736852573118450e-02	3.837225193621737339e-04	7.684916819914225893e-03	5.554062827210477360e-07
1.037273231530457974e-05	3.667753170521086126e-03	3.681612297424433772e-02	4.504165789550689637e-05	9.598186643051045009e-04	2.266571255604112392e-02	3.010408623631470604e-02	3.169541172894631232e-04	0.000000000000000000e+00	1.649167442820427890e-03	1.121753472000643287e-03	2.373110804436138455e-05	2.891325253764742190e-07	1.358413180522771854e-04	2.724388618128068332e-02	1.226033112413703213e-06	7.437337004253109442e-06	1.819788685335513084e-03	6.075563296520863216e-02	5.115100344453014968e-04	1.394821431821869902e-04	7.094272716597768529e-03	1.244929137962653976e-02	1.931085040827554039e-04	4.561868733717704862e-06	1.112354605577436798e-03	3.896480454072965421e-02	9.143301277913162142e-06	0.000000000000000000e+00	1.719463302889701005e-05	6.355455401745516153e-02	6.048306460332656417e-07	7.192355777460558708e-03	2.025640231824088131e-02	6.933361734588240621e-02	1.067516823180592826e-03	8.451975977922013272e-02	3.730279746176335953e-01	-1.180019922897590723e+00	3.546039044762672177e-02	6.380071617762859493e-04	3.973201955022975101e-02	2.718570557123573678e-02	6.538381972148837569e-04	7.501824471958962615e-04	2.353123138856013860e-02	1.184098352369941376e-01	4.452229021103434577e-04	2.143025154039076424e-03	2.588863595407504717e-04
4.653612296246314485e-03	7.115872707876561487e-05	1.302947739063355613e-02	7.682045264405784786e-03	6.241709554214236802e-03	3.735302065664435501e-03	1.139550979294525921e-03	3.133892800587972927e-02	6.988893281133587041e-05	4.388883462124942234e-05	2.709785448622022922e-04	8.611297019350755769e-03	6.653754910907323751e-06	7.424466076307222234e-06	1.467886538967526529e-02	8.118034459840323472e-03	1.742507412284022804e-03	8.714133056485404280e-07	1.609017767218594774e-03	2.684974418239290117e-03	2.715284732779896758e-03	1.240599398988625991e-03	8.634971701247000971e-05	1.742545077767563427e-02	1.367829551407985107e-05	0.000000000000000000e+00	0.000000000000000000e+00	1.936319492772011928e-03	1.511273469179340381e-05	8.029296722340485335e-06	3.219379465249587983e-05	8.062035111696229037e-03	1.587994342028066497e-02	5.367444668737429226e-04	5.886263124972677258e-03	9.798898982461961074e-03	1.783848073976309900e-01	1.850918294160980582e-01	3.069705441734849397e-02	-7.193771285047774189e-01	9.018499921080905257e-03	6.312998638051237716e-04	4.255737419351957561e-03	1.230804705195742525e-02	6.071931511930743486e-03	3.205915856813645361e-03	8.150056916700005108e-03	2.142074970654399280e-02	8.456096693026200414e-06	3.546068019795663249e-03
1.536457746175761904e-02	1.501347409547469994e-02	8.535587544020017535e-05	1.086758098500763790e-02	8.987613503805442008e-03	3.482770134734282493e-06	1.964000637119255296e-06	3.252957142074825651e-05	4.734803654240343426e-03	2.460822574527554533e-03	9.889038724401088328e-04	4.370545787727026822e-03	7.203069640850140627e-04	2.465040120196863547e-06	1.227452415380152553e-03	4.283547787815777820e-06	3.520720426168721592e-03	4.770748449165965058e-05	1.136739762696296155e-05	6.227828103973459106e-04	4.352587857187226357e-03	6.524015957212752542e-06	1.046972762830480624e-06	4.860237436988148980e-05	1.807530825429541676e-03	1.000194662303937956e-05	1.190827520621869090e-04	9.143301277913161126e-05	6.145326485514538513e-04	1.155294492423091375e-06	2.919126458127864894e-06	3.024153230166327785e-06	2.020337975831211150e-02	1.944094974795260080e-03	2.977449678054447726e-03	9.269465202661484118e-03	1.238428928073769843e-02	6.936003034344100310e-04	2.782286870904103850e-04	4.543154095582109704e-03	-9.208884022459588037e-01	1.481962931253298366e-01	4.567499795584258337e-01	1.656764811794389503e-01	2.975546840066926966e-03	2.374869488030665189e-04	9.016115916323055087e-04	6.617675125689404794e-04	6.019368495613351992e-04	7.883226105593932375e-04
6.161230833758717140e-05	5.947166914468699633e-02	8.546451019076042876e-03	1.340141611210785877e-05	0.000000000000000000e+00	1.613589170735734921e-02	6.783679205964318008e-05	0.000000000000000000e+00	4.142276482681688889e-06	1.970883803449870186e-02	7.302099590140053353e-05	2.002613420956925660e-04	0.000000000000000000e+00	1.626486293594180772e-03	6.052989418756488625e-04	4.283547787815777820e-06	1.033757923689876352e-04	5.427267403253418880e-03	1.322697014464437569e-02	5.381695360159117441e-06	7.042971771991039917e-07	1.082096392553155706e-02	2.526594251940135049e-03	1.314688064104993963e-06	6.537216380914057882e-05	8.979822061831540039e-03	8.043177554776723137e-03	1.280121900013511530e-04	0.000000000000000000e+00	4.630901698336927115e-03	1.971160991754112874e-03	0.000000000000000000e+00	9.668224054887163826e-04	3.540443424283309243e-02	1.327991970066983926e-02	9.257430370194960059e-04	2.045018495004573094e-04	3.461399009147852340e-02	8.349482369251178329e-03	1.532503292570409415e-04	7.141343110749590051e-02	-8.124727288829127758e-01	3.326686215087544807e-01	1.090561138509761330e-01	1.426850478596658291e-05	4.895953953135723756e-03	2.733266139892269898e-03	1.688665746500775692e-05	2.570895574060194904e-03	5.554062827210477360e-07
2.492038178656162613e-05	1.573544871995180561e-02	3.608225643608461986e-02	2.328693129127448486e-03	1.174549400630143032e-05	1.389998437701986068e-05	7.524548558600837288e-03	7.345387095007672738e-06	3.509936030093995939e-04	9.471734409516733774e-03	9.309230397903715121e-03	2.539058046693241574e-03	2.891325253764742190e-07	8.656986136405654219e-06	1.334693440081972070e-02	1.226033112413703213e-06	1.933707621105808540e-05	5.143636736220406295e-04	2.494545909070169931e-02	5.366373807532329437e-04	9.813207335640847709e-06	2.448204946443639587e-05	4.488525449780539356e-03	2.626637194743102434e-05	1.048944691959214758e-03	1.290623032706004428e-03	6.752857246296006290e-03	2.581265629222486519e-04	0.000000000000000000e+00	2.291334076639131602e-06	7.716418879415198710e-03	6.048306460332656417e-07	4.328715374870307879e-03	1.163386496306384466e-02	5.363187460016560770e-02	5.825822688882708288e-03	4.913344636139093703e-03	9.561063180027848385e-03	9.114282792668628244e-03	1.648175763564053119e-03	3.511430478686163870e-01	5.307314424070302961e-01	-1.270523178969532152e+00	1.094134820642111566e-01	6.830554095869012998e-04	1.560736136373125100e-03	1.479266251498348277e-02	2.650546230495387469e-04	2.888796373841934087e-04	7.610981267356703081e-05
1.048678933038988022e-03	3.161717708052000689e-04	1.049925765570962257e-03	1.579305528661035726e-02	1.028212098256551422e-05	3.482770134734282493e-06	3.928001274238510592e-06	5.052430869577664331e-03	1.899947691940857017e-04	2.685678715416489441e-03	2.832990089617025138e-04	8.831334284816749758e-03	5.782650507529484380e-07	0.000000000000000000e+00	8.941036189754853836e-04	1.059459107449347605e-03	2.733109629408447621e-04	8.714133056485404280e-07	1.328294179455152986e-04	2.477980242251390675e-03	1.962641467128169542e-05	4.893011967909564618e-06	8.375782102643844994e-06	5.735354068992704578e-03	3.070854105125195581e-04	6.184470581257816907e-05	1.345009910997039778e-04	1.440455152402887393e-03	1.008257011569243371e-06	1.155294492423091375e-06	7.297816145319662024e-06	1.555853524114995815e-03	2.818057341981628026e-03	1.012540456389635643e-03	1.674247630048365928e-03	1.554996732183493852e-02	4.277270996642550289e-03	1.673694386081539661e-03	4.989817820850427901e-04	1.085051516422562597e-02	2.899338420640180658e-01	3.960458871430185823e-01	2.490596368040595698e-01	-1.043646867993150096e+00	6.645897466814916369e-04	4.076620334718349917e-04	1.332311968322742388e-03	1.352110544526228262e-03	2.421793802298673145e-06	1.253877563094724090e-03
1.524068571914515349e-02	1.264687083220800222e-04	2.541277200605960096e-05	1.056346917072031243e-04	7.469662442756636045e-02	6.085518887209813638e-05	2.655076797132341067e-05	1.196514411425481333e-04	2.828665251892359574e-03	5.411967782687851993e-06	1.231449198893333687e-05	2.337154580126500039e-05	4.177987974018993605e-02	9.208069331848233938e-03	1.851642749270691543e-02	3.907646035549736802e-02	3.874724899610646790e-03	2.688932486001210681e-05	5.703365591382801834e-06	1.250366373951085092e-04	5.729152341071257551e-03	3.262007978606376271e-06	5.234863814152403121e-07	1.576256210192549713e-05	1.865299874682486113e-03	0.000000000000000000e+00	0.000000000000000000e+00	2.108155030113223870e-06	7.588464763040739594e-03	6.109582374097448452e-04	8.560963865558132756e-04	4.669979894929120710e-03	1.483444123819356933e-02	1.953580333854262820e-04	2.936954855648817725e-03	1.936965510387472647e-03	2.497127467126876443e-02	5.500934725672550554e-04	4.888829431164266968e-04	4.571004621341120955e-03	4.446603704819115759e-03	4.424839686434580311e-05	1.327736919758808112e-03	5.675148398628468861e-04	-1.413778511492755019e+00	1.369932273876830753e-01	7.466926176146021499e-01	2.085209687071588325e-01	1.219574995607573343e-03	2.261643111151281568e-03
4.153396964426937462e-05	1.153810114044947870e-02	2.722900924198885710e-03	0.000000000000000000e+00	4.842609414073458245e-05	8.900393217820196101e-02	1.081565698452090641e-04	1.364143317644281910e-05	1.034307769731724984e-06	3.140811202370932809e-03	1.231449198893333687e-05	3.595622430963846288e-07	5.716187094965381006e-04	2.197353196744285531e-01	1.140358738138925153e-02	6.941799482486387014e-03	4.313655462466803900e-05	4.702127045338740964e-03	2.726602088239005791e-03	2.393992597935550440e-06	4.202306490621320710e-06	1.291364398155687813e-02	2.020019034236712058e-04	2.629376128209987925e-06	1.367829551407985107e-05	8.614199773988535924e-03	5.744408406416656488e-05	3.517573123899968713e-06	1.621959330817052320e-04	5.237629632413582509e-02	4.525354940809449972e-02	9.655388135865286027e-04	1.345522173929285942e-03	3.432662067729578843e-03	1.357318863338584890e-02	1.757530359382465830e-04	6.755440390051034366e-04	5.046389884101147583e-02	5.783099239561389701e-03	9.101540779937044180e-04	1.338379838593552727e-04	5.725776657057032176e-03	1.144098947426061942e-03	1.312809938299129813e-04	5.166270015891437362e-02	-1.777013241172122004e+00	1.003634948079708433e+00	9.025644109830262274e-02	1.176186541477890896e-02	1.110812565442095472e-06
4.153396964426937123e-06	7.272218443820876966e-04	1.512569159753797410e-02	7.500970872017589545e-06	2.201413655312200708e-04	2.787553242749868723e-03	3.247952925289464277e-02	4.828296942197629691e-05	5.196765867432569677e-07	3.426755856313768020e-05	1.877506147909250092e-03	5.033871403349385756e-06	3.377635040966227298e-03	1.023385469386615676e-01	4.554214835628205005e-02	1.443015241751779282e-02	2.974934801701244200e-06	4.224152059205320232e-04	1.870294844993211289e-02	2.058003716790622443e-04	5.610900845019528693e-06	2.611305345373958548e-05	3.845888460770980830e-03	5.258752256419975850e-06	6.082491644956939251e-06	4.366055584320112295e-05	8.016558519403573987e-03	8.438592231019788662e-06	6.417333469003329120e-04	9.193044119466472347e-03	9.434992028928161634e-02	8.416676644587763479e-04	1.739395221906706685e-03	1.190138668558204981e-03	2.007169358767045900e-02	2.839676794103475213e-04	3.039184208723808966e-03	1.314299598906102512e-02	1.320725085335703632e-02	1.050103487344038970e-03	2.306045032444165737e-04	1.450733566558204705e-03	4.921405029023349920e-03	1.947225184471700521e-04	1.277993133994222985e-01	4.554958610515599249e-01	-1.108347965404667290e+00	7.275777821718744376e-02	2.347303461262969897e-03	9.221659487247740796e-05
4.335888188563417033e-03	1.579520277519627912e-05	3.498523944605204730e-03	3.805369132118541654e-03	1.083088586646648423e-03	9.391040899015656157e-05	5.112703262832372204e-05	3.850405425411281002e-02	1.620381869888003754e-04	1.803989260895950382e-06	3.088118653034693751e-04	1.858810764681862555e-03	9.554636365318483829e-03	1.690081394123688074e-02	1.399524818982538117e-02	9.908410613898055441e-02	9.627297593041939062e-04	8.714133056485404280e-07	3.776021357053440915e-04	2.159106812186636134e-03	7.219046066290815407e-05	3.262007978606376271e-06	1.570459144245721148e-06	9.701233866371429537e-03	2.736390171523296058e-05	0.000000000000000000e+00	0.000000000000000000e+00	2.011574058025430729e-03	2.057674632904902320e-03	1.403028141415016373e-03	4.829069197874382314e-04	1.738567363821226855e-02	8.740409622207769014e-03	1.182354331336530712e-04	2.761071051082640646e-03	3.791293485316916696e-03	5.254329702610345196e-03	8.969513890090811308e-04	3.227866040299989608e-04	1.793987787923059449e-02	1.100188489645863559e-03	5.825896825427675461e-05	5.731806223446275035e-04	1.284505017299916946e-03	2.319795776867141779e-01	2.662565012399927267e-01	4.729255584117183497e-01	-1.288181089311555061e+00	7.245199791876863207e-06	5.472714958732628060e-03
9.241200644892308587e-04	2.611905439518507482e-02	6.831573885232021005e-03	5.107587841229557389e-04	1.027499666652890520e-03	1.223773904173217075e-02	1.866924391724104383e-03	7.956395786454965459e-06	3.073104973004372499e-04	2.857469564895872768e-03	1.609543518883328620e-03	6.672289047149406683e-07	9.435358078118944011e-05	7.511769580564193680e-03	9.772830102032932162e-03	2.724518027586007235e-06	5.058410599733901159e-04	3.058561112734302714e-02	1.307431661457432968e-02	2.174007022116187290e-03	2.024697873963601791e-04	5.273851399411859028e-03	2.385821103201263662e-04	6.559745653190542146e-06	3.778601720688033695e-04	8.029995768179082685e-03	9.364208618108298219e-04	8.223596250611640878e-06	4.440037678153087671e-05	1.197826659161647586e-02	1.287997826758448781e-02	2.740066108544642305e-06	1.382064488813868845e-03	5.325178600711597508e-03	7.557851724274845806e-03	3.818526309501948848e-04	2.539513368640254794e-04	7.332037986346736508e-03	6.341605047666654636e-04	2.890604481799772703e-06	4.084571479166202324e-04	3.620240706329662123e-03	2.549804962625788567e-04	9.390629029321386203e-07	5.537866051483369446e-04	1.416224611167256342e-02	6.227539795187471243e-03	2.957224404847699398e-06	-5.980915866276624859e-01	2.315255617785009212e-01
1.005285618846912810e-02	2.494357005034894374e-03	3.533878736193788068e-03	8.932724659324514649e-03	4.005810358303206822e-03	3.607154782403363905e-06	4.423622611488017115e-04	7.968775353855593255e-03	2.140870766635781779e-03	9.555376907028778163e-07	1.197402196551476672e-03	1.877396796505421874e-03	2.124060202096789921e-03	3.404103023129002485e-06	9.578059394831531931e-03	5.339010935491332772e-03	3.104408305377860059e-03	2.544967347131758210e-03	3.621440482749066058e-03	1.971680174097223057e-02	2.515123475019911178e-04	1.970796487074685337e-06	2.666588555087144892e-05	4.627140504288866814e-03	3.210634441966032861e-04	1.540804526258390405e-06	4.243730285122372734e-05	3.191346584183439323e-03	6.171867368613200716e-05	2.233569352017976885e-06	2.007941985126524042e-04	4.448886801501869201e-03	8.127883293904519454e-03	2.893755284960926734e-04	2.371800029134129000e-03	5.529671903915897753e-03	1.292741484478474295e-03	1.116784676008988443e-06	1.614560091759518622e-04	2.554694164799026137e-03	1.127386098972035398e-03	1.648302516462464085e-06	1.415806192744848921e-04	1.024674137582785166e-03	2.164368138628646170e-03	2.818836187573489685e-06	5.156196702547124469e-04	4.707711792458174442e-03	4.879463452536148549e-01	-7.197189206299146047e-01
3.220772120246818276e-02	1.005677883543734143e-02	2.152325995475047572e-04	1.041636414323660401e-02	1.099442357834143486e-01	4.667751576915704810e-03	5.425620027443768534e-03	3.052130539713977797e-02	5.523385124902583515e-03	8.648250380190217537e-03	5.530771595999593780e-05	2.210871501475627013e-02	1.495463850964844641e-03	2.817188708796415967e-06	8.007334182763314531e-03	5.842577548045548406e-06	1.319539992070900211e-02	1.385642915685096621e-04	8.346580541320211620e-05	8.178580952376568198e-04	2.442859454429607141e-02	1.229233339938169559e-03	4.144735344756471178e-04	7.456390302244817088e-03	4.072162360115012293e-03	0.000000000000000000e+00	0.000000000000000000e+00	3.457852018231038584e-06	1.838756829267930134e-03	1.848471187876946497e-06	0.000000000000000000e+00	2.648425101569905177e-06	4.000330833593915975e-02	2.141557662318398030e-04	5.877565878573657335e-05	8.610910273707837043e-03	3.202577333742586546e-02	1.621609859381465280e-03	8.993341581578478267e-04	1.259639887832841344e-02	2.356741321449481313e-02	8.213093573407795182e-06	6.013791779952956976e-05	9.134734388272378806e-05	7.457012019548315933e-03	2.332829948336680914e-06	4.133524251678483521e-05	1.827877703163522264e-05	1.429039977891389613e-03	3.272980496163959297e-03
4.499656846072685860e-04	5.987227832151417739e-02	1.220443525825362120e-02	1.109618143328716836e-05	7.889140245501358173e-03	1.190852397551402930e-01	1.641138887463537352e-02	6.472933097609138813e-03	1.031280527478851572e-05	8.972973389587819704e-02	1.714891549283320831e-04	3.100242037485486843e-04	0.000000000000000000e+00	3.403369380236086813e-03	1.375759278631735793e-03	0.000000000000000000e+00	5.131634853329423117e-04	1.096153669966416430e-02	1.665311952283333313e-02	1.364256581810205554e-05	1.085728877321756472e-03	4.225550768687056508e-02	2.368858867647357768e-03	2.689057488453420845e-03	2.989339944258284447e-05	9.109502015192408320e-03	5.522678356507219763e-05	7.214309564806726963e-06	6.894698682054385141e-07	6.600832847183954119e-03	4.261924628866682195e-05	1.704522729730111820e-06	2.708430397327880618e-03	2.949808279132701272e-02	1.570113338450413593e-02	9.185517921575681196e-05	4.083018730418811262e-03	6.647891842841988086e-02	7.540494299749287907e-03	5.324307187405948744e-03	2.671829596946711553e-05	2.500963724426715981e-02	5.297694536013060687e-05	1.526759769683835367e-05	2.556784094595168048e-06	9.644720916718580242e-03	7.463902599533427747e-05	1.532155262678752324e-06	1.057750733737976290e-02	4.511718450069338851e-04
9.877767910217431197e-06	3.886348068317751342e-02	3.727563826958291832e-02	4.862014654718917325e-04	6.736252616604147814e-03	7.450121089473965563e-02	5.166449663155334854e-02	2.653212263026388275e-03	5.802214318007237434e-07	8.087704787424088160e-02	3.072005898725216257e-03	2.526480781839364736e-03	0.000000000000000000e+00	1.009492620652049168e-05	1.714753367000893675e-02	0.000000000000000000e+00	1.391069298907083688e-05	1.096936984344461154e-03	5.975597064448453372e-02	4.706908646554350414e-04	1.186263386604833117e-03	7.348352556806405506e-03	1.324820182144906613e-02	1.078811113936822700e-03	2.347461619225569041e-05	4.264575010349301110e-04	2.175664396062666414e-02	1.027203017505593462e-05	4.262851335678786956e-07	6.623688423225724789e-06	1.113200534445752191e-02	0.000000000000000000e+00	6.888036689749593700e-05	1.931980239608046754e-02	5.701006237026155082e-02	2.904496846587448482e-03	3.696846307147705433e-03	3.809483463242467616e-02	2.782199080878770825e-02	1.728464200220821128e-03	2.355482781521447380e-05	1.011824709234935941e-02	3.853342427014139898e-02	5.563165147453811031e-05	1.053871580209477826e-06	3.064269338388077784e-05	2.419605538613024687e-02	9.473002968175081654e-07	4.318199620803668884e-03	5.567086146943246803e-04
7.338191628481377168e-03	1.815109742641199159e-04	7.588331317259795934e-03	2.117832238075817441e-02	3.886570488249398159e-02	6.125415262949671091e-03	3.793188909649940297e-03	6.234870828623634287e-02	2.416243858168405417e-04	7.805919193653974722e-04	3.821792436177497403e-04	4.510854759320458152e-02	1.571694753328526649e-06	0.000000000000000000e+00	3.041982657361516282e-03	2.609528230610613352e-03	3.245028238590463420e-03	5.678550442303126568e-06	1.937020289056809973e-03	8.005160128582116189e-03	3.815271715177839112e-03	1.719417997223331683e-03	1.368980727203464982e-04	3.898429452356470815e-02	4.461712320813966432e-05	0.000000000000000000e+00	9.714976413557815283e-07	3.945307626921978200e-03	2.513228874426275953e-06	1.636667197599379837e-06	0.000000000000000000e+00	2.546969342748173649e-03	1.044683457212085970e-02	7.323043164093605932e-06	2.347702562996716209e-03	2.769079033548303356e-02	1.411949547895142466e-02	2.155933562127145247e-03	6.170563801030839318e-04	2.755675341856134164e-02	1.659930627605899053e-04	2.415615756884645642e-06	4.982397988308181423e-05	7.639159332490081007e-03	1.242652054577436497e-05	2.065526516756436429e-06	1.359993730474526937e-05	4.645848964379049005e-03	1.404398225953000512e-03	6.589885968514839695e-03
9.288114662417960203e-05	1.742408975427092721e-02	1.687427460264957248e-03	1.612469853061106050e-06	1.178920264793143760e-03	2.506571433281605185e-02	1.820092954072153896e-03	1.969838890035511276e-05	1.558172041591456870e-04	1.130464516034421739e-02	4.212308746146629511e-04	6.738789527985996090e-04	4.499346914127748989e-05	9.086695451644255517e-03	1.056216230818039954e-02	6.130165562068516066e-06	2.057684517777563988e-04	4.625921472961256817e-03	4.153505492091377239e-03	9.467442727302454995e-06	8.021162295878684538e-05	3.666004268831798453e-03	2.927054949742532726e-05	3.697560180295295533e-06	1.214670657223071481e-03	6.866236735734233473e-03	2.093211676833198632e-03	4.647197837627776540e-04	7.998591836632771462e-05	1.298119699539716961e-02	1.109051204694556404e-02	6.176603870097287805e-06	1.150956474868208818e-04	2.064636878216816445e-03	7.321197987863284655e-04	3.336144523574703341e-06	2.173986325664050562e-03	2.915379875157209436e-02	3.500319696472214970e-03	8.094382430777263479e-05	8.421809570652585234e-04	8.792102460828591856e-03	3.276803985503276648e-03	3.524929116639604005e-04	7.971484632704490397e-04	3.095636181068421589e-02	2.839270690584926385e-02	3.555259200925535337e-05	1.268289377940811334e-02	6.544409685124455379e-04
1.097637368759564382e-03	2.886399292221291431e-03	5.103214402880968184e-03	8.941324498540840614e-04	1.163400808778260274e-03	1.176119036035000280e-03	3.809121470968174997e-03	4.773704643896577691e-04	7.328196683643142025e-04	1.376781539212910315e-03	2.966383151239147462e-03	5.154195015832979329e-04	6.303126121479622626e-04	4.015931850105007583e-03	1.046549278410833887e-02	1.185346976535085533e-03	3.521595031464500687e-04	3.536147314469818143e-03	9.734661725595375806e-03	1.245342181485550957e-03	5.501969548279398879e-04	5.532501448715522853e-04	1.377586332595510899e-03	8.467823652896259382e-04	1.071022966920476662e-03	2.344094996344618046e-03	1.298275159755818593e-02	1.176266897255242683e-04	6.340898691140985403e-05	2.189302318049965446e-03	2.105382426298832779e-02	9.275902725982900789e-05	3.150352163838661965e-04	1.913909044902322842e-03	7.624438285877536796e-03	6.980944196034206007e-04	2.300380794473739002e-04	8.506433347711222755e-04	2.663650894492775034e-03	2.473915912108349711e-04	1.009050478535251623e-03	2.992663732691030684e-03	6.798844557009552265e-03	3.076448325247597266e-04	5.371629264831195979e-04	2.236697914215640421e-03	1.483528279094638302e-02	3.193060991785832015e-04	2.869817583077920176e-02	1.091709462107608858e-02
2.141667940429037905e-03	4.990213215756925526e-05	5.571895755298066815e-04	4.300373488566033679e-03	8.005709459786847226e-03	2.413062164780181590e-05	5.658212316800148968e-04	1.447273706675214315e-02	7.284957573464599699e-04	2.043689185566321433e-03	7.297083017263864164e-04	7.442449130898371422e-03	2.578283692635983081e-04	9.126517587871724112e-06	9.699197273700693733e-03	6.530609167278601281e-03	1.041699595134761448e-03	1.484275410720041400e-06	2.277806216530882909e-03	4.047858444293346569e-03	2.187234011412772858e-05	0.000000000000000000e+00	9.895169404800276000e-07	3.282817180072173258e-03	1.701401581186945530e-03	1.711621303910829258e-04	2.732651424373573937e-04	4.341174947959046057e-03	7.654227585254893315e-05	8.972787224486010685e-06	1.100510674714204936e-04	4.978306062895623656e-03	9.128624301357905540e-04	0.000000000000000000e+00	7.998696863404809038e-04	2.470847482886049263e-03	5.896463901690625169e-03	8.972787224486010685e-06	1.706052825644319192e-04	1.310682167974826923e-02	2.706627746643491036e-03	2.162118197456280476e-04	1.886150263117709761e-03	3.293755306510285242e-03	6.911867161357697527e-03	2.641443910252054713e-05	6.791615934972871672e-03	1.317014304138222451e-02	1.107163399950876655e-03	7.881014056433441675e-03
1.318456054003009151e-02	1.520622911239235067e-04	3.006854703007051624e-06	3.244384898128015431e-03	1.678196183620348295e-02	1.927962038870763576e-06	6.511659866384697960e-07	1.656763349656974768e-04	2.138110930781911972e-03	3.558554158479682858e-06	1.475111310022567306e-06	4.051191499794213875e-05	1.912379978662350974e-02	1.235806780258694344e-03	4.615362946226866936e-02	3.225016530116935759e-02	3.680211405033318155e-03	1.177844358184291020e-06	0.000000000000000000e+00	1.695010599140981398e-04	2.043001775046587257e-03	0.000000000000000000e+00	0.000000000000000000e+00	1.859735824015189349e-05	9.989834565005178881e-04	0.000000000000000000e+00	0.000000000000000000e+00	4.425333930067702342e-06	1.008994484850316009e-01	2.645283575773614559e-02	4.361771264276619042e-02	1.102965775389005143e-01	9.084147625715511404e-03	1.787514473125211292e-06	0.000000000000000000e+00	1.040679393902058407e-03	7.612706177636299233e-03	0.000000000000000000e+00	0.000000000000000000e+00	6.134428413404195192e-05	2.754161936961286965e-03	0.000000000000000000e+00	0.000000000000000000e+00	5.798713425605955464e-06	2.107324361017080816e-02	1.455588686514241515e-04	1.322460045235840376e-03	6.163185155458020432e-03	6.766693699772685167e-04	7.647197587378271565e-03
1.290350683870669245e-04	7.689533055447586758e-03	2.114934302313460027e-03	1.122756786575881413e-06	2.029274775941160194e-04	1.155349909490455476e-02	3.832321884911471218e-04	1.872874467262354181e-06	6.357208731034015808e-05	1.373222985054430500e-03	3.390426889930816742e-04	1.742208806755678265e-07	2.408251526751125282e-04	2.952311056813635912e-02	2.604975237668807203e-02	9.075066825663702678e-04	1.061528237825928904e-04	7.294696541287849431e-03	4.217265186047456510e-03	8.375782102643844994e-06	5.131978764524136827e-05	4.852831505048084242e-03	5.053622614538029207e-04	1.930948094154210167e-06	1.171172069137141596e-04	2.667265462929675757e-03	3.126507997563224023e-04	5.613783932879407065e-07	7.360202047910509695e-04	4.440393636536359157e-02	5.592812763656338643e-02	1.903310402059711984e-03	2.043334977629250723e-04	1.596250424500813636e-03	1.907189802710027027e-03	0.000000000000000000e+00	1.208822107564459179e-04	9.862421748376412611e-03	4.470184480425068853e-04	1.614323266685314513e-06	2.508178322300308959e-04	4.913334030494463829e-03	5.707223780743862123e-04	1.103398910945262892e-06	4.344058653623467884e-04	2.299139995832785374e-02	1.986833045490723343e-02	5.428854440152859140e-04	9.048429111999919949e-02	4.820514767291849551e-03
1.068047105411963312e-04	3.250010214412335334e-03	1.618754778660796284e-02	9.301920534569838896e-04	2.143841479773116914e-04	9.297752413263842854e-05	6.163160031406669792e-03	2.079023486637614530e-04	8.668003650727332965e-06	4.769451059629019134e-05	3.026910491834607607e-03	3.443271831053935033e-05	3.949761585795797704e-03	1.402780968114743579e-02	9.965671323277590365e-02	1.957013731109396790e-02	4.793092380080029831e-05	2.071282395733838426e-05	9.862810450400378084e-03	2.571148050182781313e-04	4.331427639774489380e-05	6.490036707435602759e-06	7.213833855309847694e-04	4.791764100316013992e-05	1.116341916087649759e-05	8.500990489701464959e-07	1.459486621300798643e-03	1.823882567129117544e-05	6.138864002889650451e-02	1.088210969876970136e-01	5.194100540228421270e-01	1.022852107399606081e-01	1.729753867200999431e-04	1.962806215005877134e-04	8.860942979333170239e-03	9.528275881145912641e-04	1.418711933437913190e-04	3.184761817446322610e-05	1.319287001111195705e-03	2.458048632136656609e-04	1.481763005585003619e-05	5.428030700764321383e-06	3.132676055137164836e-03	3.037085938566357957e-05	6.986939474271401836e-03	3.423112045128574778e-03	5.936865229675656469e-02	4.362680312175580381e-03	3.588957143701499309e-03	3.229773717756418121e-03
3.190755757107011179e-03	4.979504603705945424e-06	6.363862485944923918e-04	3.148102531568566786e-03	1.539391401337355473e-03	2.891943058306145152e-06	8.435750330129336138e-05	6.605442286867360159e-03	7.089599540079173689e-04	7.660776313393761621e-07	4.975365313278545722e-04	8.360897131892984545e-04	3.985532468743014853e-03	1.644475217328474504e-03	2.210514122141910009e-02	1.694364138765599645e-02	8.064243865899164672e-04	4.471978172943608824e-06	3.838955046337665057e-04	4.077422656882785830e-03	1.973362435269978253e-04	2.378547484400482742e-06	2.593811180109903999e-05	4.442111853933423428e-03	2.202052053338317077e-04	0.000000000000000000e+00	1.067504467089764731e-05	8.589806070573518344e-04	3.842030065475073464e-03	1.611327738398899605e-03	3.067167871361492493e-03	1.847718217998627066e-02	2.685196313037077533e-03	0.000000000000000000e+00	6.079209043493619645e-04	1.591390362108445478e-03	8.039928108823791563e-04	1.790706463255791780e-06	3.513989857559833227e-05	3.336012828239960735e-03	1.561068824118670316e-03	0.000000000000000000e+00	3.344102875742205588e-04	1.288542987782524988e-03	5.182903775067422558e-03	6.400216164509531670e-04	3.690562514189674442e-03	7.116861195142805060e-03	9.708204452044653238e-03	4.134885820810538237e-02
[truncated: 11 more columns]
