# Supplementary material for: Sodium Channel β Subunits—An Additional Element in Animal Tetrodotoxin Resistance?
Source: Int J Mol Sci. 2024 Jan 25;25(3):1478. doi: 10.3390/ijms25031478 (PMC10855141; doi:10.3390/ijms25031478)
Supplement: Supplementary file 1 [file ijms-25-01478-s001.zip › CSUBST results/SCNB2/csubst_tree.nwk]

(((D_rerio|2:0.4998,E_electric|3:0.609278)Node10|4:1.4105e-06,T_rubri|11:1.10122)Node9|12:0.618111,(((G_gallus|5:0.349551,(((T_sirtalis|13:0.0100825,T_elegans|10:1.4125e-06)Node6|14:0.102281,P_textilis|9:0.0834943)Node5|15:0.330712,A_carol|0:0.206219)Node4|16:0.167483)Node3|17:0.225783,(H_sapiens|6:0.153559,M_musculus|7:0.284866)Node1|8:0.200094)Node2|18:0.426179,(X_tropical|19:0.674513,B_bufo|1:0.322321)Node8|20:0.442382)Node7|21:0.233134);
