# Supplementary material for: Sodium Channel β Subunits—An Additional Element in Animal Tetrodotoxin Resistance?
Source: Int J Mol Sci. 2024 Jan 25;25(3):1478. doi: 10.3390/ijms25031478 (PMC10855141; doi:10.3390/ijms25031478)
Supplement: Supplementary file 1 [file ijms-25-01478-s001.zip › CSUBST results/SCNB2/SCNB1_221206.newick]

(G_gallus:0.6902714,(H_sapiens:0.06092413,(M_muscul_1:7.384202E-4,M_muscul_2:7.629027E-4):0.06667854):0.1699488,((((D_rerio:0.1603732,(E_electro1:0.00105551,E_electro2:0.03286082):0.2044722):0.1114094,(T_rubri_1:0.001609222,T_rubri_2:0.0331938):0.3769117 #1):0.42376,(X_tropical:0.3544304,B_bufo:0.2485192):0.1308894):0.1619291,(((T_elegans:0.008917644,T_sirtalis:0.002493884):0.04198893 #1,P_textilis:0.03736242):0.1194665,A_carol:0.174421):0.1934689):0.09289869);
