# Supplementary material for: Sodium Channel β Subunits—An Additional Element in Animal Tetrodotoxin Resistance?
Source: Int J Mol Sci. 2024 Jan 25;25(3):1478. doi: 10.3390/ijms25031478 (PMC10855141; doi:10.3390/ijms25031478)
Supplement: Supplementary file 1 [file ijms-25-01478-s001.zip › CSUBST results/SCNB2/SCNB2_221206.newick]

(H_sapiens:0.05883904,M_musculus:0.08458307,(G_gallus:0.1344489,((((T_sirtalis:0.001130716,T_elegans:0.06986691):0.0499681 #1,P_textilis:0.02792512):0.1772296,(A_carol_1:0.001173268,A_carol_2:0.002320891):0.1673332):0.1070157,((X_tropical:0.2260146,(B_bufo_1:8.935144E-4,B_bufo_2:0.01393221):0.14083):0.3142909,(D_rerio:0.2521855,T_rubri:0.6475691 #1,(E_electro1:8.865583E-4,E_electro2:0.001697517):0.2582117):0.4568449):0.1695569):0.05264762):0.1425565);
