# Supplementary material for: Sodium Channel β Subunits—An Additional Element in Animal Tetrodotoxin Resistance?
Source: Int J Mol Sci. 2024 Jan 25;25(3):1478. doi: 10.3390/ijms25031478 (PMC10855141; doi:10.3390/ijms25031478)
Supplement: Supplementary file 1 [file ijms-25-01478-s001.zip › CSUBST results/SCNB2/SCNB2_expanded_230613.fas]

>H_sapiens
ATGGAGGTCACAGTACCTGCCACCCTCAACGTCCTCAATGGCTCTGACGCCCGCCTGCCCTGCACCTTCAACTCCTGCTACACAGTGAACCACAAACAGTTCTCCCTGAACTGGACTTACCAGGAGTGCAACAACTGCTCTGAGGAGATGTTCCTCCAGTTCCGCATG------AAGATCATTAACCTGAAGCTGGAGCGGTTTCAAGACCGCGTGGAGTTCTCAGGGAACCCCAGCAAGTACGATGTGTCGGTGATGCTGAGAAACGTGCAGCCGGAGGATGAGGGGATTTACAACTGCTACATCATGAACCCCCCTGACCGCCACCGTGGCCATGGCAAGATCCATCTGCAGGTCCTCATGGAAGAGCCCCCTGAGCGGGACTCCACGGTGGCCGTGATTGTGGGTGCCTCCGTCGGGGGCTTCCTGGCTGTGGTCATCTTGGTGCTGATGGTGGTCAAGTGTGTGAGGAGAAAAAAAGAGCAGAAGCTGAGCACAGATGACCTGAAGACCGAGGAGGAGGGCAAGACGGACGGTGAAGGCAACCCGGATGATGGCGCCAAG---------------------------
>G_gallus
ATGGAGGTAATGGCCCCCCCTATCATCAACGCCCTGAACGGCACCTCTGTAAAGCTCTCCTGCACCTTCAACTCCTGCTACAAGGTGGAGAACAAGCAGTTCTCCCTCAACTGGACATACCAGGCGTGCACAAACTGCTCTGAGGAGCTGTTCCTGCAGTTCCGGATG------AAGATCATGAACAAGCAGCTGGAACGCTTCGGGAACCGGGTGGAGTTCACTGGGAACCCCACCAAGAACGACGTGTCCTTCACCCTCAACAACGTGCAGCTGGAGGACCAGGGCACCTACAACTGCTACGTCCTCAACCCCCCGGACCGGCAGCGGGGCCACGCCAGCATCAGCCTGAAGGTGCTCACTGAAGAACCCCCAAAGCGCGATTCGACGGTGGCCGTCATCGTGGGTGCCTCCGTGGGCGGCTTCCTGGCCGTGGTCATCCTGGTGCTGATGGTGGTGAAGTGCGTGCGCCGGAAAAAGCAGCAGAGGCTGAACACGGATGATCAGAAGACGGAGGAGGAAGGAAAGACGGACGGCGAAGGCAACCCGGAGGAGGGCACCAAG---------------------------
>T_sirtalis
ATGGAGATGACGGCCGTAACCCCCGTCTATGCGCTGAACGGCTCTTCCATCCGCCTCACCTGCACATTCAATTCATGCTACCAGGTAGACAAAAAGCAGTTCTCCATGAACTGGACCTACCAAACCTGTCAGAACTGCACCGAAGAGATGTTCTTGCAGTTTAAGCTG------AAAGTGGTTCCTGTGGAGCTGAAGCGCTTTGAGGATCGTGTGGAGTTTACGGGGAACCCCACCAAGAACGATGTGTCCTTCACCCTCCACAACGTGCAGCTGGAGGACGCAGGGCTGTACAACTGCTACGTGATGAACCCGCCTGACCGGCACAAGGGCCACTTCCAGATCAGCCTCCAGGTTCTCACCGAAGAGCCCCCAGAGCGGGACTCCACTGTGGCCGTGATTGTGGGTGCCACTGTGGGAGGCTTCCTGGCTGTGGTGATCCTGGCCTTGGTCATTGTCAAGTGTGTCCGGCGCAAGAAGCAGCAGAGGCTCAACACGGATGACCAGAAGACCGAAGAAGAGGGCAAGACAGATGGGGAAGGGAACCCGGAGGAAGGCATGAAG---------------------------
>T_elegans
ATGGAGATGACGGCCGTAACCCCCGTCTATGCGCTGAACGGCTCTTCCATCCGCCTCACCTGCACATTCAATTCATGCTACCAGGTAGACAAAAAGCAGTTCTCCATGAACTGGACCTACCAAACCTGTCAGAACTGCACCGAAGAGATGTTCTTGCAGTTTAAGCTG------AAAGTGGTTCCTGTGGAGCTGAAGCGTTTTGAGGATCGTGTGGAGTTTACGGGGAACCCCACCAAGAACGATGTGTCCTTCACCCTCCACAACGTGCAGCTGGAGGATGCAGGGCTGTACAACTGCTACGTGATGAACCCGCCTGACCGGCACAAGGGCCACTTCCAGATCAGCCTCCAGGTTCTCACCGAAGAGCCCCCAGAGCGGGACTCCACTGTGGCCGTGATTGTGGGTGCCACTGTGGGAGGCTTCCTGGCTGTGGTGATCCTGGCCTTGGTCATTGTCAAGTGTGTCCGGCGCAAGAAGCAGCAGAGGCTCAACACGGATGACCAGAAGACCGAAGAAGAGGGCAAGACAGATGGGGAAGGGAACCCGGAGGAAGGCATGAAG---------------------------
>X_tropical
ATGGAGGTCACAGTCCCTGCCACAGTGTATGCCCTAAATGGTACAGATGCACGGCTGCCCTGCAAATTCAACTCCTGTTACAAAATGGACAACAAACTCTTCTCCGTGAACTGGACATACAAGAGCTGTGAGAACTGCAGTGAGGAGATGTTCATTCAGTATAACAAG------AAGCTCTCTTATCACAACCTTGAGCGTTTTCAAAACCGAGTGGAGTTTACAGGGAATCCCACTAAAAATGACTTAACTGTGATGATCCATGACGTCCAGCTACAAGACATAGGAGATTATTACTGCTATGTTCTGAATCCACCAGACCGAGATAGGGGCACTGGAAAAATCCATCTGGAAGTCCGAACAGAGGTCCCTCCTGAAAGAGATTCTACAGTGGCAGTTTTAGTTGGTGCGTCTGTGGGAGGATTCCTGGCCATTGTGATACTTATCCTAGTGATTGTAAAATGTGTCAGACGAAAAAAACAGCAAAATCTTAATTCTGAGGATCAGAAAACAGAAGAGGAAGTGAAGACTGATGGGGAAGGCAACACAGGCGGAGAACTTAAAGCAGCC------ATCCCTGAGGTTCCT
>D_rerio
ATGGATGTGCTGGTGCCGGCGCTGATCAACGCTCTCAACGGGAGTGACGTCAGAATCACATGTACTTTCACCTCATGCTACAAGCTGGACCCCAGCAAGTTTGCAATGAACTGGACATATCAGGAGACAAGCAACAGCACAGAGGAGATGTTCATGACCTATAAGAACACCTATAAGATGATACCCTTGAAGCCCAGTCGATTTGGAGAGCGAGTCATGTTTACTGGAAACCTGGATAAGAACGACCTTTCCATCACCATCTCGGATGTGCAGCTGACAGACGAGGGCATCTACAACTGCTATGTGCGCAACCCTCCAGACCGTATTCAGGGCCATGGCACCATCCAGTTTGCCGTCCTGACTGAATTACCTCCACCAAGGGACTCGACCATTGCTGTGGCCATCGGCGCATCTGTGGGGGGCATCCTTGCTCTGCTCATTCTGTCCATGGTGGTGGTGAAGTGCATCCGCAGACATAAGAACCAGGAGCTGATCTCAGACGAGCAGAAGATGGAAGAAGAGGGCAAAGTAGATGGTGAAGGAGGCACAGAAGAAGCAACGAAAAATTTAAGCCTCCTGCCTGAAGATATA
>T_rubri
ATGGATATTAGTGGGTCCAATTACATTAATGCATTGAATGGAACAACTGTCAAAATTCCCTGCATATTTACTTCCTGTTACAAGATTGATGTAACACACTTTAACATGAATTGGACTTATCAAGAGTCCTTGAATGGTACAGAACAGAAGTTTATGACATATTCTAGGAAGAAAGGAATGGTGCCTCTGCATTCTGAACGATTCAGAGAGAGAGTGCTGTTCGCCGGAAACTTGGATAAGAATGACCTGTCGTTCACACTATCCGATGTTCAGCTTGAGGATGAAGGAATTTACAACTGTTATGTAAAAAATCCACCTGACAGAATCAGTGGACATGGTCGAATTCAGCTCAATGTTGTCACCAAACTTCCTCCTCCAAGGGATTCAACTATTGCTGTCGCAATTGGGGCATCCGTAGGTGGAGCATTAGCTCTTCTGATCCTGTCTATGGTAATAGTAAAATGTCTTCGTCGATATCAGAAACAGGAACTGATCTCAGAGGAG---AAGATGGAGGAGGAAGGAAAAGTG------------------------------------------------------------
>P_textilis
ATGGAGCTGATGGCCCCAACCACCCTCTATGCGCTGAACGGCTCTTCCATCCGCCTCAGCTGCACTTTCCATTCCTGCTACCAGGTAGACAAAAAGCAATTCTCCCTGAACTGGACCTACCAAACCTGCCAGAACTGCACCGAAGAGATGTTCTTGCAGTTTAAGCTG------AAAGTGGTTCCCGTGGAGCTGAACCGTTTTGAGGACCGCGTGGAGTTTACAGGGAACCCCAGCAAGAACGACATGTCCTTCACCCTCCACAACGTGCAGCTGGAGGATGCAGGGCTGTACAACTGCTACGTGATGAACCCGCCTGACCGACAAAAGGGCCACGGCCAGATCAGCCTCCAAGTTCTCACAGAAGAACCCCCAGAGCGGGACTCCACAGTGGCTGTGATTGTGGGGGCCACTGTGGGGGGCTTCCTGGCTGTGGTGATCCTGGCCTTGGTCATTGTGAAGTGTGTCCGGCGCAAGAAGCAGCAGAGGCTCAACACGGATGACCAGAAGACCGAAGAAGAGGGCAAAACCGATGGGGAGGGGAACCCGGAGGAAGGCATGAAG---------------------------
>E_electric
ATGGATGTAGTTGTGGCCCAGCGGATCAATGCCCTGAATGGCACCATGGTCAAGATCTCCTGCACCTTCACTTCCTGCTATCGAATTGATACCAGCAAGTTTTCTATGAACTGGACCTACAAGGAGAGTGAAAACGACACAGAGGAGATGTTTATGACCTTTAAGAAC------AAAGTAACATCTATGTGGACAGACCGTTTTGGGGGCCGAGTAAAGTTCGCCGGGAACCTGGACAAAAATGACCTGTCCATCACCATCTCAGATGTGCAGCTGGAAGATGAGGGAATCTATAACTGCTATGTGCGCAATCCTCCCGATCGTATTCAGGGGCATGGTATCATCCAGCTGCATGTAGTCCCTGAGTTGCCTCCGCCACGGGACTCCACTATCGCCGTGGCGATCGGAGCTTCCATTGGAGGCATGCTCGCGCTGGTCATCCTGTCCATGGTCGTGGTGAAATGCGTGCGTAGGCACAAGAAACAGGAGCTCATCTCTGATGAACAGAAGATGGAGGAGGATGGCAAAACCGATGGAGAAGCTGGAACGGAAGAGGGCACCAAACAACTC---------------------
>B_bufo
ATGGAGATCACCGTGCCTGCTGTTCTTCATGCCCTTAATGGCTCCAACATACGACTGCCCTGCAACTTCCAGTCGTGCTACAAGATGGACATCAAACAGTTCTCCATGAACTGGACGTATCGGGGCTGCGAGAACTGTACCGAAGAGACGTTTATCCAGTACGACAAG------AAGATCATCAACCAGCGACTTGAGCGTTTTCAAAACCGCATAGAATTTACAGGAAACCCCAGCAAAAATGATTTGGCCGTGACAATCCATGATGTTCAGCTGGAAGATGAAGGAGAGTACCATTGTTATGTGCTGAACCCTCCAGACCGTCACAAGGGCACTGGGAAAATTCGCTTAGAGGTCCTTACAGAAGTTCCTCCAGAAAGGGACTCCACAGTTGCAGTTTTGGTCGGAGCATCGGTCGGCGGTTTTCTGGCTGTGGTCATTCTTTGCCTTGTCATCCTGAAATGTGTCCGAAGAAAAAAAATGCAAAACCTTAACTCAGAGGATCAGAAAACCGAGGAAGAAGTGAAGACTGATGGAGAGGGGAACCCTGAAGGAGAACTGAAAGCAACC------ATCCCTGAGGTCCTA
>M_musculus
ATGGAAGTCACAGCGCCCACCACTCTTAGTGTCCTCAATGGGTCCGATACCCGCCTGCCCTGTACCTTCAACTCCTGCTACACCGTGAACCACAAGCAGTTCTCTCTTAACTGGACTTACCAGGAGTGTAACAATTGCACAGAGGAGATGTTCCTCCAGTTCCGAATG------AAGATCATTAACCTGAAGCTGGAGCGGTTTGGAGACCGCGTGGAGTTCTCAGGGAACCCCAGTAAGTACGACGTGTCAGTGACTCTAAAGAACGTGCAGCTAGAAGACGAAGGCATTTACAACTGCTACATTACCAACCCTCCAGACCGCCACCGCGGCCACGGCAAGATTTACCTGCAGGTCCTTCTAGAAGTACCCCCAGAGCGGGACTCCACGGTGGCGGTCATCGTGGGTGCCTCAGTGGGGGGTTTCCTGGCTGTGGTCATCTTGGTGCTGATGGTGGTCAAATGTGTGAGGAGGAAAAAAGAGCAGAAGCTGAGCACGGATGACCTGAAGACTGAAGAGGAAGGCAAGATGGATGGTGAGGGCAACGCGGAAGATGGCACCAAG---------------------------
>A_carol
ATGGAGGTGATGGCCCCGCCCACCATCTACGCCCTCAACGGCTCCTCCATCCGCCTCACCTGCACCTTCAACTCCTGCTACCAGGTGGAGAAGAAGCAGTTCTCCCTCAACTGGACCTACCAGGGTTGTGACAACTGCACAGAAGAGCTGTTCCTGCAGTTCAAGCTG------AAGGTGATGCCCATGGAAGAGAACCGCTTTGGGGACCGCATCGAGTTCACTGGGAACCCCAGCAAGAACGACGTCTCCTTCACGCTCCGCAACGTGCAGCTGGAGGACGAGGGCACCTACCACTGCTACGTGATGAACCCCCCCGACCGGCACAAGGGCCACGGCAAGATCCAGCTCAGAGTCATCACCGAAGAGCCCCCGGAGCGCGACTCCACGGTGGCGGTGATTGTGGGGGCCACGGTGGGGGGCTTCCTGGCCGTGGTCATCCTGGCGCTGGTGGCCGTCAAGTGCGTCCGGCGGAAGAAGCAGCAGCGGCTCAACACCGACGACCAGAAGACGGAGGAGGAGGGCAAGACCGACGGAGAAGGGAACCCCGAGGAGGGGGCCAAG---------------------------
