# Supplementary material for: Sodium Channel β Subunits—An Additional Element in Animal Tetrodotoxin Resistance?
Source: Int J Mol Sci. 2024 Jan 25;25(3):1478. doi: 10.3390/ijms25031478 (PMC10855141; doi:10.3390/ijms25031478)
Supplement: Supplementary file 1 [file ijms-25-01478-s001.zip › CSUBST results/SCNB2/SCNB2_expanded_230613.fas.iqtree]

IQ-TREE 2.2.2.7 COVID-edition built May 30 2023

Input file name: SCNB2_expanded_230613.fas
User tree file name: tmp.csubst.nwk
Type of analysis: tree reconstruction
Random seed number: 369688

REFERENCES
----------

To cite IQ-TREE please use:

Bui Quang Minh, Heiko A. Schmidt, Olga Chernomor, Dominik Schrempf,
Michael D. Woodhams, Arndt von Haeseler, and Robert Lanfear (2020)
IQ-TREE 2: New models and efficient methods for phylogenetic inference
in the genomic era. Mol. Biol. Evol., in press.
https://doi.org/10.1093/molbev/msaa015

SEQUENCE ALIGNMENT
------------------

Input data: 12 sequences with 197 codon sites
Number of constant sites: 6 (= 3.04569% of all sites)
Number of invariant (constant or ambiguous constant) sites: 6 (= 3.04569% of all sites)
Number of parsimony informative sites: 166
Number of distinct site patterns: 197

SUBSTITUTION PROCESS
--------------------

Model of substitution: ECMK07+F+R4

State frequencies: (empirical counts from alignment)

  pi(AAA) = 0.0209  pi(AAC) = 0.0520  pi(AAG) = 0.0471  pi(AAT) = 0.0116
  pi(ACA) = 0.0187  pi(ACC) = 0.0302  pi(ACG) = 0.0102  pi(ACT) = 0.0129
  pi(AGA) = 0.0049  pi(AGC) = 0.0080  pi(AGG) = 0.0058  pi(AGT) = 0.0036
  pi(ATA) = 0.0036  pi(ATC) = 0.0285  pi(ATG) = 0.0316  pi(ATT) = 0.0147
  pi(CAA) = 0.0062  pi(CAC) = 0.0093  pi(CAG) = 0.0382  pi(CAT) = 0.0062
  pi(CCA) = 0.0076  pi(CCC) = 0.0165  pi(CCG) = 0.0062  pi(CCT) = 0.0133
  pi(CGA) = 0.0071  pi(CGC) = 0.0129  pi(CGG) = 0.0111  pi(CGT) = 0.0058
  pi(CTA) = 0.0036  pi(CTC) = 0.0187  pi(CTG) = 0.0405  pi(CTT) = 0.0089
  pi(GAA) = 0.0307  pi(GAC) = 0.0280  pi(GAG) = 0.0538  pi(GAT) = 0.0240
  pi(GCA) = 0.0071  pi(GCC) = 0.0187  pi(GCG) = 0.0058  pi(GCT) = 0.0067
  pi(GGA) = 0.0133  pi(GGC) = 0.0276  pi(GGG) = 0.0173  pi(GGT) = 0.0076
  pi(GTA) = 0.0089  pi(GTC) = 0.0236  pi(GTG) = 0.0520  pi(GTT) = 0.0080
  pi(TAC) = 0.0196  pi(TAT) = 0.0093  pi(TCA) = 0.0053  pi(TCC) = 0.0218
  pi(TCG) = 0.0031  pi(TCT) = 0.0084  pi(TGC) = 0.0209  pi(TGG) = 0.0058
  pi(TGT) = 0.0089  pi(TTA) = 0.0027  pi(TTC) = 0.0253  pi(TTG) = 0.0067
  pi(TTT) = 0.0129
Model of rate heterogeneity: FreeRate with 4 categories
Site proportion and rates:  (0.1396,0.6030) (0.4641,0.7963) (0.3207,1.2930) (0.0755,1.7422)

 Category  Relative_rate  Proportion
  1         0.6030         0.1396
  2         0.7963         0.4641
  3         1.2930         0.3207
  4         1.7422         0.0755

USER TREE
---------

Log-likelihood of the tree: -4219.9082 (s.e. 121.1338)
Unconstrained log-likelihood (without tree): -1040.7911
Number of free parameters (#branches + #model parameters): 87
Akaike information criterion (AIC) score: 8613.8164
Corrected Akaike information criterion (AICc) score: 8754.2935
Bayesian information criterion (BIC) score: 8899.4552

Total tree length (sum of branch lengths): 7.0411
Sum of internal branch lengths: 2.7462 (39.0021% of tree length)

WARNING: 1 near-zero internal branches (<0.0051) should be treated with caution
         Such branches are denoted by '**' in the figure below

NOTE: Tree is UNROOTED although outgroup taxon 'H_sapiens' is drawn at root

NOTE: Branch lengths are interpreted as number of nucleotide substitutions per codon site!
      Rescale them by 1/3 if you want to have #nt substitutions per nt site

+--H_sapiens
| (Node1)
|        +-------G_gallus
|   +----| (Node3)
|   |    |            +--T_sirtalis
|   |    |         +--| (Node6)
|   |    |         |  +**T_elegans
|   |    |  +------| (Node5)
|   |    |  |      +--P_textilis
|   |    +--| (Node4)
|   |       +---A_carol
+---| (Node2)
|   |                  +--------------X_tropical
|   |        +---------| (Node8)
|   |        |         +------B_bufo
|   +--------| (Node7)
|            |                     +----------D_rerio
|            |                  +**| (Node10)
|            |                  |  +-------------E_electric
|            +------------------| (Node9)
|                               +------------------------T_rubri
|
+-----M_musculus

Tree in newick format:

(H_sapiens:0.1535589600,((G_gallus:0.3495508991,(((T_sirtalis:0.0100825443,T_elegans:0.0000014125)Node6:0.1022809086,P_textilis:0.0834942860)Node5:0.3307122307,A_carol:0.2062188971)Node4:0.1674830004)Node3:0.2257828624,((X_tropical:0.6745126107,B_bufo:0.3223213088)Node8:0.4423819128,((D_rerio:0.4998003689,E_electric:0.6092777755)Node10:0.0000014105,T_rubri:1.1012172306)Node9:0.8512453871)Node7:0.4261794173)Node2:0.2000938426,M_musculus:0.2848661226)Node1;

ALISIM COMMAND
--------------
Currently, we only support exporting AliSim commands automatically from the analysis for common models of DNA, Protein, Binary, and Morphological data. To simulate data from other models (mixture, lie-markov, etc), please refer to the User Manual of AliSim. Thanks!

For more information on using AliSim, please visit: www.iqtree.org/doc/AliSim

TIME STAMP
----------

Date and time: Tue Oct 24 17:32:07 2023
Total CPU time used: 5.65868 seconds (0h:0m:5s)
Total wall-clock time used: 5.75285 seconds (0h:0m:5s)
