# Supplementary material for: Sodium Channel β Subunits—An Additional Element in Animal Tetrodotoxin Resistance?
Source: Int J Mol Sci. 2024 Jan 25;25(3):1478. doi: 10.3390/ijms25031478 (PMC10855141; doi:10.3390/ijms25031478)
Supplement: Supplementary file 1 [file ijms-25-01478-s001.zip › CSUBST results/SCNB2/SCNB2_expanded_230613.fas.log]

IQ-TREE multicore version 2.2.2.7 COVID-edition for Mac OS X 64-bit built May 30 2023
Developed by Bui Quang Minh, James Barbetti, Nguyen Lam Tung,
Olga Chernomor, Heiko Schmidt, Dominik Schrempf, Michael Woodhams, Ly Trong Nhan.

Host:    RSB-068701 (SSE4.2, 64 GB RAM)
Command: iqtree -s SCNB2_expanded_230613.fas -te tmp.csubst.nwk -m ECMK07+F+R4 --seqtype CODON1 --threads-max 1 -T AUTO --ancestral --rate --redo
Seed:    369688 (Using SPRNG - Scalable Parallel Random Number Generator)
Time:    Tue Oct 24 17:32:01 2023
Kernel:  SSE2 - auto-detect threads (10 CPU cores detected)

Reading alignment file SCNB2_expanded_230613.fas ... Fasta format detected
Reading fasta file: done in 0.000396013 secs using 92.67% CPU
Alignment most likely contains DNA/RNA sequences
Converting to codon sequences with genetic code 1 ...
Constructing alignment: done in 0.000219107 secs using 69.37% CPU
Alignment has 12 sequences with 197 columns, 197 distinct patterns
166 parsimony-informative, 25 singleton sites, 6 constant sites
            Gap/Ambiguity  Composition  p-value
Analyzing sequences: done in 1.19209e-05 secs using 75.5% CPU
   1  H_sapiens     5.58%    passed     99.69%
   2  G_gallus      5.58%    passed     50.51%
   3  T_sirtalis    5.58%    passed    100.00%
   4  T_elegans     5.58%    passed    100.00%
   5  X_tropical    2.03%    failed      0.05%
   6  D_rerio       0.00%    passed     71.94%
   7  T_rubri      10.66%    failed      0.00%
   8  P_textilis    5.58%    passed     99.25%
   9  E_electric    4.57%    passed     82.37%
  10  B_bufo        2.03%    passed      6.23%
  11  M_musculus    5.58%    passed     77.16%
  12  A_carol       5.58%    passed      9.71%
****  TOTAL         4.86%  2 sequences failed composition chi2 test (p-value<5%; df=60)
Reading input tree file tmp.csubst.nwk ... rooted tree

NOTE: 5 MB RAM (0 GB) is required!
Measuring multi-threading efficiency up to 1 CPU cores
Increase to 10 rounds for branch lengths
9 trees examined
Threads: 1 / Time: 1.067 sec / Speedup: 1.000 / Efficiency: 100% / LogL: -4793
Determining AUTO threadcount: done in 1.06725 secs using 98.56% CPU
BEST NUMBER OF THREADS: 1

Estimate model parameters (epsilon = 0.010)
1. Initial log-likelihood: -8354.163
2. Current log-likelihood: -4251.693
3. Current log-likelihood: -4220.027
4. Current log-likelihood: -4219.990
5. Current log-likelihood: -4219.964
6. Current log-likelihood: -4219.945
7. Current log-likelihood: -4219.930
8. Current log-likelihood: -4219.918
Optimal log-likelihood: -4219.908
Nonsynonymous/synonymous ratio (omega): 1.000
Transition/transversion ratio (kappa): 1.000
Site proportion and rates:  (0.140,0.603) (0.464,0.796) (0.321,1.293) (0.075,1.742)
Parameters optimization took 8 rounds (4.528 sec)
Wrote distance file to... 
BEST SCORE FOUND : -4219.908
Ancestral state probabilities printed to SCNB2_expanded_230613.fas.state
Empirical proportions for each category: 0.000 0.685 0.315 0.000
Site rates printed to SCNB2_expanded_230613.fas.rate
Total tree length: 7.041

Total number of iterations: 0
CPU time used for tree search: 0.000 sec (0h:0m:0s)
Wall-clock time used for tree search: 0.000 sec (0h:0m:0s)
Total CPU time used: 5.659 sec (0h:0m:5s)
Total wall-clock time used: 5.750 sec (0h:0m:5s)

Analysis results written to: 
  IQ-TREE report:                SCNB2_expanded_230613.fas.iqtree
  Maximum-likelihood tree:       SCNB2_expanded_230613.fas.treefile
  Site-specific rates:           SCNB2_expanded_230613.fas.rate
  Ancestral state:               SCNB2_expanded_230613.fas.state
  Screen log file:               SCNB2_expanded_230613.fas.log

Date and Time: Tue Oct 24 17:32:07 2023
