# Supplementary material for: Sodium Channel β Subunits—An Additional Element in Animal Tetrodotoxin Resistance?
Source: Int J Mol Sci. 2024 Jan 25;25(3):1478. doi: 10.3390/ijms25031478 (PMC10855141; doi:10.3390/ijms25031478)
Supplement: Supplementary file 1 [file ijms-25-01478-s001.zip › CSUBST results/SCNB2/SCNB2_expanded_230613.fas.rate]

# Site-specific subtitution rates determined by empirical Bayesian method
# This file can be read in MS Excel or in R with command:
#   tab=read.table('SCNB2_expanded_230613.fas.rate',header=TRUE)
# Columns are tab-separated with following meaning:
#   Site:   Alignment site ID
#   Rate:   Posterior mean site rate weighted by posterior probability
#   Cat:    Category with highest posterior (0=invariable, 1=slow, etc)
#   C_Rate: Corresponding rate of highest category
Site	Rate	Cat	C_Rate
1	0.75521	2	0.79634
2	0.82426	2	0.79634
3	1.23746	3	1.29296
4	1.32302	3	1.29296
5	1.06295	2	0.79634
6	1.33065	3	1.29296
7	1.37260	3	1.29296
8	1.40742	3	1.29296
9	1.26439	3	1.29296
10	1.22483	3	1.29296
11	0.88778	2	0.79634
12	1.01097	2	0.79634
13	0.73891	2	0.79634
14	0.97872	2	0.79634
15	1.31656	3	1.29296
16	1.37723	3	1.29296
17	1.16011	3	1.29296
18	1.02541	2	0.79634
19	0.82294	2	0.79634
20	1.11270	3	1.29296
21	0.87964	2	0.79634
22	1.19305	3	1.29296
23	0.79440	2	0.79634
24	1.08819	3	1.29296
25	0.82545	2	0.79634
26	0.83256	2	0.79634
27	0.81024	2	0.79634
28	1.17728	3	1.29296
29	1.06452	2	0.79634
30	0.97721	2	0.79634
31	1.39515	3	1.29296
32	0.93359	2	0.79634
33	0.99207	2	0.79634
34	0.79494	2	0.79634
35	0.92924	2	0.79634
36	1.15226	3	1.29296
37	0.77509	2	0.79634
38	0.85394	2	0.79634
39	0.90882	2	0.79634
40	0.90980	2	0.79634
41	0.95250	2	0.79634
42	1.19135	3	1.29296
43	1.29305	3	1.29296
44	1.41026	3	1.29296
45	0.82094	2	0.79634
46	1.05341	2	0.79634
47	1.01766	2	0.79634
48	0.87045	2	0.79634
49	0.75198	2	0.79634
50	1.01912	2	0.79634
51	0.91790	2	0.79634
52	1.02305	2	0.79634
53	0.78756	2	0.79634
54	1.08709	3	1.29296
55	1.28309	3	1.29296
56	1.05866	2	0.79634
57	1.06003	2	0.79634
58	1.04724	2	0.79634
59	0.90543	2	0.79634
60	0.99912	2	0.79634
61	1.35240	3	1.29296
62	1.32530	3	1.29296
63	1.29953	3	1.29296
64	1.44812	3	1.29296
65	1.20162	3	1.29296
66	1.20580	3	1.29296
67	0.91141	2	0.79634
68	0.83492	2	0.79634
69	1.05869	2	0.79634
70	1.09656	3	1.29296
71	0.88695	2	0.79634
72	0.97925	2	0.79634
73	1.01482	2	0.79634
74	0.96874	2	0.79634
75	1.14312	3	1.29296
76	0.78889	2	0.79634
77	0.78204	2	0.79634
78	0.79480	2	0.79634
79	1.07917	3	1.29296
80	0.79901	2	0.79634
81	0.80175	2	0.79634
82	0.86171	2	0.79634
83	1.15587	3	1.29296
84	0.96261	2	0.79634
85	0.91362	2	0.79634
86	1.07617	3	1.29296
87	0.91103	2	0.79634
88	1.34649	3	1.29296
89	0.85784	2	0.79634
90	0.81896	2	0.79634
91	0.71934	2	0.79634
92	0.95901	2	0.79634
93	0.95848	2	0.79634
94	1.10124	3	1.29296
95	1.15283	3	1.29296
96	1.01296	2	0.79634
97	1.30141	3	1.29296
98	0.87314	2	0.79634
99	0.99339	2	0.79634
100	0.84719	2	0.79634
101	0.78900	2	0.79634
102	1.01524	2	0.79634
103	1.18543	3	1.29296
104	0.81294	2	0.79634
105	0.98674	2	0.79634
106	1.07205	3	1.29296
107	0.74133	2	0.79634
108	0.86646	2	0.79634
109	1.19310	3	1.29296
110	1.22559	3	1.29296
111	0.82229	2	0.79634
112	0.82412	2	0.79634
113	1.07554	3	1.29296
114	1.25928	3	1.29296
115	0.84399	2	0.79634
116	1.16004	3	1.29296
117	1.08939	3	1.29296
118	1.47573	3	1.29296
119	0.80908	2	0.79634
120	1.13581	3	1.29296
121	1.16490	3	1.29296
122	0.81124	2	0.79634
123	1.39169	3	1.29296
124	0.75445	2	0.79634
125	0.95305	2	0.79634
126	0.82443	2	0.79634
127	0.80333	2	0.79634
128	0.82130	2	0.79634
129	0.84514	2	0.79634
130	0.79157	2	0.79634
131	0.88544	2	0.79634
132	1.10442	3	1.29296
133	0.85051	2	0.79634
134	1.27056	3	1.29296
135	0.85035	2	0.79634
136	1.05066	2	0.79634
137	0.84614	2	0.79634
138	1.05905	2	0.79634
139	0.93949	2	0.79634
140	1.06407	2	0.79634
141	1.00524	2	0.79634
142	1.13635	3	1.29296
143	0.84933	2	0.79634
144	0.92886	2	0.79634
145	0.90438	2	0.79634
146	0.81969	2	0.79634
147	0.84830	2	0.79634
148	0.81731	2	0.79634
149	1.16685	3	1.29296
150	0.94364	2	0.79634
151	1.05538	2	0.79634
152	1.19392	3	1.29296
153	0.95812	2	0.79634
154	0.82198	2	0.79634
155	0.84935	2	0.79634
156	0.91838	2	0.79634
157	0.90519	2	0.79634
158	0.97640	2	0.79634
159	0.92211	2	0.79634
160	0.83518	2	0.79634
161	1.04782	2	0.79634
162	0.74153	2	0.79634
163	1.05327	2	0.79634
164	0.86571	2	0.79634
165	0.86003	2	0.79634
166	0.84572	2	0.79634
167	1.02943	2	0.79634
168	0.92807	2	0.79634
169	0.76902	2	0.79634
170	0.76014	2	0.79634
171	0.93762	2	0.79634
172	0.94447	2	0.79634
173	0.88062	2	0.79634
174	0.93693	2	0.79634
175	0.98148	2	0.79634
176	0.78660	2	0.79634
177	1.13934	3	1.29296
178	0.90980	2	0.79634
179	1.10357	3	1.29296
180	0.87039	2	0.79634
181	1.05948	2	0.79634
182	0.90812	2	0.79634
183	1.18666	3	1.29296
184	0.98677	2	0.79634
185	1.08476	3	1.29296
186	1.16027	3	1.29296
187	1.23865	3	1.29296
188	0.76696	2	0.79634
189	1.01011	2	0.79634
190	1.22116	3	1.29296
191	1.00000	2	0.79634
192	1.00000	2	0.79634
193	0.94698	2	0.79634
194	0.86866	2	0.79634
195	0.90617	2	0.79634
196	1.14989	3	1.29296
197	1.09333	3	1.29296
