# Supplementary material for: Sodium Channel β Subunits—An Additional Element in Animal Tetrodotoxin Resistance?
Source: Int J Mol Sci. 2024 Jan 25;25(3):1478. doi: 10.3390/ijms25031478 (PMC10855141; doi:10.3390/ijms25031478)
Supplement: Supplementary file 1 [file ijms-25-01478-s001.zip › CSUBST results/SCNB2/SCNB2_expanded_230613.fas.treefile]

(H_sapiens:0.1535589600,((G_gallus:0.3495508991,(((T_sirtalis:0.0100825443,T_elegans:0.0000014125)Node6:0.1022809086,P_textilis:0.0834942860)Node5:0.3307122307,A_carol:0.2062188971)Node4:0.1674830004)Node3:0.2257828624,((X_tropical:0.6745126107,B_bufo:0.3223213088)Node8:0.4423819128,((D_rerio:0.4998003689,E_electric:0.6092777755)Node10:0.0000014105,T_rubri:1.1012172306)Node9:0.8512453871)Node7:0.4261794173)Node2:0.2000938426,M_musculus:0.2848661226)Node1;
