# Supplementary material for: Sodium Channel β Subunits—An Additional Element in Animal Tetrodotoxin Resistance?
Source: Int J Mol Sci. 2024 Jan 25;25(3):1478. doi: 10.3390/ijms25031478 (PMC10855141; doi:10.3390/ijms25031478)
Supplement: Supplementary file 1 [file ijms-25-01478-s001.zip › CSUBST results/SCNB2/SCNB3_221206.newick]

(X_tropical:0.2254619,(B_bufo_1:7.35027E-4,B_bufo_2:7.199636E-4):0.3055625,(((M_musculus:0.06654939,H_sapiens:0.05842332):0.1371897,(G_gallus:0.22617,((((T_sirtalis:0.1010963,T_elegans:0.00775068):0.04773784 #1,P_textilis:0.02887532):0.06421924,P_bivittat:0.04158635):0.1035719,(A_carol_2:0.06362923,A_carol_4:6.206969E-4,A_carol_3:6.292474E-4):0.1413578):0.1039455):0.1308565):0.08303573,((D_rerio:0.2847136,E_electro:0.2630332):0.08408698,T_rubri_1:0.4635149 #1):0.5260275):0.2875831);
