# Supplementary material for: Sodium Channel β Subunits—An Additional Element in Animal Tetrodotoxin Resistance?
Source: Int J Mol Sci. 2024 Jan 25;25(3):1478. doi: 10.3390/ijms25031478 (PMC10855141; doi:10.3390/ijms25031478)
Supplement: Supplementary file 1 [file ijms-25-01478-s001.zip › CSUBST results/SCNB2/SCNB4_221206.newick]

(X_tropical:0.2916249,B_bufo:0.3279563,(((D_rerio_1:0.3881012,((D_rerio_2:0.1994757,E_electro4:0.1161081):0.03967012,(T_rubri_1:0.07390575,T_rubri_3:0.01771504 #1):0.3003426):0.1308458):0.3710305,(G_gallus:0.2765304,(M_musculus:0.1297101,H_sapiens:0.07901261):0.2211933):0.08050443):0.08691989,((T_elegans:0.04688369 #1,P_textilis:0.04451759):0.02926843,P_bivittat:0.06721725):0.3490542):0.3943687);
