# Supplementary material for: Sodium Channel β Subunits—An Additional Element in Animal Tetrodotoxin Resistance?
Source: Int J Mol Sci. 2024 Jan 25;25(3):1478. doi: 10.3390/ijms25031478 (PMC10855141; doi:10.3390/ijms25031478)
Supplement: Supplementary file 1 [file ijms-25-01478-s001.zip › CSUBST results/SCNB3/csubst_alignment_aa.fa]

>Node8|16
-PVCVDVPSDTEAVLGKPMKLTCISCMKREEISATTRVDWYYKPEDDKN--VL-----IYRYEDG--KPRELDGPFKGRLQWNGSKDLQDVSISILKVTLNDSGVYECHVTRQFEFNLFRPSVEKTKEIKLRVKEKASQDTTALYSEIMMYVLLVFLTFWLLVEMVYCYRKISKSDEQTQDSATDYLAIPSENKETPAPPVTE-
>Node2|19
-PVCVEVPSETEAVQGNPMKLLCISCMKREEVSATTVVEWFYRPEGGKD--IL-----IYEYRNG--KPRELESPFQGRLQWNGSKDLQDVSITVLNVTLNDSGLYTCNVTREFEFEAHRPLVKSTRLIHLRVTEEAGEDFTSVVSEIMMYILLVFLTLWLLIEMVYCYRKVSKAEEAAQENATDYLAIPSENKENCAVPVEE-
>Node9|4
-PVCVDVPSDTEAVLGKPMKLTCISCMKREEISATTRVEWYYKGQDDNK--TL-----IYLYEDG--RPRDLDGPWKGRLQWNGSKDLQDVSISILKVTLNDSGTYECEVTRQFEFNLFKPSVEKTVEIKLRVKEKASTDTTALYSEIMMYVLLVFLTFWLLVEMVYCYRKISKSDEQTQDSATDYLAIPSENKETPAPAVTE-
>T_rubri|15
QPVCVDVPSATEAVLGEPMKLTCIACMKREEIKARTRVDWYYMPTKEKN--VPPNKTHIYRFEDY--NLIEMDGPFKGRLFWNGTQDLQDLSIRINKVKYDDSGVYECHVFRRFEFNLFAPTVLITKDIKLRVKEKASQDTAALYSEITMYVLLVFLTSWLLVEMVYCYRKISRSDEQTQDAATSYLAIPSEQKVTPDAPVTQ-
>Node3|14
-PVCVEVPSETEAVQGNPMKLLCISCMKREEVSATTVVEWFYRPEGGKD--IL-----IYEYRNG--K-RELESPFQGRLQWNGSKDLQDVSITVLNVTLNDSGLYTCNVTREFEFEAHRPLVKSTRLIHLRVTEEAGEDFTSVVSEIMMYILLVFLTLWLLIEMVYCYRKVSKAEEAAQENATDYLAIPSENKENCAVPVEE-
>Node1|18
-PVCVEVPSGTEAVQGENMTLLCISCMKREEVAATTNVEWFYQPEDGQE--IL-----IYEYIDG--KPRESKSPFQGRLQWTGSKDLQDVSITILNVTLNDSGLFTCNVNRTLHFEAHRHLTQSNKEITLKVTEEAGEDFTSVLSEIMMYILLAFLTLWLLIEVVYCYRKISKAEEVTQESVTDYLAIPSENKENCSVPVEE-
>D_rerio|2
-LVCVDVPSDGEAIVGKVKKLTCIYCMKREEILATTKVEWFYKGQDKNKTRTL-----IYLYDGEPQEPKDVDEQWKGRVTWTGSKDMQDVSISILNVTLNDTGTYECEVTRFFEFDSFKLSANKNIRINLKVNMRASADITALYSEIMMYVLLVFLTFWLLVEMVYCYRKISKSDEQAQDTATDYLAIPSENKENPGPAVTE-
>E_electro|3
-PVCVDAVSDTEAVLGRPMKLTCVSCMKREEISAETRVNWYYTGPDDDR--QS-----IFLY-DG--RPRDLEGPWKGRLQWNGSKDLQDVSISIIKIRLNDSGRYECVVHRQFSFNLYTPSMEKRVEIKLVVKEKASTDSTAWYSEIMMYVLLVFLTFWLLVEMIYCYRKISKSDEQTQDSATDYLAIPSENKETPAPAVME-
>Node4|8
-PVCVEVPSETEAVQGNPMKLRCISCMKREEVEATTVVEWFYRPEGGKD--FL-----IYEYRNG--H-QEVESPFQGRLQWNGSKDLQDVSITVLNVTLNDSGLYTCNVSREFEFEAHRPFVKTTRLIPLRVTEEAGEDFTSVVSEIMMYILLVFLTLWLLIEMIYCYRKVSKAEEAAQENASDYLAIPSENKENSAVPVEE-
>Node5|13
-AVCVEVPSETEAVQGTDMKLLCISCMKREEVTASTVVEWFYRPEGGKD--VP-----IYEYRNG--K-RELESRFQGRLQWNGSKDMQDVSITVLNVTLNDSGIYTCNITREFEFEAHRPLFTSSRLIHLTVVEEAGEDFTSVISEIMMYILLVFLTLWLLIEMVYCYRKVSKAEEAAQENATDYLAIPSENKENCAVPVEE-
>X_tropical|17
-PVCVEVPSGTDAVKGENMTLLCISCMKREEVAATTNVRWFYQPEDGQE--IL-----IYEY-DG--KPLESKSPLQGRLQWTGSKDLQDVSITILNVTTNDSGLFTCYVNRTLHFEAHRHLTQSKKSITLKVTEEAGEDFTSVLSEIMMYFLLAFLTFWLLVEVVYCYRKISKAEEVTQESVTDYLAIPSENKENCSVPVEE-
>B_bufo|1
-PVCVEVPSGTEAVQGHNMTLLCISCMQREEVFAITSVEWYYQPPNGNR--SL-----IFEYIEG--KPREHKSPFKGRLQWIGSKDLQDVSIILHNVTFTDSGRFICNVNRTLHFEAHQHSTMSNVEIDLIVSEIQKEDFTSVLSEIMMYILLAFLTLWLLIEVVYCYRKISKAEEVTQESVTDYLAIPSENKEHCPVQVEDQ
>M_musculus|7
-PVCVEVPSETEAVQGNSMKLRCISCMKREEVEATTVVEWFYRPEGGKD--FL-----IYEYRNG--H-QEVESPFQGRLQWNGSKDLQDVSITVLNVTLNDSGLYTCNVSREFEFEAHRPFVKTTRLIPLRVTEEAGEDFTSVVSEIMMYILLVFLTLWLFIEMIYCYRKVSKAEEAAQENASDYLAIPSENKENSVVPVEE-
>H_sapiens|6
-PVCVEVPSETEAVQGNPMKLRCISCMKREEVEATTVVEWFYRPEGGKD--FL-----IYEYRNG--H-QEVESPFQGRLQWNGSKDLQDVSITVLNVTLNDSGLYTCNVSREFEFEAHRPFVKTTRLIPLRVTEEAGEDFTSVVSEIMMYILLVFLTLWLLIEMIYCYRKVSKAEEAAQENASDYLAIPSENKENSAVPVEE-
>G_gallus|5
-AVCVEVPSETEAVQGTDMKLLCISCMKREEVTASTVVEWFYRPEGGKD--EP-----IYEHRKM--N-HEFPSRFSGRIQWNGSKDMQDVSITVLNVTLNDSGIYTCNITREFEFEIHRPLFTSSRLIHLTVVEEAGEDFTSVISEIMMYILLVFLTLWLLIEMVYCYRKVSKAEEAAQENATDYLAIPSENKENCAVPVEE-
>Node6|12
-AVCVEVPSETEAVQGSRMKLMCISCMKREEVSANTVVKWFYKPEGGQD--IP-----IYEYRNE--K-RELESRFQGRLQWNGSADMQDVSISVLNVSLNDSGIYTCNITREFNFETHRPLFTSSTLIHLTVLEDAGEDLTSIISEIMMYILLVFLTLWLLIEMVYCYRKVSKAEEAAQENATDYLAIPSENKENCAVPVEE-
>Node7|11
-SVCVEVPSETEAVQGSRMKLMCISCMKREEVLANTVVKWFYKPEGGQD--VA-----IYEFNNE--K-RELESPFQGRLEWNGSADMQDVSISVLNISLNDSGIYTCNVTREFLFETHRPIFTSSTLIHLTVLKDAGRDLTALISAIMMYILLVFLTLWLLIEMVYCYRKVSKAEEAAQENATNYLAIPSENKENCAIPVEE-
>A_carol|0
-AVCVEVPSEKQAVQGSRMKLMCISCMKREEVSANTVVKWFYKAEGGQD--IP-----IYEYRNE--K-RELDSRFRGRLQWNGSADMQDVSISVLNVSLNDSGIYTCNITREFNFEGHRPLYTRTTLIHLTVLEDAGDDITSIVSEVMMYILLIFLTLWLLVEMVYCYRKVSKAEEAAQENATDYLAIPSENKENCAVPVEE-
>T_elegans|10
-SVCVEVPSETEAVQGSRMKLMCISCMKREEVLANTVVKWFYKPEGGQD--VA-----IYEFNNE--K-RELESPFQGRLEWNGSADMQDVSISVLNISLNDSGIYTCNVTREFLFETHRPIFTSSTLIHLTVMKDAGRDLTALISAIMMYILLVFLTLWLLIEMVYCYRKVSKAEDAAQENAANYLAIPSENKENCAIPVEE-
>P_textilis|9
-SVCVEVPSETEAVQGSRMKLMCISCMKREEVLANTIVKWFYKPEGGQD--VA-----IYEFNNE--K-RELESPFQGRLEWNGSADMQDVSISVLNISMNDSGIYTCNVTREFLFETHRPIFTSSTLIHLTVLKEAGRDLTALISAIMMYILLVFLTLWLLIEMIYCYRKVSKAEEAAQENATNYLAIPSENKENCAIPVEE-
