# Supplementary material for: Sodium Channel β Subunits—An Additional Element in Animal Tetrodotoxin Resistance?
Source: Int J Mol Sci. 2024 Jan 25;25(3):1478. doi: 10.3390/ijms25031478 (PMC10855141; doi:10.3390/ijms25031478)
Supplement: Supplementary file 1 [file ijms-25-01478-s001.zip › CSUBST results/SCNB3/csubst_alignment_codon.fa]

>Node8|16
---CCTGTGTGTGTGGACGTGCCGTCGGACACAGAGGCGGTGCTGGGCAAACCCATGAAGCTGACCTGCATCTCCTGTATGAAGAGGGAGGAAATCAGCGCTACCACCAGGGTGGAGTGGTACTACAAGCCCGAGGACGATAAAAAT------GTGCTT---------------ATATACCGGTATGAGGATGGC------AAACCGCGGGAGATGGATGGACCCTTTAAAGGTCGGCTACAGTGGAATGGCAGCAAGGACCTGCAGGACGTCTCCATTAGCATCCTCAAAGTCACTCTCAATGATAGCGGCGTGTACGAGTGCCACGTTACCCGCCAGTTTGAGTTTAACTTGTTCCGGCCCTCCGTGGAGAAGACCAAGGAGATCAAGCTGAGAGTGAAGGAGAAAGCGAGTCAAGACACCACGGCGCTGTACTCTGAGATCATGATGTACGTGCTGCTGGTGTTCCTCACCTTCTGGCTGCTGGTGGAGATGGTCTACTGCTACAGGAAGATCTCCAAATCAGACGAGCAAACCCAGGACAGTGCGACAGACTACCTAGCCATTCCCTCTGAGAATAAAGAGAACCCGGCTCCTCCTGTAACGGAA---
>Node2|19
---CCTGTGTGTGTTGAAGTGCCGTCGGAGACAGAGGCCGTGCAGGGCAACCCCATGAAGCTGCTCTGCATCTCCTGCATGAAGAGGGAGGAGGTGACAGCCACCACGGTGGTGGAATGGTTCTACAGGCCTGAGGGCGGTAAAGAT------ATACTT---------------ATTTATGAGTATAGGAATGGC------AAACCTCGGGAACTTGAAAGCCCCTTCCAAGGTCGGCTTCAGTGGAATGGGAGCAAAGACCTGCAGGACGTGTCCATCACTGTGCTCAATGTCACTCTGAATGATTCGGGGCTCTACACCTGTAACGTGACCCGGGAGTTTGAGTTTGAGGCACACCGGCCCTTAGTGAAGAGCACGAGATTGATCCACCTGAGAGTGACCGAGGAGGCTGGAGAAGACTTCACCTCTGTGGTCTCTGAAATCATGATGTACATCCTCCTGGTCTTCCTCACCTTGTGGCTGCTGATAGAAATGGTCTATTGCTACAGGAAGGTCTCTAAGGCAGAGGAGGCAGCCCAGGAAAATGCGACAGACTACCTTGCCATTCCATCAGAAAACAAGGAAAACTGTGCTGTACCTGTGGAGGAA---
>Node9|4
---CCAGTGTGTGTGGACGTGCCCTCAGACACAGAGGCGGTGCTGGGCAAACCGATGAAGCTGACCTGCATCTCCTGTATGAAGCGGGAGGAAATCAGCGCTACCACCAGGGTGGAGTGGTACTACAAGGGCCAAGACGATAACAAA------ACCCTT---------------ATATACCTGTATGAGGATGGC------AGACCGCGGGACCTCGATGGTCCCTGGAAAGGTCGGCTACAGTGGAACGGCAGCAAGGACCTGCAGGACGTCTCCATTAGCATCCTCAAAGTCACTCTCAATGATAGCGGCACGTACGAGTGCGAGGTCACCCGCCAGTTTGAGTTTAACCTCTTCAAGCCCTCCGTGGAGAAGAACGTGGAGATCAAGCTGAAGGTGAAGGAGAAAGCGAGTACAGACACCACGGCGCTGTACTCGGAGATCATGATGTACGTGCTGCTGGTGTTCCTCACCTTCTGGCTGCTGGTGGAGATGGTCTACTGCTACAGGAAGATCTCCAAATCAGACGAGCAAACCCAGGACAGTGCGACAGACTACCTAGCCATTCCCTCTGAGAATAAAGAGAACCCGGCTCCTGCTGTAACGGAA---
>T_rubri|15
CAGCCTGTGTGTGTGGACGTGCCGTCGGCAACAGAAGCGGTCCTCGGCGAACCCATGAAGCTGACCTGCATCGCCTGTATGAAGAGGGAGGAAATCAAAGCGAGGACGCGGGTTGATTGGTACTACATGCCCACAAAGGAAAAAAAT------GTCCCACCCAACAAGACTCACATATACAGGTTTGAGGATTAC------AACCTTATTGAGATGGATGGACCGTTTAAAGGCCGTCTATTCTGGAATGGGACCCAGGACCTGCAGGACCTGTCCATTCGGATCAACAAAGTCAAGTACGATGACAGCGGGGTCTACGAGTGCCACGTTTTTCGCAGATTTGAGTTCAACTTGTTTGCGCCCACAGTTTTGATCACCAAGGACATCAAGTTGAGAGTGAAGGAGAAAGCCAGCCAAGACACCGCGGCGCTCTACTCTGAGATCACCATGTACGTCCTGCTGGTGTTCCTGACCTCCTGGCTGCTGGTGGAGATGGTCTACTGCTACAGGAAGATCTCCAGGTCAGATGAGCAGACGCAAGACGCTGCGACAAGCTACCTCGCCATCCCCTCTGAGCAGAAAGTGACACCAGATGCTCCTGTTACCCAA---
>Node3|14
---CCTGTGTGTGTTGAAGTGCCGTCGGAGACAGAGGCCGTGCAGGGCAACCCCATGAAGCTGCTCTGCATCTCCTGCATGAAGAGGGAGGAGGTGACAGCCACCACGGTGGTGGAATGGTTCTACAGGCCTGAGGGCGGTAAAGAT------ATACTT---------------ATTTATGAGTATAGGAATGGC------AAA---CGGGAACTTGAAAGCCCCTTCCAAGGTCGGCTTCAGTGGAATGGGAGCAAAGACCTGCAGGACGTGTCCATCACTGTGCTCAATGTCACTCTGAATGATTCGGGGCTCTACACCTGTAACGTGACCCGGGAGTTTGAGTTTGAGGCACACCGGCCCTTAGTGAAGAGCACGAGATTGATCCACCTGAGAGTGACCGAGGAGGCTGGAGAAGACTTCACCTCTGTGGTCTCTGAAATCATGATGTACATCCTCCTGGTCTTCCTCACCTTGTGGCTGCTGATAGAAATGGTCTATTGCTACAGGAAGGTCTCTAAGGCAGAGGAGGCAGCCCAGGAAAATGCGACAGACTACCTTGCCATTCCATCAGAAAACAAGGAAAACTGTGCTGTACCTGTGGAGGAA---
>Node1|18
---CCTGTGTGTGTTGAAGTTCCATCGGGGACAGAGGCCGTGCAGGGAGAGAACATGACCTTGCTGTGCATCTCCTGCATGAAGAGGGAGGAAGTTGCTGCCACCACCAATGTGGAGTGGTTCTATCAACCAGAGGATGGACAAGAA------ATACTT---------------ATTTATGAATATATTGATGGA------AAACCTCGGGAATCAAAAAGTCCATTCCAAGGTCGGCTTCAGTGGACTGGGAGCAAAGATCTGCAGGATGTTTCCATCACTATCCTCAATGTAACATTCAATGATTCGGGGCTTTTCACCTGCAACGTGAACCGCACGCTTCACTTTGAGGCACACCGTCACTTAACCCAAAGCAAGAAAGAGATCACACTAAAGGTGACGGAGGAAGCTGGAGAAGACTTTACTTCAGTCCTCTCTGAAATTATGATGTACATCCTCCTTGCCTTCCTTACCTTGTGGCTATTGATCGAAGTTGTCTATTGCTACAGGAAGATCTCTAAGGCAGAGGAAGTGACCCAGGAAAGTGTCACTGACTATTTAGCCATACCATCAGAAAACAAGGAAAACTGTTCTGTTCCAGTGGAGGAA---
>D_rerio|2
---CTGGTGTGTGTGGATGTGCCATCAGACGGCGAGGCCATTGTAGGCAAAGTTAAGAAGTTAACCTGCATCTACTGCATGAAACGAGAGGAAATCCTGGCTACCACCAAAGTGGAGTGGTTTTACAAGGGCCAAGATAAAAACAAAACTAGAACACTT---------------ATCTATCTGTATGACGGCGAGCCGCAGGAGCCGAAGGATGTAGATGAGCAATGGAAAGGTCGGGTAACATGGACGGGCAGTAAGGACATGCAGGACGTCTCCATTAGCATCCTAAATGTCACTTTAAACGACACTGGCACATACGAATGTGAAGTAACTCGCTTCTTTGAGTTTGATTCATTCAAGCTTTCCGCCAACAAGAACATCAGAATCAATCTGAAGGTAAACATGCGAGCGAGTGCAGACATCACGGCGCTGTACTCGGAGATCATGATGTATGTGCTGCTGGTGTTCCTCACCTTCTGGCTGCTGGTGGAGATGGTCTACTGCTACAGGAAGATCTCCAAATCTGACGAGCAAGCACAGGACACTGCGACAGACTACTTAGCCATTCCCTCTGAAAATAAAGAAAACCCGGGCCCTGCTGTAACGGAA---
>E_electro|3
---CCAGTGTGTGTGGACGCCGTCTCAGACACAGAGGCGGTGCTGGGAAGACCGATGAAACTGACCTGTGTCTCCTGTATGAAGCGGGAGGAAATCAGCGCTGAGACCAGGGTGAACTGGTACTACACAGGCCCGGACGATGACCGG------CAGTCT---------------ATATTCCTGTAC---GATGGC------AGACCGCGGGACCTCGAGGGTCCCTGGAAGGGGCGGCTACAGTGGAACGGCAGCAAGGACCTGCAGGACGTCTCCATCAGCATCATCAAAATCAGGCTCAATGATAGCGGCCGGTACGAGTGCGTGGTCCACCGCCAGTTCTCCTTTAACCTCTACACACCGTCCATGGAGAAGCGTGTCGAGATCAAGCTGGTGGTGAAGGAGAAAGCGAGTACTGACTCCACAGCATGGTACTCGGAGATCATGATGTACGTGCTGTTGGTGTTCCTCACCTTCTGGCTGCTGGTGGAAATGATCTACTGCTATAGGAAGATCTCCAAATCAGACGAGCAAACCCAGGACAGTGCGACAGACTACCTAGCCATTCCGTCGGAGAATAAAGAGACTCCGGCTCCTGCAGTAATGGAA---
>Node4|8
---CCTGTGTGTGTAGAAGTGCCCTCGGAGACAGAGGCCGTGCAGGGCAACCCCATGAAGCTGCGCTGCATCTCCTGCATGAAGAGGGAGGAGGTGGAGGCCACCACGGTGGTGGAATGGTTCTACAGGCCCGAGGGCGGTAAAGAT------TTCCTT---------------ATTTATGAGTATCGAAATGGC------CAC---CAGGAGGTGGAGAGCCCCTTCCAAGGTCGCCTGCAGTGGAATGGGAGCAAAGACCTGCAGGACGTGTCCATCACTGTGCTCAATGTCACTCTGAATGACTCTGGCCTCTACACCTGTAATGTGTCCCGGGAGTTTGAGTTTGAGGCACACCGGCCCTTTGTGAAGACCACGAGACTGATCCCCCTGAGAGTCACCGAGGAGGCTGGAGAAGACTTCACCTCTGTGGTCTCAGAAATCATGATGTACATCCTCCTGGTCTTCCTCACCTTGTGGCTGCTCATTGAGATGATCTATTGCTACAGAAAGGTCTCTAAGGCCGAAGAGGCAGCCCAGGAAAATGCGTCTGACTACCTTGCCATCCCATCAGAGAACAAGGAGAACTCTGCGGTACCAGTGGAGGAA---
>Node5|13
---GCAGTATGTGTTGAAGTTCCGTCGGAGACAGAGGCCGTGCAGGGGACGGACATGAAGCTGCTCTGCATCTCCTGCATGAAGAGGGAAGAGGTCACAGCCAGCACGGTGGTGGAATGGTTCTACAGGCCTGAGGGTGGAAAAGAT------ATACCT---------------ATCTATGAGTACAGGAATGAG------AAA---CGGGAACTTGAAAGCCGCTTCCAAGGTCGGCTTCAGTGGAATGGGAGTAAAGACATGCAGGACGTGTCCATCACTGTGCTCAATGTCACCCTGAATGATTCGGGGATCTACACCTGTAACATCACCCGGGAGTTTGAGTTTGAGGCTCACCGGCCCCTCTTCACAAGCTCCAGATTGATCCACCTCACAGTGGTGGAGGAGGCTGGAGAAGACTTCACCTCTGTCATCTCTGAAATCATGATGTACATTCTCCTGGTCTTCCTCACGTTGTGGCTGCTGATAGAAATGGTCTATTGCTACAGGAAAGTCTCTAAGGCAGAGGAGGCTGCCCAGGAAAATGCGACAGACTACCTTGCCATTCCATCAGAAAACAAGGAAAACTGTGCTGTGCCTGTGGAGGAA---
>X_tropical|17
---CCTGTGTGTGTTGAAGTCCCATCTGGTACAGACGCTGTAAAGGGAGAGAACATGACCTTGTTGTGCATCTCTTGCATGAAGAGGGAGGAAGTTGCTGCCACCACCAATGTAAGGTGGTTCTATCAACCAGAGGATGGGCAAGAA------ATACTT---------------ATTTATGAATAT---GATGGA------AAACCTTTGGAATCAAAAAGTCCACTGCAAGGTCGGCTTCAGTGGACTGGAAGCAAAGATCTGCAGGATGTTTCTATCACCATCCTCAATGTAACAACCAATGATTCAGGACTTTTTACCTGCTATGTGAACCGTACTCTGCACTTTGAGGCACACCGTCACTTAACGCAAAGCAAGAAAAGCATCACACTAAAGGTCACGGAAGAAGCTGGTGAAGACTTTACTTCAGTTCTTTCTGAAATTATGATGTATTTTCTTCTTGCCTTCCTTACCTTCTGGCTATTAGTAGAAGTTGTATATTGCTACAGGAAGATCTCCAAGGCAGAGGAAGTCACACAAGAAAGCGTTACTGACTATTTAGCCATACCATCTGAAAACAAGGAAAACTGTTCTGTTCCAGTGGAAGAA---
>B_bufo|1
---CCTGTGTGTGTTGAGGTTCCATCGGGGACAGAGGCCGTCCAAGGACACAATATGACCTTACTGTGCATCTCCTGCATGCAAAGAGAGGAAGTATTCGCCATTACCAGTGTGGAGTGGTACTATCAACCTCCCAATGGAAACAGA------TCTCTT---------------ATCTTTGAATACATTGAGGGA------AAACCCCGGGAGCATAAAAGTCCATTTAAAGGCCGTCTGCAGTGGATAGGCAGCAAAGATCTGCAGGATGTCTCCATTATATTACACAATGTAACATTCACAGATTCGGGGCGATTCATCTGTAACGTCAACCGCACGCTTCATTTCGAGGCACACCAACACTCAACCATGAGCAACGTGGAGATTGATCTGATTGTGTCCGAGATACAAAAAGAGGATTTTACTTCTGTCCTCTCAGAGATTATGATGTACATCCTCCTAGCATTCCTTACCTTGTGGCTCTTGATCGAGGTTGTCTATTGCTACAGAAAGATCTCTAAGGCTGAAGAAGTGACCCAGGAGAGTGTCACGGATTATCTAGCAATACCCTCAGAAAACAAGGAACACTGTCCTGTTCAAGTGGAGGATCAA
>M_musculus|7
---CCTGTGTGTGTAGAAGTACCCTCGGAGACAGAAGCCGTGCAGGGCAATTCCATGAAGCTGAGATGCATCTCCTGCATGAAGAGGGAGGAGGTGGAGGCCACCACTGTAGTGGAGTGGTTCTACAGGCCTGAGGGCGGTAAAGAT------TTCCTT---------------ATATATGAGTATCGAAATGGC------CAC---CAGGAGGTGGAGAGCCCCTTCCAAGGTCGTCTGCAGTGGAATGGGAGCAAAGACCTGCAGGACGTATCCATCACTGTTCTCAATGTCACTCTGAATGACTCTGGCCTCTACACATGTAATGTGTCCAGGGAGTTTGAGTTCGAAGCACACCGGCCCTTTGTGAAGACCACAAGACTAATACCCCTGCGAGTCACTGAAGAGGCGGGAGAAGACTTCACCTCCGTGGTCTCGGAAATCATGATGTACATCCTCCTGGTCTTCCTCACCTTGTGGCTGTTTATTGAGATGATCTATTGCTACAGAAAGGTCTCTAAGGCCGAAGAGGCAGCTCAGGAAAATGCGTCTGACTACCTTGCTATCCCTTCAGAGAACAAGGAGAACTCTGTGGTACCCGTGGAGGAA---
>H_sapiens|6
---CCTGTGTGTGTGGAAGTGCCCTCGGAGACGGAGGCCGTGCAGGGCAACCCCATGAAGCTGCGCTGCATCTCCTGCATGAAGAGAGAGGAGGTGGAGGCCACCACGGTGGTGGAATGGTTCTACAGGCCCGAGGGCGGTAAAGAT------TTCCTT---------------ATTTACGAGTATCGGAATGGC------CAC---CAGGAGGTGGAGAGCCCCTTTCAGGGGCGCCTGCAGTGGAATGGCAGCAAGGACCTGCAGGACGTGTCCATCACTGTGCTCAACGTCACTCTGAACGACTCTGGCCTCTACACCTGCAATGTGTCCCGGGAGTTTGAGTTTGAGGCGCATCGGCCCTTTGTGAAGACGACGCGGCTGATCCCCCTAAGAGTCACCGAGGAGGCTGGAGAGGACTTCACCTCTGTGGTCTCAGAAATCATGATGTACATCCTTCTGGTCTTCCTCACCCTGTGGCTGCTCATCGAGATGATATATTGCTACAGAAAGGTCTCAAAAGCCGAAGAGGCAGCCCAAGAAAACGCGTCTGACTACCTTGCCATCCCATCTGAGAACAAGGAGAACTCTGCGGTACCAGTGGAGGAA---
>G_gallus|5
---GCAGTATGTGTTGAAGTTCCGTCAGAGACAGAGGCGGTCCAGGGGACGGACATGAAGCTGCTCTGCATCTCCTGCATGAAAAGGGAAGAGGTCACAGCCAGCACAGTGGTGGAATGGTTCTACAGGCCGGAGGGTGGCAAAGAT------GAACCC---------------ATCTACGAGCACAGGAAAATG------AAT---CATGAATTTCCAAGCCGCTTCAGTGGTCGGATACAATGGAATGGGAGTAAAGACATGCAGGATGTGTCCATCACTGTGTTAAATGTCACCTTGAACGATTCGGGTATCTACACCTGTAACATCACCCGGGAGTTTGAGTTTGAGATTCACCGGCCTCTCTTCACAAGCTCCAGATTGATCCACCTCACCGTGGTGGAGGAGGCTGGAGAAGACTTCACCTCAGTCATCTCTGAAATCATGATGTACATTCTGCTGGTCTTCCTCACGTTGTGGCTACTGATAGAAATGGTCTATTGCTACAGGAAAGTCTCTAAGGCAGAGGAGGCTGCCCAGGAAAATGCGACAGACTACCTTGCAATTCCATCAGAAAACAAGGAAAACTGTGCTGTGCCTGTGGAGGAA---
>Node6|12
---GCAGTTTGTGTCGAAGTGCCGTCGGAGACAGAGGCCGTGCAAGGATCACGCATGAAGCTCATGTGCATCTCCTGCATGAAGCGAGAAGAGGTTTCCGCCAACACGGTGGTGAAATGGTTCTACAAGCCTGAAGGGGGACAAGAT------GTACCT---------------ATCTATGAGTACAGAAACGAG------AAA---CGGGAACTTGAGAGCCGTTTCCAAGGCCGGCTTCAGTGGAATGGGAGTGCAGACATGCAGGACGTGTCCATCTCCGTGCTCAACGTCAGCCTGAATGATTCGGGGATCTACACCTGCAACATCACTCGGGAGTTCAACTTTGAGACCCACCGGCCCCTCTTTACCAGCACGACGTTGATCCACCTCACAGTGCTGGAGGATGCTGGAGAAGACATCACATCTATCATCTCTGAAATAATGATGTACATTCTCTTGGTCTTCCTCACTTTGTGGCTGCTGATAGAAATGGTTTACTGCTACAGGAAAGTCTCCAAAGCAGAGGAAGCTGCCCAGGAAAATGCGACTGACTACCTTGCCATTCCATCGGAAAATAAAGAAAACTGTGCTGTGCCTGTGGAGGAA---
>Node7|11
---TCCGTTTGTGTCGAAGTCCCTTCGGAGACAGAGGCCGTGCAAGGATCACGCATGAAGCTCATGTGCATTTCCTGTATGAAGCGAGAAGAGGTTTTGGCCAACACCGTGGTGAAGTGGTTCTACAAGCCTGAAGGAGGACAAGAT------GTAGCT---------------ATCTATGAATTCAACAATGAG------AAA---CGGGAACTTGAGAGTCCTTTCCAGGGCCGGCTTGAGTGGAATGGGAGTGCAGATATGCAGGACGTCTCCATCTCGGTCCTAAACATCTCCCTGAATGATTCGGGGATCTACACCTGCAACGTCACTCGGGAATTCCTCTTTGAGACCCACCGGCCCATCTTTACCAGCTCGACGCTGATTCATCTCACTGTGTTGAAGGATGCTGGAAGAGACTTAACAGCTCTCATCTCTGCAATAATGATGTATATTCTCTTGGTCTTCCTCACATTGTGGCTCCTGATTGAGATGGTTTACTGCTACCGGAAAGTTTCCAAAGCTGAGGAAGCCGCCCAGGAAAATGCTACCAACTACCTCGCCATCCCATCGGAAAATAAAGAAAACTGTGCTATACCTGTGGAGGAG---
>A_carol|0
---GCAGTTTGTGTCGAAGTGCCGTCGGAGAAGCAGGCAGTGCAAGGTTCACGCATGAAGCTCATGTGCATCTCCTGCATGAAGCGAGAAGAGGTTTCCGCCAACACGGTGGTCAAATGGTTCTACAAGGCTGAAGGGGGACAAGAT------ATTCCT---------------ATCTATGAGTACAGAAACGAG------AAG---CGGGAACTTGACAGCCGTTTCCGTGGCCGGCTCCAGTGGAATGGCAGCGCCGACATGCAGGACGTGTCCATCTCCGTACTCAACGTCAGCCTGAATGATTCGGGGATCTACACCTGCAACATCACTCGGGAGTTCAACTTTGAGGGCCATCGTCCACTCTATACCCGAACGACGTTGATCCACCTCACAGTACTGGAGGATGCTGGAGATGACATCACATCTATCGTCTCTGAAGTAATGATGTACATTCTCTTGATCTTCCTTACTTTGTGGCTGCTCGTAGAAATGGTTTACTGCTATAGGAAAGTCTCCAAAGCAGAGGAAGCTGCCCAGGAAAATGCGACTGATTACCTTGCCATTCCATCGGAAAATAAAGAAAATTGTGCTGTGCCTGTGGAGGAA---
>T_elegans|10
---TCCGTTTGTGTCGAAGTCCCTTCAGAGACCGAAGCCGTGCAAGGATCACGCATGAAGCTCATGTGCATTTCCTGTATGAAGCGAGAAGAAGTTTTGGCCAACACCGTGGTGAAGTGGTTCTACAAGCCTGAAGGAGGACAAGAT------GTAGCT---------------ATCTACGAATTCAACAATGAG------AAA---CGGGAACTTGAGAGTCCTTTTCAGGGCCGGCTTGAATGGAACGGGAGTGCAGATATGCAGGACGTCTCCATCTCGGTCCTAAACATCTCCCTGAATGATTCGGGGATCTACACCTGCAATGTAACTCGGGAATTCCTCTTTGAGACCCACCGGCCCATCTTTACCAGCTCGACGCTGATTCATCTCACCGTGATGAAGGATGCTGGAAGAGACTTAACAGCTCTCATCTCTGCAATAATGATGTATATTCTCTTGGTCTTCCTCACATTGTGGCTCCTGATTGAGATGGTTTACTGCTACCGGAAAGTTTCCAAAGCGGAGGATGCCGCGCAGGAAAACGCTGCCAACTACCTCGCCATCCCATCAGAAAATAAAGAAAACTGTGCTATACCAGTGGAGGAG---
>P_textilis|9
---TCCGTTTGTGTCGAGGTCCCTTCGGAGACAGAGGCCGTGCAGGGATCGCGCATGAAGCTGATGTGCATTTCCTGTATGAAGCGAGAAGAGGTTTTGGCCAACACCATAGTGAAGTGGTTCTACAAGCCCGAAGGAGGACAAGAT------GTAGCT---------------ATCTATGAATTCAACAACGAG------AAA---CGGGAACTTGAGAGTCCTTTCCAGGGCCGGCTTGAGTGGAATGGAAGTGCAGATATGCAGGACGTCTCCATCTCGGTCCTAAACATCTCTATGAACGATTCAGGGATTTACACTTGTAACGTCACCCGGGAATTCCTCTTTGAGACCCACCGGCCCATCTTCACCAGCTCAACACTGATTCATCTCACTGTGTTGAAGGAGGCTGGAAGAGACTTAACGGCTCTCATCTCTGCAATAATGATGTATATTCTCTTGGTCTTCCTCACATTGTGGCTCTTGATCGAGATGATTTACTGCTACCGAAAAGTTTCCAAAGCTGAGGAAGCCGCCCAGGAAAATGCTACCAACTACCTCGCCATCCCATCGGAAAATAAAGAAAACTGTGCTATACCTGTAGAGGAG---
