# Supplementary material for: Sodium Channel β Subunits—An Additional Element in Animal Tetrodotoxin Resistance?
Source: Int J Mol Sci. 2024 Jan 25;25(3):1478. doi: 10.3390/ijms25031478 (PMC10855141; doi:10.3390/ijms25031478)
Supplement: Supplementary file 1 [file ijms-25-01478-s001.zip › CSUBST results/SCNB3/csubst_b.tsv]

branch_name	branch_id	S_sub	N_sub	N_sitewise	branch_length	is_fg	is_mg
A_carol	0	29.3357	16.0455	T11K,E12Q,P44A,E73D,Q77R,F123Y,S125R,S126T,E139D,I145V,I148V,V155I,I163V	0.2977	no	no
B_bufo	1	51.3695	38.2782	K28Q,T35I,F41Y,E45P,D46N,E49R,I52S,Y60F,D64E,Q77K,T83I,T94I,I95L,L96H,N101T,L105R,T107I,R120Q,L122S,Q124M,K127V,K132I,T134S,E136I,A137Q,G138K,N196H,S198P,P200Q,E203D	0.7264	no	no
D_rerio	2	35.0348	49.9652	P2L,T11G,V14I,L15V,P18V,M19K,S25Y,R37K,Y41F,E63D,D64G,G65E,R70K,L72V,G74E,P75Q,L80V,Q81T,N83T,L88M,K97N,S103T,Q113F,N117D,L118S,P121L,V123A,V127I,E128R,K130N,R132K,K134N,E135M,K136R,T179A,S182T,A198G	0.7808	no	no
E_electro	3	31.4947	34.2617	V7A,P8V,K17R,I24V,T35E,K49R,L53S,Y60F,D73E,L96I,V98I,T99R,T111H,E115S,F119Y,V123M,R132V,L144W,V166I,T202M	0.4939	no	no
Node9	4	42.9084	35.0879	P44G,E71D,F76W,P200A	0.1901	no	no
G_gallus	5	33.4874	15.4916	Y62H,N64K,K68N,R70H,L72F,E73P,Q77S,L80I,A118I	0.3036	no	no
H_sapiens	6	31.3548	0.6354		0.2032	no	no
M_musculus	7	33.2207	3.1087	P18S,L162F,A198V	0.2352	no	no
Node4	8	47.4062	16.0006	L22R,K68H,R70Q,T111S,L122F,S125T,V166I,T184S,C197S	0.3335	no	no
P_textilis	9	23.4300	4.2655	V37I,L100M,D136E,V166I	0.1739	no	no
T_elegans	10	17.8119	3.0269	L134M,E177D,T184A	0.1190	yes	no
Node7	11	47.3712	22.1613	A2S,S33L,I52V,P53A,Y62F,R63N,R75P,Q81E,V98I,I110V,N115L,L122I,E135K,E139R,S143A,I144L,E147A,D185N,V199I	0.4252	no	no
Node6	12	49.1672	21.9080	L22M,S35N,E39K,R43K,K48Q,K86A,T94S,T99S,E115N,R127T,E136D,V144I	0.3765	no	no
Node5	13	47.7992	20.3511	P2A,T35S,L53P,P75R,L88M,L105I,V110I,V123F,R132T,T134V	0.2586	no	no
Node3	14	47.8653	15.6538		0.0331	no	no
T_rubri	15	42.4322	52.0280	D10A,S25A,T35R,D46K,L53P,Y62F,G65Y,P69L,R70I,Q81F,S85T,K86Q,V91L,S94R,L96N,T99K,L100Y,N101D,S122T,K125I,E128D,T142A,M149T,F159S,K174R,S182A,D185S,N193Q,E195V,A198D,E203Q	0.8574	yes	no
Node8	16	0.0000	0.0000		0.6745	no	no
X_tropical	17	47.5633	19.7647	E12D,Q15K,E39R,R70L,F76L,N109Y,I152F,L159F,I163V	0.4819	no	no
Node1	18	61.7758	39.1115	E10G,P18N,K20T,R43Q,D49E,N64D,E73K,N83T,Y106F,T111N,E113T,F114L,E115H,P121H,V123T,R127K,V155A,M165V,V172I,A178V,A179T,N182S,A183V,A198S	0.6739	no	no
Node2	19	0.0000	0.0000		0.2544	no	no
Root	20	0.0000	0.0000		0.0000	no	no
