# Supplementary material for: Sodium Channel β Subunits—An Additional Element in Animal Tetrodotoxin Resistance?
Source: Int J Mol Sci. 2024 Jan 25;25(3):1478. doi: 10.3390/ijms25031478 (PMC10855141; doi:10.3390/ijms25031478)
Supplement: Supplementary file 1 [file ijms-25-01478-s001.zip › CSUBST results/SCNB3/csubst_bs.tsv]

branch_id	site	S_sub	N_sub
0	0	0.0000	0.0000
0	1	0.0555	0.0406
0	2	0.0385	0.0001
0	3	0.0037	0.0000
0	4	0.0770	0.0005
0	5	0.0297	0.0002
0	6	0.4096	0.0028
0	7	0.1448	0.0000
0	8	0.1059	0.0000
0	9	0.0342	0.0011
0	10	0.0044	0.9829
0	11	0.0049	0.8962
0	12	0.8501	0.0002
0	13	0.0508	0.0007
0	14	0.2509	0.0004
0	15	0.5892	0.0000
0	16	0.2635	0.0326
0	17	0.0242	0.0049
0	18	0.0000	0.0000
0	19	0.0007	0.0001
0	20	0.3356	0.0006
0	21	0.0000	0.0252
0	22	0.0077	0.0000
0	23	0.0747	0.0003
0	24	0.0036	0.0000
0	25	0.1476	0.0000
0	26	0.0000	0.0000
0	27	0.0133	0.0002
0	28	0.0349	0.0000
0	29	0.0144	0.0000
0	30	0.0624	0.0002
0	31	0.0310	0.0001
0	32	0.4088	0.2367
0	33	0.0003	0.0000
0	34	0.0128	0.0262
0	35	0.2838	0.0001
0	36	0.1440	0.0092
0	37	0.8121	0.0007
0	38	0.2851	0.0559
0	39	0.0000	0.0000
0	40	0.0022	0.0001
0	41	0.0027	0.0000
0	42	0.0110	0.0583
0	43	0.0041	0.9831
0	44	0.1837	0.0012
0	45	0.5527	0.0000
0	46	0.0630	0.0000
0	47	0.0053	0.0192
0	48	0.0063	0.0002
0	49	0.0000	0.0000
0	50	0.0000	0.0000
0	51	0.2217	0.4926
0	52	0.0402	0.0155
0	53	0.0000	0.0000
0	54	0.0000	0.0000
0	55	0.0000	0.0000
0	56	0.0000	0.0000
0	57	0.0000	0.0000
0	58	0.0152	0.0009
0	59	0.2316	0.0002
0	60	0.1661	0.0005
0	61	0.0407	0.0575
0	62	0.3823	0.0293
0	63	0.4303	0.0038
0	64	0.0636	0.0373
0	65	0.0000	0.0000
0	66	0.0000	0.0000
0	67	0.5530	0.0197
0	68	0.0000	0.0000
0	69	0.0434	0.0106
0	70	0.0273	0.0002
0	71	0.0435	0.0082
0	72	0.0337	0.7348
0	73	0.1586	0.0001
0	74	0.0911	0.4544
0	75	0.1062	0.0004
0	76	0.0783	0.8160
0	77	0.0752	0.0000
0	78	0.0081	0.0000
0	79	0.7209	0.0025
0	80	0.1231	0.0291
0	81	0.0000	0.0000
0	82	0.0299	0.0001
0	83	0.7370	0.0000
0	84	0.5527	0.0000
0	85	0.8669	0.0163
0	86	0.0603	0.0001
0	87	0.0000	0.0003
0	88	0.0002	0.0000
0	89	0.0144	0.0001
0	90	0.1678	0.0014
0	91	0.0018	0.0000
0	92	0.0014	0.0003
0	93	0.3961	0.0454
0	94	0.6795	0.0054
0	95	0.5781	0.0009
0	96	0.0860	0.0001
0	97	0.0092	0.0370
0	98	0.3596	0.1740
0	99	0.1005	0.0055
0	100	0.1439	0.0002
0	101	0.0017	0.0000
0	102	0.0161	0.0000
0	103	0.0343	0.0000
0	104	0.0572	0.0126
0	105	0.0046	0.0001
0	106	0.0267	0.0002
0	107	0.2828	0.0000
0	108	0.1349	0.0003
0	109	0.0150	0.3244
0	110	0.3112	0.0028
0	111	0.0037	0.0000
0	112	0.2658	0.0021
0	113	0.0991	0.0002
0	114	0.0155	0.4535
0	115	0.0007	0.0000
0	116	0.0260	0.0006
0	117	0.0111	0.8104
0	118	0.7400	0.0000
0	119	0.7667	0.0004
0	120	0.6914	0.0000
0	121	0.0939	0.0710
0	122	0.0711	0.8396
0	123	0.1608	0.0025
0	124	0.0063	0.9899
0	125	0.1842	0.5168
0	126	0.3241	0.0380
0	127	0.1879	0.0011
0	128	0.0946	0.0005
0	129	0.1731	0.0001
0	130	0.0108	0.0001
0	131	0.4591	0.0029
0	132	0.8186	0.0003
0	133	0.2000	0.2316
0	134	0.0336	0.0308
0	135	0.0563	0.1489
0	136	0.0015	0.0000
0	137	0.0010	0.0000
0	138	0.0138	0.7941
0	139	0.0004	0.0000
0	140	0.0617	0.6731
0	141	0.1971	0.0001
0	142	0.1612	0.0355
0	143	0.0058	0.3755
0	144	0.0197	0.6215
0	145	0.0070	0.0000
0	146	0.0089	0.0089
0	147	0.0145	0.8543
0	148	0.0000	0.0000
0	149	0.0000	0.0000
0	150	0.1395	0.0001
0	151	0.0043	0.0001
0	152	0.0234	0.0001
0	153	0.0329	0.0001
0	154	0.0002	0.9146
0	155	0.0003	0.0000
0	156	0.8737	0.0000
0	157	0.5043	0.0001
0	158	0.0013	0.0000
0	159	0.0000	0.0000
0	160	0.2360	0.0003
0	161	0.6494	0.0013
0	162	0.0472	0.7925
0	163	0.2508	0.0003
0	164	0.0000	0.0000
0	165	0.0823	0.0169
0	166	0.1115	0.0000
0	167	0.0051	0.0000
0	168	0.7830	0.0001
0	169	0.0585	0.0001
0	170	0.0041	0.0000
0	171	0.0657	0.0009
0	172	0.0741	0.0000
0	173	0.0434	0.0002
0	174	0.0534	0.0000
0	175	0.0255	0.0003
0	176	0.1145	0.0045
0	177	0.1143	0.0002
0	178	0.0387	0.0003
0	179	0.0014	0.0000
0	180	0.0045	0.0000
0	181	0.0388	0.0002
0	182	0.0186	0.0000
0	183	0.2965	0.0006
0	184	0.7086	0.0328
0	185	0.0027	0.0000
0	186	0.0441	0.0000
0	187	0.0035	0.0000
0	188	0.0592	0.0001
0	189	0.0053	0.0000
0	190	0.4816	0.0001
0	191	0.0096	0.0001
0	192	0.0675	0.0000
0	193	0.0512	0.0001
0	194	0.0141	0.0001
0	195	0.7821	0.0002
0	196	0.0243	0.0000
0	197	0.0118	0.0001
0	198	0.3596	0.0510
0	199	0.1403	0.0000
0	200	0.0121	0.0001
0	201	0.0112	0.0003
0	202	0.0979	0.0001
0	203	0.0000	0.0000
1	0	0.0000	0.0000
1	1	0.0702	0.0000
1	2	0.0219	0.0003
1	3	0.0155	0.0000
1	4	0.0323	0.0003
1	5	0.8005	0.0017
1	6	0.6148	0.0084
1	7	0.1744	0.0000
1	8	0.2915	0.0002
1	9	0.3219	0.0096
1	10	0.0328	0.0005
1	11	0.1042	0.2027
1	12	0.2693	0.0005
1	13	0.7224	0.0040
1	14	0.5492	0.1528
1	15	0.1086	0.0000
1	16	0.0203	0.7700
1	17	0.7381	0.0467
1	18	0.0000	0.0001
1	19	0.0404	0.0109
1	20	0.8809	0.0018
1	21	0.5415	0.0357
1	22	0.0278	0.0000
1	23	0.0034	0.0013
1	24	0.2479	0.0002
1	25	0.0462	0.0000
1	26	0.0000	0.0001
1	27	0.0095	0.9825
1	28	0.7385	0.0004
1	29	0.0376	0.0004
1	30	0.1288	0.0005
1	31	0.7342	0.0020
1	32	0.0292	0.9442
1	33	0.0018	0.0000
1	34	0.0271	0.9666
1	35	0.1061	0.0004
1	36	0.0926	0.6480
1	37	0.2717	0.0008
1	38	0.1767	0.1994
1	39	0.0000	0.0000
1	40	0.0018	0.9431
1	41	0.0958	0.0001
1	42	0.0684	0.0392
1	43	0.5763	0.0001
1	44	0.0213	0.9613
1	45	0.0706	0.6831
1	46	0.4972	0.0001
1	47	0.1054	0.8248
1	48	0.0140	0.9588
1	49	0.0000	0.0000
1	50	0.0000	0.0000
1	51	0.0310	0.9547
1	52	0.0202	0.0019
1	53	0.0000	0.0000
1	54	0.0000	0.0000
1	55	0.0000	0.0000
1	56	0.0000	0.0000
1	57	0.0000	0.0000
1	58	0.7944	0.0023
1	59	0.0128	0.9408
1	60	0.1933	0.0019
1	61	0.6484	0.0009
1	62	0.1469	0.7210
1	63	0.0636	0.8838
1	64	0.1444	0.0001
1	65	0.0000	0.0000
1	66	0.0000	0.0000
1	67	0.0976	0.0228
1	68	0.6294	0.0002
1	69	0.1315	0.2267
1	70	0.5845	0.0021
1	71	0.0413	0.8109
1	72	0.0891	0.0593
1	73	0.0585	0.0004
1	74	0.2314	0.0001
1	75	0.5786	0.0706
1	76	0.0096	0.9049
1	77	0.9176	0.0000
1	78	0.6392	0.0002
1	79	0.8016	0.0020
1	80	0.0327	0.0019
1	81	0.0000	0.0000
1	82	0.0147	0.9399
1	83	0.6853	0.0001
1	84	0.0082	0.0001
1	85	0.0246	0.0011
1	86	0.0781	0.0002
1	87	0.0066	0.0004
1	88	0.0009	0.0001
1	89	0.0688	0.0002
1	90	0.6647	0.0049
1	91	0.2080	0.0001
1	92	0.8374	0.0015
1	93	0.0080	0.9839
1	94	0.1061	0.8717
1	95	0.0006	0.9836
1	96	0.0170	0.0003
1	97	0.0785	0.0006
1	98	0.2242	0.0029
1	99	0.0119	0.6924
1	100	0.0093	0.9794
1	101	0.0174	0.0001
1	102	0.3605	0.0004
1	103	0.4053	0.0000
1	104	0.0129	0.9786
1	105	0.2635	0.0550
1	106	0.0005	0.9841
1	107	0.5671	0.0000
1	108	0.4183	0.0733
1	109	0.6987	0.0243
1	110	0.0634	0.0431
1	111	0.4256	0.0001
1	112	0.6209	0.0702
1	113	0.3945	0.0671
1	114	0.7081	0.0180
1	115	0.9257	0.0001
1	116	0.0710	0.0033
1	117	0.1159	0.0035
1	118	0.0301	0.0002
1	119	0.0134	0.9630
1	120	0.0218	0.0105
1	121	0.0209	0.9268
1	122	0.4751	0.0858
1	123	0.0000	0.8572
1	124	0.0087	0.0024
1	125	0.0645	0.6495
1	126	0.0176	0.9730
1	127	0.0762	0.6428
1	128	0.8620	0.0019
1	129	0.0598	0.8249
1	130	0.5580	0.0007
1	131	0.0125	0.9793
1	132	0.4810	0.0034
1	133	0.0602	0.8892
1	134	0.4052	0.0027
1	135	0.0006	0.9911
1	136	0.0001	0.9979
1	137	0.0001	0.9967
1	138	0.6321	0.0084
1	139	0.9184	0.0003
1	140	0.1357	0.0010
1	141	0.1265	0.0006
1	142	0.5380	0.0016
1	143	0.5947	0.0233
1	144	0.3385	0.0461
1	145	0.7099	0.0002
1	146	0.8270	0.0006
1	147	0.0646	0.0005
1	148	0.0000	0.0001
1	149	0.0000	0.0001
1	150	0.3181	0.0004
1	151	0.4293	0.0741
1	152	0.3543	0.0005
1	153	0.6429	0.0007
1	154	0.8897	0.0317
1	155	0.0014	0.0001
1	156	0.0564	0.0001
1	157	0.0151	0.0002
1	158	0.0690	0.0563
1	159	0.0000	0.0000
1	160	0.7181	0.0009
1	161	0.5002	0.0034
1	162	0.4043	0.3769
1	163	0.5799	0.0014
1	164	0.0433	0.0093
1	165	0.5959	0.0366
1	166	0.0094	0.0000
1	167	0.0195	0.0000
1	168	0.0184	0.0004
1	169	0.7324	0.0002
1	170	0.0066	0.0003
1	171	0.0031	0.0456
1	172	0.4149	0.0002
1	173	0.0562	0.0012
1	174	0.8442	0.0004
1	175	0.6201	0.0021
1	176	0.1452	0.0007
1	177	0.5249	0.0629
1	178	0.4070	0.0593
1	179	0.2535	0.0003
1	180	0.8377	0.0006
1	181	0.2816	0.0519
1	182	0.4745	0.0259
1	183	0.9064	0.0009
1	184	0.8811	0.0008
1	185	0.0958	0.0001
1	186	0.6112	0.0005
1	187	0.9488	0.0002
1	188	0.0450	0.0007
1	189	0.9257	0.0000
1	190	0.4300	0.0005
1	191	0.0580	0.0003
1	192	0.0134	0.0002
1	193	0.0095	0.0003
1	194	0.0703	0.0006
1	195	0.0011	0.9690
1	196	0.0705	0.0008
1	197	0.0316	0.8279
1	198	0.0994	0.0016
1	199	0.0005	0.9924
1	200	0.0177	0.0004
1	201	0.3301	0.0014
1	202	0.0024	0.9558
1	203	0.0000	0.0000
2	0	0.0000	0.0000
2	1	0.0007	0.9991
2	2	0.0125	0.0002
2	3	0.0126	0.0000
2	4	0.0465	0.0005
2	5	0.7906	0.0049
2	6	0.2859	0.0473
2	7	0.8964	0.0048
2	8	0.1542	0.0001
2	9	0.0466	0.0589
2	10	0.0004	0.9995
2	11	0.1854	0.0035
2	12	0.7771	0.0001
2	13	0.0451	0.9422
2	14	0.0871	0.9033
2	15	0.4266	0.0000
2	16	0.0909	0.4493
2	17	0.0024	0.9973
2	18	0.0001	0.9988
2	19	0.1210	0.0004
2	20	0.9845	0.0014
2	21	0.0914	0.0065
2	22	0.2720	0.0000
2	23	0.0024	0.0643
2	24	0.0000	0.9970
2	25	0.6435	0.0000
2	26	0.0000	0.0000
2	27	0.9196	0.0007
2	28	0.7216	0.0005
2	29	0.0204	0.0002
2	30	0.0461	0.0003
2	31	0.0099	0.0110
2	32	0.0124	0.9788
2	33	0.0749	0.0000
2	34	0.2493	0.3476
2	35	0.1785	0.0002
2	36	0.1237	0.8143
2	37	0.0597	0.0005
2	38	0.1643	0.5482
2	39	0.0000	0.0000
2	40	0.2977	0.6540
2	41	0.0084	0.0001
2	42	0.1201	0.5552
2	43	0.0179	0.0338
2	44	0.1433	0.6472
2	45	0.6156	0.0598
2	46	0.0157	0.8827
2	47	0.0960	0.5021
2	48	0.2392	0.4614
2	49	0.0000	0.0000
2	50	0.0000	0.0000
2	51	0.2891	0.6163
2	52	0.0566	0.2616
2	53	0.0000	0.0000
2	54	0.0000	0.0000
2	55	0.0000	0.0000
2	56	0.0000	0.0000
2	57	0.0000	0.0000
2	58	0.9600	0.0012
2	59	0.6345	0.0609
2	60	0.0447	0.0412
2	61	0.4350	0.0097
2	62	0.0635	0.7007
2	63	0.0033	0.9934
2	64	0.0019	0.9876
2	65	0.0000	0.0000
2	66	0.0000	0.0000
2	67	0.0453	0.9122
2	68	0.1414	0.0002
2	69	0.0124	0.8319
2	70	0.5946	0.1428
2	71	0.1813	0.7817
2	72	0.1418	0.3277
2	73	0.0022	0.9952
2	74	0.0012	0.9982
2	75	0.0000	0.0406
2	76	0.3066	0.0126
2	77	0.3336	0.0000
2	78	0.1351	0.0001
2	79	0.0011	0.9965
2	80	0.0294	0.9646
2	81	0.0000	0.0000
2	82	0.0054	0.9924
2	83	0.1520	0.0000
2	84	0.9170	0.0011
2	85	0.0487	0.0064
2	86	0.0023	0.0001
2	87	0.0000	0.9909
2	88	0.0006	0.0000
2	89	0.0048	0.0001
2	90	0.1754	0.0197
2	91	0.0061	0.0000
2	92	0.3845	0.0005
2	93	0.0440	0.0304
2	94	0.0432	0.0394
2	95	0.6403	0.2691
2	96	0.0082	0.6000
2	97	0.0286	0.0789
2	98	0.2645	0.4937
2	99	0.9000	0.0273
2	100	0.7856	0.0063
2	101	0.5627	0.0002
2	102	0.0155	0.9805
2	103	0.1112	0.0000
2	104	0.2710	0.6862
2	105	0.0137	0.0002
2	106	0.7873	0.0069
2	107	0.6739	0.0000
2	108	0.2505	0.6310
2	109	0.7733	0.0101
2	110	0.3593	0.4925
2	111	0.0035	0.0000
2	112	0.0010	0.9933
2	113	0.1257	0.0002
2	114	0.1593	0.0987
2	115	0.0143	0.0000
2	116	0.0760	0.8868
2	117	0.0538	0.9248
2	118	0.0546	0.4227
2	119	0.0714	0.5985
2	120	0.0012	0.9985
2	121	0.3435	0.0709
2	122	0.0564	0.8999
2	123	0.0373	0.8479
2	124	0.0139	0.0256
2	125	0.1084	0.7337
2	126	0.0397	0.7331
2	127	0.1148	0.8666
2	128	0.0055	0.0012
2	129	0.0478	0.9102
2	130	0.0936	0.0004
2	131	0.0721	0.6076
2	132	0.9077	0.0008
2	133	0.0139	0.9264
2	134	0.0000	0.9975
2	135	0.0620	0.9097
2	136	0.0890	0.0001
2	137	0.0256	0.0008
2	138	0.0764	0.7698
2	139	0.0012	0.0000
2	140	0.0057	0.8993
2	141	0.4474	0.0034
2	142	0.4538	0.0041
2	143	0.2241	0.1345
2	144	0.0284	0.0025
2	145	0.1712	0.0001
2	146	0.0671	0.0004
2	147	0.0067	0.0011
2	148	0.0000	0.0003
2	149	0.0000	0.0000
2	150	0.8555	0.0002
2	151	0.1762	0.0225
2	152	0.0266	0.0002
2	153	0.1991	0.0004
2	154	0.0536	0.0007
2	155	0.0008	0.0000
2	156	0.0273	0.0001
2	157	0.0075	0.0001
2	158	0.0127	0.0071
2	159	0.0000	0.0000
2	160	0.0128	0.0002
2	161	0.0781	0.0017
2	162	0.2319	0.0400
2	163	0.4650	0.0009
2	164	0.0000	0.0000
2	165	0.1490	0.2861
2	166	0.0449	0.0001
2	167	0.0172	0.0000
2	168	0.2454	0.0001
2	169	0.0140	0.0001
2	170	0.0023	0.0001
2	171	0.0023	0.0053
2	172	0.0382	0.0000
2	173	0.0798	0.0075
2	174	0.8417	0.0046
2	175	0.0852	0.0038
2	176	0.0365	0.0006
2	177	0.0471	0.0019
2	178	0.2041	0.7495
2	179	0.0411	0.0001
2	180	0.0059	0.0010
2	181	0.0248	0.8801
2	182	0.0007	0.0000
2	183	0.0316	0.0001
2	184	0.0068	0.0014
2	185	0.0084	0.0001
2	186	0.8359	0.0003
2	187	0.0020	0.0000
2	188	0.0220	0.0002
2	189	0.3605	0.0000
2	190	0.3347	0.0002
2	191	0.6588	0.0004
2	192	0.1298	0.0007
2	193	0.0119	0.0001
2	194	0.6471	0.0016
2	195	0.1824	0.5151
2	196	0.1097	0.0001
2	197	0.0308	0.9547
2	198	0.0510	0.0145
2	199	0.4443	0.1085
2	200	0.0762	0.0002
2	201	0.2146	0.0566
2	202	0.0207	0.0050
2	203	0.0000	0.0000
3	0	0.0000	0.0000
3	1	0.4824	0.0015
3	2	0.0125	0.0002
3	3	0.0126	0.0000
3	4	0.0465	0.0005
3	5	0.2045	0.0049
3	6	0.0088	0.9669
3	7	0.0011	0.9977
3	8	0.1542	0.0001
3	9	0.0466	0.0589
3	10	0.1104	0.0067
3	11	0.1854	0.0035
3	12	0.2258	0.0001
3	13	0.2574	0.0587
3	14	0.2726	0.1541
3	15	0.7520	0.0000
3	16	0.0949	0.6552
3	17	0.5257	0.0112
3	18	0.0000	0.0017
3	19	0.8786	0.0004
3	20	0.1457	0.0014
3	21	0.0914	0.0065
3	22	0.7280	0.0000
3	23	0.0044	0.9363
3	24	0.0274	0.0278
3	25	0.3565	0.0000
3	26	0.0000	0.0000
3	27	0.0797	0.0007
3	28	0.6539	0.0005
3	29	0.0204	0.0002
3	30	0.0461	0.0003
3	31	0.0099	0.0110
3	32	0.1745	0.5280
3	33	0.0749	0.0000
3	34	0.0233	0.8443
3	35	0.1785	0.0002
3	36	0.3321	0.1983
3	37	0.0597	0.0005
3	38	0.0366	0.8802
3	39	0.0000	0.0000
3	40	0.0568	0.3463
3	41	0.0084	0.0001
3	42	0.0557	0.8315
3	43	0.0179	0.0338
3	44	0.0841	0.8212
3	45	0.3246	0.0598
3	46	0.0452	0.5258
3	47	0.0478	0.7821
3	48	0.1206	0.8205
3	49	0.0000	0.0000
3	50	0.0000	0.0000
3	51	0.0302	0.8727
3	52	0.0150	0.9362
3	53	0.0000	0.0000
3	54	0.0000	0.0000
3	55	0.0000	0.0000
3	56	0.0000	0.0000
3	57	0.0000	0.0000
3	58	0.0943	0.0012
3	59	0.0076	0.9396
3	60	0.0447	0.0412
3	61	0.5552	0.0097
3	62	0.0000	0.0000
3	63	0.1823	0.0520
3	64	0.1125	0.0425
3	65	0.0000	0.0000
3	66	0.0000	0.0000
3	67	0.1913	0.6084
3	68	0.1414	0.0002
3	69	0.1828	0.2212
3	70	0.2626	0.1428
3	71	0.2988	0.4638
3	72	0.1254	0.6754
3	73	0.5645	0.0347
3	74	0.3865	0.0039
3	75	0.0000	0.0406
3	76	0.6808	0.0126
3	77	0.8174	0.0000
3	78	0.1351	0.0001
3	79	0.0743	0.0066
3	80	0.1178	0.0863
3	81	0.0000	0.0000
3	82	0.3574	0.0130
3	83	0.1520	0.0000
3	84	0.0827	0.0011
3	85	0.0487	0.0064
3	86	0.0023	0.0001
3	87	0.0146	0.0096
3	88	0.0006	0.0000
3	89	0.0048	0.0001
3	90	0.1754	0.0197
3	91	0.0061	0.0000
3	92	0.6173	0.0005
3	93	0.0440	0.0304
3	94	0.0432	0.0394
3	95	0.0307	0.7782
3	96	0.0076	0.4030
3	97	0.0003	0.9215
3	98	0.0715	0.7575
3	99	0.5199	0.0273
3	100	0.2081	0.0063
3	101	0.4371	0.0002
3	102	0.0909	0.0203
3	103	0.1112	0.0000
3	104	0.0406	0.8375
3	105	0.0137	0.0002
3	106	0.2057	0.0069
3	107	0.3261	0.0000
3	108	0.0457	0.9110
3	109	0.6786	0.0101
3	110	0.0408	0.7932
3	111	0.0035	0.0000
3	112	0.0579	0.4034
3	113	0.8741	0.0002
3	114	0.0215	0.9641
3	115	0.0143	0.0000
3	116	0.1044	0.1246
3	117	0.5105	0.2611
3	118	0.0378	0.5840
3	119	0.1340	0.7975
3	120	0.6360	0.0026
3	121	0.3435	0.0709
3	122	0.0000	0.7935
3	123	0.0837	0.6276
3	124	0.0139	0.0256
3	125	0.1399	0.8154
3	126	0.3363	0.4324
3	127	0.1874	0.3185
3	128	0.0055	0.0012
3	129	0.1439	0.1445
3	130	0.0936	0.0004
3	131	0.0064	0.9802
3	132	0.1423	0.0008
3	133	0.0837	0.1314
3	134	0.0648	0.0161
3	135	0.0816	0.1077
3	136	0.0890	0.0001
3	137	0.0256	0.0008
3	138	0.2618	0.5947
3	139	0.0012	0.0000
3	140	0.0733	0.7400
3	141	0.7515	0.0034
3	142	0.6105	0.0041
3	143	0.0000	0.9646
3	144	0.0284	0.0025
3	145	0.1712	0.0001
3	146	0.0671	0.0004
3	147	0.0067	0.0011
3	148	0.0000	0.0003
3	149	0.0000	0.0000
3	150	0.1443	0.0002
3	151	0.1762	0.0225
3	152	0.0266	0.0002
3	153	0.8196	0.0004
3	154	0.0536	0.0007
3	155	0.0008	0.0000
3	156	0.0273	0.0001
3	157	0.0075	0.0001
3	158	0.0127	0.0071
3	159	0.0000	0.0000
3	160	0.0128	0.0002
3	161	0.0781	0.0017
3	162	0.2319	0.0400
3	163	0.5341	0.0009
3	164	0.0000	0.0000
3	165	0.0144	0.7179
3	166	0.0449	0.0001
3	167	0.0172	0.0000
3	168	0.7544	0.0001
3	169	0.0140	0.0001
3	170	0.0023	0.0001
3	171	0.0023	0.0053
3	172	0.0382	0.0000
3	173	0.0798	0.0075
3	174	0.1768	0.0046
3	175	0.0852	0.0038
3	176	0.0365	0.0006
3	177	0.0471	0.0019
3	178	0.2594	0.2892
3	179	0.0411	0.0001
3	180	0.0059	0.0010
3	181	0.0585	0.1901
3	182	0.0007	0.0000
3	183	0.0316	0.0001
3	184	0.0068	0.0014
3	185	0.0084	0.0001
3	186	0.3715	0.0003
3	187	0.0020	0.0000
3	188	0.0220	0.0002
3	189	0.7006	0.0000
3	190	0.8819	0.0002
3	191	0.3408	0.0004
3	192	0.1298	0.0007
3	193	0.0119	0.0001
3	194	0.3513	0.0016
3	195	0.2220	0.5031
3	196	0.1097	0.0001
3	197	0.2089	0.0854
3	198	0.0510	0.0145
3	199	0.4622	0.1085
3	200	0.0762	0.0002
3	201	0.0000	0.9629
3	202	0.0207	0.0050
3	203	0.0000	0.0000
4	0	0.0000	0.0000
4	1	0.5910	0.0016
4	2	0.0317	0.0005
4	3	0.0296	0.0000
4	4	0.1347	0.0013
4	5	0.3095	0.0241
4	6	0.4198	0.0696
4	7	0.6147	0.0053
4	8	0.6076	0.0002
4	9	0.0880	0.4303
4	10	0.1823	0.0093
4	11	0.3579	0.0085
4	12	0.3513	0.0003
4	13	0.4226	0.0903
4	14	0.3946	0.2690
4	15	0.5835	0.0001
4	16	0.1207	0.6611
4	17	0.6202	0.0206
4	18	0.0000	0.0019
4	19	0.1687	0.0008
4	20	0.2400	0.0030
4	21	0.1943	0.0319
4	22	0.3572	0.0000
4	23	0.0059	0.0865
4	24	0.0583	0.0630
4	25	0.4627	0.0000
4	26	0.0000	0.0000
4	27	0.1252	0.0015
4	28	0.7013	0.0014
4	29	0.0514	0.0006
4	30	0.1268	0.0007
4	31	0.0272	0.0486
4	32	0.1551	0.7550
4	33	0.5268	0.0002
4	34	0.2391	0.5506
4	35	0.4641	0.0006
4	36	0.4448	0.3231
4	37	0.1771	0.0013
4	38	0.1948	0.6027
4	39	0.0000	0.0000
4	40	0.0844	0.4542
4	41	0.0207	0.0002
4	42	0.1171	0.7032
4	43	0.0130	0.8879
4	44	0.1247	0.7535
4	45	0.3160	0.3010
4	46	0.0930	0.6737
4	47	0.1092	0.7615
4	48	0.1056	0.7795
4	49	0.0000	0.0000
4	50	0.0000	0.0000
4	51	0.1514	0.7736
4	52	0.1030	0.4164
4	53	0.0000	0.0000
4	54	0.0000	0.0000
4	55	0.0000	0.0000
4	56	0.0000	0.0000
4	57	0.0000	0.0000
4	58	0.1776	0.0025
4	59	0.3980	0.0844
4	60	0.0369	0.7737
4	61	0.4642	0.0468
4	62	0.1442	0.6316
4	63	0.2545	0.1075
4	64	0.2049	0.0854
4	65	0.0000	0.0000
4	66	0.0000	0.0000
4	67	0.1461	0.7293
4	68	0.4744	0.0069
4	69	0.2568	0.3939
4	70	0.1640	0.6032
4	71	0.2265	0.6602
4	72	0.1993	0.4393
4	73	0.6459	0.0702
4	74	0.5885	0.0045
4	75	0.0135	0.7328
4	76	0.3824	0.0482
4	77	0.5100	0.0000
4	78	0.4457	0.0003
4	79	0.1579	0.0094
4	80	0.1763	0.1692
4	81	0.0000	0.0000
4	82	0.5239	0.0170
4	83	0.4745	0.0001
4	84	0.1340	0.0113
4	85	0.1411	0.0352
4	86	0.0063	0.0002
4	87	0.0264	0.0134
4	88	0.0014	0.0000
4	89	0.0157	0.0002
4	90	0.3813	0.0746
4	91	0.0150	0.0000
4	92	0.4722	0.0012
4	93	0.1073	0.2057
4	94	0.0904	0.1167
4	95	0.3528	0.4128
4	96	0.0176	0.4842
4	97	0.0539	0.1098
4	98	0.2176	0.6406
4	99	0.6519	0.0936
4	100	0.3120	0.0340
4	101	0.4941	0.0005
4	102	0.1810	0.0317
4	103	0.4298	0.0000
4	104	0.1090	0.8168
4	105	0.0309	0.0006
4	106	0.3001	0.0316
4	107	0.4383	0.0000
4	108	0.0571	0.8505
4	109	0.7296	0.0247
4	110	0.1783	0.6947
4	111	0.0195	0.0000
4	112	0.0976	0.6768
4	113	0.1816	0.0004
4	114	0.2552	0.1529
4	115	0.0615	0.0001
4	116	0.1592	0.2233
4	117	0.4400	0.4467
4	118	0.1116	0.4968
4	119	0.1104	0.7580
4	120	0.6170	0.0029
4	121	0.4380	0.3295
4	122	0.2584	0.5890
4	123	0.0618	0.8286
4	124	0.0243	0.3665
4	125	0.1572	0.7572
4	126	0.0634	0.8835
4	127	0.1787	0.5581
4	128	0.0137	0.0031
4	129	0.1996	0.2715
4	130	0.3188	0.0013
4	131	0.3044	0.5072
4	132	0.2459	0.0021
4	133	0.1414	0.2480
4	134	0.1400	0.0246
4	135	0.1558	0.1949
4	136	0.4131	0.0006
4	137	0.1248	0.0114
4	138	0.0790	0.8139
4	139	0.0031	0.0001
4	140	0.0727	0.7596
4	141	0.6066	0.0232
4	142	0.5453	0.0212
4	143	0.3570	0.2579
4	144	0.0581	0.0134
4	145	0.6428	0.0002
4	146	0.1761	0.0010
4	147	0.0186	0.0028
4	148	0.0000	0.0049
4	149	0.0000	0.0000
4	150	0.2218	0.0006
4	151	0.3857	0.0994
4	152	0.0875	0.0007
4	153	0.2929	0.0009
4	154	0.1492	0.0023
4	155	0.0021	0.0001
4	156	0.1000	0.0005
4	157	0.0196	0.0002
4	158	0.0321	0.1353
4	159	0.0000	0.0000
4	160	0.0363	0.0005
4	161	0.1828	0.0047
4	162	0.3952	0.1196
4	163	0.4927	0.0023
4	164	0.0000	0.0001
4	165	0.2141	0.3829
4	166	0.1327	0.0002
4	167	0.0393	0.0000
4	168	0.3274	0.0004
4	169	0.0407	0.0002
4	170	0.0068	0.0003
4	171	0.0055	0.0260
4	172	0.1120	0.0002
4	173	0.2789	0.0519
4	174	0.2826	0.0232
4	175	0.2777	0.0326
4	176	0.0862	0.0015
4	177	0.1584	0.0168
4	178	0.3193	0.4334
4	179	0.1553	0.0002
4	180	0.0208	0.0104
4	181	0.1018	0.3656
4	182	0.0019	0.0000
4	183	0.0866	0.0005
4	184	0.0157	0.0120
4	185	0.0207	0.0002
4	186	0.6357	0.0008
4	187	0.0057	0.0000
4	188	0.1054	0.0007
4	189	0.5037	0.0000
4	190	0.5021	0.0005
4	191	0.4486	0.0009
4	192	0.4260	0.0121
4	193	0.0505	0.0003
4	194	0.4517	0.0098
4	195	0.2685	0.5190
4	196	0.5430	0.0041
4	197	0.3198	0.1707
4	198	0.0689	0.5642
4	199	0.0855	0.8352
4	200	0.3127	0.0008
4	201	0.3706	0.1071
4	202	0.0461	0.0304
4	203	0.0000	0.0000
5	0	0.0000	0.0000
5	1	0.0615	0.0381
5	2	0.4822	0.0002
5	3	0.0029	0.0000
5	4	0.2353	0.0002
5	5	0.0203	0.0002
5	6	0.5626	0.0012
5	7	0.1327	0.0000
5	8	0.8150	0.0000
5	9	0.0389	0.0028
5	10	0.0360	0.0003
5	11	0.1000	0.0073
5	12	0.5840	0.0001
5	13	0.7149	0.0011
5	14	0.1460	0.0005
5	15	0.4823	0.0000
5	16	0.2807	0.5104
5	17	0.0026	0.5773
5	18	0.0000	0.0000
5	19	0.0007	0.0001
5	20	0.0797	0.0003
5	21	0.2009	0.2465
5	22	0.0078	0.0000
5	23	0.0057	0.0002
5	24	0.0035	0.0000
5	25	0.0402	0.0000
5	26	0.0000	0.0000
5	27	0.8800	0.0003
5	28	0.1973	0.0001
5	29	0.1130	0.0001
5	30	0.0575	0.0001
5	31	0.5671	0.0012
5	32	0.2202	0.5101
5	33	0.0003	0.0000
5	34	0.0219	0.3961
5	35	0.8551	0.0000
5	36	0.1828	0.0064
5	37	0.0255	0.0001
5	38	0.2004	0.0617
5	39	0.0000	0.0000
5	40	0.0020	0.0003
5	41	0.0056	0.0000
5	42	0.0365	0.1100
5	43	0.7073	0.0002
5	44	0.2519	0.0019
5	45	0.4397	0.0006
5	46	0.8206	0.0000
5	47	0.0100	0.1051
5	48	0.0076	0.0007
5	49	0.0000	0.0000
5	50	0.0000	0.0000
5	51	0.0093	0.9622
5	52	0.8479	0.0155
5	53	0.0000	0.0000
5	54	0.0000	0.0000
5	55	0.0000	0.0000
5	56	0.0000	0.0000
5	57	0.0000	0.0000
5	58	0.1139	0.0008
5	59	0.5051	0.0002
5	60	0.0578	0.0004
5	61	0.0013	0.9587
5	62	0.3543	0.0068
5	63	0.0048	0.9475
5	64	0.0000	0.8881
5	65	0.0000	0.0000
5	66	0.0000	0.0000
5	67	0.0585	0.7363
5	68	0.0000	0.0000
5	69	0.0390	0.9259
5	70	0.0992	0.0003
5	71	0.0268	0.7497
5	72	0.0149	0.9658
5	73	0.1005	0.0000
5	74	0.1902	0.4581
5	75	0.1141	0.0003
5	76	0.0089	0.9442
5	77	0.0675	0.0000
5	78	0.0515	0.0000
5	79	0.0146	0.9615
5	80	0.7434	0.0013
5	81	0.0000	0.0000
5	82	0.0112	0.0001
5	83	0.1722	0.0000
5	84	0.4384	0.0000
5	85	0.0539	0.0066
5	86	0.0091	0.0000
5	87	0.0000	0.0193
5	88	0.0001	0.0000
5	89	0.8113	0.0001
5	90	0.0925	0.0006
5	91	0.0016	0.0000
5	92	0.0049	0.0002
5	93	0.1505	0.0268
5	94	0.2812	0.0160
5	95	0.8300	0.0012
5	96	0.0933	0.0000
5	97	0.0053	0.0016
5	98	0.2752	0.0472
5	99	0.7049	0.0022
5	100	0.6315	0.0001
5	101	0.0148	0.0000
5	102	0.0379	0.0000
5	103	0.7706	0.0000
5	104	0.0252	0.0892
5	105	0.0053	0.0001
5	106	0.0255	0.0002
5	107	0.3846	0.0000
5	108	0.1719	0.0003
5	109	0.0095	0.3386
5	110	0.2247	0.0423
5	111	0.0247	0.0000
5	112	0.1364	0.0047
5	113	0.0647	0.0001
5	114	0.0717	0.0662
5	115	0.0012	0.0000
5	116	0.0423	0.0006
5	117	0.0544	0.8920
5	118	0.1044	0.0000
5	119	0.1560	0.0003
5	120	0.6171	0.0000
5	121	0.2000	0.0369
5	122	0.1161	0.0816
5	123	0.5146	0.0433
5	124	0.0039	0.0024
5	125	0.2200	0.4543
5	126	0.2861	0.0567
5	127	0.1685	0.0021
5	128	0.0219	0.0003
5	129	0.0612	0.0062
5	130	0.0838	0.0002
5	131	0.6325	0.0438
5	132	0.1164	0.0003
5	133	0.1715	0.4151
5	134	0.0587	0.0015
5	135	0.2466	0.0633
5	136	0.0032	0.0000
5	137	0.0016	0.0000
5	138	0.1413	0.0224
5	139	0.0003	0.0000
5	140	0.0682	0.0108
5	141	0.2354	0.0001
5	142	0.5423	0.0023
5	143	0.2172	0.1134
5	144	0.0038	0.3303
5	145	0.0424	0.0000
5	146	0.0091	0.0001
5	147	0.0852	0.0048
5	148	0.0000	0.0000
5	149	0.0000	0.0000
5	150	0.0411	0.0001
5	151	0.0412	0.0003
5	152	0.7939	0.0002
5	153	0.1358	0.0001
5	154	0.0105	0.0041
5	155	0.0002	0.0000
5	156	0.0266	0.0000
5	157	0.5441	0.0001
5	158	0.0030	0.0001
5	159	0.0000	0.0000
5	160	0.7698	0.0001
5	161	0.2867	0.0008
5	162	0.2961	0.0718
5	163	0.2219	0.0002
5	164	0.0000	0.0000
5	165	0.3946	0.0397
5	166	0.0534	0.0000
5	167	0.0045	0.0000
5	168	0.0346	0.0001
5	169	0.0488	0.0000
5	170	0.0670	0.0001
5	171	0.0085	0.0065
5	172	0.2847	0.0000
5	173	0.4091	0.0003
5	174	0.0303	0.0000
5	175	0.0924	0.0005
5	176	0.2112	0.0003
5	177	0.1521	0.0002
5	178	0.0247	0.0014
5	179	0.0100	0.0000
5	180	0.0066	0.0001
5	181	0.0291	0.0030
5	182	0.0007	0.0000
5	183	0.4094	0.0007
5	184	0.0231	0.0005
5	185	0.0056	0.0000
5	186	0.0099	0.0000
5	187	0.9541	0.0000
5	188	0.0316	0.0001
5	189	0.0121	0.0000
5	190	0.1422	0.0001
5	191	0.0454	0.0001
5	192	0.0940	0.0000
5	193	0.0938	0.0001
5	194	0.0543	0.0001
5	195	0.0406	0.0001
5	196	0.0276	0.0007
5	197	0.0377	0.0003
5	198	0.4353	0.0044
5	199	0.1801	0.0000
5	200	0.0054	0.0000
5	201	0.0135	0.0002
5	202	0.0145	0.0001
5	203	0.0000	0.0000
6	0	0.0000	0.0000
6	1	0.0147	0.0000
6	2	0.0042	0.0000
6	3	0.0013	0.0000
6	4	0.6601	0.0002
6	5	0.0068	0.0001
6	6	0.4699	0.0005
6	7	0.0385	0.0000
6	8	0.0041	0.0000
6	9	0.0162	0.0010
6	10	0.9042	0.0000
6	11	0.2749	0.0006
6	12	0.0101	0.0000
6	13	0.0167	0.0001
6	14	0.0088	0.0002
6	15	0.0256	0.0000
6	16	0.4411	0.0101
6	17	0.0202	0.1778
6	18	0.0000	0.0000
6	19	0.0003	0.0000
6	20	0.0057	0.0001
6	21	0.4467	0.0175
6	22	0.0033	0.0000
6	23	0.0003	0.0001
6	24	0.0014	0.0000
6	25	0.0075	0.0000
6	26	0.0000	0.0000
6	27	0.0025	0.0001
6	28	0.7299	0.0001
6	29	0.0105	0.0000
6	30	0.0126	0.0001
6	31	0.0328	0.0002
6	32	0.0806	0.0179
6	33	0.0001	0.0000
6	34	0.0152	0.0031
6	35	0.2525	0.0000
6	36	0.4077	0.0022
6	37	0.0027	0.0000
6	38	0.3974	0.0018
6	39	0.0000	0.0000
6	40	0.0008	0.0001
6	41	0.0021	0.0000
6	42	0.0112	0.0017
6	43	0.5149	0.0000
6	44	0.0418	0.0008
6	45	0.0225	0.0002
6	46	0.0154	0.0000
6	47	0.0032	0.0015
6	48	0.0031	0.0002
6	49	0.0000	0.0000
6	50	0.0000	0.0000
6	51	0.0282	0.0075
6	52	0.0022	0.0003
6	53	0.0000	0.0000
6	54	0.0000	0.0000
6	55	0.0000	0.0000
6	56	0.0000	0.0000
6	57	0.0000	0.0000
6	58	0.3891	0.0003
6	59	0.5789	0.0001
6	60	0.0120	0.0002
6	61	0.0283	0.0000
6	62	0.5552	0.0007
6	63	0.0101	0.0023
6	64	0.0161	0.0000
6	65	0.0000	0.0000
6	66	0.0000	0.0000
6	67	0.0137	0.0033
6	68	0.0000	0.0000
6	69	0.0036	0.0127
6	70	0.0442	0.0002
6	71	0.0780	0.0201
6	72	0.0788	0.0051
6	73	0.0077	0.0000
6	74	0.0216	0.0000
6	75	0.6134	0.0002
6	76	0.8083	0.0021
6	77	0.9333	0.0000
6	78	0.5459	0.0000
6	79	0.0361	0.0002
6	80	0.0074	0.0001
6	81	0.0000	0.0000
6	82	0.0030	0.0000
6	83	0.7100	0.0000
6	84	0.0021	0.0000
6	85	0.8336	0.0002
6	86	0.0006	0.0000
6	87	0.0007	0.0001
6	88	0.0001	0.0000
6	89	0.0046	0.0000
6	90	0.2034	0.0002
6	91	0.0007	0.0000
6	92	0.0017	0.0001
6	93	0.0144	0.0002
6	94	0.3589	0.0066
6	95	0.0295	0.0003
6	96	0.8656	0.0000
6	97	0.0016	0.0001
6	98	0.0381	0.0002
6	99	0.0264	0.0003
6	100	0.6729	0.0001
6	101	0.0270	0.0001
6	102	0.0301	0.0000
6	103	0.0178	0.0000
6	104	0.0235	0.0070
6	105	0.0022	0.0000
6	106	0.1259	0.0002
6	107	0.5040	0.0000
6	108	0.0443	0.0001
6	109	0.0341	0.0028
6	110	0.0456	0.0120
6	111	0.0825	0.0002
6	112	0.0394	0.0017
6	113	0.0019	0.0000
6	114	0.0279	0.0022
6	115	0.0523	0.0000
6	116	0.2083	0.0004
6	117	0.6724	0.0018
6	118	0.7717	0.0000
6	119	0.0203	0.0001
6	120	0.0156	0.0000
6	121	0.0145	0.0043
6	122	0.0701	0.0069
6	123	0.0225	0.0071
6	124	0.5762	0.0447
6	125	0.4660	0.0092
6	126	0.8610	0.0066
6	127	0.5618	0.0024
6	128	0.0662	0.0004
6	129	0.0171	0.0025
6	130	0.5789	0.0001
6	131	0.3298	0.0080
6	132	0.0317	0.0003
6	133	0.3838	0.0020
6	134	0.2467	0.0003
6	135	0.0559	0.0013
6	136	0.0455	0.0000
6	137	0.0006	0.0000
6	138	0.6253	0.0010
6	139	0.0001	0.0000
6	140	0.0094	0.0001
6	141	0.0135	0.0001
6	142	0.2919	0.0001
6	143	0.0568	0.0025
6	144	0.0125	0.0166
6	145	0.3806	0.0000
6	146	0.0033	0.0000
6	147	0.0036	0.0001
6	148	0.0000	0.0000
6	149	0.0000	0.0000
6	150	0.0058	0.0000
6	151	0.0256	0.0005
6	152	0.7865	0.0001
6	153	0.0048	0.0000
6	154	0.0028	0.0001
6	155	0.0001	0.0000
6	156	0.0014	0.0000
6	157	0.0039	0.0000
6	158	0.9374	0.0001
6	159	0.0000	0.0000
6	160	0.0073	0.0000
6	161	0.3948	0.0547
6	162	0.6617	0.0069
6	163	0.0402	0.0001
6	164	0.0000	0.0000
6	165	0.6452	0.0625
6	166	0.0011	0.0000
6	167	0.0019	0.0000
6	168	0.0032	0.0000
6	169	0.0244	0.0000
6	170	0.0018	0.0000
6	171	0.0015	0.0018
6	172	0.7859	0.0000
6	173	0.5573	0.0002
6	174	0.0205	0.0000
6	175	0.0374	0.0001
6	176	0.0143	0.0001
6	177	0.0152	0.0001
6	178	0.1405	0.0010
6	179	0.8424	0.0000
6	180	0.0025	0.0000
6	181	0.8111	0.0022
6	182	0.0001	0.0000
6	183	0.0111	0.0060
6	184	0.0012	0.0000
6	185	0.0021	0.0000
6	186	0.0019	0.0000
6	187	0.0578	0.0000
6	188	0.0402	0.0002
6	189	0.1220	0.0000
6	190	0.6868	0.0001
6	191	0.0454	0.0001
6	192	0.0028	0.0000
6	193	0.0022	0.0000
6	194	0.0495	0.0001
6	195	0.0046	0.0000
6	196	0.0083	0.0034
6	197	0.1499	0.0474
6	198	0.0170	0.0001
6	199	0.3690	0.0000
6	200	0.0017	0.0000
6	201	0.0055	0.0001
6	202	0.0026	0.0000
6	203	0.0000	0.0000
7	0	0.0000	0.0000
7	1	0.0147	0.0000
7	2	0.0042	0.0000
7	3	0.0013	0.0000
7	4	0.5190	0.0002
7	5	0.0068	0.0001
7	6	0.6361	0.0005
7	7	0.0385	0.0000
7	8	0.0041	0.0000
7	9	0.0162	0.0010
7	10	0.1118	0.0000
7	11	0.7244	0.0006
7	12	0.0101	0.0000
7	13	0.0167	0.0001
7	14	0.0088	0.0002
7	15	0.0256	0.0000
7	16	0.5487	0.0101
7	17	0.0180	0.8469
7	18	0.0000	0.0000
7	19	0.0003	0.0000
7	20	0.0057	0.0001
7	21	0.8772	0.0175
7	22	0.0033	0.0000
7	23	0.0003	0.0001
7	24	0.0014	0.0000
7	25	0.0075	0.0000
7	26	0.0000	0.0000
7	27	0.0025	0.0001
7	28	0.2754	0.0001
7	29	0.0105	0.0000
7	30	0.0126	0.0001
7	31	0.0328	0.0002
7	32	0.0806	0.0179
7	33	0.0001	0.0000
7	34	0.0152	0.0031
7	35	0.8680	0.0000
7	36	0.6525	0.0022
7	37	0.0027	0.0000
7	38	0.6008	0.0018
7	39	0.0000	0.0000
7	40	0.0008	0.0001
7	41	0.0021	0.0000
7	42	0.0112	0.0017
7	43	0.5569	0.0000
7	44	0.0418	0.0008
7	45	0.0225	0.0002
7	46	0.0154	0.0000
7	47	0.0032	0.0015
7	48	0.0031	0.0002
7	49	0.0000	0.0000
7	50	0.0000	0.0000
7	51	0.0282	0.0075
7	52	0.0022	0.0003
7	53	0.0000	0.0000
7	54	0.0000	0.0000
7	55	0.0000	0.0000
7	56	0.0000	0.0000
7	57	0.0000	0.0000
7	58	0.6341	0.0003
7	59	0.4210	0.0001
7	60	0.0120	0.0002
7	61	0.0283	0.0000
7	62	0.5500	0.0007
7	63	0.0101	0.0023
7	64	0.0161	0.0000
7	65	0.0000	0.0000
7	66	0.0000	0.0000
7	67	0.0137	0.0033
7	68	0.0000	0.0000
7	69	0.0036	0.0127
7	70	0.0442	0.0002
7	71	0.0780	0.0201
7	72	0.0788	0.0051
7	73	0.0077	0.0000
7	74	0.0216	0.0000
7	75	0.3864	0.0002
7	76	0.1896	0.0021
7	77	0.0880	0.0000
7	78	0.5605	0.0000
7	79	0.0361	0.0002
7	80	0.0074	0.0001
7	81	0.0000	0.0000
7	82	0.0030	0.0000
7	83	0.2981	0.0000
7	84	0.0021	0.0000
7	85	0.1662	0.0002
7	86	0.0006	0.0000
7	87	0.0007	0.0001
7	88	0.0001	0.0000
7	89	0.0046	0.0000
7	90	0.8311	0.0002
7	91	0.0007	0.0000
7	92	0.0017	0.0001
7	93	0.0144	0.0002
7	94	0.7568	0.0066
7	95	0.0295	0.0003
7	96	0.1343	0.0000
7	97	0.0016	0.0001
7	98	0.0381	0.0002
7	99	0.0264	0.0003
7	100	0.3270	0.0001
7	101	0.0270	0.0001
7	102	0.0301	0.0000
7	103	0.0178	0.0000
7	104	0.0235	0.0070
7	105	0.0022	0.0000
7	106	0.9201	0.0002
7	107	0.4960	0.0000
7	108	0.0443	0.0001
7	109	0.0341	0.0028
7	110	0.0456	0.0120
7	111	0.9432	0.0002
7	112	0.0394	0.0017
7	113	0.0019	0.0000
7	114	0.0279	0.0022
7	115	0.9477	0.0000
7	116	0.7913	0.0004
7	117	0.3974	0.0018
7	118	0.2282	0.0000
7	119	0.0203	0.0001
7	120	0.0156	0.0000
7	121	0.0145	0.0043
7	122	0.0701	0.0069
7	123	0.0225	0.0071
7	124	0.3838	0.0447
7	125	0.6616	0.0092
7	126	0.4479	0.0066
7	127	0.6555	0.0024
7	128	0.9511	0.0004
7	129	0.0171	0.0025
7	130	0.4944	0.0001
7	131	0.7408	0.0080
7	132	0.0317	0.0003
7	133	0.7474	0.0020
7	134	0.7530	0.0003
7	135	0.0559	0.0013
7	136	0.9710	0.0000
7	137	0.0006	0.0000
7	138	0.3737	0.0010
7	139	0.0001	0.0000
7	140	0.0094	0.0001
7	141	0.0135	0.0001
7	142	0.8002	0.0001
7	143	0.0568	0.0025
7	144	0.0125	0.0166
7	145	0.8141	0.0000
7	146	0.0033	0.0000
7	147	0.0036	0.0001
7	148	0.0000	0.0000
7	149	0.0000	0.0000
7	150	0.0058	0.0000
7	151	0.0256	0.0005
7	152	0.2358	0.0001
7	153	0.0048	0.0000
7	154	0.0028	0.0001
7	155	0.0001	0.0000
7	156	0.0014	0.0000
7	157	0.0039	0.0000
7	158	0.0656	0.0001
7	159	0.0000	0.0000
7	160	0.0073	0.0000
7	161	0.0338	0.9511
7	162	0.3991	0.0069
7	163	0.0402	0.0001
7	164	0.0000	0.0000
7	165	0.3416	0.0625
7	166	0.0011	0.0000
7	167	0.0019	0.0000
7	168	0.0032	0.0000
7	169	0.0244	0.0000
7	170	0.0018	0.0000
7	171	0.0015	0.0018
7	172	0.2555	0.0000
7	173	0.4425	0.0002
7	174	0.0205	0.0000
7	175	0.0374	0.0001
7	176	0.0143	0.0001
7	177	0.0152	0.0001
7	178	0.8763	0.0010
7	179	0.1576	0.0000
7	180	0.0025	0.0000
7	181	0.1867	0.0022
7	182	0.0001	0.0000
7	183	0.0111	0.0060
7	184	0.0012	0.0000
7	185	0.0021	0.0000
7	186	0.0019	0.0000
7	187	0.9489	0.0000
7	188	0.0402	0.0002
7	189	0.8809	0.0000
7	190	0.3183	0.0001
7	191	0.0454	0.0001
7	192	0.0028	0.0000
7	193	0.0022	0.0000
7	194	0.0495	0.0001
7	195	0.0046	0.0000
7	196	0.0083	0.0034
7	197	0.0063	0.9552
7	198	0.0170	0.0001
7	199	0.8335	0.0000
7	200	0.0017	0.0000
7	201	0.0055	0.0001
7	202	0.0026	0.0000
7	203	0.0000	0.0000
8	0	0.0000	0.0000
8	1	0.1592	0.0011
8	2	0.0756	0.0000
8	3	0.0043	0.0000
8	4	0.7752	0.0002
8	5	0.0471	0.0013
8	6	0.6851	0.0016
8	7	0.6108	0.0000
8	8	0.1455	0.0000
8	9	0.0671	0.0201
8	10	0.1410	0.0000
8	11	0.3495	0.0047
8	12	0.2917	0.0000
8	13	0.2070	0.0011
8	14	0.1002	0.0024
8	15	0.6284	0.0000
8	16	0.2476	0.4969
8	17	0.0856	0.3665
8	18	0.0000	0.0000
8	19	0.0017	0.0001
8	20	0.0652	0.0002
8	21	0.0316	0.9520
8	22	0.0152	0.0000
8	23	0.0015	0.0002
8	24	0.0084	0.0000
8	25	0.0484	0.0000
8	26	0.0000	0.0000
8	27	0.0403	0.0002
8	28	0.3820	0.0001
8	29	0.1574	0.0001
8	30	0.1734	0.0001
8	31	0.6029	0.0053
8	32	0.0713	0.8355
8	33	0.0012	0.0000
8	34	0.0878	0.1180
8	35	0.4848	0.0000
8	36	0.5170	0.0503
8	37	0.0224	0.0001
8	38	0.4589	0.0315
8	39	0.0000	0.0000
8	40	0.0038	0.0039
8	41	0.0244	0.0000
8	42	0.0843	0.0990
8	43	0.6419	0.0000
8	44	0.2177	0.0085
8	45	0.4685	0.0331
8	46	0.5489	0.0001
8	47	0.0198	0.0925
8	48	0.0221	0.0149
8	49	0.0000	0.0000
8	50	0.0000	0.0000
8	51	0.0265	0.9341
8	52	0.0187	0.1256
8	53	0.0000	0.0000
8	54	0.0000	0.0000
8	55	0.0000	0.0000
8	56	0.0000	0.0000
8	57	0.0000	0.0000
8	58	0.5576	0.0005
8	59	0.4864	0.0007
8	60	0.0758	0.0012
8	61	0.3558	0.0010
8	62	0.7613	0.0298
8	63	0.0813	0.1360
8	64	0.3325	0.0048
8	65	0.0000	0.0000
8	66	0.0000	0.0000
8	67	0.0117	0.9657
8	68	0.0000	0.0000
8	69	0.0105	0.7662
8	70	0.5166	0.0019
8	71	0.1690	0.7153
8	72	0.4541	0.1293
8	73	0.1595	0.0002
8	74	0.2493	0.0009
8	75	0.4515	0.0009
8	76	0.2310	0.0757
8	77	0.1370	0.0000
8	78	0.7523	0.0000
8	79	0.8087	0.0021
8	80	0.0891	0.0003
8	81	0.0000	0.0000
8	82	0.0205	0.0005
8	83	0.4154	0.0000
8	84	0.0612	0.0000
8	85	0.2274	0.0005
8	86	0.0128	0.0000
8	87	0.0071	0.0066
8	88	0.0001	0.0000
8	89	0.1378	0.0000
8	90	0.3416	0.0010
8	91	0.0038	0.0000
8	92	0.0320	0.0002
8	93	0.1730	0.0104
8	94	0.4910	0.0946
8	95	0.3052	0.0026
8	96	0.1774	0.0001
8	97	0.0167	0.0005
8	98	0.4561	0.0061
8	99	0.2692	0.0070
8	100	0.4222	0.0002
8	101	0.8107	0.0001
8	102	0.8757	0.0001
8	103	0.5910	0.0000
8	104	0.1539	0.2737
8	105	0.0120	0.0012
8	106	0.1790	0.0009
8	107	0.4997	0.0000
8	108	0.5395	0.0029
8	109	0.2638	0.0771
8	110	0.1275	0.6487
8	111	0.2455	0.0002
8	112	0.1722	0.0342
8	113	0.0342	0.0002
8	114	0.1074	0.0466
8	115	0.0595	0.0000
8	116	0.2647	0.0027
8	117	0.5514	0.0713
8	118	0.2900	0.0001
8	119	0.1872	0.0016
8	120	0.1828	0.0001
8	121	0.0708	0.7716
8	122	0.3429	0.2286
8	123	0.1227	0.5055
8	124	0.0192	0.9216
8	125	0.4946	0.2901
8	126	0.5520	0.0728
8	127	0.7109	0.0478
8	128	0.0901	0.0005
8	129	0.0371	0.7908
8	130	0.6199	0.0002
8	131	0.4243	0.2582
8	132	0.6343	0.0007
8	133	0.5946	0.0787
8	134	0.3223	0.0007
8	135	0.3354	0.0196
8	136	0.0680	0.0000
8	137	0.0104	0.0001
8	138	0.4309	0.0095
8	139	0.0009	0.0000
8	140	0.0981	0.0018
8	141	0.2380	0.0001
8	142	0.5562	0.0022
8	143	0.4725	0.0570
8	144	0.0314	0.4697
8	145	0.7245	0.0000
8	146	0.0320	0.0000
8	147	0.0709	0.0005
8	148	0.0000	0.0000
8	149	0.0000	0.0000
8	150	0.0510	0.0001
8	151	0.4512	0.0060
8	152	0.3986	0.0001
8	153	0.1078	0.0000
8	154	0.0302	0.0016
8	155	0.0002	0.0000
8	156	0.0302	0.0000
8	157	0.0683	0.0000
8	158	0.0871	0.0027
8	159	0.0000	0.0000
8	160	0.2084	0.0000
8	161	0.7134	0.0561
8	162	0.5961	0.1063
8	163	0.5025	0.0003
8	164	0.0000	0.0001
8	165	0.1128	0.7949
8	166	0.0230	0.0000
8	167	0.0071	0.0000
8	168	0.0232	0.0000
8	169	0.7668	0.0000
8	170	0.0507	0.0000
8	171	0.0080	0.0893
8	172	0.4587	0.0000
8	173	0.4893	0.0004
8	174	0.9595	0.0007
8	175	0.6008	0.0034
8	176	0.1773	0.0001
8	177	0.3281	0.0063
8	178	0.1994	0.0389
8	179	0.2195	0.0000
8	180	0.0260	0.0004
8	181	0.2195	0.0781
8	182	0.0008	0.0000
8	183	0.0050	0.9871
8	184	0.0119	0.0001
8	185	0.0244	0.0000
8	186	0.0574	0.0000
8	187	0.0868	0.0000
8	188	0.8749	0.0003
8	189	0.1682	0.0000
8	190	0.4240	0.0001
8	191	0.7032	0.0001
8	192	0.0500	0.0000
8	193	0.0591	0.0000
8	194	0.6924	0.0002
8	195	0.0341	0.0004
8	196	0.0086	0.9154
8	197	0.8435	0.0544
8	198	0.4048	0.0015
8	199	0.6047	0.0000
8	200	0.0128	0.0000
8	201	0.0302	0.0006
8	202	0.0117	0.0002
8	203	0.0000	0.0000
9	0	0.0000	0.0000
9	1	0.0213	0.0018
9	2	0.0004	0.0000
9	3	0.0007	0.0000
9	4	0.0017	0.0001
9	5	0.8711	0.0001
9	6	0.0219	0.0006
9	7	0.0174	0.0000
9	8	0.1659	0.0000
9	9	0.0069	0.0002
9	10	0.2668	0.0002
9	11	0.3820	0.0021
9	12	0.0037	0.0000
9	13	0.0034	0.0001
9	14	0.7437	0.0001
9	15	0.0098	0.0000
9	16	0.8044	0.0006
9	17	0.0011	0.0000
9	18	0.0000	0.0000
9	19	0.0001	0.0000
9	20	0.6728	0.0002
9	21	0.0000	0.0002
9	22	0.0015	0.0000
9	23	0.0054	0.0000
9	24	0.0006	0.0000
9	25	0.0202	0.0000
9	26	0.0000	0.0000
9	27	0.0005	0.0000
9	28	0.0004	0.0000
9	29	0.0008	0.0000
9	30	0.2659	0.0001
9	31	0.0006	0.0000
9	32	0.0058	0.0011
9	33	0.0001	0.0000
9	34	0.0022	0.0002
9	35	0.0146	0.0000
9	36	0.0215	0.9318
9	37	0.0046	0.0000
9	38	0.0209	0.0006
9	39	0.0000	0.0000
9	40	0.0004	0.0000
9	41	0.0004	0.0000
9	42	0.0013	0.0008
9	43	0.7421	0.0000
9	44	0.0158	0.0001
9	45	0.0125	0.0000
9	46	0.0019	0.0000
9	47	0.0006	0.0001
9	48	0.0011	0.0000
9	49	0.0000	0.0000
9	50	0.0000	0.0000
9	51	0.0143	0.0056
9	52	0.0015	0.0011
9	53	0.0000	0.0000
9	54	0.0000	0.0000
9	55	0.0000	0.0000
9	56	0.0000	0.0000
9	57	0.0000	0.0000
9	58	0.0007	0.0002
9	59	0.3578	0.0001
9	60	0.0205	0.0001
9	61	0.0014	0.0064
9	62	0.0135	0.0021
9	63	0.5357	0.0001
9	64	0.0150	0.0007
9	65	0.0000	0.0000
9	66	0.0000	0.0000
9	67	0.0112	0.0002
9	68	0.0000	0.0000
9	69	0.0042	0.0001
9	70	0.0032	0.0000
9	71	0.0022	0.0000
9	72	0.0203	0.0045
9	73	0.0065	0.0000
9	74	0.0102	0.0002
9	75	0.3215	0.0001
9	76	0.0129	0.0015
9	77	0.0014	0.0000
9	78	0.0006	0.0000
9	79	0.0048	0.0000
9	80	0.4059	0.0163
9	81	0.0000	0.0000
9	82	0.1987	0.0000
9	83	0.8610	0.0000
9	84	0.0024	0.0000
9	85	0.0024	0.0000
9	86	0.0078	0.0000
9	87	0.0000	0.0000
9	88	0.0000	0.0000
9	89	0.0003	0.0000
9	90	0.0187	0.0003
9	91	0.0003	0.0000
9	92	0.0002	0.0001
9	93	0.0161	0.0001
9	94	0.0316	0.0009
9	95	0.0060	0.0000
9	96	0.0019	0.0000
9	97	0.0001	0.0066
9	98	0.8056	0.0017
9	99	0.0000	0.9468
9	100	0.8049	0.0001
9	101	0.0001	0.0000
9	102	0.9550	0.0000
9	103	0.0008	0.0000
9	104	0.7803	0.0012
9	105	0.0009	0.0000
9	106	0.9064	0.0001
9	107	0.6697	0.0000
9	108	0.3673	0.0001
9	109	0.3551	0.0222
9	110	0.7472	0.0002
9	111	0.0003	0.0000
9	112	0.0366	0.0002
9	113	0.0024	0.0000
9	114	0.0081	0.0020
9	115	0.0001	0.0000
9	116	0.0047	0.0001
9	117	0.0105	0.0039
9	118	0.0066	0.0000
9	119	0.0129	0.0001
9	120	0.0128	0.0000
9	121	0.0023	0.0113
9	122	0.5830	0.0029
9	123	0.0112	0.0002
9	124	0.0005	0.0000
9	125	0.7587	0.0065
9	126	0.6962	0.0004
9	127	0.0272	0.0002
9	128	0.0059	0.0000
9	129	0.0090	0.0000
9	130	0.0007	0.0000
9	131	0.5309	0.0003
9	132	0.0052	0.0000
9	133	0.1390	0.3511
9	134	0.0014	0.0025
9	135	0.0365	0.8536
9	136	0.0002	0.0000
9	137	0.0002	0.0000
9	138	0.0116	0.0021
9	139	0.0001	0.0000
9	140	0.0056	0.0008
9	141	0.8250	0.0000
9	142	0.0020	0.0022
9	143	0.0065	0.0050
9	144	0.0009	0.0043
9	145	0.0006	0.0000
9	146	0.0006	0.0003
9	147	0.0003	0.0004
9	148	0.0000	0.0000
9	149	0.0000	0.0000
9	150	0.0112	0.0000
9	151	0.0003	0.0000
9	152	0.0007	0.0000
9	153	0.0003	0.0000
9	154	0.0011	0.0007
9	155	0.0001	0.0000
9	156	0.0017	0.0000
9	157	0.0086	0.0000
9	158	0.0002	0.0000
9	159	0.0000	0.0000
9	160	0.0098	0.0000
9	161	0.7974	0.0004
9	162	0.7874	0.0056
[truncated: 2,285 more rows]
