# Supplementary material for: Sodium Channel β Subunits—An Additional Element in Animal Tetrodotoxin Resistance?
Source: Int J Mol Sci. 2024 Jan 25;25(3):1478. doi: 10.3390/ijms25031478 (PMC10855141; doi:10.3390/ijms25031478)
Supplement: Supplementary file 1 [file ijms-25-01478-s001.zip › CSUBST results/SCNB3/csubst_cb_2.tsv]

branch_id_1	branch_id_2	dist_bl	dist_node_num	branch_num_fg	branch_num_mg	is_fg	is_mf	is_mg	omegaCany2any	omegaCany2dif	omegaCany2spe	omegaCdif2any	omegaCdif2dif	omegaCdif2spe	omegaCspe2any	omegaCspe2dif	omegaCspe2spe	dNCany2any	dNCany2dif	dNCany2spe	dNCdif2any	dNCdif2dif	dNCdif2spe	dNCspe2any	dNCspe2dif	dNCspe2spe	dSCany2any	dSCany2dif	dSCany2spe	dSCdif2any	dSCdif2dif	dSCdif2spe	dSCspe2any	dSCspe2dif	dSCspe2spe	OCNCoD	OCSCoD	OCN_linreg_residual	OCS_linreg_residual	N_sub_1	N_sub_2	S_sub_1	S_sub_2	OCNany2any	OCNany2dif	OCNany2spe	OCNdif2any	OCNdif2dif	OCNdif2spe
0	1	1.6398	5.0000	0	0	N	N	N	0.4534	0.4908	0.0061	0.4563	0.4584	0.0122	0.4508	0.6545	0.0040	0.2612	0.2907	0.0033	0.2684	0.2893	0.0043	0.2499	0.2929	0.0025	0.5761	0.5922	0.5406	0.5883	0.6312	0.3534	0.5543	0.4475	0.6273	0.0013	0.4157	-0.2670	-0.0288	16.0455	38.2782	29.3357	51.3695	3.1143	3.1103	0.0040	1.9509	1.9486	0.0023
0	2	2.0849	7.0000	0	0	N	N	N	0.5911	0.5190	1.1008	0.5693	0.4764	2.7068	0.6385	0.6490	0.6650	0.4323	0.4056	0.6845	0.4142	0.3798	0.8646	0.4713	0.4664	0.4988	0.7313	0.7815	0.6218	0.7276	0.7972	0.3194	0.7380	0.7187	0.7501	0.1787	0.3640	0.4087	-0.1674	16.0455	49.9652	29.3357	35.0348	6.3292	5.3697	0.9594	4.1432	3.5280	0.6152
0	3	2.0849	7.0000	0	0	N	N	N	0.6971	0.9958	0.1633	1.0421	1.2511	0.2266	0.3043	0.4562	0.1184	0.3623	0.3876	0.1312	0.4209	0.4419	0.1586	0.2220	0.2447	0.1002	0.5198	0.3893	0.8030	0.4039	0.3532	0.6999	0.7293	0.5365	0.8469	0.0370	0.9504	-0.2416	0.7002	16.0455	34.2617	29.3357	31.4947	4.7088	4.5406	0.1681	3.8595	3.7518	0.1077
0	4	1.8948	6.0000	0	0	N	N	N	0.6557	0.6555	0.6369	0.6400	0.6273	0.6720	0.6957	0.7103	0.6906	0.3981	0.3999	0.3826	0.3742	0.3791	0.3149	0.4492	0.4487	0.4522	0.6071	0.6100	0.6007	0.5846	0.6043	0.4687	0.6457	0.6316	0.6548	0.1095	0.4521	0.0627	0.0642	16.0455	35.0879	29.3357	42.9084	5.3829	4.8518	0.5311	3.4463	3.2245	0.2218
0	5	0.6742	2.0000	0	0	N	N	N	0.9837	0.7931	1.9203	0.8084	0.7663	0.2210	1.6252	0.9989	2.3878	0.5082	0.5603	0.2448	0.5425	0.5853	0.0277	0.4774	0.5328	0.3061	0.5166	0.7065	0.1275	0.6711	0.7638	0.1255	0.2938	0.5334	0.1282	0.0864	0.0880	-0.0308	-1.4207	16.0455	15.4916	29.3357	33.4874	4.0933	3.7679	0.3254	2.0680	2.0599	0.0081
0	6	1.2663	4.0000	0	0	N	N	N	0.3686	0.5438	0.2747	0.2977	0.3825	0.1104	0.4286	0.6754	0.3271	0.1915	0.1832	0.2501	0.1097	0.1112	0.0854	0.3383	0.3443	0.3196	0.5194	0.3369	0.9107	0.3686	0.2907	0.7735	0.7893	0.5097	0.9769	0.1918	1.2611	0.0070	1.0020	16.0455	0.6354	29.3357	31.3548	0.0950	0.0797	0.0153	0.0350	0.0334	0.0015
0	7	1.2663	4.0000	0	0	N	N	N	0.1850	0.1298	1.1091	0.1126	0.0973	1.4463	0.3688	0.1920	1.0217	0.0831	0.0795	0.1109	0.0602	0.0615	0.0398	0.1097	0.1036	0.1374	0.4491	0.6122	0.1000	0.5349	0.6319	0.0275	0.2975	0.5395	0.1345	0.1804	0.0763	0.0066	-0.7756	16.0455	3.1087	29.3357	33.2207	0.0996	0.0844	0.0152	0.0388	0.0373	0.0015
0	8	0.9328	3.0000	0	0	N	N	N	0.6237	0.5374	0.9935	0.5040	0.4891	0.5939	0.7611	0.5226	1.1785	0.3640	0.3549	0.4203	0.2979	0.2993	0.2805	0.4356	0.4251	0.4759	0.5836	0.6604	0.4230	0.5910	0.6120	0.4723	0.5723	0.8134	0.4039	0.1915	0.3062	0.2049	-0.4599	16.0455	16.0006	29.3357	47.4062	2.7800	2.3332	0.4468	1.1828	1.0978	0.0850
0	9	0.7229	2.0000	0	0	N	N	N	0.2480	0.1641	0.9341	0.5417	0.4376	9.9595	0.0678	0.0012	0.5360	0.1472	0.1234	0.2753	0.3158	0.2852	0.7882	0.0411	0.0013	0.1849	0.5935	0.7518	0.2947	0.5830	0.6518	0.0791	0.6059	1.0263	0.3449	0.4144	0.2078	0.0577	-0.5545	16.0455	4.2655	29.3357	23.4300	0.2803	0.1982	0.0821	0.2323	0.1970	0.0352
0	10	0.7229	2.0000	1	0	N	N	N	0.3935	0.3697	0.3459	0.6437	0.6570	0.0318	0.1307	0.0153	0.4257	0.1472	0.1576	0.0955	0.3238	0.3447	0.0110	0.0280	0.0021	0.1104	0.3740	0.4262	0.2761	0.5031	0.5246	0.3464	0.2144	0.1383	0.2594	0.1224	0.3455	0.0049	-0.1081	16.0455	3.0269	29.3357	17.8119	0.2222	0.1980	0.0242	0.1970	0.1965	0.0004
0	15	1.8948	6.0000	1	0	N	N	N	0.5125	0.4014	1.3679	0.7919	0.7574	0.9572	0.2538	0.0959	1.7729	0.2841	0.2752	0.3651	0.3266	0.3339	0.2334	0.2021	0.1518	0.4900	0.5543	0.6856	0.2669	0.4124	0.4409	0.2438	0.7963	1.5828	0.2764	0.1456	0.1779	0.1726	-0.6724	16.0455	52.0280	29.3357	42.4322	4.3089	3.7614	0.5476	3.2624	3.0922	0.1703
0	17	1.6398	5.0000	0	0	N	N	N	0.4397	0.2842	2.2602	0.3117	0.2767	0.7534	0.5887	0.2207	3.8223	0.2614	0.2029	0.7467	0.1483	0.1360	0.2947	0.4760	0.3430	1.1540	0.5945	0.7140	0.3304	0.4760	0.4915	0.3912	0.8086	1.5544	0.3019	0.4436	0.2094	0.5238	-0.7707	16.0455	19.7647	29.3357	47.5633	2.3781	1.6474	0.7307	0.8839	0.7472	0.1367
0	18	0.9659	4.0000	0	0	N	N	N	0.5756	0.5595	0.5479	0.6582	0.6372	0.6613	0.4886	0.4195	0.5272	0.4556	0.4644	0.3903	0.4633	0.4751	0.3055	0.4486	0.4535	0.4233	0.7916	0.8300	0.7123	0.7039	0.7455	0.4620	0.9182	1.0811	0.8030	0.1127	0.4161	0.0777	-0.0435	16.0455	39.1115	29.3357	61.7758	5.4583	4.9056	0.5526	2.6510	2.5296	0.1214
1	2	2.5194	5.0000	0	0	N	N	N	0.8270	1.1885	0.3326	1.0018	1.4016	0.3324	0.4487	0.7517	0.1553	0.6500	0.6722	0.4348	0.8190	0.8281	0.7051	0.3240	0.3515	0.1425	0.7859	0.5656	1.3071	0.8175	0.5908	2.1212	0.7220	0.4676	0.9176	0.0668	0.9769	-0.4248	1.5732	38.2782	49.9652	51.3695	35.0348	17.4268	16.3352	1.0916	14.4610	13.5414	0.9197
1	3	2.5194	5.0000	0	0	N	N	N	0.8028	0.5715	3.0902	0.7826	0.6057	2.7695	0.8454	0.4515	3.1508	0.5718	0.4275	1.9414	0.5355	0.4047	2.1212	0.6503	0.4800	1.7248	0.7122	0.7479	0.6283	0.6842	0.6681	0.7659	0.7692	1.0631	0.5474	0.4787	0.3568	3.2083	-0.2523	38.2782	34.2617	51.3695	31.4947	13.5546	9.1669	4.3877	8.6798	6.0604	2.6194
1	4	2.3293	4.0000	0	0	N	N	N	0.7747	0.7485	1.1528	0.8435	0.8198	1.2555	0.6421	0.5919	0.9193	0.6058	0.5653	0.9737	0.6564	0.6095	1.1977	0.5068	0.4733	0.7182	0.7819	0.7553	0.8447	0.7782	0.7434	0.9540	0.7893	0.7997	0.7812	0.1895	0.4748	1.0932	0.2217	38.2782	35.0879	51.3695	42.9084	15.1272	12.7177	2.4095	10.8457	9.2666	1.5791
1	5	1.6920	4.0000	0	0	N	N	N	0.7189	0.8296	0.0580	0.8017	0.8670	0.0401	0.5985	0.8247	0.0714	0.4673	0.5158	0.0413	0.5183	0.5576	0.0266	0.3928	0.4495	0.0524	0.6501	0.6217	0.7119	0.6465	0.6432	0.6648	0.6562	0.5451	0.7334	0.0091	0.5255	-0.4695	0.3923	38.2782	15.4916	51.3695	33.4874	6.0195	5.9653	0.0543	3.9662	3.9511	0.0151
1	6	1.7670	4.0000	0	0	N	N	N	0.2363	0.2712	0.0414	0.3039	0.3240	0.0243	0.1217	0.1557	0.0552	0.1922	0.2112	0.0368	0.2367	0.2545	0.0181	0.1062	0.1175	0.0524	0.8137	0.7788	0.8876	0.7789	0.7853	0.7433	0.8729	0.7548	0.9490	0.0212	0.5391	-0.0113	0.4079	38.2782	0.6354	51.3695	31.3548	0.1700	0.1664	0.0035	0.1380	0.1372	0.0008
1	7	1.7670	4.0000	0	0	N	N	N	0.4246	0.4435	0.0167	0.7811	0.8625	0.0092	0.1839	0.1306	0.0208	0.4349	0.4828	0.0149	0.5639	0.6043	0.0078	0.2821	0.3262	0.0188	1.0241	1.0885	0.8878	0.7218	0.7007	0.8401	1.5338	2.4978	0.9079	0.0035	0.3855	-0.0798	-0.2043	38.2782	3.1087	51.3695	33.2207	0.9558	0.9524	0.0033	0.6719	0.6712	0.0006
1	8	1.4334	3.0000	0	0	N	N	N	0.5309	0.6311	0.0363	0.7262	0.7893	0.0184	0.3108	0.3954	0.0481	0.4504	0.5019	0.0348	0.5618	0.6096	0.0143	0.3005	0.3450	0.0495	0.8485	0.7954	0.9598	0.7736	0.7723	0.7808	0.9668	0.8726	1.0300	0.0086	0.5756	-0.5026	0.9333	38.2782	16.0006	51.3695	47.4062	6.4031	6.3485	0.0546	4.5822	4.5728	0.0094
1	9	2.4937	6.0000	0	0	N	N	N	0.7678	1.0585	0.0035	0.9867	1.1900	0.0029	0.3561	0.8766	0.0109	0.8077	0.8873	0.0116	1.0298	1.0992	0.0051	0.3799	0.4409	0.0170	1.0520	0.8383	3.2930	1.0436	0.9237	1.7404	1.0669	0.5030	1.5570	0.0013	0.8258	-0.2130	0.9700	38.2782	4.2655	51.3695	23.4300	2.4847	2.4815	0.0032	2.0853	2.0847	0.0007
1	10	2.4937	6.0000	1	0	N	N	N	0.4685	0.4770	0.0384	0.5140	0.5356	0.0101	0.3282	0.3541	0.0660	0.3530	0.3857	0.0243	0.4258	0.4539	0.0072	0.2024	0.2307	0.0393	0.7533	0.8086	0.6323	0.8284	0.8474	0.7183	0.6165	0.6514	0.5948	0.0063	0.3569	-0.0684	-0.1475	38.2782	3.0269	51.3695	17.8119	0.8473	0.8420	0.0053	0.6889	0.6882	0.0007
1	11	2.0685	5.0000	0	0	N	N	N	0.3516	0.4721	0.0636	0.4435	0.5454	0.0353	0.2602	0.3165	0.0830	0.3277	0.3547	0.0844	0.3257	0.3472	0.0452	0.3306	0.3664	0.1132	0.9320	0.7512	1.3273	0.7344	0.6366	1.2790	1.2705	1.1578	1.3642	0.0264	0.8083	-0.2875	1.5528	38.2782	22.1613	51.3695	47.3712	4.6910	4.5703	0.1207	2.7677	2.7403	0.0274
1	12	1.6920	4.0000	0	0	N	N	N	0.6257	0.7226	0.0723	0.6710	0.7235	0.0859	0.5649	0.7535	0.0649	0.5592	0.6136	0.0716	0.5877	0.6272	0.0796	0.5215	0.5942	0.0661	0.8936	0.8492	0.9899	0.8760	0.8669	0.9261	0.9230	0.7886	1.0175	0.0130	0.5386	-0.6322	0.6273	38.2782	21.9080	51.3695	49.1672	8.5242	8.4146	0.1096	5.0962	5.0465	0.0498
1	13	1.4334	3.0000	0	0	N	N	N	0.6896	0.7755	0.1151	0.6635	0.7259	0.0871	0.7569	1.1028	0.1327	0.5536	0.6092	0.0966	0.5831	0.6255	0.0851	0.5174	0.5876	0.1042	0.8028	0.7855	0.8392	0.8788	0.8617	0.9771	0.6836	0.5328	0.7854	0.0193	0.5096	-0.5943	0.5179	38.2782	20.3511	51.3695	47.7992	8.7261	8.5610	0.1650	5.0679	5.0099	0.0580
1	14	1.4004	2.0000	0	0	N	N	N	0.6210	0.6987	0.2192	0.7135	0.7656	0.2225	0.4739	0.6940	0.2140	0.5018	0.5420	0.1921	0.6089	0.6464	0.2014	0.3487	0.3796	0.1850	0.8081	0.7757	0.8762	0.8535	0.8443	0.9051	0.7358	0.5469	0.8646	0.0460	0.5360	-0.3431	0.7094	38.2782	15.6538	51.3695	47.8653	7.9745	7.6237	0.3508	5.6929	5.5344	0.1585
1	15	2.3293	4.0000	1	0	N	N	N	0.8262	1.1803	0.1206	0.9142	1.0464	0.0350	0.7015	1.8394	0.1734	0.6607	0.7151	0.1517	0.6375	0.6880	0.0315	0.7012	0.7655	0.2748	0.7996	0.6059	1.2572	0.6973	0.6574	0.8992	0.9995	0.4162	1.5853	0.0227	0.8786	-1.2016	1.6408	38.2782	52.0280	51.3695	42.4322	18.5363	18.1249	0.4114	11.3744	11.3312	0.0432
2	5	2.1916	6.0000	0	0	N	N	N	0.8352	1.0559	0.0800	0.8511	0.8346	0.3310	0.8671	1.7535	0.0468	0.6490	0.7094	0.0803	0.5476	0.5845	0.0980	0.8661	0.9964	0.0597	0.7770	0.6718	1.0040	0.6433	0.7003	0.2960	0.9989	0.5682	1.2761	0.0120	0.6925	-0.7389	0.6861	49.9652	15.4916	35.0348	33.4874	9.8349	9.7179	0.1169	5.6556	5.5787	0.0768
2	6	2.2665	6.0000	0	0	N	N	N	0.5399	0.5808	0.2526	0.8560	0.8681	0.5128	0.1041	0.0896	0.1451	0.3645	0.3879	0.1746	0.5198	0.5366	0.2795	0.0826	0.0763	0.1095	0.6752	0.6678	0.6913	0.6073	0.6181	0.5451	0.7938	0.8518	0.7548	0.0554	0.4694	-0.0126	0.0832	49.9652	0.6354	35.0348	31.3548	0.3656	0.3464	0.0192	0.3362	0.3244	0.0118
2	7	2.2665	6.0000	0	0	N	N	N	1.1569	1.2245	0.1293	0.1855	0.1770	0.2520	2.7187	3.2899	0.0772	0.7385	0.8104	0.0758	0.1192	0.1196	0.1133	1.7157	2.0077	0.0498	0.6383	0.6619	0.5865	0.6425	0.6760	0.4495	0.6311	0.6103	0.6452	0.0102	0.4019	-0.1463	-0.0451	49.9652	3.1087	35.0348	33.2207	1.9011	1.8820	0.0191	0.1879	0.1762	0.0117
2	8	1.9330	5.0000	0	0	N	N	N	0.5849	0.5976	0.5079	0.6915	0.6781	0.7390	0.4304	0.4289	0.4377	0.4607	0.4669	0.4069	0.5033	0.5097	0.4288	0.3792	0.3781	0.3854	0.7876	0.7812	0.8012	0.7279	0.7516	0.5803	0.8810	0.8816	0.8805	0.1008	0.4817	0.0345	0.2111	49.9652	16.0006	35.0348	47.4062	7.5516	6.8600	0.6916	5.4144	5.0528	0.3615
2	9	2.9933	8.0000	0	0	N	N	N	0.7298	1.1492	0.0054	1.4819	1.5551	0.0296	0.0141	0.0441	0.0010	0.6148	0.6740	0.0106	0.9007	0.9580	0.0165	0.0181	0.0203	0.0054	0.8424	0.5865	1.9537	0.6078	0.6161	0.5593	1.2861	0.4615	5.2167	0.0015	1.0800	-0.1886	0.7916	49.9652	4.2655	35.0348	23.4300	2.2061	2.2027	0.0034	2.1850	2.1826	0.0024
2	10	2.9933	8.0000	1	0	N	N	N	0.4521	0.5053	0.1147	0.6270	0.7627	0.0282	0.0641	0.0307	0.2370	0.3124	0.3346	0.0866	0.4336	0.4587	0.0344	0.0442	0.0283	0.1307	0.6912	0.6622	0.7550	0.6915	0.6015	1.2200	0.6906	0.9219	0.5518	0.0254	0.5175	-0.0539	0.1150	49.9652	3.0269	35.0348	17.8119	0.8659	0.8445	0.0214	0.8277	0.8238	0.0039
2	11	2.5681	7.0000	0	0	N	N	N	0.5389	0.6156	0.4364	0.6889	0.6529	1.1306	0.3663	0.5271	0.2534	0.5525	0.5369	0.7030	0.5832	0.5627	0.8544	0.4913	0.4809	0.5539	1.0253	0.8722	1.6109	0.8465	0.8619	0.7558	1.3412	0.9123	2.1858	0.1362	0.7114	0.3167	0.9327	49.9652	22.1613	35.0348	47.3712	9.6294	8.4748	1.1546	6.7759	6.0797	0.6962
2	12	2.1916	6.0000	0	0	N	N	N	0.6304	0.6344	0.8662	0.7869	0.7907	0.8970	0.3493	0.3032	0.8060	0.6370	0.5994	0.9978	0.7731	0.7490	1.0752	0.3689	0.2840	0.9143	1.0105	0.9449	1.1519	0.9824	0.9472	1.1987	1.0561	0.9365	1.1343	0.1732	0.5654	0.6936	0.5284	49.9652	21.9080	35.0348	49.1672	11.4452	9.7557	1.6895	9.2135	8.2690	0.9445
2	13	1.9330	5.0000	0	0	N	N	N	0.8705	0.9393	0.9524	0.7541	0.8041	0.3491	1.0724	1.4344	1.5017	0.7219	0.6933	0.9749	0.6126	0.6360	0.3302	0.9178	0.8043	1.5790	0.8293	0.7381	1.0236	0.8123	0.7909	0.9458	0.8558	0.5607	1.0515	0.1592	0.6511	0.6628	0.8028	49.9652	20.3511	35.0348	47.7992	13.1813	11.3715	1.8098	7.1762	6.8797	0.2965
2	14	1.8999	4.0000	0	0	N	N	N	0.6555	0.6396	0.7191	0.7079	0.6867	0.8399	0.5552	0.5505	0.7209	0.4965	0.4932	0.5235	0.5360	0.5410	0.4798	0.4207	0.3935	0.5671	0.7574	0.7711	0.7280	0.7572	0.7878	0.5713	0.7578	0.7149	0.7867	0.1274	0.4410	0.2325	0.0614	49.9652	15.6538	35.0348	47.8653	8.9412	7.9306	1.0105	6.3453	5.8828	0.4625
2	15	0.9710	2.0000	1	0	N	N	N	1.1306	1.0816	0.2488	1.1119	1.1348	0.0719	1.3285	1.6532	0.3425	0.5910	0.6613	0.0868	0.7594	0.8273	0.0267	0.4306	0.4895	0.1175	0.5227	0.6114	0.3490	0.6830	0.7291	0.3712	0.3241	0.2961	0.3430	0.0183	0.2915	-1.4819	-0.5557	49.9652	52.0280	35.0348	42.4322	21.4698	21.0835	0.3863	13.4562	13.4161	0.0401
2	17	2.5738	5.0000	0	0	N	N	N	0.7278	0.7754	0.5117	0.9098	0.9238	0.5259	0.4582	0.4450	0.5915	0.4712	0.4828	0.3613	0.5120	0.5333	0.2574	0.3758	0.3565	0.4939	0.6474	0.6227	0.7060	0.5628	0.5772	0.4895	0.8202	0.8011	0.8349	0.0795	0.4766	-0.1289	0.1588	49.9652	19.7647	35.0348	47.5633	9.6602	8.9485	0.7117	7.3491	7.0647	0.2844
2	18	1.8999	4.0000	0	0	N	N	N	0.7455	0.7837	0.6853	0.8794	0.9447	0.4720	0.5793	0.5143	0.8581	0.7061	0.7046	0.7199	0.7649	0.7843	0.5249	0.6172	0.5755	0.8822	0.9472	0.8991	1.0504	0.8698	0.8302	1.1121	1.0654	1.1190	1.0280	0.1124	0.5447	0.2627	0.5573	49.9652	39.1115	35.0348	61.7758	18.7391	16.8459	1.8933	12.2168	11.5900	0.6268
3	5	1.9046	6.0000	0	0	N	N	N	0.8448	0.7562	0.0014	0.9086	0.8853	0.0025	0.6334	0.4553	0.0009	0.3722	0.4138	0.0003	0.4232	0.4603	0.0003	0.2521	0.2957	0.0002	0.4406	0.5471	0.2125	0.4658	0.5199	0.1389	0.3980	0.6494	0.2411	0.0001	0.1815	-0.4359	-0.5003	34.2617	15.4916	31.4947	33.4874	5.0136	5.0132	0.0004	4.0001	3.9999	0.0003
3	6	1.9795	6.0000	0	0	N	N	N	0.3071	0.2532	0.7300	0.3195	0.3021	0.4973	0.2984	0.1425	0.8586	0.1776	0.1311	0.5185	0.1559	0.1541	0.1800	0.2199	0.0781	0.7397	0.5782	0.5180	0.7103	0.4881	0.5101	0.3619	0.7370	0.5479	0.8615	0.5387	0.6249	0.0410	0.2876	34.2617	0.6354	31.4947	31.3548	0.1558	0.1013	0.0546	0.0905	0.0831	0.0075
3	7	1.9795	6.0000	0	0	N	N	N	0.2390	0.1790	0.8046	0.2448	0.2580	0.0365	0.2247	0.0421	2.1017	0.1076	0.0959	0.2112	0.1240	0.1318	0.0176	0.0790	0.0264	0.3541	0.4502	0.5356	0.2625	0.5066	0.5110	0.4817	0.3516	0.6278	0.1685	0.2496	0.2232	0.0273	-0.3102	34.2617	3.1087	31.4947	33.2207	0.2424	0.1940	0.0484	0.1774	0.1757	0.0017
3	8	1.6460	5.0000	0	0	N	N	N	0.7190	0.6389	0.9822	0.6509	0.6448	0.1274	0.8628	0.7643	1.7230	0.4050	0.4047	0.4077	0.4206	0.4559	0.0345	0.3724	0.2871	0.8053	0.5633	0.6334	0.4150	0.6462	0.7069	0.2710	0.4316	0.3757	0.4674	0.1243	0.3100	0.1402	-0.3443	34.2617	16.0006	31.4947	47.4062	5.9615	5.3026	0.6589	4.1907	4.1620	0.0288
3	9	2.7063	8.0000	0	0	N	N	N	0.5863	0.2653	3.2376	0.2374	0.3248	0.0182	2.4405	0.0261	14.1760	0.3384	0.1328	2.4173	0.1719	0.1812	0.0309	0.7280	0.0067	4.5971	0.5772	0.5005	0.7466	0.7244	0.5577	1.6924	0.2983	0.2554	0.3243	1.8001	0.6746	0.5930	0.2535	34.2617	4.2655	31.4947	23.4300	1.0669	0.3810	0.6859	0.3799	0.3757	0.0042
3	10	2.7063	8.0000	1	0	N	N	N	0.1501	0.1706	0.0764	0.1943	0.1896	0.0505	0.0396	0.1001	0.1000	0.0827	0.0859	0.0500	0.1074	0.1132	0.0148	0.0217	0.0099	0.0812	0.5512	0.5039	0.6542	0.5527	0.5972	0.2938	0.5482	0.0990	0.8118	0.0577	0.5955	-0.0065	0.1592	34.2617	3.0269	31.4947	17.8119	0.2013	0.1903	0.0110	0.1860	0.1845	0.0015
3	11	2.2811	7.0000	0	0	N	N	N	0.7681	0.8433	0.9409	0.7650	0.9384	0.0203	0.7522	0.6324	2.2993	0.4672	0.4360	0.7599	0.4943	0.5311	0.0227	0.4067	0.2041	1.5558	0.6083	0.5171	0.8076	0.6462	0.5660	1.1201	0.5407	0.3227	0.6766	0.1859	0.7151	0.5024	0.5492	34.2617	22.1613	31.4947	47.3712	7.2010	6.0719	1.1290	5.2630	5.2455	0.0175
3	12	1.9046	6.0000	0	0	N	N	N	0.6398	0.9370	0.1173	0.8720	1.1114	0.3137	0.4387	0.5967	0.2087	0.5990	0.6172	0.4304	0.6047	0.6145	0.4871	0.5867	0.6236	0.3629	0.9362	0.6588	3.6698	0.6935	0.5530	1.5527	1.3372	1.0450	1.7389	0.0754	1.0838	-0.1608	1.6977	34.2617	21.9080	31.4947	49.1672	9.5258	8.8578	0.6680	6.5901	6.1793	0.4108
3	13	1.6460	5.0000	0	0	N	N	N	0.9737	1.0728	0.4541	1.0008	1.0353	0.6268	0.9474	1.1184	0.3389	0.5339	0.5655	0.2694	0.5174	0.5341	0.3281	0.5665	0.6332	0.2096	0.5483	0.5271	0.5932	0.5170	0.5159	0.5235	0.5980	0.5662	0.6184	0.0570	0.5317	-0.2886	0.2657	34.2617	20.3511	31.4947	47.7992	8.7136	8.2440	0.4696	5.6064	5.3178	0.2886
3	14	1.6129	4.0000	0	0	N	N	N	0.7378	0.7665	0.5785	0.7943	0.8111	0.6007	0.5888	0.6973	0.5595	0.4129	0.4232	0.3330	0.4631	0.4747	0.3419	0.3074	0.3041	0.3234	0.5596	0.5521	0.5756	0.5830	0.5853	0.5691	0.5221	0.4361	0.5781	0.1016	0.4907	0.0350	0.1801	34.2617	15.6538	31.4947	47.8653	6.6810	6.0647	0.6164	5.0765	4.7482	0.3282
3	15	0.6840	2.0000	1	0	N	N	N	0.8487	0.6742	1.2235	0.7775	0.7445	0.9998	1.3005	0.9403	1.4100	0.5164	0.5633	0.2006	0.6877	0.7447	0.1080	0.3299	0.3459	0.2529	0.6085	0.8356	0.1640	0.8845	1.0003	0.1080	0.2536	0.3679	0.1794	0.0529	0.1003	-0.6157	-1.8304	34.2617	52.0280	31.4947	42.4322	16.7407	15.8998	0.8410	11.6217	11.4584	0.1634
3	17	2.2869	5.0000	0	0	N	N	N	0.7362	0.6636	0.2456	0.7875	0.7318	0.5138	0.5787	0.4753	0.2197	0.3709	0.4050	0.0619	0.4083	0.4395	0.0527	0.2742	0.3088	0.0749	0.5039	0.6104	0.2520	0.5184	0.6005	0.1025	0.4739	0.6497	0.3410	0.0169	0.1747	-0.4792	-0.7428	34.2617	19.7647	31.4947	47.5633	6.8029	6.6901	0.1128	5.4017	5.3455	0.0562
3	18	1.6129	4.0000	0	0	N	N	N	0.7616	0.7478	0.6160	0.8258	0.8549	0.5712	0.6511	0.5404	0.5892	0.5373	0.5544	0.3872	0.5862	0.5986	0.4389	0.4550	0.4743	0.3400	0.7055	0.7415	0.6286	0.7099	0.7003	0.7684	0.6988	0.8777	0.5771	0.0796	0.3961	-0.1672	-0.1105	34.2617	39.1115	31.4947	61.7758	12.6073	11.6774	0.9299	8.6313	8.1287	0.5026
4	5	1.4107	5.0000	0	0	N	N	N	0.5768	0.5932	0.4020	0.6499	0.6482	0.5524	0.4607	0.4665	0.3433	0.3787	0.3928	0.2592	0.4035	0.4149	0.2774	0.3282	0.3442	0.2389	0.6566	0.6623	0.6447	0.6209	0.6401	0.5022	0.7124	0.7379	0.6958	0.0778	0.4599	-0.0784	0.1016	35.0879	15.4916	42.9084	33.4874	5.2995	4.9168	0.3827	3.7862	3.5707	0.2155
4	6	1.4857	5.0000	0	0	N	N	N	0.2478	0.2254	0.4232	0.3081	0.2850	0.5713	0.1642	0.1108	0.3786	0.1742	0.1546	0.3128	0.1976	0.1871	0.3179	0.1321	0.0872	0.3092	0.7028	0.6858	0.7393	0.6412	0.6564	0.5564	0.8044	0.7865	0.8168	0.2862	0.5022	0.0221	0.1870	35.0879	0.6354	42.9084	31.3548	0.1634	0.1270	0.0364	0.1191	0.1037	0.0154
4	7	1.4857	5.0000	0	0	N	N	N	0.1976	0.2033	0.1746	0.1908	0.2194	0.0791	0.2113	0.1697	0.2816	0.1413	0.1426	0.1301	0.1451	0.1488	0.0967	0.1355	0.1322	0.1536	0.7152	0.7015	0.7446	0.7604	0.6784	1.2215	0.6413	0.7794	0.5454	0.1070	0.4940	0.0032	0.1754	35.0879	3.1087	42.9084	33.2207	0.3363	0.3038	0.0325	0.2082	0.1982	0.0100
4	8	1.1522	4.0000	0	0	N	N	N	0.5455	0.5545	0.5604	0.6018	0.6109	0.5199	0.4216	0.4614	0.5936	0.4322	0.4274	0.4690	0.4987	0.5040	0.4426	0.3113	0.2745	0.4939	0.7923	0.7708	0.8369	0.8286	0.8250	0.8514	0.7383	0.5950	0.8320	0.1431	0.5220	0.2530	0.4191	35.0879	16.0006	42.9084	47.4062	6.6256	5.7961	0.8295	4.9338	4.5539	0.3798
4	9	2.2124	7.0000	0	0	N	N	N	0.4425	0.4058	0.9315	0.4967	0.5697	0.0773	0.3298	0.0515	1.9171	0.3157	0.2718	0.7544	0.3513	0.3693	0.0818	0.2389	0.0389	1.3519	0.7135	0.6698	0.8099	0.7073	0.6482	1.0578	0.7246	0.7553	0.7052	0.2781	0.5472	0.1359	0.1995	35.0879	4.2655	42.9084	23.4300	1.0412	0.8147	0.2265	0.7918	0.7803	0.0115
4	10	2.2124	7.0000	1	0	N	N	N	0.1550	0.2019	0.0780	0.2429	0.2564	0.0815	0.0330	0.0357	0.0883	0.1102	0.1131	0.0811	0.1453	0.1513	0.0525	0.0301	0.0157	0.1062	0.7111	0.5602	1.0397	0.5980	0.5902	0.6444	0.9131	0.4392	1.2027	0.0720	0.8528	-0.0056	0.5365	35.0879	3.0269	42.9084	17.8119	0.2800	0.2612	0.0188	0.2567	0.2510	0.0057
4	11	1.7872	6.0000	0	0	N	N	N	0.4782	0.5163	0.3690	0.5788	0.5959	0.3729	0.3062	0.3416	0.3967	0.4074	0.4130	0.3564	0.4706	0.4838	0.3059	0.2809	0.2587	0.4064	0.8519	0.8000	0.9659	0.8131	0.8119	0.8205	0.9172	0.7574	1.0244	0.0953	0.5499	0.0002	0.4226	35.0879	22.1613	42.9084	47.3712	6.5577	5.9869	0.5708	5.0516	4.8079	0.2438
4	12	1.4107	5.0000	0	0	N	N	N	0.5609	0.5764	0.6635	0.6215	0.6112	0.7742	0.4598	0.5165	0.5885	0.5315	0.5107	0.7154	0.5724	0.5547	0.7794	0.4542	0.4212	0.6494	0.9475	0.8860	1.0783	0.9211	0.9075	1.0066	0.9877	0.8156	1.1034	0.1586	0.5724	0.4395	0.6058	35.0879	21.9080	42.9084	49.1672	8.8161	7.6094	1.2067	6.2069	5.5391	0.6678
4	13	1.1522	4.0000	0	0	N	N	N	0.6434	0.6392	0.7477	0.6976	0.6830	0.8484	0.5328	0.6029	0.6701	0.4730	0.4605	0.5729	0.5350	0.5259	0.6343	0.3667	0.3381	0.5176	0.7352	0.7203	0.7662	0.7669	0.7699	0.7477	0.6883	0.5608	0.7723	0.1564	0.5105	0.3889	0.3469	35.0879	20.3511	42.9084	47.7992	8.0581	6.9681	1.0900	5.7574	5.1856	0.5718
4	14	1.1191	3.0000	0	0	N	N	N	0.5611	0.5471	0.7540	0.6258	0.6094	0.8018	0.4130	0.4332	0.6823	0.4242	0.3975	0.6169	0.4981	0.4789	0.6877	0.2873	0.2310	0.5487	0.7561	0.7266	0.8182	0.7959	0.7858	0.8577	0.6957	0.5334	0.8041	0.2152	0.5363	0.6492	0.4846	35.0879	15.6538	42.9084	47.8653	7.2087	5.9322	1.2765	5.4987	4.8007	0.6980
4	17	1.7930	4.0000	0	0	N	N	N	0.6387	0.5806	0.7674	0.6869	0.6510	0.9084	0.5562	0.4118	0.6971	0.4375	0.4441	0.3810	0.4421	0.4475	0.3847	0.4267	0.4357	0.3760	0.6850	0.7649	0.4965	0.6436	0.6873	0.4236	0.7672	1.0579	0.5394	0.1011	0.2753	0.0407	-0.6728	35.0879	19.7647	42.9084	47.5633	8.4197	7.6464	0.7733	5.9550	5.5082	0.4468
4	18	1.1191	3.0000	0	0	N	N	N	0.5951	0.5502	0.8000	0.6812	0.6601	0.8900	0.4598	0.3730	0.7034	0.5574	0.5456	0.6562	0.6524	0.6425	0.7657	0.4166	0.3908	0.5673	0.9368	0.9917	0.8203	0.9577	0.9734	0.8604	0.9061	1.0477	0.8064	0.1436	0.3900	0.5317	-0.2147	35.0879	39.1115	42.9084	61.7758	13.7930	12.0611	1.7319	9.6406	8.7350	0.9056
5	6	0.8957	3.0000	0	0	N	N	N	0.4484	0.4326	0.0574	0.5615	0.5526	0.0740	0.2182	0.1922	0.0645	0.2731	0.3177	0.0204	0.3528	0.3943	0.0118	0.1262	0.1550	0.0279	0.6090	0.7343	0.3550	0.6284	0.7134	0.1598	0.5784	0.8062	0.4328	0.0113	0.2384	-0.0143	-0.6085	15.4916	0.6354	33.4874	31.3548	0.1886	0.1864	0.0021	0.1579	0.1573	0.0006
5	7	0.8957	3.0000	0	0	N	N	N	0.6166	0.5535	0.0384	0.8009	0.7898	0.0374	0.4474	0.2752	0.0403	0.4023	0.4591	0.0113	0.4238	0.4627	0.0080	0.3780	0.4545	0.0131	0.6525	0.8293	0.2943	0.5292	0.5859	0.2143	0.8450	1.6512	0.3256	0.0036	0.1752	-0.0481	-0.9366	15.4916	3.1087	33.4874	33.2207	0.5759	0.5738	0.0020	0.3218	0.3213	0.0005
5	8	0.5622	2.0000	0	0	N	N	N	0.8678	0.8002	0.1573	0.7963	0.7920	0.1381	1.1123	0.9872	0.1675	0.5571	0.6523	0.0477	0.6373	0.7023	0.0372	0.4731	0.5916	0.0526	0.6420	0.8152	0.3035	0.8003	0.8867	0.2696	0.4253	0.5993	0.3142	0.0137	0.1906	-0.3672	-1.3983	15.4916	16.0006	33.4874	47.4062	4.9939	4.9265	0.0673	2.9242	2.9075	0.0167
5	9	1.1054	3.0000	0	0	N	N	N	0.2392	0.2271	0.3665	0.3915	0.3782	0.1893	0.1206	0.0589	0.4077	0.1462	0.1319	0.2469	0.1940	0.2070	0.0325	0.0947	0.0408	0.3436	0.6112	0.5805	0.6737	0.4955	0.5473	0.1715	0.7852	0.6930	0.8426	0.2658	0.5685	0.0347	0.2509	15.4916	4.2655	33.4874	23.4300	0.2823	0.2230	0.0593	0.1943	0.1919	0.0024
5	10	1.1054	3.0000	1	0	N	N	N	0.4018	0.6206	0.0498	0.5263	0.6508	0.0122	0.2638	1.0074	0.0700	0.2098	0.2350	0.0404	0.2643	0.2858	0.0109	0.1457	0.1670	0.0547	0.5221	0.3787	0.8110	0.5022	0.4392	0.8975	0.5523	0.1658	0.7822	0.0256	1.0630	-0.0200	0.6740	15.4916	3.0269	33.4874	17.8119	0.3222	0.3141	0.0080	0.2193	0.2185	0.0007
5	11	0.6802	2.0000	0	0	N	N	N	0.6852	0.5885	0.8212	0.7251	0.7029	0.2065	0.6814	0.4533	0.9512	0.4745	0.5101	0.2755	0.5457	0.5837	0.0592	0.4161	0.4386	0.3347	0.6925	0.8667	0.3355	0.7526	0.8303	0.2866	0.6107	0.9676	0.3519	0.0967	0.1889	0.0051	-1.2645	15.4916	22.1613	33.4874	47.3712	4.4270	4.0367	0.3903	2.2936	2.2756	0.0180
5	15	1.5242	5.0000	1	0	N	N	N	0.9365	0.9366	0.8253	0.7216	0.6875	1.0556	1.3778	1.8264	0.7649	0.4507	0.4582	0.3833	0.3658	0.3643	0.3838	0.6084	0.6456	0.3828	0.4813	0.4892	0.4644	0.5070	0.5300	0.3636	0.4416	0.3535	0.5004	0.0928	0.4455	-0.0148	0.0441	15.4916	52.0280	33.4874	42.4322	7.0653	6.4653	0.6000	3.7279	3.4249	0.3029
5	17	1.2692	4.0000	0	0	N	N	N	0.5194	0.4647	0.0716	0.6526	0.6465	0.0866	0.3647	0.2251	0.0627	0.3423	0.3814	0.0219	0.3606	0.3901	0.0240	0.3090	0.3639	0.0201	0.6591	0.8207	0.3060	0.5526	0.6034	0.2768	0.8473	1.6171	0.3196	0.0070	0.1706	-0.2752	-1.3149	15.4916	19.7647	33.4874	47.5633	3.4376	3.4137	0.0239	2.3381	2.3256	0.0125
5	18	0.5953	3.0000	0	0	N	N	N	0.5954	0.5697	0.2528	0.6807	0.6647	0.4846	0.5300	0.4763	0.1984	0.5061	0.5578	0.1512	0.6104	0.6459	0.2061	0.4183	0.4761	0.1288	0.8500	0.9791	0.5979	0.8968	0.9717	0.4252	0.7893	0.9996	0.6491	0.0395	0.3127	-0.3294	-0.7804	15.4916	39.1115	33.4874	61.7758	6.7189	6.4637	0.2552	3.7018	3.6010	0.1008
6	9	1.5970	5.0000	0	0	N	N	N	0.4880	0.0326	3.2232	0.0831	0.0569	0.8394	0.8636	0.0017	3.3340	0.4644	0.0298	3.2897	0.0544	0.0398	0.3454	1.2682	0.0033	4.2087	0.9517	0.9160	1.0206	0.6552	0.6992	0.4115	1.4686	1.8898	1.2624	16.9600	0.5788	0.0546	0.3037	0.6354	4.2655	31.3548	23.4300	0.0637	0.0035	0.0601	0.0049	0.0034	0.0015
6	10	1.5970	5.0000	1	0	N	N	N	0.1171	0.1688	0.0163	0.1407	0.1371	0.0819	0.1039	0.1783	0.0044	0.1089	0.1239	0.0212	0.0793	0.0817	0.0313	0.1669	0.2430	0.0184	0.9299	0.7337	1.3007	0.5638	0.5960	0.3823	1.6068	1.3629	4.2154	0.0293	0.9374	-0.0007	0.7603	0.6354	3.0269	31.3548	17.8119	0.0116	0.0113	0.0003	0.0056	0.0055	0.0001
6	11	1.1718	4.0000	0	0	N	N	N	0.1278	0.1315	0.1478	0.1449	0.1468	0.0764	0.1019	0.1012	0.1668	0.1004	0.0961	0.1338	0.1077	0.1109	0.0518	0.0878	0.0649	0.1689	0.7862	0.7308	0.9048	0.7429	0.7553	0.6778	0.8622	0.6415	1.0125	0.1804	0.5783	0.0040	0.4176	0.6354	22.1613	31.3548	47.3712	0.0605	0.0512	0.0092	0.0412	0.0401	0.0011
6	12	0.7953	3.0000	0	0	N	N	N	0.3129	0.3472	0.1017	0.5957	0.6553	0.0573	0.0778	0.0528	0.1348	0.3129	0.3474	0.1015	0.4358	0.4791	0.0420	0.1097	0.0995	0.1484	1.0000	1.0007	0.9986	0.7315	0.7311	0.7338	1.4105	1.8864	1.1004	0.0477	0.4949	-0.0100	0.3149	0.6354	21.9080	31.3548	49.1672	0.2420	0.2310	0.0110	0.2101	0.2081	0.0020
6	13	0.5367	2.0000	0	0	N	N	N	0.4392	0.4320	0.3191	0.6627	0.6632	0.5175	0.1337	0.0906	0.2375	0.3467	0.3807	0.1945	0.5755	0.6069	0.3064	0.0910	0.0707	0.1461	0.7894	0.8811	0.6096	0.8685	0.9152	0.5920	0.6812	0.7809	0.6153	0.1140	0.3528	0.0040	-0.3683	0.6354	20.3511	31.3548	47.7992	0.2599	0.2333	0.0266	0.2276	0.2150	0.0127
6	15	1.4988	5.0000	1	0	N	N	N	0.2720	0.3237	0.0982	0.4548	0.4974	0.1790	0.0983	0.1014	0.0610	0.2115	0.2265	0.0928	0.2763	0.2870	0.1395	0.1038	0.1130	0.0619	0.7776	0.7000	0.9450	0.6076	0.5770	0.7794	1.0560	1.1148	1.0148	0.0520	0.6262	-0.0085	0.4991	0.6354	52.0280	31.3548	42.4322	0.2250	0.2138	0.0111	0.1835	0.1768	0.0067
6	17	1.2438	4.0000	0	0	N	N	N	0.2401	0.2875	0.0291	0.3811	0.3863	0.0874	0.0855	0.1050	0.0167	0.1638	0.1832	0.0226	0.2001	0.2160	0.0293	0.0815	0.0979	0.0161	0.6821	0.6370	0.7772	0.5249	0.5591	0.3352	0.9535	0.9323	0.9668	0.0169	0.5793	-0.0079	0.4510	0.6354	19.7647	31.3548	47.5633	0.1127	0.1108	0.0019	0.0955	0.0943	0.0012
6	18	0.5698	3.0000	0	0	N	N	N	0.4624	0.5018	0.1126	0.7425	0.7671	0.1577	0.1322	0.1573	0.0983	0.3771	0.4283	0.0834	0.6647	0.7167	0.1036	0.0941	0.0991	0.0755	0.8155	0.8535	0.7412	0.8951	0.9343	0.6572	0.7116	0.6298	0.7672	0.0340	0.4443	-0.0200	0.0886	0.6354	39.1115	31.3548	61.7758	0.3699	0.3577	0.0122	0.3234	0.3191	0.0043
7	9	1.6290	5.0000	0	0	N	N	N	0.2406	0.0134	3.7126	0.0395	0.0259	2.3453	0.4306	0.0005	3.7009	0.1988	0.0139	1.5991	0.0283	0.0216	0.1468	0.4372	0.0010	2.1321	0.8262	1.0306	0.4307	0.7173	0.8346	0.0626	1.0153	1.9022	0.5761	15.2362	0.2160	0.0545	-0.4747	3.1087	4.2655	33.2207	23.4300	0.0640	0.0039	0.0601	0.0053	0.0038	0.0015
7	10	1.6290	5.0000	1	0	N	N	N	0.0601	0.0613	0.0152	0.0587	0.0603	0.0169	0.0599	0.0445	0.0146	0.0477	0.0529	0.0101	0.0399	0.0416	0.0107	0.0591	0.0733	0.0098	0.7938	0.8624	0.6633	0.6808	0.6887	0.6355	0.9873	1.6478	0.6739	0.0263	0.4045	-0.0007	-0.0370	3.1087	3.0269	33.2207	17.8119	0.0120	0.0117	0.0003	0.0060	0.0059	0.0001
7	11	1.2038	4.0000	0	0	N	N	N	0.0508	0.0402	0.1213	0.1028	0.1005	0.0590	0.0207	0.0077	0.1372	0.0452	0.0437	0.0573	0.0596	0.0618	0.0233	0.0295	0.0212	0.0698	0.8894	1.0848	0.4725	0.5794	0.6146	0.3948	1.4262	2.7693	0.5087	0.1634	0.2041	0.0035	-0.9148	3.1087	22.1613	33.2207	47.3712	0.0654	0.0562	0.0092	0.0450	0.0440	0.0010
7	12	0.8273	3.0000	0	0	N	N	N	0.6373	0.5797	0.1387	0.7813	0.7774	0.0726	0.4929	0.3615	0.1725	0.4791	0.5382	0.0551	0.6554	0.7103	0.0305	0.3059	0.3525	0.0670	0.7517	0.9283	0.3970	0.8388	0.9137	0.4195	0.6207	0.9752	0.3885	0.0143	0.2129	-0.0581	-0.9090	3.1087	21.9080	33.2207	49.1672	0.7961	0.7849	0.0112	0.5396	0.5375	0.0020
7	13	0.5687	2.0000	0	0	N	N	N	0.6067	0.5494	0.4429	0.5507	0.5334	0.4859	0.6825	0.5162	0.4307	0.4684	0.5134	0.2012	0.4552	0.4777	0.2008	0.4771	0.5401	0.2013	0.7721	0.9345	0.4543	0.8265	0.8956	0.4133	0.6991	1.0462	0.4675	0.0661	0.2485	-0.0192	-0.9679	3.1087	20.3511	33.2207	47.7992	0.7645	0.7171	0.0474	0.2955	0.2849	0.0106
7	15	1.5307	5.0000	1	0	N	N	N	0.4668	0.5310	0.0359	0.1538	0.1525	0.0783	0.9391	1.8367	0.0225	0.4155	0.4582	0.0340	0.1414	0.1482	0.0488	0.7916	0.9212	0.0244	0.8901	0.8629	0.9488	0.9193	0.9716	0.6239	0.8429	0.5016	1.0838	0.0083	0.5100	-0.0885	0.2659	3.1087	52.0280	33.2207	42.4322	1.1234	1.1142	0.0093	0.2210	0.2158	0.0052
7	17	1.2757	4.0000	0	0	N	N	N	0.4748	0.4155	0.0325	0.4034	0.3721	0.2300	0.5847	0.4128	0.0158	0.3289	0.3669	0.0095	0.2820	0.3027	0.0144	0.3984	0.4722	0.0061	0.6926	0.8830	0.2908	0.6992	0.8134	0.0626	0.6814	1.1441	0.3881	0.0031	0.1560	-0.0463	-1.1201	3.1087	19.7647	33.2207	47.5633	0.5518	0.5501	0.0017	0.2828	0.2817	0.0010
7	18	0.6018	3.0000	0	0	N	N	N	0.8397	0.8378	0.1203	0.4996	0.5067	0.1676	0.9514	0.7677	0.1091	0.7326	0.8273	0.0781	0.3983	0.4215	0.0981	0.9216	1.0799	0.0729	0.8725	0.9874	0.6490	0.7972	0.8319	0.5853	0.9686	1.4066	0.6683	0.0137	0.3379	-0.1234	-0.4813	3.1087	39.1115	33.2207	61.7758	1.6778	1.6552	0.0226	0.3294	0.3236	0.0058
8	9	1.3938	4.0000	0	0	N	N	N	0.4969	0.0757	5.8126	0.1490	0.1406	0.2267	0.8299	0.0107	7.7126	0.4865	0.0869	3.6698	0.1306	0.1317	0.1140	0.9477	0.0206	5.2167	0.9792	1.1486	0.6314	0.8765	0.9366	0.5029	1.1420	1.9251	0.6764	5.3016	0.2677	0.6800	-0.5744	16.0006	4.2655	47.4062	23.4300	0.9015	0.1431	0.7585	0.1366	0.1294	0.0071
8	10	1.3938	4.0000	1	0	N	N	N	0.9339	1.0796	0.0545	0.1935	0.1913	0.1318	1.6817	2.1523	0.0383	0.7569	0.8486	0.0469	0.1393	0.1437	0.0688	1.6059	1.9737	0.0374	0.8105	0.7860	0.8601	0.7198	0.7514	0.5218	0.9549	0.9170	0.9766	0.0071	0.5384	-0.0871	0.2601	16.0006	3.0269	47.4062	17.8119	1.0893	1.0816	0.0077	0.1160	0.1126	0.0034
8	11	0.9686	3.0000	0	0	N	N	N	0.3616	0.3721	0.1859	0.4225	0.4247	0.1442	0.2988	0.2618	0.1960	0.3389	0.3662	0.1560	0.3262	0.3457	0.0765	0.3515	0.3898	0.1867	0.9371	0.9843	0.8391	0.7722	0.8140	0.5303	1.1767	1.4890	0.9527	0.0638	0.4103	-0.0827	-0.0913	16.0006	22.1613	47.4062	47.3712	3.0591	2.8756	0.1834	1.4774	1.4523	0.0251
8	12	0.5921	2.0000	0	0	N	N	N	0.5124	0.4891	0.3436	0.6469	0.6610	0.2770	0.3770	0.3073	0.3716	0.4439	0.4828	0.2170	0.6095	0.6520	0.1844	0.2895	0.3040	0.2310	0.8662	0.9870	0.6317	0.9422	0.9863	0.6659	0.7679	0.9892	0.6215	0.0771	0.3296	-0.0705	-0.7027	16.0006	21.9080	47.4062	49.1672	4.5579	4.2318	0.3261	3.0196	2.9365	0.0830
8	15	1.2955	4.0000	1	0	N	N	N	0.6213	0.8170	0.1660	0.7722	0.8244	0.3017	0.4262	0.9610	0.1080	0.4606	0.4958	0.1697	0.5246	0.5508	0.2267	0.3546	0.3971	0.1201	0.7412	0.6069	1.0221	0.6794	0.6681	0.7515	0.8320	0.4132	1.1120	0.0415	0.8053	-0.3691	1.3012	16.0006	52.0280	47.4062	42.4322	7.8257	7.5138	0.3119	5.5560	5.3622	0.1938
8	17	1.0405	3.0000	0	0	N	N	N	0.4997	0.4581	0.1372	0.5721	0.5537	0.2712	0.3593	0.2811	0.0948	0.3607	0.4024	0.0540	0.4306	0.4658	0.0669	0.2414	0.2831	0.0429	0.7218	0.8784	0.3936	0.7527	0.8413	0.2466	0.6719	1.0071	0.4522	0.0183	0.2137	-0.2844	-1.4491	16.0006	19.7647	47.4062	47.5633	4.1171	4.0432	0.0739	3.0988	3.0563	0.0424
8	18	0.3666	2.0000	0	0	N	N	N	0.5165	0.4863	0.3289	0.7510	0.7558	0.4268	0.2988	0.2562	0.2907	0.5493	0.6003	0.2429	0.9281	0.9902	0.3148	0.2551	0.2641	0.2147	1.0635	1.2345	0.7383	1.2357	1.3101	0.7375	0.8535	1.0308	0.7385	0.0674	0.3145	-0.1948	-1.1876	16.0006	39.1115	47.4062	61.7758	8.1466	7.6324	0.5141	6.0177	5.8300	0.1877
9	15	2.1962	7.0000	1	0	N	N	N	0.6371	0.5814	0.0857	0.3053	0.3041	0.0379	2.1025	2.0829	0.1349	0.4058	0.4430	0.0308	0.2450	0.2600	0.0186	0.7157	0.8293	0.0409	0.6369	0.7620	0.3588	0.8025	0.8549	0.4901	0.3404	0.3982	0.3032	0.0069	0.2116	-0.1215	-0.3987	4.2655	52.0280	23.4300	42.4322	1.5147	1.5044	0.0104	0.6020	0.5992	0.0028
9	17	1.9412	6.0000	0	0	N	N	N	0.8791	0.9705	0.2945	0.9819	1.0471	0.4950	0.6933	0.7529	0.0599	0.6374	0.6780	0.2306	0.6720	0.6900	0.4123	0.5539	0.6462	0.0456	0.7250	0.6987	0.7831	0.6844	0.6589	0.8330	0.7989	0.8583	0.7615	0.0340	0.5081	-0.0819	0.1666	4.2655	19.7647	23.4300	47.5633	1.5132	1.4635	0.0498	1.1278	1.0829	0.0449
9	18	1.2672	5.0000	0	0	N	N	N	0.5712	0.5731	0.2987	0.3118	0.3112	0.1973	0.9095	0.9689	0.3438	0.6124	0.6511	0.2808	0.3504	0.3625	0.1707	0.9030	1.0042	0.3319	1.0721	1.1360	0.9399	1.1238	1.1649	0.8652	0.9928	1.0365	0.9655	0.0504	0.4004	-0.0722	-0.0888	4.2655	39.1115	23.4300	61.7758	1.8477	1.7591	0.0886	0.5560	0.5389	0.0171
10	15	2.1413	7.0000	2	0	N	N	N	0.1273	0.1416	0.1078	0.1799	0.1734	0.0951	0.0554	0.0618	0.1341	0.0854	0.0850	0.0889	0.1047	0.1098	0.0262	0.0459	0.0291	0.1410	0.6706	0.6005	0.8246	0.5820	0.6331	0.2750	0.8285	0.4705	1.0513	0.1036	0.6257	0.0017	0.2703	3.0269	52.0280	17.8119	42.4322	0.2459	0.2228	0.0231	0.2025	0.1994	0.0031
10	17	1.8863	6.0000	1	0	N	N	N	0.2161	0.1933	0.0634	0.3883	0.3642	0.0543	0.0169	0.0066	0.0869	0.1092	0.1185	0.0171	0.1468	0.1567	0.0041	0.0125	0.0090	0.0309	0.5056	0.6131	0.2699	0.3782	0.4303	0.0755	0.7405	1.3697	0.3549	0.0145	0.2009	-0.0148	-0.3656	3.0269	19.7647	17.8119	47.5633	0.2030	0.2001	0.0029	0.1965	0.1961	0.0004
10	18	1.2124	5.0000	1	0	N	N	N	0.1621	0.1849	0.0675	0.3195	0.3227	0.0575	0.0315	0.0250	0.0736	0.1282	0.1361	0.0610	0.2091	0.2213	0.0262	0.0315	0.0229	0.0776	0.7909	0.7362	0.9034	0.6545	0.6859	0.4554	1.0021	0.9152	1.0545	0.0530	0.5968	-0.0110	0.3643	3.0269	39.1115	17.8119	61.7758	0.3008	0.2857	0.0151	0.2671	0.2650	0.0021
11	15	2.0223	6.0000	1	0	N	N	N	0.6282	0.8442	0.5919	0.6088	0.6949	0.3048	0.6620	1.8431	0.8463	0.4872	0.4577	0.7629	0.4233	0.4285	0.3551	0.6020	0.5143	1.1330	0.7755	0.5421	1.2890	0.6953	0.6167	1.1653	0.9094	0.2790	1.3387	0.1784	1.0807	0.5680	1.5154	22.1613	52.0280	47.3712	42.4322	8.8238	7.4879	1.3359	4.9254	4.6296	0.2958
11	17	1.7673	5.0000	0	0	N	N	N	0.2298	0.2335	0.0882	0.2821	0.2861	0.1172	0.1340	0.1308	0.0699	0.1700	0.1830	0.0566	0.2099	0.2213	0.0679	0.0981	0.1075	0.0468	0.7396	0.7838	0.6419	0.7439	0.7733	0.5792	0.7321	0.8220	0.6699	0.0355	0.3703	-0.0978	-0.2317	22.1613	19.7647	47.3712	47.5633	1.8544	1.7908	0.0635	1.4723	1.4369	0.0354
11	18	1.0934	4.0000	0	0	N	N	N	0.3050	0.3702	0.0642	0.5440	0.5924	0.1356	0.1638	0.1765	0.0347	0.3758	0.4041	0.1561	0.4888	0.5137	0.1467	0.2810	0.3029	0.1596	1.2320	1.0916	2.4323	0.8985	0.8672	1.0819	1.7157	1.7160	4.6024	0.0497	0.6852	-0.2134	1.6982	22.1613	39.1115	47.3712	61.7758	5.3819	5.1269	0.2549	3.1931	3.1281	0.0650
12	15	1.5971	5.0000	1	0	N	N	N	0.8338	0.9924	0.3160	0.8406	0.9343	0.2819	0.8230	1.2104	0.3309	0.5513	0.5829	0.2587	0.5533	0.5773	0.2572	0.5480	0.5933	0.2602	0.6613	0.5874	0.8188	0.6582	0.6178	0.9126	0.6658	0.4902	0.7862	0.0479	0.6532	-0.4245	0.6254	21.9080	52.0280	49.1672	42.4322	10.2834	9.8131	0.4703	6.5130	6.2862	0.2269
12	17	1.3421	4.0000	0	0	N	N	N	0.4886	0.4092	1.0532	0.4549	0.4162	0.9241	0.5428	0.3625	1.1637	0.3676	0.3373	0.6272	0.3381	0.3208	0.5467	0.4168	0.3672	0.6951	0.7524	0.8243	0.5956	0.7433	0.7707	0.5915	0.7679	1.0129	0.5973	0.2176	0.3311	0.3978	-0.5057	21.9080	19.7647	49.1672	47.5633	4.3379	3.5627	0.7752	2.4925	2.1834	0.3091
12	18	0.6682	3.0000	0	0	N	N	N	0.4899	0.4645	0.5477	0.5972	0.6106	0.4569	0.4065	0.3065	0.5807	0.5607	0.5606	0.5611	0.6266	0.6379	0.4922	0.5122	0.4986	0.5864	1.1444	1.2069	1.0245	1.0492	1.0447	1.0774	1.2601	1.6267	1.0098	0.1394	0.4430	0.3084	0.1537	21.9080	39.1115	49.1672	61.7758	8.7332	7.6649	1.0683	4.1364	3.8846	0.2518
13	15	1.2206	4.0000	1	0	N	N	N	0.8040	0.7798	1.0355	0.7520	0.7806	0.5295	0.9003	0.9241	1.4650	0.4670	0.4502	0.6092	0.4834	0.4920	0.3829	0.4415	0.3801	0.7965	0.5809	0.5773	0.5883	0.6429	0.6303	0.7231	0.4904	0.4113	0.5437	0.1599	0.4868	0.4502	0.2011	20.3511	52.0280	47.7992	42.4322	8.8546	7.6339	1.2207	5.5730	5.2256	0.3474
13	17	0.9656	3.0000	0	0	N	N	N	0.4997	0.4652	0.4315	0.6150	0.6058	0.5181	0.3113	0.2343	0.3772	0.3594	0.3765	0.2287	0.4486	0.4662	0.2585	0.2188	0.2217	0.2045	0.7192	0.8094	0.5299	0.7293	0.7696	0.4989	0.7029	0.9463	0.5422	0.0798	0.3119	-0.0590	-0.7172	20.3511	19.7647	47.7992	47.5633	4.5052	4.1722	0.3330	3.4399	3.2714	0.1685
13	18	0.2917	2.0000	0	0	N	N	N	0.5694	0.5534	0.4588	0.7565	0.7609	0.6014	0.4395	0.4272	0.4008	0.6023	0.6330	0.4104	0.8901	0.9218	0.5674	0.4019	0.4120	0.3535	1.0578	1.1438	0.8945	1.1767	1.2115	0.9433	0.9145	0.9644	0.8819	0.1036	0.4121	0.0678	-0.1309	20.3511	39.1115	47.7992	61.7758	9.8331	8.9096	0.9234	5.9642	5.6246	0.3395
14	15	0.9620	3.0000	1	0	N	N	N	0.6583	0.6984	0.5800	0.7118	0.7300	0.6139	0.5443	0.7344	0.5174	0.4232	0.4240	0.4167	0.4851	0.4855	0.4801	0.3185	0.3105	0.3601	0.6429	0.6071	0.7184	0.6814	0.6651	0.7821	0.5851	0.4228	0.6960	0.1254	0.5606	0.1942	0.4948	15.6538	52.0280	47.8653	42.4322	7.9517	7.0656	0.8861	5.7296	5.2481	0.4815
14	17	0.7070	2.0000	0	0	N	N	N	0.5140	0.4724	0.6428	0.6332	0.6113	0.7838	0.2913	0.2081	0.5411	0.3806	0.3789	0.3928	0.4755	0.4778	0.4539	0.2107	0.1816	0.3377	0.7405	0.8020	0.6110	0.7510	0.7816	0.5791	0.7235	0.8726	0.6241	0.1510	0.3619	0.2168	-0.4202	15.6538	19.7647	47.8653	47.5633	4.9064	4.2626	0.6438	3.9328	3.5803	0.3526
15	17	2.4603	4.0000	1	0	N	N	N	0.6813	0.5812	1.0997	0.8397	0.7424	2.3016	0.4696	0.3156	0.4999	0.4752	0.4799	0.4332	0.5005	0.4921	0.5953	0.4218	0.4524	0.2366	0.6975	0.8258	0.3940	0.5961	0.6628	0.2586	0.8983	1.4336	0.4733	0.1013	0.2015	0.0506	-1.0910	52.0280	19.7647	42.4322	47.5633	10.1638	9.2288	0.9350	7.2616	6.5573	0.7043
15	18	1.7864	3.0000	1	0	N	N	N	0.6319	0.5500	0.7709	0.8155	0.7813	1.0355	0.4249	0.2723	0.6337	0.5675	0.5838	0.4249	0.6754	0.6891	0.5097	0.4245	0.4344	0.3621	0.8981	1.0616	0.5512	0.8282	0.8820	0.4922	0.9990	1.5955	0.5713	0.0833	0.2446	-0.1597	-1.1784	52.0280	39.1115	42.4322	61.7758	15.7737	14.5608	1.2129	10.7017	10.0822	0.6195
[truncated: 48 more columns]
