# Supplementary material for: Sodium Channel β Subunits—An Additional Element in Animal Tetrodotoxin Resistance?
Source: Int J Mol Sci. 2024 Jan 25;25(3):1478. doi: 10.3390/ijms25031478 (PMC10855141; doi:10.3390/ijms25031478)
Supplement: Supplementary file 1 [file ijms-25-01478-s001.zip › CSUBST results/SCNB3/csubst_instantaneous_rate_matrix.tsv]

-8.637674238288598483e-01	1.044149717756535228e-02	3.929569411929230149e-01	3.771162524625699952e-02	2.556418810123274252e-02	2.256909296037601636e-03	1.863109085679413163e-03	1.063919560062491498e-02	5.139673256038131827e-02	4.049219234268879204e-03	1.836669421117656520e-02	8.480179600217432195e-03	5.633483203125539719e-03	8.709718582880146684e-04	8.750175692533343833e-03	3.211966400694964315e-03	4.055728509128566500e-02	1.339337481044529203e-03	5.611366550542837457e-03	2.946958429679690655e-03	9.731052854266036833e-03	1.452336750390913124e-04	2.687210081530572877e-06	2.651168099749690032e-03	1.430785146786921723e-02	1.383210704031233220e-03	1.544710838263778515e-04	7.381875131535419257e-03	2.626715083841482754e-03	4.596737990463872856e-05	9.662436841571498357e-07	7.380874329495447144e-04	9.912467360204120503e-02	1.293570897103854056e-03	9.741560381935170793e-03	1.243364090760649271e-02	9.906088344526395653e-03	9.503547849315441482e-05	4.930126818465145715e-06	3.135239700779474982e-03	7.657236706508578628e-03	4.008799066306379370e-05	8.164709478317836214e-06	2.709931207423189469e-04	9.564694689095262076e-03	5.040653973703265370e-05	7.129746305009941041e-06	2.721101103578789718e-03	1.321958401682801851e-03	5.659486081847584296e-03
9.454899019055241008e-03	-7.502707703672297779e-01	3.156296980867434598e-02	3.204737240526668307e-01	4.361961728699539215e-03	3.396071373938917837e-02	7.674388177388899446e-03	3.586924164072747591e-03	2.420385314194471813e-03	5.000542963997448714e-02	5.902833808910412303e-03	3.845233772396986199e-03	1.758846526183469082e-04	6.639779425839356999e-03	6.964740086552025609e-03	3.683374549041942229e-04	4.760291268393226742e-03	2.056943785253159684e-02	1.937042616416661048e-02	1.510638086930668521e-03	6.922727850887122093e-04	6.235087672978874285e-03	6.253858818524005679e-04	1.028528169121524398e-05	7.764626995817084341e-05	4.028826725863395540e-03	9.131044523645534539e-04	1.326325862857440098e-05	8.807812674474231173e-05	4.030028621784192445e-03	9.639246993151727276e-04	3.998044267643048195e-06	8.495243071128267751e-03	6.641197559748052148e-02	2.280006432730392538e-02	7.640454751840873929e-03	4.443906641037577367e-04	9.779461762147931281e-03	7.006610315180103075e-04	1.926866670213241790e-05	3.007291956430401068e-03	1.555248813036053286e-02	2.072087634132952546e-03	3.283838247452068923e-05	3.190014297524866799e-05	5.628086041975461327e-03	5.017420430810622719e-04	3.984141480820643016e-06	1.501722825575181261e-02	5.644026977346032568e-04
2.953597923999094488e-01	2.619932788040288396e-02	-8.135893912890963531e-01	9.534372413118736428e-03	4.299278531670221865e-03	1.572355179303696476e-02	1.068489406091015920e-02	3.525657164492533059e-03	1.058475228742837559e-02	1.125359808227637676e-02	7.193159666472609404e-02	2.549598708672485420e-03	4.749484930113032164e-04	4.404234542311744049e-03	1.581241006473368613e-02	6.008228353170559644e-04	5.818876468179828843e-03	5.334507844040145552e-03	4.492986417967023693e-02	1.063496160620377171e-03	1.120354089971106547e-04	3.557756315930582069e-03	3.680317723442175313e-03	2.368253140695918309e-03	1.611127430083012456e-04	1.270009854206486169e-02	5.365881865839785408e-02	2.339134150918870808e-03	4.113139481408529940e-06	4.801371123590449748e-04	3.672609422594113639e-03	4.768818741301989600e-04	1.355642292068489144e-02	1.038116921192937248e-02	9.566399726871163689e-02	3.866571471695152626e-03	4.699698057445797126e-05	6.461514020283292206e-03	7.764765626462826788e-03	3.895228392421595364e-03	1.887601228001963577e-05	2.467504738598586510e-03	5.245720079333739821e-03	1.203925727672986460e-04	7.076915715084802713e-06	1.466360193541812670e-03	1.152155920382396705e-02	9.742644004862355050e-04	4.336461932249223786e-03	8.828045201525635448e-04
4.739712462644322943e-02	4.448105240949582484e-01	1.594272108423133022e-02	-8.947326199812839498e-01	2.087347104546298168e-02	1.703956933529931703e-03	2.094685025222849627e-03	2.492658236490279122e-02	8.279979469974800207e-03	7.799687639459544804e-03	4.466801849682334319e-03	3.258410666048735388e-02	2.163279091375332371e-03	5.429764178232535619e-04	6.639144763620912632e-03	3.470795774635120415e-03	2.219341225208347132e-02	1.760408404977345910e-03	4.067210433473272824e-03	8.819377608386826800e-03	8.971047280668490191e-04	2.249868130345774580e-06	1.772903236717121860e-05	8.444226993494693620e-03	4.658496155641399353e-05	3.173807620314749090e-07	1.373605268615633452e-05	2.845569576219936832e-03	1.185359548927866031e-04	0.000000000000000000e+00	3.864974736628599343e-06	3.142462794367435492e-03	4.282130278291994274e-02	4.064086973802378752e-03	9.150024608215482844e-03	7.255524330794702048e-02	9.075500904177622764e-04	7.775630058530816401e-07	3.857159384322004809e-05	9.324932788670792921e-03	9.758265573358492970e-03	1.571034772055800884e-05	1.374632485950568828e-03	7.353094972534358724e-03	1.194432110385686748e-04	0.000000000000000000e+00	2.319938175930695603e-05	4.302805271464585878e-03	1.316417148077871861e-03	9.060658686188504535e-03
3.479149859931084110e-02	6.555847805264395159e-03	7.784492489296377347e-03	2.260263432733565503e-02	-1.248830543102333213e+00	2.112135511283809164e-01	1.816470449435302892e-01	3.866697367388167161e-01	1.163722284295924496e-02	5.343858659845654620e-03	5.033288674467235879e-03	1.571306770149419330e-02	1.908018860729347732e-02	1.850228749522175864e-03	2.713121698387690670e-02	4.291794661523721036e-03	2.094677229731666673e-02	2.046172442273508634e-04	2.560059165477663324e-05	2.699433610316071984e-04	9.502800077995636474e-03	3.073647971821336935e-04	9.831911812936617093e-05	3.952572621394248240e-03	1.682934827492633305e-03	0.000000000000000000e+00	0.000000000000000000e+00	2.456622431518969531e-06	5.721807111280177542e-03	2.552551660593564594e-06	1.932487368314299671e-06	1.038279981021240186e-05	5.112956131573648255e-02	8.160240725410635614e-05	5.126235557157185198e-05	1.911485818540374897e-03	2.934180656366954659e-02	3.397950335577966190e-04	5.098692150349597076e-04	4.699901832578366745e-03	5.006111506786798011e-03	0.000000000000000000e+00	4.300926409131157291e-06	2.969635265265714908e-06	5.239287855704732877e-02	6.568520592675498307e-05	4.223543497677650460e-04	7.596879942242750578e-04	1.642766200665999590e-03	2.520476143893112930e-03
2.043658023971057190e-03	3.396071373938917837e-02	1.894254664830437654e-02	1.227654011165265659e-03	1.405318509476235211e-01	-1.130286590830038351e+00	2.657601532921148868e-01	1.695120248739452329e-01	1.917712678146889411e-04	5.693427054622741956e-02	1.383267606151584962e-03	1.808066363759589391e-03	1.409727687948846649e-04	4.034336350628303647e-02	1.378390607839905316e-02	5.012608080457668083e-04	8.389252395230297962e-04	9.048964257747217285e-03	1.214089379840629750e-02	3.686721148441334503e-06	2.533258564708872041e-04	1.020604633272327241e-02	3.454664172473843452e-03	4.732409328726513487e-04	9.703450062697594993e-06	6.915731472029986761e-03	2.488731910741516051e-04	4.421086209524800608e-06	4.113139481408529940e-06	1.925117302408502554e-02	2.033446029827519746e-03	4.797653121171657496e-06	4.813491175919741918e-03	2.465648120724075673e-02	2.203400409004522068e-02	1.149095122557824331e-05	8.294827646301127910e-04	3.731141267339384282e-02	7.455446196759082239e-03	1.741588798289577314e-03	1.201200781455795004e-06	7.265727774724342440e-03	3.151662467019061360e-06	6.228448496437455143e-07	2.643038941683388866e-05	7.475357748185008921e-02	3.311563979378269896e-03	4.078680431212996545e-05	1.211518138862321785e-02	1.405373136504828974e-06
4.558671167087926211e-03	2.073717656443383253e-02	3.478274024083519850e-02	4.077950634210440566e-03	3.265781978240065997e-01	7.181178610233743820e-01	-1.835849185890986446e+00	1.467967607934758112e-01	7.769219880749485448e-04	3.479325889073379280e-02	7.525777614736267086e-03	3.693707894653314606e-03	1.303633039066569863e-03	1.179553933831508153e-02	4.374935312834106471e-02	1.314647919149100749e-03	3.599411647196631633e-05	9.622237926530716580e-04	3.474289326491226959e-02	2.521324015278039710e-04	7.792164444287461933e-04	5.100204972167114714e-03	6.307045915625518820e-03	8.549117561732530023e-04	1.358669703343563964e-05	6.647726755315143507e-05	4.180214082197505204e-02	1.915664996259189336e-05	2.471518274542975202e-06	1.276275830296782297e-05	2.024148004889687533e-02	3.198435414114438472e-06	1.520456433595891396e-04	2.316374593751253409e-03	8.854024266759967510e-02	8.755940383783635764e-04	3.416708372781236507e-03	8.613739303772989866e-03	2.931814471563715108e-02	1.573114827575672944e-03	2.005576304752085983e-06	9.043951508652779833e-05	5.051409864728419706e-03	2.079856908631793138e-06	3.414206665598164373e-05	2.689567596953172245e-04	1.142421784883069363e-01	6.574508721571147463e-05	5.472203428064128551e-03	5.102837166935076480e-04
2.005749990281746609e-02	7.467858505528506170e-03	8.843041740448483179e-03	3.738987354735418683e-02	5.356326681054099925e-01	3.529184780162465951e-01	1.131057009392354429e-01	-1.438422216905310913e+00	3.826215951691378046e-03	7.546223748176635569e-03	3.044307530511333217e-03	3.240014419080832625e-02	2.970228119818070934e-03	2.870877613517722714e-03	1.334130490157057862e-02	1.836473570573576505e-02	4.722102696326963694e-03	2.539046096251799272e-06	5.719431720845949418e-04	2.945424753681938779e-03	3.225568688710764905e-03	6.304903893398667051e-04	7.521566559913379641e-05	1.126515050368083123e-02	4.854058713422557930e-06	0.000000000000000000e+00	0.000000000000000000e+00	1.437274272536279021e-03	2.633863102380602057e-05	1.287000837274066075e-06	1.932487368314299671e-06	1.007040716948156417e-02	1.103573088637355148e-02	3.844120556394991573e-06	2.054225730846007212e-03	1.909613142947082925e-02	4.094764763899078411e-03	6.662678209486438182e-04	2.440719629506541669e-04	3.420749436243532282e-02	2.626554208736822917e-05	0.000000000000000000e+00	3.899036564343492542e-06	2.115303453914196830e-03	1.216581235906181335e-04	2.682254731084587351e-05	1.342830456928038039e-04	3.914980836382898205e-02	1.844006060751707867e-05	7.268347556289784725e-03
1.328230167290753161e-01	6.907616514667368722e-03	3.639251910059643907e-02	1.702512632590323996e-02	2.209764787033834110e-02	5.473022699430448584e-04	8.205692907757883726e-04	5.244925237149979450e-03	-1.055918313493988681e+00	4.893521376595474058e-03	4.317512943248117963e-01	1.077912714999242245e-02	6.584030144432094153e-03	4.665488264356867096e-04	9.714917875713675183e-03	1.682405429231560333e-03	1.566563834424955851e-02	2.384462995685881299e-04	5.682466196797578081e-06	1.347258991059075133e-03	4.606763091430268568e-03	4.499736260691549161e-06	0.000000000000000000e+00	1.234555553155148070e-04	1.491211830153791884e-01	5.197908097534628159e-03	3.386908732353050011e-02	7.278327453337883612e-02	2.480192819075194375e-03	1.287000837274066075e-06	0.000000000000000000e+00	5.751126102576227609e-05	2.932817368952273657e-02	1.746885164235192892e-05	2.508062742761868697e-05	6.264315700326857604e-04	4.952046746614310185e-03	0.000000000000000000e+00	0.000000000000000000e+00	2.008348917666954493e-04	1.006476482275531041e-02	1.149571789534592329e-05	4.904959795147987786e-04	2.094148973485225531e-04	7.571786603695750996e-03	5.354062510928338654e-06	3.804994142051936802e-06	4.337447044001211446e-04	1.875067865681565287e-03	5.140770126335047693e-03
7.633773966244608578e-03	1.041096649881435993e-01	2.822623781292270956e-02	1.169953145918931764e-02	7.402558307491111621e-03	1.185352845798505056e-01	2.680792078466373921e-02	7.546223748176635569e-03	3.569863955057353891e-03	-1.195468533152999946e+00	1.265272866888670494e-02	1.873169336863121093e-01	1.818102189732962511e-04	9.025001315074498986e-03	9.678913630068451332e-03	4.514870437203939322e-04	2.934781673841286610e-03	1.197199440241562482e-02	2.788897388101155631e-02	1.658205245432280481e-05	4.849391349275036046e-05	1.567442113190774949e-02	6.860971671821998203e-04	1.337408370067300425e-05	1.654790621683077580e-03	6.165004618357713094e-03	1.904482001692289761e-02	1.618038306801189083e-03	1.646467321129364389e-05	6.446008043529023734e-03	4.776004495976769130e-04	3.998044267643048195e-06	1.353539813339584875e-02	4.878952944201136316e-02	5.032293314375248239e-02	2.565627231600036144e-04	6.794613670318659648e-04	3.826880008373388653e-02	2.047792613466419692e-03	7.724865025505005798e-05	3.203967134379833055e-03	3.350149039063583800e-02	8.107218078416106311e-03	1.813118040657130288e-03	8.873155772539532130e-06	9.958216744411383867e-03	1.536774333100587994e-04	2.957718590846510710e-06	1.067891923896761158e-02	1.405373136504828974e-06
4.267009766232938983e-02	1.514464431781054922e-02	2.223340260546079195e-01	8.256815540321890343e-03	8.592179656413765493e-03	3.548989615782853751e-03	7.145687836214232799e-03	3.751570896185683901e-03	3.881400524738207181e-01	1.559225149095129319e-02	-1.305527376294092434e+00	9.685072167408296726e-03	2.679723430826708250e-03	2.359758637253048501e-03	2.878464761509189757e-02	1.356229962867472414e-03	4.774832689658880229e-05	1.577774445884822440e-03	2.258017407730720030e-02	4.618822567331263423e-04	8.611286852177518823e-05	3.895552923188277603e-04	1.795030117778700614e-03	6.481336216512197145e-04	7.135195134874187939e-02	1.907571330021534325e-02	2.594805182102940533e-01	2.835596690148621535e-02	5.760818331103846741e-06	2.042041328474851676e-05	1.113112724149036611e-03	1.158221309050531581e-04	1.940074317694526847e-04	2.186282741757303587e-04	7.314917919920034539e-02	3.240283795506078706e-04	4.740453083959477007e-05	3.054958654107218320e-05	1.921235644327686995e-03	6.578604085346548020e-04	1.775921730347506614e-03	1.712035842952431099e-04	1.099051683890344550e-02	2.638025993977710475e-04	2.784847367271920345e-05	5.385403364650846796e-05	1.161369178042860259e-02	6.983592265483206437e-04	8.296795883692701518e-03	2.429102659448980489e-03
2.955214103106075171e-02	1.479832391195203684e-02	1.182086674020879635e-02	9.034684119498766208e-02	4.023497638715937269e-02	6.958316005983873967e-03	5.260735486324418127e-03	5.989117562543357087e-02	1.453548964165644712e-02	3.462525137837890732e-01	1.452760825111244422e-02	-1.129654447200733713e+00	2.277899127748348254e-03	7.085443088687945522e-04	9.735923000489926302e-03	5.207658022627560841e-03	1.485316007818192861e-02	4.228631917654651542e-06	1.637120477548661577e-03	4.238018682094659047e-03	1.964773611540730877e-04	3.374802195518661871e-06	6.986746211979490667e-06	1.110054309659347892e-02	2.477814946000462919e-03	8.469398982092858695e-05	3.501363236187821320e-04	3.221341049849311272e-03	5.762029859669798646e-05	1.287000837274066075e-06	2.898731052471449507e-06	3.910899017894088787e-03	3.654503068592582227e-02	9.439992252413018868e-06	7.897216682074919419e-03	3.500355472823876019e-02	1.355447831803091759e-03	8.380401285305436431e-06	6.548272176724866404e-05	3.368161489670692260e-02	1.264535165158749488e-02	7.564630442095778094e-04	4.829503214114345792e-03	1.324908334713027942e-02	8.515258317482762949e-05	2.533385675902677490e-06	5.016681596996631838e-05	6.772446272564055202e-03	5.541253604930007066e-06	6.136028727979315686e-03
1.524354278492793049e-02	5.255847266477659940e-04	1.709814574840691362e-03	4.657412632019831966e-03	3.793590440744231546e-02	4.212598032223611815e-04	1.441664772614794678e-03	4.263150948444759634e-03	6.893866857111250260e-03	2.609511378204957817e-04	3.121089642962872248e-03	1.768721675663423223e-03	-9.872307217056615070e-01	2.188656177856926899e-01	7.088644900493146217e-02	2.380037148764925503e-01	4.919704594323729557e-03	2.539046096251799272e-06	9.438006140009818944e-07	1.314406209269631143e-04	4.485532975062539798e-03	0.000000000000000000e+00	0.000000000000000000e+00	2.160016405224974420e-05	5.687416581962556313e-04	0.000000000000000000e+00	0.000000000000000000e+00	0.000000000000000000e+00	2.665732361307980927e-02	2.920376499886492578e-03	1.349483536256279896e-03	1.526815548427335606e-02	1.586309227687228429e-02	0.000000000000000000e+00	4.771436437449408260e-06	2.407138440993223782e-05	1.055261321513102299e-02	0.000000000000000000e+00	7.978213523657288824e-07	2.602502387534062430e-05	2.084072630818827043e-03	0.000000000000000000e+00	5.499545244462792373e-07	8.675338977180740752e-07	1.522220530410212658e-01	4.027482524988909747e-03	3.366100997357990982e-02	3.481164552491766012e-02	7.835948292216021694e-04	6.942216181621047380e-03
5.257835364993264544e-04	4.426519617226237421e-03	3.537259238707069365e-03	2.607996967497517335e-04	8.207051408641672513e-04	2.689557567085535880e-02	2.910185558534429239e-03	9.192836452733914830e-04	1.089838465952129023e-04	2.889895434223330867e-03	6.131656301523669616e-04	1.227399590166415632e-04	4.882828743250362119e-02	-8.943141464951520625e-01	4.538800708327623418e-02	1.973162215470261327e-01	1.329663524751019084e-04	1.193902414207753324e-03	2.081965166947790952e-03	1.536953083216876455e-06	4.181958276179434394e-06	3.167087807609760171e-03	1.423762551246064386e-04	1.029600669819252860e-06	5.824870456107069516e-06	1.114748585629933043e-03	4.290241124401937160e-05	4.921586535131381365e-07	1.229804474369831317e-03	8.077425319867397036e-02	6.816846431032452802e-02	4.727263311489820694e-03	4.026751536318910795e-04	7.894315170465083078e-04	1.956533628402331790e-03	8.633630616713527118e-07	6.317029109620207971e-06	9.267894421008233963e-03	4.734762871924306897e-05	3.668150997471408455e-06	9.009005860918462527e-07	7.760659736291690858e-04	2.079956214251953526e-06	0.000000000000000000e+00	4.237762473594645224e-03	1.955621216308750798e-01	1.288283095274921075e-01	7.778138121273576663e-03	7.880124397344213591e-03	1.405373136504828974e-06
6.289188779008342452e-03	5.528262443700669888e-03	1.512061712440158912e-02	3.796760911695709530e-03	1.432867396960999136e-02	1.094097544972924725e-02	1.285137248145018680e-02	5.086372493723782806e-03	2.701961534182865596e-03	3.690085821463597298e-03	8.905250355919056351e-03	2.008034118851047180e-03	1.882921301693491617e-02	5.404009593352577384e-02	-5.583601323778443204e-01	1.674732759240011443e-02	5.594814984913903076e-03	1.525350611779858513e-03	1.641772628075174878e-02	1.060425531539408448e-03	3.921145967615922295e-04	9.907622417746628836e-05	1.267963354055666068e-03	8.754930445626607190e-04	7.279221124474828718e-05	1.390221084980810824e-04	5.722375139427493020e-03	1.198531446385893196e-04	9.905948224296350080e-03	3.077173956892987478e-02	6.174454501449892774e-02	1.478089081033294450e-02	1.492101501260356157e-03	2.768496696912571119e-04	1.605557775070716800e-02	1.214155696133772553e-03	5.554438213507414956e-03	2.924742769393689091e-03	8.564325820237557799e-03	6.540820680210538210e-03	4.045901632110572186e-04	2.604809257090380157e-04	2.892189691965887672e-03	1.528138716371471595e-04	7.685692533354196790e-03	9.153435855573597776e-03	5.170628704648796981e-02	5.809067356937281171e-03	9.246320473639706161e-03	3.566352409022875529e-03
5.059947069587958195e-03	6.408062571620912673e-04	1.259258819226158344e-03	4.350381005193336599e-03	4.967899299982937375e-03	8.720564742714024924e-04	8.464171534247635865e-04	1.534587504177920350e-02	1.025575912339786759e-03	3.772699954375894628e-04	9.196353857799983598e-04	2.354146777352184895e-03	1.385638066061772034e-01	5.149142493795682007e-01	3.670647143539751411e-02	-1.026702795377060884e+00	9.954000128473766088e-04	0.000000000000000000e+00	7.587763686312059511e-05	6.335523788318812377e-04	2.424228938222765936e-05	1.124934065172887290e-06	1.612326048918343853e-06	3.140871918332471639e-03	1.941623485369023172e-06	0.000000000000000000e+00	0.000000000000000000e+00	3.187936823951119294e-04	8.048069168408285290e-03	3.947017067780014821e-03	2.465522598420192245e-03	4.035350866774421036e-02	1.694799763683734395e-03	0.000000000000000000e+00	2.026025318055440963e-04	1.376570733044852604e-03	2.425996578261614488e-05	6.911671163138503585e-07	8.285067889951801154e-07	7.776074153264171326e-03	3.035176974571339267e-06	3.962592161245914648e-06	5.711066215403667944e-07	3.892502254536961328e-04	3.486669420517469337e-02	1.197800417993647067e-02	3.521847165347223585e-02	8.840962558818066253e-02	5.541253604930007066e-06	4.273436825969696533e-03
7.345020134642286924e-02	9.520582536786453484e-03	1.402028503356714945e-02	3.197948379630925070e-02	2.787405132477572059e-02	1.677850479046059592e-03	2.664131455405380889e-05	4.536193141353461918e-03	1.097828198927724985e-02	2.819239088256984480e-03	3.722113671466372072e-05	7.718965080000057301e-03	3.292715673366276245e-03	3.988990574253057524e-04	1.409717161553109520e-02	1.144318125005645663e-03	-8.913430208511390340e-01	7.018819543956298333e-03	3.524121015784839051e-01	8.105670996159632796e-03	9.820507555517438494e-03	8.770501566867699907e-04	4.153115951860154040e-04	4.666547060879013692e-03	2.205721618292390274e-02	6.951572161318804715e-04	4.200319686735785527e-03	4.855945917428078351e-03	7.303930150271808162e-03	1.539982301854238289e-03	9.212995493626402205e-04	6.409531301743078870e-03	1.352615424988212744e-01	2.953379431773618495e-03	2.100129396264751452e-02	1.452879693938576196e-02	1.366492443988298958e-02	3.250904531582194919e-04	1.191617789110351578e-05	3.957398477311546182e-03	5.914766272923221470e-03	2.267358829224561654e-04	2.135656736599717790e-05	2.380824437763217358e-04	8.197134749412490415e-03	1.764751238358184919e-04	1.721482786598255195e-05	2.036693124995512649e-03	2.439259836890189138e-03	5.891433225799179441e-03
3.277102347236614081e-03	5.558124696322367525e-02	1.736552553485409128e-02	3.427178065009088732e-03	3.678756837704499666e-04	2.445145661135949763e-02	9.622237926530716580e-04	3.295357699390633179e-06	2.257629857617483361e-04	1.553812039462453519e-02	1.661698618538270380e-03	2.969039431544755122e-06	2.295945938100031518e-06	4.839115104395256065e-03	5.192682933718667168e-03	0.000000000000000000e+00	9.482873213643083429e-03	-6.569507801762184407e-01	4.922053907102102999e-02	1.267763484613138592e-01	8.385853163852221475e-04	8.557771847918236099e-03	2.386563706774746333e-03	6.604781046820734896e-04	2.459252838785768586e-03	1.156739927392356169e-02	3.092264101293397752e-02	1.156426856494239359e-03	3.630163618591590331e-04	1.324954491965278126e-02	9.111291444128260739e-03	7.101253536473625151e-04	4.655695538541644932e-03	2.373931783626339817e-02	3.462558015942613504e-02	9.607791937966036946e-04	5.343198476082831265e-05	1.202658429070752044e-02	1.943789440250333822e-03	1.319374469446237762e-06	5.343198476082831265e-05	7.935811910655735796e-03	3.787212477706082244e-04	5.060614403355433164e-07	3.792362467167581199e-05	1.282452063898139628e-02	1.629571860137816021e-03	1.229006355100604940e-06	9.832634360628900172e-02	3.219831008589158286e-03
6.518254073862892600e-03	2.484893053382988826e-02	6.943706282312672728e-02	3.759088430937418835e-03	2.185101004877399214e-05	1.557468194341009651e-02	1.649410084293814749e-02	3.524094292642453857e-04	2.554239856136284413e-06	1.718411521961317814e-02	1.129008703865360015e-02	5.457068258495537507e-04	4.051669302529467509e-07	4.006205700035900437e-03	2.653369903959877998e-02	5.595017667684650415e-05	2.260421055579163729e-01	2.336732662967665186e-02	-9.103343667777182846e-01	3.625043122899278096e-03	1.720642462440461016e-03	6.205815951158022079e-03	4.690925001738379709e-03	1.152230399597516716e-03	2.881257235548089629e-03	9.474347826152345470e-03	6.606465856041807139e-02	1.421466803919204562e-03	6.387723787555935279e-04	9.066298848191113244e-03	1.942964210546803405e-02	9.585492860959099297e-04	2.355158046204523098e-02	2.258588703032938377e-02	1.857659066133836856e-01	2.690259856431307783e-03	2.379879048259293819e-05	1.097101659149510126e-02	1.579917441306751685e-02	5.930950705674422696e-04	3.099527016435042359e-06	4.708581640308453706e-03	4.471574477787225443e-03	1.877988443970471570e-05	1.958306829555909049e-06	1.810456650036841413e-03	1.756562616086531844e-02	1.296534176809429196e-04	1.023272518480174836e-02	1.115454350672410262e-03
2.053940723716148054e-02	1.162733557819363092e-02	9.861509853025314520e-03	4.890745764650876459e-02	1.382437212555806538e-03	2.837658096073027188e-05	7.181953255640476487e-04	1.088914605906656299e-02	3.633516672856293515e-03	6.130334543719340905e-05	1.385646770199379027e-03	8.476037364189318093e-03	3.385591751149050481e-04	1.774482196077666564e-05	1.028291424523062984e-02	2.802989312407717405e-03	3.119455201552343016e-02	3.611205077382879658e-01	2.175025873739567031e-02	-7.457434836490317576e-01	2.672084643912757667e-03	1.069577934715838091e-03	3.540628678399099466e-04	8.314604559167241768e-03	6.318957624763715634e-03	7.938626331236691563e-04	4.429869990239196538e-03	1.026432741091651453e-02	2.657172911989526612e-03	1.229686399987460921e-03	1.235190711901691402e-03	8.055041515305342431e-03	1.985907476122957330e-02	2.455565819720467117e-03	9.739664041812595360e-03	1.535125303694459195e-02	4.211173989630517095e-04	9.710897984209596558e-06	8.195466414993801902e-04	6.097829828128556971e-03	1.046267330661952060e-03	1.180376392908235477e-05	5.926817605763362454e-04	2.158580048734978947e-03	2.645199831978070843e-04	9.794016788283546897e-06	1.190889283080857463e-03	4.567676399335278067e-03	1.048346691042482959e-02	3.741782956901353735e-02
2.381002294128924113e-02	1.870609440558860517e-03	3.647110122671900156e-04	1.746491119534397543e-03	1.708482141682194158e-02	6.845188036553760333e-04	7.792164444287461933e-04	4.186376383220354221e-03	4.361722501460573755e-03	6.293890900122918648e-05	9.069334025165685367e-05	1.379521897464768281e-04	4.056067051918254424e-03	1.695027769387621707e-05	1.334858201741590629e-03	3.765291755111955423e-05	1.326813254841185778e-02	8.385853163852221475e-04	3.624331995353311658e-03	9.380722686076702586e-04	-9.361875762398941259e-01	1.807714319377784484e-01	9.914875819409860180e-02	4.388962537543021902e-01	2.924584376929533630e-03	7.943853779081916155e-06	1.442215521584202370e-04	2.644852262307511052e-04	6.504636294170346340e-03	3.562632817714160420e-04	1.129594080704517329e-03	7.955986939753071328e-04	3.910092497369397485e-02	8.933930812077476419e-05	1.095595212752806572e-04	3.039716333774475105e-03	1.326100995211149970e-02	2.259598095009055126e-04	1.823124074944455341e-04	5.030702358895787832e-03	5.965291780793206301e-03	1.260188319830856418e-06	8.841576585328641429e-06	1.394727574023672871e-05	9.887572215813834539e-03	1.402503204082204097e-05	2.648719223156542895e-05	1.245888310527811101e-04	7.964936362241892233e-04	3.893852810971138063e-04
2.830825869406017369e-04	1.342129041471723863e-02	9.226046039616594627e-03	3.489202269943023441e-06	4.402089044388185816e-04	2.196894719077721603e-02	4.062875147319566782e-03	6.518629449107095873e-04	3.393868874589389011e-06	1.620575744146394645e-02	3.268302876234233556e-04	1.887601228001963577e-06	0.000000000000000000e+00	1.022593605677388738e-02	2.686812859049933088e-04	1.391867572163064075e-06	9.439438127052524182e-04	6.817208082239950909e-03	1.041314879940075100e-02	2.991192529290056276e-04	1.440043610351794401e-01	-9.251308330787394452e-01	2.192617923934289115e-01	2.519956541138412276e-01	7.188534239088481114e-04	2.631455239008581581e-03	1.256129113231756710e-02	5.181513037563065726e-04	2.428327281166770674e-04	1.391610410329097852e-02	4.134722366282870751e-03	3.219152552592224881e-04	4.613689857047671358e-03	2.375021762113216361e-02	1.800262967849661916e-02	1.580776653393500591e-05	7.481121366934600407e-04	2.410258703023148222e-02	4.271054782058918316e-03	1.058703770697073899e-03	4.118402679277011441e-06	8.918156710148774854e-03	1.016005730419343994e-05	1.601601041941059864e-06	2.593068353618858867e-06	1.985155792161717725e-02	5.677937860518278792e-05	2.593068353618858867e-06	9.556076550155294738e-03	1.405373136504828974e-06
9.364519981091391716e-06	2.406788090765299339e-03	1.706329126323190629e-02	4.915777156352020441e-05	2.517565297554982102e-04	1.329522272436903414e-02	8.982762364678771594e-03	1.390350182287018591e-04	0.000000000000000000e+00	1.268240218124672527e-03	2.692545176668051030e-03	6.986746211979490667e-06	0.000000000000000000e+00	8.218992909465916473e-04	6.147701110572926890e-03	3.566660653667851574e-06	7.991601907367264744e-04	3.399045279345850983e-03	1.407277500521513999e-02	1.770314339199549733e-04	1.412118677309889270e-01	3.920135076124940943e-01	-9.363134568384537948e-01	1.103799056589916949e-01	4.250708550072428973e-04	3.726171497717351185e-03	1.630578670167808636e-02	1.863362712233301713e-04	9.959976340694997980e-05	2.536013699834592777e-03	1.367030521560573877e-02	9.665574899168556959e-05	2.374615850390812081e-04	1.567415826993118905e-02	6.058072624486247199e-02	6.487556720559020228e-04	9.371940097029749948e-04	1.678063906684907833e-02	1.994638277288996939e-02	1.961083414695583720e-04	1.758901144274556970e-06	5.541622128086419463e-03	4.957290083358761347e-03	7.296182524398161648e-06	1.107456276024720851e-06	8.264060779063147700e-04	2.225470884473848901e-02	3.322368828074162977e-06	1.150487387352467760e-03	5.060554819983336804e-05
5.646006138355821012e-03	2.418945879230251765e-05	6.710050565305101730e-03	1.430827351675489738e-02	6.185044194589146664e-03	1.112992564348643052e-03	7.440898618544980036e-04	1.272544779119501313e-02	1.017365224359334795e-04	1.510776121742691121e-05	5.941224865136181168e-04	6.783665225696014316e-03	1.700012911519655816e-05	3.632202362973475509e-06	2.594053465370846270e-03	4.245993519227229777e-03	5.487513673441062750e-03	5.748605725936564714e-04	2.112422399262114340e-03	2.540573615301101266e-03	3.820022949343000462e-01	2.753285850503079946e-01	6.745438679160603579e-02	-9.349416914050630023e-01	1.646678742794685079e-03	1.119233922575701268e-05	1.383406733325428866e-04	2.087223995368985615e-03	1.098923043389989432e-03	7.776488059088998688e-04	3.972089750758020792e-04	9.966554940808121377e-03	8.109203396374347131e-03	2.335668186164046076e-06	2.106589187133914125e-03	1.360364175001478951e-02	3.602787243837111616e-03	3.812132230029041040e-04	1.442317806372967024e-04	1.844842174351207092e-02	3.806304976238050704e-05	1.344200874486246649e-06	1.352324074215337750e-05	2.329005970718749183e-03	1.554490455737138788e-05	5.014536595601176438e-06	1.418560922862081436e-05	9.567274251884538144e-03	1.474589153756373837e-05	4.093500603354440978e-03
7.001714548106212355e-02	4.196202674335190123e-04	1.048946794905110088e-03	1.813839992515693688e-04	6.051403954175639012e-03	5.243992161542955174e-05	2.717339406687127929e-05	1.259989708590536108e-05	2.823784103908243970e-01	4.295413954156074125e-03	1.502945358196903780e-01	3.479484817787883554e-03	1.028575339291100529e-03	4.721863071865518120e-05	4.956065446450947558e-04	6.031426146039943691e-06	5.960141394109224472e-02	4.918505677571537171e-03	1.213806239656429337e-02	4.436714928025588256e-03	5.849168753859067260e-03	1.804780936622214435e-03	5.969080091591070104e-04	3.783857536634594679e-03	-1.327997556487342079e+00	5.917124175637739070e-02	4.281088096593157477e-01	1.651461009503068789e-01	5.562115531001986593e-03	2.410874318423644139e-03	1.158636605154040808e-03	5.144235098033671932e-03	1.932248180797582759e-02	2.428365017302431443e-04	6.361915249932543895e-05	1.453327820480110365e-04	3.073218574319764879e-03	7.188138009664043305e-06	6.382570818925831059e-06	2.712691903663638546e-05	2.651704350098553833e-03	1.252067106214168474e-04	1.011641347718930661e-03	2.335946241900493925e-04	3.445904225108286246e-03	4.886561442900937401e-05	3.073548666201176530e-05	5.055132733122597835e-05	1.591140187913401855e-03	5.320670003093324208e-04
6.768903445259225916e-03	2.177280826317664827e-02	8.268574795472016792e-02	1.235759137271487601e-06	0.000000000000000000e+00	3.737437859352375075e-02	1.329545351063028701e-04	0.000000000000000000e+00	9.842847248523019926e-03	1.600277794552427621e-02	4.018075780258126284e-02	1.189319857059848156e-04	0.000000000000000000e+00	9.036578960106478667e-03	9.465335046677860213e-04	0.000000000000000000e+00	1.878403541462740807e-03	2.313479854784712339e-02	3.991320999102477424e-02	5.573929126187463943e-04	1.588770755816383231e-05	6.606632302191758031e-03	5.232496145730748324e-03	2.571856673152675564e-05	5.917124175637739070e-02	-1.160040275000548737e+00	4.979577157295387857e-01	1.136306618279773473e-01	3.292934642258728777e-05	1.168656820283924674e-02	1.556911208978656314e-02	1.941111068368997451e-04	1.127086613795476484e-03	2.227412398723036674e-02	3.234128555112824460e-02	0.000000000000000000e+00	7.293004744553041093e-07	2.782376166775361870e-02	8.565737350322512236e-04	0.000000000000000000e+00	8.075930253894765364e-06	9.466100593703674626e-03	6.850811713823424902e-04	2.589255017804713524e-05	0.000000000000000000e+00	1.693772039890136319e-02	1.214273373293661966e-04	0.000000000000000000e+00	1.861063886432217165e-02	1.405373136504828974e-06
2.519741083692688234e-04	1.644883197876571227e-03	1.164510532586506830e-01	1.782764284799013863e-05	0.000000000000000000e+00	4.483247555520177593e-04	2.786809388131670714e-02	0.000000000000000000e+00	2.137836008364691134e-02	1.647849675223116150e-02	1.821884489561639286e-01	1.638935982896427064e-04	0.000000000000000000e+00	1.159277920849034212e-04	1.298695067104111908e-02	0.000000000000000000e+00	3.783266668194643252e-03	2.061509400862265168e-02	9.277164819122539485e-02	1.036778082821939546e-03	9.614770143894681566e-05	1.051228619584023381e-02	7.632495902913148320e-03	1.059630689355647642e-04	1.427029365531052307e-01	1.659859052431796045e-01	-1.172106220960613232e+00	5.367233693385900506e-02	2.477697070229332608e-04	1.373862668783088457e-02	2.193003229740510263e-02	4.776814829837275388e-04	3.766026616701140007e-05	3.662303386028284858e-03	1.328651743481681358e-01	7.564704921310899346e-06	1.319175858205917833e-06	3.537220509515207252e-04	3.487070515917296137e-02	0.000000000000000000e+00	1.117438476963207757e-04	9.853664510421432376e-03	4.165785660797032518e-03	6.544319813042496603e-05	0.000000000000000000e+00	1.312659423411016192e-04	2.591086491496200767e-02	0.000000000000000000e+00	2.522224717252890755e-03	4.498405565381405130e-05
4.042455429174159065e-02	8.021113551566423682e-05	1.704226309955177501e-02	1.239855315352972678e-02	9.884980736350138658e-06	2.673704517188807894e-05	4.287440705913424639e-05	4.174939553557762903e-03	1.542312246064456438e-01	4.700016034041550397e-03	6.683906483921750463e-02	5.062107364048918333e-03	0.000000000000000000e+00	4.464582071154896354e-06	9.131668162940139149e-04	1.108187562611579564e-03	1.468345551222299816e-02	2.588193440725202778e-03	6.701200647047678496e-03	8.064828680005834208e-03	5.919431253735858017e-04	1.455758424839147290e-03	2.928141404938045976e-04	5.367147416663106858e-03	1.848063510634386786e-01	1.271581215694032319e-01	1.801857025636695309e-01	-8.951959322389474449e-01	8.141108504630603778e-04	1.474860059488170613e-03	4.146289683530352379e-04	8.043059497788072887e-03	1.535292296025320309e-03	5.741850957653279142e-06	4.827103195886318357e-04	3.340906704717538055e-03	6.317029109620207971e-06	4.077885986251717168e-06	1.565980115989655224e-05	4.700844242913684856e-03	1.641998568222162772e-04	3.001348515063823009e-04	3.047453135335522942e-04	1.341324189281450831e-03	4.767464212643006296e-06	1.538313570213068984e-05	5.219860895844065699e-05	4.549052226107984376e-03	4.239059007771454749e-05	6.474105774308344836e-03
9.904007693172803273e-03	3.667515441502384446e-04	2.063312592313131126e-05	3.556078646783597552e-04	1.585221970174344186e-02	1.712684308652076082e-05	3.808569144377699332e-06	5.267726204761204113e-05	3.618641981929382120e-03	3.292934642258728777e-05	9.349524832447226081e-06	6.234327389150929482e-05	3.714545093625875455e-02	7.681237782539438244e-03	5.196563002909560663e-02	1.926259178012474857e-02	1.520654309974622115e-02	5.594022625370646470e-04	2.073392311370615346e-03	1.437486985174661874e-03	1.002353789593463280e-02	4.697419986519326611e-04	1.077636784403065295e-04	1.945634240756046298e-03	4.285564425526120803e-03	2.537179150592790925e-05	5.727135850857965199e-04	5.605353396630907573e-04	-1.281165880147508096e+00	1.889376216656704077e-01	2.296834947831165319e-01	2.597184923116387378e-01	1.376026240329515128e-02	3.306430276038477680e-05	8.319427634527174246e-06	2.541987528720940077e-04	7.948678046109292419e-03	2.349968195467091113e-06	0.000000000000000000e+00	5.911087595530012439e-05	1.778034556722031274e-03	0.000000000000000000e+00	0.000000000000000000e+00	1.512623206277667602e-06	2.764803759232307284e-02	1.142791996235026537e-03	6.395419377284616153e-03	7.496992788371057738e-03	3.687396426658423446e-04	2.017195062310810593e-04
4.894674712068012337e-05	4.739015138579559354e-03	6.801942425086470205e-04	0.000000000000000000e+00	1.997135327038483504e-06	2.263795346350738757e-02	5.554163335550811755e-06	7.269171395714632698e-07	5.302920116545919932e-07	3.640800839400651877e-03	9.359356088843070180e-06	3.932502558337423943e-07	1.149222233751629038e-03	1.424768077254388310e-01	4.558776232434055831e-02	2.667891166184639760e-03	9.054525571087417924e-04	5.766005659478525870e-03	8.310773944175186417e-03	1.878687555536398600e-04	1.550405022523754922e-04	7.602316130501551861e-03	7.748930749494588799e-04	3.888244029544499344e-04	5.245883933607004435e-04	2.542910673765947337e-03	8.968270199000713885e-03	2.867783449004776010e-04	5.335738389632359302e-02	-1.213141598858761272e+00	4.274686352838146797e-01	1.923233874002659716e-01	1.175895723326614631e-04	3.290737505412687572e-03	6.154541281689551377e-04	0.000000000000000000e+00	3.828827490890346892e-06	2.058838238568952428e-02	9.134031636699947487e-06	6.045924766583308657e-06	6.435004186370330376e-07	3.367573242899111856e-03	8.390331847321439647e-07	3.336668837377208226e-07	4.285315565642000080e-04	7.104326439653294023e-02	1.763740386589451523e-02	9.840964513270404699e-04	1.915084952131834717e-02	1.405373136504828974e-06
7.994102422882893715e-07	8.807081785109851938e-04	4.042512529905750197e-03	2.544209988500120809e-06	1.174785486493225204e-06	1.857896732288453340e-03	6.844241455382396762e-03	8.480699961667070775e-07	0.000000000000000000e+00	2.095944419097719178e-04	3.963962578804124223e-04	6.881879477090493091e-07	4.126118725963446926e-04	9.342512554760303012e-02	7.107285757064625564e-02	1.294842803486863673e-03	4.208814488095513834e-04	3.080796387582936894e-03	1.383837819022543623e-02	1.466233578876108452e-04	3.819490776482900043e-04	1.755026040364671917e-03	3.245468144712153769e-03	1.543114003891605406e-04	1.958846059073378223e-04	2.632188015179742595e-03	1.112278616523064423e-02	6.264178658571035617e-05	5.039817691284212420e-02	3.321339036737553374e-01	-1.002237181557880330e+00	5.817780769689232662e-02	6.145031775503025123e-06	3.816384496684293985e-04	1.078466979387603455e-02	1.009312531620557480e-05	3.764477449026643800e-06	1.792991174785574758e-03	1.558844729125420138e-02	1.119293505947797416e-05	7.507504884098717714e-07	6.618509055751657048e-04	1.304647247365264265e-03	9.731950775683524256e-07	2.772557303720913800e-04	2.834179519504441760e-02	8.358020579078725976e-02	1.563944350776374310e-04	9.508144706472649102e-03	5.833510045060992348e-05
1.391476308019633451e-03	8.323797081814214373e-06	1.196113553146236665e-03	4.713694191551153455e-03	1.438273088463848684e-05	9.988556498177055215e-06	2.464368269891452683e-06	1.007040716948156417e-02	4.195493632207247960e-05	3.998044267643048195e-06	9.398681114426444541e-05	2.115732255582048089e-03	1.063764931281340441e-02	1.476301083342312741e-02	3.876954966644706457e-02	4.829190381549717387e-02	6.672217010830910205e-03	5.471457642856726936e-04	1.555678349565493314e-03	2.178822704959641407e-03	6.130022724072038600e-04	3.113606567261332191e-04	5.228917568402661906e-05	8.822851914813746935e-03	1.981795488586742416e-03	7.478050837159252919e-05	5.520745008254554888e-04	2.768922122189335956e-03	1.298592461558193689e-01	3.405069809709627138e-01	1.325691027847218373e-01	-1.056345150896672802e+00	1.736410407420712048e-03	1.605771877987781756e-06	2.581469457184166691e-04	2.661871656713019150e-03	2.546116656407193819e-05	2.280851483835705918e-06	6.750796058479244796e-07	1.275503093544068899e-02	3.539252302503681495e-06	0.000000000000000000e+00	4.653461360699285854e-07	9.441493753389837732e-04	6.882368060741678867e-03	2.751753074214247606e-03	3.392872640607942896e-03	2.562208139097926080e-02	9.204637932633733842e-06	5.881595613843644196e-03
5.158071250784949241e-02	4.881881764856515170e-03	9.385215868166462902e-03	1.772918192143518173e-02	1.954953815013453500e-02	2.766123888424466479e-03	3.233549881403027039e-05	3.046061466374600044e-03	5.905446738388061591e-03	3.736014869398854299e-03	4.345415326962854375e-05	5.456950283418787913e-03	3.050594668629285407e-03	3.471023383116527382e-04	1.080254480550484064e-03	5.598207364204190470e-04	3.886474184920882952e-02	9.901252955269563248e-04	1.055025550109718428e-02	1.482691102082750630e-03	8.315581329247133738e-03	1.231709056858880554e-03	3.545806473434243719e-05	1.981434314046220252e-03	2.054653042929555778e-03	1.198485765800619561e-04	1.201379531572082940e-05	1.458875032422249991e-04	1.899040738916299084e-03	5.746458738428704709e-05	3.864974736628599343e-06	4.792807006907847506e-04	-1.141243644256894285e+00	2.172422010865036543e-02	7.943043270443520543e-01	5.629439617300490556e-02	9.711365117846829098e-03	2.428519338236160077e-03	2.327255113329707893e-03	7.283454523062250600e-03	6.854620084356563038e-03	4.282539973558526576e-04	9.655015732576940381e-04	4.957622558575056071e-04	6.337904739867769588e-03	1.111686198915437908e-03	2.032716530741823704e-03	3.734275034933650164e-03	1.345939715895249104e-03	3.115106479348229811e-03
1.214372678913822317e-03	6.885159919085732938e-02	1.296586848510362412e-02	3.035624147778919531e-03	5.628900745283255000e-05	2.556222949648633003e-02	8.887314767861951865e-04	1.914215134204853094e-06	6.345827739466617974e-06	2.429519425275667582e-02	8.834366997305022763e-05	2.543018321058200813e-06	0.000000000000000000e+00	1.227646563243753493e-03	3.615995685763357444e-04	0.000000000000000000e+00	1.530935460552038758e-03	9.108146435137791375e-03	1.825308421226619696e-02	3.307496818398996188e-04	3.427712229939929017e-05	1.143888032364732618e-02	4.222426309450849971e-03	1.029600669819252860e-06	4.658496155641399353e-05	4.272995213876844972e-03	2.107692969101992216e-03	9.843173070262762731e-07	8.232336605646821943e-06	2.901221637425063088e-03	4.330428122768300724e-04	7.996088535286096179e-07	3.919226648172841054e-02	-8.028198799023039678e-01	1.954880753882589639e-01	2.922009936324144186e-01	2.993563947499477615e-04	1.386681673789314645e-02	7.186467887744191728e-03	2.699208186558308873e-04	7.231979454852296811e-04	1.719462552783967632e-02	2.845105123834449322e-03	1.953063492811459067e-04	9.151370397979889638e-05	3.109587271590975432e-03	1.524952992076737375e-03	5.538631936557780787e-05	5.686065032472178288e-03	1.216011221646462953e-04
3.637270921826443910e-03	9.401325225868823951e-03	4.752140124062623205e-02	2.718270297570508226e-03	1.406386053830461162e-05	9.085449738427734540e-03	1.351101105641942975e-02	4.068434077324884456e-04	3.623662079639711795e-06	9.966554940808121377e-03	1.175611808558577054e-02	8.461303587937413044e-04	6.583962616610384967e-07	1.210128753930662894e-03	8.340559870497227246e-03	4.801943123962571007e-05	4.329812229312068189e-03	5.283773595756584979e-03	5.971046998287333346e-02	5.217677165256747514e-04	1.671849837642269245e-05	3.448555685166559189e-03	6.490792097663835789e-03	3.693370652767251783e-04	4.854058713422557930e-06	2.467598085881537659e-03	3.041232075177225172e-02	3.291206724467943533e-05	8.238394248476582948e-07	2.158085903969063357e-04	4.867107471911586054e-03	5.112650548319291226e-05	5.699391437558499751e-01	7.775093907487573563e-02	-9.969553124453071069e-01	2.243148794307762289e-02	1.690314724654826432e-03	1.621799447581378714e-02	1.280185164853936235e-02	1.540579923076361261e-03	5.764476750150541659e-04	3.356651610793911535e-03	6.826106064417530525e-03	1.680735704534189331e-04	7.160245047073491567e-04	6.399253865195856511e-03	1.338500890778052642e-02	6.731443379222456103e-04	4.200023954598947409e-03	5.187159555125366028e-04
1.381515656400721451e-02	9.375243995012471840e-03	5.715801305984138589e-03	6.414304118528649234e-02	1.560585040257600606e-03	1.410000778404286576e-05	3.976127517273727739e-04	1.125472480384271008e-02	2.693353127193672696e-04	1.512108803165238978e-04	1.549700945676820427e-04	1.116055368146742950e-02	9.884384902629180566e-06	1.589088533800895456e-06	1.876955665520807547e-03	9.709146233069972922e-04	8.913802953149717323e-03	4.362958657820326103e-04	2.573292036586468257e-03	2.447301208788268175e-03	1.380354277172949826e-03	9.011190584561982591e-06	2.068496345685484758e-04	7.097552217399020688e-03	3.299826452297835558e-05	0.000000000000000000e+00	5.152770018863945133e-06	6.778651284934133266e-04	7.490881123283928112e-05	0.000000000000000000e+00	1.355501854060458982e-05	1.568832570623131901e-03	1.202034932776240017e-01	3.458417557485098381e-01	6.675264044896529747e-02	-7.281404860027427262e-01	2.027991569334609660e-03	2.616067535247923698e-04	4.418498305063430767e-04	5.749007516475732396e-03	4.022917942158253310e-03	5.245323849909300576e-04	1.662181144546627911e-03	3.499292515396244113e-03	1.058579638671873881e-03	1.857467930620602568e-04	4.244969678283379896e-04	2.071996670184885446e-03	4.756858372409914848e-04	2.710952665032155626e-03
2.109629925223214034e-02	1.045141006318096736e-03	1.331581116276309140e-04	1.537793208763430560e-03	4.591449360426067688e-02	1.950820576074524266e-03	2.973801731865150389e-03	4.625567603663773182e-03	4.080853337487718932e-03	7.675396923878486863e-04	4.345415326962854375e-05	8.283292305463338043e-04	8.305297437834601587e-03	2.228507491449351077e-05	1.645759470668863717e-02	3.279587966909220076e-05	1.606893892467721810e-02	4.650561636590612522e-05	4.363111588475372736e-05	1.286747607942658107e-04	1.154199014350445161e-02	8.173817789798914959e-04	5.727296725962624426e-04	3.602787243837111616e-03	1.337419194379897876e-03	3.173807620314749090e-07	1.722257370435503638e-06	2.456622431518969531e-06	4.489531118635804036e-03	7.657654981780693783e-06	9.690043803975990482e-06	2.876168815571089333e-05	3.974466094526202253e-02	6.790955251271962867e-04	9.641054355438639922e-03	3.886983841224668588e-03	-1.006877715114335770e+00	1.165750105059592395e-01	1.182527126224087732e-01	3.537743589952725976e-01	1.816814036950494329e-02	3.916805318958727143e-04	4.738612652901050618e-03	3.253646955588534312e-03	4.613125324458185184e-02	2.413376323523576481e-03	1.535732577422861331e-02	9.706705698148918385e-03	1.069369591524742301e-03	2.142333847888037730e-03
1.256216095024454717e-04	1.427576602060674944e-02	1.136335224256716792e-02	8.177817820178961255e-07	3.300308084555611055e-04	5.446608516690824853e-02	4.653399393992305698e-03	4.671532997456009440e-04	0.000000000000000000e+00	2.683214718514674579e-02	1.738166130785141750e-05	3.178772901322751122e-06	0.000000000000000000e+00	2.029349295634561706e-02	5.378837277045864576e-03	5.799448217346100843e-07	2.372786640867463961e-04	6.497120249002913232e-03	1.248426025928752944e-02	1.841722031488026780e-06	1.220702419142822957e-04	1.634543258372020066e-02	6.365069990873787643e-03	2.366151039328370244e-04	1.941623485369023172e-06	7.515613783818505741e-03	2.866368343917495391e-04	9.843173070262762731e-07	8.238394248476582948e-07	2.555799192706285916e-02	2.864664060864309091e-03	1.599217707057219236e-06	6.168997399427488329e-03	1.952511552174609685e-02	5.741542871897295508e-02	3.112218274691494957e-04	7.235690307266436083e-02	-9.694103145630730278e-01	1.981577225757248650e-01	1.393710201847920271e-01	3.863362013357200505e-04	2.517115552331839270e-02	3.501038705421138323e-03	4.833887755855651325e-04	3.858404676798811287e-04	6.844928640343342363e-02	2.521562229599678961e-02	6.291297037324338447e-04	1.172246043174493026e-02	7.026865682524144870e-07
1.100902105094158796e-05	1.727843708791986215e-03	2.306813865725849608e-02	6.853011333309969629e-05	8.365815275816328731e-04	1.838527508715346453e-02	2.675636508029021615e-02	2.890949464075709581e-04	0.000000000000000000e+00	2.425540765465080111e-03	1.846624551344087841e-03	4.195980229746030854e-05	6.583962616610384967e-07	1.751402576896272662e-04	2.660761419879629705e-02	1.174388264012585347e-06	1.469276303077811930e-05	1.773943761005159110e-03	3.037122848337251227e-02	2.625731958201898107e-04	1.663821971308531930e-04	4.893053051290798504e-03	1.278117731078386513e-02	1.512333233866800582e-04	2.912435228053534758e-06	3.908637431700563930e-04	4.773562550915909364e-02	6.385549987530631685e-06	0.000000000000000000e+00	1.915486246142901570e-05	4.207367327154046266e-02	7.996088535286096179e-07	9.986861748463407226e-03	1.709402555822647773e-02	7.656253024757522785e-02	8.879894651923594040e-04	1.239931355652441614e-01	3.347518808560789316e-01	-1.116555932325863365e+00	7.452389549909432809e-02	4.996566250577014678e-04	1.957603140000893291e-02	1.076036087042267844e-02	4.646422578342341886e-04	1.105579002581215820e-03	2.529078920253642615e-02	8.169610568172966381e-02	7.299622471080505085e-04	3.268939425259458943e-03	3.275367478052418455e-04
4.939076240953967425e-03	3.352220097494269704e-05	8.163971836171287494e-03	1.168810068716955725e-02	5.440297326751671048e-03	3.029887361407894702e-03	1.012827354740501945e-03	2.858434460422677736e-02	1.224267490906568237e-04	6.455024199394594276e-05	4.460834277050056943e-04	1.522593550125107310e-02	1.515155499591748515e-05	9.572366644086347122e-06	1.433604532648885196e-02	7.776074153264171326e-03	3.442394565880590746e-03	8.494602748489476378e-07	8.043344107695450879e-04	1.378276604987961531e-03	3.238945354357562409e-03	8.556646913853063318e-04	8.865171600678665911e-05	1.364677772807742356e-02	8.732638320013083407e-06	0.000000000000000000e+00	0.000000000000000000e+00	1.352297658920374995e-03	2.469700981694046413e-05	8.944655819054759012e-06	2.131257497626627725e-05	1.065831352139564453e-02	2.204991026844873095e-02	4.529493189772504998e-04	6.499981045308484556e-03	8.150990108975868578e-03	2.616961011745851939e-01	1.660997089873549049e-01	5.257507696168984418e-02	-8.542387120347014751e-01	7.062856819827506398e-03	3.110424815191404594e-04	1.684461353485733684e-03	8.746565734629285771e-03	8.948489810437896055e-03	3.445639575630560052e-03	5.623079449829471860e-03	3.512024767012698889e-02	1.289880700258707076e-05	4.486399317292816442e-03
1.630707817126826956e-02	7.072705156790017045e-03	5.348203479338896858e-05	1.653483888819077749e-02	7.833637450434896912e-03	2.825046282312702562e-06	1.745594191173112000e-06	2.967033458017522316e-05	8.294111752085395542e-03	3.619296207354996599e-03	1.627928252818547838e-03	7.727714898192357407e-03	1.640242348329632371e-03	3.178177067601790912e-06	1.198785668773503111e-03	4.103109613772365913e-06	6.955327006122676015e-03	4.650561636590612522e-05	5.682466196797578081e-06	3.196927954800408891e-04	5.192013216616308754e-03	4.499736260691549161e-06	1.074884032612229236e-06	3.806304976238050704e-05	1.153982448654000247e-03	3.514525203083832573e-06	1.458878011590854511e-04	6.385549987530631346e-05	1.004260258889295510e-03	1.287000837274066075e-06	1.932487368314299671e-06	3.998044267643048195e-06	2.805316738227408083e-02	1.640587931887789582e-03	3.287886738974754065e-03	7.710592722469985366e-03	1.816814036950494329e-02	6.224305465964378049e-04	4.765243738976228036e-04	9.547936071248297116e-03	-5.627025546334153416e-01	7.301655743722719472e-02	1.807859867653028585e-01	1.177360004556998324e-01	4.385202719513692053e-03	2.552451361917203090e-04	6.220611296894424866e-04	1.084996522524365970e-03	9.181857223369019544e-04	9.973666613490260718e-04
6.539175781918207906e-05	2.801653890150053103e-02	5.355010283767146391e-03	2.039002576497954224e-05	0.000000000000000000e+00	1.308861599134739616e-02	6.029301005768519437e-05	0.000000000000000000e+00	7.256162359473668044e-06	2.898710516069200396e-02	1.202067719519792213e-04	3.540890845236322111e-04	0.000000000000000000e+00	2.097029332997967562e-03	5.911623845878877974e-04	4.103109613772365913e-06	2.042231002209357030e-04	5.290541273770491687e-03	6.612050814050169679e-03	2.762583047232040488e-06	8.401255465539043142e-07	7.463421927642236928e-03	2.593950783359600960e-03	1.029600669819252860e-06	4.173557020713895816e-05	3.155366864567891397e-03	9.853664510421432376e-03	8.940187066147556717e-05	0.000000000000000000e+00	5.158835606143320936e-03	1.304925898935433001e-03	0.000000000000000000e+00	1.342469977526857417e-03	2.987718620085617893e-02	1.466452051240460693e-02	7.700581822207273365e-04	3.000106201755620779e-04	3.106227702877589064e-02	1.430022151915546005e-02	3.220723567503156652e-04	5.592757590936552059e-02	-5.202536816900062977e-01	1.316734049193757916e-01	7.749941680707818359e-02	2.102816368012793593e-05	5.262050987874677781e-03	1.885799426829779706e-03	2.768640690061802636e-05	3.921606745693464666e-03	7.026865682524144870e-07
2.644905887342397551e-05	7.412820550278449196e-03	2.260831470811442562e-02	3.543066829985268978e-03	1.023741638229810726e-05	1.127496150173016235e-05	6.687782074429174384e-03	6.699752969716986039e-06	6.148470729129166612e-04	1.393071275446147728e-02	1.532480516973860896e-02	4.489397353965448104e-03	6.583962616610384967e-07	1.116145517788724258e-05	1.303522114688850791e-02	1.174388264012585347e-06	3.820118388002311492e-05	5.014055956399601126e-04	1.247002460002634601e-02	2.754718042115365632e-04	1.170574928198439961e-05	1.688572904077219447e-05	4.608185147910960275e-03	2.057056338243048795e-05	6.696780752505596297e-04	4.535044373939450379e-04	8.272898284118047549e-03	1.802718756113970780e-04	0.000000000000000000e+00	2.552551660593564594e-06	5.108337109402019682e-03	7.996088535286096179e-07	6.010587258871841893e-03	9.817616272386479187e-03	5.922368078424224136e-02	4.846077421424676256e-03	7.208030514272021488e-03	8.580010348496874481e-03	1.561010098103571796e-02	3.463821938153761881e-03	2.749984024035592167e-01	2.614922548398870839e-01	-8.971641054790888692e-01	7.775337623340568272e-02	1.006650743777787833e-03	1.677440843362899793e-03	1.020610253970428288e-02	4.345685438249688665e-04	4.406528005609339324e-04	9.629229042189983224e-05
1.113007460191667167e-03	1.489455205094331264e-04	6.578594154784532955e-04	2.402886392810335212e-02	8.961934996962604675e-06	2.825046282312702562e-06	3.491188382346223999e-06	4.608339667455929427e-03	3.328201047146162115e-04	3.950007160003034430e-03	4.663653096496309667e-04	1.561499108768925684e-02	1.316792523322076993e-06	0.000000000000000000e+00	8.732221236408409422e-04	1.014830944932850702e-03	5.399369707070152862e-04	8.494602748489476378e-07	6.640030569752740591e-05	1.272020385861684410e-03	2.341149856396879922e-05	3.374802195518661871e-06	8.599072260897833885e-06	4.491654372100444513e-03	1.960526310166486007e-04	2.173124747086099207e-05	1.647766238641057705e-04	1.005993141961088015e-03	1.647678849695316590e-06	1.287000837274066075e-06	4.831218420785750026e-06	2.056896853417072152e-03	3.912980662303884409e-03	8.544652781050134094e-04	1.848809274987608508e-03	1.293488483369683271e-02	6.274890557206459774e-03	1.501957981283720241e-03	8.546098670879664124e-04	2.280354637956921379e-02	2.270622865931354040e-01	1.951324601749646892e-01	9.858017343878221206e-02	-6.636093165468991417e-01	9.794370316291314913e-04	4.381451350406527327e-04	9.192200896764888890e-04	2.216843847750314418e-03	3.694169069953337762e-06	1.586375504258123433e-03
1.617558660655816355e-02	5.957820820377325056e-05	1.592306035894080674e-05	1.607213795592505202e-04	6.510585644221322799e-02	4.936263905791034903e-05	2.359819312986966442e-05	1.091344932209956911e-04	4.955066233300895254e-03	7.959742678307524011e-06	2.027205068822942322e-05	4.132404771719576755e-05	9.513878315063829805e-02	1.187196692970264762e-02	1.808398243142164338e-02	3.743042172026107145e-02	7.654677302760193140e-03	2.621191705248181452e-05	2.851064354794632716e-06	6.418499592299731758e-05	6.834057266812503667e-03	2.249868130345774580e-06	5.374420163061146178e-07	1.234448303085374970e-05	1.190863960147716880e-03	0.000000000000000000e+00	0.000000000000000000e+00	1.472305124492693046e-06	1.240095803773314312e-02	6.806089427784353706e-04	5.667433312017751846e-04	6.173888995665330337e-03	2.059819040457025116e-02	1.648592461400789151e-04	3.243169815439170354e-03	1.611220479449102395e-03	3.663364228246206861e-02	4.936488336492597185e-04	8.373135093078324645e-04	9.606467002381860812e-03	3.482366865496167984e-03	2.180125793307381187e-05	5.255309030016393559e-04	4.032976012590542073e-04	-1.421820909488461071e+00	1.472369541069322163e-01	5.151757780788754904e-01	3.418791669636550012e-01	1.860321974144001642e-03	2.861376051780810219e-03
4.408176478903996597e-05	5.435489941679722860e-03	1.706107297428877210e-03	0.000000000000000000e+00	4.220836426472087815e-05	7.219547026764228104e-02	9.612903198235673219e-05	1.244239837233154574e-05	1.811831039819855897e-06	4.619400923263074568e-03	2.027205068822942322e-05	6.357545802645502032e-07	1.301657850281586794e-03	2.833048225907353612e-01	1.113726035659145033e-02	6.649386350839257137e-03	8.521802557851309939e-05	4.583668973628331547e-03	1.363005386719751523e-03	1.228907049480444975e-06	5.012749094438295385e-06	8.906782641638124817e-03	2.073870765848546537e-04	2.059201339638505720e-06	8.732638320013083407e-06	3.026892999043209048e-03	7.037451661633204402e-05	2.456622431518969531e-06	2.650582196590746029e-04	5.834731980855938083e-02	2.995824739248040963e-02	1.276478612373148878e-03	1.868309125173473438e-03	2.896763808136079438e-03	1.498836646753098044e-02	1.461961451096823752e-04	9.910442697359173655e-04	4.528583967375443553e-02	9.904757748521871366e-03	1.912788509665634034e-03	1.048154931889953991e-04	2.821099579050682492e-03	4.528452466873228097e-04	9.329326069306673229e-05	7.613774052677864390e-02	-1.563302678176981875e+00	6.924514895244148205e-01	1.479793475308775197e-01	1.794137856781562526e-02	1.405373136504828974e-06
4.408176478903996766e-06	3.425873089854565698e-04	9.477411603145521196e-03	1.141259909127197295e-05	1.918760352439577942e-04	2.261121641833549901e-03	2.886764725242165278e-02	4.403906337237115587e-05	9.103346200070495407e-07	5.039958834362144434e-05	3.090740554468902890e-03	8.900564123703702632e-06	7.691359805791110095e-03	1.319451234676733975e-01	4.447852649160256161e-02	1.382230339087889108e-02	5.877105212311248058e-06	4.117735345509536209e-04	9.349446182396059166e-03	1.056434041442696228e-04	6.693000187546103378e-06	1.801066310594508091e-05	3.948416085356829842e-03	4.118402679277011441e-06	3.883246970738046344e-06	1.534162595290379253e-05	9.821053637122698077e-03	5.893391334017493231e-06	1.048711241974090635e-03	1.024107321245488166e-02	6.246047637053457613e-02	1.112716296113357931e-03	2.415216953193242630e-03	1.004337320050539785e-03	2.216442335266883765e-02	2.362120224206074655e-04	4.458578450582501365e-03	1.179440397715979076e-02	2.262015829359719302e-02	2.206907526008341624e-03	1.805983924904833052e-04	7.147788150080618044e-04	1.947938925588721089e-03	1.383772178007617671e-04	1.883438328460405042e-01	4.895557573788202332e-01	-1.252445682575039410e+00	1.192895312219237336e-01	3.580542586310022594e-03	1.166702009012198470e-04
4.601862160464130665e-03	7.440970118591494770e-06	2.192094901094030022e-03	5.789804152044258218e-03	9.440240516463418389e-04	7.617535511236038352e-05	4.544145734027117765e-05	3.511968103225836246e-02	2.838476374383145837e-04	2.653247559435840913e-06	5.083644369726747058e-04	3.286628338156085804e-03	2.175727845307353844e-02	2.179022517797965519e-02	1.366839378102889871e-02	9.491033335201749799e-02	1.901911962311986009e-03	8.494602748489476378e-07	1.887601228001963374e-04	1.108333243956354224e-03	8.611286852177518823e-05	2.249868130345774580e-06	1.612326048918343853e-06	7.597541317673017422e-03	1.746994400417368768e-05	0.000000000000000000e+00	0.000000000000000000e+00	1.404854363945112847e-03	3.362621765372312936e-03	1.562976716813534953e-03	3.196886246439941282e-04	2.298451418896669055e-02	1.213639386353436433e-02	9.977682532769532083e-05	3.048947883530171536e-03	3.153700814178466132e-03	7.708266289706495848e-03	8.049159444812022460e-04	5.528390547950677450e-04	3.770261882234221540e-02	8.616148855340555017e-04	2.870428950725839495e-05	2.268703427321528538e-04	9.128180549560118828e-04	3.418791669636550012e-01	2.861659441222117461e-01	3.262919530482031316e-01	-1.326654240128014361e+00	1.105172246761040145e-05	6.923946330846485024e-03
9.808078464098209104e-04	1.230443863535793554e-02	4.280507584736331639e-03	7.771107680588728141e-04	8.955725416533998366e-04	9.926632492613862366e-03	1.659313297542026108e-03	7.257056110055108571e-06	5.383259356311591174e-04	4.202671442432414327e-03	2.649621911243798741e-03	1.179750767501227236e-06	2.148566467220522445e-04	9.684927081897243620e-03	9.544588876015181952e-03	2.609751697805745168e-06	9.993096751130772955e-04	2.981508483545537366e-02	6.535740601905632927e-03	1.115981961432320523e-03	2.415174251776573894e-04	3.637474299736531518e-03	2.449424760169770297e-04	5.137278342118980523e-06	2.412373833288060832e-04	2.821612989106909910e-03	1.147205435911798944e-03	5.743241236335518643e-06	7.255844581489155989e-05	1.334381773098310825e-02	8.526658801288375389e-03	3.622470412197791799e-06	1.919049530405484219e-03	4.493825590179624692e-03	8.345854051719201611e-03	3.176353816415652780e-04	3.725545673699102609e-04	6.579703597172960501e-03	1.086131486457175051e-03	6.074922007670039437e-06	3.198840581044690872e-04	1.783698552073479174e-03	1.009237059349235907e-04	6.673337674754416451e-07	8.161412531728523025e-04	1.522123407527583953e-02	4.296651103572027112e-03	4.848497598693595689e-06	-6.230984069816171145e-01	2.929205295838506751e-01
1.066952294118806918e-02	1.175067911676960612e-03	2.214247403005610137e-03	1.359098802928275507e-02	3.491479248507673230e-03	2.925940792395299657e-06	3.931694210589320947e-04	7.268347556289784725e-03	3.750233944621469105e-03	1.405373136504828974e-06	1.971157076110238195e-03	3.319490951201924979e-03	4.836789962604828505e-03	4.388911188592949274e-06	9.354366974486230668e-03	5.114112922881768053e-03	6.132885407184390618e-03	2.480853400060498929e-03	1.810327552730633211e-03	1.012121619489710425e-02	3.000181674026942318e-04	1.359295328750572248e-06	2.737677197695903545e-05	3.623754632477701586e-03	2.049766312667100447e-04	5.414142411125160524e-07	5.198976923924410702e-05	2.228790512466807296e-03	1.008597531155405296e-04	2.488201618729861079e-06	1.329275239776193463e-04	5.881595613843644196e-03	1.128587757272063452e-02	2.441989748388388791e-04	2.619090398325595297e-03	4.599731161161115835e-03	1.896492258786131686e-03	1.002192318655082782e-06	2.765269264257369346e-04	5.368969674793042102e-03	8.829147493909410629e-04	8.121213616687740257e-07	5.603895590126957839e-05	7.281723626102860024e-04	3.189730680673689717e-03	3.029615859842377025e-06	3.557484814365063528e-04	7.718497549140343819e-03	7.443062636966696344e-01	-1.010949546436926250e+00
3.418342148844109168e-02	4.737653062693443842e-03	1.348598127346933243e-04	1.584832016865099849e-02	9.582780596069602475e-02	3.786243056242079037e-03	4.822264628849640480e-03	2.783858819545475399e-02	9.675495927845022270e-03	1.271955976236448412e-02	9.104726548190722089e-05	3.909119242708456593e-02	3.405385843887449426e-03	3.632202362973475509e-06	7.820325532052445003e-03	5.596467529738987081e-06	2.606805151097166609e-02	1.350735184292777371e-04	4.172385214396007728e-05	4.198306960426380742e-04	2.913981059059194204e-02	8.478253071186326846e-04	4.255229934958315108e-04	5.839487448949665614e-03	2.599791840631794377e-03	0.000000000000000000e+00	0.000000000000000000e+00	2.414914071051754415e-06	3.004869495132217200e-03	2.059201339638505720e-06	0.000000000000000000e+00	3.501317555602547991e-06	5.554612733204283836e-02	1.807223259044430492e-04	6.490377000171568028e-05	7.162788859839511017e-03	4.698281284024098670e-02	1.455217805042996210e-03	1.540296405530804493e-03	2.647271228047865313e-02	1.845686828234040580e-02	4.046604715901304666e-06	2.380315992987998001e-05	6.491489223117358274e-05	1.098974781618092603e-02	2.507268297800588219e-06	2.851898522003976417e-05	2.996884727437629128e-05	2.179836813952715658e-03	4.140895600854500175e-03
4.775676787430241637e-04	2.820526208261002823e-02	7.647019349861552615e-03	1.688265056654723303e-05	6.876204061592726055e-03	9.659589948052750563e-02	1.458636242128013086e-02	5.903984661742446571e-03	1.806528119703310029e-05	1.319715159223433243e-01	2.823045274066478543e-04	5.481646399485147177e-04	0.000000000000000000e+00	4.387965302560924846e-03	1.343628874114124972e-03	0.000000000000000000e+00	1.013775425496169511e-03	1.068538880150979656e-02	8.324753990770077799e-03	7.003131639305895804e-06	1.295118873110908710e-03	2.914441678247743986e-02	2.432010328007265954e-03	2.105940920045509118e-03	1.908485199921618913e-05	3.200934340740145198e-03	6.765811068247442467e-05	5.038369944439583987e-06	1.126721566335767920e-06	7.353343633807240230e-03	2.821431557738877317e-05	2.253443132671535840e-06	3.760759446607852066e-03	2.489291895133598220e-02	1.733817656845077979e-02	7.640763095791470202e-05	5.989916396813049076e-03	5.965757126929275428e-02	1.291466154206810137e-02	1.118961487537354325e-02	2.092448861268085856e-05	1.232228941641542487e-02	2.096877891927223487e-05	1.084973483620488818e-05	3.768052451352404212e-06	1.036590901658500027e-02	5.149671683514952381e-05	2.512034967568269475e-06	1.613477596889719909e-02	5.708116838484914588e-04
1.048369432029499684e-05	1.830821690507788632e-02	2.335606040706949757e-02	7.397472270848995130e-04	5.871342904395841951e-03	6.043159919367938060e-02	4.591915272604172454e-02	2.420004079918677484e-03	1.016393022337968066e-06	1.189512790004807752e-01	5.057119639970760958e-03	4.467159051998050023e-03	0.000000000000000000e+00	1.301539180065495536e-05	1.674705867278071872e-02	0.000000000000000000e+00	2.748114218374722833e-05	1.069302460925514392e-03	2.987150572077178559e-02	2.416195113551819040e-04	1.415042127517330932e-03	5.068296686131013029e-03	1.360138592354723057e-02	8.448731496425151760e-04	1.498690627769214560e-05	1.498503933203314199e-04	2.665397711298603256e-02	7.173838000360997421e-06	6.966289254226523178e-07	7.378804800371312165e-06	7.369485365141772992e-03	0.000000000000000000e+00	9.564303027729352254e-05	1.630364517597934076e-02	6.295408766665942790e-02	2.416039303033787767e-03	5.423389353251983035e-03	3.418595497342261091e-02	4.765093380336744150e-02	3.632556884037446872e-03	1.844701200092827787e-05	4.985276989065983051e-03	1.525189587716769060e-02	3.953396460819095338e-05	1.553139899302962510e-06	3.293401378673480864e-05	1.669391308542842942e-02	1.553139899302962510e-06	6.586918944922547960e-03	7.043342471021097522e-04
7.788334226517889571e-03	8.550809729500055613e-05	4.754674443211355170e-03	3.222245585021100978e-02	3.387549333047578520e-02	4.968625819900028030e-03	3.371367809951047317e-03	5.686847242981053763e-02	4.232614073023068706e-04	1.148068699667850051e-03	6.291414217956127052e-04	7.975800099170539392e-02	3.578974550567696053e-06	0.000000000000000000e+00	2.970938155002215281e-03	2.499605677537799098e-03	6.410685828883059580e-03	5.535493878960724896e-06	9.683001049394239675e-04	4.109284933762017734e-03	4.551072102422039356e-03	1.185914865955800925e-03	1.405476414349795210e-04	3.053063068707355734e-02	2.848492339232487690e-05	0.000000000000000000e+00	1.190177857618030909e-06	2.755346050857257305e-03	4.107081838578767876e-06	1.823251186138260485e-06	0.000000000000000000e+00	3.367189228065953308e-03	1.450583033000010964e-02	6.179788742559038919e-06	2.592480464347511702e-03	2.303395091001724307e-02	2.071374222557722730e-02	1.934714991985729592e-03	1.056837122954925679e-03	5.791353637496739204e-02	1.299978095716579709e-04	1.190177857618030909e-06	1.972080519072106191e-05	5.428676781691782818e-03	1.831354524743318747e-05	2.219977138677604121e-06	9.383189437681475187e-06	7.617070760933689413e-03	2.142248643665940235e-03	8.337364017029239016e-03
9.857870302046450590e-05	8.208323315024681696e-03	1.057303362841577202e-03	2.453345346053688165e-06	1.027551299736010129e-03	2.033203465919716790e-02	1.617689744074427786e-03	1.796696863307466609e-05	2.729501365988127671e-04	1.662649708184791089e-02	6.934280073680338654e-04	1.191508950150656264e-03	1.024565874877139091e-04	1.171547954456454016e-02	1.031548648864312120e-02	5.871941320062926521e-06	4.065039811227813874e-04	4.509383205856376704e-03	2.076302363263784860e-03	4.859917745012000065e-06	9.568096502419464757e-05	2.528511954676463096e-03	3.005087371662848117e-05	2.895751883866648881e-06	7.754825531107288486e-04	2.412686546685945035e-03	2.564385216208694800e-03	3.245536069756342450e-04	1.307118169806086418e-04	1.446108460783468094e-02	7.342016437549305635e-03	8.165702534519437552e-06	1.598147192471894066e-04	1.742311147370621208e-03	8.084526148375818658e-04	2.775095555372205319e-06	3.189306049841885652e-03	2.616235143273629507e-02	5.995023982774740426e-03	1.701123148353044878e-04	6.595557540820271101e-04	4.331883347326125240e-03	1.296990188217204444e-03	2.504948518513649231e-04	1.174795019832760613e-03	3.327113690327657830e-02	1.958936586076715988e-02	5.829001569905726746e-05	1.934630184986113263e-02	8.279828525432157129e-04
1.164969125940405964e-03	1.359755312383153451e-03	3.197557155209743238e-03	1.360407253779504031e-03	1.014024483991531186e-03	9.540080400859914968e-04	3.385528592774628056e-03	4.354112513176470003e-04	1.283704387212853673e-03	2.024924614561586945e-03	4.883244039353870983e-03	9.113312512109757743e-04	1.435312291398777289e-03	5.177742303859970106e-03	1.022107464944457117e-02	1.135415971992019719e-03	6.957054824607840186e-04	3.447063121695554452e-03	4.866275290814645570e-03	6.392708929687969388e-04	6.563060769679098568e-04	3.815870093571864844e-04	1.414311436764193516e-03	6.631593564263944460e-04	6.837735149760751710e-04	8.236777552980377448e-04	1.590511682643408822e-02	8.214878677622687835e-05	1.036220382459120847e-04	2.438888036648309554e-03	1.393781668130524877e-02	1.226309214457058799e-04	4.374384762475938874e-04	1.615114550732437912e-03	8.419383110665536532e-03	5.806938840274771625e-04	3.374730695472146933e-04	7.633595216128320499e-04	4.562055006094879565e-03	5.199205326850779010e-04	7.902399641002311615e-04	1.474490344664314626e-03	2.691047349999177007e-03	2.186241033396836521e-04	7.916421594568907871e-04	2.403947950028722386e-03	1.023550812550111030e-02	5.235161905798324262e-04	4.377578033997805290e-02	1.381204353142643712e-02
2.273043082922522346e-03	2.350842084924499223e-05	3.491222146257078269e-04	6.542944827425761778e-03	6.977806223524582116e-03	1.957353495602372713e-05	5.028991521671670071e-04	1.320063352533288117e-02	1.276130049646387148e-03	3.005790256842340736e-03	1.201241893982541451e-03	1.315925466091335573e-02	5.871122048696607179e-04	1.176682223838282261e-05	9.472675718120089280e-03	6.255516825158197874e-03	2.057920098527200696e-03	1.446882885731723950e-06	1.138656115766601210e-03	2.077885195543515643e-03	2.609056558464624824e-05	0.000000000000000000e+00	1.015896494237167821e-06	2.570945047559606254e-03	1.086226323324427810e-03	6.014365440496449949e-05	3.347760282092882662e-04	3.031814089050239268e-03	1.250842667917595257e-04	9.995706502828579428e-06	7.285477378544909016e-05	6.581507781680027459e-03	1.267544482949831391e-03	0.000000000000000000e+00	8.832662912863077469e-04	2.055317993362147828e-03	8.650297277556225767e-03	8.052096905056356968e-06	2.921969560645099420e-04	2.754542171862061836e-02	2.119701103997364416e-03	1.065279193030350551e-04	7.465562162367926852e-04	2.340667628305382816e-03	1.018634231018235824e-02	2.838958999697124331e-05	4.685831815091611938e-03	2.159302040315790733e-02	1.688850959813667334e-03	9.970867982502911939e-03
1.399333368686695583e-02	7.163510215864353839e-05	1.884026225676202318e-06	4.936276219687935236e-03	1.462722052702753600e-02	1.563864906280246288e-06	5.787531542926896645e-07	1.511139580312476777e-04	3.745399449115218056e-03	5.233803404914535373e-06	2.428320329773359349e-06	7.163053410011617494e-05	4.354763709780668651e-02	1.593326103224364330e-03	4.507572665789618543e-02	3.089167434278823621e-02	7.270407949296864639e-03	1.148171580290335900e-06	0.000000000000000000e+00	8.700989618868078105e-05	2.437008181258680430e-03	0.000000000000000000e+00	0.000000000000000000e+00	1.456455947515151463e-05	6.377813086663963954e-04	0.000000000000000000e+00	0.000000000000000000e+00	3.090589510620639210e-06	1.648884017736297891e-01	2.946852252110615522e-02	2.887530907823948265e-02	1.458162222639078354e-01	1.261368726015450747e-02	1.508452370230946556e-06	0.000000000000000000e+00	8.656653631691428163e-04	1.116807846552943587e-02	0.000000000000000000e+00	0.000000000000000000e+00	1.289217338716038073e-04	2.156927603215516923e-03	0.000000000000000000e+00	0.000000000000000000e+00	4.120786014160852281e-06	3.105662594315505495e-02	1.564430948315158559e-04	9.124228185877746857e-04	1.010480921825112309e-02	1.032181622887212366e-03	9.675049052554304460e-03
1.369503946503023957e-04	3.622466042750504059e-03	1.325169349605056449e-03	1.708255277992938493e-06	1.768723463164586205e-04	9.371611792649498299e-03	3.406149007578379356e-04	1.708255277992938705e-06	1.113613224474643116e-04	2.019690811156672414e-03	5.581302568484348796e-04	3.080460337364315325e-07	5.483934400973633841e-04	3.806415652351718970e-02	2.544136899563683926e-02	8.692792932980070121e-04	2.097092392066769078e-04	7.110925308043490600e-03	2.108175296499109445e-03	4.299536130448916943e-06	6.121714815889448881e-05	3.347088976100600320e-03	5.188347250342479440e-04	1.512225983797027956e-06	7.477117364329747390e-05	9.372347250072405548e-04	3.830272387663674941e-04	3.920585883918218686e-07	1.202793444991921744e-03	4.946609168076827184e-02	3.702491198700733066e-02	2.516247909197939260e-03	2.837248956917968372e-04	1.347047966616235276e-03	2.106038636775746462e-03	0.000000000000000000e+00	1.773379903693890231e-04	8.850446761932575720e-03	7.656118723836817042e-04	3.392677207147468591e-06	1.964285027889543615e-04	2.420807760302632131e-03	2.258973462658248467e-04	7.841171767836439489e-07	6.402042664926811243e-04	2.471059164799851299e-02	1.370802705125724781e-02	8.900842179440151278e-04	1.380234226608738346e-01	6.098798455147598323e-03
1.133563723564794617e-04	1.531048966875881790e-03	1.014274634848714302e-02	1.415271324888660309e-03	1.868580229516510292e-04	7.541864628674090933e-05	5.477786588640765585e-03	1.896284511428757234e-04	1.518402793370981807e-05	7.014750396864621125e-05	4.982883822925745360e-03	6.088169377399388344e-05	8.994174070019461328e-03	1.808605980568976646e-02	9.732926354095974841e-02	1.874577395223595011e-02	9.468949771251684475e-05	2.019101730217883129e-05	4.930335757489962348e-03	1.319846171141997771e-04	5.166772111306511294e-05	4.476300134333781470e-06	7.406147609826176396e-04	3.752679941351631305e-05	7.127065053265620309e-06	2.987113054413881559e-07	1.788011196545789133e-03	1.273773328668748992e-05	1.003204169438354776e-01	1.212269632156770666e-01	3.438540202942532154e-01	1.352248941569237084e-01	2.401829562539468477e-04	1.656378022021335781e-04	9.784809171182309862e-03	7.925878468776749539e-04	2.081294854011710659e-04	2.857976025957771320e-05	2.259552811646262094e-03	5.165858499601038876e-04	1.160445754942116308e-05	2.674399656529928153e-06	1.239942982354449909e-03	2.158268626310157353e-05	1.029697989327009629e-02	3.679076701107035583e-03	4.096102053102400331e-02	7.152803481121178600e-03	5.474543068475098972e-03	4.086231431958725797e-03
3.386484508674288824e-03	2.345797359420369220e-06	3.987450344084375164e-04	4.789784243135796274e-03	1.341739286773720001e-03	2.345797359420369220e-06	7.497653766578843274e-05	6.024846751481861482e-03	1.241908538494277715e-03	1.126721566335767920e-06	8.190419703377270055e-04	1.478319470072065548e-03	9.075629504955728261e-03	2.120222458503204319e-03	2.158888293379956566e-02	1.622991532106903695e-02	1.593124314204198916e-03	4.359318113785258708e-06	1.919061248468663134e-04	2.093061378333233025e-03	2.353938434161089268e-04	1.640528845043793859e-06	2.662959649087492123e-05	3.478849063207618397e-03	1.405856754875008238e-04	0.000000000000000000e+00	1.307795434135577528e-05	5.998996902720481628e-04	6.278589294334939452e-03	1.795022967774049117e-03	2.030492084850239309e-03	2.442752951801566499e-02	3.728498029786460853e-03	0.000000000000000000e+00	6.713044033919205161e-04	1.323761692439288104e-03	1.179482642326794978e-03	1.606963545429701964e-06	6.018436970923011370e-05	7.010996445811330802e-03	1.222554270347567295e-03	0.000000000000000000e+00	1.323627729157692467e-04	9.156875901561562468e-04	7.638288002514602264e-03	6.878795044528322267e-04	2.546279914846736811e-03	1.166840242435461181e-02	1.480875398123744635e-02	5.231357328739877355e-02
[truncated: 11 more columns]
