# Supplementary material for: Sodium Channel β Subunits—An Additional Element in Animal Tetrodotoxin Resistance?
Source: Int J Mol Sci. 2024 Jan 25;25(3):1478. doi: 10.3390/ijms25031478 (PMC10855141; doi:10.3390/ijms25031478)
Supplement: Supplementary file 1 [file ijms-25-01478-s001.zip › CSUBST results/SCNB3/csubst_tree.nwk]

(((D_rerio|2:0.780835,E_electro|3:0.493877)Node9|4:0.190131,T_rubri|15:0.857449)Node8|16:0.67452,(((M_musculus|7:0.235191,H_sapiens|6:0.203236)Node4|8:0.333511,(G_gallus|5:0.303643,((T_elegans|10:0.119011,P_textilis|9:0.173869)Node7|11:0.425201,A_carol|0:0.297691)Node6|12:0.376515)Node5|13:0.258563)Node3|14:0.0330943,(X_tropical|17:0.481874,B_bufo|1:0.726416)Node1|18:0.673936)Node2|19:0.25441);
