# Supplementary material for: Sodium Channel β Subunits—An Additional Element in Animal Tetrodotoxin Resistance?
Source: Int J Mol Sci. 2024 Jan 25;25(3):1478. doi: 10.3390/ijms25031478 (PMC10855141; doi:10.3390/ijms25031478)
Supplement: Supplementary file 1 [file ijms-25-01478-s001.zip › CSUBST results/SCNB3/SCNB3_expanded_231024.fas]

>X_tropical
---CCTGTGTGTGTTGAAGTCCCATCTGGTACAGACGCTGTAAAGGGAGAGAACATGACCTTGTTGTGCATCTCTTGCATGAAGAGGGAGGAAGTTGCTGCCACCACCAATGTAAGGTGGTTCTATCAACCAGAGGATGGGCAAGAA------ATACTT---------------ATTTATGAATAT---GATGGA------AAACCTTTGGAATCAAAAAGTCCACTGCAAGGTCGGCTTCAGTGGACTGGAAGCAAAGATCTGCAGGATGTTTCTATCACCATCCTCAATGTAACAACCAATGATTCAGGACTTTTTACCTGCTATGTGAACCGTACTCTGCACTTTGAGGCACACCGTCACTTAACGCAAAGCAAGAAAAGCATCACACTAAAGGTCACGGAAGAAGCTGGTGAAGACTTTACTTCAGTTCTTTCTGAAATTATGATGTATTTTCTTCTTGCCTTCCTTACCTTCTGGCTATTAGTAGAAGTTGTATATTGCTACAGGAAGATCTCCAAGGCAGAGGAAGTCACACAAGAAAGCGTTACTGACTATTTAGCCATACCATCTGAAAACAAGGAAAACTGTTCTGTTCCAGTGGAAGAA---
>M_musculus
---CCTGTGTGTGTAGAAGTACCCTCGGAGACAGAAGCCGTGCAGGGCAATTCCATGAAGCTGAGATGCATCTCCTGCATGAAGAGGGAGGAGGTGGAGGCCACCACTGTAGTGGAGTGGTTCTACAGGCCTGAGGGCGGTAAAGAT------TTCCTT---------------ATATATGAGTATCGAAATGGC------CAC---CAGGAGGTGGAGAGCCCCTTCCAAGGTCGTCTGCAGTGGAATGGGAGCAAAGACCTGCAGGACGTATCCATCACTGTTCTCAATGTCACTCTGAATGACTCTGGCCTCTACACATGTAATGTGTCCAGGGAGTTTGAGTTCGAAGCACACCGGCCCTTTGTGAAGACCACAAGACTAATACCCCTGCGAGTCACTGAAGAGGCGGGAGAAGACTTCACCTCCGTGGTCTCGGAAATCATGATGTACATCCTCCTGGTCTTCCTCACCTTGTGGCTGTTTATTGAGATGATCTATTGCTACAGAAAGGTCTCTAAGGCCGAAGAGGCAGCTCAGGAAAATGCGTCTGACTACCTTGCTATCCCTTCAGAGAACAAGGAGAACTCTGTGGTACCCGTGGAGGAA---
>H_sapiens
---CCTGTGTGTGTGGAAGTGCCCTCGGAGACGGAGGCCGTGCAGGGCAACCCCATGAAGCTGCGCTGCATCTCCTGCATGAAGAGAGAGGAGGTGGAGGCCACCACGGTGGTGGAATGGTTCTACAGGCCCGAGGGCGGTAAAGAT------TTCCTT---------------ATTTACGAGTATCGGAATGGC------CAC---CAGGAGGTGGAGAGCCCCTTTCAGGGGCGCCTGCAGTGGAATGGCAGCAAGGACCTGCAGGACGTGTCCATCACTGTGCTCAACGTCACTCTGAACGACTCTGGCCTCTACACCTGCAATGTGTCCCGGGAGTTTGAGTTTGAGGCGCATCGGCCCTTTGTGAAGACGACGCGGCTGATCCCCCTAAGAGTCACCGAGGAGGCTGGAGAGGACTTCACCTCTGTGGTCTCAGAAATCATGATGTACATCCTTCTGGTCTTCCTCACCCTGTGGCTGCTCATCGAGATGATATATTGCTACAGAAAGGTCTCAAAAGCCGAAGAGGCAGCCCAAGAAAACGCGTCTGACTACCTTGCCATCCCATCTGAGAACAAGGAGAACTCTGCGGTACCAGTGGAGGAA---
>G_gallus
---GCAGTATGTGTTGAAGTTCCGTCAGAGACAGAGGCGGTCCAGGGGACGGACATGAAGCTGCTCTGCATCTCCTGCATGAAAAGGGAAGAGGTCACAGCCAGCACAGTGGTGGAATGGTTCTACAGGCCGGAGGGTGGCAAAGAT------GAACCC---------------ATCTACGAGCACAGGAAAATG------AAT---CATGAATTTCCAAGCCGCTTCAGTGGTCGGATACAATGGAATGGGAGTAAAGACATGCAGGATGTGTCCATCACTGTGTTAAATGTCACCTTGAACGATTCGGGTATCTACACCTGTAACATCACCCGGGAGTTTGAGTTTGAGATTCACCGGCCTCTCTTCACAAGCTCCAGATTGATCCACCTCACCGTGGTGGAGGAGGCTGGAGAAGACTTCACCTCAGTCATCTCTGAAATCATGATGTACATTCTGCTGGTCTTCCTCACGTTGTGGCTACTGATAGAAATGGTCTATTGCTACAGGAAAGTCTCTAAGGCAGAGGAGGCTGCCCAGGAAAATGCGACAGACTACCTTGCAATTCCATCAGAAAACAAGGAAAACTGTGCTGTGCCTGTGGAGGAA---
>T_elegans
---TCCGTTTGTGTCGAAGTCCCTTCAGAGACCGAAGCCGTGCAAGGATCACGCATGAAGCTCATGTGCATTTCCTGTATGAAGCGAGAAGAAGTTTTGGCCAACACCGTGGTGAAGTGGTTCTACAAGCCTGAAGGAGGACAAGAT------GTAGCT---------------ATCTACGAATTCAACAATGAG------AAA---CGGGAACTTGAGAGTCCTTTTCAGGGCCGGCTTGAATGGAACGGGAGTGCAGATATGCAGGACGTCTCCATCTCGGTCCTAAACATCTCCCTGAATGATTCGGGGATCTACACCTGCAATGTAACTCGGGAATTCCTCTTTGAGACCCACCGGCCCATCTTTACCAGCTCGACGCTGATTCATCTCACCGTGATGAAGGATGCTGGAAGAGACTTAACAGCTCTCATCTCTGCAATAATGATGTATATTCTCTTGGTCTTCCTCACATTGTGGCTCCTGATTGAGATGGTTTACTGCTACCGGAAAGTTTCCAAAGCGGAGGATGCCGCGCAGGAAAACGCTGCCAACTACCTCGCCATCCCATCAGAAAATAAAGAAAACTGTGCTATACCAGTGGAGGAG---
>D_rerio
---CTGGTGTGTGTGGATGTGCCATCAGACGGCGAGGCCATTGTAGGCAAAGTTAAGAAGTTAACCTGCATCTACTGCATGAAACGAGAGGAAATCCTGGCTACCACCAAAGTGGAGTGGTTTTACAAGGGCCAAGATAAAAACAAAACTAGAACACTT---------------ATCTATCTGTATGACGGCGAGCCGCAGGAGCCGAAGGATGTAGATGAGCAATGGAAAGGTCGGGTAACATGGACGGGCAGTAAGGACATGCAGGACGTCTCCATTAGCATCCTAAATGTCACTTTAAACGACACTGGCACATACGAATGTGAAGTAACTCGCTTCTTTGAGTTTGATTCATTCAAGCTTTCCGCCAACAAGAACATCAGAATCAATCTGAAGGTAAACATGCGAGCGAGTGCAGACATCACGGCGCTGTACTCGGAGATCATGATGTATGTGCTGCTGGTGTTCCTCACCTTCTGGCTGCTGGTGGAGATGGTCTACTGCTACAGGAAGATCTCCAAATCTGACGAGCAAGCACAGGACACTGCGACAGACTACTTAGCCATTCCCTCTGAAAATAAAGAAAACCCGGGCCCTGCTGTAACGGAA---
>T_rubri
CAGCCTGTGTGTGTGGACGTGCCGTCGGCAACAGAAGCGGTCCTCGGCGAACCCATGAAGCTGACCTGCATCGCCTGTATGAAGAGGGAGGAAATCAAAGCGAGGACGCGGGTTGATTGGTACTACATGCCCACAAAGGAAAAAAAT------GTCCCACCCAACAAGACTCACATATACAGGTTTGAGGATTAC------AACCTTATTGAGATGGATGGACCGTTTAAAGGCCGTCTATTCTGGAATGGGACCCAGGACCTGCAGGACCTGTCCATTCGGATCAACAAAGTCAAGTACGATGACAGCGGGGTCTACGAGTGCCACGTTTTTCGCAGATTTGAGTTCAACTTGTTTGCGCCCACAGTTTTGATCACCAAGGACATCAAGTTGAGAGTGAAGGAGAAAGCCAGCCAAGACACCGCGGCGCTCTACTCTGAGATCACCATGTACGTCCTGCTGGTGTTCCTGACCTCCTGGCTGCTGGTGGAGATGGTCTACTGCTACAGGAAGATCTCCAGGTCAGATGAGCAGACGCAAGACGCTGCGACAAGCTACCTCGCCATCCCCTCTGAGCAGAAAGTGACACCAGATGCTCCTGTTACCCAA---
>P_textilis
---TCCGTTTGTGTCGAGGTCCCTTCGGAGACAGAGGCCGTGCAGGGATCGCGCATGAAGCTGATGTGCATTTCCTGTATGAAGCGAGAAGAGGTTTTGGCCAACACCATAGTGAAGTGGTTCTACAAGCCCGAAGGAGGACAAGAT------GTAGCT---------------ATCTATGAATTCAACAACGAG------AAA---CGGGAACTTGAGAGTCCTTTCCAGGGCCGGCTTGAGTGGAATGGAAGTGCAGATATGCAGGACGTCTCCATCTCGGTCCTAAACATCTCTATGAACGATTCAGGGATTTACACTTGTAACGTCACCCGGGAATTCCTCTTTGAGACCCACCGGCCCATCTTCACCAGCTCAACACTGATTCATCTCACTGTGTTGAAGGAGGCTGGAAGAGACTTAACGGCTCTCATCTCTGCAATAATGATGTATATTCTCTTGGTCTTCCTCACATTGTGGCTCTTGATCGAGATGATTTACTGCTACCGAAAAGTTTCCAAAGCTGAGGAAGCCGCCCAGGAAAATGCTACCAACTACCTCGCCATCCCATCGGAAAATAAAGAAAACTGTGCTATACCTGTAGAGGAG---
>B_bufo
---CCTGTGTGTGTTGAGGTTCCATCGGGGACAGAGGCCGTCCAAGGACACAATATGACCTTACTGTGCATCTCCTGCATGCAAAGAGAGGAAGTATTCGCCATTACCAGTGTGGAGTGGTACTATCAACCTCCCAATGGAAACAGA------TCTCTT---------------ATCTTTGAATACATTGAGGGA------AAACCCCGGGAGCATAAAAGTCCATTTAAAGGCCGTCTGCAGTGGATAGGCAGCAAAGATCTGCAGGATGTCTCCATTATATTACACAATGTAACATTCACAGATTCGGGGCGATTCATCTGTAACGTCAACCGCACGCTTCATTTCGAGGCACACCAACACTCAACCATGAGCAACGTGGAGATTGATCTGATTGTGTCCGAGATACAAAAAGAGGATTTTACTTCTGTCCTCTCAGAGATTATGATGTACATCCTCCTAGCATTCCTTACCTTGTGGCTCTTGATCGAGGTTGTCTATTGCTACAGAAAGATCTCTAAGGCTGAAGAAGTGACCCAGGAGAGTGTCACGGATTATCTAGCAATACCCTCAGAAAACAAGGAACACTGTCCTGTTCAAGTGGAGGATCAA
>E_electro
---CCAGTGTGTGTGGACGCCGTCTCAGACACAGAGGCGGTGCTGGGAAGACCGATGAAACTGACCTGTGTCTCCTGTATGAAGCGGGAGGAAATCAGCGCTGAGACCAGGGTGAACTGGTACTACACAGGCCCGGACGATGACCGG------CAGTCT---------------ATATTCCTGTAC---GATGGC------AGACCGCGGGACCTCGAGGGTCCCTGGAAGGGGCGGCTACAGTGGAACGGCAGCAAGGACCTGCAGGACGTCTCCATCAGCATCATCAAAATCAGGCTCAATGATAGCGGCCGGTACGAGTGCGTGGTCCACCGCCAGTTCTCCTTTAACCTCTACACACCGTCCATGGAGAAGCGTGTCGAGATCAAGCTGGTGGTGAAGGAGAAAGCGAGTACTGACTCCACAGCATGGTACTCGGAGATCATGATGTACGTGCTGTTGGTGTTCCTCACCTTCTGGCTGCTGGTGGAAATGATCTACTGCTATAGGAAGATCTCCAAATCAGACGAGCAAACCCAGGACAGTGCGACAGACTACCTAGCCATTCCGTCGGAGAATAAAGAGACTCCGGCTCCTGCAGTAATGGAA---
>A_carol
---GCAGTTTGTGTCGAAGTGCCGTCGGAGAAGCAGGCAGTGCAAGGTTCACGCATGAAGCTCATGTGCATCTCCTGCATGAAGCGAGAAGAGGTTTCCGCCAACACGGTGGTCAAATGGTTCTACAAGGCTGAAGGGGGACAAGAT------ATTCCT---------------ATCTATGAGTACAGAAACGAG------AAG---CGGGAACTTGACAGCCGTTTCCGTGGCCGGCTCCAGTGGAATGGCAGCGCCGACATGCAGGACGTGTCCATCTCCGTACTCAACGTCAGCCTGAATGATTCGGGGATCTACACCTGCAACATCACTCGGGAGTTCAACTTTGAGGGCCATCGTCCACTCTATACCCGAACGACGTTGATCCACCTCACAGTACTGGAGGATGCTGGAGATGACATCACATCTATCGTCTCTGAAGTAATGATGTACATTCTCTTGATCTTCCTTACTTTGTGGCTGCTCGTAGAAATGGTTTACTGCTATAGGAAAGTCTCCAAAGCAGAGGAAGCTGCCCAGGAAAATGCGACTGATTACCTTGCCATTCCATCGGAAAATAAAGAAAATTGTGCTGTGCCTGTGGAGGAA---
