# Supplementary material for: Sodium Channel β Subunits—An Additional Element in Animal Tetrodotoxin Resistance?
Source: Int J Mol Sci. 2024 Jan 25;25(3):1478. doi: 10.3390/ijms25031478 (PMC10855141; doi:10.3390/ijms25031478)
Supplement: Supplementary file 1 [file ijms-25-01478-s001.zip › CSUBST results/SCNB3/SCNB3_expanded_231024.fas.iqtree]

IQ-TREE 2.2.2.7 COVID-edition built May 30 2023

Input file name: SCNB3_expanded_231024.fas
User tree file name: tmp.csubst.nwk
Type of analysis: tree reconstruction
Random seed number: 600994

REFERENCES
----------

To cite IQ-TREE please use:

Bui Quang Minh, Heiko A. Schmidt, Olga Chernomor, Dominik Schrempf,
Michael D. Woodhams, Arndt von Haeseler, and Robert Lanfear (2020)
IQ-TREE 2: New models and efficient methods for phylogenetic inference
in the genomic era. Mol. Biol. Evol., in press.
https://doi.org/10.1093/molbev/msaa015

SEQUENCE ALIGNMENT
------------------

Input data: 11 sequences with 204 codon sites
Number of constant sites: 20 (= 9.80392% of all sites)
Number of invariant (constant or ambiguous constant) sites: 20 (= 9.80392% of all sites)
Number of parsimony informative sites: 164
Number of distinct site patterns: 200

SUBSTITUTION PROCESS
--------------------

Model of substitution: ECMK07+F+R4

State frequencies: (empirical counts from alignment)

  pi(AAA) = 0.0230  pi(AAC) = 0.0254  pi(AAG) = 0.0306  pi(AAT) = 0.0183
  pi(ACA) = 0.0169  pi(ACC) = 0.0254  pi(ACG) = 0.0094  pi(ACT) = 0.0122
  pi(AGA) = 0.0089  pi(AGC) = 0.0122  pi(AGG) = 0.0099  pi(AGT) = 0.0066
  pi(ATA) = 0.0085  pi(ATC) = 0.0381  pi(ATG) = 0.0320  pi(ATT) = 0.0146
  pi(CAA) = 0.0127  pi(CAC) = 0.0094  pi(CAG) = 0.0198  pi(CAT) = 0.0033
  pi(CCA) = 0.0094  pi(CCC) = 0.0118  pi(CCG) = 0.0066  pi(CCT) = 0.0108
  pi(CGA) = 0.0047  pi(CGC) = 0.0047  pi(CGG) = 0.0141  pi(CGT) = 0.0042
  pi(CTA) = 0.0061  pi(CTC) = 0.0216  pi(CTG) = 0.0278  pi(CTT) = 0.0122
  pi(GAA) = 0.0442  pi(GAC) = 0.0245  pi(GAG) = 0.0616  pi(GAT) = 0.0207
  pi(GCA) = 0.0108  pi(GCC) = 0.0174  pi(GCG) = 0.0103  pi(GCT) = 0.0146
  pi(GGA) = 0.0108  pi(GGC) = 0.0141  pi(GGG) = 0.0071  pi(GGT) = 0.0056
  pi(GTA) = 0.0136  pi(GTC) = 0.0263  pi(GTG) = 0.0372  pi(GTT) = 0.0136
  pi(TAC) = 0.0310  pi(TAT) = 0.0122  pi(TCA) = 0.0108  pi(TCC) = 0.0193
  pi(TCG) = 0.0094  pi(TCT) = 0.0141  pi(TGC) = 0.0160  pi(TGG) = 0.0169
  pi(TGT) = 0.0127  pi(TTA) = 0.0052  pi(TTC) = 0.0226  pi(TTG) = 0.0113
  pi(TTT) = 0.0146
Model of rate heterogeneity: FreeRate with 4 categories
Site proportion and rates:  (0.1849,0.4100) (0.4794,0.7121) (0.2469,1.6843) (0.0888,1.8809)

 Category  Relative_rate  Proportion
  1         0.4100         0.1849
  2         0.7121         0.4794
  3         1.6843         0.2469
  4         1.8809         0.0888

USER TREE
---------

Log-likelihood of the tree: -4564.7935 (s.e. 140.3046)
Unconstrained log-likelihood (without tree): -1078.8281
Number of free parameters (#branches + #model parameters): 85
Akaike information criterion (AIC) score: 9299.5870
Corrected Akaike information criterion (AICc) score: 9423.4853
Bayesian information criterion (BIC) score: 9581.6272

Total tree length (sum of branch lengths): 7.8930
Sum of internal branch lengths: 3.2199 (40.7943% of tree length)

NOTE: Tree is UNROOTED although outgroup taxon 'X_tropical' is drawn at root

NOTE: Branch lengths are interpreted as number of nucleotide substitutions per codon site!
      Rescale them by 1/3 if you want to have #nt substitutions per nt site

+----------X_tropical
| (Node1)
|                        +----M_musculus
|                 +------| (Node4)
|                 |      +---H_sapiens
|              +--| (Node3)
|              |  |     +------G_gallus
|              |  +-----| (Node5)
|              |        |                +--T_elegans
|              |        |       +--------| (Node7)
|              |        |       |        +---P_textilis
|              |        +-------| (Node6)
|              |                +-----A_carol
+--------------| (Node2)
|              |                        +-----------------D_rerio
|              |                    +---| (Node9)
|              |                    |   +----------E_electro
|              +--------------------| (Node8)
|                                   +------------------T_rubri
|
+---------------B_bufo

Tree in newick format:

(X_tropical:0.4818737498,(((M_musculus:0.2351914535,H_sapiens:0.2032363553)Node4:0.3335110972,(G_gallus:0.3036433348,((T_elegans:0.1190107743,P_textilis:0.1738689156)Node7:0.4252005041,A_carol:0.2976907894)Node6:0.3765147291)Node5:0.2585630206)Node3:0.0330943384,((D_rerio:0.7808351522,E_electro:0.4938770901)Node9:0.1901306831,T_rubri:0.8574490474)Node8:0.9289300276)Node2:0.6739357814,B_bufo:0.7264158305)Node1;

ALISIM COMMAND
--------------
Currently, we only support exporting AliSim commands automatically from the analysis for common models of DNA, Protein, Binary, and Morphological data. To simulate data from other models (mixture, lie-markov, etc), please refer to the User Manual of AliSim. Thanks!

For more information on using AliSim, please visit: www.iqtree.org/doc/AliSim

TIME STAMP
----------

Date and time: Wed Oct 25 16:41:47 2023
Total CPU time used: 7.77139 seconds (0h:0m:7s)
Total wall-clock time used: 7.88271 seconds (0h:0m:7s)
