# Supplementary material for: Sodium Channel β Subunits—An Additional Element in Animal Tetrodotoxin Resistance?
Source: Int J Mol Sci. 2024 Jan 25;25(3):1478. doi: 10.3390/ijms25031478 (PMC10855141; doi:10.3390/ijms25031478)
Supplement: Supplementary file 1 [file ijms-25-01478-s001.zip › CSUBST results/SCNB3/SCNB3_expanded_231024.fas.log]

IQ-TREE multicore version 2.2.2.7 COVID-edition for Mac OS X 64-bit built May 30 2023
Developed by Bui Quang Minh, James Barbetti, Nguyen Lam Tung,
Olga Chernomor, Heiko Schmidt, Dominik Schrempf, Michael Woodhams, Ly Trong Nhan.

Host:    RSB-068701 (SSE4.2, 64 GB RAM)
Command: iqtree -s SCNB3_expanded_231024.fas -te tmp.csubst.nwk -m ECMK07+F+R4 --seqtype CODON1 --threads-max 1 -T AUTO --ancestral --rate --redo
Seed:    600994 (Using SPRNG - Scalable Parallel Random Number Generator)
Time:    Wed Oct 25 16:41:39 2023
Kernel:  SSE2 - auto-detect threads (10 CPU cores detected)

Reading alignment file SCNB3_expanded_231024.fas ... Fasta format detected
Reading fasta file: done in 0.000624895 secs using 94.42% CPU
Alignment most likely contains DNA/RNA sequences
Converting to codon sequences with genetic code 1 ...
Constructing alignment: done in 0.000345945 secs using 73.42% CPU
Alignment has 11 sequences with 204 columns, 200 distinct patterns
164 parsimony-informative, 20 singleton sites, 20 constant sites
            Gap/Ambiguity  Composition  p-value
Analyzing sequences: done in 1.5974e-05 secs using 87.64% CPU
   1  X_tropical    5.88%    failed      0.07%
   2  M_musculus    5.88%    passed     95.86%
   3  H_sapiens     5.88%    passed     51.75%
   4  G_gallus      5.88%    passed    100.00%
   5  T_elegans     5.88%    passed     99.58%
   6  D_rerio       3.43%    passed     61.92%
   7  T_rubri       2.45%    passed     81.54%
   8  P_textilis    5.88%    passed     88.02%
   9  B_bufo        4.90%    passed     67.21%
  10  E_electro     5.88%    passed     27.03%
  11  A_carol       5.88%    passed     99.86%
****  TOTAL         5.26%  1 sequences failed composition chi2 test (p-value<5%; df=60)
Reading input tree file tmp.csubst.nwk ... rooted tree

NOTE: 5 MB RAM (0 GB) is required!
Measuring multi-threading efficiency up to 1 CPU cores
Increase to 10 rounds for branch lengths
11 trees examined
Threads: 1 / Time: 1.073 sec / Speedup: 1.000 / Efficiency: 100% / LogL: -5077
Determining AUTO threadcount: done in 1.07274 secs using 98.58% CPU
BEST NUMBER OF THREADS: 1

Estimate model parameters (epsilon = 0.010)
1. Initial log-likelihood: -8282.926
2. Current log-likelihood: -4588.179
3. Current log-likelihood: -4565.099
4. Current log-likelihood: -4564.998
5. Current log-likelihood: -4564.949
6. Current log-likelihood: -4564.920
7. Current log-likelihood: -4564.898
8. Current log-likelihood: -4564.881
9. Current log-likelihood: -4564.865
10. Current log-likelihood: -4564.850
11. Current log-likelihood: -4564.837
12. Current log-likelihood: -4564.825
13. Current log-likelihood: -4564.814
14. Current log-likelihood: -4564.803
Optimal log-likelihood: -4564.793
Nonsynonymous/synonymous ratio (omega): 1.000
Transition/transversion ratio (kappa): 1.000
Site proportion and rates:  (0.185,0.410) (0.479,0.712) (0.247,1.684) (0.089,1.881)
Parameters optimization took 14 rounds (6.664 sec)
Wrote distance file to... 
BEST SCORE FOUND : -4564.793
Ancestral state probabilities printed to SCNB3_expanded_231024.fas.state
Empirical proportions for each category: 0.064 0.642 0.294 0.000
Site rates printed to SCNB3_expanded_231024.fas.rate
Total tree length: 7.893

Total number of iterations: 0
CPU time used for tree search: 0.000 sec (0h:0m:0s)
Wall-clock time used for tree search: 0.000 sec (0h:0m:0s)
Total CPU time used: 7.771 sec (0h:0m:7s)
Total wall-clock time used: 7.881 sec (0h:0m:7s)

Analysis results written to: 
  IQ-TREE report:                SCNB3_expanded_231024.fas.iqtree
  Maximum-likelihood tree:       SCNB3_expanded_231024.fas.treefile
  Site-specific rates:           SCNB3_expanded_231024.fas.rate
  Ancestral state:               SCNB3_expanded_231024.fas.state
  Screen log file:               SCNB3_expanded_231024.fas.log

Date and Time: Wed Oct 25 16:41:47 2023
