# Supplementary material for: Sodium Channel β Subunits—An Additional Element in Animal Tetrodotoxin Resistance?
Source: Int J Mol Sci. 2024 Jan 25;25(3):1478. doi: 10.3390/ijms25031478 (PMC10855141; doi:10.3390/ijms25031478)
Supplement: Supplementary file 1 [file ijms-25-01478-s001.zip › CSUBST results/SCNB3/SCNB3_expanded_231024.fas.rate]

# Site-specific subtitution rates determined by empirical Bayesian method
# This file can be read in MS Excel or in R with command:
#   tab=read.table('SCNB3_expanded_231024.fas.rate',header=TRUE)
# Columns are tab-separated with following meaning:
#   Site:   Alignment site ID
#   Rate:   Posterior mean site rate weighted by posterior probability
#   Cat:    Category with highest posterior (0=invariable, 1=slow, etc)
#   C_Rate: Corresponding rate of highest category
Site	Rate	Cat	C_Rate
1	1.00000	2	0.71213
2	1.06140	2	0.71213
3	0.53482	1	0.40998
4	0.48271	1	0.40998
5	0.62847	2	0.71213
6	0.77164	2	0.71213
7	1.04625	2	0.71213
8	1.18318	2	0.71213
9	0.61812	2	0.71213
10	1.04075	2	0.71213
11	0.82381	2	0.71213
12	1.15510	2	0.71213
13	0.75663	2	0.71213
14	0.77648	2	0.71213
15	1.50127	3	1.68430
16	1.45298	3	1.68430
17	1.73792	3	1.68430
18	1.59038	3	1.68430
19	0.59655	2	0.71213
20	0.60305	2	0.71213
21	0.90390	2	0.71213
22	1.34299	3	1.68430
23	0.56449	1	0.40998
24	0.58188	2	0.71213
25	0.57849	2	0.71213
26	0.66083	2	0.71213
27	0.53867	1	0.40998
28	0.72579	2	0.71213
29	0.73003	2	0.71213
30	0.54779	1	0.40998
31	0.63789	2	0.71213
32	0.70082	2	0.71213
33	1.75721	3	1.68430
34	0.56775	2	0.71213
35	1.36364	3	1.68430
36	0.67876	2	0.71213
37	1.64640	3	1.68430
38	0.61307	2	0.71213
39	1.66059	3	1.68430
40	0.65372	2	0.71213
41	0.87284	2	0.71213
42	0.58801	2	0.71213
43	1.15377	2	0.71213
44	1.60095	3	1.68430
45	1.45496	3	1.68430
46	1.70575	3	1.68430
47	1.60765	3	1.68430
48	1.30997	3	1.68430
49	1.46392	3	1.68430
50	1.00000	2	0.71213
51	1.00000	2	0.71213
52	1.74198	3	1.68430
53	0.98875	2	0.71213
54	1.00000	2	0.71213
55	1.00000	2	0.71213
56	1.00000	2	0.71213
57	1.00000	2	0.71213
58	1.00000	2	0.71213
59	0.77934	2	0.71213
60	1.43774	3	1.68430
61	0.85058	2	0.71213
62	1.33219	3	1.68430
63	1.69956	3	1.68430
64	1.62284	3	1.68430
65	1.59154	3	1.68430
66	1.00000	2	0.71213
67	1.00000	2	0.71213
68	1.60529	3	1.68430
69	1.17141	2	0.71213
70	1.37638	3	1.68430
71	0.82590	2	0.71213
72	1.71018	3	1.68430
73	1.54697	3	1.68430
74	0.88337	2	0.71213
75	1.46524	3	1.68430
76	1.55278	3	1.68430
77	1.42032	3	1.68430
78	1.26667	3	1.68430
79	0.69389	2	0.71213
80	1.00514	2	0.71213
81	1.19841	2	0.71213
82	0.65372	2	0.71213
83	1.09476	2	0.71213
84	1.40275	3	1.68430
85	0.61534	2	0.71213
86	0.92785	2	0.71213
87	0.60439	2	0.71213
88	0.59614	2	0.71213
89	0.48419	1	0.40998
90	0.61177	2	0.71213
91	0.82101	2	0.71213
92	0.47602	1	0.40998
93	0.62399	2	0.71213
94	1.11467	2	0.71213
95	1.33402	3	1.68430
96	1.40242	3	1.68430
97	0.76879	2	0.71213
98	0.56361	1	0.40998
99	1.41350	3	1.68430
100	1.61096	3	1.68430
101	1.25309	2	0.71213
102	0.67194	2	0.71213
103	0.72138	2	0.71213
104	1.03095	2	0.71213
105	1.64730	3	1.68430
106	0.70123	2	0.71213
107	0.93425	2	0.71213
108	1.07765	2	0.71213
109	1.68204	3	1.68430
110	1.12341	2	0.71213
111	1.56537	3	1.68430
112	0.61152	2	0.71213
113	1.55170	3	1.68430
114	0.98912	2	0.71213
115	1.37792	3	1.68430
116	0.73118	2	0.71213
117	0.87994	2	0.71213
118	1.71983	3	1.68430
119	1.26998	3	1.68430
120	1.36663	3	1.68430
121	1.32084	3	1.68430
122	1.52813	3	1.68430
123	1.69892	3	1.68430
124	1.68134	3	1.68430
125	0.80957	2	0.71213
126	1.72379	3	1.68430
127	1.73388	3	1.68430
128	1.70973	3	1.68430
129	0.65229	2	0.71213
130	1.67540	3	1.68430
131	0.73134	2	0.71213
132	1.73576	3	1.68430
133	0.66581	2	0.71213
134	1.68130	3	1.68430
135	0.92314	2	0.71213
136	1.48957	3	1.68430
137	0.74219	2	0.71213
138	0.79774	2	0.71213
139	1.56557	3	1.68430
140	0.54601	1	0.40998
141	1.58718	3	1.68430
142	0.81409	2	0.71213
143	0.98450	2	0.71213
144	1.31167	3	1.68430
145	0.97100	2	0.71213
146	0.62927	2	0.71213
147	0.63057	2	0.71213
148	0.64396	2	0.71213
149	0.60460	2	0.71213
150	0.53867	1	0.40998
151	0.80784	2	0.71213
152	0.81604	2	0.71213
153	0.68093	2	0.71213
154	0.70167	2	0.71213
155	0.63157	2	0.71213
156	0.52221	1	0.40998
157	0.58641	2	0.71213
158	0.57788	2	0.71213
159	0.76363	2	0.71213
160	0.65372	2	0.71213
161	0.69547	2	0.71213
162	1.24935	2	0.71213
163	1.54170	3	1.68430
164	0.76915	2	0.71213
165	0.58464	2	0.71213
166	1.19966	2	0.71213
167	0.61354	2	0.71213
168	0.50536	1	0.40998
169	0.72742	2	0.71213
170	0.62394	2	0.71213
171	0.54710	1	0.40998
172	0.57954	2	0.71213
173	0.61396	2	0.71213
174	0.77058	2	0.71213
175	0.84149	2	0.71213
176	0.75675	2	0.71213
177	0.67437	2	0.71213
178	1.10949	2	0.71213
179	1.38553	3	1.68430
180	0.63521	2	0.71213
181	0.59303	2	0.71213
182	1.12223	2	0.71213
183	0.60730	2	0.71213
184	0.74115	2	0.71213
185	0.77983	2	0.71213
186	0.58801	2	0.71213
187	0.78339	2	0.71213
188	0.62456	2	0.71213
189	0.66556	2	0.71213
190	0.80198	2	0.71213
191	0.72965	2	0.71213
192	0.61467	2	0.71213
193	0.70931	2	0.71213
194	0.59244	2	0.71213
195	0.69237	2	0.71213
196	1.13731	2	0.71213
197	0.79512	2	0.71213
198	1.49005	3	1.68430
199	0.86202	2	0.71213
200	1.42030	3	1.68430
201	0.56914	2	0.71213
202	0.70929	2	0.71213
203	0.64121	2	0.71213
204	1.00000	2	0.71213
