# Supplementary material for: Sodium Channel β Subunits—An Additional Element in Animal Tetrodotoxin Resistance?
Source: Int J Mol Sci. 2024 Jan 25;25(3):1478. doi: 10.3390/ijms25031478 (PMC10855141; doi:10.3390/ijms25031478)
Supplement: Supplementary file 1 [file ijms-25-01478-s001.zip › CSUBST results/SCNB3/SCNB3_expanded_231024.fas.state]

# Ancestral state reconstruction for all nodes in SCNB3_expanded_231024.fas.treefile
# This file can be read in MS Excel or in R with command:
#   tab=read.table('SCNB3_expanded_231024.fas.state',header=TRUE)
# Columns are tab-separated with following meaning:
#   Node:  Node name in the tree
#   Site:  Alignment site ID
#   State: Most likely state assignment
#   p_X:   Posterior probability for state X (empirical Bayesian method)
Node	Site	State	p_AAA	p_AAC	p_AAG	p_AAT	p_ACA	p_ACC	p_ACG	p_ACT	p_AGA	p_AGC	p_AGG	p_AGT	p_ATA	p_ATC	p_ATG	p_ATT	p_CAA	p_CAC	p_CAG	p_CAT	p_CCA	p_CCC	p_CCG	p_CCT	p_CGA	p_CGC	p_CGG	p_CGT	p_CTA	p_CTC	p_CTG	p_CTT	p_GAA	p_GAC	p_GAG	p_GAT	p_GCA	p_GCC	p_GCG	p_GCT	p_GGA	p_GGC	p_GGG	p_GGT	p_GTA	p_GTC	p_GTG	p_GTT	p_TAC	p_TAT	p_TCA	p_TCC	p_TCG	p_TCT	p_TGC	p_TGG	p_TGT	p_TTA	p_TTC	p_TTG	p_TTT
Node4	1	CAG	0.02315	0.02139	0.04497	0.01232	0.00876	0.01635	0.00810	0.00556	0.00746	0.01112	0.01194	0.00374	0.00208	0.01032	0.02134	0.00297	0.07829	0.01440	0.24782	0.00405	0.00420	0.00650	0.00434	0.00420	0.00640	0.00758	0.02926	0.00440	0.00231	0.00923	0.01425	0.00397	0.05721	0.02280	0.10208	0.01381	0.00472	0.01126	0.00961	0.00534	0.00337	0.00662	0.00402	0.00138	0.00411	0.00863	0.01517	0.00358	0.01204	0.00400	0.00560	0.01149	0.00776	0.00634	0.00377	0.00601	0.00269	0.00144	0.00546	0.00437	0.00256
Node4	2	CCT	0.00000	0.00000	0.00000	0.00000	0.00000	0.00000	0.00000	0.00000	0.00000	0.00000	0.00000	0.00000	0.00000	0.00000	0.00000	0.00000	0.00000	0.00000	0.00000	0.00000	0.01312	0.00138	0.00016	0.98533	0.00000	0.00000	0.00000	0.00000	0.00000	0.00000	0.00000	0.00000	0.00000	0.00000	0.00000	0.00000	0.00000	0.00000	0.00000	0.00000	0.00000	0.00000	0.00000	0.00000	0.00000	0.00000	0.00000	0.00000	0.00000	0.00000	0.00000	0.00000	0.00000	0.00000	0.00000	0.00000	0.00000	0.00000	0.00000	0.00000	0.00000
Node4	3	GTG	0.00000	0.00000	0.00000	0.00000	0.00000	0.00000	0.00000	0.00000	0.00000	0.00000	0.00000	0.00000	0.00000	0.00001	0.00000	0.00000	0.00000	0.00000	0.00000	0.00000	0.00000	0.00000	0.00000	0.00000	0.00000	0.00000	0.00000	0.00000	0.00000	0.00000	0.00000	0.00000	0.00000	0.00000	0.00000	0.00000	0.00000	0.00000	0.00000	0.00000	0.00000	0.00000	0.00000	0.00000	0.00230	0.00133	0.99577	0.00059	0.00000	0.00000	0.00000	0.00000	0.00000	0.00000	0.00000	0.00000	0.00000	0.00000	0.00000	0.00000	0.00000
Node4	4	TGT	0.00000	0.00000	0.00000	0.00000	0.00000	0.00000	0.00000	0.00000	0.00000	0.00000	0.00000	0.00000	0.00000	0.00000	0.00000	0.00000	0.00000	0.00000	0.00000	0.00000	0.00000	0.00000	0.00000	0.00000	0.00000	0.00000	0.00000	0.00000	0.00000	0.00000	0.00000	0.00000	0.00000	0.00000	0.00000	0.00000	0.00000	0.00000	0.00000	0.00000	0.00000	0.00000	0.00000	0.00000	0.00000	0.00000	0.00000	0.00000	0.00000	0.00000	0.00000	0.00000	0.00000	0.00000	0.00129	0.00000	0.99871	0.00000	0.00000	0.00000	0.00000
Node4	5	GTA	0.00000	0.00000	0.00000	0.00000	0.00000	0.00000	0.00000	0.00000	0.00000	0.00000	0.00000	0.00000	0.00007	0.00004	0.00000	0.00006	0.00000	0.00000	0.00000	0.00000	0.00000	0.00000	0.00000	0.00000	0.00000	0.00000	0.00000	0.00000	0.00000	0.00000	0.00000	0.00000	0.00000	0.00000	0.00000	0.00000	0.00000	0.00000	0.00000	0.00000	0.00000	0.00000	0.00000	0.00000	0.48086	0.01287	0.33977	0.16633	0.00000	0.00000	0.00000	0.00000	0.00000	0.00000	0.00000	0.00000	0.00000	0.00000	0.00000	0.00000	0.00000
Node4	6	GAA	0.00001	0.00000	0.00000	0.00000	0.00000	0.00000	0.00000	0.00000	0.00000	0.00000	0.00000	0.00000	0.00000	0.00000	0.00000	0.00000	0.00001	0.00000	0.00000	0.00000	0.00000	0.00000	0.00000	0.00000	0.00000	0.00000	0.00000	0.00000	0.00000	0.00000	0.00000	0.00000	0.99315	0.00001	0.00677	0.00004	0.00000	0.00000	0.00000	0.00000	0.00000	0.00000	0.00000	0.00000	0.00000	0.00000	0.00000	0.00000	0.00000	0.00000	0.00000	0.00000	0.00000	0.00000	0.00000	0.00000	0.00000	0.00000	0.00000	0.00000	0.00000
Node4	7	GTG	0.00000	0.00000	0.00000	0.00000	0.00000	0.00000	0.00000	0.00000	0.00000	0.00000	0.00000	0.00000	0.00015	0.00021	0.00001	0.00010	0.00000	0.00000	0.00000	0.00000	0.00000	0.00000	0.00000	0.00000	0.00000	0.00000	0.00000	0.00000	0.00000	0.00000	0.00001	0.00000	0.00000	0.00000	0.00000	0.00000	0.00001	0.00000	0.00000	0.00000	0.00000	0.00000	0.00000	0.00000	0.36333	0.02650	0.52955	0.08010	0.00000	0.00000	0.00000	0.00000	0.00000	0.00000	0.00000	0.00000	0.00000	0.00000	0.00000	0.00000	0.00000
Node4	8	CCC	0.00000	0.00000	0.00000	0.00000	0.00000	0.00000	0.00000	0.00000	0.00000	0.00000	0.00000	0.00000	0.00000	0.00000	0.00000	0.00000	0.00000	0.00000	0.00000	0.00000	0.00263	0.96155	0.03185	0.00397	0.00000	0.00000	0.00000	0.00000	0.00000	0.00000	0.00000	0.00000	0.00000	0.00000	0.00000	0.00000	0.00000	0.00000	0.00000	0.00000	0.00000	0.00000	0.00000	0.00000	0.00000	0.00000	0.00000	0.00000	0.00000	0.00000	0.00000	0.00000	0.00000	0.00000	0.00000	0.00000	0.00000	0.00000	0.00000	0.00000	0.00000
Node4	9	TCG	0.00000	0.00000	0.00000	0.00000	0.00000	0.00000	0.00000	0.00000	0.00000	0.00001	0.00000	0.00000	0.00000	0.00000	0.00000	0.00000	0.00000	0.00000	0.00000	0.00000	0.00000	0.00000	0.00000	0.00000	0.00000	0.00000	0.00000	0.00000	0.00000	0.00000	0.00000	0.00000	0.00000	0.00000	0.00000	0.00000	0.00000	0.00000	0.00000	0.00000	0.00000	0.00000	0.00000	0.00000	0.00000	0.00000	0.00000	0.00000	0.00000	0.00000	0.00205	0.00172	0.99588	0.00033	0.00000	0.00000	0.00000	0.00000	0.00000	0.00000	0.00000
Node4	10	GAG	0.00000	0.00000	0.00003	0.00000	0.00000	0.00000	0.00000	0.00000	0.00000	0.00000	0.00000	0.00000	0.00000	0.00000	0.00000	0.00000	0.00000	0.00000	0.00011	0.00000	0.00000	0.00000	0.00000	0.00000	0.00000	0.00000	0.00002	0.00000	0.00000	0.00000	0.00000	0.00000	0.01615	0.00067	0.98288	0.00008	0.00000	0.00001	0.00001	0.00000	0.00000	0.00000	0.00002	0.00000	0.00000	0.00000	0.00000	0.00000	0.00000	0.00000	0.00000	0.00000	0.00000	0.00000	0.00000	0.00000	0.00000	0.00000	0.00000	0.00000	0.00000
Node4	11	ACA	0.00000	0.00000	0.00000	0.00000	0.88812	0.00505	0.09570	0.01108	0.00000	0.00000	0.00000	0.00000	0.00000	0.00000	0.00000	0.00000	0.00000	0.00000	0.00000	0.00000	0.00000	0.00000	0.00000	0.00000	0.00000	0.00000	0.00000	0.00000	0.00000	0.00000	0.00000	0.00000	0.00000	0.00000	0.00000	0.00000	0.00000	0.00000	0.00000	0.00000	0.00000	0.00000	0.00000	0.00000	0.00000	0.00000	0.00000	0.00000	0.00000	0.00000	0.00002	0.00000	0.00000	0.00000	0.00000	0.00000	0.00000	0.00000	0.00000	0.00000	0.00000
Node4	12	GAG	0.00001	0.00000	0.00002	0.00000	0.00000	0.00000	0.00000	0.00000	0.00000	0.00000	0.00000	0.00000	0.00000	0.00000	0.00000	0.00000	0.00003	0.00000	0.00010	0.00000	0.00000	0.00000	0.00000	0.00000	0.00000	0.00000	0.00001	0.00000	0.00000	0.00000	0.00000	0.00000	0.27494	0.00030	0.72443	0.00014	0.00000	0.00000	0.00000	0.00000	0.00000	0.00000	0.00000	0.00000	0.00000	0.00000	0.00000	0.00000	0.00000	0.00000	0.00000	0.00000	0.00000	0.00000	0.00000	0.00000	0.00000	0.00000	0.00000	0.00000	0.00000
Node4	13	GCC	0.00000	0.00000	0.00000	0.00000	0.00000	0.00000	0.00000	0.00000	0.00000	0.00000	0.00000	0.00000	0.00000	0.00000	0.00000	0.00000	0.00000	0.00000	0.00000	0.00000	0.00000	0.00000	0.00000	0.00000	0.00000	0.00000	0.00000	0.00000	0.00000	0.00000	0.00000	0.00000	0.00000	0.00000	0.00000	0.00000	0.00018	0.98986	0.00965	0.00029	0.00000	0.00000	0.00000	0.00000	0.00000	0.00000	0.00000	0.00000	0.00000	0.00000	0.00000	0.00001	0.00000	0.00000	0.00000	0.00000	0.00000	0.00000	0.00000	0.00000	0.00000
Node4	14	GTG	0.00000	0.00000	0.00000	0.00000	0.00000	0.00000	0.00000	0.00000	0.00000	0.00000	0.00000	0.00000	0.00000	0.00014	0.00000	0.00000	0.00000	0.00000	0.00000	0.00000	0.00000	0.00000	0.00000	0.00000	0.00000	0.00000	0.00000	0.00000	0.00000	0.00000	0.00001	0.00000	0.00000	0.00000	0.00000	0.00000	0.00000	0.00000	0.00000	0.00000	0.00000	0.00000	0.00000	0.00000	0.00189	0.01396	0.98313	0.00084	0.00000	0.00000	0.00000	0.00000	0.00000	0.00000	0.00000	0.00000	0.00000	0.00000	0.00000	0.00000	0.00000
Node4	15	CAG	0.00000	0.00000	0.00002	0.00000	0.00000	0.00000	0.00000	0.00000	0.00000	0.00000	0.00000	0.00000	0.00000	0.00000	0.00000	0.00000	0.00882	0.00001	0.99101	0.00000	0.00000	0.00000	0.00000	0.00000	0.00000	0.00000	0.00006	0.00000	0.00000	0.00000	0.00000	0.00000	0.00000	0.00000	0.00006	0.00000	0.00000	0.00000	0.00000	0.00000	0.00000	0.00000	0.00000	0.00000	0.00000	0.00000	0.00000	0.00000	0.00000	0.00000	0.00000	0.00000	0.00000	0.00000	0.00000	0.00000	0.00000	0.00000	0.00000	0.00000	0.00000
Node4	16	GGC	0.00000	0.00000	0.00000	0.00000	0.00000	0.00000	0.00000	0.00000	0.00000	0.00000	0.00000	0.00000	0.00000	0.00000	0.00000	0.00000	0.00000	0.00000	0.00000	0.00000	0.00000	0.00000	0.00000	0.00000	0.00000	0.00000	0.00000	0.00000	0.00000	0.00000	0.00000	0.00000	0.00000	0.00000	0.00000	0.00000	0.00000	0.00000	0.00000	0.00000	0.00385	0.97435	0.01651	0.00528	0.00000	0.00000	0.00000	0.00000	0.00000	0.00000	0.00000	0.00000	0.00000	0.00000	0.00000	0.00000	0.00000	0.00000	0.00000	0.00000	0.00000
Node4	17	AAC	0.00102	0.54875	0.00082	0.44112	0.00056	0.00051	0.00031	0.00054	0.00009	0.00179	0.00011	0.00085	0.00000	0.00000	0.00001	0.00000	0.00034	0.00026	0.00024	0.00013	0.00000	0.00000	0.00000	0.00000	0.00000	0.00001	0.00001	0.00000	0.00000	0.00000	0.00000	0.00000	0.00048	0.00049	0.00032	0.00047	0.00000	0.00001	0.00000	0.00000	0.00001	0.00001	0.00000	0.00000	0.00000	0.00000	0.00000	0.00000	0.00001	0.00000	0.00018	0.00023	0.00010	0.00019	0.00000	0.00000	0.00000	0.00000	0.00000	0.00000	0.00000
Node4	18	CCC	0.00000	0.00475	0.00011	0.00005	0.00002	0.00221	0.00017	0.00003	0.00000	0.01122	0.00000	0.00004	0.00000	0.00000	0.00000	0.00000	0.00001	0.00042	0.00022	0.00000	0.00170	0.80205	0.01384	0.00461	0.00000	0.00077	0.00019	0.00000	0.00000	0.00002	0.00000	0.00000	0.00004	0.01307	0.00035	0.00006	0.00001	0.00167	0.00014	0.00002	0.00000	0.00023	0.00000	0.00000	0.00000	0.00004	0.00000	0.00000	0.00004	0.00000	0.00055	0.13510	0.00478	0.00141	0.00002	0.00000	0.00000	0.00000	0.00001	0.00000	0.00000
Node4	19	ATG	0.00000	0.00000	0.00000	0.00000	0.00000	0.00000	0.00000	0.00000	0.00000	0.00000	0.00000	0.00000	0.00000	0.00000	0.99999	0.00000	0.00000	0.00000	0.00000	0.00000	0.00000	0.00000	0.00000	0.00000	0.00000	0.00000	0.00000	0.00000	0.00000	0.00000	0.00000	0.00000	0.00000	0.00000	0.00000	0.00000	0.00000	0.00000	0.00000	0.00000	0.00000	0.00000	0.00000	0.00000	0.00000	0.00000	0.00000	0.00000	0.00000	0.00000	0.00000	0.00000	0.00000	0.00000	0.00000	0.00000	0.00000	0.00000	0.00000	0.00000	0.00000
Node4	20	AAG	0.00029	0.00000	0.99968	0.00000	0.00000	0.00000	0.00000	0.00000	0.00000	0.00000	0.00002	0.00000	0.00000	0.00000	0.00000	0.00000	0.00000	0.00000	0.00000	0.00000	0.00000	0.00000	0.00000	0.00000	0.00000	0.00000	0.00000	0.00000	0.00000	0.00000	0.00000	0.00000	0.00000	0.00000	0.00000	0.00000	0.00000	0.00000	0.00000	0.00000	0.00000	0.00000	0.00000	0.00000	0.00000	0.00000	0.00000	0.00000	0.00000	0.00000	0.00000	0.00000	0.00000	0.00000	0.00000	0.00000	0.00000	0.00000	0.00000	0.00000	0.00000
Node4	21	CTG	0.00000	0.00000	0.00000	0.00000	0.00000	0.00000	0.00000	0.00000	0.00000	0.00000	0.00000	0.00000	0.00000	0.00002	0.00002	0.00000	0.00000	0.00000	0.00000	0.00000	0.00000	0.00000	0.00000	0.00000	0.00000	0.00000	0.00000	0.00000	0.00032	0.00317	0.99427	0.00022	0.00000	0.00000	0.00000	0.00000	0.00000	0.00000	0.00000	0.00000	0.00000	0.00000	0.00000	0.00000	0.00000	0.00000	0.00001	0.00000	0.00000	0.00000	0.00000	0.00000	0.00000	0.00000	0.00000	0.00000	0.00000	0.00001	0.00000	0.00195	0.00000
Node4	22	CGC	0.00128	0.00025	0.00602	0.00003	0.00012	0.00058	0.00015	0.00004	0.10522	0.00042	0.08291	0.00003	0.00003	0.00019	0.00261	0.00001	0.00025	0.00017	0.00093	0.00002	0.00000	0.00002	0.00001	0.00000	0.05162	0.53578	0.16680	0.04014	0.00026	0.00159	0.00127	0.00010	0.00004	0.00001	0.00020	0.00000	0.00001	0.00006	0.00004	0.00000	0.00000	0.00001	0.00001	0.00000	0.00002	0.00010	0.00007	0.00001	0.00016	0.00002	0.00002	0.00003	0.00002	0.00000	0.00004	0.00006	0.00001	0.00003	0.00004	0.00013	0.00001
Node4	23	TGC	0.00000	0.00000	0.00000	0.00000	0.00000	0.00000	0.00000	0.00000	0.00000	0.00000	0.00000	0.00000	0.00000	0.00000	0.00000	0.00000	0.00000	0.00000	0.00000	0.00000	0.00000	0.00000	0.00000	0.00000	0.00000	0.00000	0.00000	0.00000	0.00000	0.00000	0.00000	0.00000	0.00000	0.00000	0.00000	0.00000	0.00000	0.00000	0.00000	0.00000	0.00000	0.00000	0.00000	0.00000	0.00000	0.00000	0.00000	0.00000	0.00000	0.00000	0.00000	0.00000	0.00000	0.00000	0.99672	0.00000	0.00328	0.00000	0.00000	0.00000	0.00000
Node4	24	ATC	0.00000	0.00000	0.00000	0.00000	0.00000	0.00000	0.00000	0.00000	0.00000	0.00000	0.00000	0.00000	0.00001	0.99961	0.00000	0.00029	0.00000	0.00000	0.00000	0.00000	0.00000	0.00000	0.00000	0.00000	0.00000	0.00000	0.00000	0.00000	0.00000	0.00001	0.00000	0.00000	0.00000	0.00000	0.00000	0.00000	0.00000	0.00000	0.00000	0.00000	0.00000	0.00000	0.00000	0.00000	0.00000	0.00007	0.00001	0.00000	0.00000	0.00000	0.00000	0.00000	0.00000	0.00000	0.00000	0.00000	0.00000	0.00000	0.00000	0.00000	0.00000
Node4	25	TCC	0.00000	0.00000	0.00000	0.00000	0.00000	0.00000	0.00000	0.00000	0.00000	0.00003	0.00000	0.00000	0.00000	0.00000	0.00000	0.00000	0.00000	0.00000	0.00000	0.00000	0.00000	0.00000	0.00000	0.00000	0.00000	0.00000	0.00000	0.00000	0.00000	0.00000	0.00000	0.00000	0.00000	0.00000	0.00000	0.00000	0.00000	0.00000	0.00000	0.00000	0.00000	0.00000	0.00000	0.00000	0.00000	0.00000	0.00000	0.00000	0.00000	0.00000	0.00012	0.99855	0.00079	0.00050	0.00000	0.00000	0.00000	0.00000	0.00000	0.00000	0.00000
Node4	26	TGC	0.00000	0.00000	0.00000	0.00000	0.00000	0.00000	0.00000	0.00000	0.00000	0.00000	0.00000	0.00000	0.00000	0.00000	0.00000	0.00000	0.00000	0.00000	0.00000	0.00000	0.00000	0.00000	0.00000	0.00000	0.00000	0.00000	0.00000	0.00000	0.00000	0.00000	0.00000	0.00000	0.00000	0.00000	0.00000	0.00000	0.00000	0.00000	0.00000	0.00000	0.00000	0.00000	0.00000	0.00000	0.00000	0.00000	0.00000	0.00000	0.00000	0.00000	0.00000	0.00000	0.00000	0.00000	0.99250	0.00000	0.00750	0.00000	0.00000	0.00000	0.00000
Node4	27	ATG	0.00000	0.00000	0.00000	0.00000	0.00000	0.00000	0.00000	0.00000	0.00000	0.00000	0.00000	0.00000	0.00000	0.00000	1.00000	0.00000	0.00000	0.00000	0.00000	0.00000	0.00000	0.00000	0.00000	0.00000	0.00000	0.00000	0.00000	0.00000	0.00000	0.00000	0.00000	0.00000	0.00000	0.00000	0.00000	0.00000	0.00000	0.00000	0.00000	0.00000	0.00000	0.00000	0.00000	0.00000	0.00000	0.00000	0.00000	0.00000	0.00000	0.00000	0.00000	0.00000	0.00000	0.00000	0.00000	0.00000	0.00000	0.00000	0.00000	0.00000	0.00000
Node4	28	AAG	0.00250	0.00000	0.99744	0.00000	0.00000	0.00000	0.00000	0.00000	0.00000	0.00000	0.00004	0.00000	0.00000	0.00000	0.00000	0.00000	0.00000	0.00000	0.00000	0.00000	0.00000	0.00000	0.00000	0.00000	0.00000	0.00000	0.00001	0.00000	0.00000	0.00000	0.00000	0.00000	0.00000	0.00000	0.00000	0.00000	0.00000	0.00000	0.00000	0.00000	0.00000	0.00000	0.00000	0.00000	0.00000	0.00000	0.00000	0.00000	0.00000	0.00000	0.00000	0.00000	0.00000	0.00000	0.00000	0.00000	0.00000	0.00000	0.00000	0.00000	0.00000
Node4	29	AGG	0.00002	0.00000	0.00003	0.00000	0.00000	0.00000	0.00000	0.00000	0.27000	0.00000	0.72456	0.00000	0.00000	0.00000	0.00000	0.00000	0.00000	0.00000	0.00000	0.00000	0.00000	0.00000	0.00000	0.00000	0.00490	0.00001	0.00028	0.00020	0.00000	0.00000	0.00000	0.00000	0.00000	0.00000	0.00000	0.00000	0.00000	0.00000	0.00000	0.00000	0.00000	0.00000	0.00000	0.00000	0.00000	0.00000	0.00000	0.00000	0.00000	0.00000	0.00000	0.00000	0.00000	0.00000	0.00000	0.00000	0.00000	0.00000	0.00000	0.00000	0.00000
Node4	30	GAG	0.00000	0.00000	0.00000	0.00000	0.00000	0.00000	0.00000	0.00000	0.00000	0.00000	0.00000	0.00000	0.00000	0.00000	0.00000	0.00000	0.00000	0.00000	0.00001	0.00000	0.00000	0.00000	0.00000	0.00000	0.00000	0.00000	0.00000	0.00000	0.00000	0.00000	0.00000	0.00000	0.01052	0.00002	0.98944	0.00000	0.00000	0.00000	0.00000	0.00000	0.00000	0.00000	0.00000	0.00000	0.00000	0.00000	0.00000	0.00000	0.00000	0.00000	0.00000	0.00000	0.00000	0.00000	0.00000	0.00000	0.00000	0.00000	0.00000	0.00000	0.00000
Node4	31	GAG	0.00000	0.00000	0.00000	0.00000	0.00000	0.00000	0.00000	0.00000	0.00000	0.00000	0.00000	0.00000	0.00000	0.00000	0.00000	0.00000	0.00000	0.00000	0.00002	0.00000	0.00000	0.00000	0.00000	0.00000	0.00000	0.00000	0.00000	0.00000	0.00000	0.00000	0.00000	0.00000	0.01264	0.00003	0.98730	0.00000	0.00000	0.00000	0.00000	0.00000	0.00000	0.00000	0.00000	0.00000	0.00000	0.00000	0.00000	0.00000	0.00000	0.00000	0.00000	0.00000	0.00000	0.00000	0.00000	0.00000	0.00000	0.00000	0.00000	0.00000	0.00000
Node4	32	GTG	0.00000	0.00000	0.00000	0.00000	0.00000	0.00000	0.00000	0.00000	0.00000	0.00000	0.00000	0.00000	0.00000	0.00019	0.00000	0.00001	0.00000	0.00000	0.00000	0.00000	0.00000	0.00000	0.00000	0.00000	0.00000	0.00000	0.00000	0.00000	0.00000	0.00000	0.00001	0.00000	0.00000	0.00000	0.00000	0.00000	0.00000	0.00000	0.00000	0.00000	0.00000	0.00000	0.00000	0.00000	0.00386	0.01975	0.96696	0.00921	0.00000	0.00000	0.00000	0.00000	0.00000	0.00000	0.00000	0.00000	0.00000	0.00000	0.00000	0.00000	0.00000
Node4	33	GAG	0.00014	0.00011	0.00114	0.00005	0.00022	0.00089	0.00269	0.00006	0.00001	0.00107	0.00016	0.00009	0.00000	0.00000	0.00006	0.00000	0.00020	0.00004	0.00214	0.00000	0.00000	0.00002	0.00007	0.00000	0.00000	0.00003	0.00060	0.00000	0.00000	0.00000	0.00001	0.00000	0.08065	0.00248	0.90145	0.00050	0.00012	0.00101	0.00083	0.00008	0.00000	0.00001	0.00005	0.00000	0.00001	0.00003	0.00006	0.00000	0.00001	0.00000	0.00015	0.00072	0.00196	0.00010	0.00000	0.00000	0.00000	0.00000	0.00000	0.00000	0.00000
Node4	34	GCC	0.00000	0.00000	0.00000	0.00000	0.00000	0.00000	0.00000	0.00000	0.00000	0.00000	0.00000	0.00000	0.00000	0.00000	0.00000	0.00000	0.00000	0.00000	0.00000	0.00000	0.00000	0.00000	0.00000	0.00000	0.00000	0.00000	0.00000	0.00000	0.00000	0.00000	0.00000	0.00000	0.00000	0.00000	0.00000	0.00000	0.00001	0.99987	0.00010	0.00002	0.00000	0.00000	0.00000	0.00000	0.00000	0.00000	0.00000	0.00000	0.00000	0.00000	0.00000	0.00000	0.00000	0.00000	0.00000	0.00000	0.00000	0.00000	0.00000	0.00000	0.00000
Node4	35	ACC	0.00000	0.00014	0.00001	0.00000	0.00152	0.98166	0.01088	0.00280	0.00000	0.00239	0.00000	0.00001	0.00000	0.00001	0.00000	0.00000	0.00000	0.00000	0.00000	0.00000	0.00000	0.00000	0.00000	0.00000	0.00000	0.00000	0.00000	0.00000	0.00000	0.00000	0.00000	0.00000	0.00000	0.00001	0.00000	0.00000	0.00000	0.00004	0.00000	0.00000	0.00000	0.00000	0.00000	0.00000	0.00000	0.00003	0.00000	0.00000	0.00000	0.00000	0.00000	0.00037	0.00010	0.00000	0.00000	0.00000	0.00000	0.00000	0.00000	0.00000	0.00000
Node4	36	ACG	0.00000	0.00000	0.00000	0.00000	0.02797	0.09258	0.74741	0.13199	0.00000	0.00001	0.00000	0.00000	0.00000	0.00000	0.00000	0.00000	0.00000	0.00000	0.00000	0.00000	0.00000	0.00000	0.00000	0.00000	0.00000	0.00000	0.00000	0.00000	0.00000	0.00000	0.00000	0.00000	0.00000	0.00000	0.00000	0.00000	0.00000	0.00000	0.00000	0.00000	0.00000	0.00000	0.00000	0.00000	0.00000	0.00000	0.00000	0.00000	0.00000	0.00000	0.00000	0.00001	0.00001	0.00000	0.00000	0.00000	0.00000	0.00000	0.00000	0.00000	0.00000
Node4	37	GTG	0.00001	0.00000	0.00001	0.00000	0.00009	0.00002	0.00015	0.00001	0.00000	0.00000	0.00001	0.00000	0.00054	0.00067	0.00018	0.00020	0.00000	0.00000	0.00001	0.00000	0.00000	0.00000	0.00000	0.00000	0.00000	0.00000	0.00002	0.00000	0.00001	0.00001	0.00005	0.00000	0.00001	0.00000	0.00001	0.00000	0.00006	0.00002	0.00006	0.00001	0.00000	0.00000	0.00000	0.00000	0.34528	0.03095	0.59010	0.03148	0.00000	0.00000	0.00000	0.00000	0.00000	0.00000	0.00000	0.00000	0.00000	0.00000	0.00000	0.00002	0.00000
Node4	38	GTG	0.00000	0.00000	0.00000	0.00000	0.00000	0.00000	0.00000	0.00000	0.00000	0.00000	0.00000	0.00000	0.00000	0.00002	0.00000	0.00000	0.00000	0.00000	0.00000	0.00000	0.00000	0.00000	0.00000	0.00000	0.00000	0.00000	0.00000	0.00000	0.00000	0.00000	0.00000	0.00000	0.00000	0.00000	0.00000	0.00000	0.00000	0.00000	0.00000	0.00000	0.00000	0.00000	0.00000	0.00000	0.00073	0.00179	0.99724	0.00021	0.00000	0.00000	0.00000	0.00000	0.00000	0.00000	0.00000	0.00000	0.00000	0.00000	0.00000	0.00000	0.00000
Node4	39	GAA	0.00034	0.00000	0.00026	0.00001	0.00000	0.00000	0.00000	0.00000	0.00001	0.00000	0.00001	0.00000	0.00000	0.00000	0.00000	0.00000	0.00011	0.00000	0.00017	0.00000	0.00000	0.00000	0.00000	0.00000	0.00000	0.00000	0.00002	0.00000	0.00000	0.00000	0.00000	0.00000	0.60080	0.00043	0.39736	0.00043	0.00000	0.00000	0.00001	0.00000	0.00000	0.00000	0.00000	0.00000	0.00000	0.00000	0.00000	0.00000	0.00000	0.00000	0.00000	0.00000	0.00000	0.00000	0.00000	0.00000	0.00000	0.00000	0.00000	0.00000	0.00000
Node4	40	TGG	0.00000	0.00000	0.00000	0.00000	0.00000	0.00000	0.00000	0.00000	0.00000	0.00000	0.00000	0.00000	0.00000	0.00000	0.00000	0.00000	0.00000	0.00000	0.00000	0.00000	0.00000	0.00000	0.00000	0.00000	0.00000	0.00000	0.00000	0.00000	0.00000	0.00000	0.00000	0.00000	0.00000	0.00000	0.00000	0.00000	0.00000	0.00000	0.00000	0.00000	0.00000	0.00000	0.00000	0.00000	0.00000	0.00000	0.00000	0.00000	0.00000	0.00000	0.00000	0.00000	0.00000	0.00000	0.00000	1.00000	0.00000	0.00000	0.00000	0.00000	0.00000
Node4	41	TTC	0.00000	0.00000	0.00000	0.00000	0.00000	0.00000	0.00000	0.00000	0.00000	0.00000	0.00000	0.00000	0.00000	0.00000	0.00000	0.00000	0.00000	0.00000	0.00000	0.00000	0.00000	0.00000	0.00000	0.00000	0.00000	0.00000	0.00000	0.00000	0.00000	0.00000	0.00000	0.00000	0.00000	0.00000	0.00000	0.00000	0.00000	0.00000	0.00000	0.00000	0.00000	0.00000	0.00000	0.00000	0.00000	0.00000	0.00000	0.00000	0.00010	0.00000	0.00000	0.00000	0.00000	0.00000	0.00000	0.00000	0.00000	0.00000	0.99906	0.00000	0.00084
Node4	42	TAC	0.00000	0.00000	0.00000	0.00000	0.00000	0.00000	0.00000	0.00000	0.00000	0.00000	0.00000	0.00000	0.00000	0.00000	0.00000	0.00000	0.00000	0.00000	0.00000	0.00000	0.00000	0.00000	0.00000	0.00000	0.00000	0.00000	0.00000	0.00000	0.00000	0.00000	0.00000	0.00000	0.00000	0.00000	0.00000	0.00000	0.00000	0.00000	0.00000	0.00000	0.00000	0.00000	0.00000	0.00000	0.00000	0.00000	0.00000	0.00000	0.99792	0.00207	0.00000	0.00000	0.00000	0.00000	0.00000	0.00000	0.00000	0.00000	0.00001	0.00000	0.00000
Node4	43	AGG	0.00010	0.00000	0.00154	0.00000	0.00000	0.00000	0.00000	0.00000	0.00924	0.00000	0.98715	0.00000	0.00000	0.00000	0.00000	0.00000	0.00000	0.00000	0.00001	0.00000	0.00000	0.00000	0.00000	0.00000	0.00055	0.00003	0.00130	0.00007	0.00000	0.00000	0.00000	0.00000	0.00000	0.00000	0.00001	0.00000	0.00000	0.00000	0.00000	0.00000	0.00000	0.00000	0.00000	0.00000	0.00000	0.00000	0.00000	0.00000	0.00000	0.00000	0.00000	0.00000	0.00000	0.00000	0.00000	0.00000	0.00000	0.00000	0.00000	0.00000	0.00000
Node4	44	CCC	0.00000	0.00000	0.00000	0.00000	0.00000	0.00000	0.00000	0.00000	0.00000	0.00000	0.00000	0.00000	0.00000	0.00000	0.00000	0.00000	0.00000	0.00000	0.00000	0.00000	0.04094	0.48512	0.03084	0.44309	0.00000	0.00000	0.00000	0.00000	0.00000	0.00000	0.00000	0.00000	0.00000	0.00000	0.00000	0.00000	0.00000	0.00000	0.00000	0.00000	0.00000	0.00000	0.00000	0.00000	0.00000	0.00000	0.00000	0.00000	0.00000	0.00000	0.00000	0.00000	0.00000	0.00000	0.00000	0.00000	0.00000	0.00000	0.00000	0.00000	0.00000
Node4	45	GAG	0.00000	0.00000	0.00005	0.00000	0.00000	0.00000	0.00001	0.00000	0.00000	0.00000	0.00001	0.00000	0.00000	0.00000	0.00000	0.00000	0.00001	0.00000	0.00027	0.00000	0.00000	0.00000	0.00002	0.00000	0.00000	0.00000	0.00004	0.00000	0.00000	0.00000	0.00000	0.00000	0.04176	0.00033	0.95742	0.00005	0.00000	0.00001	0.00001	0.00000	0.00000	0.00000	0.00000	0.00000	0.00000	0.00000	0.00000	0.00000	0.00000	0.00000	0.00000	0.00000	0.00000	0.00000	0.00000	0.00000	0.00000	0.00000	0.00000	0.00000	0.00000
Node4	46	GGC	0.00000	0.00003	0.00000	0.00000	0.00000	0.00000	0.00000	0.00000	0.00000	0.00002	0.00000	0.00000	0.00000	0.00000	0.00000	0.00000	0.00000	0.00000	0.00000	0.00000	0.00000	0.00000	0.00000	0.00000	0.00000	0.00000	0.00000	0.00000	0.00000	0.00000	0.00000	0.00000	0.00000	0.00010	0.00000	0.00000	0.00000	0.00001	0.00000	0.00000	0.00161	0.97734	0.00706	0.01382	0.00000	0.00000	0.00000	0.00000	0.00000	0.00000	0.00000	0.00000	0.00000	0.00000	0.00000	0.00000	0.00000	0.00000	0.00000	0.00000	0.00000
Node4	47	GGT	0.00000	0.00000	0.00000	0.00000	0.00000	0.00000	0.00000	0.00000	0.00000	0.00000	0.00000	0.00000	0.00000	0.00000	0.00000	0.00000	0.00000	0.00000	0.00000	0.00000	0.00000	0.00000	0.00000	0.00000	0.00000	0.00000	0.00000	0.00000	0.00000	0.00000	0.00000	0.00000	0.00000	0.00000	0.00000	0.00000	0.00000	0.00000	0.00000	0.00000	0.01101	0.00213	0.00229	0.98457	0.00000	0.00000	0.00000	0.00000	0.00000	0.00000	0.00000	0.00000	0.00000	0.00000	0.00000	0.00000	0.00000	0.00000	0.00000	0.00000	0.00000
Node4	48	AAA	0.99520	0.00001	0.00322	0.00008	0.00001	0.00000	0.00000	0.00000	0.00010	0.00000	0.00001	0.00000	0.00000	0.00000	0.00000	0.00000	0.00124	0.00000	0.00001	0.00000	0.00000	0.00000	0.00000	0.00000	0.00002	0.00000	0.00000	0.00000	0.00000	0.00000	0.00000	0.00000	0.00007	0.00000	0.00000	0.00000	0.00000	0.00000	0.00000	0.00000	0.00000	0.00000	0.00000	0.00000	0.00000	0.00000	0.00000	0.00000	0.00000	0.00000	0.00000	0.00000	0.00000	0.00000	0.00000	0.00000	0.00000	0.00000	0.00000	0.00000	0.00000
Node4	49	GAT	0.00000	0.00000	0.00000	0.00007	0.00000	0.00000	0.00000	0.00000	0.00000	0.00000	0.00000	0.00000	0.00000	0.00000	0.00000	0.00000	0.00000	0.00000	0.00000	0.00000	0.00000	0.00000	0.00000	0.00000	0.00000	0.00000	0.00000	0.00000	0.00000	0.00000	0.00000	0.00000	0.00013	0.00308	0.00004	0.99668	0.00000	0.00000	0.00000	0.00000	0.00000	0.00000	0.00000	0.00000	0.00000	0.00000	0.00000	0.00000	0.00000	0.00000	0.00000	0.00000	0.00000	0.00000	0.00000	0.00000	0.00000	0.00000	0.00000	0.00000	0.00000
Node4	50	ACT	0.01825	0.02034	0.01822	0.02074	0.11775	0.11427	0.04153	0.14481	0.00540	0.01563	0.00516	0.01305	0.00605	0.01848	0.01968	0.01001	0.00831	0.00386	0.00938	0.00194	0.00597	0.00602	0.00292	0.00773	0.00191	0.00205	0.00590	0.00177	0.00235	0.00760	0.00827	0.00556	0.02311	0.01152	0.02689	0.01294	0.01076	0.01225	0.00644	0.01733	0.00358	0.00430	0.00203	0.00214	0.01100	0.01596	0.02001	0.01305	0.00898	0.00483	0.01939	0.02615	0.01166	0.02681	0.00865	0.00323	0.00860	0.00209	0.00618	0.00358	0.00563
Node4	51	AGA	0.06887	0.01542	0.06877	0.01516	0.01356	0.01043	0.00531	0.00739	0.21468	0.00841	0.11010	0.00677	0.00412	0.00677	0.01518	0.00339	0.01516	0.00462	0.01713	0.00221	0.00425	0.00343	0.00218	0.00341	0.04715	0.01483	0.05664	0.03555	0.00209	0.00420	0.00583	0.00267	0.03104	0.00785	0.04009	0.00712	0.00478	0.00466	0.00415	0.00435	0.00752	0.00397	0.00376	0.00182	0.00505	0.00510	0.00909	0.00332	0.00805	0.00445	0.00687	0.00694	0.00419	0.00609	0.00340	0.00631	0.00318	0.00189	0.00347	0.00280	0.00303
Node4	52	TTC	0.00000	0.00000	0.00000	0.00000	0.00000	0.00010	0.00000	0.00000	0.00000	0.00000	0.00000	0.00000	0.00015	0.00206	0.00046	0.00010	0.00000	0.00001	0.00000	0.00000	0.00000	0.00000	0.00000	0.00000	0.00000	0.00000	0.00000	0.00000	0.00002	0.00084	0.00044	0.00004	0.00000	0.00000	0.00000	0.00000	0.00000	0.00004	0.00000	0.00000	0.00000	0.00000	0.00000	0.00000	0.00007	0.00112	0.00052	0.00006	0.00115	0.00008	0.00000	0.00006	0.00001	0.00000	0.00002	0.00006	0.00000	0.00002	0.96422	0.00009	0.02823
Node4	53	CTT	0.00000	0.00000	0.00000	0.00000	0.00000	0.00000	0.00000	0.00000	0.00000	0.00000	0.00000	0.00000	0.00000	0.00000	0.00000	0.00001	0.00000	0.00000	0.00000	0.00000	0.00000	0.00000	0.00000	0.00025	0.00000	0.00000	0.00000	0.00000	0.00079	0.00105	0.00010	0.99751	0.00000	0.00000	0.00000	0.00000	0.00000	0.00000	0.00000	0.00000	0.00000	0.00000	0.00000	0.00000	0.00000	0.00000	0.00000	0.00001	0.00000	0.00000	0.00000	0.00000	0.00000	0.00000	0.00000	0.00000	0.00000	0.00011	0.00000	0.00015	0.00001
Node4	54	CCC	0.00810	0.01294	0.01322	0.00687	0.00775	0.01730	0.00546	0.00600	0.00245	0.01044	0.00326	0.00341	0.00171	0.01150	0.00678	0.00306	0.00551	0.00584	0.01092	0.00144	0.09395	0.27559	0.08674	0.12299	0.00199	0.00278	0.00888	0.00160	0.00174	0.00896	0.00852	0.00356	0.01800	0.01702	0.02848	0.00843	0.00535	0.01553	0.00693	0.00767	0.00249	0.00798	0.00218	0.00144	0.00356	0.01115	0.01103	0.00382	0.00976	0.00293	0.00855	0.02280	0.00844	0.01200	0.00444	0.00294	0.00294	0.00094	0.00668	0.00240	0.00285
Node4	55	AAC	0.01927	0.32854	0.02795	0.12963	0.01177	0.02453	0.00761	0.00952	0.00524	0.02356	0.00646	0.00887	0.00167	0.00898	0.01045	0.00276	0.00976	0.01376	0.01664	0.00364	0.00291	0.00599	0.00238	0.00380	0.00192	0.00321	0.00673	0.00179	0.00098	0.00507	0.00500	0.00211	0.02702	0.04092	0.03878	0.02534	0.00341	0.00988	0.00404	0.00516	0.00619	0.01334	0.00414	0.00307	0.00253	0.00701	0.00747	0.00274	0.01496	0.00484	0.00716	0.01792	0.00799	0.00985	0.00574	0.00310	0.00379	0.00087	0.00556	0.00203	0.00265
Node4	56	AAG	0.11971	0.02322	0.30151	0.01601	0.01059	0.01584	0.00727	0.00706	0.01981	0.00968	0.03128	0.00457	0.00238	0.00856	0.01643	0.00301	0.01428	0.00642	0.02906	0.00209	0.00366	0.00508	0.00357	0.00406	0.00800	0.00915	0.03102	0.00652	0.00144	0.00464	0.00722	0.00239	0.04293	0.01576	0.07048	0.01172	0.00435	0.00841	0.00675	0.00581	0.00381	0.00526	0.00421	0.00141	0.00393	0.00686	0.01207	0.00344	0.00792	0.00319	0.00528	0.00926	0.00589	0.00614	0.00275	0.00434	0.00211	0.00124	0.00360	0.00343	0.00212
Node4	57	ACT	0.01792	0.01978	0.01764	0.02058	0.12110	0.11623	0.04220	0.15435	0.00525	0.01536	0.00498	0.01311	0.00591	0.01777	0.01917	0.00987	0.00809	0.00368	0.00898	0.00190	0.00580	0.00577	0.00278	0.00758	0.00182	0.00195	0.00562	0.00170	0.00225	0.00724	0.00780	0.00543	0.02233	0.01102	0.02567	0.01267	0.01054	0.01183	0.00620	0.01721	0.00340	0.00406	0.00191	0.00206	0.01076	0.01544	0.01924	0.01303	0.00853	0.00471	0.01929	0.02568	0.01140	0.02684	0.00833	0.00304	0.00843	0.00201	0.00585	0.00340	0.00548
Node4	58	CAC	0.01125	0.03716	0.02087	0.01543	0.00597	0.01810	0.00482	0.00479	0.00418	0.01139	0.00612	0.00324	0.00151	0.01100	0.01133	0.00276	0.01287	0.33290	0.03025	0.05766	0.00309	0.00730	0.00333	0.00379	0.00402	0.00725	0.01855	0.00343	0.00172	0.01095	0.01158	0.00374	0.02132	0.02025	0.03872	0.00972	0.00273	0.01063	0.00474	0.00390	0.00220	0.00818	0.00220	0.00130	0.00284	0.01043	0.01039	0.00304	0.06663	0.01732	0.00433	0.01458	0.00535	0.00628	0.00738	0.00981	0.00436	0.00103	0.01856	0.00306	0.00635
Node4	59	ATT	0.00000	0.00000	0.00000	0.00000	0.00000	0.00000	0.00000	0.00000	0.00000	0.00000	0.00000	0.00000	0.36559	0.02349	0.00002	0.61065	0.00000	0.00000	0.00000	0.00000	0.00000	0.00000	0.00000	0.00000	0.00000	0.00000	0.00000	0.00000	0.00000	0.00000	0.00000	0.00001	0.00000	0.00000	0.00000	0.00000	0.00000	0.00000	0.00000	0.00000	0.00000	0.00000	0.00000	0.00000	0.00011	0.00001	0.00002	0.00008	0.00000	0.00000	0.00000	0.00000	0.00000	0.00000	0.00000	0.00000	0.00000	0.00001	0.00000	0.00000	0.00000
Node4	60	TAT	0.00000	0.00000	0.00000	0.00000	0.00000	0.00000	0.00000	0.00000	0.00000	0.00000	0.00000	0.00000	0.00000	0.00000	0.00000	0.00000	0.00000	0.00001	0.00000	0.00000	0.00000	0.00000	0.00000	0.00000	0.00000	0.00000	0.00000	0.00000	0.00000	0.00000	0.00000	0.00000	0.00000	0.00000	0.00000	0.00000	0.00000	0.00000	0.00000	0.00000	0.00000	0.00000	0.00000	0.00000	0.00000	0.00000	0.00000	0.00000	0.42096	0.57893	0.00000	0.00000	0.00000	0.00000	0.00000	0.00001	0.00000	0.00000	0.00007	0.00000	0.00002
Node4	61	GAG	0.00000	0.00000	0.00001	0.00000	0.00000	0.00000	0.00000	0.00000	0.00000	0.00000	0.00000	0.00000	0.00000	0.00000	0.00000	0.00000	0.00000	0.00000	0.00006	0.00000	0.00000	0.00000	0.00000	0.00000	0.00000	0.00000	0.00002	0.00000	0.00000	0.00000	0.00000	0.00000	0.01198	0.00008	0.98783	0.00001	0.00000	0.00000	0.00000	0.00000	0.00000	0.00000	0.00000	0.00000	0.00000	0.00000	0.00000	0.00000	0.00000	0.00000	0.00000	0.00000	0.00000	0.00000	0.00000	0.00000	0.00000	0.00000	0.00000	0.00000	0.00000
Node4	62	TAT	0.00000	0.00000	0.00000	0.00000	0.00000	0.00000	0.00000	0.00000	0.00000	0.00000	0.00000	0.00000	0.00000	0.00000	0.00000	0.00000	0.00000	0.00000	0.00000	0.00000	0.00000	0.00000	0.00000	0.00000	0.00000	0.00000	0.00000	0.00000	0.00000	0.00000	0.00000	0.00000	0.00000	0.00000	0.00000	0.00000	0.00000	0.00000	0.00000	0.00000	0.00000	0.00000	0.00000	0.00000	0.00000	0.00000	0.00000	0.00000	0.02826	0.97171	0.00000	0.00000	0.00000	0.00000	0.00000	0.00000	0.00000	0.00000	0.00001	0.00000	0.00002
Node4	63	CGA	0.00010	0.00000	0.00039	0.00000	0.00000	0.00000	0.00000	0.00000	0.02157	0.00001	0.06590	0.00000	0.00000	0.00000	0.00000	0.00000	0.00004	0.00001	0.00013	0.00000	0.00000	0.00000	0.00000	0.00000	0.44919	0.00752	0.44400	0.01105	0.00000	0.00000	0.00000	0.00000	0.00001	0.00000	0.00005	0.00000	0.00000	0.00000	0.00000	0.00000	0.00000	0.00000	0.00000	0.00000	0.00000	0.00000	0.00000	0.00000	0.00000	0.00000	0.00000	0.00000	0.00000	0.00000	0.00000	0.00000	0.00000	0.00000	0.00000	0.00000	0.00000
Node4	64	AAT	0.00007	0.01008	0.00001	0.98765	0.00000	0.00000	0.00000	0.00001	0.00000	0.00000	0.00000	0.00006	0.00000	0.00000	0.00000	0.00000	0.00001	0.00000	0.00000	0.00000	0.00000	0.00000	0.00000	0.00000	0.00000	0.00000	0.00000	0.00000	0.00000	0.00000	0.00000	0.00000	0.00003	0.00003	0.00000	0.00203	0.00000	0.00000	0.00000	0.00000	0.00000	0.00000	0.00000	0.00000	0.00000	0.00000	0.00000	0.00000	0.00000	0.00000	0.00000	0.00000	0.00000	0.00001	0.00000	0.00000	0.00000	0.00000	0.00000	0.00000	0.00000
Node4	65	GGC	0.00000	0.00000	0.00000	0.00000	0.00000	0.00000	0.00000	0.00000	0.00000	0.00001	0.00000	0.00000	0.00000	0.00000	0.00000	0.00000	0.00000	0.00000	0.00000	0.00000	0.00000	0.00000	0.00000	0.00000	0.00000	0.00000	0.00000	0.00000	0.00000	0.00000	0.00000	0.00000	0.00000	0.00000	0.00000	0.00000	0.00000	0.00001	0.00000	0.00000	0.00128	0.98390	0.01322	0.00158	0.00000	0.00000	0.00000	0.00000	0.00000	0.00000	0.00000	0.00000	0.00000	0.00000	0.00000	0.00000	0.00000	0.00000	0.00000	0.00000	0.00000
Node4	66	CCG	0.00911	0.00962	0.01701	0.00573	0.00741	0.01554	0.00606	0.00542	0.00296	0.00727	0.00443	0.00271	0.00170	0.00937	0.00938	0.00272	0.00599	0.00490	0.01329	0.00125	0.08827	0.15301	0.23144	0.09496	0.00228	0.00337	0.01115	0.00174	0.00176	0.00738	0.01072	0.00323	0.02284	0.01639	0.04217	0.00851	0.00562	0.01518	0.01052	0.00721	0.00294	0.00754	0.00358	0.00149	0.00400	0.00956	0.01486	0.00385	0.00665	0.00218	0.00737	0.01633	0.00923	0.00950	0.00318	0.00464	0.00223	0.00099	0.00499	0.00293	0.00234
Node4	67	CAG	0.02380	0.02182	0.04534	0.01275	0.00911	0.01673	0.00817	0.00581	0.00775	0.01125	0.01215	0.00389	0.00220	0.01080	0.02168	0.00316	0.07687	0.01446	0.23472	0.00412	0.00437	0.00668	0.00443	0.00440	0.00651	0.00763	0.02916	0.00453	0.00240	0.00947	0.01450	0.00414	0.05835	0.02329	0.10257	0.01438	0.00494	0.01152	0.00969	0.00561	0.00356	0.00684	0.00411	0.00147	0.00431	0.00900	0.01558	0.00378	0.01242	0.00418	0.00583	0.01181	0.00785	0.00663	0.00395	0.00621	0.00284	0.00152	0.00572	0.00451	0.00273
Node4	68	CAC	0.00016	0.00123	0.00061	0.00010	0.00000	0.00003	0.00000	0.00000	0.00000	0.00005	0.00001	0.00000	0.00000	0.00000	0.00000	0.00000	0.00008	0.98300	0.00037	0.01368	0.00000	0.00000	0.00000	0.00000	0.00002	0.00010	0.00028	0.00001	0.00000	0.00000	0.00000	0.00000	0.00001	0.00003	0.00005	0.00000	0.00000	0.00000	0.00000	0.00000	0.00000	0.00000	0.00000	0.00000	0.00000	0.00000	0.00000	0.00000	0.00013	0.00001	0.00000	0.00002	0.00000	0.00000	0.00000	0.00000	0.00000	0.00000	0.00000	0.00000	0.00000
Node4	69	CCT	0.00251	0.00231	0.00365	0.00199	0.00228	0.00422	0.00148	0.00202	0.00045	0.00225	0.00058	0.00099	0.00035	0.00175	0.00134	0.00064	0.00184	0.00130	0.00308	0.00045	0.14383	0.27316	0.19534	0.27635	0.00056	0.00070	0.00276	0.00041	0.00065	0.00228	0.00218	0.00153	0.00479	0.00421	0.00802	0.00223	0.00173	0.00440	0.00231	0.00292	0.00051	0.00163	0.00049	0.00034	0.00083	0.00246	0.00239	0.00121	0.00151	0.00060	0.00327	0.00684	0.00259	0.00536	0.00060	0.00067	0.00049	0.00018	0.00110	0.00038	0.00069
Node4	70	CAG	0.00001	0.00001	0.00041	0.00000	0.00000	0.00000	0.00002	0.00000	0.00000	0.00002	0.00020	0.00000	0.00000	0.00000	0.00001	0.00000	0.00355	0.00024	0.98374	0.00004	0.00000	0.00000	0.00000	0.00000	0.00015	0.00058	0.01049	0.00004	0.00000	0.00000	0.00001	0.00000	0.00001	0.00001	0.00043	0.00000	0.00000	0.00000	0.00002	0.00000	0.00000	0.00000	0.00000	0.00000	0.00000	0.00000	0.00000	0.00000	0.00000	0.00000	0.00000	0.00000	0.00001	0.00000	0.00000	0.00000	0.00000	0.00000	0.00000	0.00000	0.00000
Node4	71	GAG	0.00000	0.00000	0.00001	0.00000	0.00000	0.00000	0.00000	0.00000	0.00000	0.00000	0.00000	0.00000	0.00000	0.00000	0.00000	0.00000	0.00000	0.00000	0.00004	0.00000	0.00000	0.00000	0.00000	0.00000	0.00000	0.00000	0.00001	0.00000	0.00000	0.00000	0.00000	0.00000	0.04419	0.00011	0.95560	0.00003	0.00000	0.00000	0.00000	0.00000	0.00000	0.00000	0.00000	0.00000	0.00000	0.00000	0.00000	0.00000	0.00000	0.00000	0.00000	0.00000	0.00000	0.00000	0.00000	0.00000	0.00000	0.00000	0.00000	0.00000	0.00000
Node4	72	GTG	0.00000	0.00000	0.00000	0.00000	0.00001	0.00002	0.00017	0.00000	0.00000	0.00000	0.00000	0.00000	0.00037	0.00592	0.00229	0.00072	0.00000	0.00000	0.00001	0.00000	0.00000	0.00000	0.00000	0.00000	0.00000	0.00000	0.00001	0.00000	0.00016	0.00139	0.00619	0.00042	0.00000	0.00000	0.00001	0.00000	0.00001	0.00004	0.00011	0.00001	0.00000	0.00000	0.00000	0.00000	0.02139	0.04161	0.90193	0.01501	0.00001	0.00000	0.00000	0.00000	0.00001	0.00000	0.00002	0.00001	0.00001	0.00004	0.00038	0.00161	0.00010
Node4	73	GAG	0.00006	0.00001	0.00032	0.00000	0.00000	0.00000	0.00001	0.00000	0.00000	0.00001	0.00002	0.00000	0.00000	0.00000	0.00000	0.00000	0.00003	0.00000	0.00035	0.00000	0.00000	0.00000	0.00002	0.00000	0.00000	0.00000	0.00006	0.00000	0.00000	0.00000	0.00000	0.00000	0.07875	0.00302	0.91609	0.00120	0.00000	0.00001	0.00001	0.00000	0.00000	0.00000	0.00000	0.00000	0.00000	0.00000	0.00000	0.00000	0.00000	0.00000	0.00000	0.00000	0.00001	0.00000	0.00000	0.00000	0.00000	0.00000	0.00000	0.00000	0.00000
Node4	74	AGC	0.00000	0.00001	0.00000	0.00000	0.00000	0.00001	0.00000	0.00000	0.00000	0.99224	0.00000	0.00760	0.00000	0.00000	0.00000	0.00000	0.00000	0.00000	0.00000	0.00000	0.00000	0.00000	0.00000	0.00000	0.00000	0.00000	0.00000	0.00000	0.00000	0.00000	0.00000	0.00000	0.00000	0.00000	0.00000	0.00000	0.00000	0.00000	0.00000	0.00000	0.00000	0.00000	0.00000	0.00000	0.00000	0.00000	0.00000	0.00000	0.00000	0.00000	0.00000	0.00009	0.00004	0.00000	0.00000	0.00000	0.00000	0.00000	0.00000	0.00000	0.00000
Node4	75	CCC	0.00000	0.00000	0.00000	0.00000	0.00000	0.00000	0.00000	0.00000	0.00000	0.00000	0.00000	0.00000	0.00000	0.00000	0.00000	0.00000	0.00000	0.00000	0.00000	0.00000	0.00330	0.97839	0.01087	0.00743	0.00000	0.00000	0.00000	0.00000	0.00000	0.00000	0.00000	0.00000	0.00000	0.00000	0.00000	0.00000	0.00000	0.00000	0.00000	0.00000	0.00000	0.00000	0.00000	0.00000	0.00000	0.00000	0.00000	0.00000	0.00000	0.00000	0.00000	0.00000	0.00000	0.00000	0.00000	0.00000	0.00000	0.00000	0.00000	0.00000	0.00000
Node4	76	TTC	0.00000	0.00000	0.00000	0.00000	0.00000	0.00000	0.00000	0.00000	0.00000	0.00000	0.00000	0.00000	0.00000	0.00000	0.00000	0.00000	0.00000	0.00000	0.00000	0.00000	0.00000	0.00000	0.00000	0.00000	0.00000	0.00000	0.00000	0.00000	0.00000	0.00001	0.00000	0.00000	0.00000	0.00000	0.00000	0.00000	0.00000	0.00000	0.00000	0.00000	0.00000	0.00000	0.00000	0.00000	0.00000	0.00000	0.00000	0.00000	0.00013	0.00003	0.00000	0.00000	0.00000	0.00000	0.00000	0.00001	0.00000	0.00000	0.61339	0.00000	0.38641
Node4	77	CAA	0.00084	0.00001	0.00045	0.00002	0.00000	0.00000	0.00000	0.00000	0.00003	0.00001	0.00003	0.00001	0.00000	0.00000	0.00000	0.00000	0.80830	0.00001	0.18959	0.00001	0.00000	0.00000	0.00000	0.00000	0.00020	0.00001	0.00015	0.00005	0.00000	0.00000	0.00000	0.00000	0.00015	0.00000	0.00010	0.00000	0.00000	0.00000	0.00000	0.00000	0.00000	0.00000	0.00000	0.00000	0.00000	0.00000	0.00000	0.00000	0.00000	0.00000	0.00000	0.00000	0.00000	0.00000	0.00000	0.00000	0.00000	0.00000	0.00000	0.00000	0.00000
Node4	78	GGT	0.00000	0.00000	0.00000	0.00000	0.00000	0.00000	0.00000	0.00000	0.00000	0.00000	0.00000	0.00000	0.00000	0.00000	0.00000	0.00000	0.00000	0.00000	0.00000	0.00000	0.00000	0.00000	0.00000	0.00000	0.00000	0.00000	0.00000	0.00000	0.00000	0.00000	0.00000	0.00000	0.00000	0.00000	0.00000	0.00000	0.00000	0.00000	0.00000	0.00000	0.00905	0.01224	0.06675	0.91196	0.00000	0.00000	0.00000	0.00000	0.00000	0.00000	0.00000	0.00000	0.00000	0.00000	0.00000	0.00000	0.00000	0.00000	0.00000	0.00000	0.00000
Node4	79	CGC	0.00000	0.00000	0.00001	0.00000	0.00000	0.00000	0.00000	0.00000	0.00008	0.00000	0.00036	0.00000	0.00000	0.00000	0.00000	0.00000	0.00000	0.00000	0.00001	0.00000	0.00000	0.00000	0.00000	0.00000	0.00525	0.45410	0.10075	0.43944	0.00000	0.00000	0.00000	0.00000	0.00000	0.00000	0.00000	0.00000	0.00000	0.00000	0.00000	0.00000	0.00000	0.00000	0.00000	0.00000	0.00000	0.00000	0.00000	0.00000	0.00000	0.00000	0.00000	0.00000	0.00000	0.00000	0.00000	0.00000	0.00000	0.00000	0.00000	0.00000	0.00000
Node4	80	CTG	0.00000	0.00000	0.00000	0.00000	0.00000	0.00000	0.00000	0.00000	0.00000	0.00000	0.00000	0.00000	0.00000	0.00008	0.00008	0.00000	0.00000	0.00000	0.00000	0.00000	0.00000	0.00000	0.00000	0.00000	0.00000	0.00000	0.00000	0.00000	0.01002	0.01336	0.96366	0.00707	0.00000	0.00000	0.00000	0.00000	0.00000	0.00000	0.00000	0.00000	0.00000	0.00000	0.00000	0.00000	0.00000	0.00001	0.00002	0.00000	0.00000	0.00000	0.00000	0.00000	0.00000	0.00000	0.00000	0.00000	0.00000	0.00012	0.00001	0.00557	0.00000
Node4	81	CAG	0.00000	0.00000	0.00001	0.00000	0.00000	0.00000	0.00000	0.00000	0.00000	0.00000	0.00000	0.00000	0.00000	0.00000	0.00000	0.00000	0.00736	0.00000	0.99255	0.00000	0.00000	0.00000	0.00000	0.00000	0.00000	0.00000	0.00003	0.00000	0.00000	0.00000	0.00000	0.00000	0.00000	0.00000	0.00004	0.00000	0.00000	0.00000	0.00000	0.00000	0.00000	0.00000	0.00000	0.00000	0.00000	0.00000	0.00000	0.00000	0.00000	0.00000	0.00000	0.00000	0.00000	0.00000	0.00000	0.00000	0.00000	0.00000	0.00000	0.00000	0.00000
Node4	82	TGG	0.00000	0.00000	0.00000	0.00000	0.00000	0.00000	0.00000	0.00000	0.00000	0.00000	0.00000	0.00000	0.00000	0.00000	0.00000	0.00000	0.00000	0.00000	0.00000	0.00000	0.00000	0.00000	0.00000	0.00000	0.00000	0.00000	0.00000	0.00000	0.00000	0.00000	0.00000	0.00000	0.00000	0.00000	0.00000	0.00000	0.00000	0.00000	0.00000	0.00000	0.00000	0.00000	0.00000	0.00000	0.00000	0.00000	0.00000	0.00000	0.00000	0.00000	0.00000	0.00000	0.00000	0.00000	0.00000	1.00000	0.00000	0.00000	0.00000	0.00000	0.00000
Node4	83	AAT	0.00000	0.00302	0.00000	0.99694	0.00000	0.00000	0.00000	0.00000	0.00000	0.00000	0.00000	0.00001	0.00000	0.00000	0.00000	0.00000	0.00000	0.00000	0.00000	0.00000	0.00000	0.00000	0.00000	0.00000	0.00000	0.00000	0.00000	0.00000	0.00000	0.00000	0.00000	0.00000	0.00000	0.00000	0.00000	0.00001	0.00000	0.00000	0.00000	0.00000	0.00000	0.00000	0.00000	0.00000	0.00000	0.00000	0.00000	0.00000	0.00000	0.00000	0.00000	0.00000	0.00000	0.00000	0.00000	0.00000	0.00000	0.00000	0.00000	0.00000	0.00000
Node4	84	GGG	0.00000	0.00000	0.00000	0.00000	0.00000	0.00000	0.00000	0.00000	0.00000	0.00000	0.00000	0.00000	0.00000	0.00000	0.00000	0.00000	0.00000	0.00000	0.00000	0.00000	0.00000	0.00000	0.00000	0.00000	0.00000	0.00000	0.00000	0.00000	0.00000	0.00000	0.00000	0.00000	0.00000	0.00000	0.00000	0.00000	0.00000	0.00000	0.00000	0.00000	0.00537	0.28997	0.70189	0.00276	0.00000	0.00000	0.00000	0.00000	0.00000	0.00000	0.00000	0.00000	0.00000	0.00000	0.00000	0.00000	0.00000	0.00000	0.00000	0.00000	0.00000
Node4	85	AGC	0.00000	0.00000	0.00000	0.00000	0.00000	0.00000	0.00000	0.00000	0.00000	0.99785	0.00000	0.00211	0.00000	0.00000	0.00000	0.00000	0.00000	0.00000	0.00000	0.00000	0.00000	0.00000	0.00000	0.00000	0.00000	0.00000	0.00000	0.00000	0.00000	0.00000	0.00000	0.00000	0.00000	0.00000	0.00000	0.00000	0.00000	0.00000	0.00000	0.00000	0.00000	0.00000	0.00000	0.00000	0.00000	0.00000	0.00000	0.00000	0.00000	0.00000	0.00000	0.00002	0.00001	0.00000	0.00000	0.00000	0.00000	0.00000	0.00000	0.00000	0.00000
Node4	86	AAA	0.83359	0.00000	0.16617	0.00001	0.00000	0.00000	0.00000	0.00000	0.00008	0.00000	0.00009	0.00000	0.00000	0.00000	0.00000	0.00000	0.00001	0.00000	0.00000	0.00000	0.00000	0.00000	0.00000	0.00000	0.00000	0.00000	0.00000	0.00000	0.00000	0.00000	0.00000	0.00000	0.00002	0.00000	0.00001	0.00000	0.00000	0.00000	0.00000	0.00000	0.00000	0.00000	0.00000	0.00000	0.00000	0.00000	0.00000	0.00000	0.00000	0.00000	0.00000	0.00000	0.00000	0.00000	0.00000	0.00000	0.00000	0.00000	0.00000	0.00000	0.00000
Node4	87	GAC	0.00000	0.00000	0.00000	0.00000	0.00000	0.00000	0.00000	0.00000	0.00000	0.00000	0.00000	0.00000	0.00000	0.00000	0.00000	0.00000	0.00000	0.00000	0.00000	0.00000	0.00000	0.00000	0.00000	0.00000	0.00000	0.00000	0.00000	0.00000	0.00000	0.00000	0.00000	0.00000	0.00000	0.99937	0.00001	0.00062	0.00000	0.00000	0.00000	0.00000	0.00000	0.00000	0.00000	0.00000	0.00000	0.00000	0.00000	0.00000	0.00000	0.00000	0.00000	0.00000	0.00000	0.00000	0.00000	0.00000	0.00000	0.00000	0.00000	0.00000	0.00000
Node4	88	CTG	0.00000	0.00000	0.00000	0.00000	0.00000	0.00000	0.00000	0.00000	0.00000	0.00000	0.00000	0.00000	0.00000	0.00001	0.00006	0.00000	0.00000	0.00000	0.00000	0.00000	0.00000	0.00000	0.00000	0.00000	0.00000	0.00000	0.00000	0.00000	0.00003	0.00048	0.99921	0.00002	0.00000	0.00000	0.00000	0.00000	0.00000	0.00000	0.00000	0.00000	0.00000	0.00000	0.00000	0.00000	0.00000	0.00000	0.00000	0.00000	0.00000	0.00000	0.00000	0.00000	0.00000	0.00000	0.00000	0.00000	0.00000	0.00000	0.00000	0.00020	0.00000
Node4	89	CAG	0.00000	0.00000	0.00000	0.00000	0.00000	0.00000	0.00000	0.00000	0.00000	0.00000	0.00000	0.00000	0.00000	0.00000	0.00000	0.00000	0.00007	0.00000	0.99993	0.00000	0.00000	0.00000	0.00000	0.00000	0.00000	0.00000	0.00000	0.00000	0.00000	0.00000	0.00000	0.00000	0.00000	0.00000	0.00000	0.00000	0.00000	0.00000	0.00000	0.00000	0.00000	0.00000	0.00000	0.00000	0.00000	0.00000	0.00000	0.00000	0.00000	0.00000	0.00000	0.00000	0.00000	0.00000	0.00000	0.00000	0.00000	0.00000	0.00000	0.00000	0.00000
Node4	90	GAC	0.00000	0.00000	0.00000	0.00000	0.00000	0.00000	0.00000	0.00000	0.00000	0.00000	0.00000	0.00000	0.00000	0.00000	0.00000	0.00000	0.00000	0.00000	0.00000	0.00000	0.00000	0.00000	0.00000	0.00000	0.00000	0.00000	0.00000	0.00000	0.00000	0.00000	0.00000	0.00000	0.00000	0.99542	0.00001	0.00456	0.00000	0.00000	0.00000	0.00000	0.00000	0.00000	0.00000	0.00000	0.00000	0.00000	0.00000	0.00000	0.00000	0.00000	0.00000	0.00000	0.00000	0.00000	0.00000	0.00000	0.00000	0.00000	0.00000	0.00000	0.00000
Node4	91	GTG	0.00000	0.00000	0.00000	0.00000	0.00000	0.00000	0.00000	0.00000	0.00000	0.00000	0.00000	0.00000	0.00005	0.00014	0.00001	0.00003	0.00000	0.00000	0.00000	0.00000	0.00000	0.00000	0.00000	0.00000	0.00000	0.00000	0.00000	0.00000	0.00000	0.00000	0.00001	0.00000	0.00000	0.00000	0.00000	0.00000	0.00000	0.00000	0.00000	0.00000	0.00000	0.00000	0.00000	0.00000	0.16865	0.02284	0.79632	0.01195	0.00000	0.00000	0.00000	0.00000	0.00000	0.00000	0.00000	0.00000	0.00000	0.00000	0.00000	0.00000	0.00000
Node4	92	TCC	0.00000	0.00000	0.00000	0.00000	0.00000	0.00000	0.00000	0.00000	0.00000	0.00001	0.00000	0.00000	0.00000	0.00000	0.00000	0.00000	0.00000	0.00000	0.00000	0.00000	0.00000	0.00000	0.00000	0.00000	0.00000	0.00000	0.00000	0.00000	0.00000	0.00000	0.00000	0.00000	0.00000	0.00000	0.00000	0.00000	0.00000	0.00000	0.00000	0.00000	0.00000	0.00000	0.00000	0.00000	0.00000	0.00000	0.00000	0.00000	0.00000	0.00000	0.00005	0.99932	0.00038	0.00023	0.00000	0.00000	0.00000	0.00000	0.00000	0.00000	0.00000
Node4	93	ATC	0.00000	0.00000	0.00000	0.00000	0.00000	0.00000	0.00000	0.00000	0.00000	0.00000	0.00000	0.00000	0.00003	0.99820	0.00000	0.00166	0.00000	0.00000	0.00000	0.00000	0.00000	0.00000	0.00000	0.00000	0.00000	0.00000	0.00000	0.00000	0.00000	0.00001	0.00000	0.00000	0.00000	0.00000	0.00000	0.00000	0.00000	0.00000	0.00000	0.00000	0.00000	0.00000	0.00000	0.00000	0.00000	0.00008	0.00002	0.00000	0.00000	0.00000	0.00000	0.00000	0.00000	0.00000	0.00000	0.00000	0.00000	0.00000	0.00000	0.00000	0.00000
Node4	94	ACT	0.00000	0.00000	0.00000	0.00000	0.00939	0.00403	0.00097	0.98543	0.00000	0.00001	0.00000	0.00005	0.00000	0.00000	0.00000	0.00000	0.00000	0.00000	0.00000	0.00000	0.00000	0.00000	0.00000	0.00000	0.00000	0.00000	0.00000	0.00000	0.00000	0.00000	0.00000	0.00000	0.00000	0.00000	0.00000	0.00000	0.00000	0.00000	0.00000	0.00000	0.00000	0.00000	0.00000	0.00000	0.00000	0.00000	0.00000	0.00000	0.00000	0.00000	0.00002	0.00001	0.00000	0.00008	0.00000	0.00000	0.00000	0.00000	0.00000	0.00000	0.00000
Node4	95	GTG	0.00000	0.00000	0.00000	0.00000	0.00000	0.00000	0.00001	0.00000	0.00000	0.00000	0.00000	0.00000	0.00040	0.00428	0.00006	0.00168	0.00000	0.00000	0.00000	0.00000	0.00000	0.00000	0.00000	0.00000	0.00000	0.00000	0.00000	0.00000	0.00000	0.00002	0.00006	0.00001	0.00000	0.00000	0.00000	0.00000	0.00000	0.00001	0.00001	0.00000	0.00000	0.00000	0.00000	0.00000	0.04864	0.07363	0.63451	0.23665	0.00000	0.00000	0.00000	0.00000	0.00000	0.00000	0.00000	0.00000	0.00000	0.00000	0.00000	0.00002	0.00000
Node4	96	CTC	0.00000	0.00000	0.00000	0.00000	0.00000	0.00000	0.00000	0.00000	0.00000	0.00000	0.00000	0.00000	0.00000	0.00016	0.00004	0.00000	0.00000	0.00000	0.00000	0.00000	0.00000	0.00000	0.00000	0.00000	0.00000	0.00000	0.00000	0.00000	0.00424	0.97022	0.01083	0.01249	0.00000	0.00000	0.00000	0.00000	0.00000	0.00000	0.00000	0.00000	0.00000	0.00000	0.00000	0.00000	0.00000	0.00003	0.00000	0.00000	0.00000	0.00000	0.00000	0.00000	0.00000	0.00000	0.00000	0.00000	0.00000	0.00030	0.00002	0.00165	0.00000
Node4	97	AAT	0.00000	0.13434	0.00000	0.86563	0.00000	0.00000	0.00000	0.00000	0.00000	0.00000	0.00000	0.00001	0.00000	0.00000	0.00000	0.00000	0.00000	0.00000	0.00000	0.00000	0.00000	0.00000	0.00000	0.00000	0.00000	0.00000	0.00000	0.00000	0.00000	0.00000	0.00000	0.00000	0.00000	0.00000	0.00000	0.00001	0.00000	0.00000	0.00000	0.00000	0.00000	0.00000	0.00000	0.00000	0.00000	0.00000	0.00000	0.00000	0.00000	0.00000	0.00000	0.00000	0.00000	0.00000	0.00000	0.00000	0.00000	0.00000	0.00000	0.00000	0.00000
Node4	98	GTC	0.00000	0.00000	0.00000	0.00000	0.00000	0.00000	0.00000	0.00000	0.00000	0.00000	0.00000	0.00000	0.00000	0.00008	0.00000	0.00000	0.00000	0.00000	0.00000	0.00000	0.00000	0.00000	0.00000	0.00000	0.00000	0.00000	0.00000	0.00000	0.00000	0.00000	0.00000	0.00000	0.00000	0.00000	0.00000	0.00000	0.00000	0.00000	0.00000	0.00000	0.00000	0.00000	0.00000	0.00000	0.00006	0.99832	0.00140	0.00014	0.00000	0.00000	0.00000	0.00000	0.00000	0.00000	0.00000	0.00000	0.00000	0.00000	0.00000	0.00000	0.00000
Node4	99	ACT	0.00000	0.00000	0.00000	0.00001	0.02479	0.01065	0.00269	0.96169	0.00000	0.00001	0.00000	0.00005	0.00000	0.00000	0.00000	0.00000	0.00000	0.00000	0.00000	0.00000	0.00000	0.00000	0.00000	0.00000	0.00000	0.00000	0.00000	0.00000	0.00000	0.00000	0.00000	0.00000	0.00000	0.00000	0.00000	0.00000	0.00000	0.00000	0.00000	0.00000	0.00000	0.00000	0.00000	0.00000	0.00000	0.00000	0.00000	0.00000	0.00000	0.00000	0.00002	0.00001	0.00000	0.00006	0.00000	0.00000	0.00000	0.00000	0.00000	0.00000	0.00000
Node4	100	CTG	0.00000	0.00000	0.00000	0.00000	0.00000	0.00000	0.00000	0.00000	0.00000	0.00000	0.00000	0.00000	0.00000	0.00012	0.00011	0.00000	0.00000	0.00000	0.00000	0.00000	0.00000	0.00000	0.00000	0.00000	0.00000	0.00000	0.00000	0.00000	0.00119	0.01273	0.97326	0.00099	0.00000	0.00000	0.00000	0.00000	0.00000	0.00000	0.00000	0.00000	0.00000	0.00000	0.00000	0.00000	0.00000	0.00001	0.00005	0.00000	0.00000	0.00000	0.00000	0.00000	0.00000	0.00000	0.00000	0.00000	0.00000	0.00004	0.00005	0.01143	0.00000
Node4	101	AAT	0.00001	0.32699	0.00000	0.67291	0.00000	0.00000	0.00000	0.00000	0.00000	0.00002	0.00000	0.00002	0.00000	0.00000	0.00000	0.00000	0.00000	0.00000	0.00000	0.00000	0.00000	0.00000	0.00000	0.00000	0.00000	0.00000	0.00000	0.00000	0.00000	0.00000	0.00000	0.00000	0.00000	0.00001	0.00000	0.00002	0.00000	0.00000	0.00000	0.00000	0.00000	0.00000	0.00000	0.00000	0.00000	0.00000	0.00000	0.00000	0.00000	0.00000	0.00000	0.00000	0.00000	0.00000	0.00000	0.00000	0.00000	0.00000	0.00000	0.00000	0.00000
Node4	102	GAC	0.00000	0.00001	0.00000	0.00000	0.00000	0.00000	0.00000	0.00000	0.00000	0.00000	0.00000	0.00000	0.00000	0.00000	0.00000	0.00000	0.00000	0.00000	0.00000	0.00000	0.00000	0.00000	0.00000	0.00000	0.00000	0.00000	0.00000	0.00000	0.00000	0.00000	0.00000	0.00000	0.00001	0.97295	0.00003	0.02701	0.00000	0.00000	0.00000	0.00000	0.00000	0.00000	0.00000	0.00000	0.00000	0.00000	0.00000	0.00000	0.00000	0.00000	0.00000	0.00000	0.00000	0.00000	0.00000	0.00000	0.00000	0.00000	0.00000	0.00000	0.00000
Node4	103	TCT	0.00000	0.00000	0.00000	0.00000	0.00000	0.00000	0.00000	0.00001	0.00000	0.00001	0.00000	0.00008	0.00000	0.00000	0.00000	0.00000	0.00000	0.00000	0.00000	0.00000	0.00000	0.00000	0.00000	0.00000	0.00000	0.00000	0.00000	0.00000	0.00000	0.00000	0.00000	0.00000	0.00000	0.00000	0.00000	0.00000	0.00000	0.00000	0.00000	0.00001	0.00000	0.00000	0.00000	0.00000	0.00000	0.00000	0.00000	0.00000	0.00000	0.00000	0.00763	0.01096	0.01142	0.96988	0.00000	0.00000	0.00000	0.00000	0.00000	0.00000	0.00000
Node4	104	GGC	0.00000	0.00000	0.00000	0.00000	0.00000	0.00000	0.00000	0.00000	0.00000	0.00000	0.00000	0.00000	0.00000	0.00000	0.00000	0.00000	0.00000	0.00000	0.00000	0.00000	0.00000	0.00000	0.00000	0.00000	0.00000	0.00000	0.00000	0.00000	0.00000	0.00000	0.00000	0.00000	0.00000	0.00000	0.00000	0.00000	0.00000	0.00000	0.00000	0.00000	0.00061	0.98216	0.01370	0.00352	0.00000	0.00000	0.00000	0.00000	0.00000	0.00000	0.00000	0.00000	0.00000	0.00000	0.00000	0.00000	0.00000	0.00000	0.00000	0.00000	0.00000
Node4	105	CTC	0.00000	0.00000	0.00000	0.00000	0.00000	0.00001	0.00000	0.00000	0.00000	0.00000	0.00000	0.00000	0.00001	0.00608	0.00012	0.00005	0.00000	0.00000	0.00000	0.00000	0.00000	0.00000	0.00000	0.00000	0.00000	0.00000	0.00000	0.00000	0.00081	0.96949	0.01545	0.00651	0.00000	0.00000	0.00000	0.00000	0.00000	0.00001	0.00000	0.00000	0.00000	0.00000	0.00000	0.00000	0.00000	0.00056	0.00008	0.00000	0.00000	0.00000	0.00000	0.00000	0.00000	0.00000	0.00000	0.00000	0.00000	0.00003	0.00007	0.00071	0.00000
Node4	106	TAC	0.00000	0.00000	0.00000	0.00000	0.00000	0.00000	0.00000	0.00000	0.00000	0.00000	0.00000	0.00000	0.00000	0.00000	0.00000	0.00000	0.00000	0.00000	0.00000	0.00000	0.00000	0.00000	0.00000	0.00000	0.00000	0.00000	0.00000	0.00000	0.00000	0.00000	0.00000	0.00000	0.00000	0.00000	0.00000	0.00000	0.00000	0.00000	0.00000	0.00000	0.00000	0.00000	0.00000	0.00000	0.00000	0.00000	0.00000	0.00000	0.99775	0.00220	0.00000	0.00000	0.00000	0.00000	0.00000	0.00000	0.00000	0.00000	0.00004	0.00000	0.00000
Node4	107	ACC	0.00000	0.00001	0.00000	0.00000	0.07968	0.87394	0.02954	0.01666	0.00000	0.00005	0.00000	0.00000	0.00000	0.00000	0.00000	0.00000	0.00000	0.00000	0.00000	0.00000	0.00000	0.00000	0.00000	0.00000	0.00000	0.00000	0.00000	0.00000	0.00000	0.00000	0.00000	0.00000	0.00000	0.00000	0.00000	0.00000	0.00000	0.00000	0.00000	0.00000	0.00000	0.00000	0.00000	0.00000	0.00000	0.00001	0.00000	0.00000	0.00000	0.00000	0.00001	0.00005	0.00001	0.00001	0.00000	0.00000	0.00000	0.00000	0.00000	0.00000	0.00000
Node4	108	TGT	0.00000	0.00000	0.00000	0.00000	0.00000	0.00000	0.00000	0.00000	0.00000	0.00000	0.00000	0.00000	0.00000	0.00000	0.00000	0.00000	0.00000	0.00000	0.00000	0.00000	0.00000	0.00000	0.00000	0.00000	0.00000	0.00000	0.00000	0.00000	0.00000	0.00000	0.00000	0.00000	0.00000	0.00000	0.00000	0.00000	0.00000	0.00000	0.00000	0.00000	0.00000	0.00000	0.00000	0.00000	0.00000	0.00000	0.00000	0.00000	0.00000	0.00000	0.00000	0.00000	0.00000	0.00000	0.49604	0.00000	0.50396	0.00000	0.00000	0.00000	0.00000
Node4	109	AAT	0.00001	0.04427	0.00000	0.95559	0.00000	0.00000	0.00000	0.00000	0.00000	0.00001	0.00000	0.00003	0.00000	0.00000	0.00000	0.00000	0.00000	0.00000	0.00000	0.00001	0.00000	0.00000	0.00000	0.00000	0.00000	0.00000	0.00000	0.00000	0.00000	0.00000	0.00000	0.00000	0.00000	0.00000	0.00000	0.00004	0.00000	0.00000	0.00000	0.00000	0.00000	0.00000	0.00000	0.00000	0.00000	0.00000	0.00000	0.00000	0.00000	0.00000	0.00000	0.00000	0.00000	0.00000	0.00000	0.00000	0.00000	0.00000	0.00000	0.00000	0.00000
Node4	110	GTG	0.00000	0.00000	0.00000	0.00000	0.00000	0.00000	0.00001	0.00000	0.00000	0.00000	0.00000	0.00000	0.00002	0.00263	0.00002	0.00007	0.00000	0.00000	0.00000	0.00000	0.00000	0.00000	0.00000	0.00000	0.00000	0.00000	0.00000	0.00000	0.00000	0.00001	0.00007	0.00000	0.00000	0.00000	0.00000	0.00000	0.00000	0.00000	0.00001	0.00000	0.00000	0.00000	0.00000	0.00000	0.00390	0.02790	0.96301	0.00233	0.00000	0.00000	0.00000	0.00000	0.00000	0.00000	0.00000	0.00000	0.00000	0.00000	0.00000	0.00000	0.00000
Node4	111	TCC	0.00000	0.00043	0.00000	0.00001	0.00020	0.00983	0.00065	0.00032	0.00000	0.00661	0.00000	0.00006	0.00000	0.00000	0.00000	0.00000	0.00000	0.00008	0.00001	0.00000	0.00000	0.00005	0.00000	0.00000	0.00000	0.00000	0.00000	0.00000	0.00000	0.00000	0.00000	0.00000	0.00000	0.00004	0.00001	0.00000	0.00001	0.00028	0.00002	0.00001	0.00000	0.00001	0.00000	0.00000	0.00000	0.00001	0.00000	0.00000	0.00001	0.00000	0.00510	0.94237	0.02094	0.01293	0.00002	0.00000	0.00000	0.00000	0.00000	0.00000	0.00000
Node4	112	CGG	0.00000	0.00000	0.00014	0.00000	0.00000	0.00000	0.00000	0.00000	0.00022	0.00000	0.05659	0.00000	0.00000	0.00000	0.00000	0.00000	0.00000	0.00000	0.00002	0.00000	0.00000	0.00000	0.00000	0.00000	0.00287	0.02157	0.91727	0.00130	0.00000	0.00000	0.00000	0.00000	0.00000	0.00000	0.00001	0.00000	0.00000	0.00000	0.00000	0.00000	0.00000	0.00000	0.00000	0.00000	0.00000	0.00000	0.00000	0.00000	0.00000	0.00000	0.00000	0.00000	0.00000	0.00000	0.00000	0.00000	0.00000	0.00000	0.00000	0.00000	0.00000
Node4	113	GAG	0.00001	0.00000	0.00015	0.00000	0.00000	0.00001	0.00005	0.00000	0.00000	0.00001	0.00003	0.00000	0.00000	0.00000	0.00000	0.00000	0.00003	0.00000	0.00077	0.00000	0.00000	0.00000	0.00000	0.00000	0.00000	0.00000	0.00016	0.00000	0.00000	0.00000	0.00000	0.00000	0.03944	0.00041	0.95882	0.00006	0.00000	0.00001	0.00002	0.00000	0.00000	0.00000	0.00000	0.00000	0.00000	0.00000	0.00000	0.00000	0.00000	0.00000	0.00000	0.00000	0.00001	0.00000	0.00000	0.00000	0.00000	0.00000	0.00000	0.00000	0.00000
Node4	114	TTT	0.00000	0.00000	0.00000	0.00000	0.00000	0.00000	0.00000	0.00000	0.00000	0.00000	0.00000	0.00000	0.00000	0.00000	0.00000	0.00000	0.00000	0.00000	0.00000	0.00000	0.00000	0.00000	0.00000	0.00000	0.00000	0.00000	0.00000	0.00000	0.00000	0.00000	0.00000	0.00000	0.00000	0.00000	0.00000	0.00000	0.00000	0.00000	0.00000	0.00000	0.00000	0.00000	0.00000	0.00000	0.00000	0.00000	0.00000	0.00000	0.00000	0.00001	0.00000	0.00000	0.00000	0.00000	0.00000	0.00000	0.00000	0.00000	0.00189	0.00000	0.99810
Node4	115	GAG	0.00000	0.00002	0.00009	0.00000	0.00000	0.00000	0.00001	0.00000	0.00000	0.00001	0.00001	0.00000	0.00000	0.00000	0.00000	0.00000	0.00002	0.00010	0.00075	0.00000	0.00000	0.00000	0.00000	0.00000	0.00000	0.00000	0.00010	0.00000	0.00000	0.00000	0.00000	0.00000	0.02794	0.00094	0.96987	0.00009	0.00000	0.00001	0.00001	0.00000	0.00000	0.00000	0.00000	0.00000	0.00000	0.00000	0.00000	0.00000	0.00000	0.00000	0.00000	0.00000	0.00001	0.00000	0.00000	0.00000	0.00000	0.00000	0.00000	0.00000	0.00000
Node4	116	TTT	0.00000	0.00000	0.00000	0.00000	0.00000	0.00000	0.00000	0.00000	0.00000	0.00000	0.00000	0.00000	0.00000	0.00000	0.00000	0.00000	0.00000	0.00000	0.00000	0.00000	0.00000	0.00000	0.00000	0.00000	0.00000	0.00000	0.00000	0.00000	0.00000	0.00000	0.00000	0.00000	0.00000	0.00000	0.00000	0.00000	0.00000	0.00000	0.00000	0.00000	0.00000	0.00000	0.00000	0.00000	0.00000	0.00000	0.00000	0.00000	0.00000	0.00001	0.00000	0.00000	0.00000	0.00000	0.00000	0.00000	0.00000	0.00000	0.05227	0.00000	0.94771
Node4	117	GAG	0.00001	0.00000	0.00002	0.00000	0.00000	0.00000	0.00000	0.00000	0.00000	0.00000	0.00000	0.00000	0.00000	0.00000	0.00000	0.00000	0.00001	0.00000	0.00006	0.00000	0.00000	0.00000	0.00000	0.00000	0.00000	0.00000	0.00001	0.00000	0.00000	0.00000	0.00000	0.00000	0.20834	0.00017	0.79130	0.00008	0.00000	0.00000	0.00000	0.00000	0.00000	0.00000	0.00000	0.00000	0.00000	0.00000	0.00000	0.00000	0.00000	0.00000	0.00000	0.00000	0.00000	0.00000	0.00000	0.00000	0.00000	0.00000	0.00000	0.00000	0.00000
Node4	118	GCA	0.00000	0.00000	0.00000	0.00000	0.00010	0.00005	0.00009	0.00002	0.00000	0.00000	0.00000	0.00000	0.00002	0.00001	0.00016	0.00000	0.00000	0.00000	0.00000	0.00000	0.00000	0.00000	0.00000	0.00000	0.00000	0.00000	0.00000	0.00000	0.00001	0.00000	0.00002	0.00000	0.00001	0.00000	0.00002	0.00000	0.60075	0.03048	0.32573	0.04118	0.00000	0.00000	0.00001	0.00000	0.00025	0.00012	0.00054	0.00007	0.00000	0.00000	0.00008	0.00008	0.00009	0.00005	0.00001	0.00000	0.00000	0.00001	0.00000	0.00000	0.00000
Node4	119	CAC	0.00000	0.00000	0.00000	0.00000	0.00000	0.00000	0.00000	0.00000	0.00000	0.00000	0.00000	0.00000	0.00000	0.00000	0.00000	0.00000	0.00000	0.77174	0.00000	0.22824	0.00000	0.00000	0.00000	0.00000	0.00000	0.00000	0.00000	0.00000	0.00000	0.00000	0.00000	0.00000	0.00000	0.00000	0.00000	0.00000	0.00000	0.00000	0.00000	0.00000	0.00000	0.00000	0.00000	0.00000	0.00000	0.00000	0.00000	0.00000	0.00001	0.00000	0.00000	0.00000	0.00000	0.00000	0.00000	0.00000	0.00000	0.00000	0.00000	0.00000	0.00000
Node4	120	CGG	0.00000	0.00000	0.00006	0.00000	0.00000	0.00000	0.00000	0.00000	0.00012	0.00000	0.00178	0.00000	0.00000	0.00000	0.00000	0.00000	0.00000	0.00000	0.00005	0.00000	0.00000	0.00000	0.00000	0.00000	0.00682	0.00736	0.97957	0.00421	0.00000	0.00000	0.00000	0.00000	0.00000	0.00000	0.00001	0.00000	0.00000	0.00000	0.00001	0.00000	0.00000	0.00000	0.00000	0.00000	0.00000	0.00000	0.00000	0.00000	0.00000	0.00000	0.00000	0.00000	0.00000	0.00000	0.00000	0.00000	0.00000	0.00000	0.00000	0.00000	0.00000
Node4	121	CCC	0.00000	0.00000	0.00000	0.00000	0.00000	0.00000	0.00000	0.00000	0.00000	0.00000	0.00000	0.00000	0.00000	0.00000	0.00000	0.00000	0.00000	0.00000	0.00000	0.00000	0.00243	0.98436	0.00529	0.00792	0.00000	0.00000	0.00000	0.00000	0.00000	0.00000	0.00000	0.00000	0.00000	0.00000	0.00000	0.00000	0.00000	0.00000	0.00000	0.00000	0.00000	0.00000	0.00000	0.00000	0.00000	0.00000	0.00000	0.00000	0.00000	0.00000	0.00000	0.00000	0.00000	0.00000	0.00000	0.00000	0.00000	0.00000	0.00000	0.00000	0.00000
Node4	122	TTT	0.00000	0.00000	0.00000	0.00000	0.00000	0.00000	0.00000	0.00000	0.00000	0.00000	0.00000	0.00000	0.00003	0.00001	0.00007	0.00005	0.00000	0.00000	0.00000	0.00000	0.00000	0.00000	0.00000	0.00000	0.00000	0.00000	0.00000	0.00000	0.00026	0.00010	0.00003	0.00151	0.00000	0.00000	0.00000	0.00000	0.00000	0.00000	0.00000	0.00000	0.00000	0.00000	0.00000	0.00000	0.00001	0.00000	0.00000	0.00001	0.00002	0.00011	0.00001	0.00000	0.00000	0.00003	0.00000	0.00001	0.00000	0.00155	0.01454	0.00046	0.98117
Node4	123	GTG	0.00000	0.00000	0.00000	0.00000	0.00001	0.00007	0.00041	0.00000	0.00000	0.00000	0.00000	0.00000	0.00007	0.00401	0.00074	0.00013	0.00000	0.00000	0.00000	0.00000	0.00000	0.00000	0.00000	0.00000	0.00000	0.00000	0.00000	0.00000	0.00000	0.00013	0.00072	0.00000	0.00000	0.00000	0.00000	0.00000	0.00001	0.00007	0.00011	0.00000	0.00000	0.00000	0.00000	0.00000	0.00943	0.05512	0.92293	0.00560	0.00001	0.00000	0.00000	0.00000	0.00000	0.00000	0.00001	0.00000	0.00000	0.00000	0.00032	0.00007	0.00001
Node4	124	AAG	0.02252	0.00016	0.97030	0.00006	0.00024	0.00048	0.00058	0.00011	0.00014	0.00009	0.00147	0.00002	0.00000	0.00000	0.00013	0.00000	0.00028	0.00001	0.00170	0.00000	0.00000	0.00000	0.00000	0.00000	0.00001	0.00011	0.00070	0.00001	0.00000	0.00000	0.00000	0.00000	0.00010	0.00001	0.00065	0.00000	0.00000	0.00001	0.00002	0.00000	0.00000	0.00000	0.00000	0.00000	0.00000	0.00000	0.00001	0.00000	0.00000	0.00000	0.00000	0.00001	0.00003	0.00000	0.00000	0.00000	0.00000	0.00000	0.00000	0.00000	0.00000
Node4	125	ACC	0.00000	0.00013	0.00003	0.00000	0.00233	0.57149	0.37915	0.00234	0.00000	0.04186	0.00000	0.00010	0.00000	0.00001	0.00001	0.00000	0.00000	0.00000	0.00003	0.00000	0.00000	0.00001	0.00000	0.00000	0.00000	0.00000	0.00001	0.00000	0.00000	0.00000	0.00000	0.00000	0.00000	0.00001	0.00003	0.00000	0.00000	0.00006	0.00001	0.00000	0.00000	0.00000	0.00000	0.00000	0.00000	0.00001	0.00000	0.00000	0.00000	0.00000	0.00001	0.00130	0.00102	0.00001	0.00000	0.00000	0.00000	0.00000	0.00000	0.00000	0.00000
Node4	126	ACG	0.00007	0.00039	0.00014	0.00018	0.32912	0.09596	0.52476	0.04087	0.00001	0.00140	0.00002	0.00032	0.00000	0.00000	0.00005	0.00000	0.00001	0.00000	0.00003	0.00000	0.00000	0.00000	0.00000	0.00000	0.00000	0.00000	0.00003	0.00000	0.00000	0.00000	0.00000	0.00000	0.00002	0.00000	0.00004	0.00000	0.00004	0.00002	0.00003	0.00001	0.00000	0.00000	0.00000	0.00000	0.00001	0.00000	0.00002	0.00000	0.00000	0.00000	0.00159	0.00206	0.00187	0.00088	0.00000	0.00000	0.00000	0.00000	0.00000	0.00000	0.00000
Node4	127	AGA	0.00153	0.00000	0.00471	0.00000	0.00004	0.00000	0.00007	0.00001	0.54548	0.00002	0.22275	0.00001	0.00000	0.00000	0.00001	0.00000	0.00004	0.00000	0.00006	0.00000	0.00000	0.00000	0.00000	0.00000	0.07634	0.00260	0.13240	0.01383	0.00000	0.00000	0.00000	0.00000	0.00002	0.00000	0.00004	0.00000	0.00000	0.00000	0.00000	0.00000	0.00000	0.00000	0.00000	0.00000	0.00000	0.00000	0.00001	0.00000	0.00000	0.00000	0.00000	0.00000	0.00000	0.00000	0.00000	0.00000	0.00000	0.00000	0.00000	0.00000	0.00000
Node4	128	CTG	0.00000	0.00000	0.00000	0.00000	0.00000	0.00000	0.00001	0.00000	0.00000	0.00000	0.00000	0.00000	0.00003	0.00018	0.00166	0.00003	0.00002	0.00000	0.00007	0.00000	0.00000	0.00000	0.00000	0.00000	0.00000	0.00000	0.00002	0.00000	0.34206	0.03299	0.43580	0.01830	0.00001	0.00000	0.00003	0.00000	0.00000	0.00000	0.00002	0.00000	0.00000	0.00000	0.00000	0.00000	0.00002	0.00004	0.00017	0.00001	0.00000	0.00000	0.00000	0.00000	0.00000	0.00000	0.00000	0.00000	0.00000	0.00524	0.00003	0.16322	0.00001
Node4	129	ATC	0.00000	0.00000	0.00000	0.00000	0.00000	0.00000	0.00000	0.00000	0.00000	0.00000	0.00000	0.00000	0.04856	0.93340	0.00004	0.01767	0.00000	0.00000	0.00000	0.00000	0.00000	0.00000	0.00000	0.00000	0.00000	0.00000	0.00000	0.00000	0.00000	0.00002	0.00001	0.00000	0.00000	0.00000	0.00000	0.00000	0.00000	0.00000	0.00000	0.00000	0.00000	0.00000	0.00000	0.00000	0.00002	0.00013	0.00013	0.00001	0.00000	0.00000	0.00000	0.00000	0.00000	0.00000	0.00000	0.00000	0.00000	0.00000	0.00000	0.00000	0.00000
Node4	130	CCC	0.00000	0.00013	0.00006	0.00000	0.00000	0.00014	0.00001	0.00000	0.00000	0.00014	0.00000	0.00000	0.00000	0.00000	0.00000	0.00000	0.00000	0.00110	0.00008	0.00002	0.00228	0.98038	0.00926	0.00553	0.00000	0.00002	0.00010	0.00000	0.00000	0.00001	0.00000	0.00000	0.00001	0.00017	0.00004	0.00000	0.00000	0.00007	0.00001	0.00000	0.00000	0.00001	0.00000	0.00000	0.00000	0.00001	0.00000	0.00000	0.00001	0.00000	0.00000	0.00036	0.00002	0.00001	0.00000	0.00000	0.00000	0.00000	0.00000	0.00000	0.00000
Node4	131	CTG	0.00000	0.00000	0.00000	0.00000	0.00000	0.00000	0.00000	0.00000	0.00000	0.00000	0.00000	0.00000	0.00000	0.00003	0.00006	0.00000	0.00000	0.00000	0.00000	0.00000	0.00000	0.00000	0.00000	0.00000	0.00000	0.00000	0.00000	0.00000	0.42093	0.05892	0.50553	0.00587	0.00000	0.00000	0.00000	0.00000	0.00000	0.00000	0.00000	0.00000	0.00000	0.00000	0.00000	0.00000	0.00000	0.00000	0.00001	0.00000	0.00000	0.00000	0.00000	0.00000	0.00000	0.00000	0.00000	0.00000	0.00000	0.00026	0.00000	0.00837	0.00000
Node4	132	AGA	0.00634	0.00000	0.00111	0.00001	0.00024	0.00001	0.00002	0.00002	0.66211	0.00002	0.05932	0.00003	0.00000	0.00000	0.00000	0.00000	0.00018	0.00000	0.00002	0.00000	0.00000	0.00000	0.00000	0.00000	0.25116	0.00100	0.00906	0.00929	0.00000	0.00000	0.00000	0.00000	0.00002	0.00000	0.00001	0.00000	0.00000	0.00000	0.00000	0.00000	0.00000	0.00000	0.00000	0.00000	0.00000	0.00000	0.00000	0.00000	0.00000	0.00000	0.00002	0.00000	0.00000	0.00000	0.00000	0.00000	0.00000	0.00000	0.00000	0.00000	0.00000
Node4	133	GTC	0.00000	0.00000	0.00000	0.00000	0.00000	0.00000	0.00000	0.00000	0.00000	0.00000	0.00000	0.00000	0.00000	0.00028	0.00000	0.00000	0.00000	0.00000	0.00000	0.00000	0.00000	0.00000	0.00000	0.00000	0.00000	0.00000	0.00000	0.00000	0.00000	0.00001	0.00000	0.00000	0.00000	0.00000	0.00000	0.00000	0.00000	0.00000	0.00000	0.00000	0.00000	0.00000	0.00000	0.00000	0.00040	0.96795	0.03069	0.00066	0.00000	0.00000	0.00000	0.00000	0.00000	0.00000	0.00000	0.00000	0.00000	0.00000	0.00000	0.00000	0.00000
Node4	134	ACC	0.00002	0.00004	0.00009	0.00001	0.04456	0.61420	0.08866	0.25056	0.00000	0.00032	0.00000	0.00006	0.00000	0.00006	0.00011	0.00001	0.00000	0.00000	0.00001	0.00000	0.00000	0.00000	0.00000	0.00000	0.00000	0.00000	0.00000	0.00000	0.00000	0.00001	0.00000	0.00000	0.00001	0.00000	0.00001	0.00000	0.00001	0.00006	0.00002	0.00002	0.00000	0.00000	0.00000	0.00000	0.00002	0.00026	0.00006	0.00007	0.00000	0.00000	0.00006	0.00036	0.00014	0.00011	0.00000	0.00000	0.00000	0.00000	0.00000	0.00000	0.00000
Node4	135	GAG	0.00001	0.00000	0.00002	0.00000	0.00000	0.00000	0.00000	0.00000	0.00000	0.00000	0.00000	0.00000	0.00000	0.00000	0.00000	0.00000	0.00001	0.00000	0.00005	0.00000	0.00000	0.00000	0.00000	0.00000	0.00000	0.00000	0.00001	0.00000	0.00000	0.00000	0.00000	0.00000	0.24673	0.00011	0.75300	0.00006	0.00000	0.00000	0.00000	0.00000	0.00000	0.00000	0.00000	0.00000	0.00000	0.00000	0.00000	0.00000	0.00000	0.00000	0.00000	0.00000	0.00000	0.00000	0.00000	0.00000	0.00000	0.00000	0.00000	0.00000	0.00000
Node4	136	GAG	0.00002	0.00000	0.00013	0.00000	0.00000	0.00000	0.00001	0.00000	0.00000	0.00000	0.00001	0.00000	0.00000	0.00000	0.00000	0.00000	0.00001	0.00000	0.00022	0.00000	0.00000	0.00000	0.00000	0.00000	0.00000	0.00000	0.00005	0.00000	0.00000	0.00000	0.00000	0.00000	0.05595	0.00059	0.94280	0.00019	0.00000	0.00001	0.00001	0.00000	0.00000	0.00000	0.00000	0.00000	0.00000	0.00000	0.00000	0.00000	0.00000	0.00000	0.00000	0.00000	0.00000	0.00000	0.00000	0.00000	0.00000	0.00000	0.00000	0.00000	0.00000
Node4	137	GCT	0.00000	0.00000	0.00000	0.00000	0.00000	0.00000	0.00000	0.00000	0.00000	0.00000	0.00000	0.00000	0.00000	0.00000	0.00000	0.00000	0.00000	0.00000	0.00000	0.00000	0.00000	0.00000	0.00000	0.00000	0.00000	0.00000	0.00000	0.00000	0.00000	0.00000	0.00000	0.00000	0.00000	0.00000	0.00000	0.00000	0.01204	0.00452	0.02892	0.95448	0.00000	0.00000	0.00000	0.00000	0.00000	0.00000	0.00000	0.00000	0.00000	0.00000	0.00000	0.00000	0.00000	0.00001	0.00000	0.00000	0.00000	0.00000	0.00000	0.00000	0.00000
Node4	138	GGA	0.00000	0.00000	0.00000	0.00000	0.00000	0.00000	0.00000	0.00000	0.00000	0.00000	0.00000	0.00000	0.00000	0.00000	0.00000	0.00000	0.00000	0.00000	0.00000	0.00000	0.00000	0.00000	0.00000	0.00000	0.00000	0.00000	0.00000	0.00000	0.00000	0.00000	0.00000	0.00000	0.00000	0.00000	0.00000	0.00000	0.00000	0.00000	0.00000	0.00000	0.99938	0.00001	0.00025	0.00036	0.00000	0.00000	0.00000	0.00000	0.00000	0.00000	0.00000	0.00000	0.00000	0.00000	0.00000	0.00000	0.00000	0.00000	0.00000	0.00000	0.00000
Node4	139	GAA	0.00005	0.00000	0.00004	0.00001	0.00000	0.00000	0.00000	0.00000	0.00000	0.00000	0.00000	0.00000	0.00000	0.00000	0.00000	0.00000	0.00013	0.00000	0.00014	0.00000	0.00000	0.00000	0.00000	0.00000	0.00000	0.00000	0.00001	0.00000	0.00000	0.00000	0.00000	0.00000	0.62526	0.00029	0.37369	0.00035	0.00000	0.00000	0.00000	0.00000	0.00000	0.00000	0.00000	0.00000	0.00000	0.00000	0.00000	0.00000	0.00000	0.00000	0.00000	0.00000	0.00000	0.00000	0.00000	0.00000	0.00000	0.00000	0.00000	0.00000	0.00000
Node4	140	GAC	0.00000	0.00000	0.00000	0.00000	0.00000	0.00000	0.00000	0.00000	0.00000	0.00000	0.00000	0.00000	0.00000	0.00000	0.00000	0.00000	0.00000	0.00000	0.00000	0.00000	0.00000	0.00000	0.00000	0.00000	0.00000	0.00000	0.00000	0.00000	0.00000	0.00000	0.00000	0.00000	0.00000	0.99985	0.00000	0.00015	0.00000	0.00000	0.00000	0.00000	0.00000	0.00000	0.00000	0.00000	0.00000	0.00000	0.00000	0.00000	0.00000	0.00000	0.00000	0.00000	0.00000	0.00000	0.00000	0.00000	0.00000	0.00000	0.00000	0.00000	0.00000
Node4	141	TTC	0.00000	0.00000	0.00000	0.00000	0.00000	0.00000	0.00000	0.00000	0.00000	0.00000	0.00000	0.00000	0.00000	0.00000	0.00000	0.00000	0.00000	0.00000	0.00000	0.00000	0.00000	0.00000	0.00000	0.00000	0.00000	0.00000	0.00000	0.00000	0.00000	0.00001	0.00001	0.00000	0.00000	0.00000	0.00000	0.00000	0.00000	0.00000	0.00000	0.00000	0.00000	0.00000	0.00000	0.00000	0.00000	0.00000	0.00000	0.00000	0.00013	0.00000	0.00000	0.00000	0.00000	0.00000	0.00000	0.00000	0.00000	0.00000	0.99041	0.00000	0.00943
Node4	142	ACC	0.00000	0.00000	0.00000	0.00000	0.00254	0.98642	0.00657	0.00441	0.00000	0.00002	0.00000	0.00000	0.00000	0.00000	0.00000	0.00000	0.00000	0.00000	0.00000	0.00000	0.00000	0.00000	0.00000	0.00000	0.00000	0.00000	0.00000	0.00000	0.00000	0.00000	0.00000	0.00000	0.00000	0.00000	0.00000	0.00000	0.00000	0.00000	0.00000	0.00000	0.00000	0.00000	0.00000	0.00000	0.00000	0.00001	0.00000	0.00000	0.00000	0.00000	0.00000	0.00002	0.00000	0.00000	0.00000	0.00000	0.00000	0.00000	0.00000	0.00000	0.00000
Node4	143	TCT	0.00000	0.00000	0.00000	0.00000	0.00002	0.00001	0.00000	0.00002	0.00000	0.00006	0.00000	0.00010	0.00000	0.00000	0.00000	0.00000	0.00000	0.00000	0.00000	0.00000	0.00000	0.00000	0.00000	0.00000	0.00000	0.00000	0.00000	0.00000	0.00000	0.00000	0.00000	0.00000	0.00000	0.00000	0.00000	0.00000	0.00002	0.00001	0.00000	0.00005	0.00000	0.00000	0.00000	0.00000	0.00000	0.00000	0.00000	0.00000	0.00000	0.00000	0.08334	0.19964	0.00879	0.70792	0.00000	0.00000	0.00000	0.00000	0.00000	0.00000	0.00000
Node4	144	GTG	0.00000	0.00000	0.00000	0.00000	0.00000	0.00000	0.00002	0.00000	0.00000	0.00000	0.00000	0.00000	0.00002	0.00215	0.00003	0.00006	0.00000	0.00000	0.00000	0.00000	0.00000	0.00000	0.00000	0.00000	0.00000	0.00000	0.00000	0.00000	0.00000	0.00003	0.00020	0.00000	0.00000	0.00000	0.00000	0.00000	0.00000	0.00001	0.00001	0.00000	0.00000	0.00000	0.00000	0.00000	0.00508	0.04816	0.94070	0.00351	0.00000	0.00000	0.00000	0.00000	0.00000	0.00000	0.00000	0.00000	0.00000	0.00000	0.00000	0.00001	0.00000
Node4	145	GTC	0.00000	0.00000	0.00000	0.00000	0.00000	0.00005	0.00000	0.00000	0.00000	0.00000	0.00000	0.00000	0.00001	0.01526	0.00001	0.00007	0.00000	0.00000	0.00000	0.00000	0.00000	0.00000	0.00000	0.00000	0.00000	0.00000	0.00000	0.00000	0.00000	0.00095	0.00017	0.00000	0.00000	0.00000	0.00000	0.00000	0.00000	0.00003	0.00000	0.00000	0.00000	0.00000	0.00000	0.00000	0.00031	0.97092	0.01124	0.00093	0.00001	0.00000	0.00000	0.00000	0.00000	0.00000	0.00000	0.00000	0.00000	0.00000	0.00003	0.00000	0.00000
Node4	146	TCA	0.00000	0.00000	0.00000	0.00000	0.00001	0.00000	0.00000	0.00001	0.00000	0.00003	0.00000	0.00005	0.00000	0.00000	0.00000	0.00000	0.00000	0.00000	0.00000	0.00000	0.00000	0.00000	0.00000	0.00000	0.00000	0.00000	0.00000	0.00000	0.00000	0.00000	0.00000	0.00000	0.00000	0.00000	0.00000	0.00000	0.00001	0.00000	0.00000	0.00000	0.00000	0.00000	0.00000	0.00000	0.00000	0.00000	0.00000	0.00000	0.00000	0.00000	0.61938	0.02730	0.18590	0.16730	0.00000	0.00000	0.00000	0.00000	0.00000	0.00000	0.00000
Node4	147	GAA	0.00000	0.00000	0.00000	0.00000	0.00000	0.00000	0.00000	0.00000	0.00000	0.00000	0.00000	0.00000	0.00000	0.00000	0.00000	0.00000	0.00001	0.00000	0.00000	0.00000	0.00000	0.00000	0.00000	0.00000	0.00000	0.00000	0.00000	0.00000	0.00000	0.00000	0.00000	0.00000	0.99672	0.00000	0.00326	0.00001	0.00000	0.00000	0.00000	0.00000	0.00000	0.00000	0.00000	0.00000	0.00000	0.00000	0.00000	0.00000	0.00000	0.00000	0.00000	0.00000	0.00000	0.00000	0.00000	0.00000	0.00000	0.00000	0.00000	0.00000	0.00000
Node4	148	ATC	0.00000	0.00000	0.00000	0.00000	0.00000	0.00000	0.00000	0.00000	0.00000	0.00000	0.00000	0.00000	0.00020	0.99623	0.00000	0.00343	0.00000	0.00000	0.00000	0.00000	0.00000	0.00000	0.00000	0.00000	0.00000	0.00000	0.00000	0.00000	0.00000	0.00001	0.00000	0.00000	0.00000	0.00000	0.00000	0.00000	0.00000	0.00000	0.00000	0.00000	0.00000	0.00000	0.00000	0.00000	0.00000	0.00010	0.00002	0.00000	0.00000	0.00000	0.00000	0.00000	0.00000	0.00000	0.00000	0.00000	0.00000	0.00000	0.00000	0.00000	0.00000
Node4	149	ATG	0.00000	0.00000	0.00000	0.00000	0.00000	0.00000	0.00000	0.00000	0.00000	0.00000	0.00000	0.00000	0.00000	0.00000	0.99999	0.00000	0.00000	0.00000	0.00000	0.00000	0.00000	0.00000	0.00000	0.00000	0.00000	0.00000	0.00000	0.00000	0.00000	0.00000	0.00000	0.00000	0.00000	0.00000	0.00000	0.00000	0.00000	0.00000	0.00000	0.00000	0.00000	0.00000	0.00000	0.00000	0.00000	0.00000	0.00000	0.00000	0.00000	0.00000	0.00000	0.00000	0.00000	0.00000	0.00000	0.00000	0.00000	0.00000	0.00000	0.00000	0.00000
Node4	150	ATG	0.00000	0.00000	0.00000	0.00000	0.00000	0.00000	0.00000	0.00000	0.00000	0.00000	0.00000	0.00000	0.00000	0.00000	1.00000	0.00000	0.00000	0.00000	0.00000	0.00000	0.00000	0.00000	0.00000	0.00000	0.00000	0.00000	0.00000	0.00000	0.00000	0.00000	0.00000	0.00000	0.00000	0.00000	0.00000	0.00000	0.00000	0.00000	0.00000	0.00000	0.00000	0.00000	0.00000	0.00000	0.00000	0.00000	0.00000	0.00000	0.00000	0.00000	0.00000	0.00000	0.00000	0.00000	0.00000	0.00000	0.00000	0.00000	0.00000	0.00000	0.00000
Node4	151	TAC	0.00000	0.00000	0.00000	0.00000	0.00000	0.00000	0.00000	0.00000	0.00000	0.00000	0.00000	0.00000	0.00000	0.00000	0.00000	0.00000	0.00000	0.00000	0.00000	0.00000	0.00000	0.00000	0.00000	0.00000	0.00000	0.00000	0.00000	0.00000	0.00000	0.00000	0.00000	0.00000	0.00000	0.00000	0.00000	0.00000	0.00000	0.00000	0.00000	0.00000	0.00000	0.00000	0.00000	0.00000	0.00000	0.00000	0.00000	0.00000	0.99413	0.00583	0.00000	0.00000	0.00000	0.00000	0.00000	0.00000	0.00000	0.00000	0.00003	0.00000	0.00000
Node4	152	ATC	0.00000	0.00000	0.00000	0.00000	0.00000	0.00000	0.00000	0.00000	0.00000	0.00000	0.00000	0.00000	0.00043	0.97390	0.00001	0.02514	0.00000	0.00000	0.00000	0.00000	0.00000	0.00000	0.00000	0.00000	0.00000	0.00000	0.00000	0.00000	0.00000	0.00003	0.00001	0.00000	0.00000	0.00000	0.00000	0.00000	0.00000	0.00000	0.00000	0.00000	0.00000	0.00000	0.00000	0.00000	0.00000	0.00033	0.00013	0.00001	0.00000	0.00000	0.00000	0.00000	0.00000	0.00000	0.00000	0.00000	0.00000	0.00000	0.00000	0.00000	0.00000
Node4	153	CTC	0.00000	0.00000	0.00000	0.00000	0.00000	0.00000	0.00000	0.00000	0.00000	0.00000	0.00000	0.00000	0.00000	0.00003	0.00002	0.00000	0.00000	0.00000	0.00000	0.00000	0.00000	0.00000	0.00000	0.00000	0.00000	0.00000	0.00000	0.00000	0.00154	0.76418	0.01972	0.21339	0.00000	0.00000	0.00000	0.00000	0.00000	0.00000	0.00000	0.00000	0.00000	0.00000	0.00000	0.00000	0.00000	0.00000	0.00000	0.00000	0.00000	0.00000	0.00000	0.00000	0.00000	0.00000	0.00000	0.00000	0.00000	0.00004	0.00000	0.00107	0.00000
Node4	154	CTG	0.00000	0.00000	0.00000	0.00000	0.00000	0.00000	0.00000	0.00000	0.00000	0.00000	0.00000	0.00000	0.00000	0.00001	0.00001	0.00000	0.00000	0.00000	0.00000	0.00000	0.00000	0.00000	0.00000	0.00000	0.00000	0.00000	0.00000	0.00000	0.00028	0.00119	0.99514	0.00015	0.00000	0.00000	0.00000	0.00000	0.00000	0.00000	0.00000	0.00000	0.00000	0.00000	0.00000	0.00000	0.00000	0.00000	0.00000	0.00000	0.00000	0.00000	0.00000	0.00000	0.00000	0.00000	0.00000	0.00000	0.00000	0.00000	0.00000	0.00321	0.00000
Node4	155	GTC	0.00000	0.00000	0.00000	0.00000	0.00000	0.00000	0.00000	0.00000	0.00000	0.00000	0.00000	0.00000	0.00000	0.00013	0.00000	0.00000	0.00000	0.00000	0.00000	0.00000	0.00000	0.00000	0.00000	0.00000	0.00000	0.00000	0.00000	0.00000	0.00000	0.00000	0.00000	0.00000	0.00000	0.00000	0.00000	0.00000	0.00000	0.00001	0.00000	0.00000	0.00000	0.00000	0.00000	0.00000	0.00005	0.99709	0.00254	0.00017	0.00000	0.00000	0.00000	0.00000	0.00000	0.00000	0.00000	0.00000	0.00000	0.00000	0.00000	0.00000	0.00000
Node4	156	TTC	0.00000	0.00000	0.00000	0.00000	0.00000	0.00000	0.00000	0.00000	0.00000	0.00000	0.00000	0.00000	0.00000	0.00000	0.00000	0.00000	0.00000	0.00000	0.00000	0.00000	0.00000	0.00000	0.00000	0.00000	0.00000	0.00000	0.00000	0.00000	0.00000	0.00000	0.00000	0.00000	0.00000	0.00000	0.00000	0.00000	0.00000	0.00000	0.00000	0.00000	0.00000	0.00000	0.00000	0.00000	0.00000	0.00000	0.00000	0.00000	0.00000	0.00000	0.00000	0.00000	0.00000	0.00000	0.00000	0.00000	0.00000	0.00000	0.99990	0.00000	0.00009
Node4	157	CTC	0.00000	0.00000	0.00000	0.00000	0.00000	0.00000	0.00000	0.00000	0.00000	0.00000	0.00000	0.00000	0.00000	0.00001	0.00000	0.00000	0.00000	0.00000	0.00000	0.00000	0.00000	0.00000	0.00000	0.00000	0.00000	0.00000	0.00000	0.00000	0.00003	0.99861	0.00031	0.00103	0.00000	0.00000	0.00000	0.00000	0.00000	0.00000	0.00000	0.00000	0.00000	0.00000	0.00000	0.00000	0.00000	0.00000	0.00000	0.00000	0.00000	0.00000	0.00000	0.00000	0.00000	0.00000	0.00000	0.00000	0.00000	0.00000	0.00000	0.00001	0.00000
Node4	158	ACC	0.00000	0.00000	0.00000	0.00000	0.00012	0.99612	0.00347	0.00028	0.00000	0.00000	0.00000	0.00000	0.00000	0.00000	0.00000	0.00000	0.00000	0.00000	0.00000	0.00000	0.00000	0.00000	0.00000	0.00000	0.00000	0.00000	0.00000	0.00000	0.00000	0.00000	0.00000	0.00000	0.00000	0.00000	0.00000	0.00000	0.00000	0.00000	0.00000	0.00000	0.00000	0.00000	0.00000	0.00000	0.00000	0.00000	0.00000	0.00000	0.00000	0.00000	0.00000	0.00000	0.00000	0.00000	0.00000	0.00000	0.00000	0.00000	0.00000	0.00000	0.00000
Node4	159	TTG	0.00000	0.00000	0.00000	0.00000	0.00000	0.00000	0.00000	0.00000	0.00000	0.00000	0.00000	0.00000	0.00000	0.00001	0.00006	0.00000	0.00000	0.00000	0.00000	0.00000	0.00000	0.00000	0.00000	0.00000	0.00000	0.00000	0.00000	0.00000	0.00097	0.00137	0.06241	0.00068	0.00000	0.00000	0.00000	0.00000	0.00000	0.00000	0.00000	0.00000	0.00000	0.00000	0.00000	0.00000	0.00000	0.00000	0.00001	0.00000	0.00000	0.00000	0.00000	0.00000	0.00000	0.00000	0.00000	0.00000	0.00000	0.00020	0.00006	0.93421	0.00000
Node4	160	TGG	0.00000	0.00000	0.00000	0.00000	0.00000	0.00000	0.00000	0.00000	0.00000	0.00000	0.00000	0.00000	0.00000	0.00000	0.00000	0.00000	0.00000	0.00000	0.00000	0.00000	0.00000	0.00000	0.00000	0.00000	0.00000	0.00000	0.00000	0.00000	0.00000	0.00000	0.00000	0.00000	0.00000	0.00000	0.00000	0.00000	0.00000	0.00000	0.00000	0.00000	0.00000	0.00000	0.00000	0.00000	0.00000	0.00000	0.00000	0.00000	0.00000	0.00000	0.00000	0.00000	0.00000	0.00000	0.00000	1.00000	0.00000	0.00000	0.00000	0.00000	0.00000
Node4	161	CTG	0.00000	0.00000	0.00000	0.00000	0.00000	0.00000	0.00000	0.00000	0.00000	0.00000	0.00000	0.00000	0.00000	0.00001	0.00001	0.00000	0.00000	0.00000	0.00000	0.00000	0.00000	0.00000	0.00000	0.00000	0.00000	0.00000	0.00000	0.00000	0.00349	0.00277	0.99267	0.00022	0.00000	0.00000	0.00000	0.00000	0.00000	0.00000	0.00000	0.00000	0.00000	0.00000	0.00000	0.00000	0.00000	0.00000	0.00000	0.00000	0.00000	0.00000	0.00000	0.00000	0.00000	0.00000	0.00000	0.00000	0.00000	0.00001	0.00000	0.00082	0.00000
Node4	162	CTC	0.00000	0.00000	0.00000	0.00000	0.00000	0.00001	0.00000	0.00000	0.00000	0.00000	0.00000	0.00000	0.00008	0.00163	0.00289	0.00024	0.00000	0.00000	0.00000	0.00000	0.00000	0.00000	0.00000	0.00000	0.00000	0.00000	0.00000	0.00000	0.03105	0.55051	0.14778	0.12134	0.00000	0.00000	0.00000	0.00000	0.00000	0.00001	0.00000	0.00000	0.00000	0.00000	0.00000	0.00000	0.00003	0.00032	0.00021	0.00005	0.00022	0.00003	0.00000	0.00000	0.00000	0.00000	0.00002	0.00004	0.00001	0.00834	0.03376	0.08633	0.01510
Node4	163	ATT	0.00000	0.00000	0.00000	0.00000	0.00000	0.00000	0.00000	0.00000	0.00000	0.00000	0.00000	0.00000	0.06774	0.33137	0.00014	0.59394	0.00000	0.00000	0.00000	0.00000	0.00000	0.00000	0.00000	0.00000	0.00000	0.00000	0.00000	0.00000	0.00001	0.00006	0.00003	0.00005	0.00000	0.00000	0.00000	0.00000	0.00000	0.00000	0.00000	0.00000	0.00000	0.00000	0.00000	0.00000	0.00136	0.00165	0.00200	0.00161	0.00000	0.00000	0.00000	0.00000	0.00000	0.00000	0.00000	0.00000	0.00000	0.00001	0.00000	0.00002	0.00000
Node4	164	GAG	0.00000	0.00000	0.00001	0.00000	0.00000	0.00000	0.00000	0.00000	0.00000	0.00000	0.00000	0.00000	0.00000	0.00000	0.00000	0.00000	0.00000	0.00000	0.00003	0.00000	0.00000	0.00000	0.00000	0.00000	0.00000	0.00000	0.00001	0.00000	0.00000	0.00000	0.00000	0.00000	0.04018	0.00006	0.95969	0.00001	0.00000	0.00000	0.00000	0.00000	0.00000	0.00000	0.00000	0.00000	0.00000	0.00000	0.00000	0.00000	0.00000	0.00000	0.00000	0.00000	0.00000	0.00000	0.00000	0.00000	0.00000	0.00000	0.00000	0.00000	0.00000
Node4	165	ATG	0.00000	0.00000	0.00000	0.00000	0.00000	0.00000	0.00000	0.00000	0.00000	0.00000	0.00000	0.00000	0.00000	0.00000	0.99999	0.00000	0.00000	0.00000	0.00000	0.00000	0.00000	0.00000	0.00000	0.00000	0.00000	0.00000	0.00000	0.00000	0.00000	0.00000	0.00000	0.00000	0.00000	0.00000	0.00000	0.00000	0.00000	0.00000	0.00000	0.00000	0.00000	0.00000	0.00000	0.00000	0.00000	0.00000	0.00000	0.00000	0.00000	0.00000	0.00000	0.00000	0.00000	0.00000	0.00000	0.00000	0.00000	0.00000	0.00000	0.00000	0.00000
Node4	166	ATC	0.00000	0.00000	0.00000	0.00000	0.00002	0.00002	0.00001	0.00001	0.00000	0.00000	0.00000	0.00000	0.29235	0.59593	0.00053	0.04922	0.00000	0.00000	0.00000	0.00000	0.00000	0.00000	0.00000	0.00000	0.00000	0.00000	0.00000	0.00000	0.00005	0.00022	0.00012	0.00006	0.00000	0.00000	0.00000	0.00000	0.00000	0.00000	0.00000	0.00000	0.00000	0.00000	0.00000	0.00000	0.01312	0.02156	0.01715	0.00955	0.00000	0.00000	0.00000	0.00000	0.00000	0.00000	0.00000	0.00000	0.00000	0.00002	0.00001	0.00004	0.00001
Node4	167	TAT	0.00000	0.00000	0.00000	0.00000	0.00000	0.00000	0.00000	0.00000	0.00000	0.00000	0.00000	0.00000	0.00000	0.00000	0.00000	0.00000	0.00000	0.00000	0.00000	0.00000	0.00000	0.00000	0.00000	0.00000	0.00000	0.00000	0.00000	0.00000	0.00000	0.00000	0.00000	0.00000	0.00000	0.00000	0.00000	0.00000	0.00000	0.00000	0.00000	0.00000	0.00000	0.00000	0.00000	0.00000	0.00000	0.00000	0.00000	0.00000	0.00113	0.99887	0.00000	0.00000	0.00000	0.00000	0.00000	0.00000	0.00000	0.00000	0.00000	0.00000	0.00000
Node4	168	TGC	0.00000	0.00000	0.00000	0.00000	0.00000	0.00000	0.00000	0.00000	0.00000	0.00000	0.00000	0.00000	0.00000	0.00000	0.00000	0.00000	0.00000	0.00000	0.00000	0.00000	0.00000	0.00000	0.00000	0.00000	0.00000	0.00000	0.00000	0.00000	0.00000	0.00000	0.00000	0.00000	0.00000	0.00000	0.00000	0.00000	0.00000	0.00000	0.00000	0.00000	0.00000	0.00000	0.00000	0.00000	0.00000	0.00000	0.00000	0.00000	0.00000	0.00000	0.00000	0.00000	0.00000	0.00000	0.99806	0.00000	0.00194	0.00000	0.00000	0.00000	0.00000
Node4	169	TAC	0.00000	0.00000	0.00000	0.00000	0.00000	0.00000	0.00000	0.00000	0.00000	0.00000	0.00000	0.00000	0.00000	0.00000	0.00000	0.00000	0.00000	0.00000	0.00000	0.00000	0.00000	0.00000	0.00000	0.00000	0.00000	0.00000	0.00000	0.00000	0.00000	0.00000	0.00000	0.00000	0.00000	0.00000	0.00000	0.00000	0.00000	0.00000	0.00000	0.00000	0.00000	0.00000	0.00000	0.00000	0.00000	0.00000	0.00000	0.00000	0.99672	0.00325	0.00000	0.00000	0.00000	0.00000	0.00000	0.00000	0.00000	0.00000	0.00002	0.00000	0.00000
Node4	170	AGA	0.00001	0.00000	0.00000	0.00000	0.00000	0.00000	0.00000	0.00000	0.97555	0.00000	0.02412	0.00000	0.00000	0.00000	0.00000	0.00000	0.00000	0.00000	0.00000	0.00000	0.00000	0.00000	0.00000	0.00000	0.00028	0.00000	0.00001	0.00004	0.00000	0.00000	0.00000	0.00000	0.00000	0.00000	0.00000	0.00000	0.00000	0.00000	0.00000	0.00000	0.00000	0.00000	0.00000	0.00000	0.00000	0.00000	0.00000	0.00000	0.00000	0.00000	0.00000	0.00000	0.00000	0.00000	0.00000	0.00000	0.00000	0.00000	0.00000	0.00000	0.00000
Node4	171	AAG	0.00182	0.00000	0.99816	0.00000	0.00000	0.00000	0.00000	0.00000	0.00000	0.00000	0.00001	0.00000	0.00000	0.00000	0.00000	0.00000	0.00000	0.00000	0.00000	0.00000	0.00000	0.00000	0.00000	0.00000	0.00000	0.00000	0.00000	0.00000	0.00000	0.00000	0.00000	0.00000	0.00000	0.00000	0.00000	0.00000	0.00000	0.00000	0.00000	0.00000	0.00000	0.00000	0.00000	0.00000	0.00000	0.00000	0.00000	0.00000	0.00000	0.00000	0.00000	0.00000	0.00000	0.00000	0.00000	0.00000	0.00000	0.00000	0.00000	0.00000	0.00000
Node4	172	GTC	0.00000	0.00000	0.00000	0.00000	0.00000	0.00000	0.00000	0.00000	0.00000	0.00000	0.00000	0.00000	0.00000	0.00180	0.00000	0.00000	0.00000	0.00000	0.00000	0.00000	0.00000	0.00000	0.00000	0.00000	0.00000	0.00000	0.00000	0.00000	0.00000	0.00001	0.00000	0.00000	0.00000	0.00000	0.00000	0.00000	0.00000	0.00000	0.00000	0.00000	0.00000	0.00000	0.00000	0.00000	0.00002	0.99671	0.00136	0.00010	0.00000	0.00000	0.00000	0.00000	0.00000	0.00000	0.00000	0.00000	0.00000	0.00000	0.00000	0.00000	0.00000
Node4	173	TCT	0.00000	0.00000	0.00000	0.00000	0.00001	0.00000	0.00000	0.00001	0.00000	0.00000	0.00000	0.00007	0.00000	0.00000	0.00000	0.00000	0.00000	0.00000	0.00000	0.00000	0.00000	0.00000	0.00000	0.00000	0.00000	0.00000	0.00000	0.00000	0.00000	0.00000	0.00000	0.00000	0.00000	0.00000	0.00000	0.00000	0.00000	0.00000	0.00000	0.00001	0.00000	0.00000	0.00000	0.00000	0.00000	0.00000	0.00000	0.00000	0.00000	0.00000	0.21404	0.03926	0.00212	0.74447	0.00000	0.00000	0.00000	0.00000	0.00000	0.00000	0.00000
Node4	174	AAG	0.44249	0.00000	0.55733	0.00000	0.00000	0.00000	0.00000	0.00000	0.00004	0.00000	0.00011	0.00000	0.00000	0.00000	0.00000	0.00000	0.00001	0.00000	0.00000	0.00000	0.00000	0.00000	0.00000	0.00000	0.00000	0.00000	0.00001	0.00000	0.00000	0.00000	0.00000	0.00000	0.00001	0.00000	0.00000	0.00000	0.00000	0.00000	0.00000	0.00000	0.00000	0.00000	0.00000	0.00000	0.00000	0.00000	0.00000	0.00000	0.00000	0.00000	0.00000	0.00000	0.00000	0.00000	0.00000	0.00000	0.00000	0.00000	0.00000	0.00000	0.00000
Node4	175	GCC	0.00000	0.00000	0.00000	0.00000	0.00000	0.00000	0.00000	0.00000	0.00000	0.00000	0.00000	0.00000	0.00000	0.00000	0.00000	0.00000	0.00000	0.00000	0.00000	0.00000	0.00000	0.00000	0.00000	0.00000	0.00000	0.00000	0.00000	0.00000	0.00000	0.00000	0.00000	0.00000	0.00000	0.00000	0.00000	0.00000	0.01222	0.97942	0.00367	0.00463	0.00000	0.00000	0.00000	0.00000	0.00000	0.00000	0.00000	0.00000	0.00000	0.00000	0.00000	0.00003	0.00000	0.00000	0.00000	0.00000	0.00000	0.00000	0.00000	0.00000	0.00000
Node4	176	GAA	0.00001	0.00000	0.00000	0.00000	0.00000	0.00000	0.00000	0.00000	0.00000	0.00000	0.00000	0.00000	0.00000	0.00000	0.00000	0.00000	0.00001	0.00000	0.00000	0.00000	0.00000	0.00000	0.00000	0.00000	0.00000	0.00000	0.00000	0.00000	0.00000	0.00000	0.00000	0.00000	0.96250	0.00003	0.03738	0.00006	0.00000	0.00000	0.00000	0.00000	0.00000	0.00000	0.00000	0.00000	0.00000	0.00000	0.00000	0.00000	0.00000	0.00000	0.00000	0.00000	0.00000	0.00000	0.00000	0.00000	0.00000	0.00000	0.00000	0.00000	0.00000
Node4	177	GAG	0.00000	0.00000	0.00000	0.00000	0.00000	0.00000	0.00000	0.00000	0.00000	0.00000	0.00000	0.00000	0.00000	0.00000	0.00000	0.00000	0.00000	0.00000	0.00002	0.00000	0.00000	0.00000	0.00000	0.00000	0.00000	0.00000	0.00000	0.00000	0.00000	0.00000	0.00000	0.00000	0.01427	0.00003	0.98566	0.00001	0.00000	0.00000	0.00000	0.00000	0.00000	0.00000	0.00000	0.00000	0.00000	0.00000	0.00000	0.00000	0.00000	0.00000	0.00000	0.00000	0.00000	0.00000	0.00000	0.00000	0.00000	0.00000	0.00000	0.00000	0.00000
Node4	178	GCA	0.00000	0.00000	0.00000	0.00000	0.00001	0.00000	0.00000	0.00000	0.00000	0.00000	0.00000	0.00000	0.00000	0.00000	0.00000	0.00000	0.00000	0.00000	0.00000	0.00000	0.00000	0.00000	0.00000	0.00000	0.00000	0.00000	0.00000	0.00000	0.00000	0.00000	0.00000	0.00000	0.00000	0.00000	0.00000	0.00000	0.98471	0.00042	0.00049	0.01433	0.00000	0.00000	0.00000	0.00000	0.00002	0.00000	0.00000	0.00000	0.00000	0.00000	0.00001	0.00000	0.00000	0.00001	0.00000	0.00000	0.00000	0.00000	0.00000	0.00000	0.00000
Node4	179	GCC	0.00000	0.00000	0.00000	0.00000	0.00002	0.00041	0.00003	0.00006	0.00000	0.00002	0.00000	0.00000	0.00000	0.00000	0.00000	0.00000	0.00000	0.00000	0.00000	0.00000	0.00000	0.00000	0.00000	0.00000	0.00000	0.00000	0.00000	0.00000	0.00000	0.00000	0.00000	0.00000	0.00000	0.00000	0.00001	0.00000	0.00860	0.85851	0.00917	0.12268	0.00000	0.00000	0.00000	0.00000	0.00000	0.00003	0.00001	0.00000	0.00000	0.00000	0.00002	0.00029	0.00005	0.00005	0.00001	0.00000	0.00000	0.00000	0.00000	0.00000	0.00000
Node4	180	CAG	0.00000	0.00000	0.00000	0.00000	0.00000	0.00000	0.00000	0.00000	0.00000	0.00000	0.00000	0.00000	0.00000	0.00000	0.00000	0.00000	0.15762	0.00000	0.84235	0.00000	0.00000	0.00000	0.00000	0.00000	0.00000	0.00000	0.00000	0.00000	0.00000	0.00000	0.00000	0.00000	0.00000	0.00000	0.00001	0.00000	0.00000	0.00000	0.00000	0.00000	0.00000	0.00000	0.00000	0.00000	0.00000	0.00000	0.00000	0.00000	0.00000	0.00000	0.00000	0.00000	0.00000	0.00000	0.00000	0.00000	0.00000	0.00000	0.00000	0.00000	0.00000
Node4	181	GAA	0.00000	0.00000	0.00000	0.00000	0.00000	0.00000	0.00000	0.00000	0.00000	0.00000	0.00000	0.00000	0.00000	0.00000	0.00000	0.00000	0.00000	0.00000	0.00000	0.00000	0.00000	0.00000	0.00000	0.00000	0.00000	0.00000	0.00000	0.00000	0.00000	0.00000	0.00000	0.00000	0.99744	0.00000	0.00254	0.00001	0.00000	0.00000	0.00000	0.00000	0.00000	0.00000	0.00000	0.00000	0.00000	0.00000	0.00000	0.00000	0.00000	0.00000	0.00000	0.00000	0.00000	0.00000	0.00000	0.00000	0.00000	0.00000	0.00000	0.00000	0.00000
Node4	182	AAT	0.00001	0.18672	0.00001	0.81106	0.00001	0.00000	0.00000	0.00002	0.00000	0.00032	0.00000	0.00176	0.00000	0.00000	0.00000	0.00000	0.00001	0.00000	0.00000	0.00000	0.00000	0.00000	0.00000	0.00000	0.00000	0.00000	0.00000	0.00000	0.00000	0.00000	0.00000	0.00000	0.00000	0.00001	0.00000	0.00004	0.00000	0.00000	0.00000	0.00000	0.00000	0.00000	0.00000	0.00000	0.00000	0.00000	0.00000	0.00000	0.00000	0.00000	0.00000	0.00000	0.00000	0.00001	0.00000	0.00000	0.00000	0.00000	0.00000	0.00000	0.00000
Node4	183	GCG	0.00000	0.00000	0.00000	0.00000	0.00000	0.00000	0.00000	0.00000	0.00000	0.00000	0.00000	0.00000	0.00000	0.00000	0.00000	0.00000	0.00000	0.00000	0.00000	0.00000	0.00000	0.00000	0.00000	0.00000	0.00000	0.00000	0.00000	0.00000	0.00000	0.00000	0.00000	0.00000	0.00000	0.00000	0.00000	0.00000	0.00001	0.00008	0.99991	0.00000	0.00000	0.00000	0.00000	0.00000	0.00000	0.00000	0.00000	0.00000	0.00000	0.00000	0.00000	0.00000	0.00000	0.00000	0.00000	0.00000	0.00000	0.00000	0.00000	0.00000	0.00000
Node4	184	TCT	0.00000	0.00000	0.00000	0.00002	0.00201	0.00002	0.00002	0.00385	0.00000	0.00000	0.00000	0.00048	0.00000	0.00000	0.00000	0.00000	0.00000	0.00000	0.00000	0.00000	0.00000	0.00000	0.00000	0.00001	0.00000	0.00000	0.00000	0.00000	0.00000	0.00000	0.00000	0.00000	0.00000	0.00000	0.00000	0.00000	0.00002	0.00000	0.00000	0.00005	0.00000	0.00000	0.00000	0.00000	0.00000	0.00000	0.00000	0.00000	0.00000	0.00000	0.00865	0.00172	0.00024	0.98290	0.00000	0.00000	0.00000	0.00000	0.00000	0.00000	0.00000
Node4	185	GAC	0.00000	0.00001	0.00000	0.00000	0.00000	0.00000	0.00000	0.00000	0.00000	0.00000	0.00000	0.00000	0.00000	0.00000	0.00000	0.00000	0.00000	0.00000	0.00000	0.00000	0.00000	0.00000	0.00000	0.00000	0.00000	0.00000	0.00000	0.00000	0.00000	0.00000	0.00000	0.00000	0.00000	0.99880	0.00002	0.00118	0.00000	0.00000	0.00000	0.00000	0.00000	0.00000	0.00000	0.00000	0.00000	0.00000	0.00000	0.00000	0.00000	0.00000	0.00000	0.00000	0.00000	0.00000	0.00000	0.00000	0.00000	0.00000	0.00000	0.00000	0.00000
Node4	186	TAC	0.00000	0.00000	0.00000	0.00000	0.00000	0.00000	0.00000	0.00000	0.00000	0.00000	0.00000	0.00000	0.00000	0.00000	0.00000	0.00000	0.00000	0.00000	0.00000	0.00000	0.00000	0.00000	0.00000	0.00000	0.00000	0.00000	0.00000	0.00000	0.00000	0.00000	0.00000	0.00000	0.00000	0.00000	0.00000	0.00000	0.00000	0.00000	0.00000	0.00000	0.00000	0.00000	0.00000	0.00000	0.00000	0.00000	0.00000	0.00000	0.99792	0.00207	0.00000	0.00000	0.00000	0.00000	0.00000	0.00000	0.00000	0.00000	0.00001	0.00000	0.00000
Node4	187	CTT	0.00000	0.00000	0.00000	0.00000	0.00000	0.00000	0.00000	0.00000	0.00000	0.00000	0.00000	0.00000	0.00000	0.00000	0.00000	0.00000	0.00000	0.00000	0.00000	0.00000	0.00000	0.00000	0.00000	0.00000	0.00000	0.00000	0.00000	0.00000	0.00121	0.00026	0.00003	0.99804	0.00000	0.00000	0.00000	0.00000	0.00000	0.00000	0.00000	0.00000	0.00000	0.00000	0.00000	0.00000	0.00000	0.00000	0.00000	0.00000	0.00000	0.00000	0.00000	0.00000	0.00000	0.00000	0.00000	0.00000	0.00000	0.00034	0.00000	0.00011	0.00000
Node4	188	GCC	0.00000	0.00000	0.00000	0.00000	0.00000	0.00000	0.00000	0.00000	0.00000	0.00000	0.00000	0.00000	0.00000	0.00000	0.00000	0.00000	0.00000	0.00000	0.00000	0.00000	0.00000	0.00000	0.00000	0.00000	0.00000	0.00000	0.00000	0.00000	0.00000	0.00000	0.00000	0.00000	0.00000	0.00000	0.00000	0.00000	0.00536	0.94217	0.00140	0.05104	0.00000	0.00000	0.00000	0.00000	0.00000	0.00000	0.00000	0.00000	0.00000	0.00000	0.00000	0.00001	0.00000	0.00000	0.00000	0.00000	0.00000	0.00000	0.00000	0.00000	0.00000
Node4	189	ATC	0.00000	0.00000	0.00000	0.00000	0.00000	0.00000	0.00000	0.00000	0.00000	0.00000	0.00000	0.00000	0.00092	0.95960	0.00001	0.03929	0.00000	0.00000	0.00000	0.00000	0.00000	0.00000	0.00000	0.00000	0.00000	0.00000	0.00000	0.00000	0.00000	0.00001	0.00000	0.00000	0.00000	0.00000	0.00000	0.00000	0.00000	0.00000	0.00000	0.00000	0.00000	0.00000	0.00000	0.00000	0.00000	0.00011	0.00005	0.00001	0.00000	0.00000	0.00000	0.00000	0.00000	0.00000	0.00000	0.00000	0.00000	0.00000	0.00000	0.00000	0.00000
Node4	190	CCA	0.00000	0.00000	0.00000	0.00000	0.00000	0.00000	0.00000	0.00000	0.00000	0.00000	0.00000	0.00000	0.00000	0.00000	0.00000	0.00000	0.00000	0.00000	0.00000	0.00000	0.87799	0.00242	0.00047	0.11911	0.00000	0.00000	0.00000	0.00000	0.00000	0.00000	0.00000	0.00000	0.00000	0.00000	0.00000	0.00000	0.00000	0.00000	0.00000	0.00000	0.00000	0.00000	0.00000	0.00000	0.00000	0.00000	0.00000	0.00000	0.00000	0.00000	0.00000	0.00000	0.00000	0.00000	0.00000	0.00000	0.00000	0.00000	0.00000	0.00000	0.00000
Node4	191	TCA	0.00000	0.00000	0.00000	0.00000	0.00002	0.00000	0.00000	0.00001	0.00000	0.00000	0.00000	0.00007	0.00000	0.00000	0.00000	0.00000	0.00000	0.00000	0.00000	0.00000	0.00000	0.00000	0.00000	0.00000	0.00000	0.00000	0.00000	0.00000	0.00000	0.00000	0.00000	0.00000	0.00000	0.00000	0.00000	0.00000	0.00001	0.00000	0.00000	0.00001	0.00000	0.00000	0.00000	0.00000	0.00000	0.00000	0.00000	0.00000	0.00000	0.00000	0.68162	0.00370	0.00138	0.31317	0.00000	0.00000	0.00000	0.00000	0.00000	0.00000	0.00000
Node4	192	GAG	0.00000	0.00000	0.00000	0.00000	0.00000	0.00000	0.00000	0.00000	0.00000	0.00000	0.00000	0.00000	0.00000	0.00000	0.00000	0.00000	0.00000	0.00000	0.00002	0.00000	0.00000	0.00000	0.00000	0.00000	0.00000	0.00000	0.00000	0.00000	0.00000	0.00000	0.00000	0.00000	0.04537	0.00003	0.95457	0.00001	0.00000	0.00000	0.00000	0.00000	0.00000	0.00000	0.00000	0.00000	0.00000	0.00000	0.00000	0.00000	0.00000	0.00000	0.00000	0.00000	0.00000	0.00000	0.00000	0.00000	0.00000	0.00000	0.00000	0.00000	0.00000
Node4	193	AAC	0.00000	0.99723	0.00000	0.00276	0.00000	0.00000	0.00000	0.00000	0.00000	0.00001	0.00000	0.00000	0.00000	0.00000	0.00000	0.00000	0.00000	0.00000	0.00000	0.00000	0.00000	0.00000	0.00000	0.00000	0.00000	0.00000	0.00000	0.00000	0.00000	0.00000	0.00000	0.00000	0.00000	0.00000	0.00000	0.00000	0.00000	0.00000	0.00000	0.00000	0.00000	0.00000	0.00000	0.00000	0.00000	0.00000	0.00000	0.00000	0.00000	0.00000	0.00000	0.00000	0.00000	0.00000	0.00000	0.00000	0.00000	0.00000	0.00000	0.00000	0.00000
Node4	194	AAG	0.00215	0.00000	0.99782	0.00000	0.00000	0.00000	0.00000	0.00000	0.00000	0.00000	0.00002	0.00000	0.00000	0.00000	0.00000	0.00000	0.00000	0.00000	0.00000	0.00000	0.00000	0.00000	0.00000	0.00000	0.00000	0.00000	0.00000	0.00000	0.00000	0.00000	0.00000	0.00000	0.00000	0.00000	0.00000	0.00000	0.00000	0.00000	0.00000	0.00000	0.00000	0.00000	0.00000	0.00000	0.00000	0.00000	0.00000	0.00000	0.00000	0.00000	0.00000	0.00000	0.00000	0.00000	0.00000	0.00000	0.00000	0.00000	0.00000	0.00000	0.00000
Node4	195	GAG	0.00000	0.00000	0.00001	0.00000	0.00000	0.00000	0.00000	0.00000	0.00000	0.00000	0.00000	0.00000	0.00000	0.00000	0.00000	0.00000	0.00000	0.00000	0.00002	0.00000	0.00000	0.00000	0.00000	0.00000	0.00000	0.00000	0.00000	0.00000	0.00000	0.00000	0.00000	0.00000	0.04946	0.00004	0.95045	0.00001	0.00000	0.00000	0.00000	0.00000	0.00000	0.00000	0.00000	0.00000	0.00000	0.00000	0.00000	0.00000	0.00000	0.00000	0.00000	0.00000	0.00000	0.00000	0.00000	0.00000	0.00000	0.00000	0.00000	0.00000	0.00000
Node4	196	AAC	0.00000	0.99536	0.00000	0.00459	0.00000	0.00000	0.00000	0.00000	0.00000	0.00002	0.00000	0.00000	0.00000	0.00000	0.00000	0.00000	0.00000	0.00000	0.00000	0.00000	0.00000	0.00000	0.00000	0.00000	0.00000	0.00000	0.00000	0.00000	0.00000	0.00000	0.00000	0.00000	0.00000	0.00001	0.00000	0.00000	0.00000	0.00000	0.00000	0.00000	0.00000	0.00000	0.00000	0.00000	0.00000	0.00000	0.00000	0.00000	0.00000	0.00000	0.00000	0.00000	0.00000	0.00000	0.00000	0.00000	0.00000	0.00000	0.00000	0.00000	0.00000
Node4	197	TCT	0.00000	0.00000	0.00000	0.00001	0.00002	0.00000	0.00000	0.00009	0.00000	0.00001	0.00000	0.00061	0.00000	0.00000	0.00000	0.00000	0.00000	0.00000	0.00000	0.00000	0.00000	0.00000	0.00000	0.00001	0.00000	0.00000	0.00000	0.00000	0.00000	0.00000	0.00000	0.00000	0.00000	0.00000	0.00000	0.00000	0.00002	0.00000	0.00000	0.00016	0.00000	0.00000	0.00000	0.00000	0.00000	0.00000	0.00000	0.00000	0.00000	0.00000	0.00390	0.00351	0.00032	0.98823	0.00009	0.00000	0.00300	0.00000	0.00000	0.00000	0.00000
Node4	198	GCG	0.00000	0.00000	0.00006	0.00000	0.00002	0.00012	0.00053	0.00002	0.00000	0.00001	0.00000	0.00000	0.00000	0.00005	0.00045	0.00001	0.00000	0.00000	0.00006	0.00000	0.00000	0.00001	0.00005	0.00000	0.00000	0.00000	0.00007	0.00000	0.00000	0.00001	0.00015	0.00000	0.00003	0.00001	0.00018	0.00000	0.03821	0.05638	0.80259	0.05535	0.00000	0.00001	0.00003	0.00000	0.00123	0.00377	0.03843	0.00133	0.00000	0.00000	0.00003	0.00014	0.00052	0.00003	0.00006	0.00000	0.00002	0.00000	0.00000	0.00001	0.00000
Node4	199	GTA	0.00000	0.00000	0.00000	0.00000	0.00000	0.00000	0.00000	0.00000	0.00000	0.00000	0.00000	0.00000	0.00011	0.00000	0.00000	0.00001	0.00000	0.00000	0.00000	0.00000	0.00000	0.00000	0.00000	0.00000	0.00000	0.00000	0.00000	0.00000	0.00000	0.00000	0.00000	0.00000	0.00000	0.00000	0.00000	0.00000	0.00000	0.00000	0.00000	0.00000	0.00000	0.00000	0.00000	0.00000	0.98285	0.00040	0.00360	0.01302	0.00000	0.00000	0.00000	0.00000	0.00000	0.00000	0.00000	0.00000	0.00000	0.00000	0.00000	0.00000	0.00000
Node4	200	CCA	0.00000	0.00000	0.00000	0.00000	0.00000	0.00000	0.00000	0.00000	0.00000	0.00000	0.00000	0.00000	0.00000	0.00000	0.00000	0.00000	0.00000	0.00000	0.00000	0.00000	0.63103	0.16650	0.00795	0.19451	0.00000	0.00000	0.00000	0.00000	0.00000	0.00000	0.00000	0.00000	0.00000	0.00000	0.00000	0.00000	0.00000	0.00000	0.00000	0.00000	0.00000	0.00000	0.00000	0.00000	0.00000	0.00000	0.00000	0.00000	0.00000	0.00000	0.00000	0.00000	0.00000	0.00000	0.00000	0.00000	0.00000	0.00000	0.00000	0.00000	0.00000
Node4	201	GTG	0.00000	0.00000	0.00000	0.00000	0.00000	0.00000	0.00000	0.00000	0.00000	0.00000	0.00000	0.00000	0.00000	0.00001	0.00000	0.00000	0.00000	0.00000	0.00000	0.00000	0.00000	0.00000	0.00000	0.00000	0.00000	0.00000	0.00000	0.00000	0.00000	0.00000	0.00000	0.00000	0.00000	0.00000	0.00000	0.00000	0.00000	0.00000	0.00000	0.00000	0.00000	0.00000	0.00000	0.00000	0.00051	0.00108	0.99827	0.00012	0.00000	0.00000	0.00000	0.00000	0.00000	0.00000	0.00000	0.00000	0.00000	0.00000	0.00000	0.00000	0.00000
Node4	202	GAG	0.00000	0.00000	0.00001	0.00000	0.00000	0.00000	0.00000	0.00000	0.00000	0.00000	0.00000	0.00000	0.00000	0.00000	0.00000	0.00000	0.00000	0.00000	0.00003	0.00000	0.00000	0.00000	0.00000	0.00000	0.00000	0.00000	0.00001	0.00000	0.00000	0.00000	0.00000	0.00000	0.00547	0.00004	0.99444	0.00000	0.00000	0.00000	0.00000	0.00000	0.00000	0.00000	0.00000	0.00000	0.00000	0.00000	0.00000	0.00000	0.00000	0.00000	0.00000	0.00000	0.00000	0.00000	0.00000	0.00000	0.00000	0.00000	0.00000	0.00000	0.00000
Node4	203	GAA	0.00000	0.00000	0.00000	0.00000	0.00000	0.00000	0.00000	0.00000	0.00000	0.00000	0.00000	0.00000	0.00000	0.00000	0.00000	0.00000	0.00001	0.00000	0.00000	0.00000	0.00000	0.00000	0.00000	0.00000	0.00000	0.00000	0.00000	0.00000	0.00000	0.00000	0.00000	0.00000	0.99742	0.00000	0.00255	0.00001	0.00000	0.00000	0.00000	0.00000	0.00000	0.00000	0.00000	0.00000	0.00000	0.00000	0.00000	0.00000	0.00000	0.00000	0.00000	0.00000	0.00000	0.00000	0.00000	0.00000	0.00000	0.00000	0.00000	0.00000	0.00000
Node4	204	CAA	0.03969	0.01726	0.03085	0.01968	0.01471	0.01031	0.00487	0.00696	0.00968	0.00679	0.00773	0.00529	0.00288	0.00555	0.01499	0.00260	0.30218	0.00873	0.12857	0.00497	0.00661	0.00425	0.00247	0.00536	0.00910	0.00366	0.01437	0.00469	0.00347	0.00509	0.00676	0.00452	0.06970	0.01374	0.06754	0.01521	0.00798	0.00575	0.00443	0.00632	0.00510	0.00308	0.00219	0.00125	0.00513	0.00460	0.00794	0.00334	0.00753	0.00435	0.01006	0.00840	0.00462	0.00834	0.00261	0.00290	0.00255	0.00232	0.00303	0.00274	0.00259
Node7	1	CAG	0.02655	0.02366	0.04645	0.01471	0.01076	0.01847	0.00848	0.00700	0.00901	0.01181	0.01296	0.00455	0.00282	0.01325	0.02313	0.00415	0.06884	0.01452	0.17855	0.00435	0.00518	0.00751	0.00485	0.00535	0.00697	0.00778	0.02826	0.00506	0.00281	0.01062	0.01567	0.00496	0.06276	0.02541	0.10347	0.01697	0.00595	0.01266	0.01001	0.00695	0.00452	0.00789	0.00457	0.00194	0.00533	0.01079	0.01763	0.00478	0.01427	0.00503	0.00688	0.01332	0.00825	0.00801	0.00492	0.00722	0.00364	0.00190	0.00706	0.00520	0.00362
Node7	2	TCC	0.00000	0.00000	0.00000	0.00000	0.00001	0.00009	0.00001	0.00001	0.00000	0.00024	0.00000	0.00000	0.00000	0.00000	0.00000	0.00000	0.00000	0.00000	0.00000	0.00000	0.00000	0.00002	0.00000	0.00000	0.00000	0.00000	0.00000	0.00000	0.00000	0.00000	0.00000	0.00000	0.00000	0.00000	0.00000	0.00000	0.00048	0.00085	0.00013	0.00021	0.00000	0.00000	0.00000	0.00000	0.00000	0.00000	0.00000	0.00000	0.00000	0.00000	0.00577	0.97691	0.00559	0.00966	0.00001	0.00000	0.00000	0.00000	0.00000	0.00000	0.00000
Node7	3	GTT	0.00000	0.00000	0.00000	0.00000	0.00000	0.00000	0.00000	0.00000	0.00000	0.00000	0.00000	0.00000	0.00000	0.00000	0.00000	0.00000	0.00000	0.00000	0.00000	0.00000	0.00000	0.00000	0.00000	0.00000	0.00000	0.00000	0.00000	0.00000	0.00000	0.00000	0.00000	0.00000	0.00000	0.00000	0.00000	0.00000	0.00000	0.00000	0.00000	0.00000	0.00000	0.00000	0.00000	0.00000	0.00037	0.00002	0.00004	0.99956	0.00000	0.00000	0.00000	0.00000	0.00000	0.00000	0.00000	0.00000	0.00000	0.00000	0.00000	0.00000	0.00000
Node7	4	TGT	0.00000	0.00000	0.00000	0.00000	0.00000	0.00000	0.00000	0.00000	0.00000	0.00000	0.00000	0.00000	0.00000	0.00000	0.00000	0.00000	0.00000	0.00000	0.00000	0.00000	0.00000	0.00000	0.00000	0.00000	0.00000	0.00000	0.00000	0.00000	0.00000	0.00000	0.00000	0.00000	0.00000	0.00000	0.00000	0.00000	0.00000	0.00000	0.00000	0.00000	0.00000	0.00000	0.00000	0.00000	0.00000	0.00000	0.00000	0.00000	0.00000	0.00000	0.00000	0.00000	0.00000	0.00000	0.00067	0.00000	0.99933	0.00000	0.00000	0.00000	0.00000
Node7	5	GTC	0.00000	0.00000	0.00000	0.00000	0.00000	0.00000	0.00000	0.00000	0.00000	0.00000	0.00000	0.00000	0.00000	0.00005	0.00000	0.00000	0.00000	0.00000	0.00000	0.00000	0.00000	0.00000	0.00000	0.00000	0.00000	0.00000	0.00000	0.00000	0.00000	0.00000	0.00000	0.00000	0.00000	0.00000	0.00000	0.00000	0.00000	0.00000	0.00000	0.00000	0.00000	0.00000	0.00000	0.00000	0.00005	0.99821	0.00115	0.00054	0.00000	0.00000	0.00000	0.00000	0.00000	0.00000	0.00000	0.00000	0.00000	0.00000	0.00000	0.00000	0.00000
Node7	6	GAA	0.00001	0.00000	0.00000	0.00000	0.00000	0.00000	0.00000	0.00000	0.00000	0.00000	0.00000	0.00000	0.00000	0.00000	0.00000	0.00000	0.00001	0.00000	0.00001	0.00000	0.00000	0.00000	0.00000	0.00000	0.00000	0.00000	0.00000	0.00000	0.00000	0.00000	0.00000	0.00000	0.87115	0.00002	0.12877	0.00003	0.00000	0.00000	0.00000	0.00000	0.00000	0.00000	0.00000	0.00000	0.00000	0.00000	0.00000	0.00000	0.00000	0.00000	0.00000	0.00000	0.00000	0.00000	0.00000	0.00000	0.00000	0.00000	0.00000	0.00000	0.00000
Node7	7	GTC	0.00000	0.00000	0.00000	0.00000	0.00000	0.00001	0.00000	0.00000	0.00000	0.00000	0.00000	0.00000	0.00000	0.00051	0.00000	0.00000	0.00000	0.00000	0.00000	0.00000	0.00000	0.00000	0.00000	0.00000	0.00000	0.00000	0.00000	0.00000	0.00000	0.00001	0.00001	0.00000	0.00000	0.00000	0.00000	0.00000	0.00000	0.00001	0.00000	0.00000	0.00000	0.00000	0.00000	0.00000	0.00065	0.97750	0.01897	0.00232	0.00000	0.00000	0.00000	0.00000	0.00000	0.00000	0.00000	0.00000	0.00000	0.00000	0.00000	0.00000	0.00000
Node7	8	CCT	0.00000	0.00000	0.00000	0.00000	0.00000	0.00000	0.00000	0.00000	0.00000	0.00000	0.00000	0.00000	0.00000	0.00000	0.00000	0.00000	0.00000	0.00000	0.00000	0.00000	0.00686	0.00586	0.00472	0.98255	0.00000	0.00000	0.00000	0.00000	0.00000	0.00000	0.00000	0.00000	0.00000	0.00000	0.00000	0.00000	0.00000	0.00000	0.00000	0.00000	0.00000	0.00000	0.00000	0.00000	0.00000	0.00000	0.00000	0.00000	0.00000	0.00000	0.00000	0.00000	0.00000	0.00000	0.00000	0.00000	0.00000	0.00000	0.00000	0.00000	0.00000
Node7	9	TCG	0.00000	0.00000	0.00000	0.00000	0.00000	0.00000	0.00000	0.00000	0.00000	0.00003	0.00000	0.00000	0.00000	0.00000	0.00000	0.00000	0.00000	0.00000	0.00000	0.00000	0.00000	0.00000	0.00000	0.00000	0.00000	0.00000	0.00000	0.00000	0.00000	0.00000	0.00000	0.00000	0.00000	0.00000	0.00000	0.00000	0.00000	0.00000	0.00000	0.00000	0.00000	0.00000	0.00000	0.00000	0.00000	0.00000	0.00000	0.00000	0.00000	0.00000	0.15636	0.00727	0.83412	0.00221	0.00000	0.00000	0.00000	0.00000	0.00000	0.00000	0.00000
Node7	10	GAG	0.00000	0.00000	0.00001	0.00000	0.00000	0.00000	0.00000	0.00000	0.00000	0.00000	0.00000	0.00000	0.00000	0.00000	0.00000	0.00000	0.00000	0.00000	0.00005	0.00000	0.00000	0.00000	0.00000	0.00000	0.00000	0.00000	0.00001	0.00000	0.00000	0.00000	0.00000	0.00000	0.00688	0.00008	0.99295	0.00001	0.00000	0.00000	0.00000	0.00000	0.00000	0.00000	0.00000	0.00000	0.00000	0.00000	0.00000	0.00000	0.00000	0.00000	0.00000	0.00000	0.00000	0.00000	0.00000	0.00000	0.00000	0.00000	0.00000	0.00000	0.00000
Node7	11	ACA	0.00003	0.00001	0.00009	0.00000	0.73293	0.21878	0.02392	0.02412	0.00000	0.00003	0.00000	0.00001	0.00000	0.00000	0.00001	0.00000	0.00000	0.00000	0.00000	0.00000	0.00000	0.00000	0.00000	0.00000	0.00000	0.00000	0.00000	0.00000	0.00000	0.00000	0.00000	0.00000	0.00000	0.00000	0.00000	0.00000	0.00000	0.00000	0.00000	0.00000	0.00000	0.00000	0.00000	0.00000	0.00000	0.00000	0.00000	0.00000	0.00000	0.00000	0.00002	0.00002	0.00001	0.00001	0.00000	0.00000	0.00000	0.00000	0.00000	0.00000	0.00000
Node7	12	GAG	0.00002	0.00000	0.00005	0.00000	0.00000	0.00000	0.00000	0.00000	0.00000	0.00000	0.00000	0.00000	0.00000	0.00000	0.00000	0.00000	0.00024	0.00000	0.00152	0.00000	0.00000	0.00000	0.00000	0.00000	0.00000	0.00000	0.00002	0.00000	0.00000	0.00000	0.00000	0.00000	0.38198	0.00017	0.61589	0.00008	0.00000	0.00000	0.00001	0.00000	0.00000	0.00000	0.00000	0.00000	0.00000	0.00000	0.00000	0.00000	0.00000	0.00000	0.00000	0.00000	0.00000	0.00000	0.00000	0.00000	0.00000	0.00000	0.00000	0.00000	0.00000
Node7	13	GCC	0.00000	0.00000	0.00000	0.00000	0.00000	0.00000	0.00000	0.00000	0.00000	0.00000	0.00000	0.00000	0.00000	0.00000	0.00000	0.00000	0.00000	0.00000	0.00000	0.00000	0.00000	0.00000	0.00000	0.00000	0.00000	0.00000	0.00000	0.00000	0.00000	0.00000	0.00000	0.00000	0.00000	0.00000	0.00000	0.00000	0.00068	0.99626	0.00271	0.00034	0.00000	0.00000	0.00000	0.00000	0.00000	0.00000	0.00000	0.00000	0.00000	0.00000	0.00000	0.00000	0.00000	0.00000	0.00000	0.00000	0.00000	0.00000	0.00000	0.00000	0.00000
Node7	14	GTG	0.00000	0.00000	0.00000	0.00000	0.00000	0.00000	0.00000	0.00000	0.00000	0.00000	0.00000	0.00000	0.00000	0.00004	0.00000	0.00000	0.00000	0.00000	0.00000	0.00000	0.00000	0.00000	0.00000	0.00000	0.00000	0.00000	0.00000	0.00000	0.00000	0.00000	0.00001	0.00000	0.00000	0.00000	0.00000	0.00000	0.00000	0.00000	0.00000	0.00000	0.00000	0.00000	0.00000	0.00000	0.00051	0.00267	0.99656	0.00021	0.00000	0.00000	0.00000	0.00000	0.00000	0.00000	0.00000	0.00000	0.00000	0.00000	0.00000	0.00000	0.00000
Node7	15	CAA	0.00001	0.00000	0.00001	0.00000	0.00000	0.00000	0.00000	0.00000	0.00000	0.00000	0.00000	0.00000	0.00000	0.00000	0.00000	0.00000	0.74369	0.00000	0.25619	0.00000	0.00000	0.00000	0.00000	0.00000	0.00001	0.00000	0.00001	0.00000	0.00000	0.00000	0.00000	0.00000	0.00004	0.00000	0.00003	0.00000	0.00000	0.00000	0.00000	0.00000	0.00000	0.00000	0.00000	0.00000	0.00000	0.00000	0.00000	0.00000	0.00000	0.00000	0.00000	0.00000	0.00000	0.00000	0.00000	0.00000	0.00000	0.00000	0.00000	0.00000	0.00000
Node7	16	GGA	0.00000	0.00000	0.00000	0.00000	0.00000	0.00000	0.00000	0.00000	0.00000	0.00000	0.00000	0.00000	0.00000	0.00000	0.00000	0.00000	0.00000	0.00000	0.00000	0.00000	0.00000	0.00000	0.00000	0.00000	0.00000	0.00000	0.00000	0.00000	0.00000	0.00000	0.00000	0.00000	0.00000	0.00000	0.00000	0.00000	0.00000	0.00000	0.00000	0.00000	0.99024	0.00021	0.00316	0.00639	0.00000	0.00000	0.00000	0.00000	0.00000	0.00000	0.00000	0.00000	0.00000	0.00000	0.00000	0.00000	0.00000	0.00000	0.00000	0.00000	0.00000
Node7	17	TCA	0.00000	0.00001	0.00000	0.00000	0.00027	0.00006	0.00008	0.00006	0.00000	0.00032	0.00000	0.00016	0.00000	0.00000	0.00000	0.00000	0.00000	0.00000	0.00000	0.00000	0.00000	0.00000	0.00000	0.00000	0.00000	0.00000	0.00000	0.00000	0.00000	0.00000	0.00000	0.00000	0.00000	0.00000	0.00000	0.00000	0.00004	0.00001	0.00001	0.00001	0.00000	0.00000	0.00000	0.00000	0.00000	0.00000	0.00000	0.00000	0.00000	0.00000	0.73065	0.04030	0.19500	0.03302	0.00000	0.00000	0.00000	0.00000	0.00000	0.00000	0.00000
Node7	18	CGC	0.00000	0.00000	0.00000	0.00000	0.00000	0.00000	0.00000	0.00000	0.00000	0.00000	0.00000	0.00000	0.00000	0.00000	0.00000	0.00000	0.00000	0.00000	0.00000	0.00000	0.00000	0.00000	0.00000	0.00000	0.00003	0.99891	0.00091	0.00014	0.00000	0.00000	0.00000	0.00000	0.00000	0.00000	0.00000	0.00000	0.00000	0.00000	0.00000	0.00000	0.00000	0.00000	0.00000	0.00000	0.00000	0.00000	0.00000	0.00000	0.00000	0.00000	0.00000	0.00000	0.00000	0.00000	0.00000	0.00000	0.00000	0.00000	0.00000	0.00000	0.00000
Node7	19	ATG	0.00000	0.00000	0.00000	0.00000	0.00000	0.00000	0.00000	0.00000	0.00000	0.00000	0.00000	0.00000	0.00000	0.00000	1.00000	0.00000	0.00000	0.00000	0.00000	0.00000	0.00000	0.00000	0.00000	0.00000	0.00000	0.00000	0.00000	0.00000	0.00000	0.00000	0.00000	0.00000	0.00000	0.00000	0.00000	0.00000	0.00000	0.00000	0.00000	0.00000	0.00000	0.00000	0.00000	0.00000	0.00000	0.00000	0.00000	0.00000	0.00000	0.00000	0.00000	0.00000	0.00000	0.00000	0.00000	0.00000	0.00000	0.00000	0.00000	0.00000	0.00000
Node7	20	AAG	0.00013	0.00000	0.99985	0.00000	0.00000	0.00000	0.00000	0.00000	0.00000	0.00000	0.00001	0.00000	0.00000	0.00000	0.00000	0.00000	0.00000	0.00000	0.00000	0.00000	0.00000	0.00000	0.00000	0.00000	0.00000	0.00000	0.00000	0.00000	0.00000	0.00000	0.00000	0.00000	0.00000	0.00000	0.00000	0.00000	0.00000	0.00000	0.00000	0.00000	0.00000	0.00000	0.00000	0.00000	0.00000	0.00000	0.00000	0.00000	0.00000	0.00000	0.00000	0.00000	0.00000	0.00000	0.00000	0.00000	0.00000	0.00000	0.00000	0.00000	0.00000
Node7	21	CTC	0.00000	0.00000	0.00000	0.00000	0.00000	0.00000	0.00000	0.00000	0.00000	0.00000	0.00000	0.00000	0.00000	0.00014	0.00003	0.00000	0.00000	0.00000	0.00000	0.00000	0.00000	0.00000	0.00000	0.00000	0.00000	0.00000	0.00000	0.00000	0.00052	0.66991	0.32703	0.00138	0.00000	0.00000	0.00000	0.00000	0.00000	0.00000	0.00000	0.00000	0.00000	0.00000	0.00000	0.00000	0.00000	0.00002	0.00001	0.00000	0.00000	0.00000	0.00000	0.00000	0.00000	0.00000	0.00000	0.00000	0.00000	0.00001	0.00002	0.00093	0.00000
Node7	22	ATG	0.00000	0.00000	0.00000	0.00000	0.00000	0.00000	0.00000	0.00000	0.00000	0.00000	0.00000	0.00000	0.00000	0.00001	0.99982	0.00000	0.00000	0.00000	0.00000	0.00000	0.00000	0.00000	0.00000	0.00000	0.00000	0.00000	0.00000	0.00000	0.00001	0.00003	0.00006	0.00001	0.00000	0.00000	0.00000	0.00000	0.00000	0.00000	0.00000	0.00000	0.00000	0.00000	0.00000	0.00000	0.00000	0.00000	0.00001	0.00000	0.00000	0.00000	0.00000	0.00000	0.00000	0.00000	0.00000	0.00000	0.00000	0.00000	0.00000	0.00004	0.00000
Node7	23	TGC	0.00000	0.00000	0.00000	0.00000	0.00000	0.00000	0.00000	0.00000	0.00000	0.00000	0.00000	0.00000	0.00000	0.00000	0.00000	0.00000	0.00000	0.00000	0.00000	0.00000	0.00000	0.00000	0.00000	0.00000	0.00000	0.00000	0.00000	0.00000	0.00000	0.00000	0.00000	0.00000	0.00000	0.00000	0.00000	0.00000	0.00000	0.00000	0.00000	0.00000	0.00000	0.00000	0.00000	0.00000	0.00000	0.00000	0.00000	0.00000	0.00000	0.00000	0.00000	0.00000	0.00000	0.00000	0.99852	0.00000	0.00148	0.00000	0.00000	0.00000	0.00000
Node7	24	ATT	0.00000	0.00000	0.00000	0.00000	0.00000	0.00000	0.00000	0.00000	0.00000	0.00000	0.00000	0.00000	0.00012	0.00525	0.00000	0.99462	0.00000	0.00000	0.00000	0.00000	0.00000	0.00000	0.00000	0.00000	0.00000	0.00000	0.00000	0.00000	0.00000	0.00000	0.00000	0.00000	0.00000	0.00000	0.00000	0.00000	0.00000	0.00000	0.00000	0.00000	0.00000	0.00000	0.00000	0.00000	0.00000	0.00000	0.00000	0.00001	0.00000	0.00000	0.00000	0.00000	0.00000	0.00000	0.00000	0.00000	0.00000	0.00000	0.00000	0.00000	0.00000
Node7	25	TCC	0.00000	0.00000	0.00000	0.00000	0.00000	0.00000	0.00000	0.00000	0.00000	0.00002	0.00000	0.00000	0.00000	0.00000	0.00000	0.00000	0.00000	0.00000	0.00000	0.00000	0.00000	0.00000	0.00000	0.00000	0.00000	0.00000	0.00000	0.00000	0.00000	0.00000	0.00000	0.00000	0.00000	0.00000	0.00000	0.00000	0.00000	0.00000	0.00000	0.00000	0.00000	0.00000	0.00000	0.00000	0.00000	0.00000	0.00000	0.00000	0.00000	0.00000	0.00005	0.99936	0.00038	0.00019	0.00000	0.00000	0.00000	0.00000	0.00000	0.00000	0.00000
Node7	26	TGT	0.00000	0.00000	0.00000	0.00000	0.00000	0.00000	0.00000	0.00000	0.00000	0.00000	0.00000	0.00000	0.00000	0.00000	0.00000	0.00000	0.00000	0.00000	0.00000	0.00000	0.00000	0.00000	0.00000	0.00000	0.00000	0.00000	0.00000	0.00000	0.00000	0.00000	0.00000	0.00000	0.00000	0.00000	0.00000	0.00000	0.00000	0.00000	0.00000	0.00000	0.00000	0.00000	0.00000	0.00000	0.00000	0.00000	0.00000	0.00000	0.00000	0.00000	0.00000	0.00000	0.00000	0.00000	0.02022	0.00000	0.97978	0.00000	0.00000	0.00000	0.00000
Node7	27	ATG	0.00000	0.00000	0.00000	0.00000	0.00000	0.00000	0.00000	0.00000	0.00000	0.00000	0.00000	0.00000	0.00000	0.00000	1.00000	0.00000	0.00000	0.00000	0.00000	0.00000	0.00000	0.00000	0.00000	0.00000	0.00000	0.00000	0.00000	0.00000	0.00000	0.00000	0.00000	0.00000	0.00000	0.00000	0.00000	0.00000	0.00000	0.00000	0.00000	0.00000	0.00000	0.00000	0.00000	0.00000	0.00000	0.00000	0.00000	0.00000	0.00000	0.00000	0.00000	0.00000	0.00000	0.00000	0.00000	0.00000	0.00000	0.00000	0.00000	0.00000	0.00000
Node7	28	AAG	0.00052	0.00000	0.99945	0.00000	0.00000	0.00000	0.00000	0.00000	0.00000	0.00000	0.00002	0.00000	0.00000	0.00000	0.00000	0.00000	0.00000	0.00000	0.00000	0.00000	0.00000	0.00000	0.00000	0.00000	0.00000	0.00000	0.00001	0.00000	0.00000	0.00000	0.00000	0.00000	0.00000	0.00000	0.00000	0.00000	0.00000	0.00000	0.00000	0.00000	0.00000	0.00000	0.00000	0.00000	0.00000	0.00000	0.00000	0.00000	0.00000	0.00000	0.00000	0.00000	0.00000	0.00000	0.00000	0.00000	0.00000	0.00000	0.00000	0.00000	0.00000
Node7	29	CGA	0.00000	0.00000	0.00000	0.00000	0.00000	0.00000	0.00000	0.00000	0.00018	0.00000	0.00006	0.00000	0.00000	0.00000	0.00000	0.00000	0.00000	0.00000	0.00000	0.00000	0.00000	0.00000	0.00000	0.00000	0.99958	0.00000	0.00011	0.00008	0.00000	0.00000	0.00000	0.00000	0.00000	0.00000	0.00000	0.00000	0.00000	0.00000	0.00000	0.00000	0.00000	0.00000	0.00000	0.00000	0.00000	0.00000	0.00000	0.00000	0.00000	0.00000	0.00000	0.00000	0.00000	0.00000	0.00000	0.00000	0.00000	0.00000	0.00000	0.00000	0.00000
Node7	30	GAA	0.00000	0.00000	0.00000	0.00000	0.00000	0.00000	0.00000	0.00000	0.00000	0.00000	0.00000	0.00000	0.00000	0.00000	0.00000	0.00000	0.00000	0.00000	0.00000	0.00000	0.00000	0.00000	0.00000	0.00000	0.00000	0.00000	0.00000	0.00000	0.00000	0.00000	0.00000	0.00000	0.99920	0.00000	0.00079	0.00000	0.00000	0.00000	0.00000	0.00000	0.00000	0.00000	0.00000	0.00000	0.00000	0.00000	0.00000	0.00000	0.00000	0.00000	0.00000	0.00000	0.00000	0.00000	0.00000	0.00000	0.00000	0.00000	0.00000	0.00000	0.00000
Node7	31	GAG	0.00000	0.00000	0.00000	0.00000	0.00000	0.00000	0.00000	0.00000	0.00000	0.00000	0.00000	0.00000	0.00000	0.00000	0.00000	0.00000	0.00000	0.00000	0.00002	0.00000	0.00000	0.00000	0.00000	0.00000	0.00000	0.00000	0.00000	0.00000	0.00000	0.00000	0.00000	0.00000	0.26592	0.00003	0.73400	0.00002	0.00000	0.00000	0.00000	0.00000	0.00000	0.00000	0.00000	0.00000	0.00000	0.00000	0.00000	0.00000	0.00000	0.00000	0.00000	0.00000	0.00000	0.00000	0.00000	0.00000	0.00000	0.00000	0.00000	0.00000	0.00000
Node7	32	GTT	0.00000	0.00000	0.00000	0.00000	0.00000	0.00000	0.00000	0.00000	0.00000	0.00000	0.00000	0.00000	0.00000	0.00000	0.00000	0.00001	0.00000	0.00000	0.00000	0.00000	0.00000	0.00000	0.00000	0.00000	0.00000	0.00000	0.00000	0.00000	0.00000	0.00000	0.00000	0.00000	0.00000	0.00000	0.00000	0.00000	0.00000	0.00000	0.00000	0.00000	0.00000	0.00000	0.00000	0.00000	0.00033	0.00013	0.00010	0.99943	0.00000	0.00000	0.00000	0.00000	0.00000	0.00000	0.00000	0.00000	0.00000	0.00000	0.00000	0.00000	0.00000
Node7	33	TTG	0.00000	0.00000	0.00001	0.00000	0.00000	0.00000	0.00005	0.00000	0.00000	0.00000	0.00000	0.00000	0.00001	0.00002	0.00038	0.00002	0.00000	0.00000	0.00000	0.00000	0.00000	0.00000	0.00000	0.00000	0.00000	0.00000	0.00000	0.00000	0.00090	0.00074	0.00200	0.00074	0.00000	0.00000	0.00000	0.00000	0.00000	0.00000	0.00000	0.00000	0.00000	0.00000	0.00000	0.00000	0.00001	0.00001	0.00005	0.00001	0.00000	0.00000	0.00016	0.00005	0.00019	0.00006	0.00000	0.00000	0.00001	0.00141	0.00002	0.99312	0.00002
Node7	34	GCC	0.00000	0.00000	0.00000	0.00000	0.00000	0.00000	0.00000	0.00000	0.00000	0.00000	0.00000	0.00000	0.00000	0.00000	0.00000	0.00000	0.00000	0.00000	0.00000	0.00000	0.00000	0.00000	0.00000	0.00000	0.00000	0.00000	0.00000	0.00000	0.00000	0.00000	0.00000	0.00000	0.00000	0.00000	0.00000	0.00000	0.00000	0.99994	0.00005	0.00001	0.00000	0.00000	0.00000	0.00000	0.00000	0.00000	0.00000	0.00000	0.00000	0.00000	0.00000	0.00000	0.00000	0.00000	0.00000	0.00000	0.00000	0.00000	0.00000	0.00000	0.00000
Node7	35	AAC	0.00000	0.99766	0.00000	0.00216	0.00000	0.00001	0.00000	0.00000	0.00000	0.00014	0.00000	0.00000	0.00000	0.00000	0.00000	0.00000	0.00000	0.00000	0.00000	0.00000	0.00000	0.00000	0.00000	0.00000	0.00000	0.00000	0.00000	0.00000	0.00000	0.00000	0.00000	0.00000	0.00000	0.00002	0.00000	0.00000	0.00000	0.00000	0.00000	0.00000	0.00000	0.00000	0.00000	0.00000	0.00000	0.00000	0.00000	0.00000	0.00000	0.00000	0.00000	0.00000	0.00000	0.00000	0.00000	0.00000	0.00000	0.00000	0.00000	0.00000	0.00000
Node7	36	ACC	0.00000	0.00000	0.00000	0.00000	0.00041	0.98537	0.01374	0.00045	0.00000	0.00001	0.00000	0.00000	0.00000	0.00000	0.00000	0.00000	0.00000	0.00000	0.00000	0.00000	0.00000	0.00000	0.00000	0.00000	0.00000	0.00000	0.00000	0.00000	0.00000	0.00000	0.00000	0.00000	0.00000	0.00000	0.00000	0.00000	0.00000	0.00000	0.00000	0.00000	0.00000	0.00000	0.00000	0.00000	0.00000	0.00000	0.00000	0.00000	0.00000	0.00000	0.00000	0.00001	0.00000	0.00000	0.00000	0.00000	0.00000	0.00000	0.00000	0.00000	0.00000
Node7	37	GTG	0.00000	0.00000	0.00000	0.00000	0.00002	0.00000	0.00007	0.00000	0.00000	0.00000	0.00000	0.00000	0.04672	0.01815	0.00082	0.00335	0.00000	0.00000	0.00000	0.00000	0.00000	0.00000	0.00000	0.00000	0.00000	0.00000	0.00000	0.00000	0.00003	0.00004	0.00017	0.00001	0.00000	0.00000	0.00000	0.00000	0.00002	0.00000	0.00001	0.00000	0.00000	0.00000	0.00000	0.00000	0.11944	0.02034	0.77044	0.02022	0.00000	0.00000	0.00000	0.00000	0.00000	0.00000	0.00000	0.00000	0.00000	0.00001	0.00001	0.00010	0.00000
Node7	38	GTG	0.00000	0.00000	0.00000	0.00000	0.00000	0.00000	0.00000	0.00000	0.00000	0.00000	0.00000	0.00000	0.00000	0.00003	0.00000	0.00000	0.00000	0.00000	0.00000	0.00000	0.00000	0.00000	0.00000	0.00000	0.00000	0.00000	0.00000	0.00000	0.00000	0.00000	0.00000	0.00000	0.00000	0.00000	0.00000	0.00000	0.00000	0.00000	0.00000	0.00000	0.00000	0.00000	0.00000	0.00000	0.00024	0.00424	0.99537	0.00011	0.00000	0.00000	0.00000	0.00000	0.00000	0.00000	0.00000	0.00000	0.00000	0.00000	0.00000	0.00000	0.00000
Node7	39	AAG	0.02091	0.00001	0.97847	0.00000	0.00000	0.00000	0.00000	0.00000	0.00002	0.00000	0.00027	0.00000	0.00000	0.00000	0.00000	0.00000	0.00001	0.00000	0.00004	0.00000	0.00000	0.00000	0.00000	0.00000	0.00000	0.00001	0.00006	0.00000	0.00000	0.00000	0.00000	0.00000	0.00003	0.00000	0.00017	0.00000	0.00000	0.00000	0.00000	0.00000	0.00000	0.00000	0.00000	0.00000	0.00000	0.00000	0.00000	0.00000	0.00000	0.00000	0.00000	0.00000	0.00000	0.00000	0.00000	0.00000	0.00000	0.00000	0.00000	0.00000	0.00000
Node7	40	TGG	0.00000	0.00000	0.00000	0.00000	0.00000	0.00000	0.00000	0.00000	0.00000	0.00000	0.00000	0.00000	0.00000	0.00000	0.00000	0.00000	0.00000	0.00000	0.00000	0.00000	0.00000	0.00000	0.00000	0.00000	0.00000	0.00000	0.00000	0.00000	0.00000	0.00000	0.00000	0.00000	0.00000	0.00000	0.00000	0.00000	0.00000	0.00000	0.00000	0.00000	0.00000	0.00000	0.00000	0.00000	0.00000	0.00000	0.00000	0.00000	0.00000	0.00000	0.00000	0.00000	0.00000	0.00000	0.00000	1.00000	0.00000	0.00000	0.00000	0.00000	0.00000
Node7	41	TTC	0.00000	0.00000	0.00000	0.00000	0.00000	0.00000	0.00000	0.00000	0.00000	0.00000	0.00000	0.00000	0.00000	0.00000	0.00000	0.00000	0.00000	0.00000	0.00000	0.00000	0.00000	0.00000	0.00000	0.00000	0.00000	0.00000	0.00000	0.00000	0.00000	0.00000	0.00000	0.00000	0.00000	0.00000	0.00000	0.00000	0.00000	0.00000	0.00000	0.00000	0.00000	0.00000	0.00000	0.00000	0.00000	0.00000	0.00000	0.00000	0.00002	0.00000	0.00000	0.00000	0.00000	0.00000	0.00000	0.00000	0.00000	0.00000	0.99959	0.00000	0.00039
Node7	42	TAC	0.00000	0.00000	0.00000	0.00000	0.00000	0.00000	0.00000	0.00000	0.00000	0.00000	0.00000	0.00000	0.00000	0.00000	0.00000	0.00000	0.00000	0.00000	0.00000	0.00000	0.00000	0.00000	0.00000	0.00000	0.00000	0.00000	0.00000	0.00000	0.00000	0.00000	0.00000	0.00000	0.00000	0.00000	0.00000	0.00000	0.00000	0.00000	0.00000	0.00000	0.00000	0.00000	0.00000	0.00000	0.00000	0.00000	0.00000	0.00000	0.99955	0.00045	0.00000	0.00000	0.00000	0.00000	0.00000	0.00000	0.00000	0.00000	0.00001	0.00000	0.00000
Node7	43	AAG	0.00134	0.00000	0.99789	0.00000	0.00000	0.00000	0.00000	0.00000	0.00002	0.00000	0.00065	0.00000	0.00000	0.00000	0.00000	0.00000	0.00000	0.00000	0.00001	0.00000	0.00000	0.00000	0.00000	0.00000	0.00000	0.00001	0.00007	0.00000	0.00000	0.00000	0.00000	0.00000	0.00000	0.00000	0.00001	0.00000	0.00000	0.00000	0.00000	0.00000	0.00000	0.00000	0.00000	0.00000	0.00000	0.00000	0.00000	0.00000	0.00000	0.00000	0.00000	0.00000	0.00000	0.00000	0.00000	0.00000	0.00000	0.00000	0.00000	0.00000	0.00000
Node7	44	CCT	0.00000	0.00000	0.00000	0.00000	0.00000	0.00000	0.00000	0.00000	0.00000	0.00000	0.00000	0.00000	0.00000	0.00000	0.00000	0.00000	0.00000	0.00000	0.00000	0.00000	0.02448	0.25785	0.00902	0.70860	0.00000	0.00000	0.00000	0.00000	0.00000	0.00000	0.00000	0.00000	0.00000	0.00000	0.00000	0.00000	0.00000	0.00000	0.00000	0.00002	0.00000	0.00000	0.00000	0.00000	0.00000	0.00000	0.00000	0.00000	0.00000	0.00000	0.00000	0.00001	0.00000	0.00001	0.00000	0.00000	0.00000	0.00000	0.00000	0.00000	0.00000
Node7	45	GAA	0.00002	0.00000	0.00000	0.00000	0.00000	0.00000	0.00000	0.00000	0.00000	0.00000	0.00000	0.00000	0.00000	0.00000	0.00000	0.00000	0.00003	0.00000	0.00000	0.00000	0.00000	0.00000	0.00000	0.00000	0.00000	0.00000	0.00000	0.00000	0.00000	0.00000	0.00000	0.00000	0.98409	0.00001	0.01577	0.00006	0.00000	0.00000	0.00000	0.00000	0.00000	0.00000	0.00000	0.00000	0.00000	0.00000	0.00000	0.00000	0.00000	0.00000	0.00000	0.00000	0.00000	0.00000	0.00000	0.00000	0.00000	0.00000	0.00000	0.00000	0.00000
Node7	46	GGA	0.00000	0.00000	0.00000	0.00000	0.00000	0.00000	0.00000	0.00000	0.00000	0.00000	0.00000	0.00000	0.00000	0.00000	0.00000	0.00000	0.00000	0.00000	0.00000	0.00000	0.00000	0.00000	0.00000	0.00000	0.00000	0.00000	0.00000	0.00000	0.00000	0.00000	0.00000	0.00000	0.00000	0.00000	0.00000	0.00000	0.00000	0.00000	0.00000	0.00000	0.98752	0.00032	0.00888	0.00328	0.00000	0.00000	0.00000	0.00000	0.00000	0.00000	0.00000	0.00000	0.00000	0.00000	0.00000	0.00000	0.00000	0.00000	0.00000	0.00000	0.00000
Node7	47	GGA	0.00000	0.00000	0.00000	0.00000	0.00000	0.00000	0.00000	0.00000	0.00000	0.00000	0.00000	0.00000	0.00000	0.00000	0.00000	0.00000	0.00000	0.00000	0.00000	0.00000	0.00000	0.00000	0.00000	0.00000	0.00000	0.00000	0.00000	0.00000	0.00000	0.00000	0.00000	0.00000	0.00000	0.00000	0.00000	0.00000	0.00000	0.00000	0.00000	0.00000	0.99811	0.00006	0.00095	0.00089	0.00000	0.00000	0.00000	0.00000	0.00000	0.00000	0.00000	0.00000	0.00000	0.00000	0.00000	0.00000	0.00000	0.00000	0.00000	0.00000	0.00000
Node7	48	CAA	0.00006	0.00000	0.00000	0.00000	0.00000	0.00000	0.00000	0.00000	0.00000	0.00000	0.00000	0.00000	0.00000	0.00000	0.00000	0.00000	0.99931	0.00000	0.00061	0.00000	0.00000	0.00000	0.00000	0.00000	0.00000	0.00000	0.00000	0.00000	0.00000	0.00000	0.00000	0.00000	0.00001	0.00000	0.00000	0.00000	0.00000	0.00000	0.00000	0.00000	0.00000	0.00000	0.00000	0.00000	0.00000	0.00000	0.00000	0.00000	0.00000	0.00000	0.00000	0.00000	0.00000	0.00000	0.00000	0.00000	0.00000	0.00000	0.00000	0.00000	0.00000
Node7	49	GAT	0.00000	0.00000	0.00000	0.00001	0.00000	0.00000	0.00000	0.00000	0.00000	0.00000	0.00000	0.00000	0.00000	0.00000	0.00000	0.00000	0.00000	0.00000	0.00000	0.00000	0.00000	0.00000	0.00000	0.00000	0.00000	0.00000	0.00000	0.00000	0.00000	0.00000	0.00000	0.00000	0.00002	0.00112	0.00000	0.99885	0.00000	0.00000	0.00000	0.00000	0.00000	0.00000	0.00000	0.00000	0.00000	0.00000	0.00000	0.00000	0.00000	0.00000	0.00000	0.00000	0.00000	0.00000	0.00000	0.00000	0.00000	0.00000	0.00000	0.00000	0.00000
Node7	50	ACC	0.01990	0.02314	0.02131	0.02134	0.09775	0.10122	0.03690	0.10053	0.00616	0.01673	0.00611	0.01249	0.00673	0.02237	0.02237	0.01077	0.00947	0.00487	0.01162	0.00216	0.00687	0.00738	0.00369	0.00850	0.00242	0.00256	0.00747	0.00217	0.00290	0.00969	0.01102	0.00630	0.02739	0.01430	0.03374	0.01443	0.01180	0.01441	0.00774	0.01776	0.00459	0.00573	0.00274	0.00257	0.01212	0.01868	0.02412	0.01312	0.01161	0.00555	0.01946	0.02811	0.01277	0.02616	0.01040	0.00440	0.00951	0.00256	0.00813	0.00466	0.00652
Node7	51	AGA	0.06703	0.01834	0.07234	0.01672	0.01444	0.01322	0.00632	0.00844	0.15537	0.00962	0.09321	0.00703	0.00443	0.00945	0.01758	0.00431	0.01640	0.00584	0.02033	0.00257	0.00495	0.00462	0.00287	0.00444	0.04141	0.01556	0.05644	0.03295	0.00243	0.00584	0.00798	0.00354	0.03616	0.01089	0.04882	0.00956	0.00562	0.00645	0.00531	0.00574	0.00818	0.00545	0.00448	0.00237	0.00579	0.00715	0.01197	0.00431	0.01034	0.00515	0.00756	0.00906	0.00525	0.00752	0.00455	0.00772	0.00402	0.00217	0.00493	0.00363	0.00384
Node7	52	GTA	0.00000	0.00000	0.00000	0.00000	0.00006	0.00000	0.00000	0.00000	0.00000	0.00000	0.00000	0.00000	0.00450	0.00005	0.00001	0.00099	0.00000	0.00000	0.00000	0.00000	0.00000	0.00000	0.00000	0.00000	0.00000	0.00000	0.00000	0.00000	0.00001	0.00000	0.00000	0.00000	0.00000	0.00000	0.00000	0.00000	0.00001	0.00000	0.00000	0.00000	0.00000	0.00000	0.00000	0.00000	0.98004	0.00068	0.00399	0.00962	0.00000	0.00000	0.00000	0.00000	0.00000	0.00000	0.00000	0.00000	0.00000	0.00002	0.00000	0.00000	0.00000
Node7	53	GCT	0.00000	0.00000	0.00000	0.00000	0.00000	0.00000	0.00000	0.00002	0.00000	0.00000	0.00000	0.00001	0.00000	0.00000	0.00000	0.00000	0.00000	0.00000	0.00000	0.00000	0.00003	0.00000	0.00000	0.00080	0.00000	0.00000	0.00000	0.00000	0.00000	0.00000	0.00000	0.00000	0.00000	0.00000	0.00000	0.00000	0.00122	0.00021	0.00003	0.99748	0.00000	0.00000	0.00000	0.00000	0.00000	0.00000	0.00000	0.00002	0.00000	0.00000	0.00002	0.00001	0.00000	0.00015	0.00000	0.00000	0.00000	0.00000	0.00000	0.00000	0.00000
Node7	54	CCC	0.01067	0.01506	0.01605	0.00893	0.00982	0.01920	0.00633	0.00748	0.00338	0.01117	0.00424	0.00425	0.00239	0.01389	0.00934	0.00417	0.00696	0.00650	0.01261	0.00179	0.09175	0.20995	0.07911	0.11659	0.00245	0.00314	0.00980	0.00202	0.00224	0.01004	0.01046	0.00453	0.02284	0.01869	0.03446	0.01082	0.00673	0.01647	0.00792	0.00954	0.00352	0.00899	0.00286	0.00198	0.00477	0.01253	0.01400	0.00499	0.01165	0.00386	0.01012	0.02352	0.00942	0.01397	0.00557	0.00400	0.00398	0.00135	0.00798	0.00327	0.00390
Node7	55	AAC	0.02218	0.25369	0.03082	0.11739	0.01383	0.02618	0.00844	0.01097	0.00631	0.02298	0.00750	0.00963	0.00229	0.01130	0.01279	0.00374	0.01133	0.01414	0.01840	0.00410	0.00390	0.00697	0.00306	0.00497	0.00254	0.00361	0.00846	0.00233	0.00140	0.00638	0.00685	0.00293	0.03307	0.04198	0.04658	0.02876	0.00462	0.01136	0.00516	0.00681	0.00754	0.01457	0.00500	0.00387	0.00361	0.00876	0.01025	0.00378	0.01716	0.00597	0.00860	0.01959	0.00893	0.01182	0.00694	0.00421	0.00492	0.00122	0.00705	0.00277	0.00370
Node7	56	AAG	0.10926	0.02560	0.23024	0.01823	0.01245	0.01802	0.00791	0.00836	0.02106	0.01070	0.02992	0.00531	0.00304	0.01117	0.01863	0.00405	0.01610	0.00736	0.03002	0.00248	0.00469	0.00617	0.00412	0.00511	0.00894	0.00939	0.03099	0.00738	0.00191	0.00624	0.00915	0.00328	0.04915	0.01878	0.07594	0.01459	0.00553	0.00997	0.00754	0.00719	0.00500	0.00662	0.00473	0.00197	0.00506	0.00888	0.01458	0.00451	0.01011	0.00410	0.00657	0.01127	0.00669	0.00773	0.00387	0.00555	0.00301	0.00164	0.00502	0.00411	0.00303
Node7	57	ACT	0.01969	0.02278	0.02089	0.02128	0.10066	0.10325	0.03762	0.10595	0.00606	0.01661	0.00598	0.01259	0.00664	0.02183	0.02201	0.01067	0.00931	0.00473	0.01131	0.00213	0.00675	0.00719	0.00358	0.00840	0.00235	0.00249	0.00725	0.00211	0.00282	0.00939	0.01062	0.00619	0.02680	0.01391	0.03277	0.01422	0.01168	0.01413	0.00757	0.01772	0.00444	0.00552	0.00263	0.00250	0.01199	0.01832	0.02356	0.01311	0.01122	0.00544	0.01950	0.02790	0.01265	0.02630	0.01016	0.00422	0.00938	0.00250	0.00784	0.00451	0.00639
Node7	58	CAC	0.01405	0.03818	0.02392	0.01797	0.00784	0.01973	0.00576	0.00614	0.00539	0.01210	0.00733	0.00405	0.00222	0.01396	0.01417	0.00395	0.01417	0.25046	0.03049	0.05221	0.00401	0.00812	0.00390	0.00487	0.00454	0.00731	0.01891	0.00398	0.00225	0.01231	0.01366	0.00480	0.02652	0.02218	0.04462	0.01233	0.00380	0.01185	0.00572	0.00535	0.00317	0.00924	0.00287	0.00181	0.00401	0.01215	0.01347	0.00420	0.06805	0.01964	0.00557	0.01582	0.00633	0.00790	0.00861	0.01174	0.00559	0.00149	0.02082	0.00408	0.00832
Node7	59	ATC	0.00000	0.00000	0.00000	0.00000	0.00000	0.00000	0.00000	0.00000	0.00000	0.00000	0.00000	0.00000	0.00004	0.99910	0.00000	0.00070	0.00000	0.00000	0.00000	0.00000	0.00000	0.00000	0.00000	0.00000	0.00000	0.00000	0.00000	0.00000	0.00000	0.00001	0.00001	0.00000	0.00000	0.00000	0.00000	0.00000	0.00000	0.00000	0.00000	0.00000	0.00000	0.00000	0.00000	0.00000	0.00000	0.00011	0.00003	0.00000	0.00000	0.00000	0.00000	0.00000	0.00000	0.00000	0.00000	0.00000	0.00000	0.00000	0.00000	0.00000	0.00000
Node7	60	TAT	0.00000	0.00000	0.00000	0.00000	0.00000	0.00000	0.00000	0.00000	0.00000	0.00000	0.00000	0.00000	0.00000	0.00000	0.00000	0.00000	0.00000	0.00000	0.00000	0.00000	0.00000	0.00000	0.00000	0.00000	0.00000	0.00000	0.00000	0.00000	0.00000	0.00000	0.00000	0.00000	0.00000	0.00000	0.00000	0.00000	0.00000	0.00000	0.00000	0.00000	0.00000	0.00000	0.00000	0.00000	0.00000	0.00000	0.00000	0.00000	0.35777	0.64217	0.00000	0.00000	0.00000	0.00000	0.00000	0.00001	0.00000	0.00000	0.00003	0.00000	0.00002
Node7	61	GAA	0.00001	0.00000	0.00000	0.00000	0.00000	0.00000	0.00000	0.00000	0.00000	0.00000	0.00000	0.00000	0.00000	0.00000	0.00000	0.00000	0.00001	0.00000	0.00000	0.00000	0.00000	0.00000	0.00000	0.00000	0.00000	0.00000	0.00000	0.00000	0.00000	0.00000	0.00000	0.00000	0.97941	0.00001	0.02054	0.00002	0.00000	0.00000	0.00000	0.00000	0.00000	0.00000	0.00000	0.00000	0.00000	0.00000	0.00000	0.00000	0.00000	0.00000	0.00000	0.00000	0.00000	0.00000	0.00000	0.00000	0.00000	0.00000	0.00000	0.00000	0.00000
Node7	62	TTC	0.00000	0.00000	0.00000	0.00000	0.00000	0.00000	0.00000	0.00000	0.00000	0.00000	0.00000	0.00000	0.00000	0.00000	0.00000	0.00000	0.00000	0.00001	0.00000	0.00000	0.00000	0.00000	0.00000	0.00000	0.00000	0.00000	0.00000	0.00000	0.00000	0.00002	0.00001	0.00000	0.00000	0.00000	0.00000	0.00000	0.00000	0.00000	0.00000	0.00000	0.00000	0.00000	0.00000	0.00000	0.00000	0.00000	0.00000	0.00000	0.00633	0.00007	0.00000	0.00000	0.00000	0.00000	0.00000	0.00001	0.00000	0.00000	0.99211	0.00000	0.00144
Node7	63	AAC	0.00010	0.98430	0.00038	0.01355	0.00001	0.00003	0.00001	0.00000	0.00027	0.00047	0.00051	0.00002	0.00000	0.00000	0.00000	0.00000	0.00001	0.00005	0.00005	0.00000	0.00000	0.00000	0.00000	0.00000	0.00000	0.00006	0.00001	0.00000	0.00000	0.00000	0.00000	0.00000	0.00001	0.00007	0.00002	0.00000	0.00000	0.00000	0.00000	0.00000	0.00000	0.00001	0.00000	0.00000	0.00000	0.00000	0.00000	0.00000	0.00000	0.00000	0.00000	0.00001	0.00001	0.00000	0.00000	0.00000	0.00000	0.00000	0.00000	0.00000	0.00000
Node7	64	AAT	0.00001	0.46419	0.00001	0.53567	0.00000	0.00000	0.00000	0.00000	0.00000	0.00003	0.00000	0.00002	0.00000	0.00000	0.00000	0.00000	0.00000	0.00000	0.00000	0.00000	0.00000	0.00000	0.00000	0.00000	0.00000	0.00000	0.00000	0.00000	0.00000	0.00000	0.00000	0.00000	0.00000	0.00002	0.00000	0.00003	0.00000	0.00000	0.00000	0.00000	0.00000	0.00000	0.00000	0.00000	0.00000	0.00000	0.00000	0.00000	0.00000	0.00000	0.00000	0.00000	0.00000	0.00000	0.00000	0.00000	0.00000	0.00000	0.00000	0.00000	0.00000
Node7	65	GAG	0.00000	0.00000	0.00005	0.00000	0.00000	0.00000	0.00001	0.00000	0.00000	0.00001	0.00001	0.00000	0.00000	0.00000	0.00000	0.00000	0.00000	0.00000	0.00022	0.00000	0.00000	0.00000	0.00000	0.00000	0.00000	0.00000	0.00006	0.00000	0.00000	0.00000	0.00000	0.00000	0.01502	0.00026	0.98423	0.00002	0.00000	0.00001	0.00002	0.00000	0.00000	0.00000	0.00004	0.00000	0.00000	0.00000	0.00000	0.00000	0.00000	0.00000	0.00000	0.00000	0.00000	0.00000	0.00000	0.00000	0.00000	0.00000	0.00000	0.00000	0.00000
Node7	66	CCG	0.01169	0.01217	0.01945	0.00775	0.00937	0.01769	0.00671	0.00685	0.00390	0.00863	0.00530	0.00354	0.00237	0.01219	0.01158	0.00383	0.00745	0.00568	0.01475	0.00160	0.08594	0.13894	0.16850	0.09433	0.00276	0.00367	0.01184	0.00219	0.00224	0.00890	0.01218	0.00421	0.02768	0.01839	0.04627	0.01089	0.00690	0.01632	0.01072	0.00904	0.00396	0.00869	0.00401	0.00203	0.00514	0.01154	0.01691	0.00501	0.00877	0.00306	0.00887	0.01842	0.00967	0.01154	0.00438	0.00557	0.00320	0.00139	0.00642	0.00371	0.00331
Node7	67	CAG	0.02694	0.02394	0.04654	0.01501	0.01102	0.01874	0.00853	0.00719	0.00919	0.01189	0.01307	0.00465	0.00292	0.01367	0.02334	0.00433	0.06737	0.01449	0.17030	0.00438	0.00531	0.00764	0.00492	0.00551	0.00702	0.00779	0.02806	0.00514	0.00287	0.01081	0.01586	0.00510	0.06332	0.02572	0.10341	0.01738	0.00611	0.01284	0.01005	0.00717	0.00468	0.00807	0.00464	0.00202	0.00550	0.01109	0.01797	0.00495	0.01458	0.00517	0.00705	0.01356	0.00830	0.00823	0.00509	0.00739	0.00378	0.00197	0.00729	0.00531	0.00378
Node7	68	AAA	0.98854	0.00000	0.01123	0.00005	0.00000	0.00000	0.00000	0.00000	0.00009	0.00000	0.00003	0.00000	0.00000	0.00000	0.00000	0.00000	0.00002	0.00000	0.00000	0.00000	0.00000	0.00000	0.00000	0.00000	0.00001	0.00000	0.00000	0.00000	0.00000	0.00000	0.00000	0.00000	0.00002	0.00000	0.00000	0.00000	0.00000	0.00000	0.00000	0.00000	0.00000	0.00000	0.00000	0.00000	0.00000	0.00000	0.00000	0.00000	0.00000	0.00000	0.00000	0.00000	0.00000	0.00000	0.00000	0.00000	0.00000	0.00000	0.00000	0.00000	0.00000
Node7	69	CCC	0.00676	0.00656	0.00920	0.00519	0.00613	0.01012	0.00358	0.00491	0.00162	0.00548	0.00199	0.00262	0.00113	0.00528	0.00423	0.00189	0.00462	0.00315	0.00731	0.00110	0.14197	0.21978	0.14491	0.21682	0.00143	0.00168	0.00584	0.00111	0.00145	0.00499	0.00526	0.00309	0.01325	0.00973	0.01990	0.00612	0.00452	0.00946	0.00508	0.00694	0.00172	0.00407	0.00141	0.00101	0.00250	0.00585	0.00669	0.00295	0.00437	0.00171	0.00752	0.01433	0.00592	0.01109	0.00203	0.00193	0.00162	0.00065	0.00309	0.00139	0.00193
Node7	70	CGG	0.00000	0.00000	0.00003	0.00000	0.00000	0.00000	0.00000	0.00000	0.00001	0.00000	0.00055	0.00000	0.00000	0.00000	0.00000	0.00000	0.00000	0.00001	0.00006	0.00000	0.00000	0.00000	0.00000	0.00000	0.00137	0.00207	0.99567	0.00021	0.00000	0.00000	0.00000	0.00000	0.00000	0.00000	0.00001	0.00000	0.00000	0.00000	0.00000	0.00000	0.00000	0.00000	0.00000	0.00000	0.00000	0.00000	0.00000	0.00000	0.00000	0.00000	0.00000	0.00000	0.00000	0.00000	0.00000	0.00000	0.00000	0.00000	0.00000	0.00000	0.00000
Node7	71	GAA	0.00001	0.00000	0.00000	0.00000	0.00000	0.00000	0.00000	0.00000	0.00000	0.00000	0.00000	0.00000	0.00000	0.00000	0.00000	0.00000	0.00001	0.00000	0.00000	0.00000	0.00000	0.00000	0.00000	0.00000	0.00000	0.00000	0.00000	0.00000	0.00000	0.00000	0.00000	0.00000	0.99672	0.00000	0.00325	0.00001	0.00000	0.00000	0.00000	0.00000	0.00000	0.00000	0.00000	0.00000	0.00000	0.00000	0.00000	0.00000	0.00000	0.00000	0.00000	0.00000	0.00000	0.00000	0.00000	0.00000	0.00000	0.00000	0.00000	0.00000	0.00000
Node7	72	CTT	0.00000	0.00000	0.00000	0.00000	0.00000	0.00000	0.00000	0.00000	0.00000	0.00000	0.00000	0.00000	0.00000	0.00000	0.00000	0.00001	0.00000	0.00000	0.00000	0.00000	0.00000	0.00000	0.00000	0.00000	0.00000	0.00000	0.00000	0.00000	0.00071	0.00090	0.00009	0.99781	0.00000	0.00000	0.00000	0.00000	0.00000	0.00000	0.00000	0.00000	0.00000	0.00000	0.00000	0.00000	0.00000	0.00000	0.00000	0.00000	0.00000	0.00000	0.00000	0.00000	0.00000	0.00000	0.00000	0.00000	0.00000	0.00019	0.00000	0.00027	0.00002
Node7	73	GAG	0.00000	0.00001	0.00004	0.00000	0.00000	0.00000	0.00001	0.00000	0.00000	0.00001	0.00000	0.00000	0.00000	0.00000	0.00000	0.00000	0.00000	0.00000	0.00017	0.00000	0.00000	0.00000	0.00001	0.00000	0.00000	0.00000	0.00003	0.00000	0.00000	0.00000	0.00000	0.00000	0.02030	0.00388	0.97517	0.00033	0.00000	0.00001	0.00001	0.00000	0.00000	0.00000	0.00000	0.00000	0.00000	0.00000	0.00000	0.00000	0.00000	0.00000	0.00000	0.00000	0.00000	0.00000	0.00000	0.00000	0.00000	0.00000	0.00000	0.00000	0.00000
Node7	74	AGT	0.00000	0.00000	0.00000	0.00000	0.00000	0.00000	0.00000	0.00000	0.00000	0.00643	0.00000	0.99353	0.00000	0.00000	0.00000	0.00000	0.00000	0.00000	0.00000	0.00000	0.00000	0.00000	0.00000	0.00000	0.00000	0.00000	0.00000	0.00000	0.00000	0.00000	0.00000	0.00000	0.00000	0.00000	0.00000	0.00000	0.00000	0.00000	0.00000	0.00000	0.00000	0.00000	0.00000	0.00000	0.00000	0.00000	0.00000	0.00000	0.00000	0.00000	0.00001	0.00000	0.00000	0.00002	0.00000	0.00000	0.00000	0.00000	0.00000	0.00000	0.00000
Node7	75	CCT	0.00000	0.00000	0.00000	0.00001	0.00000	0.00000	0.00000	0.00000	0.00000	0.00000	0.00000	0.00000	0.00000	0.00000	0.00000	0.00000	0.00000	0.00000	0.00000	0.00000	0.00510	0.00455	0.00058	0.98951	0.00002	0.00000	0.00000	0.00016	0.00000	0.00000	0.00000	0.00000	0.00000	0.00000	0.00000	0.00000	0.00000	0.00000	0.00000	0.00001	0.00000	0.00000	0.00000	0.00000	0.00000	0.00000	0.00000	0.00000	0.00000	0.00000	0.00000	0.00000	0.00000	0.00003	0.00000	0.00000	0.00000	0.00000	0.00000	0.00000	0.00000
Node7	76	TTC	0.00000	0.00000	0.00000	0.00000	0.00000	0.00000	0.00000	0.00000	0.00000	0.00000	0.00000	0.00000	0.00000	0.00000	0.00000	0.00000	0.00000	0.00000	0.00000	0.00000	0.00000	0.00000	0.00000	0.00000	0.00000	0.00000	0.00000	0.00000	0.00000	0.00000	0.00000	0.00000	0.00000	0.00000	0.00000	0.00000	0.00000	0.00000	0.00000	0.00000	0.00000	0.00000	0.00000	0.00000	0.00000	0.00000	0.00000	0.00000	0.00010	0.00002	0.00000	0.00000	0.00000	0.00000	0.00000	0.00001	0.00000	0.00000	0.67832	0.00000	0.32154
Node7	77	CAG	0.00001	0.00000	0.00012	0.00000	0.00000	0.00000	0.00000	0.00000	0.00000	0.00002	0.00005	0.00000	0.00000	0.00000	0.00000	0.00000	0.01293	0.00002	0.98561	0.00000	0.00000	0.00000	0.00000	0.00000	0.00004	0.00011	0.00093	0.00005	0.00000	0.00000	0.00000	0.00000	0.00001	0.00000	0.00009	0.00000	0.00000	0.00000	0.00000	0.00000	0.00000	0.00000	0.00000	0.00000	0.00000	0.00000	0.00000	0.00000	0.00000	0.00000	0.00000	0.00000	0.00000	0.00000	0.00000	0.00000	0.00000	0.00000	0.00000	0.00000	0.00000
Node7	78	GGC	0.00000	0.00000	0.00000	0.00000	0.00000	0.00000	0.00000	0.00000	0.00000	0.00000	0.00000	0.00000	0.00000	0.00000	0.00000	0.00000	0.00000	0.00000	0.00000	0.00000	0.00000	0.00000	0.00000	0.00000	0.00000	0.00000	0.00000	0.00000	0.00000	0.00000	0.00000	0.00000	0.00000	0.00000	0.00000	0.00000	0.00000	0.00000	0.00000	0.00000	0.00005	0.99864	0.00042	0.00089	0.00000	0.00000	0.00000	0.00000	0.00000	0.00000	0.00000	0.00000	0.00000	0.00000	0.00000	0.00000	0.00000	0.00000	0.00000	0.00000	0.00000
Node7	79	CGG	0.00000	0.00000	0.00000	0.00000	0.00000	0.00000	0.00000	0.00000	0.00000	0.00000	0.00007	0.00000	0.00000	0.00000	0.00000	0.00000	0.00000	0.00000	0.00000	0.00000	0.00000	0.00000	0.00000	0.00000	0.00017	0.00032	0.99940	0.00003	0.00000	0.00000	0.00000	0.00000	0.00000	0.00000	0.00000	0.00000	0.00000	0.00000	0.00000	0.00000	0.00000	0.00000	0.00000	0.00000	0.00000	0.00000	0.00000	0.00000	0.00000	0.00000	0.00000	0.00000	0.00000	0.00000	0.00000	0.00000	0.00000	0.00000	0.00000	0.00000	0.00000
Node7	80	CTT	0.00000	0.00000	0.00000	0.00000	0.00000	0.00000	0.00000	0.00000	0.00000	0.00000	0.00000	0.00000	0.00000	0.00000	0.00000	0.00001	0.00000	0.00000	0.00000	0.00000	0.00000	0.00000	0.00000	0.00000	0.00000	0.00000	0.00000	0.00000	0.00130	0.00291	0.00019	0.99522	0.00000	0.00000	0.00000	0.00000	0.00000	0.00000	0.00000	0.00000	0.00000	0.00000	0.00000	0.00000	0.00000	0.00000	0.00000	0.00000	0.00000	0.00000	0.00000	0.00000	0.00000	0.00000	0.00000	0.00000	0.00000	0.00011	0.00000	0.00026	0.00000
Node7	81	GAG	0.00008	0.00001	0.00018	0.00001	0.00000	0.00000	0.00001	0.00000	0.00000	0.00002	0.00001	0.00000	0.00000	0.00000	0.00000	0.00000	0.00269	0.00001	0.01271	0.00000	0.00000	0.00000	0.00000	0.00000	0.00000	0.00000	0.00006	0.00000	0.00000	0.00000	0.00000	0.00000	0.40586	0.00033	0.57780	0.00014	0.00000	0.00001	0.00002	0.00000	0.00000	0.00000	0.00000	0.00000	0.00000	0.00000	0.00000	0.00000	0.00000	0.00000	0.00000	0.00000	0.00000	0.00000	0.00000	0.00000	0.00000	0.00000	0.00000	0.00000	0.00000
Node7	82	TGG	0.00000	0.00000	0.00000	0.00000	0.00000	0.00000	0.00000	0.00000	0.00000	0.00000	0.00000	0.00000	0.00000	0.00000	0.00000	0.00000	0.00000	0.00000	0.00000	0.00000	0.00000	0.00000	0.00000	0.00000	0.00000	0.00000	0.00000	0.00000	0.00000	0.00000	0.00000	0.00000	0.00000	0.00000	0.00000	0.00000	0.00000	0.00000	0.00000	0.00000	0.00000	0.00000	0.00000	0.00000	0.00000	0.00000	0.00000	0.00000	0.00000	0.00000	0.00000	0.00000	0.00000	0.00000	0.00000	1.00000	0.00000	0.00000	0.00000	0.00000	0.00000
Node7	83	AAT	0.00001	0.19873	0.00000	0.80122	0.00000	0.00000	0.00000	0.00000	0.00000	0.00001	0.00000	0.00001	0.00000	0.00000	0.00000	0.00000	0.00000	0.00000	0.00000	0.00000	0.00000	0.00000	0.00000	0.00000	0.00000	0.00000	0.00000	0.00000	0.00000	0.00000	0.00000	0.00000	0.00000	0.00000	0.00000	0.00001	0.00000	0.00000	0.00000	0.00000	0.00000	0.00000	0.00000	0.00000	0.00000	0.00000	0.00000	0.00000	0.00000	0.00000	0.00000	0.00000	0.00000	0.00000	0.00000	0.00000	0.00000	0.00000	0.00000	0.00000	0.00000
Node7	84	GGG	0.00000	0.00000	0.00000	0.00000	0.00000	0.00000	0.00000	0.00000	0.00000	0.00000	0.00000	0.00000	0.00000	0.00000	0.00000	0.00000	0.00000	0.00000	0.00000	0.00000	0.00000	0.00000	0.00000	0.00000	0.00000	0.00000	0.00000	0.00000	0.00000	0.00000	0.00000	0.00000	0.00000	0.00000	0.00000	0.00000	0.00000	0.00000	0.00000	0.00000	0.13898	0.01515	0.84228	0.00358	0.00000	0.00000	0.00000	0.00000	0.00000	0.00000	0.00000	0.00000	0.00000	0.00000	0.00000	0.00000	0.00000	0.00000	0.00000	0.00000	0.00000
Node7	85	AGT	0.00000	0.00000	0.00000	0.00000	0.00000	0.00000	0.00000	0.00000	0.00000	0.00245	0.00000	0.99754	0.00000	0.00000	0.00000	0.00000	0.00000	0.00000	0.00000	0.00000	0.00000	0.00000	0.00000	0.00000	0.00000	0.00000	0.00000	0.00000	0.00000	0.00000	0.00000	0.00000	0.00000	0.00000	0.00000	0.00000	0.00000	0.00000	0.00000	0.00000	0.00000	0.00000	0.00000	0.00000	0.00000	0.00000	0.00000	0.00000	0.00000	0.00000	0.00000	0.00000	0.00000	0.00000	0.00000	0.00000	0.00000	0.00000	0.00000	0.00000	0.00000
Node7	86	GCA	0.00000	0.00000	0.00000	0.00000	0.00000	0.00000	0.00000	0.00000	0.00000	0.00000	0.00000	0.00000	0.00000	0.00000	0.00000	0.00000	0.00000	0.00000	0.00000	0.00000	0.00000	0.00000	0.00000	0.00000	0.00000	0.00000	0.00000	0.00000	0.00000	0.00000	0.00000	0.00000	0.00000	0.00000	0.00000	0.00000	0.99760	0.00047	0.00029	0.00161	0.00000	0.00000	0.00000	0.00000	0.00000	0.00000	0.00000	0.00000	0.00000	0.00000	0.00001	0.00000	0.00000	0.00000	0.00000	0.00000	0.00000	0.00000	0.00000	0.00000	0.00000
Node7	87	GAT	0.00000	0.00000	0.00000	0.00000	0.00000	0.00000	0.00000	0.00000	0.00000	0.00000	0.00000	0.00000	0.00000	0.00000	0.00000	0.00000	0.00000	0.00000	0.00000	0.00000	0.00000	0.00000	0.00000	0.00000	0.00000	0.00000	0.00000	0.00000	0.00000	0.00000	0.00000	0.00000	0.00001	0.00782	0.00000	0.99217	0.00000	0.00000	0.00000	0.00000	0.00000	0.00000	0.00000	0.00000	0.00000	0.00000	0.00000	0.00000	0.00000	0.00000	0.00000	0.00000	0.00000	0.00000	0.00000	0.00000	0.00000	0.00000	0.00000	0.00000	0.00000
Node7	88	ATG	0.00000	0.00000	0.00000	0.00000	0.00000	0.00000	0.00000	0.00000	0.00000	0.00000	0.00000	0.00000	0.00000	0.00000	1.00000	0.00000	0.00000	0.00000	0.00000	0.00000	0.00000	0.00000	0.00000	0.00000	0.00000	0.00000	0.00000	0.00000	0.00000	0.00000	0.00000	0.00000	0.00000	0.00000	0.00000	0.00000	0.00000	0.00000	0.00000	0.00000	0.00000	0.00000	0.00000	0.00000	0.00000	0.00000	0.00000	0.00000	0.00000	0.00000	0.00000	0.00000	0.00000	0.00000	0.00000	0.00000	0.00000	0.00000	0.00000	0.00000	0.00000
Node7	89	CAG	0.00000	0.00000	0.00000	0.00000	0.00000	0.00000	0.00000	0.00000	0.00000	0.00000	0.00000	0.00000	0.00000	0.00000	0.00000	0.00000	0.00004	0.00000	0.99996	0.00000	0.00000	0.00000	0.00000	0.00000	0.00000	0.00000	0.00000	0.00000	0.00000	0.00000	0.00000	0.00000	0.00000	0.00000	0.00000	0.00000	0.00000	0.00000	0.00000	0.00000	0.00000	0.00000	0.00000	0.00000	0.00000	0.00000	0.00000	0.00000	0.00000	0.00000	0.00000	0.00000	0.00000	0.00000	0.00000	0.00000	0.00000	0.00000	0.00000	0.00000	0.00000
Node7	90	GAC	0.00000	0.00000	0.00000	0.00000	0.00000	0.00000	0.00000	0.00000	0.00000	0.00000	0.00000	0.00000	0.00000	0.00000	0.00000	0.00000	0.00000	0.00000	0.00000	0.00000	0.00000	0.00000	0.00000	0.00000	0.00000	0.00000	0.00000	0.00000	0.00000	0.00000	0.00000	0.00000	0.00000	0.99971	0.00000	0.00028	0.00000	0.00000	0.00000	0.00000	0.00000	0.00000	0.00000	0.00000	0.00000	0.00000	0.00000	0.00000	0.00000	0.00000	0.00000	0.00000	0.00000	0.00000	0.00000	0.00000	0.00000	0.00000	0.00000	0.00000	0.00000
Node7	91	GTC	0.00000	0.00000	0.00000	0.00000	0.00000	0.00000	0.00000	0.00000	0.00000	0.00000	0.00000	0.00000	0.00000	0.00030	0.00000	0.00000	0.00000	0.00000	0.00000	0.00000	0.00000	0.00000	0.00000	0.00000	0.00000	0.00000	0.00000	0.00000	0.00000	0.00001	0.00000	0.00000	0.00000	0.00000	0.00000	0.00000	0.00000	0.00000	0.00000	0.00000	0.00000	0.00000	0.00000	0.00000	0.00025	0.98098	0.01790	0.00055	0.00000	0.00000	0.00000	0.00000	0.00000	0.00000	0.00000	0.00000	0.00000	0.00000	0.00000	0.00000	0.00000
Node7	92	TCC	0.00000	0.00000	0.00000	0.00000	0.00000	0.00000	0.00000	0.00000	0.00000	0.00001	0.00000	0.00000	0.00000	0.00000	0.00000	0.00000	0.00000	0.00000	0.00000	0.00000	0.00000	0.00000	0.00000	0.00000	0.00000	0.00000	0.00000	0.00000	0.00000	0.00000	0.00000	0.00000	0.00000	0.00000	0.00000	0.00000	0.00000	0.00000	0.00000	0.00000	0.00000	0.00000	0.00000	0.00000	0.00000	0.00000	0.00000	0.00000	0.00000	0.00000	0.00002	0.99968	0.00020	0.00009	0.00000	0.00000	0.00000	0.00000	0.00000	0.00000	0.00000
Node7	93	ATC	0.00000	0.00000	0.00000	0.00000	0.00000	0.00000	0.00000	0.00000	0.00000	0.00000	0.00000	0.00000	0.00001	0.99975	0.00000	0.00018	0.00000	0.00000	0.00000	0.00000	0.00000	0.00000	0.00000	0.00000	0.00000	0.00000	0.00000	0.00000	0.00000	0.00001	0.00000	0.00000	0.00000	0.00000	0.00000	0.00000	0.00000	0.00000	0.00000	0.00000	0.00000	0.00000	0.00000	0.00000	0.00000	0.00004	0.00001	0.00000	0.00000	0.00000	0.00000	0.00000	0.00000	0.00000	0.00000	0.00000	0.00000	0.00000	0.00000	0.00000	0.00000
Node7	94	TCG	0.00000	0.00000	0.00000	0.00000	0.00000	0.00006	0.00005	0.00000	0.00000	0.00021	0.00000	0.00000	0.00000	0.00000	0.00000	0.00000	0.00000	0.00000	0.00000	0.00000	0.00000	0.00000	0.00000	0.00000	0.00000	0.00000	0.00000	0.00000	0.00000	0.00000	0.00000	0.00000	0.00000	0.00000	0.00000	0.00000	0.00000	0.00001	0.00001	0.00000	0.00000	0.00000	0.00000	0.00000	0.00000	0.00000	0.00000	0.00000	0.00000	0.00000	0.00124	0.01350	0.98379	0.00112	0.00000	0.00000	0.00000	0.00000	0.00000	0.00000	0.00000
Node7	95	GTC	0.00000	0.00000	0.00000	0.00000	0.00000	0.00002	0.00000	0.00000	0.00000	0.00000	0.00000	0.00000	0.00000	0.00083	0.00000	0.00001	0.00000	0.00000	0.00000	0.00000	0.00000	0.00000	0.00000	0.00000	0.00000	0.00000	0.00000	0.00000	0.00000	0.00002	0.00001	0.00000	0.00000	0.00000	0.00000	0.00000	0.00000	0.00001	0.00000	0.00000	0.00000	0.00000	0.00000	0.00000	0.00323	0.96744	0.02447	0.00395	0.00000	0.00000	0.00000	0.00000	0.00000	0.00000	0.00000	0.00000	0.00000	0.00000	0.00000	0.00000	0.00000
Node7	96	CTA	0.00000	0.00000	0.00000	0.00000	0.00000	0.00000	0.00000	0.00000	0.00000	0.00000	0.00000	0.00000	0.00000	0.00000	0.00000	0.00000	0.00000	0.00000	0.00000	0.00000	0.00000	0.00000	0.00000	0.00000	0.00000	0.00000	0.00000	0.00000	0.99401	0.00145	0.00057	0.00228	0.00000	0.00000	0.00000	0.00000	0.00000	0.00000	0.00000	0.00000	0.00000	0.00000	0.00000	0.00000	0.00000	0.00000	0.00000	0.00000	0.00000	0.00000	0.00000	0.00000	0.00000	0.00000	0.00000	0.00000	0.00000	0.00097	0.00000	0.00070	0.00000
Node7	97	AAC	0.00000	0.99812	0.00000	0.00187	0.00000	0.00000	0.00000	0.00000	0.00000	0.00000	0.00000	0.00000	0.00000	0.00000	0.00000	0.00000	0.00000	0.00000	0.00000	0.00000	0.00000	0.00000	0.00000	0.00000	0.00000	0.00000	0.00000	0.00000	0.00000	0.00000	0.00000	0.00000	0.00000	0.00000	0.00000	0.00000	0.00000	0.00000	0.00000	0.00000	0.00000	0.00000	0.00000	0.00000	0.00000	0.00000	0.00000	0.00000	0.00000	0.00000	0.00000	0.00000	0.00000	0.00000	0.00000	0.00000	0.00000	0.00000	0.00000	0.00000	0.00000
Node7	98	ATC	0.00000	0.00000	0.00000	0.00000	0.00000	0.00000	0.00000	0.00000	0.00000	0.00000	0.00000	0.00000	0.00001	0.99321	0.00000	0.00013	0.00000	0.00000	0.00000	0.00000	0.00000	0.00000	0.00000	0.00000	0.00000	0.00000	0.00000	0.00000	0.00000	0.00003	0.00001	0.00000	0.00000	0.00000	0.00000	0.00000	0.00000	0.00000	0.00000	0.00000	0.00000	0.00000	0.00000	0.00000	0.00000	0.00629	0.00032	0.00000	0.00000	0.00000	0.00000	0.00000	0.00000	0.00000	0.00000	0.00000	0.00000	0.00000	0.00000	0.00000	0.00000
Node7	99	TCC	0.00000	0.00001	0.00000	0.00001	0.00016	0.00092	0.00012	0.00034	0.00000	0.00545	0.00000	0.00084	0.00000	0.00000	0.00000	0.00000	0.00000	0.00000	0.00000	0.00000	0.00000	0.00001	0.00000	0.00000	0.00000	0.00000	0.00000	0.00000	0.00000	0.00000	0.00000	0.00000	0.00000	0.00000	0.00000	0.00000	0.00001	0.00005	0.00000	0.00003	0.00000	0.00000	0.00000	0.00000	0.00000	0.00000	0.00000	0.00000	0.00000	0.00000	0.01386	0.76383	0.02160	0.19272	0.00001	0.00000	0.00001	0.00000	0.00000	0.00000	0.00000
Node7	100	CTG	0.00000	0.00000	0.00000	0.00000	0.00000	0.00000	0.00001	0.00000	0.00000	0.00000	0.00000	0.00000	0.00001	0.00089	0.05320	0.00001	0.00000	0.00000	0.00002	0.00000	0.00000	0.00000	0.00000	0.00000	0.00000	0.00000	0.00001	0.00000	0.00235	0.01560	0.90385	0.00183	0.00000	0.00000	0.00000	0.00000	0.00000	0.00000	0.00003	0.00000	0.00000	0.00000	0.00000	0.00000	0.00000	0.00007	0.00054	0.00000	0.00000	0.00000	0.00000	0.00000	0.00000	0.00000	0.00000	0.00001	0.00000	0.00017	0.00010	0.02126	0.00000
Node7	101	AAT	0.00001	0.19502	0.00000	0.80491	0.00000	0.00000	0.00000	0.00000	0.00000	0.00001	0.00000	0.00001	0.00000	0.00000	0.00000	0.00000	0.00000	0.00000	0.00000	0.00000	0.00000	0.00000	0.00000	0.00000	0.00000	0.00000	0.00000	0.00000	0.00000	0.00000	0.00000	0.00000	0.00000	0.00000	0.00000	0.00002	0.00000	0.00000	0.00000	0.00000	0.00000	0.00000	0.00000	0.00000	0.00000	0.00000	0.00000	0.00000	0.00000	0.00000	0.00000	0.00000	0.00000	0.00000	0.00000	0.00000	0.00000	0.00000	0.00000	0.00000	0.00000
Node7	102	GAT	0.00000	0.00000	0.00000	0.00000	0.00000	0.00000	0.00000	0.00000	0.00000	0.00000	0.00000	0.00000	0.00000	0.00000	0.00000	0.00000	0.00000	0.00000	0.00000	0.00000	0.00000	0.00000	0.00000	0.00000	0.00000	0.00000	0.00000	0.00000	0.00000	0.00000	0.00000	0.00000	0.00000	0.00014	0.00000	0.99986	0.00000	0.00000	0.00000	0.00000	0.00000	0.00000	0.00000	0.00000	0.00000	0.00000	0.00000	0.00000	0.00000	0.00000	0.00000	0.00000	0.00000	0.00000	0.00000	0.00000	0.00000	0.00000	0.00000	0.00000	0.00000
Node7	103	TCG	0.00000	0.00000	0.00000	0.00000	0.00000	0.00000	0.00000	0.00000	0.00000	0.00004	0.00000	0.00000	0.00000	0.00000	0.00000	0.00000	0.00000	0.00000	0.00000	0.00000	0.00000	0.00000	0.00000	0.00000	0.00000	0.00000	0.00000	0.00000	0.00000	0.00000	0.00000	0.00000	0.00000	0.00000	0.00000	0.00000	0.00000	0.00000	0.00000	0.00000	0.00000	0.00000	0.00000	0.00000	0.00000	0.00000	0.00000	0.00000	0.00000	0.00000	0.04501	0.00801	0.94477	0.00216	0.00000	0.00000	0.00000	0.00000	0.00000	0.00000	0.00000
Node7	104	GGG	0.00000	0.00000	0.00000	0.00000	0.00000	0.00000	0.00000	0.00000	0.00000	0.00000	0.00000	0.00000	0.00000	0.00000	0.00000	0.00000	0.00000	0.00000	0.00000	0.00000	0.00000	0.00000	0.00000	0.00000	0.00000	0.00000	0.00000	0.00000	0.00000	0.00000	0.00000	0.00000	0.00000	0.00000	0.00000	0.00000	0.00000	0.00000	0.00000	0.00000	0.00038	0.00028	0.99922	0.00012	0.00000	0.00000	0.00000	0.00000	0.00000	0.00000	0.00000	0.00000	0.00000	0.00000	0.00000	0.00000	0.00000	0.00000	0.00000	0.00000	0.00000
Node7	105	ATC	0.00000	0.00000	0.00000	0.00000	0.00000	0.00000	0.00000	0.00000	0.00000	0.00000	0.00000	0.00000	0.00209	0.77818	0.00005	0.21848	0.00000	0.00000	0.00000	0.00000	0.00000	0.00000	0.00000	0.00000	0.00000	0.00000	0.00000	0.00000	0.00000	0.00010	0.00004	0.00002	0.00000	0.00000	0.00000	0.00000	0.00000	0.00000	0.00000	0.00000	0.00000	0.00000	0.00000	0.00000	0.00002	0.00058	0.00033	0.00008	0.00000	0.00000	0.00000	0.00000	0.00000	0.00000	0.00000	0.00000	0.00000	0.00000	0.00000	0.00001	0.00000
Node7	106	TAC	0.00000	0.00000	0.00000	0.00000	0.00000	0.00000	0.00000	0.00000	0.00000	0.00000	0.00000	0.00000	0.00000	0.00000	0.00000	0.00000	0.00000	0.00000	0.00000	0.00000	0.00000	0.00000	0.00000	0.00000	0.00000	0.00000	0.00000	0.00000	0.00000	0.00000	0.00000	0.00000	0.00000	0.00000	0.00000	0.00000	0.00000	0.00000	0.00000	0.00000	0.00000	0.00000	0.00000	0.00000	0.00000	0.00000	0.00000	0.00000	0.99910	0.00089	0.00000	0.00000	0.00000	0.00000	0.00000	0.00000	0.00000	0.00000	0.00001	0.00000	0.00000
Node7	107	ACC	0.00000	0.00000	0.00000	0.00000	0.00507	0.89359	0.00774	0.09352	0.00000	0.00003	0.00000	0.00000	0.00000	0.00000	0.00000	0.00000	0.00000	0.00000	0.00000	0.00000	0.00000	0.00000	0.00000	0.00000	0.00000	0.00000	0.00000	0.00000	0.00000	0.00000	0.00000	0.00000	0.00000	0.00000	0.00000	0.00000	0.00000	0.00000	0.00000	0.00000	0.00000	0.00000	0.00000	0.00000	0.00000	0.00000	0.00000	0.00000	0.00000	0.00000	0.00000	0.00003	0.00000	0.00000	0.00000	0.00000	0.00000	0.00000	0.00000	0.00000	0.00000
Node7	108	TGC	0.00000	0.00000	0.00000	0.00000	0.00000	0.00000	0.00000	0.00000	0.00000	0.00000	0.00000	0.00000	0.00000	0.00000	0.00000	0.00000	0.00000	0.00000	0.00000	0.00000	0.00000	0.00000	0.00000	0.00000	0.00000	0.00000	0.00000	0.00000	0.00000	0.00000	0.00000	0.00000	0.00000	0.00000	0.00000	0.00000	0.00000	0.00000	0.00000	0.00000	0.00000	0.00000	0.00000	0.00000	0.00000	0.00000	0.00000	0.00000	0.00000	0.00000	0.00000	0.00000	0.00000	0.00000	0.66970	0.00000	0.33030	0.00000	0.00000	0.00000	0.00000
Node7	109	AAC	0.00001	0.63258	0.00001	0.36731	0.00000	0.00000	0.00000	0.00000	0.00000	0.00003	0.00000	0.00001	0.00000	0.00000	0.00000	0.00000	0.00000	0.00000	0.00000	0.00000	0.00000	0.00000	0.00000	0.00000	0.00000	0.00000	0.00000	0.00000	0.00000	0.00000	0.00000	0.00000	0.00000	0.00002	0.00000	0.00002	0.00000	0.00000	0.00000	0.00000	0.00000	0.00000	0.00000	0.00000	0.00000	0.00000	0.00000	0.00000	0.00000	0.00000	0.00000	0.00000	0.00000	0.00000	0.00000	0.00000	0.00000	0.00000	0.00000	0.00000	0.00000
Node7	110	GTC	0.00000	0.00000	0.00000	0.00000	0.00001	0.00002	0.00000	0.00000	0.00000	0.00000	0.00000	0.00000	0.00086	0.01964	0.00005	0.00144	0.00000	0.00000	0.00000	0.00000	0.00000	0.00000	0.00000	0.00000	0.00000	0.00000	0.00000	0.00000	0.00001	0.00006	0.00004	0.00001	0.00000	0.00000	0.00000	0.00000	0.00000	0.00001	0.00000	0.00000	0.00000	0.00000	0.00000	0.00000	0.21211	0.62267	0.12124	0.02180	0.00000	0.00000	0.00000	0.00000	0.00000	0.00000	0.00000	0.00000	0.00000	0.00000	0.00001	0.00001	0.00000
Node7	111	ACT	0.00000	0.00000	0.00000	0.00000	0.02377	0.25259	0.01189	0.71155	0.00000	0.00004	0.00000	0.00002	0.00000	0.00000	0.00000	0.00000	0.00000	0.00000	0.00000	0.00000	0.00000	0.00000	0.00000	0.00000	0.00000	0.00000	0.00000	0.00000	0.00000	0.00000	0.00000	0.00000	0.00000	0.00000	0.00000	0.00000	0.00000	0.00000	0.00000	0.00000	0.00000	0.00000	0.00000	0.00000	0.00000	0.00000	0.00000	0.00000	0.00000	0.00000	0.00001	0.00004	0.00001	0.00004	0.00000	0.00000	0.00000	0.00000	0.00000	0.00000	0.00000
Node7	112	CGG	0.00000	0.00000	0.00000	0.00000	0.00000	0.00000	0.00000	0.00000	0.00000	0.00000	0.00003	0.00000	0.00000	0.00000	0.00000	0.00000	0.00000	0.00000	0.00000	0.00000	0.00000	0.00000	0.00000	0.00000	0.00008	0.00016	0.99972	0.00001	0.00000	0.00000	0.00000	0.00000	0.00000	0.00000	0.00000	0.00000	0.00000	0.00000	0.00000	0.00000	0.00000	0.00000	0.00000	0.00000	0.00000	0.00000	0.00000	0.00000	0.00000	0.00000	0.00000	0.00000	0.00000	0.00000	0.00000	0.00000	0.00000	0.00000	0.00000	0.00000	0.00000
Node7	113	GAA	0.00003	0.00000	0.00000	0.00000	0.00000	0.00000	0.00000	0.00000	0.00000	0.00000	0.00000	0.00000	0.00000	0.00000	0.00000	0.00000	0.00004	0.00000	0.00001	0.00000	0.00000	0.00000	0.00000	0.00000	0.00000	0.00000	0.00000	0.00000	0.00000	0.00000	0.00000	0.00000	0.96324	0.00003	0.03657	0.00008	0.00000	0.00000	0.00000	0.00000	0.00000	0.00000	0.00000	0.00000	0.00000	0.00000	0.00000	0.00000	0.00000	0.00000	0.00000	0.00000	0.00000	0.00000	0.00000	0.00000	0.00000	0.00000	0.00000	0.00000	0.00000
Node7	114	TTC	0.00000	0.00000	0.00000	0.00000	0.00000	0.00000	0.00000	0.00000	0.00000	0.00000	0.00000	0.00000	0.00000	0.00000	0.00000	0.00000	0.00000	0.00000	0.00000	0.00000	0.00000	0.00000	0.00000	0.00000	0.00000	0.00000	0.00000	0.00000	0.00000	0.00000	0.00000	0.00000	0.00000	0.00000	0.00000	0.00000	0.00000	0.00000	0.00000	0.00000	0.00000	0.00000	0.00000	0.00000	0.00000	0.00000	0.00000	0.00000	0.00003	0.00000	0.00000	0.00000	0.00000	0.00000	0.00000	0.00000	0.00000	0.00000	0.99752	0.00000	0.00245
Node7	115	CTC	0.00000	0.00016	0.00000	0.00000	0.00000	0.00016	0.00000	0.00000	0.00000	0.00003	0.00000	0.00000	0.00000	0.00057	0.00018	0.00000	0.00000	0.00006	0.00008	0.00000	0.00000	0.00002	0.00000	0.00000	0.00000	0.00001	0.00004	0.00000	0.00033	0.98989	0.00573	0.00161	0.00000	0.00002	0.00000	0.00000	0.00000	0.00014	0.00000	0.00000	0.00000	0.00001	0.00000	0.00000	0.00000	0.00031	0.00003	0.00000	0.00004	0.00000	0.00000	0.00002	0.00000	0.00000	0.00001	0.00000	0.00000	0.00001	0.00012	0.00039	0.00000
Node7	116	TTT	0.00000	0.00000	0.00000	0.00000	0.00000	0.00000	0.00000	0.00000	0.00000	0.00000	0.00000	0.00000	0.00000	0.00000	0.00000	0.00000	0.00000	0.00000	0.00000	0.00000	0.00000	0.00000	0.00000	0.00000	0.00000	0.00000	0.00000	0.00000	0.00000	0.00000	0.00000	0.00000	0.00000	0.00000	0.00000	0.00000	0.00000	0.00000	0.00000	0.00000	0.00000	0.00000	0.00000	0.00000	0.00000	0.00000	0.00000	0.00000	0.00000	0.00000	0.00000	0.00000	0.00000	0.00000	0.00000	0.00000	0.00000	0.00000	0.00012	0.00000	0.99987
Node7	117	GAG	0.00000	0.00000	0.00001	0.00000	0.00000	0.00000	0.00000	0.00000	0.00000	0.00000	0.00000	0.00000	0.00000	0.00000	0.00000	0.00000	0.00000	0.00000	0.00003	0.00000	0.00000	0.00000	0.00000	0.00000	0.00000	0.00000	0.00001	0.00000	0.00000	0.00000	0.00000	0.00000	0.00468	0.00005	0.99522	0.00000	0.00000	0.00000	0.00000	0.00000	0.00000	0.00000	0.00000	0.00000	0.00000	0.00000	0.00000	0.00000	0.00000	0.00000	0.00000	0.00000	0.00000	0.00000	0.00000	0.00000	0.00000	0.00000	0.00000	0.00000	0.00000
Node7	118	ACC	0.00000	0.00007	0.00001	0.00000	0.00111	0.98558	0.00741	0.00200	0.00000	0.00082	0.00000	0.00000	0.00000	0.00006	0.00001	0.00000	0.00000	0.00001	0.00001	0.00000	0.00000	0.00001	0.00000	0.00000	0.00000	0.00001	0.00000	0.00000	0.00000	0.00002	0.00000	0.00000	0.00000	0.00004	0.00001	0.00000	0.00000	0.00121	0.00012	0.00001	0.00000	0.00026	0.00000	0.00000	0.00000	0.00034	0.00001	0.00000	0.00000	0.00000	0.00000	0.00066	0.00015	0.00001	0.00001	0.00000	0.00000	0.00000	0.00000	0.00000	0.00000
Node7	119	CAC	0.00000	0.00000	0.00000	0.00000	0.00000	0.00000	0.00000	0.00000	0.00000	0.00000	0.00000	0.00000	0.00000	0.00000	0.00000	0.00000	0.00000	0.99343	0.00000	0.00656	0.00000	0.00000	0.00000	0.00000	0.00000	0.00000	0.00000	0.00000	0.00000	0.00000	0.00000	0.00000	0.00000	0.00000	0.00000	0.00000	0.00000	0.00000	0.00000	0.00000	0.00000	0.00000	0.00000	0.00000	0.00000	0.00000	0.00000	0.00000	0.00000	0.00000	0.00000	0.00000	0.00000	0.00000	0.00000	0.00000	0.00000	0.00000	0.00000	0.00000	0.00000
Node7	120	CGG	0.00000	0.00000	0.00003	0.00000	0.00000	0.00000	0.00000	0.00000	0.00006	0.00000	0.00095	0.00000	0.00000	0.00000	0.00000	0.00000	0.00000	0.00000	0.00002	0.00000	0.00000	0.00000	0.00000	0.00000	0.00391	0.00449	0.98702	0.00352	0.00000	0.00000	0.00000	0.00000	0.00000	0.00000	0.00001	0.00000	0.00000	0.00000	0.00000	0.00000	0.00000	0.00000	0.00000	0.00000	0.00000	0.00000	0.00000	0.00000	0.00000	0.00000	0.00000	0.00000	0.00000	0.00000	0.00000	0.00000	0.00000	0.00000	0.00000	0.00000	0.00000
Node7	121	CCC	0.00000	0.00000	0.00000	0.00000	0.00000	0.00000	0.00000	0.00000	0.00000	0.00000	0.00000	0.00000	0.00000	0.00000	0.00000	0.00000	0.00000	0.00000	0.00000	0.00000	0.00416	0.98715	0.00263	0.00605	0.00000	0.00000	0.00000	0.00000	0.00000	0.00000	0.00000	0.00000	0.00000	0.00000	0.00000	0.00000	0.00000	0.00000	0.00000	0.00000	0.00000	0.00000	0.00000	0.00000	0.00000	0.00000	0.00000	0.00000	0.00000	0.00000	0.00000	0.00000	0.00000	0.00000	0.00000	0.00000	0.00000	0.00000	0.00000	0.00000	0.00000
Node7	122	ATC	0.00000	0.00000	0.00000	0.00000	0.00000	0.00001	0.00000	0.00000	0.00000	0.00000	0.00000	0.00000	0.00018	0.98642	0.00010	0.00210	0.00000	0.00000	0.00000	0.00000	0.00000	0.00000	0.00000	0.00000	0.00000	0.00000	0.00000	0.00000	0.00001	0.00732	0.00157	0.00006	0.00000	0.00000	0.00000	0.00000	0.00000	0.00000	0.00000	0.00000	0.00000	0.00000	0.00000	0.00000	0.00000	0.00172	0.00041	0.00001	0.00000	0.00000	0.00000	0.00000	0.00000	0.00000	0.00000	0.00000	0.00000	0.00000	0.00004	0.00003	0.00000
Node7	123	TTT	0.00000	0.00000	0.00000	0.00000	0.00000	0.00000	0.00000	0.00000	0.00000	0.00000	0.00000	0.00000	0.00000	0.00000	0.00001	0.00000	0.00000	0.00000	0.00000	0.00000	0.00000	0.00000	0.00000	0.00000	0.00000	0.00000	0.00000	0.00000	0.00000	0.00001	0.00000	0.00000	0.00000	0.00000	0.00000	0.00000	0.00000	0.00000	0.00000	0.00000	0.00000	0.00000	0.00000	0.00000	0.00000	0.00000	0.00000	0.00000	0.00152	0.00132	0.00000	0.00000	0.00000	0.00000	0.00000	0.00002	0.00000	0.00000	0.41413	0.00001	0.58298
Node7	124	ACC	0.00000	0.00000	0.00000	0.00000	0.00155	0.98860	0.00725	0.00245	0.00000	0.00006	0.00000	0.00000	0.00000	0.00000	0.00000	0.00000	0.00000	0.00000	0.00000	0.00000	0.00000	0.00000	0.00000	0.00000	0.00000	0.00000	0.00000	0.00000	0.00000	0.00000	0.00000	0.00000	0.00000	0.00000	0.00000	0.00000	0.00000	0.00001	0.00000	0.00000	0.00000	0.00000	0.00000	0.00000	0.00000	0.00002	0.00000	0.00000	0.00000	0.00000	0.00000	0.00005	0.00001	0.00000	0.00000	0.00000	0.00000	0.00000	0.00000	0.00000	0.00000
Node7	125	AGC	0.00000	0.00001	0.00000	0.00000	0.00000	0.00001	0.00000	0.00000	0.00000	0.99944	0.00000	0.00046	0.00000	0.00000	0.00000	0.00000	0.00000	0.00000	0.00000	0.00000	0.00000	0.00000	0.00000	0.00000	0.00000	0.00000	0.00001	0.00000	0.00000	0.00000	0.00000	0.00000	0.00000	0.00000	0.00000	0.00000	0.00000	0.00000	0.00000	0.00000	0.00000	0.00000	0.00000	0.00000	0.00000	0.00000	0.00000	0.00000	0.00000	0.00000	0.00000	0.00005	0.00002	0.00000	0.00000	0.00000	0.00000	0.00000	0.00000	0.00000	0.00000
Node7	126	TCG	0.00000	0.00002	0.00001	0.00000	0.00146	0.00145	0.00293	0.00039	0.00000	0.00163	0.00000	0.00019	0.00000	0.00000	0.00001	0.00000	0.00000	0.00000	0.00001	0.00000	0.00001	0.00000	0.00000	0.00000	0.00000	0.00000	0.00000	0.00000	0.00000	0.00000	0.00000	0.00000	0.00001	0.00000	0.00002	0.00000	0.00005	0.00004	0.00006	0.00002	0.00000	0.00000	0.00000	0.00000	0.00000	0.00000	0.00000	0.00000	0.00000	0.00000	0.23480	0.07808	0.65269	0.02608	0.00000	0.00000	0.00000	0.00000	0.00000	0.00000	0.00000
Node7	127	ACG	0.00002	0.00001	0.00003	0.00000	0.30340	0.02274	0.65592	0.01751	0.00003	0.00004	0.00005	0.00002	0.00000	0.00000	0.00003	0.00000	0.00000	0.00000	0.00001	0.00000	0.00000	0.00000	0.00000	0.00000	0.00000	0.00000	0.00003	0.00000	0.00000	0.00000	0.00000	0.00000	0.00000	0.00000	0.00001	0.00000	0.00001	0.00000	0.00000	0.00000	0.00000	0.00000	0.00000	0.00000	0.00001	0.00000	0.00001	0.00000	0.00000	0.00000	0.00004	0.00002	0.00003	0.00001	0.00000	0.00000	0.00000	0.00000	0.00000	0.00000	0.00000
Node7	128	CTG	0.00000	0.00000	0.00000	0.00000	0.00000	0.00000	0.00000	0.00000	0.00000	0.00000	0.00000	0.00000	0.00000	0.00005	0.00010	0.00000	0.00000	0.00000	0.00000	0.00000	0.00000	0.00000	0.00000	0.00000	0.00000	0.00000	0.00000	0.00000	0.00111	0.00521	0.97262	0.00066	0.00000	0.00000	0.00000	0.00000	0.00000	0.00000	0.00000	0.00000	0.00000	0.00000	0.00000	0.00000	0.00000	0.00001	0.00004	0.00000	0.00000	0.00000	0.00000	0.00000	0.00000	0.00000	0.00000	0.00000	0.00000	0.00004	0.00001	0.02014	0.00000
Node7	129	ATT	0.00000	0.00000	0.00000	0.00000	0.00000	0.00000	0.00000	0.00000	0.00000	0.00000	0.00000	0.00000	0.00015	0.00575	0.00000	0.99409	0.00000	0.00000	0.00000	0.00000	0.00000	0.00000	0.00000	0.00000	0.00000	0.00000	0.00000	0.00000	0.00000	0.00000	0.00000	0.00000	0.00000	0.00000	0.00000	0.00000	0.00000	0.00000	0.00000	0.00000	0.00000	0.00000	0.00000	0.00000	0.00000	0.00000	0.00000	0.00001	0.00000	0.00000	0.00000	0.00000	0.00000	0.00000	0.00000	0.00000	0.00000	0.00000	0.00000	0.00000	0.00000
Node7	130	CAT	0.00000	0.00000	0.00000	0.00000	0.00000	0.00000	0.00000	0.00000	0.00000	0.00000	0.00000	0.00000	0.00000	0.00000	0.00000	0.00000	0.00000	0.00897	0.00000	0.99103	0.00000	0.00000	0.00000	0.00000	0.00000	0.00000	0.00000	0.00000	0.00000	0.00000	0.00000	0.00000	0.00000	0.00000	0.00000	0.00000	0.00000	0.00000	0.00000	0.00000	0.00000	0.00000	0.00000	0.00000	0.00000	0.00000	0.00000	0.00000	0.00000	0.00000	0.00000	0.00000	0.00000	0.00000	0.00000	0.00000	0.00000	0.00000	0.00000	0.00000	0.00000
Node7	131	CTC	0.00000	0.00000	0.00000	0.00000	0.00000	0.00000	0.00000	0.00000	0.00000	0.00000	0.00000	0.00000	0.00000	0.00001	0.00000	0.00000	0.00000	0.00000	0.00000	0.00000	0.00000	0.00000	0.00000	0.00000	0.00000	0.00000	0.00000	0.00000	0.00003	0.99928	0.00045	0.00021	0.00000	0.00000	0.00000	0.00000	0.00000	0.00000	0.00000	0.00000	0.00000	0.00000	0.00000	0.00000	0.00000	0.00000	0.00000	0.00000	0.00000	0.00000	0.00000	0.00000	0.00000	0.00000	0.00000	0.00000	0.00000	0.00000	0.00000	0.00002	0.00000
Node7	132	ACT	0.00000	0.00001	0.00000	0.00001	0.08925	0.41643	0.02520	0.46883	0.00000	0.00006	0.00000	0.00003	0.00000	0.00000	0.00000	0.00000	0.00000	0.00000	0.00000	0.00000	0.00000	0.00000	0.00000	0.00000	0.00000	0.00000	0.00000	0.00000	0.00000	0.00000	0.00000	0.00000	0.00000	0.00000	0.00000	0.00000	0.00000	0.00000	0.00000	0.00000	0.00000	0.00000	0.00000	0.00000	0.00000	0.00001	0.00000	0.00000	0.00000	0.00000	0.00003	0.00007	0.00001	0.00004	0.00000	0.00000	0.00000	0.00000	0.00000	0.00000	0.00000
Node7	133	GTG	0.00000	0.00000	0.00000	0.00000	0.00000	0.00000	0.00000	0.00000	0.00000	0.00000	0.00000	0.00000	0.00000	0.00002	0.00000	0.00000	0.00000	0.00000	0.00000	0.00000	0.00000	0.00000	0.00000	0.00000	0.00000	0.00000	0.00000	0.00000	0.00000	0.00000	0.00000	0.00000	0.00000	0.00000	0.00000	0.00000	0.00000	0.00000	0.00000	0.00000	0.00000	0.00000	0.00000	0.00000	0.00316	0.00166	0.99483	0.00033	0.00000	0.00000	0.00000	0.00000	0.00000	0.00000	0.00000	0.00000	0.00000	0.00000	0.00000	0.00000	0.00000
Node7	134	TTG	0.00000	0.00000	0.00001	0.00000	0.00001	0.00001	0.00015	0.00000	0.00000	0.00000	0.00001	0.00000	0.00026	0.00145	0.34471	0.00037	0.00000	0.00000	0.00003	0.00000	0.00000	0.00000	0.00000	0.00000	0.00000	0.00000	0.00001	0.00000	0.00668	0.01369	0.11017	0.00614	0.00000	0.00000	0.00001	0.00000	0.00000	0.00000	0.00004	0.00000	0.00000	0.00000	0.00000	0.00000	0.00019	0.00021	0.00331	0.00010	0.00001	0.00000	0.00000	0.00000	0.00001	0.00000	0.00001	0.00002	0.00000	0.00230	0.00016	0.50986	0.00005
Node7	135	AAG	0.00140	0.00001	0.99604	0.00000	0.00000	0.00000	0.00001	0.00000	0.00000	0.00000	0.00025	0.00000	0.00000	0.00000	0.00000	0.00000	0.00000	0.00000	0.00013	0.00000	0.00000	0.00000	0.00000	0.00000	0.00000	0.00001	0.00018	0.00000	0.00000	0.00000	0.00000	0.00000	0.00006	0.00001	0.00188	0.00000	0.00000	0.00000	0.00000	0.00000	0.00000	0.00000	0.00000	0.00000	0.00000	0.00000	0.00000	0.00000	0.00000	0.00000	0.00000	0.00000	0.00000	0.00000	0.00000	0.00000	0.00000	0.00000	0.00000	0.00000	0.00000
Node7	136	GAT	0.00002	0.00002	0.00003	0.00012	0.00000	0.00000	0.00000	0.00000	0.00000	0.00000	0.00000	0.00001	0.00000	0.00000	0.00000	0.00000	0.00003	0.00000	0.00005	0.00000	0.00000	0.00000	0.00000	0.00000	0.00000	0.00000	0.00000	0.00000	0.00000	0.00000	0.00000	0.00000	0.03652	0.04226	0.10982	0.81109	0.00000	0.00000	0.00000	0.00000	0.00000	0.00000	0.00000	0.00000	0.00000	0.00000	0.00000	0.00000	0.00000	0.00000	0.00000	0.00000	0.00000	0.00000	0.00000	0.00000	0.00000	0.00000	0.00000	0.00000	0.00000
Node7	137	GCT	0.00000	0.00000	0.00000	0.00000	0.00000	0.00000	0.00000	0.00000	0.00000	0.00000	0.00000	0.00000	0.00000	0.00000	0.00000	0.00000	0.00000	0.00000	0.00000	0.00000	0.00000	0.00000	0.00000	0.00000	0.00000	0.00000	0.00000	0.00000	0.00000	0.00000	0.00000	0.00000	0.00000	0.00000	0.00000	0.00000	0.00022	0.00002	0.00000	0.99975	0.00000	0.00000	0.00000	0.00000	0.00000	0.00000	0.00000	0.00000	0.00000	0.00000	0.00000	0.00000	0.00000	0.00000	0.00000	0.00000	0.00000	0.00000	0.00000	0.00000	0.00000
Node7	138	GGA	0.00000	0.00000	0.00000	0.00000	0.00000	0.00000	0.00000	0.00000	0.00000	0.00000	0.00000	0.00000	0.00000	0.00000	0.00000	0.00000	0.00000	0.00000	0.00000	0.00000	0.00000	0.00000	0.00000	0.00000	0.00000	0.00000	0.00000	0.00000	0.00000	0.00000	0.00000	0.00000	0.00000	0.00000	0.00000	0.00000	0.00000	0.00000	0.00000	0.00000	0.99983	0.00000	0.00011	0.00006	0.00000	0.00000	0.00000	0.00000	0.00000	0.00000	0.00000	0.00000	0.00000	0.00000	0.00000	0.00000	0.00000	0.00000	0.00000	0.00000	0.00000
Node7	139	AGA	0.00141	0.00001	0.00011	0.00007	0.00002	0.00000	0.00000	0.00000	0.98630	0.00000	0.00914	0.00004	0.00000	0.00000	0.00000	0.00000	0.00006	0.00000	0.00000	0.00000	0.00000	0.00000	0.00000	0.00000	0.00188	0.00001	0.00016	0.00045	0.00000	0.00000	0.00000	0.00000	0.00030	0.00000	0.00001	0.00000	0.00000	0.00000	0.00000	0.00000	0.00001	0.00000	0.00000	0.00000	0.00000	0.00000	0.00000	0.00000	0.00000	0.00000	0.00001	0.00000	0.00000	0.00000	0.00000	0.00000	0.00000	0.00000	0.00000	0.00000	0.00000
Node7	140	GAC	0.00000	0.00000	0.00000	0.00000	0.00000	0.00000	0.00000	0.00000	0.00000	0.00000	0.00000	0.00000	0.00000	0.00000	0.00000	0.00000	0.00000	0.00000	0.00000	0.00000	0.00000	0.00000	0.00000	0.00000	0.00000	0.00000	0.00000	0.00000	0.00000	0.00000	0.00000	0.00000	0.00000	0.99993	0.00000	0.00007	0.00000	0.00000	0.00000	0.00000	0.00000	0.00000	0.00000	0.00000	0.00000	0.00000	0.00000	0.00000	0.00000	0.00000	0.00000	0.00000	0.00000	0.00000	0.00000	0.00000	0.00000	0.00000	0.00000	0.00000	0.00000
Node7	141	TTA	0.00000	0.00000	0.00000	0.00000	0.00000	0.00000	0.00000	0.00000	0.00000	0.00000	0.00000	0.00000	0.00029	0.00001	0.00006	0.00018	0.00000	0.00000	0.00000	0.00000	0.00000	0.00000	0.00000	0.00000	0.00000	0.00000	0.00000	0.00000	0.00201	0.00013	0.00009	0.00112	0.00000	0.00000	0.00000	0.00000	0.00000	0.00000	0.00000	0.00000	0.00000	0.00000	0.00000	0.00000	0.00003	0.00000	0.00000	0.00001	0.00000	0.00000	0.00000	0.00000	0.00000	0.00000	0.00000	0.00000	0.00000	0.99358	0.00001	0.00223	0.00025
Node7	142	ACA	0.00000	0.00000	0.00000	0.00000	0.80419	0.01193	0.17493	0.00892	0.00000	0.00000	0.00000	0.00000	0.00000	0.00000	0.00000	0.00000	0.00000	0.00000	0.00000	0.00000	0.00000	0.00000	0.00000	0.00000	0.00000	0.00000	0.00000	0.00000	0.00000	0.00000	0.00000	0.00000	0.00000	0.00000	0.00000	0.00000	0.00000	0.00000	0.00000	0.00000	0.00000	0.00000	0.00000	0.00000	0.00000	0.00000	0.00000	0.00000	0.00000	0.00000	0.00001	0.00000	0.00000	0.00000	0.00000	0.00000	0.00000	0.00000	0.00000	0.00000	0.00000
Node7	143	GCT	0.00000	0.00000	0.00000	0.00000	0.00000	0.00000	0.00000	0.00003	0.00000	0.00000	0.00000	0.00004	0.00000	0.00000	0.00000	0.00000	0.00000	0.00000	0.00000	0.00000	0.00000	0.00000	0.00000	0.00000	0.00000	0.00000	0.00000	0.00000	0.00000	0.00000	0.00000	0.00000	0.00000	0.00000	0.00000	0.00000	0.00180	0.00017	0.00003	0.99580	0.00000	0.00000	0.00000	0.00000	0.00000	0.00000	0.00000	0.00000	0.00000	0.00000	0.00022	0.00004	0.00000	0.00185	0.00000	0.00000	0.00001	0.00000	0.00000	0.00000	0.00000
Node7	144	CTC	0.00000	0.00000	0.00000	0.00000	0.00000	0.00001	0.00000	0.00000	0.00000	0.00000	0.00000	0.00000	0.00000	0.00397	0.00004	0.00001	0.00000	0.00000	0.00000	0.00000	0.00000	0.00000	0.00000	0.00000	0.00000	0.00000	0.00000	0.00000	0.00015	0.98854	0.00511	0.00103	0.00000	0.00000	0.00000	0.00000	0.00000	0.00001	0.00000	0.00000	0.00000	0.00000	0.00000	0.00000	0.00000	0.00083	0.00007	0.00000	0.00000	0.00000	0.00000	0.00000	0.00000	0.00000	0.00000	0.00000	0.00000	0.00000	0.00004	0.00016	0.00000
Node7	145	ATC	0.00000	0.00000	0.00000	0.00000	0.00000	0.00000	0.00000	0.00000	0.00000	0.00000	0.00000	0.00000	0.00006	0.99474	0.00001	0.00085	0.00000	0.00000	0.00000	0.00000	0.00000	0.00000	0.00000	0.00000	0.00000	0.00000	0.00000	0.00000	0.00000	0.00007	0.00003	0.00000	0.00000	0.00000	0.00000	0.00000	0.00000	0.00000	0.00000	0.00000	0.00000	0.00000	0.00000	0.00000	0.00000	0.00372	0.00049	0.00001	0.00000	0.00000	0.00000	0.00000	0.00000	0.00000	0.00000	0.00000	0.00000	0.00000	0.00000	0.00000	0.00000
Node7	146	TCT	0.00000	0.00000	0.00000	0.00000	0.00000	0.00000	0.00000	0.00000	0.00000	0.00000	0.00000	0.00001	0.00000	0.00000	0.00000	0.00000	0.00000	0.00000	0.00000	0.00000	0.00000	0.00000	0.00000	0.00000	0.00000	0.00000	0.00000	0.00000	0.00000	0.00000	0.00000	0.00000	0.00000	0.00000	0.00000	0.00000	0.00000	0.00000	0.00000	0.00000	0.00000	0.00000	0.00000	0.00000	0.00000	0.00000	0.00000	0.00000	0.00000	0.00000	0.00038	0.00018	0.00002	0.99941	0.00000	0.00000	0.00000	0.00000	0.00000	0.00000	0.00000
Node7	147	GCA	0.00001	0.00000	0.00000	0.00000	0.00001	0.00000	0.00000	0.00000	0.00000	0.00000	0.00000	0.00000	0.00000	0.00000	0.00000	0.00000	0.00001	0.00000	0.00000	0.00000	0.00000	0.00000	0.00000	0.00000	0.00000	0.00000	0.00000	0.00000	0.00000	0.00000	0.00000	0.00000	0.00028	0.00000	0.00000	0.00000	0.99901	0.00003	0.00007	0.00053	0.00000	0.00000	0.00000	0.00000	0.00001	0.00000	0.00000	0.00000	0.00000	0.00000	0.00003	0.00000	0.00000	0.00000	0.00000	0.00000	0.00000	0.00000	0.00000	0.00000	0.00000
Node7	148	ATA	0.00000	0.00000	0.00000	0.00000	0.00000	0.00000	0.00000	0.00000	0.00000	0.00000	0.00000	0.00000	0.99926	0.00010	0.00000	0.00025	0.00000	0.00000	0.00000	0.00000	0.00000	0.00000	0.00000	0.00000	0.00000	0.00000	0.00000	0.00000	0.00000	0.00000	0.00000	0.00000	0.00000	0.00000	0.00000	0.00000	0.00000	0.00000	0.00000	0.00000	0.00000	0.00000	0.00000	0.00000	0.00038	0.00000	0.00000	0.00001	0.00000	0.00000	0.00000	0.00000	0.00000	0.00000	0.00000	0.00000	0.00000	0.00000	0.00000	0.00000	0.00000
Node7	149	ATG	0.00000	0.00000	0.00000	0.00000	0.00000	0.00000	0.00000	0.00000	0.00000	0.00000	0.00000	0.00000	0.00000	0.00000	1.00000	0.00000	0.00000	0.00000	0.00000	0.00000	0.00000	0.00000	0.00000	0.00000	0.00000	0.00000	0.00000	0.00000	0.00000	0.00000	0.00000	0.00000	0.00000	0.00000	0.00000	0.00000	0.00000	0.00000	0.00000	0.00000	0.00000	0.00000	0.00000	0.00000	0.00000	0.00000	0.00000	0.00000	0.00000	0.00000	0.00000	0.00000	0.00000	0.00000	0.00000	0.00000	0.00000	0.00000	0.00000	0.00000	0.00000
Node7	150	ATG	0.00000	0.00000	0.00000	0.00000	0.00000	0.00000	0.00000	0.00000	0.00000	0.00000	0.00000	0.00000	0.00000	0.00000	1.00000	0.00000	0.00000	0.00000	0.00000	0.00000	0.00000	0.00000	0.00000	0.00000	0.00000	0.00000	0.00000	0.00000	0.00000	0.00000	0.00000	0.00000	0.00000	0.00000	0.00000	0.00000	0.00000	0.00000	0.00000	0.00000	0.00000	0.00000	0.00000	0.00000	0.00000	0.00000	0.00000	0.00000	0.00000	0.00000	0.00000	0.00000	0.00000	0.00000	0.00000	0.00000	0.00000	0.00000	0.00000	0.00000	0.00000
Node7	151	TAT	0.00000	0.00000	0.00000	0.00000	0.00000	0.00000	0.00000	0.00000	0.00000	0.00000	0.00000	0.00000	0.00000	0.00000	0.00000	0.00000	0.00000	0.00000	0.00000	0.00000	0.00000	0.00000	0.00000	0.00000	0.00000	0.00000	0.00000	0.00000	0.00000	0.00000	0.00000	0.00000	0.00000	0.00000	0.00000	0.00000	0.00000	0.00000	0.00000	0.00000	0.00000	0.00000	0.00000	0.00000	0.00000	0.00000	0.00000	0.00000	0.01115	0.98885	0.00000	0.00000	0.00000	0.00000	0.00000	0.00000	0.00000	0.00000	0.00000	0.00000	0.00000
Node7	152	ATT	0.00000	0.00000	0.00000	0.00000	0.00000	0.00000	0.00000	0.00000	0.00000	0.00000	0.00000	0.00000	0.00009	0.00024	0.00000	0.99966	0.00000	0.00000	0.00000	0.00000	0.00000	0.00000	0.00000	0.00000	0.00000	0.00000	0.00000	0.00000	0.00000	0.00000	0.00000	0.00000	0.00000	0.00000	0.00000	0.00000	0.00000	0.00000	0.00000	0.00000	0.00000	0.00000	0.00000	0.00000	0.00000	0.00000	0.00000	0.00001	0.00000	0.00000	0.00000	0.00000	0.00000	0.00000	0.00000	0.00000	0.00000	0.00000	0.00000	0.00000	0.00000
Node7	153	CTC	0.00000	0.00000	0.00000	0.00000	0.00000	0.00000	0.00000	0.00000	0.00000	0.00000	0.00000	0.00000	0.00000	0.00001	0.00000	0.00000	0.00000	0.00000	0.00000	0.00000	0.00000	0.00000	0.00000	0.00000	0.00000	0.00000	0.00000	0.00000	0.00002	0.99927	0.00051	0.00019	0.00000	0.00000	0.00000	0.00000	0.00000	0.00000	0.00000	0.00000	0.00000	0.00000	0.00000	0.00000	0.00000	0.00000	0.00000	0.00000	0.00000	0.00000	0.00000	0.00000	0.00000	0.00000	0.00000	0.00000	0.00000	0.00000	0.00000	0.00001	0.00000
Node7	154	TTG	0.00000	0.00000	0.00000	0.00000	0.00000	0.00000	0.00000	0.00000	0.00000	0.00000	0.00000	0.00000	0.00000	0.00000	0.00000	0.00000	0.00000	0.00000	0.00000	0.00000	0.00000	0.00000	0.00000	0.00000	0.00000	0.00000	0.00000	0.00000	0.00004	0.00001	0.00021	0.00002	0.00000	0.00000	0.00000	0.00000	0.00000	0.00000	0.00000	0.00000	0.00000	0.00000	0.00000	0.00000	0.00000	0.00000	0.00000	0.00000	0.00000	0.00000	0.00000	0.00000	0.00000	0.00000	0.00000	0.00000	0.00000	0.00003	0.00000	0.99969	0.00000
Node7	155	GTC	0.00000	0.00000	0.00000	0.00000	0.00000	0.00000	0.00000	0.00000	0.00000	0.00000	0.00000	0.00000	0.00000	0.00072	0.00000	0.00000	0.00000	0.00000	0.00000	0.00000	0.00000	0.00000	0.00000	0.00000	0.00000	0.00000	0.00000	0.00000	0.00000	0.00000	0.00000	0.00000	0.00000	0.00000	0.00000	0.00000	0.00000	0.00000	0.00000	0.00000	0.00000	0.00000	0.00000	0.00000	0.00002	0.99816	0.00102	0.00007	0.00000	0.00000	0.00000	0.00000	0.00000	0.00000	0.00000	0.00000	0.00000	0.00000	0.00000	0.00000	0.00000
Node7	156	TTC	0.00000	0.00000	0.00000	0.00000	0.00000	0.00000	0.00000	0.00000	0.00000	0.00000	0.00000	0.00000	0.00000	0.00000	0.00000	0.00000	0.00000	0.00000	0.00000	0.00000	0.00000	0.00000	0.00000	0.00000	0.00000	0.00000	0.00000	0.00000	0.00000	0.00000	0.00000	0.00000	0.00000	0.00000	0.00000	0.00000	0.00000	0.00000	0.00000	0.00000	0.00000	0.00000	0.00000	0.00000	0.00000	0.00000	0.00000	0.00000	0.00000	0.00000	0.00000	0.00000	0.00000	0.00000	0.00000	0.00000	0.00000	0.00000	0.99994	0.00000	0.00005
Node7	157	CTC	0.00000	0.00000	0.00000	0.00000	0.00000	0.00000	0.00000	0.00000	0.00000	0.00000	0.00000	0.00000	0.00000	0.00000	0.00000	0.00000	0.00000	0.00000	0.00000	0.00000	0.00000	0.00000	0.00000	0.00000	0.00000	0.00000	0.00000	0.00000	0.00003	0.99833	0.00021	0.00141	0.00000	0.00000	0.00000	0.00000	0.00000	0.00000	0.00000	0.00000	0.00000	0.00000	0.00000	0.00000	0.00000	0.00000	0.00000	0.00000	0.00000	0.00000	0.00000	0.00000	0.00000	0.00000	0.00000	0.00000	0.00000	0.00000	0.00000	0.00001	0.00000
Node7	158	ACA	0.00000	0.00000	0.00000	0.00000	0.99144	0.00036	0.00084	0.00735	0.00000	0.00000	0.00000	0.00000	0.00000	0.00000	0.00000	0.00000	0.00000	0.00000	0.00000	0.00000	0.00000	0.00000	0.00000	0.00000	0.00000	0.00000	0.00000	0.00000	0.00000	0.00000	0.00000	0.00000	0.00000	0.00000	0.00000	0.00000	0.00000	0.00000	0.00000	0.00000	0.00000	0.00000	0.00000	0.00000	0.00000	0.00000	0.00000	0.00000	0.00000	0.00000	0.00000	0.00000	0.00000	0.00000	0.00000	0.00000	0.00000	0.00000	0.00000	0.00000	0.00000
Node7	159	TTG	0.00000	0.00000	0.00000	0.00000	0.00000	0.00000	0.00000	0.00000	0.00000	0.00000	0.00000	0.00000	0.00000	0.00000	0.00000	0.00000	0.00000	0.00000	0.00000	0.00000	0.00000	0.00000	0.00000	0.00000	0.00000	0.00000	0.00000	0.00000	0.00003	0.00001	0.00006	0.00002	0.00000	0.00000	0.00000	0.00000	0.00000	0.00000	0.00000	0.00000	0.00000	0.00000	0.00000	0.00000	0.00000	0.00000	0.00000	0.00000	0.00000	0.00000	0.00000	0.00000	0.00000	0.00000	0.00000	0.00000	0.00000	0.00004	0.00000	0.99983	0.00000
Node7	160	TGG	0.00000	0.00000	0.00000	0.00000	0.00000	0.00000	0.00000	0.00000	0.00000	0.00000	0.00000	0.00000	0.00000	0.00000	0.00000	0.00000	0.00000	0.00000	0.00000	0.00000	0.00000	0.00000	0.00000	0.00000	0.00000	0.00000	0.00000	0.00000	0.00000	0.00000	0.00000	0.00000	0.00000	0.00000	0.00000	0.00000	0.00000	0.00000	0.00000	0.00000	0.00000	0.00000	0.00000	0.00000	0.00000	0.00000	0.00000	0.00000	0.00000	0.00000	0.00000	0.00000	0.00000	0.00000	0.00000	1.00000	0.00000	0.00000	0.00000	0.00000	0.00000
Node7	161	CTC	0.00000	0.00000	0.00000	0.00000	0.00000	0.00000	0.00000	0.00000	0.00000	0.00000	0.00000	0.00000	0.00000	0.00002	0.00000	0.00000	0.00000	0.00000	0.00000	0.00000	0.00000	0.00000	0.00000	0.00000	0.00000	0.00000	0.00000	0.00000	0.00036	0.99013	0.00891	0.00046	0.00000	0.00000	0.00000	0.00000	0.00000	0.00000	0.00000	0.00000	0.00000	0.00000	0.00000	0.00000	0.00000	0.00000	0.00000	0.00000	0.00000	0.00000	0.00000	0.00000	0.00000	0.00000	0.00000	0.00000	0.00000	0.00000	0.00000	0.00010	0.00000
Node7	162	CTG	0.00000	0.00000	0.00000	0.00000	0.00000	0.00000	0.00000	0.00000	0.00000	0.00000	0.00000	0.00000	0.00000	0.00010	0.00022	0.00000	0.00000	0.00000	0.00000	0.00000	0.00000	0.00000	0.00000	0.00000	0.00000	0.00000	0.00000	0.00000	0.00381	0.03424	0.75477	0.00434	0.00000	0.00000	0.00000	0.00000	0.00000	0.00000	0.00000	0.00000	0.00000	0.00000	0.00000	0.00000	0.00000	0.00001	0.00006	0.00000	0.00000	0.00000	0.00000	0.00000	0.00000	0.00000	0.00000	0.00000	0.00000	0.00024	0.00002	0.20217	0.00000
Node7	163	ATT	0.00000	0.00000	0.00000	0.00000	0.00000	0.00000	0.00000	0.00000	0.00000	0.00000	0.00000	0.00000	0.04211	0.20691	0.00011	0.74534	0.00000	0.00000	0.00000	0.00000	0.00000	0.00000	0.00000	0.00000	0.00000	0.00000	0.00000	0.00000	0.00001	0.00003	0.00002	0.00004	0.00000	0.00000	0.00000	0.00000	0.00000	0.00000	0.00000	0.00000	0.00000	0.00000	0.00000	0.00000	0.00138	0.00101	0.00147	0.00152	0.00000	0.00000	0.00000	0.00000	0.00000	0.00000	0.00000	0.00000	0.00000	0.00001	0.00000	0.00002	0.00000
Node7	164	GAG	0.00000	0.00000	0.00000	0.00000	0.00000	0.00000	0.00000	0.00000	0.00000	0.00000	0.00000	0.00000	0.00000	0.00000	0.00000	0.00000	0.00000	0.00000	0.00002	0.00000	0.00000	0.00000	0.00000	0.00000	0.00000	0.00000	0.00000	0.00000	0.00000	0.00000	0.00000	0.00000	0.02127	0.00003	0.97866	0.00001	0.00000	0.00000	0.00000	0.00000	0.00000	0.00000	0.00000	0.00000	0.00000	0.00000	0.00000	0.00000	0.00000	0.00000	0.00000	0.00000	0.00000	0.00000	0.00000	0.00000	0.00000	0.00000	0.00000	0.00000	0.00000
Node7	165	ATG	0.00000	0.00000	0.00000	0.00000	0.00000	0.00000	0.00000	0.00000	0.00000	0.00000	0.00000	0.00000	0.00000	0.00000	1.00000	0.00000	0.00000	0.00000	0.00000	0.00000	0.00000	0.00000	0.00000	0.00000	0.00000	0.00000	0.00000	0.00000	0.00000	0.00000	0.00000	0.00000	0.00000	0.00000	0.00000	0.00000	0.00000	0.00000	0.00000	0.00000	0.00000	0.00000	0.00000	0.00000	0.00000	0.00000	0.00000	0.00000	0.00000	0.00000	0.00000	0.00000	0.00000	0.00000	0.00000	0.00000	0.00000	0.00000	0.00000	0.00000	0.00000
Node7	166	GTT	0.00000	0.00000	0.00000	0.00000	0.00000	0.00000	0.00000	0.00002	0.00000	0.00000	0.00000	0.00000	0.00077	0.00089	0.00001	0.05617	0.00000	0.00000	0.00000	0.00000	0.00000	0.00000	0.00000	0.00000	0.00000	0.00000	0.00000	0.00000	0.00000	0.00000	0.00000	0.00005	0.00000	0.00000	0.00000	0.00000	0.00000	0.00000	0.00000	0.00001	0.00000	0.00000	0.00000	0.00000	0.00778	0.00218	0.00257	0.92952	0.00000	0.00000	0.00000	0.00000	0.00000	0.00000	0.00000	0.00000	0.00000	0.00000	0.00000	0.00000	0.00000
Node7	167	TAC	0.00000	0.00000	0.00000	0.00000	0.00000	0.00000	0.00000	0.00000	0.00000	0.00000	0.00000	0.00000	0.00000	0.00000	0.00000	0.00000	0.00000	0.00000	0.00000	0.00000	0.00000	0.00000	0.00000	0.00000	0.00000	0.00000	0.00000	0.00000	0.00000	0.00000	0.00000	0.00000	0.00000	0.00000	0.00000	0.00000	0.00000	0.00000	0.00000	0.00000	0.00000	0.00000	0.00000	0.00000	0.00000	0.00000	0.00000	0.00000	0.99728	0.00271	0.00000	0.00000	0.00000	0.00000	0.00000	0.00000	0.00000	0.00000	0.00001	0.00000	0.00000
Node7	168	TGC	0.00000	0.00000	0.00000	0.00000	0.00000	0.00000	0.00000	0.00000	0.00000	0.00000	0.00000	0.00000	0.00000	0.00000	0.00000	0.00000	0.00000	0.00000	0.00000	0.00000	0.00000	0.00000	0.00000	0.00000	0.00000	0.00000	0.00000	0.00000	0.00000	0.00000	0.00000	0.00000	0.00000	0.00000	0.00000	0.00000	0.00000	0.00000	0.00000	0.00000	0.00000	0.00000	0.00000	0.00000	0.00000	0.00000	0.00000	0.00000	0.00000	0.00000	0.00000	0.00000	0.00000	0.00000	0.99902	0.00000	0.00098	0.00000	0.00000	0.00000	0.00000
Node7	169	TAC	0.00000	0.00000	0.00000	0.00000	0.00000	0.00000	0.00000	0.00000	0.00000	0.00000	0.00000	0.00000	0.00000	0.00000	0.00000	0.00000	0.00000	0.00000	0.00000	0.00000	0.00000	0.00000	0.00000	0.00000	0.00000	0.00000	0.00000	0.00000	0.00000	0.00000	0.00000	0.00000	0.00000	0.00000	0.00000	0.00000	0.00000	0.00000	0.00000	0.00000	0.00000	0.00000	0.00000	0.00000	0.00000	0.00000	0.00000	0.00000	0.99386	0.00612	0.00000	0.00000	0.00000	0.00000	0.00000	0.00000	0.00000	0.00000	0.00001	0.00000	0.00000
Node7	170	CGG	0.00000	0.00000	0.00002	0.00000	0.00000	0.00000	0.00000	0.00000	0.00331	0.00000	0.07511	0.00000	0.00000	0.00000	0.00000	0.00000	0.00000	0.00000	0.00001	0.00000	0.00000	0.00000	0.00000	0.00000	0.36488	0.00094	0.55417	0.00156	0.00000	0.00000	0.00000	0.00000	0.00000	0.00000	0.00000	0.00000	0.00000	0.00000	0.00000	0.00000	0.00000	0.00000	0.00000	0.00000	0.00000	0.00000	0.00000	0.00000	0.00000	0.00000	0.00000	0.00000	0.00000	0.00000	0.00000	0.00000	0.00000	0.00000	0.00000	0.00000	0.00000
Node7	171	AAA	0.99989	0.00000	0.00010	0.00000	0.00000	0.00000	0.00000	0.00000	0.00000	0.00000	0.00000	0.00000	0.00000	0.00000	0.00000	0.00000	0.00000	0.00000	0.00000	0.00000	0.00000	0.00000	0.00000	0.00000	0.00000	0.00000	0.00000	0.00000	0.00000	0.00000	0.00000	0.00000	0.00000	0.00000	0.00000	0.00000	0.00000	0.00000	0.00000	0.00000	0.00000	0.00000	0.00000	0.00000	0.00000	0.00000	0.00000	0.00000	0.00000	0.00000	0.00000	0.00000	0.00000	0.00000	0.00000	0.00000	0.00000	0.00000	0.00000	0.00000	0.00000
Node7	172	GTT	0.00000	0.00000	0.00000	0.00000	0.00000	0.00000	0.00000	0.00000	0.00000	0.00000	0.00000	0.00000	0.00000	0.00000	0.00000	0.00001	0.00000	0.00000	0.00000	0.00000	0.00000	0.00000	0.00000	0.00000	0.00000	0.00000	0.00000	0.00000	0.00000	0.00000	0.00000	0.00000	0.00000	0.00000	0.00000	0.00000	0.00000	0.00000	0.00000	0.00000	0.00000	0.00000	0.00000	0.00000	0.00057	0.00359	0.00054	0.99529	0.00000	0.00000	0.00000	0.00000	0.00000	0.00000	0.00000	0.00000	0.00000	0.00000	0.00000	0.00000	0.00000
Node7	173	TCC	0.00000	0.00000	0.00000	0.00000	0.00000	0.00000	0.00000	0.00000	0.00000	0.00002	0.00000	0.00000	0.00000	0.00000	0.00000	0.00000	0.00000	0.00000	0.00000	0.00000	0.00000	0.00000	0.00000	0.00000	0.00000	0.00000	0.00000	0.00000	0.00000	0.00000	0.00000	0.00000	0.00000	0.00000	0.00000	0.00000	0.00000	0.00000	0.00000	0.00000	0.00000	0.00000	0.00000	0.00000	0.00000	0.00000	0.00000	0.00000	0.00000	0.00000	0.00016	0.99813	0.00058	0.00111	0.00000	0.00000	0.00000	0.00000	0.00000	0.00000	0.00000
Node7	174	AAA	0.99917	0.00000	0.00081	0.00000	0.00000	0.00000	0.00000	0.00000	0.00001	0.00000	0.00000	0.00000	0.00000	0.00000	0.00000	0.00000	0.00000	0.00000	0.00000	0.00000	0.00000	0.00000	0.00000	0.00000	0.00000	0.00000	0.00000	0.00000	0.00000	0.00000	0.00000	0.00000	0.00000	0.00000	0.00000	0.00000	0.00000	0.00000	0.00000	0.00000	0.00000	0.00000	0.00000	0.00000	0.00000	0.00000	0.00000	0.00000	0.00000	0.00000	0.00000	0.00000	0.00000	0.00000	0.00000	0.00000	0.00000	0.00000	0.00000	0.00000	0.00000
Node7	175	GCT	0.00000	0.00000	0.00000	0.00000	0.00000	0.00000	0.00000	0.00000	0.00000	0.00000	0.00000	0.00000	0.00000	0.00000	0.00000	0.00000	0.00000	0.00000	0.00000	0.00000	0.00000	0.00000	0.00000	0.00000	0.00000	0.00000	0.00000	0.00000	0.00000	0.00000	0.00000	0.00000	0.00000	0.00000	0.00000	0.00000	0.31156	0.01081	0.26807	0.40949	0.00000	0.00000	0.00000	0.00000	0.00000	0.00000	0.00001	0.00000	0.00000	0.00000	0.00001	0.00001	0.00001	0.00001	0.00000	0.00000	0.00000	0.00000	0.00000	0.00000	0.00000
Node7	176	GAG	0.00000	0.00000	0.00000	0.00000	0.00000	0.00000	0.00000	0.00000	0.00000	0.00000	0.00000	0.00000	0.00000	0.00000	0.00000	0.00000	0.00000	0.00000	0.00002	0.00000	0.00000	0.00000	0.00000	0.00000	0.00000	0.00000	0.00000	0.00000	0.00000	0.00000	0.00000	0.00000	0.00299	0.00003	0.99695	0.00000	0.00000	0.00000	0.00000	0.00000	0.00000	0.00000	0.00000	0.00000	0.00000	0.00000	0.00000	0.00000	0.00000	0.00000	0.00000	0.00000	0.00000	0.00000	0.00000	0.00000	0.00000	0.00000	0.00000	0.00000	0.00000
Node7	177	GAA	0.00005	0.00000	0.00000	0.00005	0.00000	0.00000	0.00000	0.00000	0.00000	0.00000	0.00000	0.00001	0.00000	0.00000	0.00000	0.00000	0.00006	0.00000	0.00000	0.00000	0.00000	0.00000	0.00000	0.00000	0.00000	0.00000	0.00000	0.00000	0.00000	0.00000	0.00000	0.00000	0.90869	0.00083	0.02150	0.06880	0.00000	0.00000	0.00000	0.00000	0.00000	0.00000	0.00000	0.00000	0.00000	0.00000	0.00000	0.00000	0.00000	0.00000	0.00000	0.00000	0.00000	0.00000	0.00000	0.00000	0.00000	0.00000	0.00000	0.00000	0.00000
Node7	178	GCC	0.00000	0.00000	0.00000	0.00000	0.00000	0.00000	0.00000	0.00000	0.00000	0.00000	0.00000	0.00000	0.00000	0.00000	0.00000	0.00000	0.00000	0.00000	0.00000	0.00000	0.00000	0.00000	0.00000	0.00000	0.00000	0.00000	0.00000	0.00000	0.00000	0.00000	0.00000	0.00000	0.00000	0.00000	0.00000	0.00000	0.00096	0.98947	0.00142	0.00811	0.00000	0.00000	0.00000	0.00000	0.00000	0.00000	0.00000	0.00000	0.00000	0.00000	0.00000	0.00002	0.00000	0.00000	0.00000	0.00000	0.00000	0.00000	0.00000	0.00000	0.00000
Node7	179	GCC	0.00000	0.00000	0.00000	0.00000	0.00000	0.00001	0.00000	0.00000	0.00000	0.00000	0.00000	0.00000	0.00000	0.00000	0.00000	0.00000	0.00000	0.00000	0.00000	0.00000	0.00000	0.00000	0.00000	0.00000	0.00000	0.00000	0.00000	0.00000	0.00000	0.00000	0.00000	0.00000	0.00000	0.00000	0.00001	0.00000	0.00101	0.76431	0.23336	0.00115	0.00000	0.00001	0.00000	0.00000	0.00000	0.00002	0.00001	0.00000	0.00000	0.00000	0.00000	0.00004	0.00003	0.00000	0.00000	0.00000	0.00000	0.00000	0.00000	0.00000	0.00000
Node7	180	CAG	0.00000	0.00000	0.00000	0.00000	0.00000	0.00000	0.00000	0.00000	0.00000	0.00000	0.00000	0.00000	0.00000	0.00000	0.00000	0.00000	0.00011	0.00000	0.99989	0.00000	0.00000	0.00000	0.00000	0.00000	0.00000	0.00000	0.00000	0.00000	0.00000	0.00000	0.00000	0.00000	0.00000	0.00000	0.00000	0.00000	0.00000	0.00000	0.00000	0.00000	0.00000	0.00000	0.00000	0.00000	0.00000	0.00000	0.00000	0.00000	0.00000	0.00000	0.00000	0.00000	0.00000	0.00000	0.00000	0.00000	0.00000	0.00000	0.00000	0.00000	0.00000
Node7	181	GAA	0.00000	0.00000	0.00000	0.00000	0.00000	0.00000	0.00000	0.00000	0.00000	0.00000	0.00000	0.00000	0.00000	0.00000	0.00000	0.00000	0.00000	0.00000	0.00000	0.00000	0.00000	0.00000	0.00000	0.00000	0.00000	0.00000	0.00000	0.00000	0.00000	0.00000	0.00000	0.00000	0.99923	0.00000	0.00077	0.00000	0.00000	0.00000	0.00000	0.00000	0.00000	0.00000	0.00000	0.00000	0.00000	0.00000	0.00000	0.00000	0.00000	0.00000	0.00000	0.00000	0.00000	0.00000	0.00000	0.00000	0.00000	0.00000	0.00000	0.00000	0.00000
Node7	182	AAT	0.00001	0.20780	0.00000	0.79214	0.00000	0.00000	0.00000	0.00000	0.00000	0.00001	0.00000	0.00001	0.00000	0.00000	0.00000	0.00000	0.00000	0.00000	0.00000	0.00000	0.00000	0.00000	0.00000	0.00000	0.00000	0.00000	0.00000	0.00000	0.00000	0.00000	0.00000	0.00000	0.00000	0.00000	0.00000	0.00001	0.00000	0.00000	0.00000	0.00000	0.00000	0.00000	0.00000	0.00000	0.00000	0.00000	0.00000	0.00000	0.00000	0.00000	0.00000	0.00000	0.00000	0.00000	0.00000	0.00000	0.00000	0.00000	0.00000	0.00000	0.00000
Node7	183	GCT	0.00000	0.00000	0.00000	0.00000	0.00000	0.00000	0.00000	0.00000	0.00000	0.00000	0.00000	0.00000	0.00000	0.00000	0.00000	0.00000	0.00000	0.00000	0.00000	0.00000	0.00000	0.00000	0.00000	0.00000	0.00000	0.00000	0.00000	0.00000	0.00000	0.00000	0.00000	0.00000	0.00000	0.00000	0.00000	0.00000	0.00148	0.00062	0.00193	0.99596	0.00000	0.00000	0.00000	0.00000	0.00000	0.00000	0.00000	0.00000	0.00000	0.00000	0.00000	0.00000	0.00000	0.00000	0.00000	0.00000	0.00000	0.00000	0.00000	0.00000	0.00000
Node7	184	ACC	0.00000	0.00005	0.00002	0.00000	0.00256	0.94650	0.00980	0.01094	0.00000	0.00063	0.00000	0.00000	0.00000	0.00002	0.00001	0.00000	0.00000	0.00000	0.00001	0.00000	0.00000	0.00001	0.00000	0.00000	0.00000	0.00001	0.00000	0.00000	0.00000	0.00001	0.00000	0.00000	0.00000	0.00001	0.00002	0.00000	0.00007	0.02723	0.00019	0.00022	0.00000	0.00000	0.00000	0.00000	0.00000	0.00022	0.00001	0.00000	0.00000	0.00000	0.00001	0.00119	0.00019	0.00003	0.00002	0.00000	0.00000	0.00000	0.00000	0.00000	0.00000
Node7	185	AAC	0.00000	0.99477	0.00000	0.00299	0.00000	0.00001	0.00000	0.00000	0.00000	0.00004	0.00000	0.00000	0.00000	0.00000	0.00000	0.00000	0.00000	0.00001	0.00000	0.00000	0.00000	0.00000	0.00000	0.00000	0.00000	0.00000	0.00000	0.00000	0.00000	0.00000	0.00000	0.00000	0.00000	0.00207	0.00001	0.00010	0.00000	0.00000	0.00000	0.00000	0.00000	0.00000	0.00000	0.00000	0.00000	0.00000	0.00000	0.00000	0.00000	0.00000	0.00000	0.00000	0.00000	0.00000	0.00000	0.00000	0.00000	0.00000	0.00000	0.00000	0.00000
Node7	186	TAC	0.00000	0.00000	0.00000	0.00000	0.00000	0.00000	0.00000	0.00000	0.00000	0.00000	0.00000	0.00000	0.00000	0.00000	0.00000	0.00000	0.00000	0.00000	0.00000	0.00000	0.00000	0.00000	0.00000	0.00000	0.00000	0.00000	0.00000	0.00000	0.00000	0.00000	0.00000	0.00000	0.00000	0.00000	0.00000	0.00000	0.00000	0.00000	0.00000	0.00000	0.00000	0.00000	0.00000	0.00000	0.00000	0.00000	0.00000	0.00000	0.99955	0.00045	0.00000	0.00000	0.00000	0.00000	0.00000	0.00000	0.00000	0.00000	0.00001	0.00000	0.00000
Node7	187	CTC	0.00000	0.00000	0.00000	0.00000	0.00000	0.00000	0.00000	0.00000	0.00000	0.00000	0.00000	0.00000	0.00000	0.00001	0.00000	0.00000	0.00000	0.00000	0.00000	0.00000	0.00000	0.00000	0.00000	0.00000	0.00000	0.00000	0.00000	0.00000	0.00025	0.98613	0.00094	0.01253	0.00000	0.00000	0.00000	0.00000	0.00000	0.00000	0.00000	0.00000	0.00000	0.00000	0.00000	0.00000	0.00000	0.00000	0.00000	0.00000	0.00000	0.00000	0.00000	0.00000	0.00000	0.00000	0.00000	0.00000	0.00000	0.00001	0.00000	0.00012	0.00000
Node7	188	GCC	0.00000	0.00000	0.00000	0.00000	0.00000	0.00000	0.00000	0.00000	0.00000	0.00000	0.00000	0.00000	0.00000	0.00000	0.00000	0.00000	0.00000	0.00000	0.00000	0.00000	0.00000	0.00000	0.00000	0.00000	0.00000	0.00000	0.00000	0.00000	0.00000	0.00000	0.00000	0.00000	0.00000	0.00000	0.00000	0.00000	0.00001	0.99988	0.00008	0.00002	0.00000	0.00000	0.00000	0.00000	0.00000	0.00000	0.00000	0.00000	0.00000	0.00000	0.00000	0.00000	0.00000	0.00000	0.00000	0.00000	0.00000	0.00000	0.00000	0.00000	0.00000
Node7	189	ATC	0.00000	0.00000	0.00000	0.00000	0.00000	0.00000	0.00000	0.00000	0.00000	0.00000	0.00000	0.00000	0.00014	0.98500	0.00000	0.01477	0.00000	0.00000	0.00000	0.00000	0.00000	0.00000	0.00000	0.00000	0.00000	0.00000	0.00000	0.00000	0.00000	0.00001	0.00000	0.00000	0.00000	0.00000	0.00000	0.00000	0.00000	0.00000	0.00000	0.00000	0.00000	0.00000	0.00000	0.00000	0.00000	0.00006	0.00002	0.00000	0.00000	0.00000	0.00000	0.00000	0.00000	0.00000	0.00000	0.00000	0.00000	0.00000	0.00000	0.00000	0.00000
Node7	190	CCA	0.00000	0.00000	0.00000	0.00000	0.00000	0.00000	0.00000	0.00000	0.00000	0.00000	0.00000	0.00000	0.00000	0.00000	0.00000	0.00000	0.00000	0.00000	0.00000	0.00000	0.99924	0.00006	0.00003	0.00068	0.00000	0.00000	0.00000	0.00000	0.00000	0.00000	0.00000	0.00000	0.00000	0.00000	0.00000	0.00000	0.00000	0.00000	0.00000	0.00000	0.00000	0.00000	0.00000	0.00000	0.00000	0.00000	0.00000	0.00000	0.00000	0.00000	0.00000	0.00000	0.00000	0.00000	0.00000	0.00000	0.00000	0.00000	0.00000	0.00000	0.00000
Node7	191	TCG	0.00000	0.00000	0.00000	0.00000	0.00001	0.00000	0.00000	0.00000	0.00000	0.00004	0.00000	0.00001	0.00000	0.00000	0.00000	0.00000	0.00000	0.00000	0.00000	0.00000	0.00000	0.00000	0.00000	0.00000	0.00000	0.00000	0.00000	0.00000	0.00000	0.00000	0.00000	0.00000	0.00000	0.00000	0.00000	0.00000	0.00000	0.00000	0.00000	0.00000	0.00000	0.00000	0.00000	0.00000	0.00000	0.00000	0.00000	0.00000	0.00000	0.00000	0.48132	0.01087	0.50139	0.00635	0.00000	0.00000	0.00000	0.00000	0.00000	0.00000	0.00000
Node7	192	GAA	0.00000	0.00000	0.00000	0.00000	0.00000	0.00000	0.00000	0.00000	0.00000	0.00000	0.00000	0.00000	0.00000	0.00000	0.00000	0.00000	0.00000	0.00000	0.00000	0.00000	0.00000	0.00000	0.00000	0.00000	0.00000	0.00000	0.00000	0.00000	0.00000	0.00000	0.00000	0.00000	0.99901	0.00000	0.00098	0.00000	0.00000	0.00000	0.00000	0.00000	0.00000	0.00000	0.00000	0.00000	0.00000	0.00000	0.00000	0.00000	0.00000	0.00000	0.00000	0.00000	0.00000	0.00000	0.00000	0.00000	0.00000	0.00000	0.00000	0.00000	0.00000
Node7	193	AAT	0.00000	0.00112	0.00000	0.99888	0.00000	0.00000	0.00000	0.00000	0.00000	0.00000	0.00000	0.00000	0.00000	0.00000	0.00000	0.00000	0.00000	0.00000	0.00000	0.00000	0.00000	0.00000	0.00000	0.00000	0.00000	0.00000	0.00000	0.00000	0.00000	0.00000	0.00000	0.00000	0.00000	0.00000	0.00000	0.00000	0.00000	0.00000	0.00000	0.00000	0.00000	0.00000	0.00000	0.00000	0.00000	0.00000	0.00000	0.00000	0.00000	0.00000	0.00000	0.00000	0.00000	0.00000	0.00000	0.00000	0.00000	0.00000	0.00000	0.00000	0.00000
Node7	194	AAA	0.99944	0.00000	0.00055	0.00000	0.00000	0.00000	0.00000	0.00000	0.00000	0.00000	0.00000	0.00000	0.00000	0.00000	0.00000	0.00000	0.00000	0.00000	0.00000	0.00000	0.00000	0.00000	0.00000	0.00000	0.00000	0.00000	0.00000	0.00000	0.00000	0.00000	0.00000	0.00000	0.00000	0.00000	0.00000	0.00000	0.00000	0.00000	0.00000	0.00000	0.00000	0.00000	0.00000	0.00000	0.00000	0.00000	0.00000	0.00000	0.00000	0.00000	0.00000	0.00000	0.00000	0.00000	0.00000	0.00000	0.00000	0.00000	0.00000	0.00000	0.00000
Node7	195	GAA	0.00000	0.00000	0.00000	0.00000	0.00000	0.00000	0.00000	0.00000	0.00000	0.00000	0.00000	0.00000	0.00000	0.00000	0.00000	0.00000	0.00000	0.00000	0.00000	0.00000	0.00000	0.00000	0.00000	0.00000	0.00000	0.00000	0.00000	0.00000	0.00000	0.00000	0.00000	0.00000	0.99833	0.00000	0.00165	0.00001	0.00000	0.00000	0.00000	0.00000	0.00000	0.00000	0.00000	0.00000	0.00000	0.00000	0.00000	0.00000	0.00000	0.00000	0.00000	0.00000	0.00000	0.00000	0.00000	0.00000	0.00000	0.00000	0.00000	0.00000	0.00000
Node7	196	AAC	0.00000	0.99339	0.00000	0.00659	0.00000	0.00000	0.00000	0.00000	0.00000	0.00001	0.00000	0.00000	0.00000	0.00000	0.00000	0.00000	0.00000	0.00000	0.00000	0.00000	0.00000	0.00000	0.00000	0.00000	0.00000	0.00000	0.00000	0.00000	0.00000	0.00000	0.00000	0.00000	0.00000	0.00001	0.00000	0.00000	0.00000	0.00000	0.00000	0.00000	0.00000	0.00000	0.00000	0.00000	0.00000	0.00000	0.00000	0.00000	0.00000	0.00000	0.00000	0.00000	0.00000	0.00000	0.00000	0.00000	0.00000	0.00000	0.00000	0.00000	0.00000
Node7	197	TGT	0.00000	0.00000	0.00000	0.00000	0.00000	0.00000	0.00000	0.00000	0.00000	0.00000	0.00000	0.00000	0.00000	0.00000	0.00000	0.00000	0.00000	0.00000	0.00000	0.00000	0.00000	0.00000	0.00000	0.00000	0.00000	0.00000	0.00000	0.00000	0.00000	0.00000	0.00000	0.00000	0.00000	0.00000	0.00000	0.00000	0.00000	0.00000	0.00000	0.00000	0.00000	0.00000	0.00000	0.00000	0.00000	0.00000	0.00000	0.00000	0.00000	0.00000	0.00000	0.00000	0.00000	0.00000	0.00469	0.00000	0.99531	0.00000	0.00000	0.00000	0.00000
Node7	198	GCT	0.00000	0.00000	0.00000	0.00000	0.00000	0.00000	0.00000	0.00000	0.00000	0.00000	0.00000	0.00000	0.00000	0.00000	0.00000	0.00000	0.00000	0.00000	0.00000	0.00000	0.00000	0.00000	0.00000	0.00000	0.00000	0.00000	0.00000	0.00000	0.00000	0.00000	0.00000	0.00000	0.00000	0.00000	0.00000	0.00000	0.00137	0.00015	0.00002	0.99845	0.00000	0.00000	0.00000	0.00000	0.00000	0.00000	0.00000	0.00000	0.00000	0.00000	0.00000	0.00000	0.00000	0.00001	0.00000	0.00000	0.00000	0.00000	0.00000	0.00000	0.00000
Node7	199	ATA	0.00000	0.00000	0.00000	0.00000	0.00000	0.00000	0.00000	0.00000	0.00000	0.00000	0.00000	0.00000	0.99658	0.00038	0.00002	0.00056	0.00000	0.00000	0.00000	0.00000	0.00000	0.00000	0.00000	0.00000	0.00000	0.00000	0.00000	0.00000	0.00001	0.00000	0.00000	0.00000	0.00000	0.00000	0.00000	0.00000	0.00000	0.00000	0.00000	0.00000	0.00000	0.00000	0.00000	0.00000	0.00217	0.00001	0.00016	0.00012	0.00000	0.00000	0.00000	0.00000	0.00000	0.00000	0.00000	0.00000	0.00000	0.00000	0.00000	0.00000	0.00000
Node7	200	CCT	0.00000	0.00000	0.00000	0.00000	0.00000	0.00000	0.00000	0.00000	0.00000	0.00000	0.00000	0.00000	0.00000	0.00000	0.00000	0.00000	0.00000	0.00000	0.00000	0.00000	0.34715	0.00395	0.00067	0.64823	0.00000	0.00000	0.00000	0.00000	0.00000	0.00000	0.00000	0.00000	0.00000	0.00000	0.00000	0.00000	0.00000	0.00000	0.00000	0.00000	0.00000	0.00000	0.00000	0.00000	0.00000	0.00000	0.00000	0.00000	0.00000	0.00000	0.00000	0.00000	0.00000	0.00000	0.00000	0.00000	0.00000	0.00000	0.00000	0.00000	0.00000
Node7	201	GTG	0.00000	0.00000	0.00000	0.00000	0.00000	0.00000	0.00000	0.00000	0.00000	0.00000	0.00000	0.00000	0.00001	0.00002	0.00000	0.00000	0.00000	0.00000	0.00000	0.00000	0.00000	0.00000	0.00000	0.00000	0.00000	0.00000	0.00000	0.00000	0.00000	0.00000	0.00000	0.00000	0.00000	0.00000	0.00000	0.00000	0.00000	0.00000	0.00000	0.00000	0.00000	0.00000	0.00000	0.00000	0.08502	0.00259	0.91090	0.00146	0.00000	0.00000	0.00000	0.00000	0.00000	0.00000	0.00000	0.00000	0.00000	0.00000	0.00000	0.00000	0.00000
Node7	202	GAG	0.00000	0.00000	0.00000	0.00000	0.00000	0.00000	0.00000	0.00000	0.00000	0.00000	0.00000	0.00000	0.00000	0.00000	0.00000	0.00000	0.00000	0.00000	0.00001	0.00000	0.00000	0.00000	0.00000	0.00000	0.00000	0.00000	0.00000	0.00000	0.00000	0.00000	0.00000	0.00000	0.00214	0.00002	0.99782	0.00000	0.00000	0.00000	0.00000	0.00000	0.00000	0.00000	0.00000	0.00000	0.00000	0.00000	0.00000	0.00000	0.00000	0.00000	0.00000	0.00000	0.00000	0.00000	0.00000	0.00000	0.00000	0.00000	0.00000	0.00000	0.00000
Node7	203	GAG	0.00000	0.00000	0.00000	0.00000	0.00000	0.00000	0.00000	0.00000	0.00000	0.00000	0.00000	0.00000	0.00000	0.00000	0.00000	0.00000	0.00000	0.00000	0.00001	0.00000	0.00000	0.00000	0.00000	0.00000	0.00000	0.00000	0.00000	0.00000	0.00000	0.00000	0.00000	0.00000	0.02106	0.00002	0.97890	0.00000	0.00000	0.00000	0.00000	0.00000	0.00000	0.00000	0.00000	0.00000	0.00000	0.00000	0.00000	0.00000	0.00000	0.00000	0.00000	0.00000	0.00000	0.00000	0.00000	0.00000	0.00000	0.00000	0.00000	0.00000	0.00000
Node7	204	CAA	0.04083	0.02115	0.03675	0.02124	0.01573	0.01376	0.00619	0.00839	0.01100	0.00854	0.00983	0.00591	0.00345	0.00859	0.01781	0.00367	0.21026	0.01006	0.11498	0.00518	0.00737	0.00577	0.00336	0.00654	0.00903	0.00461	0.01705	0.00535	0.00366	0.00691	0.00922	0.00525	0.07281	0.01820	0.07947	0.01833	0.00868	0.00803	0.00587	0.00795	0.00607	0.00466	0.00306	0.00183	0.00598	0.00697	0.01131	0.00444	0.01023	0.00517	0.01053	0.01105	0.00598	0.00991	0.00384	0.00418	0.00345	0.00263	0.00466	0.00375	0.00351
Node6	1	CAG	0.02477	0.02246	0.04582	0.01341	0.00966	0.01732	0.00828	0.00620	0.00818	0.01145	0.01245	0.00411	0.00240	0.01158	0.02218	0.00347	0.07443	0.01452	0.21511	0.00421	0.00463	0.00695	0.00457	0.00471	0.00668	0.00771	0.02893	0.00472	0.00253	0.00985	0.01489	0.00441	0.05999	0.02403	0.10312	0.01525	0.00527	0.01191	0.00981	0.00605	0.00387	0.00718	0.00426	0.00162	0.00464	0.00958	0.01625	0.00410	0.01302	0.00446	0.00618	0.01232	0.00799	0.00708	0.00426	0.00654	0.00309	0.00164	0.00615	0.00474	0.00301
Node6	2	GCA	0.00002	0.00000	0.00000	0.00001	0.00050	0.00006	0.00004	0.00011	0.00000	0.00005	0.00000	0.00005	0.00000	0.00000	0.00001	0.00000	0.00003	0.00000	0.00000	0.00000	0.00144	0.00034	0.00006	0.00119	0.00000	0.00000	0.00000	0.00000	0.00000	0.00000	0.00000	0.00000	0.00005	0.00000	0.00002	0.00000	0.90388	0.00764	0.00444	0.04342	0.00002	0.00000	0.00000	0.00000	0.00003	0.00001	0.00001	0.00001	0.00000	0.00000	0.01332	0.00887	0.00122	0.01308	0.00002	0.00000	0.00004	0.00000	0.00000	0.00000	0.00000
Node6	3	GTT	0.00000	0.00000	0.00000	0.00000	0.00000	0.00000	0.00000	0.00000	0.00000	0.00000	0.00000	0.00000	0.00001	0.00000	0.00000	0.00004	0.00000	0.00000	0.00000	0.00000	0.00000	0.00000	0.00000	0.00000	0.00000	0.00000	0.00000	0.00000	0.00000	0.00000	0.00000	0.00000	0.00000	0.00000	0.00000	0.00000	0.00000	0.00000	0.00000	0.00000	0.00000	0.00000	0.00000	0.00000	0.03158	0.00124	0.00569	0.96143	0.00000	0.00000	0.00000	0.00000	0.00000	0.00000	0.00000	0.00000	0.00000	0.00000	0.00000	0.00000	0.00000
Node6	4	TGT	0.00000	0.00000	0.00000	0.00000	0.00000	0.00000	0.00000	0.00000	0.00000	0.00000	0.00000	0.00000	0.00000	0.00000	0.00000	0.00000	0.00000	0.00000	0.00000	0.00000	0.00000	0.00000	0.00000	0.00000	0.00000	0.00000	0.00000	0.00000	0.00000	0.00000	0.00000	0.00000	0.00000	0.00000	0.00000	0.00000	0.00000	0.00000	0.00000	0.00000	0.00000	0.00000	0.00000	0.00000	0.00000	0.00000	0.00000	0.00000	0.00000	0.00000	0.00000	0.00000	0.00000	0.00000	0.00366	0.00000	0.99634	0.00000	0.00000	0.00000	0.00000
Node6	5	GTC	0.00000	0.00000	0.00000	0.00000	0.00000	0.00001	0.00000	0.00000	0.00000	0.00000	0.00000	0.00000	0.00000	0.00047	0.00000	0.00002	0.00000	0.00000	0.00000	0.00000	0.00000	0.00000	0.00000	0.00000	0.00000	0.00000	0.00000	0.00000	0.00000	0.00001	0.00000	0.00000	0.00000	0.00000	0.00000	0.00000	0.00000	0.00001	0.00000	0.00000	0.00000	0.00000	0.00000	0.00000	0.00366	0.92252	0.02342	0.04988	0.00000	0.00000	0.00000	0.00000	0.00000	0.00000	0.00000	0.00000	0.00000	0.00000	0.00000	0.00000	0.00000
Node6	6	GAA	0.00003	0.00000	0.00000	0.00000	0.00000	0.00000	0.00000	0.00000	0.00000	0.00000	0.00000	0.00000	0.00000	0.00000	0.00000	0.00000	0.00004	0.00000	0.00001	0.00000	0.00000	0.00000	0.00000	0.00000	0.00000	0.00000	0.00000	0.00000	0.00000	0.00000	0.00000	0.00000	0.97011	0.00003	0.02969	0.00008	0.00000	0.00000	0.00000	0.00000	0.00000	0.00000	0.00000	0.00000	0.00000	0.00000	0.00000	0.00000	0.00000	0.00000	0.00000	0.00000	0.00000	0.00000	0.00000	0.00000	0.00000	0.00000	0.00000	0.00000	0.00000
Node6	7	GTG	0.00000	0.00000	0.00000	0.00000	0.00000	0.00002	0.00002	0.00000	0.00000	0.00000	0.00000	0.00000	0.00007	0.00225	0.00003	0.00021	0.00000	0.00000	0.00000	0.00000	0.00000	0.00000	0.00000	0.00000	0.00000	0.00000	0.00000	0.00000	0.00000	0.00004	0.00008	0.00000	0.00000	0.00000	0.00000	0.00000	0.00000	0.00002	0.00002	0.00000	0.00000	0.00000	0.00000	0.00000	0.03279	0.27857	0.58756	0.09829	0.00000	0.00000	0.00000	0.00000	0.00000	0.00000	0.00001	0.00000	0.00000	0.00000	0.00000	0.00001	0.00000
Node6	8	CCG	0.00000	0.00000	0.00000	0.00000	0.00000	0.00000	0.00000	0.00000	0.00000	0.00000	0.00000	0.00000	0.00000	0.00000	0.00000	0.00000	0.00000	0.00000	0.00000	0.00000	0.01916	0.07150	0.85515	0.05418	0.00000	0.00000	0.00000	0.00000	0.00000	0.00000	0.00000	0.00000	0.00000	0.00000	0.00000	0.00000	0.00000	0.00000	0.00000	0.00000	0.00000	0.00000	0.00000	0.00000	0.00000	0.00000	0.00000	0.00000	0.00000	0.00000	0.00000	0.00000	0.00000	0.00000	0.00000	0.00000	0.00000	0.00000	0.00000	0.00000	0.00000
Node6	9	TCG	0.00000	0.00000	0.00000	0.00000	0.00000	0.00000	0.00000	0.00000	0.00000	0.00005	0.00000	0.00001	0.00000	0.00000	0.00000	0.00000	0.00000	0.00000	0.00000	0.00000	0.00000	0.00000	0.00000	0.00000	0.00000	0.00000	0.00000	0.00000	0.00000	0.00000	0.00000	0.00000	0.00000	0.00000	0.00000	0.00000	0.00000	0.00000	0.00000	0.00000	0.00000	0.00000	0.00000	0.00000	0.00000	0.00000	0.00000	0.00000	0.00000	0.00000	0.09537	0.00735	0.89414	0.00308	0.00000	0.00000	0.00000	0.00000	0.00000	0.00000	0.00000
Node6	10	GAG	0.00001	0.00000	0.00007	0.00000	0.00000	0.00000	0.00001	0.00000	0.00000	0.00001	0.00001	0.00000	0.00000	0.00000	0.00000	0.00000	0.00001	0.00000	0.00025	0.00000	0.00000	0.00000	0.00000	0.00000	0.00000	0.00000	0.00006	0.00000	0.00000	0.00000	0.00000	0.00000	0.03418	0.00058	0.96469	0.00009	0.00000	0.00001	0.00001	0.00000	0.00000	0.00000	0.00001	0.00000	0.00000	0.00000	0.00000	0.00000	0.00000	0.00000	0.00000	0.00000	0.00000	0.00000	0.00000	0.00000	0.00000	0.00000	0.00000	0.00000	0.00000
Node6	11	ACA	0.00444	0.00020	0.01265	0.00020	0.76117	0.11703	0.05992	0.04120	0.00017	0.00048	0.00025	0.00022	0.00002	0.00001	0.00017	0.00000	0.00015	0.00001	0.00009	0.00000	0.00001	0.00001	0.00000	0.00001	0.00001	0.00002	0.00006	0.00000	0.00000	0.00000	0.00000	0.00000	0.00021	0.00001	0.00014	0.00001	0.00004	0.00004	0.00003	0.00003	0.00000	0.00000	0.00000	0.00000	0.00005	0.00002	0.00003	0.00001	0.00000	0.00000	0.00024	0.00023	0.00020	0.00017	0.00000	0.00000	0.00000	0.00000	0.00000	0.00000	0.00000
Node6	12	GAG	0.00018	0.00006	0.00100	0.00003	0.00001	0.00003	0.00009	0.00000	0.00001	0.00008	0.00009	0.00000	0.00000	0.00000	0.00001	0.00000	0.00494	0.00006	0.09880	0.00001	0.00000	0.00001	0.00002	0.00000	0.00001	0.00003	0.00100	0.00000	0.00000	0.00000	0.00000	0.00000	0.12632	0.00160	0.76500	0.00028	0.00000	0.00006	0.00012	0.00000	0.00000	0.00000	0.00002	0.00000	0.00000	0.00000	0.00001	0.00000	0.00000	0.00000	0.00001	0.00001	0.00005	0.00000	0.00000	0.00000	0.00000	0.00000	0.00000	0.00000	0.00000
Node6	13	GCC	0.00000	0.00000	0.00000	0.00000	0.00000	0.00001	0.00000	0.00000	0.00000	0.00000	0.00000	0.00000	0.00000	0.00000	0.00000	0.00000	0.00000	0.00000	0.00000	0.00000	0.00000	0.00000	0.00000	0.00000	0.00000	0.00000	0.00000	0.00000	0.00000	0.00000	0.00000	0.00000	0.00000	0.00000	0.00001	0.00000	0.14972	0.63656	0.20073	0.01282	0.00000	0.00000	0.00000	0.00000	0.00000	0.00001	0.00002	0.00000	0.00000	0.00000	0.00001	0.00005	0.00003	0.00001	0.00000	0.00000	0.00000	0.00000	0.00000	0.00000	0.00000
Node6	14	GTG	0.00000	0.00000	0.00000	0.00000	0.00000	0.00000	0.00001	0.00000	0.00000	0.00000	0.00000	0.00000	0.00001	0.00056	0.00001	0.00001	0.00000	0.00000	0.00000	0.00000	0.00000	0.00000	0.00000	0.00000	0.00000	0.00000	0.00000	0.00000	0.00000	0.00001	0.00004	0.00000	0.00000	0.00000	0.00000	0.00000	0.00000	0.00000	0.00001	0.00000	0.00000	0.00000	0.00000	0.00000	0.00351	0.04519	0.94853	0.00210	0.00000	0.00000	0.00000	0.00000	0.00000	0.00000	0.00000	0.00000	0.00000	0.00000	0.00000	0.00000	0.00000
Node6	15	CAA	0.00005	0.00000	0.00003	0.00001	0.00000	0.00000	0.00000	0.00000	0.00000	0.00000	0.00000	0.00000	0.00000	0.00000	0.00000	0.00000	0.74865	0.00001	0.25091	0.00001	0.00000	0.00000	0.00000	0.00000	0.00003	0.00000	0.00004	0.00000	0.00000	0.00000	0.00000	0.00000	0.00012	0.00000	0.00010	0.00000	0.00000	0.00000	0.00000	0.00000	0.00000	0.00000	0.00000	0.00000	0.00000	0.00000	0.00000	0.00000	0.00000	0.00000	0.00000	0.00000	0.00000	0.00000	0.00000	0.00000	0.00000	0.00000	0.00000	0.00000	0.00000
Node6	16	GGA	0.00000	0.00000	0.00000	0.00000	0.00000	0.00000	0.00000	0.00000	0.00000	0.00000	0.00000	0.00001	0.00000	0.00000	0.00000	0.00000	0.00000	0.00000	0.00000	0.00000	0.00000	0.00000	0.00000	0.00000	0.00000	0.00000	0.00000	0.00000	0.00000	0.00000	0.00000	0.00000	0.00000	0.00000	0.00000	0.00000	0.00000	0.00000	0.00000	0.00000	0.42102	0.02763	0.14053	0.41080	0.00000	0.00000	0.00000	0.00000	0.00000	0.00000	0.00000	0.00000	0.00000	0.00000	0.00000	0.00000	0.00000	0.00000	0.00000	0.00000	0.00000
Node6	17	TCA	0.00043	0.00069	0.00008	0.00102	0.01600	0.00332	0.00391	0.00479	0.00005	0.00444	0.00001	0.00368	0.00000	0.00000	0.00002	0.00000	0.00030	0.00001	0.00007	0.00000	0.00011	0.00002	0.00001	0.00003	0.00001	0.00000	0.00002	0.00000	0.00000	0.00000	0.00000	0.00000	0.00041	0.00003	0.00013	0.00004	0.00051	0.00012	0.00010	0.00025	0.00004	0.00000	0.00001	0.00000	0.00002	0.00000	0.00000	0.00000	0.00000	0.00000	0.70387	0.08262	0.09146	0.08127	0.00001	0.00000	0.00002	0.00001	0.00000	0.00001	0.00000
Node6	18	CGC	0.00001	0.00020	0.00050	0.00000	0.00000	0.00016	0.00001	0.00000	0.00003	0.00022	0.00028	0.00000	0.00000	0.00000	0.00000	0.00000	0.00001	0.00023	0.00037	0.00000	0.00000	0.00064	0.00031	0.00000	0.00064	0.97090	0.02174	0.00151	0.00000	0.00001	0.00001	0.00000	0.00001	0.00161	0.00027	0.00001	0.00000	0.00015	0.00002	0.00000	0.00000	0.00003	0.00000	0.00000	0.00000	0.00001	0.00000	0.00000	0.00001	0.00000	0.00000	0.00008	0.00001	0.00000	0.00000	0.00000	0.00000	0.00000	0.00000	0.00000	0.00000
Node6	19	ATG	0.00000	0.00000	0.00000	0.00000	0.00000	0.00000	0.00000	0.00000	0.00000	0.00000	0.00000	0.00000	0.00000	0.00000	0.99998	0.00000	0.00000	0.00000	0.00000	0.00000	0.00000	0.00000	0.00000	0.00000	0.00000	0.00000	0.00000	0.00000	0.00000	0.00000	0.00001	0.00000	0.00000	0.00000	0.00000	0.00000	0.00000	0.00000	0.00000	0.00000	0.00000	0.00000	0.00000	0.00000	0.00000	0.00000	0.00000	0.00000	0.00000	0.00000	0.00000	0.00000	0.00000	0.00000	0.00000	0.00000	0.00000	0.00000	0.00000	0.00000	0.00000
Node6	20	AAG	0.00074	0.00000	0.99918	0.00000	0.00000	0.00000	0.00000	0.00000	0.00000	0.00000	0.00005	0.00000	0.00000	0.00000	0.00000	0.00000	0.00000	0.00000	0.00000	0.00000	0.00000	0.00000	0.00000	0.00000	0.00000	0.00000	0.00001	0.00000	0.00000	0.00000	0.00000	0.00000	0.00000	0.00000	0.00000	0.00000	0.00000	0.00000	0.00000	0.00000	0.00000	0.00000	0.00000	0.00000	0.00000	0.00000	0.00000	0.00000	0.00000	0.00000	0.00000	0.00000	0.00000	0.00000	0.00000	0.00000	0.00000	0.00000	0.00000	0.00000	0.00000
Node6	21	CTC	0.00000	0.00000	0.00000	0.00000	0.00000	0.00000	0.00000	0.00000	0.00000	0.00000	0.00000	0.00000	0.00000	0.00036	0.00009	0.00000	0.00000	0.00000	0.00000	0.00000	0.00000	0.00000	0.00000	0.00000	0.00000	0.00000	0.00000	0.00000	0.00141	0.66376	0.32739	0.00392	0.00000	0.00000	0.00000	0.00000	0.00000	0.00000	0.00000	0.00000	0.00000	0.00000	0.00000	0.00000	0.00000	0.00006	0.00003	0.00000	0.00000	0.00000	0.00000	0.00000	0.00000	0.00000	0.00000	0.00000	0.00000	0.00004	0.00005	0.00287	0.00000
Node6	22	ATG	0.00000	0.00000	0.00001	0.00000	0.00001	0.00004	0.00004	0.00000	0.00000	0.00000	0.00002	0.00000	0.00012	0.00107	0.97473	0.00011	0.00000	0.00000	0.00004	0.00000	0.00000	0.00000	0.00000	0.00000	0.00000	0.00000	0.00003	0.00000	0.00075	0.00906	0.00870	0.00127	0.00000	0.00000	0.00000	0.00000	0.00000	0.00001	0.00002	0.00000	0.00000	0.00000	0.00000	0.00000	0.00002	0.00010	0.00036	0.00001	0.00001	0.00000	0.00000	0.00000	0.00000	0.00000	0.00001	0.00000	0.00000	0.00019	0.00013	0.00310	0.00002
Node6	23	TGC	0.00000	0.00000	0.00000	0.00000	0.00000	0.00000	0.00000	0.00000	0.00000	0.00000	0.00000	0.00000	0.00000	0.00000	0.00000	0.00000	0.00000	0.00000	0.00000	0.00000	0.00000	0.00000	0.00000	0.00000	0.00000	0.00000	0.00000	0.00000	0.00000	0.00000	0.00000	0.00000	0.00000	0.00000	0.00000	0.00000	0.00000	0.00000	0.00000	0.00000	0.00000	0.00000	0.00000	0.00000	0.00000	0.00000	0.00000	0.00000	0.00000	0.00000	0.00000	0.00000	0.00000	0.00000	0.99228	0.00000	0.00772	0.00000	0.00000	0.00000	0.00000
Node6	24	ATC	0.00000	0.00000	0.00000	0.00000	0.00000	0.00000	0.00000	0.00000	0.00000	0.00000	0.00000	0.00000	0.00058	0.92492	0.00001	0.07417	0.00000	0.00000	0.00000	0.00000	0.00000	0.00000	0.00000	0.00000	0.00000	0.00000	0.00000	0.00000	0.00000	0.00002	0.00001	0.00000	0.00000	0.00000	0.00000	0.00000	0.00000	0.00000	0.00000	0.00000	0.00000	0.00000	0.00000	0.00000	0.00000	0.00019	0.00009	0.00001	0.00000	0.00000	0.00000	0.00000	0.00000	0.00000	0.00000	0.00000	0.00000	0.00000	0.00000	0.00000	0.00000
Node6	25	TCC	0.00000	0.00000	0.00000	0.00000	0.00000	0.00001	0.00000	0.00000	0.00000	0.00009	0.00000	0.00000	0.00000	0.00000	0.00000	0.00000	0.00000	0.00000	0.00000	0.00000	0.00000	0.00000	0.00000	0.00000	0.00000	0.00000	0.00000	0.00000	0.00000	0.00000	0.00000	0.00000	0.00000	0.00000	0.00000	0.00000	0.00000	0.00000	0.00000	0.00000	0.00000	0.00000	0.00000	0.00000	0.00000	0.00000	0.00000	0.00000	0.00000	0.00000	0.00033	0.99637	0.00206	0.00112	0.00000	0.00000	0.00000	0.00000	0.00000	0.00000	0.00000
Node6	26	TGC	0.00000	0.00000	0.00000	0.00000	0.00000	0.00000	0.00000	0.00000	0.00000	0.00000	0.00000	0.00000	0.00000	0.00000	0.00000	0.00000	0.00000	0.00000	0.00000	0.00000	0.00000	0.00000	0.00000	0.00000	0.00000	0.00000	0.00000	0.00000	0.00000	0.00000	0.00000	0.00000	0.00000	0.00000	0.00000	0.00000	0.00000	0.00000	0.00000	0.00000	0.00000	0.00000	0.00000	0.00000	0.00000	0.00000	0.00000	0.00000	0.00000	0.00000	0.00000	0.00000	0.00000	0.00000	0.85242	0.00000	0.14758	0.00000	0.00000	0.00000	0.00000
Node6	27	ATG	0.00000	0.00000	0.00000	0.00000	0.00000	0.00000	0.00000	0.00000	0.00000	0.00000	0.00000	0.00000	0.00000	0.00000	0.99999	0.00000	0.00000	0.00000	0.00000	0.00000	0.00000	0.00000	0.00000	0.00000	0.00000	0.00000	0.00000	0.00000	0.00000	0.00000	0.00000	0.00000	0.00000	0.00000	0.00000	0.00000	0.00000	0.00000	0.00000	0.00000	0.00000	0.00000	0.00000	0.00000	0.00000	0.00000	0.00000	0.00000	0.00000	0.00000	0.00000	0.00000	0.00000	0.00000	0.00000	0.00000	0.00000	0.00000	0.00000	0.00000	0.00000
Node6	28	AAG	0.01331	0.00000	0.98648	0.00000	0.00000	0.00000	0.00000	0.00000	0.00001	0.00000	0.00013	0.00000	0.00000	0.00000	0.00000	0.00000	0.00000	0.00000	0.00001	0.00000	0.00000	0.00000	0.00000	0.00000	0.00000	0.00000	0.00003	0.00000	0.00000	0.00000	0.00000	0.00000	0.00000	0.00000	0.00001	0.00000	0.00000	0.00000	0.00000	0.00000	0.00000	0.00000	0.00000	0.00000	0.00000	0.00000	0.00000	0.00000	0.00000	0.00000	0.00000	0.00000	0.00000	0.00000	0.00000	0.00000	0.00000	0.00000	0.00000	0.00000	0.00000
Node6	29	CGA	0.00002	0.00000	0.00000	0.00000	0.00000	0.00000	0.00000	0.00000	0.01277	0.00000	0.01609	0.00000	0.00000	0.00000	0.00000	0.00000	0.00000	0.00000	0.00000	0.00000	0.00000	0.00000	0.00000	0.00000	0.96506	0.00013	0.00432	0.00161	0.00000	0.00000	0.00000	0.00000	0.00000	0.00000	0.00000	0.00000	0.00000	0.00000	0.00000	0.00000	0.00000	0.00000	0.00000	0.00000	0.00000	0.00000	0.00000	0.00000	0.00000	0.00000	0.00000	0.00000	0.00000	0.00000	0.00000	0.00000	0.00000	0.00000	0.00000	0.00000	0.00000
Node6	30	GAA	0.00001	0.00000	0.00000	0.00000	0.00000	0.00000	0.00000	0.00000	0.00000	0.00000	0.00000	0.00000	0.00000	0.00000	0.00000	0.00000	0.00001	0.00000	0.00000	0.00000	0.00000	0.00000	0.00000	0.00000	0.00000	0.00000	0.00000	0.00000	0.00000	0.00000	0.00000	0.00000	0.98556	0.00000	0.01440	0.00002	0.00000	0.00000	0.00000	0.00000	0.00000	0.00000	0.00000	0.00000	0.00000	0.00000	0.00000	0.00000	0.00000	0.00000	0.00000	0.00000	0.00000	0.00000	0.00000	0.00000	0.00000	0.00000	0.00000	0.00000	0.00000
Node6	31	GAG	0.00000	0.00000	0.00001	0.00000	0.00000	0.00000	0.00000	0.00000	0.00000	0.00000	0.00000	0.00000	0.00000	0.00000	0.00000	0.00000	0.00000	0.00000	0.00005	0.00000	0.00000	0.00000	0.00000	0.00000	0.00000	0.00000	0.00001	0.00000	0.00000	0.00000	0.00000	0.00000	0.06242	0.00008	0.93740	0.00002	0.00000	0.00000	0.00000	0.00000	0.00000	0.00000	0.00000	0.00000	0.00000	0.00000	0.00000	0.00000	0.00000	0.00000	0.00000	0.00000	0.00000	0.00000	0.00000	0.00000	0.00000	0.00000	0.00000	0.00000	0.00000
Node6	32	GTT	0.00000	0.00000	0.00000	0.00000	0.00000	0.00000	0.00000	0.00000	0.00000	0.00000	0.00000	0.00000	0.00001	0.00004	0.00000	0.00009	0.00000	0.00000	0.00000	0.00000	0.00000	0.00000	0.00000	0.00000	0.00000	0.00000	0.00000	0.00000	0.00000	0.00000	0.00000	0.00000	0.00000	0.00000	0.00000	0.00000	0.00000	0.00000	0.00000	0.00000	0.00000	0.00000	0.00000	0.00000	0.00653	0.01581	0.00868	0.96882	0.00000	0.00000	0.00000	0.00000	0.00000	0.00000	0.00000	0.00000	0.00000	0.00000	0.00000	0.00000	0.00000
Node6	33	TCC	0.00045	0.00121	0.00213	0.00047	0.03665	0.05488	0.05317	0.01376	0.00006	0.01182	0.00029	0.00194	0.00029	0.00097	0.00606	0.00020	0.00057	0.00022	0.00201	0.00002	0.00013	0.00043	0.00017	0.00013	0.00002	0.00012	0.00038	0.00001	0.00111	0.00421	0.00218	0.00084	0.00155	0.00038	0.00488	0.00011	0.00303	0.00522	0.00458	0.00241	0.00001	0.00007	0.00006	0.00000	0.00083	0.00180	0.00147	0.00035	0.00045	0.00013	0.15171	0.35447	0.13166	0.11164	0.00106	0.00012	0.00079	0.00193	0.00086	0.02124	0.00028
Node6	34	GCC	0.00000	0.00000	0.00000	0.00000	0.00000	0.00000	0.00000	0.00000	0.00000	0.00000	0.00000	0.00000	0.00000	0.00000	0.00000	0.00000	0.00000	0.00000	0.00000	0.00000	0.00000	0.00000	0.00000	0.00000	0.00000	0.00000	0.00000	0.00000	0.00000	0.00000	0.00000	0.00000	0.00000	0.00000	0.00000	0.00000	0.00002	0.99966	0.00026	0.00005	0.00000	0.00000	0.00000	0.00000	0.00000	0.00000	0.00000	0.00000	0.00000	0.00000	0.00000	0.00000	0.00000	0.00000	0.00000	0.00000	0.00000	0.00000	0.00000	0.00000	0.00000
Node6	35	AAC	0.00002	0.96090	0.00010	0.01282	0.00007	0.00306	0.00030	0.00010	0.00000	0.02043	0.00001	0.00035	0.00000	0.00000	0.00000	0.00000	0.00001	0.00015	0.00007	0.00000	0.00000	0.00001	0.00000	0.00000	0.00000	0.00001	0.00000	0.00000	0.00000	0.00000	0.00000	0.00000	0.00001	0.00067	0.00003	0.00002	0.00000	0.00004	0.00000	0.00000	0.00000	0.00008	0.00000	0.00000	0.00000	0.00000	0.00000	0.00000	0.00001	0.00000	0.00001	0.00052	0.00015	0.00001	0.00001	0.00000	0.00000	0.00000	0.00000	0.00000	0.00000
Node6	36	ACG	0.00000	0.00000	0.00000	0.00000	0.02943	0.24487	0.71611	0.00948	0.00000	0.00003	0.00000	0.00000	0.00000	0.00000	0.00000	0.00000	0.00000	0.00000	0.00000	0.00000	0.00000	0.00000	0.00000	0.00000	0.00000	0.00000	0.00000	0.00000	0.00000	0.00000	0.00000	0.00000	0.00000	0.00000	0.00000	0.00000	0.00000	0.00000	0.00000	0.00000	0.00000	0.00000	0.00000	0.00000	0.00000	0.00000	0.00000	0.00000	0.00000	0.00000	0.00000	0.00002	0.00002	0.00000	0.00000	0.00000	0.00000	0.00000	0.00000	0.00000	0.00000
Node6	37	GTG	0.00000	0.00000	0.00000	0.00000	0.00001	0.00002	0.00009	0.00000	0.00000	0.00000	0.00000	0.00000	0.00251	0.00514	0.00023	0.00068	0.00000	0.00000	0.00000	0.00000	0.00000	0.00000	0.00000	0.00000	0.00000	0.00000	0.00000	0.00000	0.00001	0.00005	0.00026	0.00001	0.00000	0.00000	0.00000	0.00000	0.00001	0.00002	0.00006	0.00000	0.00000	0.00000	0.00000	0.00000	0.06602	0.05717	0.84685	0.02078	0.00000	0.00000	0.00000	0.00000	0.00000	0.00000	0.00001	0.00000	0.00000	0.00000	0.00001	0.00004	0.00000
Node6	38	GTG	0.00000	0.00000	0.00000	0.00000	0.00000	0.00000	0.00000	0.00000	0.00000	0.00000	0.00000	0.00000	0.00000	0.00062	0.00001	0.00001	0.00000	0.00000	0.00000	0.00000	0.00000	0.00000	0.00000	0.00000	0.00000	0.00000	0.00000	0.00000	0.00000	0.00001	0.00003	0.00000	0.00000	0.00000	0.00000	0.00000	0.00000	0.00001	0.00001	0.00000	0.00000	0.00000	0.00000	0.00000	0.00248	0.18719	0.80766	0.00197	0.00000	0.00000	0.00000	0.00000	0.00000	0.00000	0.00000	0.00000	0.00000	0.00000	0.00000	0.00000	0.00000
Node6	39	AAA	0.65895	0.00017	0.28511	0.00052	0.00020	0.00003	0.00005	0.00004	0.00141	0.00007	0.00200	0.00008	0.00001	0.00000	0.00002	0.00000	0.00183	0.00001	0.00102	0.00002	0.00002	0.00000	0.00000	0.00001	0.00019	0.00007	0.00059	0.00004	0.00000	0.00000	0.00000	0.00000	0.03304	0.00013	0.01381	0.00030	0.00003	0.00001	0.00002	0.00002	0.00001	0.00000	0.00001	0.00000	0.00001	0.00000	0.00000	0.00000	0.00000	0.00000	0.00007	0.00001	0.00001	0.00002	0.00000	0.00000	0.00000	0.00000	0.00000	0.00000	0.00000
Node6	40	TGG	0.00000	0.00000	0.00000	0.00000	0.00000	0.00000	0.00000	0.00000	0.00000	0.00000	0.00000	0.00000	0.00000	0.00000	0.00000	0.00000	0.00000	0.00000	0.00000	0.00000	0.00000	0.00000	0.00000	0.00000	0.00000	0.00000	0.00000	0.00000	0.00000	0.00000	0.00000	0.00000	0.00000	0.00000	0.00000	0.00000	0.00000	0.00000	0.00000	0.00000	0.00000	0.00000	0.00000	0.00000	0.00000	0.00000	0.00000	0.00000	0.00000	0.00000	0.00000	0.00000	0.00000	0.00000	0.00000	1.00000	0.00000	0.00000	0.00000	0.00000	0.00000
Node6	41	TTC	0.00000	0.00000	0.00000	0.00000	0.00000	0.00000	0.00000	0.00000	0.00000	0.00000	0.00000	0.00000	0.00000	0.00000	0.00000	0.00000	0.00000	0.00000	0.00000	0.00000	0.00000	0.00000	0.00000	0.00000	0.00000	0.00000	0.00000	0.00000	0.00000	0.00001	0.00000	0.00000	0.00000	0.00000	0.00000	0.00000	0.00000	0.00000	0.00000	0.00000	0.00000	0.00000	0.00000	0.00000	0.00000	0.00000	0.00000	0.00000	0.00011	0.00000	0.00000	0.00000	0.00000	0.00000	0.00000	0.00000	0.00000	0.00000	0.99769	0.00000	0.00218
Node6	42	TAC	0.00000	0.00000	0.00000	0.00000	0.00000	0.00000	0.00000	0.00000	0.00000	0.00000	0.00000	0.00000	0.00000	0.00000	0.00000	0.00000	0.00000	0.00000	0.00000	0.00000	0.00000	0.00000	0.00000	0.00000	0.00000	0.00000	0.00000	0.00000	0.00000	0.00000	0.00000	0.00000	0.00000	0.00000	0.00000	0.00000	0.00000	0.00000	0.00000	0.00000	0.00000	0.00000	0.00000	0.00000	0.00000	0.00000	0.00000	0.00000	0.99727	0.00270	0.00000	0.00000	0.00000	0.00000	0.00000	0.00000	0.00000	0.00000	0.00003	0.00000	0.00000
Node6	43	AAG	0.01100	0.00002	0.93063	0.00001	0.00000	0.00000	0.00001	0.00000	0.00206	0.00001	0.05233	0.00000	0.00000	0.00000	0.00001	0.00000	0.00001	0.00000	0.00016	0.00000	0.00000	0.00000	0.00000	0.00000	0.00013	0.00026	0.00307	0.00007	0.00000	0.00000	0.00000	0.00000	0.00001	0.00000	0.00018	0.00000	0.00000	0.00000	0.00000	0.00000	0.00000	0.00000	0.00001	0.00000	0.00000	0.00000	0.00000	0.00000	0.00000	0.00000	0.00000	0.00000	0.00000	0.00000	0.00000	0.00000	0.00000	0.00000	0.00000	0.00000	0.00000
Node6	44	CCT	0.00001	0.00001	0.00004	0.00003	0.00004	0.00006	0.00002	0.00012	0.00000	0.00003	0.00000	0.00006	0.00000	0.00000	0.00001	0.00000	0.00002	0.00000	0.00002	0.00001	0.09266	0.17345	0.05801	0.65588	0.00000	0.00000	0.00001	0.00000	0.00000	0.00001	0.00000	0.00002	0.00005	0.00002	0.00006	0.00002	0.00099	0.00248	0.00062	0.01279	0.00000	0.00001	0.00000	0.00001	0.00001	0.00002	0.00001	0.00005	0.00000	0.00000	0.00032	0.00066	0.00012	0.00120	0.00000	0.00000	0.00001	0.00000	0.00000	0.00000	0.00000
Node6	45	GAA	0.00012	0.00000	0.00004	0.00001	0.00001	0.00000	0.00000	0.00000	0.00000	0.00000	0.00000	0.00000	0.00000	0.00000	0.00000	0.00000	0.00019	0.00000	0.00012	0.00000	0.00000	0.00000	0.00000	0.00000	0.00000	0.00000	0.00001	0.00000	0.00000	0.00000	0.00000	0.00000	0.81503	0.00027	0.18374	0.00041	0.00001	0.00000	0.00000	0.00000	0.00000	0.00000	0.00000	0.00000	0.00000	0.00000	0.00000	0.00000	0.00000	0.00000	0.00001	0.00000	0.00000	0.00000	0.00000	0.00000	0.00000	0.00000	0.00000	0.00000	0.00000
Node6	46	GGG	0.00000	0.00000	0.00000	0.00000	0.00000	0.00000	0.00000	0.00000	0.00000	0.00000	0.00000	0.00001	0.00000	0.00000	0.00000	0.00000	0.00000	0.00000	0.00000	0.00000	0.00000	0.00000	0.00000	0.00000	0.00000	0.00000	0.00000	0.00000	0.00000	0.00000	0.00000	0.00000	0.00000	0.00000	0.00000	0.00000	0.00000	0.00000	0.00000	0.00000	0.36146	0.04102	0.44727	0.15022	0.00000	0.00000	0.00000	0.00000	0.00000	0.00000	0.00000	0.00000	0.00000	0.00000	0.00000	0.00000	0.00000	0.00000	0.00000	0.00000	0.00000
Node6	47	GGA	0.00000	0.00000	0.00000	0.00000	0.00000	0.00000	0.00000	0.00000	0.00000	0.00000	0.00000	0.00000	0.00000	0.00000	0.00000	0.00000	0.00000	0.00000	0.00000	0.00000	0.00000	0.00000	0.00000	0.00000	0.00000	0.00000	0.00000	0.00000	0.00000	0.00000	0.00000	0.00000	0.00000	0.00000	0.00000	0.00000	0.00000	0.00000	0.00000	0.00000	0.93701	0.00740	0.02047	0.03511	0.00000	0.00000	0.00000	0.00000	0.00000	0.00000	0.00000	0.00000	0.00000	0.00000	0.00000	0.00000	0.00000	0.00000	0.00000	0.00000	0.00000
Node6	48	CAA	0.01702	0.00001	0.00045	0.00016	0.00007	0.00000	0.00000	0.00001	0.00013	0.00000	0.00001	0.00002	0.00000	0.00000	0.00000	0.00000	0.97544	0.00000	0.00530	0.00003	0.00001	0.00000	0.00000	0.00000	0.00028	0.00000	0.00002	0.00002	0.00000	0.00000	0.00000	0.00000	0.00085	0.00000	0.00006	0.00001	0.00002	0.00000	0.00000	0.00000	0.00000	0.00000	0.00000	0.00000	0.00000	0.00000	0.00000	0.00000	0.00000	0.00000	0.00005	0.00000	0.00000	0.00000	0.00000	0.00000	0.00000	0.00000	0.00000	0.00000	0.00000
Node6	49	GAT	0.00000	0.00000	0.00000	0.00007	0.00000	0.00000	0.00000	0.00000	0.00000	0.00000	0.00000	0.00000	0.00000	0.00000	0.00000	0.00000	0.00000	0.00000	0.00000	0.00000	0.00000	0.00000	0.00000	0.00000	0.00000	0.00000	0.00000	0.00000	0.00000	0.00000	0.00000	0.00000	0.00010	0.00625	0.00004	0.99353	0.00000	0.00000	0.00000	0.00000	0.00000	0.00000	0.00000	0.00000	0.00000	0.00000	0.00000	0.00000	0.00000	0.00000	0.00000	0.00000	0.00000	0.00000	0.00000	0.00000	0.00000	0.00000	0.00000	0.00000	0.00000
Node6	50	ACT	0.01903	0.02165	0.01962	0.02106	0.10909	0.10888	0.03963	0.12339	0.00575	0.01619	0.00558	0.01285	0.00637	0.02023	0.02091	0.01036	0.00884	0.00431	0.01038	0.00204	0.00638	0.00663	0.00326	0.00808	0.00214	0.00227	0.00660	0.00194	0.00259	0.00852	0.00946	0.00588	0.02503	0.01276	0.02993	0.01360	0.01127	0.01325	0.00704	0.01757	0.00402	0.00492	0.00234	0.00232	0.01154	0.01721	0.02188	0.01309	0.01012	0.00514	0.01952	0.02716	0.01222	0.02661	0.00945	0.00372	0.00901	0.00230	0.00702	0.00405	0.00601
Node6	51	AGA	0.06837	0.01674	0.07078	0.01588	0.01397	0.01166	0.00577	0.00786	0.18667	0.00897	0.10292	0.00690	0.00426	0.00790	0.01626	0.00378	0.01577	0.00516	0.01862	0.00237	0.00455	0.00394	0.00248	0.00385	0.04478	0.01526	0.05694	0.03459	0.00224	0.00490	0.00675	0.00304	0.03335	0.00916	0.04405	0.00817	0.00515	0.00543	0.00466	0.00495	0.00782	0.00461	0.00408	0.00206	0.00537	0.00597	0.01032	0.00374	0.00903	0.00475	0.00718	0.00787	0.00466	0.00672	0.00389	0.00693	0.00354	0.00201	0.00408	0.00316	0.00337
Node6	52	GTA	0.00027	0.00000	0.00002	0.00003	0.00340	0.00030	0.00020	0.00130	0.00002	0.00001	0.00001	0.00004	0.18822	0.03347	0.00246	0.28566	0.00011	0.00000	0.00002	0.00000	0.00001	0.00000	0.00000	0.00001	0.00000	0.00000	0.00000	0.00000	0.00099	0.00026	0.00030	0.00101	0.00055	0.00000	0.00012	0.00002	0.00035	0.00007	0.00003	0.00052	0.00000	0.00000	0.00000	0.00000	0.28983	0.01859	0.04554	0.12162	0.00002	0.00008	0.00009	0.00001	0.00001	0.00007	0.00001	0.00000	0.00006	0.00173	0.00020	0.00055	0.00179
Node6	53	CCT	0.00000	0.00000	0.00000	0.00002	0.00002	0.00001	0.00000	0.00010	0.00000	0.00000	0.00000	0.00004	0.00000	0.00000	0.00001	0.00002	0.00001	0.00000	0.00000	0.00000	0.01970	0.01925	0.00128	0.94423	0.00000	0.00000	0.00000	0.00000	0.00002	0.00003	0.00000	0.00198	0.00001	0.00000	0.00000	0.00001	0.00027	0.00015	0.00002	0.01182	0.00000	0.00000	0.00000	0.00000	0.00001	0.00001	0.00000	0.00010	0.00000	0.00000	0.00008	0.00007	0.00001	0.00068	0.00000	0.00000	0.00001	0.00000	0.00000	0.00000	0.00001
Node6	54	CCC	0.00923	0.01388	0.01446	0.00777	0.00868	0.01817	0.00585	0.00666	0.00285	0.01078	0.00368	0.00379	0.00200	0.01253	0.00787	0.00353	0.00615	0.00614	0.01168	0.00160	0.09358	0.24479	0.08379	0.12086	0.00219	0.00294	0.00930	0.00178	0.00196	0.00943	0.00937	0.00398	0.02013	0.01779	0.03112	0.00948	0.00597	0.01599	0.00738	0.00851	0.00293	0.00843	0.00247	0.00167	0.00409	0.01175	0.01233	0.00433	0.01058	0.00333	0.00928	0.02318	0.00891	0.01292	0.00492	0.00339	0.00339	0.00112	0.00724	0.00277	0.00330
Node6	55	AAC	0.02063	0.29386	0.02931	0.12485	0.01272	0.02535	0.00800	0.01020	0.00572	0.02340	0.00693	0.00926	0.00194	0.00996	0.01147	0.00318	0.01049	0.01399	0.01747	0.00386	0.00333	0.00642	0.00268	0.00431	0.00219	0.00339	0.00750	0.00202	0.00115	0.00563	0.00578	0.00245	0.02975	0.04157	0.04230	0.02700	0.00394	0.01055	0.00453	0.00588	0.00680	0.01393	0.00453	0.00343	0.00299	0.00776	0.00865	0.00318	0.01595	0.00534	0.00782	0.01872	0.00843	0.01076	0.00626	0.00357	0.00428	0.00102	0.00620	0.00234	0.00310
Node6	56	AAG	0.11565	0.02435	0.26822	0.01705	0.01144	0.01683	0.00757	0.00765	0.02050	0.01016	0.03082	0.00491	0.00267	0.00967	0.01743	0.00345	0.01516	0.00685	0.02961	0.00227	0.00411	0.00556	0.00381	0.00451	0.00847	0.00931	0.03115	0.00694	0.00164	0.00532	0.00805	0.00277	0.04588	0.01712	0.07315	0.01300	0.00487	0.00911	0.00711	0.00642	0.00433	0.00585	0.00444	0.00165	0.00442	0.00773	0.01315	0.00390	0.00886	0.00358	0.00586	0.01015	0.00625	0.00684	0.00322	0.00486	0.00248	0.00142	0.00419	0.00372	0.00250
Node6	57	ACT	0.01875	0.02119	0.01912	0.02096	0.11230	0.11092	0.04036	0.13085	0.00562	0.01600	0.00543	0.01293	0.00626	0.01959	0.02047	0.01024	0.00865	0.00415	0.01002	0.00200	0.00623	0.00641	0.00313	0.00796	0.00206	0.00219	0.00634	0.00188	0.00250	0.00818	0.00902	0.00576	0.02433	0.01231	0.02882	0.01336	0.01109	0.01289	0.00683	0.01749	0.00385	0.00469	0.00222	0.00225	0.01135	0.01677	0.02120	0.01308	0.00970	0.00502	0.01949	0.02682	0.01203	0.02670	0.00916	0.00354	0.00886	0.00223	0.00671	0.00388	0.00587
Node6	58	CAC	0.01250	0.03778	0.02227	0.01663	0.00679	0.01886	0.00525	0.00539	0.00472	0.01174	0.00668	0.00360	0.00181	0.01228	0.01257	0.00326	0.01351	0.29480	0.03049	0.05558	0.00349	0.00768	0.00359	0.00426	0.00427	0.00731	0.01878	0.00369	0.00195	0.01156	0.01250	0.00420	0.02365	0.02116	0.04141	0.01088	0.00319	0.01119	0.00518	0.00453	0.00261	0.00866	0.00249	0.00152	0.00333	0.01118	0.01173	0.00354	0.06761	0.01845	0.00488	0.01516	0.00580	0.00700	0.00793	0.01068	0.00490	0.00122	0.01962	0.00350	0.00723
Node6	59	ATC	0.00000	0.00000	0.00000	0.00000	0.00000	0.00000	0.00000	0.00000	0.00000	0.00000	0.00000	0.00000	0.00172	0.98385	0.00002	0.01353	0.00000	0.00000	0.00000	0.00000	0.00000	0.00000	0.00000	0.00000	0.00000	0.00000	0.00000	0.00000	0.00000	0.00007	0.00004	0.00000	0.00000	0.00000	0.00000	0.00000	0.00000	0.00000	0.00000	0.00000	0.00000	0.00000	0.00000	0.00000	0.00001	0.00054	0.00019	0.00001	0.00000	0.00000	0.00000	0.00000	0.00000	0.00000	0.00000	0.00000	0.00000	0.00000	0.00000	0.00000	0.00000
Node6	60	TAT	0.00000	0.00000	0.00000	0.00000	0.00000	0.00000	0.00000	0.00000	0.00000	0.00000	0.00000	0.00000	0.00000	0.00000	0.00000	0.00000	0.00000	0.00001	0.00000	0.00000	0.00000	0.00000	0.00000	0.00000	0.00000	0.00000	0.00000	0.00000	0.00000	0.00000	0.00000	0.00000	0.00000	0.00000	0.00000	0.00000	0.00000	0.00000	0.00000	0.00000	0.00000	0.00000	0.00000	0.00000	0.00000	0.00000	0.00000	0.00000	0.23165	0.76816	0.00000	0.00000	0.00000	0.00000	0.00000	0.00001	0.00000	0.00000	0.00010	0.00000	0.00006
Node6	61	GAG	0.00001	0.00000	0.00003	0.00000	0.00000	0.00000	0.00000	0.00000	0.00000	0.00000	0.00000	0.00000	0.00000	0.00000	0.00000	0.00000	0.00002	0.00000	0.00012	0.00000	0.00000	0.00000	0.00000	0.00000	0.00000	0.00000	0.00002	0.00000	0.00000	0.00000	0.00000	0.00000	0.16607	0.00023	0.83337	0.00009	0.00000	0.00000	0.00000	0.00000	0.00000	0.00000	0.00000	0.00000	0.00000	0.00000	0.00000	0.00000	0.00000	0.00000	0.00000	0.00000	0.00000	0.00000	0.00000	0.00000	0.00000	0.00000	0.00000	0.00000	0.00000
Node6	62	TAC	0.00000	0.00001	0.00000	0.00000	0.00000	0.00001	0.00000	0.00000	0.00000	0.00000	0.00000	0.00000	0.00000	0.00001	0.00001	0.00000	0.00000	0.00469	0.00000	0.00004	0.00000	0.00000	0.00000	0.00000	0.00000	0.00000	0.00000	0.00000	0.00000	0.00005	0.00002	0.00000	0.00000	0.00000	0.00000	0.00000	0.00000	0.00001	0.00000	0.00000	0.00000	0.00000	0.00000	0.00000	0.00000	0.00002	0.00000	0.00000	0.90171	0.04074	0.00000	0.00001	0.00000	0.00000	0.00001	0.00015	0.00000	0.00000	0.05143	0.00000	0.00107
Node6	63	AGA	0.00670	0.00671	0.00952	0.00349	0.00016	0.00004	0.00007	0.00004	0.58839	0.00068	0.34528	0.00039	0.00000	0.00000	0.00006	0.00000	0.00032	0.00006	0.00035	0.00002	0.00000	0.00000	0.00000	0.00000	0.01616	0.00325	0.01225	0.00536	0.00000	0.00000	0.00000	0.00000	0.00018	0.00002	0.00027	0.00001	0.00000	0.00000	0.00001	0.00000	0.00004	0.00001	0.00002	0.00000	0.00000	0.00000	0.00000	0.00000	0.00001	0.00001	0.00004	0.00001	0.00002	0.00001	0.00000	0.00001	0.00000	0.00000	0.00000	0.00000	0.00000
Node6	64	AAC	0.00098	0.56586	0.00038	0.43032	0.00002	0.00002	0.00001	0.00002	0.00002	0.00018	0.00001	0.00012	0.00000	0.00000	0.00000	0.00000	0.00005	0.00002	0.00003	0.00002	0.00000	0.00000	0.00000	0.00000	0.00000	0.00000	0.00000	0.00000	0.00000	0.00000	0.00000	0.00000	0.00007	0.00068	0.00004	0.00111	0.00000	0.00000	0.00000	0.00000	0.00001	0.00000	0.00000	0.00000	0.00000	0.00000	0.00000	0.00000	0.00000	0.00000	0.00001	0.00001	0.00000	0.00001	0.00000	0.00000	0.00000	0.00000	0.00000	0.00000	0.00000
Node6	65	GAG	0.00017	0.00030	0.00229	0.00007	0.00004	0.00024	0.00051	0.00001	0.00002	0.00078	0.00056	0.00004	0.00000	0.00001	0.00148	0.00000	0.00031	0.00010	0.00741	0.00001	0.00000	0.00003	0.00013	0.00000	0.00001	0.00009	0.00237	0.00000	0.00000	0.00001	0.00006	0.00000	0.06356	0.00552	0.89916	0.00067	0.00007	0.00108	0.00182	0.00004	0.00023	0.00157	0.00837	0.00003	0.00001	0.00006	0.00018	0.00001	0.00001	0.00000	0.00002	0.00011	0.00038	0.00001	0.00000	0.00001	0.00000	0.00000	0.00000	0.00002	0.00000
Node6	66	CCG	0.01024	0.01073	0.01810	0.00660	0.00828	0.01651	0.00635	0.00605	0.00337	0.00789	0.00481	0.00308	0.00199	0.01058	0.01033	0.00319	0.00664	0.00525	0.01396	0.00140	0.08775	0.14747	0.20181	0.09528	0.00249	0.00351	0.01148	0.00194	0.00197	0.00805	0.01135	0.00366	0.02501	0.01730	0.04403	0.00956	0.00619	0.01573	0.01063	0.00803	0.00338	0.00806	0.00377	0.00172	0.00449	0.01044	0.01575	0.00435	0.00755	0.00255	0.00805	0.01731	0.00944	0.01043	0.00369	0.00504	0.00264	0.00116	0.00560	0.00327	0.00275
Node6	67	CAG	0.02530	0.02281	0.04604	0.01379	0.00997	0.01765	0.00834	0.00643	0.00842	0.01156	0.01261	0.00424	0.00251	0.01204	0.02246	0.00366	0.07294	0.01453	0.20437	0.00425	0.00479	0.00711	0.00465	0.00488	0.00677	0.00774	0.02877	0.00482	0.00261	0.01006	0.01511	0.00456	0.06085	0.02444	0.10332	0.01574	0.00546	0.01212	0.00988	0.00630	0.00405	0.00738	0.00435	0.00171	0.00483	0.00991	0.01663	0.00429	0.01337	0.00462	0.00638	0.01261	0.00806	0.00734	0.00444	0.00673	0.00324	0.00172	0.00639	0.00487	0.00318
Node6	68	AAA	0.55295	0.00355	0.42739	0.00963	0.00009	0.00003	0.00003	0.00006	0.00138	0.00010	0.00201	0.00013	0.00000	0.00000	0.00002	0.00000	0.00057	0.00010	0.00032	0.00016	0.00000	0.00000	0.00000	0.00001	0.00009	0.00007	0.00022	0.00009	0.00000	0.00000	0.00000	0.00000	0.00048	0.00004	0.00033	0.00009	0.00000	0.00000	0.00000	0.00001	0.00001	0.00000	0.00000	0.00000	0.00000	0.00000	0.00000	0.00000	0.00000	0.00000	0.00002	0.00001	0.00001	0.00002	0.00000	0.00000	0.00000	0.00000	0.00000	0.00000	0.00000
Node6	69	CCC	0.00437	0.00412	0.00613	0.00340	0.00398	0.00693	0.00244	0.00334	0.00091	0.00374	0.00115	0.00171	0.00066	0.00320	0.00249	0.00115	0.00309	0.00215	0.00503	0.00074	0.14565	0.24922	0.17133	0.24838	0.00095	0.00115	0.00426	0.00072	0.00102	0.00352	0.00353	0.00226	0.00846	0.00679	0.01336	0.00392	0.00297	0.00686	0.00364	0.00478	0.00100	0.00273	0.00088	0.00061	0.00153	0.00399	0.00423	0.00199	0.00271	0.00106	0.00529	0.01053	0.00418	0.00820	0.00116	0.00119	0.00094	0.00036	0.00194	0.00077	0.00121
Node6	70	CGG	0.00003	0.00000	0.00093	0.00000	0.00000	0.00000	0.00003	0.00000	0.00049	0.00002	0.00501	0.00000	0.00000	0.00000	0.00001	0.00000	0.00015	0.00180	0.00689	0.00027	0.00000	0.00000	0.00000	0.00000	0.01543	0.01747	0.94601	0.00498	0.00000	0.00000	0.00001	0.00000	0.00001	0.00000	0.00034	0.00000	0.00000	0.00000	0.00006	0.00000	0.00000	0.00000	0.00000	0.00000	0.00000	0.00000	0.00000	0.00000	0.00000	0.00000	0.00000	0.00000	0.00001	0.00000	0.00000	0.00001	0.00000	0.00000	0.00000	0.00000	0.00000
Node6	71	GAA	0.00003	0.00000	0.00000	0.00000	0.00000	0.00000	0.00000	0.00000	0.00000	0.00000	0.00000	0.00000	0.00000	0.00000	0.00000	0.00000	0.00005	0.00000	0.00001	0.00000	0.00000	0.00000	0.00000	0.00000	0.00000	0.00000	0.00000	0.00000	0.00000	0.00000	0.00000	0.00000	0.97243	0.00003	0.02733	0.00009	0.00000	0.00000	0.00000	0.00000	0.00000	0.00000	0.00000	0.00000	0.00000	0.00000	0.00000	0.00000	0.00000	0.00000	0.00000	0.00000	0.00000	0.00000	0.00000	0.00000	0.00000	0.00000	0.00000	0.00000	0.00000
Node6	72	CTT	0.00000	0.00000	0.00000	0.00000	0.00000	0.00000	0.00000	0.00001	0.00000	0.00000	0.00000	0.00000	0.00018	0.00018	0.00064	0.00093	0.00000	0.00000	0.00000	0.00000	0.00000	0.00000	0.00000	0.00000	0.00000	0.00000	0.00000	0.00000	0.01097	0.01444	0.00369	0.94828	0.00000	0.00000	0.00000	0.00000	0.00000	0.00000	0.00000	0.00002	0.00000	0.00000	0.00000	0.00000	0.00010	0.00005	0.00006	0.00051	0.00000	0.00002	0.00000	0.00000	0.00000	0.00000	0.00000	0.00000	0.00001	0.00576	0.00031	0.00862	0.00521
Node6	73	GAG	0.00038	0.00044	0.00103	0.00013	0.00002	0.00013	0.00005	0.00001	0.00000	0.00029	0.00003	0.00002	0.00000	0.00000	0.00000	0.00000	0.00038	0.00007	0.00229	0.00001	0.00028	0.00124	0.00139	0.00010	0.00000	0.00004	0.00016	0.00000	0.00000	0.00000	0.00000	0.00000	0.17881	0.23143	0.54673	0.03374	0.00002	0.00018	0.00015	0.00001	0.00001	0.00003	0.00003	0.00000	0.00000	0.00000	0.00001	0.00000	0.00000	0.00000	0.00003	0.00015	0.00013	0.00002	0.00000	0.00000	0.00000	0.00000	0.00000	0.00000	0.00000
Node6	74	AGC	0.00000	0.00004	0.00000	0.00001	0.00000	0.00004	0.00001	0.00001	0.00000	0.84126	0.00000	0.15816	0.00000	0.00000	0.00000	0.00000	0.00000	0.00000	0.00000	0.00000	0.00000	0.00000	0.00000	0.00000	0.00000	0.00000	0.00000	0.00000	0.00000	0.00000	0.00000	0.00000	0.00000	0.00000	0.00000	0.00000	0.00000	0.00000	0.00000	0.00000	0.00000	0.00000	0.00000	0.00000	0.00000	0.00000	0.00000	0.00000	0.00000	0.00000	0.00003	0.00026	0.00011	0.00005	0.00000	0.00000	0.00000	0.00000	0.00000	0.00000	0.00000
Node6	75	CGT	0.00052	0.00002	0.00076	0.00010	0.00002	0.00003	0.00002	0.00006	0.00179	0.00011	0.00151	0.00010	0.00000	0.00000	0.00000	0.00000	0.00027	0.00009	0.00027	0.00017	0.02298	0.10631	0.01743	0.30425	0.02106	0.04616	0.02056	0.45446	0.00000	0.00001	0.00000	0.00004	0.00003	0.00001	0.00006	0.00003	0.00001	0.00003	0.00002	0.00008	0.00000	0.00000	0.00000	0.00000	0.00000	0.00000	0.00000	0.00001	0.00000	0.00001	0.00004	0.00008	0.00003	0.00040	0.00000	0.00000	0.00001	0.00000	0.00000	0.00000	0.00000
Node6	76	TTC	0.00000	0.00000	0.00000	0.00000	0.00000	0.00000	0.00000	0.00000	0.00000	0.00000	0.00000	0.00000	0.00000	0.00001	0.00001	0.00000	0.00000	0.00000	0.00000	0.00000	0.00000	0.00000	0.00000	0.00000	0.00000	0.00000	0.00000	0.00000	0.00000	0.00002	0.00001	0.00000	0.00000	0.00000	0.00000	0.00000	0.00000	0.00000	0.00000	0.00000	0.00000	0.00000	0.00000	0.00000	0.00000	0.00000	0.00000	0.00000	0.00035	0.00003	0.00000	0.00000	0.00000	0.00000	0.00000	0.00001	0.00000	0.00000	0.89336	0.00000	0.10620
Node6	77	CAA	0.01012	0.00023	0.00701	0.00112	0.00008	0.00006	0.00010	0.00010	0.00710	0.00360	0.00839	0.00561	0.00000	0.00000	0.00006	0.00000	0.49512	0.00040	0.28822	0.00109	0.00002	0.00002	0.00001	0.00004	0.02501	0.00771	0.03007	0.10570	0.00001	0.00001	0.00001	0.00002	0.00067	0.00004	0.00120	0.00009	0.00001	0.00002	0.00004	0.00004	0.00001	0.00001	0.00001	0.00000	0.00000	0.00000	0.00001	0.00001	0.00001	0.00003	0.00011	0.00008	0.00012	0.00039	0.00001	0.00000	0.00003	0.00000	0.00000	0.00000	0.00000
Node6	78	GGC	0.00000	0.00000	0.00000	0.00000	0.00000	0.00000	0.00000	0.00000	0.00000	0.00001	0.00000	0.00000	0.00000	0.00000	0.00000	0.00000	0.00000	0.00000	0.00000	0.00000	0.00000	0.00000	0.00000	0.00000	0.00000	0.00000	0.00000	0.00000	0.00000	0.00000	0.00000	0.00000	0.00000	0.00000	0.00000	0.00000	0.00000	0.00000	0.00000	0.00000	0.00206	0.92479	0.00711	0.06602	0.00000	0.00000	0.00000	0.00000	0.00000	0.00000	0.00000	0.00000	0.00000	0.00000	0.00000	0.00000	0.00000	0.00000	0.00000	0.00000	0.00000
Node6	79	CGG	0.00000	0.00000	0.00002	0.00000	0.00000	0.00000	0.00000	0.00000	0.00003	0.00000	0.00049	0.00000	0.00000	0.00000	0.00000	0.00000	0.00000	0.00000	0.00002	0.00000	0.00000	0.00000	0.00000	0.00000	0.00170	0.00438	0.99182	0.00153	0.00000	0.00000	0.00000	0.00000	0.00000	0.00000	0.00000	0.00000	0.00000	0.00000	0.00000	0.00000	0.00000	0.00000	0.00000	0.00000	0.00000	0.00000	0.00000	0.00000	0.00000	0.00000	0.00000	0.00000	0.00000	0.00000	0.00000	0.00000	0.00000	0.00000	0.00000	0.00000	0.00000
Node6	80	CTT	0.00000	0.00000	0.00000	0.00000	0.00000	0.00000	0.00000	0.00000	0.00000	0.00000	0.00000	0.00000	0.00050	0.00106	0.00037	0.00037	0.00000	0.00000	0.00000	0.00000	0.00000	0.00000	0.00000	0.00000	0.00000	0.00000	0.00000	0.00000	0.09037	0.27659	0.02309	0.59260	0.00000	0.00000	0.00000	0.00000	0.00000	0.00000	0.00000	0.00000	0.00000	0.00000	0.00000	0.00000	0.00002	0.00007	0.00004	0.00002	0.00000	0.00000	0.00000	0.00000	0.00000	0.00000	0.00000	0.00000	0.00000	0.00337	0.00003	0.01146	0.00002
Node6	81	CAG	0.00018	0.00004	0.00047	0.00003	0.00001	0.00001	0.00003	0.00000	0.00001	0.00004	0.00004	0.00000	0.00000	0.00000	0.00002	0.00000	0.12308	0.00007	0.84781	0.00002	0.00000	0.00000	0.00001	0.00000	0.00003	0.00003	0.00060	0.00000	0.00000	0.00000	0.00000	0.00000	0.00808	0.00015	0.01908	0.00004	0.00000	0.00001	0.00004	0.00000	0.00000	0.00000	0.00000	0.00000	0.00000	0.00000	0.00000	0.00000	0.00000	0.00000	0.00001	0.00001	0.00002	0.00000	0.00000	0.00000	0.00000	0.00000	0.00000	0.00000	0.00000
Node6	82	TGG	0.00000	0.00000	0.00000	0.00000	0.00000	0.00000	0.00000	0.00000	0.00000	0.00000	0.00000	0.00000	0.00000	0.00000	0.00000	0.00000	0.00000	0.00000	0.00000	0.00000	0.00000	0.00000	0.00000	0.00000	0.00000	0.00000	0.00000	0.00000	0.00000	0.00000	0.00000	0.00000	0.00000	0.00000	0.00000	0.00000	0.00000	0.00000	0.00000	0.00000	0.00000	0.00000	0.00000	0.00000	0.00000	0.00000	0.00000	0.00000	0.00000	0.00000	0.00000	0.00000	0.00000	0.00000	0.00000	1.00000	0.00000	0.00000	0.00000	0.00000	0.00000
Node6	83	AAT	0.00001	0.02987	0.00000	0.97000	0.00000	0.00000	0.00000	0.00000	0.00000	0.00001	0.00000	0.00003	0.00000	0.00000	0.00000	0.00000	0.00000	0.00000	0.00000	0.00000	0.00000	0.00000	0.00000	0.00000	0.00000	0.00000	0.00000	0.00000	0.00000	0.00000	0.00000	0.00000	0.00000	0.00000	0.00000	0.00005	0.00000	0.00000	0.00000	0.00000	0.00000	0.00000	0.00000	0.00000	0.00000	0.00000	0.00000	0.00000	0.00000	0.00000	0.00000	0.00000	0.00000	0.00000	0.00000	0.00000	0.00000	0.00000	0.00000	0.00000	0.00000
Node6	84	GGG	0.00000	0.00000	0.00000	0.00000	0.00000	0.00000	0.00000	0.00000	0.00000	0.00001	0.00000	0.00000	0.00000	0.00000	0.00000	0.00000	0.00000	0.00000	0.00000	0.00000	0.00000	0.00000	0.00000	0.00000	0.00000	0.00000	0.00000	0.00000	0.00000	0.00000	0.00000	0.00000	0.00000	0.00000	0.00000	0.00000	0.00000	0.00000	0.00001	0.00000	0.03310	0.26293	0.69648	0.00747	0.00000	0.00000	0.00000	0.00000	0.00000	0.00000	0.00000	0.00000	0.00000	0.00000	0.00000	0.00000	0.00000	0.00000	0.00000	0.00000	0.00000
Node6	85	AGT	0.00000	0.00001	0.00000	0.00001	0.00000	0.00000	0.00000	0.00000	0.00000	0.44730	0.00000	0.55260	0.00000	0.00000	0.00000	0.00000	0.00000	0.00000	0.00000	0.00000	0.00000	0.00000	0.00000	0.00000	0.00000	0.00000	0.00000	0.00000	0.00000	0.00000	0.00000	0.00000	0.00000	0.00000	0.00000	0.00000	0.00000	0.00000	0.00000	0.00000	0.00000	0.00000	0.00000	0.00000	0.00000	0.00000	0.00000	0.00000	0.00000	0.00000	0.00001	0.00003	0.00002	0.00002	0.00000	0.00000	0.00000	0.00000	0.00000	0.00000	0.00000
Node6	86	GCA	0.00687	0.00007	0.00186	0.00004	0.00058	0.00029	0.00012	0.00014	0.00003	0.00019	0.00002	0.00006	0.00002	0.00001	0.00010	0.00000	0.00026	0.00001	0.00012	0.00000	0.00007	0.00003	0.00002	0.00002	0.00001	0.00003	0.00003	0.00000	0.00001	0.00000	0.00000	0.00000	0.00128	0.00003	0.00073	0.00002	0.79557	0.11682	0.01725	0.05408	0.00009	0.00002	0.00004	0.00001	0.00029	0.00006	0.00011	0.00006	0.00001	0.00000	0.00120	0.00059	0.00024	0.00043	0.00002	0.00000	0.00002	0.00001	0.00000	0.00000	0.00000
Node6	87	GAC	0.00000	0.00001	0.00000	0.00000	0.00000	0.00000	0.00000	0.00000	0.00000	0.00000	0.00000	0.00000	0.00000	0.00000	0.00000	0.00000	0.00000	0.00000	0.00000	0.00000	0.00000	0.00000	0.00000	0.00000	0.00000	0.00000	0.00000	0.00000	0.00000	0.00000	0.00000	0.00000	0.00002	0.93959	0.00007	0.06031	0.00000	0.00000	0.00000	0.00000	0.00000	0.00000	0.00000	0.00000	0.00000	0.00000	0.00000	0.00000	0.00000	0.00000	0.00000	0.00000	0.00000	0.00000	0.00000	0.00000	0.00000	0.00000	0.00000	0.00000	0.00000
Node6	88	ATG	0.00000	0.00000	0.00000	0.00000	0.00000	0.00000	0.00000	0.00000	0.00000	0.00000	0.00000	0.00000	0.00000	0.00001	0.99966	0.00000	0.00000	0.00000	0.00000	0.00000	0.00000	0.00000	0.00000	0.00000	0.00000	0.00000	0.00000	0.00000	0.00000	0.00002	0.00025	0.00000	0.00000	0.00000	0.00000	0.00000	0.00000	0.00000	0.00000	0.00000	0.00000	0.00000	0.00000	0.00000	0.00000	0.00000	0.00000	0.00000	0.00000	0.00000	0.00000	0.00000	0.00000	0.00000	0.00000	0.00000	0.00000	0.00000	0.00000	0.00004	0.00000
Node6	89	CAG	0.00000	0.00000	0.00000	0.00000	0.00000	0.00000	0.00000	0.00000	0.00000	0.00000	0.00000	0.00000	0.00000	0.00000	0.00000	0.00000	0.00020	0.00000	0.99979	0.00000	0.00000	0.00000	0.00000	0.00000	0.00000	0.00000	0.00000	0.00000	0.00000	0.00000	0.00000	0.00000	0.00000	0.00000	0.00000	0.00000	0.00000	0.00000	0.00000	0.00000	0.00000	0.00000	0.00000	0.00000	0.00000	0.00000	0.00000	0.00000	0.00000	0.00000	0.00000	0.00000	0.00000	0.00000	0.00000	0.00000	0.00000	0.00000	0.00000	0.00000	0.00000
Node6	90	GAC	0.00000	0.00001	0.00000	0.00000	0.00000	0.00000	0.00000	0.00000	0.00000	0.00000	0.00000	0.00000	0.00000	0.00000	0.00000	0.00000	0.00000	0.00000	0.00000	0.00000	0.00000	0.00000	0.00000	0.00000	0.00000	0.00000	0.00000	0.00000	0.00000	0.00000	0.00000	0.00000	0.00001	0.98553	0.00003	0.01442	0.00000	0.00000	0.00000	0.00000	0.00000	0.00000	0.00000	0.00000	0.00000	0.00000	0.00000	0.00000	0.00000	0.00000	0.00000	0.00000	0.00000	0.00000	0.00000	0.00000	0.00000	0.00000	0.00000	0.00000	0.00000
Node6	91	GTG	0.00000	0.00000	0.00000	0.00000	0.00000	0.00001	0.00001	0.00000	0.00000	0.00000	0.00000	0.00000	0.00001	0.00121	0.00002	0.00003	0.00000	0.00000	0.00000	0.00000	0.00000	0.00000	0.00000	0.00000	0.00000	0.00000	0.00000	0.00000	0.00000	0.00002	0.00006	0.00000	0.00000	0.00000	0.00000	0.00000	0.00000	0.00001	0.00002	0.00000	0.00000	0.00000	0.00000	0.00000	0.00655	0.15634	0.83076	0.00493	0.00000	0.00000	0.00000	0.00000	0.00000	0.00000	0.00000	0.00000	0.00000	0.00000	0.00000	0.00000	0.00000
Node6	92	TCC	0.00000	0.00000	0.00000	0.00000	0.00000	0.00000	0.00000	0.00000	0.00000	0.00005	0.00000	0.00000	0.00000	0.00000	0.00000	0.00000	0.00000	0.00000	0.00000	0.00000	0.00000	0.00000	0.00000	0.00000	0.00000	0.00000	0.00000	0.00000	0.00000	0.00000	0.00000	0.00000	0.00000	0.00000	0.00000	0.00000	0.00000	0.00000	0.00000	0.00000	0.00000	0.00000	0.00000	0.00000	0.00000	0.00000	0.00000	0.00000	0.00000	0.00000	0.00015	0.99819	0.00106	0.00055	0.00000	0.00000	0.00000	0.00000	0.00000	0.00000	0.00000
Node6	93	ATC	0.00000	0.00000	0.00000	0.00000	0.00000	0.00000	0.00000	0.00000	0.00000	0.00000	0.00000	0.00000	0.00006	0.99827	0.00000	0.00134	0.00000	0.00000	0.00000	0.00000	0.00000	0.00000	0.00000	0.00000	0.00000	0.00000	0.00000	0.00000	0.00000	0.00003	0.00001	0.00000	0.00000	0.00000	0.00000	0.00000	0.00000	0.00000	0.00000	0.00000	0.00000	0.00000	0.00000	0.00000	0.00000	0.00023	0.00006	0.00000	0.00000	0.00000	0.00000	0.00000	0.00000	0.00000	0.00000	0.00000	0.00000	0.00000	0.00000	0.00000	0.00000
Node6	94	TCC	0.00001	0.00014	0.00003	0.00002	0.00321	0.02474	0.00638	0.00975	0.00000	0.00950	0.00000	0.00069	0.00000	0.00000	0.00001	0.00000	0.00001	0.00001	0.00003	0.00000	0.00001	0.00005	0.00001	0.00001	0.00000	0.00000	0.00001	0.00000	0.00000	0.00000	0.00000	0.00000	0.00001	0.00003	0.00003	0.00001	0.00007	0.00039	0.00014	0.00019	0.00000	0.00001	0.00000	0.00000	0.00000	0.00001	0.00000	0.00000	0.00000	0.00000	0.04716	0.55847	0.24649	0.09230	0.00003	0.00000	0.00002	0.00000	0.00000	0.00000	0.00000
Node6	95	GTG	0.00000	0.00000	0.00000	0.00000	0.00002	0.00003	0.00002	0.00000	0.00000	0.00000	0.00000	0.00000	0.00065	0.00369	0.00006	0.00066	0.00000	0.00000	0.00000	0.00000	0.00000	0.00000	0.00000	0.00000	0.00000	0.00000	0.00000	0.00000	0.00001	0.00005	0.00008	0.00001	0.00000	0.00000	0.00000	0.00000	0.00002	0.00003	0.00002	0.00001	0.00000	0.00000	0.00000	0.00000	0.31511	0.23017	0.38512	0.06419	0.00000	0.00000	0.00000	0.00000	0.00000	0.00000	0.00001	0.00000	0.00000	0.00000	0.00001	0.00002	0.00000
Node6	96	CTC	0.00000	0.00000	0.00000	0.00000	0.00000	0.00000	0.00000	0.00000	0.00000	0.00000	0.00000	0.00000	0.00007	0.00024	0.00034	0.00006	0.00000	0.00000	0.00000	0.00000	0.00000	0.00000	0.00000	0.00000	0.00000	0.00000	0.00000	0.00000	0.38016	0.42106	0.03439	0.09854	0.00000	0.00000	0.00000	0.00000	0.00000	0.00000	0.00000	0.00000	0.00000	0.00000	0.00000	0.00000	0.00001	0.00004	0.00003	0.00001	0.00000	0.00000	0.00000	0.00000	0.00000	0.00000	0.00000	0.00000	0.00000	0.03799	0.00004	0.02700	0.00002
Node6	97	AAC	0.00000	0.91392	0.00000	0.08601	0.00000	0.00000	0.00000	0.00000	0.00000	0.00003	0.00000	0.00000	0.00000	0.00000	0.00000	0.00000	0.00000	0.00000	0.00000	0.00000	0.00000	0.00000	0.00000	0.00000	0.00000	0.00000	0.00000	0.00000	0.00000	0.00000	0.00000	0.00000	0.00000	0.00001	0.00000	0.00001	0.00000	0.00000	0.00000	0.00000	0.00000	0.00000	0.00000	0.00000	0.00000	0.00000	0.00000	0.00000	0.00000	0.00000	0.00000	0.00000	0.00000	0.00000	0.00000	0.00000	0.00000	0.00000	0.00000	0.00000	0.00000
Node6	98	GTC	0.00000	0.00000	0.00000	0.00000	0.00000	0.00004	0.00000	0.00000	0.00000	0.00000	0.00000	0.00000	0.00000	0.03672	0.00000	0.00005	0.00000	0.00000	0.00000	0.00000	0.00000	0.00000	0.00000	0.00000	0.00000	0.00000	0.00000	0.00000	0.00000	0.00011	0.00003	0.00000	0.00000	0.00000	0.00000	0.00000	0.00000	0.00001	0.00000	0.00000	0.00000	0.00000	0.00000	0.00000	0.00012	0.95379	0.00871	0.00040	0.00000	0.00000	0.00000	0.00000	0.00000	0.00000	0.00000	0.00000	0.00000	0.00000	0.00000	0.00000	0.00000
Node6	99	AGC	0.00004	0.00132	0.00011	0.00028	0.00851	0.12908	0.01347	0.01797	0.00001	0.46641	0.00002	0.02423	0.00000	0.00002	0.00003	0.00000	0.00002	0.00008	0.00011	0.00000	0.00001	0.00020	0.00001	0.00002	0.00000	0.00003	0.00003	0.00000	0.00000	0.00001	0.00000	0.00000	0.00005	0.00031	0.00012	0.00002	0.00005	0.00142	0.00009	0.00012	0.00000	0.00011	0.00001	0.00000	0.00000	0.00006	0.00001	0.00000	0.00002	0.00000	0.01231	0.25135	0.04440	0.02729	0.00017	0.00000	0.00006	0.00000	0.00001	0.00000	0.00000
Node6	100	CTG	0.00000	0.00000	0.00000	0.00000	0.00000	0.00000	0.00000	0.00000	0.00000	0.00000	0.00000	0.00000	0.00001	0.00045	0.00463	0.00001	0.00000	0.00000	0.00001	0.00000	0.00000	0.00000	0.00000	0.00000	0.00000	0.00000	0.00000	0.00000	0.00464	0.02767	0.89396	0.00407	0.00000	0.00000	0.00000	0.00000	0.00000	0.00000	0.00001	0.00000	0.00000	0.00000	0.00000	0.00000	0.00000	0.00006	0.00024	0.00000	0.00000	0.00000	0.00000	0.00000	0.00000	0.00000	0.00000	0.00000	0.00000	0.00039	0.00007	0.06375	0.00000
Node6	101	AAT	0.00002	0.14393	0.00001	0.85587	0.00000	0.00000	0.00000	0.00001	0.00000	0.00002	0.00000	0.00004	0.00000	0.00000	0.00000	0.00000	0.00001	0.00000	0.00000	0.00000	0.00000	0.00000	0.00000	0.00000	0.00000	0.00000	0.00000	0.00000	0.00000	0.00000	0.00000	0.00000	0.00000	0.00001	0.00000	0.00006	0.00000	0.00000	0.00000	0.00000	0.00000	0.00000	0.00000	0.00000	0.00000	0.00000	0.00000	0.00000	0.00000	0.00000	0.00000	0.00000	0.00000	0.00000	0.00000	0.00000	0.00000	0.00000	0.00000	0.00000	0.00000
Node6	102	GAT	0.00000	0.00000	0.00000	0.00001	0.00000	0.00000	0.00000	0.00000	0.00000	0.00000	0.00000	0.00000	0.00000	0.00000	0.00000	0.00000	0.00000	0.00000	0.00000	0.00000	0.00000	0.00000	0.00000	0.00000	0.00000	0.00000	0.00000	0.00000	0.00000	0.00000	0.00000	0.00000	0.00001	0.00166	0.00000	0.99832	0.00000	0.00000	0.00000	0.00000	0.00000	0.00000	0.00000	0.00000	0.00000	0.00000	0.00000	0.00000	0.00000	0.00000	0.00000	0.00000	0.00000	0.00000	0.00000	0.00000	0.00000	0.00000	0.00000	0.00000	0.00000
Node6	103	TCG	0.00000	0.00000	0.00000	0.00000	0.00000	0.00001	0.00001	0.00000	0.00000	0.00011	0.00000	0.00000	0.00000	0.00000	0.00000	0.00000	0.00000	0.00000	0.00000	0.00000	0.00000	0.00000	0.00000	0.00000	0.00000	0.00000	0.00000	0.00000	0.00000	0.00000	0.00000	0.00000	0.00000	0.00000	0.00000	0.00000	0.00000	0.00000	0.00001	0.00000	0.00000	0.00000	0.00000	0.00000	0.00000	0.00000	0.00000	0.00000	0.00000	0.00000	0.00525	0.00857	0.98391	0.00212	0.00000	0.00000	0.00000	0.00000	0.00000	0.00000	0.00000
Node6	104	GGG	0.00000	0.00000	0.00000	0.00000	0.00000	0.00000	0.00000	0.00000	0.00000	0.00000	0.00000	0.00000	0.00000	0.00000	0.00000	0.00000	0.00000	0.00000	0.00000	0.00000	0.00000	0.00000	0.00000	0.00000	0.00000	0.00000	0.00000	0.00000	0.00000	0.00000	0.00000	0.00000	0.00000	0.00000	0.00000	0.00000	0.00000	0.00000	0.00000	0.00000	0.00816	0.01380	0.96572	0.01231	0.00000	0.00000	0.00000	0.00000	0.00000	0.00000	0.00000	0.00000	0.00000	0.00000	0.00000	0.00000	0.00000	0.00000	0.00000	0.00000	0.00000
Node6	105	ATC	0.00000	0.00000	0.00000	0.00000	0.00000	0.00003	0.00000	0.00000	0.00000	0.00000	0.00000	0.00000	0.00225	0.93013	0.00022	0.05498	0.00000	0.00000	0.00000	0.00000	0.00000	0.00000	0.00000	0.00000	0.00000	0.00000	0.00000	0.00000	0.00003	0.00422	0.00160	0.00020	0.00000	0.00000	0.00000	0.00000	0.00000	0.00001	0.00000	0.00000	0.00000	0.00000	0.00000	0.00000	0.00007	0.00432	0.00167	0.00014	0.00000	0.00000	0.00000	0.00000	0.00000	0.00000	0.00000	0.00000	0.00000	0.00001	0.00004	0.00007	0.00000
Node6	106	TAC	0.00000	0.00000	0.00000	0.00000	0.00000	0.00000	0.00000	0.00000	0.00000	0.00000	0.00000	0.00000	0.00000	0.00000	0.00000	0.00000	0.00000	0.00001	0.00000	0.00000	0.00000	0.00000	0.00000	0.00000	0.00000	0.00000	0.00000	0.00000	0.00000	0.00000	0.00000	0.00000	0.00000	0.00000	0.00000	0.00000	0.00000	0.00000	0.00000	0.00000	0.00000	0.00000	0.00000	0.00000	0.00000	0.00000	0.00000	0.00000	0.99534	0.00458	0.00000	0.00000	0.00000	0.00000	0.00000	0.00000	0.00000	0.00000	0.00006	0.00000	0.00000
Node6	107	ACC	0.00000	0.00001	0.00000	0.00000	0.00384	0.97301	0.01088	0.01201	0.00000	0.00009	0.00000	0.00000	0.00000	0.00000	0.00000	0.00000	0.00000	0.00000	0.00000	0.00000	0.00000	0.00000	0.00000	0.00000	0.00000	0.00000	0.00000	0.00000	0.00000	0.00000	0.00000	0.00000	0.00000	0.00000	0.00000	0.00000	0.00000	0.00001	0.00000	0.00000	0.00000	0.00000	0.00000	0.00000	0.00000	0.00002	0.00000	0.00000	0.00000	0.00000	0.00000	0.00008	0.00002	0.00000	0.00000	0.00000	0.00000	0.00000	0.00000	0.00000	0.00000
Node6	108	TGC	0.00000	0.00000	0.00000	0.00000	0.00000	0.00000	0.00000	0.00000	0.00000	0.00000	0.00000	0.00000	0.00000	0.00000	0.00000	0.00000	0.00000	0.00000	0.00000	0.00000	0.00000	0.00000	0.00000	0.00000	0.00000	0.00000	0.00000	0.00000	0.00000	0.00000	0.00000	0.00000	0.00000	0.00000	0.00000	0.00000	0.00000	0.00000	0.00000	0.00000	0.00000	0.00000	0.00000	0.00000	0.00000	0.00000	0.00000	0.00000	0.00000	0.00000	0.00000	0.00000	0.00000	0.00000	0.71724	0.00000	0.28276	0.00000	0.00000	0.00000	0.00000
Node6	109	AAC	0.00001	0.86475	0.00001	0.13491	0.00000	0.00001	0.00000	0.00000	0.00000	0.00011	0.00000	0.00002	0.00000	0.00000	0.00000	0.00000	0.00000	0.00002	0.00000	0.00000	0.00000	0.00000	0.00000	0.00000	0.00000	0.00000	0.00000	0.00000	0.00000	0.00000	0.00000	0.00000	0.00000	0.00008	0.00000	0.00003	0.00000	0.00000	0.00000	0.00000	0.00000	0.00000	0.00000	0.00000	0.00000	0.00000	0.00000	0.00000	0.00000	0.00000	0.00000	0.00001	0.00000	0.00000	0.00000	0.00000	0.00000	0.00000	0.00000	0.00000	0.00000
Node6	110	ATC	0.00000	0.00000	0.00000	0.00000	0.00001	0.00009	0.00001	0.00000	0.00000	0.00000	0.00000	0.00000	0.00361	0.66060	0.00023	0.01140	0.00000	0.00000	0.00000	0.00000	0.00000	0.00000	0.00000	0.00000	0.00000	0.00000	0.00000	0.00000	0.00001	0.00070	0.00058	0.00002	0.00000	0.00000	0.00000	0.00000	0.00000	0.00004	0.00001	0.00000	0.00000	0.00000	0.00000	0.00000	0.01373	0.19095	0.11140	0.00652	0.00000	0.00000	0.00000	0.00000	0.00000	0.00000	0.00001	0.00000	0.00000	0.00000	0.00004	0.00003	0.00000
Node6	111	ACT	0.00001	0.00006	0.00001	0.00007	0.05551	0.23125	0.02439	0.68598	0.00000	0.00038	0.00000	0.00026	0.00000	0.00001	0.00001	0.00000	0.00000	0.00000	0.00000	0.00000	0.00000	0.00000	0.00000	0.00000	0.00000	0.00000	0.00000	0.00000	0.00000	0.00000	0.00000	0.00000	0.00000	0.00000	0.00000	0.00000	0.00001	0.00002	0.00000	0.00003	0.00000	0.00000	0.00000	0.00000	0.00000	0.00001	0.00000	0.00002	0.00000	0.00000	0.00032	0.00066	0.00015	0.00079	0.00000	0.00000	0.00000	0.00000	0.00000	0.00000	0.00000
Node6	112	CGG	0.00000	0.00000	0.00001	0.00000	0.00000	0.00000	0.00000	0.00000	0.00000	0.00000	0.00021	0.00000	0.00000	0.00000	0.00000	0.00000	0.00000	0.00000	0.00001	0.00000	0.00000	0.00000	0.00000	0.00000	0.00049	0.00293	0.99626	0.00008	0.00000	0.00000	0.00000	0.00000	0.00000	0.00000	0.00000	0.00000	0.00000	0.00000	0.00000	0.00000	0.00000	0.00000	0.00000	0.00000	0.00000	0.00000	0.00000	0.00000	0.00000	0.00000	0.00000	0.00000	0.00000	0.00000	0.00000	0.00000	0.00000	0.00000	0.00000	0.00000	0.00000
Node6	113	GAG	0.00005	0.00001	0.00014	0.00001	0.00000	0.00000	0.00001	0.00000	0.00000	0.00001	0.00001	0.00000	0.00000	0.00000	0.00000	0.00000	0.00011	0.00000	0.00053	0.00000	0.00000	0.00000	0.00000	0.00000	0.00000	0.00000	0.00007	0.00000	0.00000	0.00000	0.00000	0.00000	0.26582	0.00079	0.73200	0.00035	0.00000	0.00001	0.00002	0.00000	0.00000	0.00000	0.00000	0.00000	0.00000	0.00000	0.00000	0.00000	0.00000	0.00000	0.00000	0.00000	0.00001	0.00000	0.00000	0.00000	0.00000	0.00000	0.00000	0.00000	0.00000
Node6	114	TTC	0.00000	0.00000	0.00000	0.00000	0.00000	0.00000	0.00000	0.00000	0.00000	0.00000	0.00000	0.00000	0.00000	0.00000	0.00000	0.00000	0.00000	0.00000	0.00000	0.00000	0.00000	0.00000	0.00000	0.00000	0.00000	0.00000	0.00000	0.00000	0.00000	0.00001	0.00000	0.00000	0.00000	0.00000	0.00000	0.00000	0.00000	0.00000	0.00000	0.00000	0.00000	0.00000	0.00000	0.00000	0.00000	0.00000	0.00000	0.00000	0.00016	0.00002	0.00000	0.00000	0.00000	0.00000	0.00000	0.00001	0.00000	0.00000	0.90071	0.00000	0.09908
Node6	115	AAC	0.00107	0.53100	0.00969	0.01553	0.00068	0.02509	0.00543	0.00048	0.00013	0.02502	0.00147	0.00046	0.00008	0.00376	0.00839	0.00008	0.00335	0.02086	0.05600	0.00045	0.00006	0.00285	0.00050	0.00005	0.00010	0.00364	0.00652	0.00004	0.00041	0.03383	0.00880	0.00063	0.01354	0.05987	0.10913	0.00209	0.00009	0.01933	0.00143	0.00012	0.00005	0.00268	0.00034	0.00001	0.00008	0.00717	0.00172	0.00012	0.00364	0.00013	0.00024	0.00580	0.00222	0.00017	0.00034	0.00011	0.00003	0.00010	0.00104	0.00194	0.00003
Node6	116	TTT	0.00000	0.00000	0.00000	0.00000	0.00000	0.00000	0.00000	0.00000	0.00000	0.00000	0.00000	0.00000	0.00000	0.00000	0.00000	0.00000	0.00000	0.00000	0.00000	0.00000	0.00000	0.00000	0.00000	0.00000	0.00000	0.00000	0.00000	0.00000	0.00000	0.00000	0.00000	0.00000	0.00000	0.00000	0.00000	0.00000	0.00000	0.00000	0.00000	0.00000	0.00000	0.00000	0.00000	0.00000	0.00000	0.00000	0.00000	0.00000	0.00000	0.00001	0.00000	0.00000	0.00000	0.00000	0.00000	0.00000	0.00000	0.00000	0.00072	0.00000	0.99927
Node6	117	GAG	0.00000	0.00000	0.00004	0.00000	0.00000	0.00000	0.00000	0.00000	0.00000	0.00000	0.00001	0.00000	0.00000	0.00000	0.00000	0.00000	0.00001	0.00000	0.00016	0.00000	0.00000	0.00000	0.00000	0.00000	0.00000	0.00000	0.00004	0.00000	0.00000	0.00000	0.00000	0.00000	0.02599	0.00028	0.97339	0.00005	0.00000	0.00001	0.00001	0.00000	0.00000	0.00000	0.00000	0.00000	0.00000	0.00000	0.00000	0.00000	0.00000	0.00000	0.00000	0.00000	0.00000	0.00000	0.00000	0.00000	0.00000	0.00000	0.00000	0.00000	0.00000
Node6	118	ACC	0.00018	0.00509	0.00116	0.00047	0.01115	0.32595	0.01988	0.01354	0.00002	0.02831	0.00008	0.00169	0.00035	0.01335	0.00198	0.00117	0.00012	0.00060	0.00122	0.00001	0.00005	0.00143	0.00041	0.00009	0.00001	0.00058	0.00079	0.00001	0.00004	0.00334	0.00059	0.00011	0.00049	0.00300	0.00206	0.00014	0.01353	0.19769	0.06420	0.01622	0.00224	0.17854	0.00588	0.00301	0.00113	0.02711	0.00727	0.00123	0.00030	0.00002	0.00157	0.02849	0.00687	0.00236	0.00187	0.00004	0.00033	0.00002	0.00055	0.00006	0.00003
Node6	119	CAC	0.00000	0.00001	0.00000	0.00000	0.00000	0.00000	0.00000	0.00000	0.00000	0.00000	0.00000	0.00000	0.00000	0.00000	0.00000	0.00000	0.00000	0.73996	0.00001	0.26000	0.00000	0.00000	0.00000	0.00000	0.00000	0.00000	0.00000	0.00000	0.00000	0.00000	0.00000	0.00000	0.00000	0.00000	0.00000	0.00000	0.00000	0.00000	0.00000	0.00000	0.00000	0.00000	0.00000	0.00000	0.00000	0.00000	0.00000	0.00000	0.00001	0.00000	0.00000	0.00000	0.00000	0.00000	0.00000	0.00000	0.00000	0.00000	0.00000	0.00000	0.00000
Node6	120	CGG	0.00002	0.00000	0.00020	0.00000	0.00000	0.00000	0.00000	0.00000	0.00268	0.00000	0.00804	0.00000	0.00000	0.00000	0.00000	0.00000	0.00001	0.00001	0.00010	0.00000	0.00000	0.00000	0.00000	0.00000	0.04914	0.04632	0.66056	0.23287	0.00000	0.00000	0.00000	0.00000	0.00000	0.00000	0.00002	0.00000	0.00000	0.00000	0.00001	0.00000	0.00000	0.00000	0.00000	0.00000	0.00000	0.00000	0.00000	0.00000	0.00000	0.00000	0.00000	0.00000	0.00000	0.00000	0.00000	0.00000	0.00000	0.00000	0.00000	0.00000	0.00000
Node6	121	CCC	0.00000	0.00000	0.00000	0.00000	0.00000	0.00000	0.00000	0.00000	0.00000	0.00000	0.00000	0.00000	0.00000	0.00000	0.00000	0.00000	0.00000	0.00000	0.00000	0.00000	0.30856	0.48129	0.02117	0.18896	0.00000	0.00000	0.00000	0.00000	0.00000	0.00000	0.00000	0.00000	0.00000	0.00000	0.00000	0.00000	0.00000	0.00000	0.00000	0.00000	0.00000	0.00000	0.00000	0.00000	0.00000	0.00000	0.00000	0.00000	0.00000	0.00000	0.00000	0.00001	0.00000	0.00000	0.00000	0.00000	0.00000	0.00000	0.00000	0.00000	0.00000
Node6	122	CTC	0.00000	0.00000	0.00000	0.00000	0.00000	0.00009	0.00000	0.00000	0.00000	0.00000	0.00000	0.00000	0.00028	0.05941	0.00138	0.00151	0.00000	0.00000	0.00000	0.00000	0.00000	0.00001	0.00000	0.00000	0.00000	0.00000	0.00000	0.00000	0.00509	0.83513	0.05568	0.02563	0.00000	0.00000	0.00000	0.00000	0.00000	0.00006	0.00000	0.00000	0.00000	0.00000	0.00000	0.00000	0.00004	0.00334	0.00090	0.00007	0.00006	0.00000	0.00000	0.00001	0.00000	0.00000	0.00002	0.00000	0.00000	0.00107	0.00364	0.00639	0.00016
Node6	123	TTT	0.00000	0.00000	0.00000	0.00000	0.00000	0.00001	0.00000	0.00001	0.00000	0.00000	0.00000	0.00000	0.00009	0.00017	0.00036	0.00013	0.00000	0.00004	0.00000	0.00001	0.00000	0.00000	0.00000	0.00000	0.00000	0.00000	0.00000	0.00000	0.00001	0.00021	0.00012	0.00016	0.00000	0.00000	0.00000	0.00000	0.00000	0.00001	0.00000	0.00001	0.00000	0.00000	0.00000	0.00000	0.00011	0.00026	0.00014	0.00028	0.07109	0.08923	0.00000	0.00001	0.00000	0.00001	0.00003	0.00044	0.00004	0.00007	0.41593	0.00013	0.42083
Node6	124	ACC	0.00005	0.00012	0.00029	0.00001	0.05659	0.83666	0.06529	0.03896	0.00000	0.00065	0.00001	0.00004	0.00000	0.00003	0.00004	0.00000	0.00001	0.00001	0.00007	0.00000	0.00000	0.00001	0.00000	0.00000	0.00000	0.00002	0.00001	0.00000	0.00000	0.00001	0.00000	0.00000	0.00001	0.00002	0.00004	0.00000	0.00001	0.00008	0.00002	0.00000	0.00000	0.00000	0.00000	0.00000	0.00000	0.00010	0.00002	0.00000	0.00000	0.00000	0.00006	0.00051	0.00018	0.00005	0.00000	0.00000	0.00000	0.00000	0.00000	0.00000	0.00000
Node6	125	AGC	0.00011	0.00019	0.00015	0.00003	0.00008	0.00029	0.00022	0.00003	0.00050	0.97456	0.00131	0.01225	0.00000	0.00000	0.00000	0.00000	0.00006	0.00007	0.00024	0.00000	0.00000	0.00003	0.00000	0.00000	0.00380	0.00066	0.00356	0.00023	0.00000	0.00000	0.00000	0.00000	0.00003	0.00003	0.00007	0.00000	0.00000	0.00002	0.00001	0.00000	0.00000	0.00003	0.00001	0.00000	0.00000	0.00000	0.00000	0.00000	0.00000	0.00000	0.00017	0.00052	0.00067	0.00004	0.00003	0.00000	0.00001	0.00000	0.00000	0.00000	0.00000
Node6	126	ACG	0.00005	0.00061	0.00018	0.00010	0.04320	0.12213	0.29906	0.01883	0.00001	0.01952	0.00002	0.00121	0.00000	0.00001	0.00009	0.00000	0.00002	0.00001	0.00024	0.00000	0.00002	0.00008	0.00005	0.00001	0.00000	0.00001	0.00019	0.00000	0.00000	0.00000	0.00001	0.00000	0.00005	0.00006	0.00029	0.00001	0.00017	0.00064	0.00083	0.00010	0.00000	0.00001	0.00002	0.00000	0.00001	0.00004	0.00010	0.00000	0.00001	0.00000	0.04721	0.16850	0.24791	0.02832	0.00003	0.00000	0.00001	0.00000	0.00000	0.00001	0.00000
Node6	127	ACG	0.00164	0.00031	0.00307	0.00023	0.23923	0.04649	0.63792	0.03839	0.00684	0.00168	0.00752	0.00060	0.00007	0.00002	0.00071	0.00001	0.00017	0.00001	0.00064	0.00000	0.00002	0.00001	0.00002	0.00001	0.00066	0.00023	0.00912	0.00012	0.00001	0.00000	0.00002	0.00000	0.00023	0.00001	0.00086	0.00000	0.00011	0.00003	0.00025	0.00001	0.00001	0.00000	0.00002	0.00000	0.00016	0.00003	0.00044	0.00001	0.00001	0.00000	0.00077	0.00032	0.00074	0.00019	0.00001	0.00002	0.00001	0.00000	0.00000	0.00001	0.00000
Node6	128	TTG	0.00000	0.00000	0.00000	0.00000	0.00000	0.00000	0.00000	0.00000	0.00000	0.00000	0.00000	0.00000	0.00001	0.00011	0.00074	0.00002	0.00000	0.00000	0.00000	0.00000	0.00000	0.00000	0.00000	0.00000	0.00000	0.00000	0.00000	0.00000	0.01432	0.01239	0.15009	0.00789	0.00000	0.00000	0.00000	0.00000	0.00000	0.00000	0.00000	0.00000	0.00000	0.00000	0.00000	0.00000	0.00001	0.00002	0.00011	0.00000	0.00000	0.00000	0.00000	0.00000	0.00000	0.00000	0.00000	0.00000	0.00000	0.00325	0.00003	0.81098	0.00001
Node6	129	ATC	0.00000	0.00000	0.00000	0.00000	0.00000	0.00000	0.00000	0.00000	0.00000	0.00000	0.00000	0.00000	0.00096	0.90495	0.00002	0.09360	0.00000	0.00000	0.00000	0.00000	0.00000	0.00000	0.00000	0.00000	0.00000	0.00000	0.00000	0.00000	0.00000	0.00003	0.00001	0.00000	0.00000	0.00000	0.00000	0.00000	0.00000	0.00000	0.00000	0.00000	0.00000	0.00000	0.00000	0.00000	0.00001	0.00026	0.00012	0.00002	0.00000	0.00000	0.00000	0.00000	0.00000	0.00000	0.00000	0.00000	0.00000	0.00000	0.00000	0.00000	0.00000
Node6	130	CAC	0.00000	0.00003	0.00000	0.00001	0.00000	0.00000	0.00000	0.00000	0.00000	0.00000	0.00000	0.00000	0.00000	0.00000	0.00000	0.00000	0.00001	0.82678	0.00004	0.17306	0.00000	0.00000	0.00000	0.00000	0.00000	0.00000	0.00001	0.00000	0.00000	0.00000	0.00000	0.00000	0.00000	0.00000	0.00000	0.00000	0.00000	0.00000	0.00000	0.00000	0.00000	0.00000	0.00000	0.00000	0.00000	0.00000	0.00000	0.00000	0.00003	0.00000	0.00000	0.00000	0.00000	0.00000	0.00000	0.00000	0.00000	0.00000	0.00000	0.00000	0.00000
Node6	131	CTC	0.00000	0.00000	0.00000	0.00000	0.00000	0.00000	0.00000	0.00000	0.00000	0.00000	0.00000	0.00000	0.00000	0.00007	0.00001	0.00000	0.00000	0.00000	0.00000	0.00000	0.00000	0.00000	0.00000	0.00000	0.00000	0.00000	0.00000	0.00000	0.00139	0.98905	0.00699	0.00216	0.00000	0.00000	0.00000	0.00000	0.00000	0.00000	0.00000	0.00000	0.00000	0.00000	0.00000	0.00000	0.00000	0.00001	0.00000	0.00000	0.00000	0.00000	0.00000	0.00000	0.00000	0.00000	0.00000	0.00000	0.00000	0.00001	0.00001	0.00029	0.00000
Node6	132	ACA	0.00028	0.00006	0.00017	0.00008	0.53794	0.19269	0.06287	0.20354	0.00020	0.00036	0.00010	0.00027	0.00001	0.00001	0.00005	0.00000	0.00004	0.00000	0.00001	0.00000	0.00000	0.00000	0.00000	0.00000	0.00001	0.00002	0.00002	0.00000	0.00000	0.00000	0.00000	0.00000	0.00004	0.00000	0.00002	0.00000	0.00004	0.00002	0.00001	0.00002	0.00000	0.00000	0.00000	0.00000	0.00005	0.00002	0.00001	0.00001	0.00000	0.00000	0.00041	0.00025	0.00011	0.00024	0.00000	0.00000	0.00000	0.00000	0.00000	0.00000	0.00000
Node6	133	GTG	0.00000	0.00000	0.00000	0.00000	0.00000	0.00000	0.00000	0.00000	0.00000	0.00000	0.00000	0.00000	0.00005	0.00017	0.00001	0.00003	0.00000	0.00000	0.00000	0.00000	0.00000	0.00000	0.00000	0.00000	0.00000	0.00000	0.00000	0.00000	0.00000	0.00000	0.00001	0.00000	0.00000	0.00000	0.00000	0.00000	0.00000	0.00000	0.00000	0.00000	0.00000	0.00000	0.00000	0.00000	0.18105	0.02900	0.78111	0.00854	0.00000	0.00000	0.00000	0.00000	0.00000	0.00000	0.00000	0.00000	0.00000	0.00000	0.00000	0.00000	0.00000
Node6	134	CTG	0.00000	0.00001	0.00009	0.00000	0.00026	0.00139	0.00503	0.00011	0.00000	0.00002	0.00002	0.00000	0.00050	0.01975	0.13317	0.00091	0.00001	0.00002	0.00033	0.00000	0.00000	0.00001	0.00002	0.00000	0.00000	0.00002	0.00019	0.00000	0.00776	0.05250	0.56837	0.00779	0.00000	0.00000	0.00008	0.00000	0.00002	0.00012	0.00091	0.00001	0.00000	0.00000	0.00001	0.00000	0.00151	0.01198	0.05297	0.00099	0.00007	0.00000	0.00001	0.00002	0.00010	0.00000	0.00007	0.00006	0.00001	0.00146	0.00075	0.13052	0.00005
Node6	135	GAG	0.00079	0.00004	0.02494	0.00002	0.00000	0.00002	0.00008	0.00000	0.00001	0.00005	0.00047	0.00000	0.00000	0.00000	0.00001	0.00000	0.00009	0.00001	0.00203	0.00000	0.00000	0.00000	0.00002	0.00000	0.00000	0.00004	0.00109	0.00000	0.00000	0.00000	0.00000	0.00000	0.03365	0.00076	0.93551	0.00014	0.00000	0.00004	0.00007	0.00000	0.00000	0.00000	0.00003	0.00000	0.00000	0.00000	0.00001	0.00000	0.00000	0.00000	0.00000	0.00001	0.00003	0.00000	0.00000	0.00000	0.00000	0.00000	0.00000	0.00000	0.00000
Node6	136	GAT	0.00008	0.00006	0.00007	0.00035	0.00000	0.00000	0.00000	0.00001	0.00000	0.00001	0.00000	0.00003	0.00000	0.00000	0.00000	0.00000	0.00009	0.00000	0.00012	0.00000	0.00000	0.00000	0.00000	0.00000	0.00000	0.00000	0.00001	0.00000	0.00000	0.00000	0.00000	0.00000	0.05781	0.05629	0.09021	0.79479	0.00000	0.00001	0.00001	0.00000	0.00000	0.00000	0.00001	0.00000	0.00000	0.00000	0.00000	0.00000	0.00000	0.00000	0.00001	0.00000	0.00001	0.00001	0.00000	0.00000	0.00000	0.00000	0.00000	0.00000	0.00000
Node6	137	GCT	0.00000	0.00000	0.00000	0.00000	0.00000	0.00000	0.00000	0.00000	0.00000	0.00000	0.00000	0.00000	0.00000	0.00000	0.00000	0.00000	0.00000	0.00000	0.00000	0.00000	0.00000	0.00000	0.00000	0.00000	0.00000	0.00000	0.00000	0.00000	0.00000	0.00000	0.00000	0.00000	0.00000	0.00000	0.00000	0.00000	0.00132	0.00015	0.00003	0.99849	0.00000	0.00000	0.00000	0.00000	0.00000	0.00000	0.00000	0.00000	0.00000	0.00000	0.00000	0.00000	0.00000	0.00001	0.00000	0.00000	0.00000	0.00000	0.00000	0.00000	0.00000
Node6	138	GGA	0.00000	0.00000	0.00000	0.00000	0.00000	0.00000	0.00000	0.00000	0.00000	0.00000	0.00000	0.00000	0.00000	0.00000	0.00000	0.00000	0.00000	0.00000	0.00000	0.00000	0.00000	0.00000	0.00000	0.00000	0.00000	0.00000	0.00000	0.00000	0.00000	0.00000	0.00000	0.00000	0.00000	0.00000	0.00000	0.00000	0.00000	0.00000	0.00000	0.00000	0.99903	0.00002	0.00057	0.00037	0.00000	0.00000	0.00000	0.00000	0.00000	0.00000	0.00000	0.00000	0.00000	0.00000	0.00000	0.00000	0.00000	0.00000	0.00000	0.00000	0.00000
Node6	139	GAA	0.03940	0.00122	0.00641	0.01415	0.00107	0.00007	0.00008	0.00064	0.01893	0.00039	0.00417	0.00335	0.00002	0.00000	0.00006	0.00000	0.01008	0.00004	0.00141	0.00020	0.00021	0.00001	0.00001	0.00008	0.00099	0.00017	0.00145	0.00066	0.00001	0.00000	0.00000	0.00000	0.57067	0.01382	0.11504	0.19206	0.00028	0.00002	0.00005	0.00011	0.00067	0.00001	0.00012	0.00003	0.00007	0.00000	0.00001	0.00002	0.00001	0.00007	0.00109	0.00005	0.00007	0.00043	0.00000	0.00000	0.00000	0.00001	0.00000	0.00000	0.00000
Node6	140	GAC	0.00000	0.00000	0.00000	0.00000	0.00000	0.00000	0.00000	0.00000	0.00000	0.00000	0.00000	0.00000	0.00000	0.00000	0.00000	0.00000	0.00000	0.00000	0.00000	0.00000	0.00000	0.00000	0.00000	0.00000	0.00000	0.00000	0.00000	0.00000	0.00000	0.00000	0.00000	0.00000	0.00000	0.99959	0.00001	0.00040	0.00000	0.00000	0.00000	0.00000	0.00000	0.00000	0.00000	0.00000	0.00000	0.00000	0.00000	0.00000	0.00000	0.00000	0.00000	0.00000	0.00000	0.00000	0.00000	0.00000	0.00000	0.00000	0.00000	0.00000	0.00000
Node6	141	ATC	0.00001	0.00002	0.00001	0.00001	0.00006	0.00029	0.00004	0.00003	0.00000	0.00001	0.00000	0.00000	0.02026	0.26518	0.02447	0.04146	0.00001	0.00002	0.00002	0.00000	0.00000	0.00001	0.00000	0.00000	0.00000	0.00000	0.00000	0.00000	0.01400	0.12091	0.07013	0.02546	0.00000	0.00000	0.00001	0.00000	0.00002	0.00013	0.00001	0.00001	0.00000	0.00000	0.00000	0.00000	0.00223	0.01068	0.00748	0.00177	0.00218	0.00045	0.00002	0.00007	0.00001	0.00001	0.00022	0.00049	0.00007	0.06358	0.23653	0.04172	0.04989
Node6	142	ACA	0.00000	0.00000	0.00000	0.00000	0.80274	0.07721	0.08784	0.03203	0.00000	0.00002	0.00000	0.00001	0.00000	0.00000	0.00001	0.00000	0.00000	0.00000	0.00000	0.00000	0.00000	0.00000	0.00000	0.00000	0.00000	0.00000	0.00000	0.00000	0.00000	0.00000	0.00000	0.00000	0.00000	0.00000	0.00000	0.00000	0.00000	0.00000	0.00000	0.00000	0.00000	0.00000	0.00000	0.00000	0.00001	0.00000	0.00000	0.00000	0.00000	0.00000	0.00004	0.00002	0.00001	0.00002	0.00000	0.00000	0.00000	0.00000	0.00000	0.00000	0.00000
Node6	143	TCT	0.00001	0.00000	0.00000	0.00004	0.00022	0.00002	0.00001	0.00053	0.00000	0.00004	0.00000	0.00178	0.00000	0.00000	0.00000	0.00000	0.00001	0.00000	0.00000	0.00000	0.00002	0.00000	0.00000	0.00008	0.00000	0.00000	0.00000	0.00000	0.00000	0.00000	0.00000	0.00000	0.00002	0.00000	0.00000	0.00001	0.00311	0.00016	0.00004	0.03114	0.00000	0.00000	0.00000	0.00001	0.00000	0.00000	0.00000	0.00001	0.00000	0.00000	0.13910	0.01744	0.00283	0.80327	0.00000	0.00000	0.00007	0.00000	0.00000	0.00000	0.00000
Node6	144	ATC	0.00000	0.00000	0.00000	0.00000	0.00000	0.00045	0.00003	0.00000	0.00000	0.00000	0.00000	0.00000	0.00074	0.61867	0.00125	0.00508	0.00000	0.00001	0.00001	0.00000	0.00000	0.00001	0.00000	0.00000	0.00000	0.00000	0.00000	0.00000	0.00024	0.11886	0.02112	0.00110	0.00000	0.00000	0.00000	0.00000	0.00000	0.00026	0.00002	0.00000	0.00000	0.00000	0.00000	0.00000	0.00087	0.18693	0.04132	0.00159	0.00004	0.00000	0.00000	0.00000	0.00000	0.00000	0.00005	0.00000	0.00000	0.00002	0.00058	0.00071	0.00001
Node6	145	ATC	0.00000	0.00000	0.00000	0.00000	0.00000	0.00011	0.00000	0.00000	0.00000	0.00000	0.00000	0.00000	0.00028	0.61521	0.00008	0.00316	0.00000	0.00000	0.00000	0.00000	0.00000	0.00000	0.00000	0.00000	0.00000	0.00000	0.00000	0.00000	0.00000	0.00194	0.00058	0.00002	0.00000	0.00000	0.00000	0.00000	0.00000	0.00004	0.00000	0.00000	0.00000	0.00000	0.00000	0.00000	0.00047	0.35880	0.01816	0.00106	0.00000	0.00000	0.00000	0.00000	0.00000	0.00000	0.00001	0.00000	0.00000	0.00000	0.00005	0.00001	0.00000
Node6	146	TCT	0.00000	0.00000	0.00000	0.00000	0.00000	0.00000	0.00000	0.00001	0.00000	0.00000	0.00000	0.00005	0.00000	0.00000	0.00000	0.00000	0.00000	0.00000	0.00000	0.00000	0.00000	0.00000	0.00000	0.00000	0.00000	0.00000	0.00000	0.00000	0.00000	0.00000	0.00000	0.00000	0.00000	0.00000	0.00000	0.00000	0.00000	0.00000	0.00000	0.00001	0.00000	0.00000	0.00000	0.00000	0.00000	0.00000	0.00000	0.00000	0.00000	0.00000	0.00523	0.00149	0.00025	0.99296	0.00000	0.00000	0.00000	0.00000	0.00000	0.00000	0.00000
Node6	147	GAA	0.00030	0.00000	0.00001	0.00001	0.00015	0.00000	0.00000	0.00000	0.00001	0.00000	0.00000	0.00001	0.00000	0.00000	0.00000	0.00000	0.00042	0.00000	0.00001	0.00000	0.00002	0.00000	0.00000	0.00000	0.00000	0.00000	0.00000	0.00000	0.00000	0.00000	0.00000	0.00000	0.98227	0.00002	0.00886	0.00012	0.00717	0.00003	0.00006	0.00028	0.00002	0.00000	0.00000	0.00000	0.00003	0.00000	0.00000	0.00000	0.00000	0.00000	0.00017	0.00000	0.00000	0.00001	0.00000	0.00000	0.00000	0.00000	0.00000	0.00000	0.00000
Node6	148	ATA	0.00000	0.00000	0.00000	0.00000	0.00006	0.00000	0.00000	0.00000	0.00000	0.00000	0.00000	0.00000	0.76449	0.05285	0.00027	0.03641	0.00000	0.00000	0.00000	0.00000	0.00000	0.00000	0.00000	0.00000	0.00000	0.00000	0.00000	0.00000	0.00008	0.00002	0.00001	0.00003	0.00000	0.00000	0.00000	0.00000	0.00001	0.00000	0.00000	0.00000	0.00000	0.00000	0.00000	0.00000	0.13121	0.00249	0.00794	0.00405	0.00000	0.00000	0.00000	0.00000	0.00000	0.00000	0.00000	0.00000	0.00000	0.00005	0.00000	0.00003	0.00001
Node6	149	ATG	0.00000	0.00000	0.00000	0.00000	0.00000	0.00000	0.00000	0.00000	0.00000	0.00000	0.00000	0.00000	0.00000	0.00000	0.99998	0.00000	0.00000	0.00000	0.00000	0.00000	0.00000	0.00000	0.00000	0.00000	0.00000	0.00000	0.00000	0.00000	0.00000	0.00000	0.00001	0.00000	0.00000	0.00000	0.00000	0.00000	0.00000	0.00000	0.00000	0.00000	0.00000	0.00000	0.00000	0.00000	0.00000	0.00000	0.00000	0.00000	0.00000	0.00000	0.00000	0.00000	0.00000	0.00000	0.00000	0.00000	0.00000	0.00000	0.00000	0.00001	0.00000
Node6	150	ATG	0.00000	0.00000	0.00000	0.00000	0.00000	0.00000	0.00000	0.00000	0.00000	0.00000	0.00000	0.00000	0.00000	0.00000	0.99999	0.00000	0.00000	0.00000	0.00000	0.00000	0.00000	0.00000	0.00000	0.00000	0.00000	0.00000	0.00000	0.00000	0.00000	0.00000	0.00000	0.00000	0.00000	0.00000	0.00000	0.00000	0.00000	0.00000	0.00000	0.00000	0.00000	0.00000	0.00000	0.00000	0.00000	0.00000	0.00000	0.00000	0.00000	0.00000	0.00000	0.00000	0.00000	0.00000	0.00000	0.00000	0.00000	0.00000	0.00000	0.00000	0.00000
Node6	151	TAC	0.00000	0.00000	0.00000	0.00000	0.00000	0.00000	0.00000	0.00000	0.00000	0.00000	0.00000	0.00000	0.00000	0.00000	0.00000	0.00000	0.00000	0.00001	0.00000	0.00000	0.00000	0.00000	0.00000	0.00000	0.00000	0.00000	0.00000	0.00000	0.00000	0.00000	0.00000	0.00000	0.00000	0.00000	0.00000	0.00000	0.00000	0.00000	0.00000	0.00000	0.00000	0.00000	0.00000	0.00000	0.00000	0.00000	0.00000	0.00000	0.86043	0.13947	0.00000	0.00000	0.00000	0.00000	0.00000	0.00001	0.00000	0.00000	0.00007	0.00000	0.00001
Node6	152	ATT	0.00000	0.00000	0.00000	0.00000	0.00000	0.00000	0.00000	0.00000	0.00000	0.00000	0.00000	0.00000	0.00067	0.00367	0.00000	0.99557	0.00000	0.00000	0.00000	0.00000	0.00000	0.00000	0.00000	0.00000	0.00000	0.00000	0.00000	0.00000	0.00000	0.00000	0.00000	0.00001	0.00000	0.00000	0.00000	0.00000	0.00000	0.00000	0.00000	0.00000	0.00000	0.00000	0.00000	0.00000	0.00001	0.00001	0.00001	0.00005	0.00000	0.00000	0.00000	0.00000	0.00000	0.00000	0.00000	0.00000	0.00000	0.00000	0.00000	0.00000	0.00000
Node6	153	CTC	0.00000	0.00000	0.00000	0.00000	0.00000	0.00000	0.00000	0.00000	0.00000	0.00000	0.00000	0.00000	0.00000	0.00007	0.00001	0.00000	0.00000	0.00000	0.00000	0.00000	0.00000	0.00000	0.00000	0.00000	0.00000	0.00000	0.00000	0.00000	0.00034	0.97650	0.01858	0.00412	0.00000	0.00000	0.00000	0.00000	0.00000	0.00000	0.00000	0.00000	0.00000	0.00000	0.00000	0.00000	0.00000	0.00001	0.00000	0.00000	0.00000	0.00000	0.00000	0.00000	0.00000	0.00000	0.00000	0.00000	0.00000	0.00001	0.00001	0.00033	0.00000
Node6	154	TTG	0.00000	0.00000	0.00000	0.00000	0.00000	0.00000	0.00000	0.00000	0.00000	0.00000	0.00000	0.00000	0.00000	0.00001	0.00006	0.00000	0.00000	0.00000	0.00000	0.00000	0.00000	0.00000	0.00000	0.00000	0.00000	0.00000	0.00000	0.00000	0.00111	0.00097	0.02979	0.00075	0.00000	0.00000	0.00000	0.00000	0.00000	0.00000	0.00000	0.00000	0.00000	0.00000	0.00000	0.00000	0.00000	0.00000	0.00001	0.00000	0.00000	0.00000	0.00000	0.00000	0.00000	0.00000	0.00000	0.00000	0.00000	0.00029	0.00000	0.96700	0.00000
Node6	155	GTC	0.00000	0.00000	0.00000	0.00000	0.00000	0.00006	0.00000	0.00000	0.00000	0.00000	0.00000	0.00000	0.00002	0.08526	0.00001	0.00014	0.00000	0.00000	0.00000	0.00000	0.00000	0.00000	0.00000	0.00000	0.00000	0.00000	0.00000	0.00000	0.00000	0.00020	0.00006	0.00000	0.00000	0.00000	0.00000	0.00000	0.00000	0.00002	0.00000	0.00000	0.00000	0.00000	0.00000	0.00000	0.00020	0.89790	0.01549	0.00062	0.00000	0.00000	0.00000	0.00000	0.00000	0.00000	0.00000	0.00000	0.00000	0.00000	0.00001	0.00000	0.00000
Node6	156	TTC	0.00000	0.00000	0.00000	0.00000	0.00000	0.00000	0.00000	0.00000	0.00000	0.00000	0.00000	0.00000	0.00000	0.00000	0.00000	0.00000	0.00000	0.00000	0.00000	0.00000	0.00000	0.00000	0.00000	0.00000	0.00000	0.00000	0.00000	0.00000	0.00000	0.00000	0.00000	0.00000	0.00000	0.00000	0.00000	0.00000	0.00000	0.00000	0.00000	0.00000	0.00000	0.00000	0.00000	0.00000	0.00000	0.00000	0.00000	0.00000	0.00001	0.00000	0.00000	0.00000	0.00000	0.00000	0.00000	0.00000	0.00000	0.00000	0.99970	0.00000	0.00029
Node6	157	CTC	0.00000	0.00000	0.00000	0.00000	0.00000	0.00000	0.00000	0.00000	0.00000	0.00000	0.00000	0.00000	0.00000	0.00003	0.00001	0.00000	0.00000	0.00000	0.00000	0.00000	0.00000	0.00000	0.00000	0.00000	0.00000	0.00000	0.00000	0.00000	0.00098	0.86920	0.00304	0.12623	0.00000	0.00000	0.00000	0.00000	0.00000	0.00000	0.00000	0.00000	0.00000	0.00000	0.00000	0.00000	0.00000	0.00000	0.00000	0.00000	0.00000	0.00000	0.00000	0.00000	0.00000	0.00000	0.00000	0.00000	0.00000	0.00003	0.00000	0.00047	0.00000
Node6	158	ACT	0.00000	0.00000	0.00000	0.00000	0.35418	0.06654	0.08356	0.49561	0.00000	0.00001	0.00000	0.00001	0.00000	0.00000	0.00000	0.00000	0.00000	0.00000	0.00000	0.00000	0.00000	0.00000	0.00000	0.00000	0.00000	0.00000	0.00000	0.00000	0.00000	0.00000	0.00000	0.00000	0.00000	0.00000	0.00000	0.00000	0.00000	0.00000	0.00000	0.00000	0.00000	0.00000	0.00000	0.00000	0.00000	0.00000	0.00000	0.00000	0.00000	0.00000	0.00002	0.00001	0.00000	0.00002	0.00000	0.00000	0.00000	0.00000	0.00000	0.00000	0.00000
Node6	159	TTG	0.00000	0.00000	0.00000	0.00000	0.00000	0.00000	0.00000	0.00000	0.00000	0.00000	0.00000	0.00000	0.00000	0.00000	0.00001	0.00000	0.00000	0.00000	0.00000	0.00000	0.00000	0.00000	0.00000	0.00000	0.00000	0.00000	0.00000	0.00000	0.00023	0.00007	0.00051	0.00017	0.00000	0.00000	0.00000	0.00000	0.00000	0.00000	0.00000	0.00000	0.00000	0.00000	0.00000	0.00000	0.00000	0.00000	0.00000	0.00000	0.00000	0.00000	0.00000	0.00000	0.00000	0.00000	0.00000	0.00000	0.00000	0.00027	0.00000	0.99873	0.00000
Node6	160	TGG	0.00000	0.00000	0.00000	0.00000	0.00000	0.00000	0.00000	0.00000	0.00000	0.00000	0.00000	0.00000	0.00000	0.00000	0.00000	0.00000	0.00000	0.00000	0.00000	0.00000	0.00000	0.00000	0.00000	0.00000	0.00000	0.00000	0.00000	0.00000	0.00000	0.00000	0.00000	0.00000	0.00000	0.00000	0.00000	0.00000	0.00000	0.00000	0.00000	0.00000	0.00000	0.00000	0.00000	0.00000	0.00000	0.00000	0.00000	0.00000	0.00000	0.00000	0.00000	0.00000	0.00000	0.00000	0.00000	1.00000	0.00000	0.00000	0.00000	0.00000	0.00000
Node6	161	CTG	0.00000	0.00000	0.00000	0.00000	0.00000	0.00000	0.00000	0.00000	0.00000	0.00000	0.00000	0.00000	0.00000	0.00015	0.00009	0.00000	0.00000	0.00000	0.00000	0.00000	0.00000	0.00000	0.00000	0.00000	0.00000	0.00000	0.00000	0.00000	0.04689	0.17792	0.76365	0.00590	0.00000	0.00000	0.00000	0.00000	0.00000	0.00000	0.00000	0.00000	0.00000	0.00000	0.00000	0.00000	0.00000	0.00002	0.00002	0.00000	0.00000	0.00000	0.00000	0.00000	0.00000	0.00000	0.00000	0.00000	0.00000	0.00013	0.00002	0.00521	0.00000
Node6	162	CTG	0.00000	0.00000	0.00000	0.00000	0.00000	0.00000	0.00000	0.00000	0.00000	0.00000	0.00000	0.00000	0.00000	0.00065	0.00036	0.00001	0.00000	0.00000	0.00000	0.00000	0.00000	0.00000	0.00000	0.00000	0.00000	0.00000	0.00000	0.00000	0.00816	0.34921	0.55918	0.01632	0.00000	0.00000	0.00000	0.00000	0.00000	0.00000	0.00000	0.00000	0.00000	0.00000	0.00000	0.00000	0.00000	0.00011	0.00011	0.00000	0.00000	0.00000	0.00000	0.00000	0.00000	0.00000	0.00000	0.00000	0.00000	0.00068	0.00010	0.06507	0.00000
Node6	163	ATA	0.00001	0.00000	0.00000	0.00000	0.00015	0.00001	0.00001	0.00002	0.00000	0.00000	0.00000	0.00000	0.43157	0.05075	0.00043	0.30850	0.00000	0.00000	0.00000	0.00000	0.00000	0.00000	0.00000	0.00000	0.00000	0.00000	0.00000	0.00000	0.00022	0.00008	0.00008	0.00018	0.00000	0.00000	0.00000	0.00000	0.00002	0.00000	0.00000	0.00001	0.00000	0.00000	0.00000	0.00000	0.16028	0.00756	0.01549	0.02416	0.00000	0.00000	0.00000	0.00000	0.00000	0.00000	0.00000	0.00000	0.00000	0.00032	0.00001	0.00009	0.00004
Node6	164	GAA	0.00002	0.00000	0.00001	0.00000	0.00000	0.00000	0.00000	0.00000	0.00000	0.00000	0.00000	0.00000	0.00000	0.00000	0.00000	0.00000	0.00003	0.00000	0.00004	0.00000	0.00000	0.00000	0.00000	0.00000	0.00000	0.00000	0.00000	0.00000	0.00000	0.00000	0.00000	0.00000	0.74892	0.00009	0.25077	0.00009	0.00000	0.00000	0.00000	0.00000	0.00000	0.00000	0.00000	0.00000	0.00000	0.00000	0.00000	0.00000	0.00000	0.00000	0.00000	0.00000	0.00000	0.00000	0.00000	0.00000	0.00000	0.00000	0.00000	0.00000	0.00000
Node6	165	ATG	0.00000	0.00000	0.00000	0.00000	0.00000	0.00000	0.00000	0.00000	0.00000	0.00000	0.00000	0.00000	0.00000	0.00000	0.99998	0.00000	0.00000	0.00000	0.00000	0.00000	0.00000	0.00000	0.00000	0.00000	0.00000	0.00000	0.00000	0.00000	0.00000	0.00000	0.00000	0.00000	0.00000	0.00000	0.00000	0.00000	0.00000	0.00000	0.00000	0.00000	0.00000	0.00000	0.00000	0.00000	0.00000	0.00000	0.00000	0.00000	0.00000	0.00000	0.00000	0.00000	0.00000	0.00000	0.00000	0.00000	0.00000	0.00000	0.00000	0.00000	0.00000
Node6	166	GTT	0.00000	0.00000	0.00000	0.00000	0.00000	0.00000	0.00000	0.00002	0.00000	0.00000	0.00000	0.00000	0.00103	0.00321	0.00002	0.01250	0.00000	0.00000	0.00000	0.00000	0.00000	0.00000	0.00000	0.00000	0.00000	0.00000	0.00000	0.00000	0.00000	0.00001	0.00001	0.00003	0.00000	0.00000	0.00000	0.00000	0.00000	0.00000	0.00000	0.00002	0.00000	0.00000	0.00000	0.00000	0.02592	0.03561	0.02076	0.90081	0.00000	0.00000	0.00000	0.00000	0.00000	0.00000	0.00000	0.00000	0.00001	0.00000	0.00000	0.00001	0.00000
Node6	167	TAC	0.00000	0.00000	0.00000	0.00000	0.00000	0.00000	0.00000	0.00000	0.00000	0.00000	0.00000	0.00000	0.00000	0.00000	0.00000	0.00000	0.00000	0.00000	0.00000	0.00000	0.00000	0.00000	0.00000	0.00000	0.00000	0.00000	0.00000	0.00000	0.00000	0.00000	0.00000	0.00000	0.00000	0.00000	0.00000	0.00000	0.00000	0.00000	0.00000	0.00000	0.00000	0.00000	0.00000	0.00000	0.00000	0.00000	0.00000	0.00000	0.88843	0.11153	0.00000	0.00000	0.00000	0.00000	0.00000	0.00000	0.00000	0.00000	0.00003	0.00000	0.00000
Node6	168	TGC	0.00000	0.00000	0.00000	0.00000	0.00000	0.00000	0.00000	0.00000	0.00000	0.00000	0.00000	0.00000	0.00000	0.00000	0.00000	0.00000	0.00000	0.00000	0.00000	0.00000	0.00000	0.00000	0.00000	0.00000	0.00000	0.00000	0.00000	0.00000	0.00000	0.00000	0.00000	0.00000	0.00000	0.00000	0.00000	0.00000	0.00000	0.00000	0.00000	0.00000	0.00000	0.00000	0.00000	0.00000	0.00000	0.00000	0.00000	0.00000	0.00000	0.00000	0.00000	0.00000	0.00000	0.00000	0.99487	0.00000	0.00512	0.00000	0.00000	0.00000	0.00000
Node6	169	TAC	0.00000	0.00000	0.00000	0.00000	0.00000	0.00000	0.00000	0.00000	0.00000	0.00000	0.00000	0.00000	0.00000	0.00000	0.00000	0.00000	0.00000	0.00001	0.00000	0.00000	0.00000	0.00000	0.00000	0.00000	0.00000	0.00000	0.00000	0.00000	0.00000	0.00000	0.00000	0.00000	0.00000	0.00000	0.00000	0.00000	0.00000	0.00000	0.00000	0.00000	0.00000	0.00000	0.00000	0.00000	0.00000	0.00000	0.00000	0.00000	0.78298	0.21695	0.00000	0.00000	0.00000	0.00000	0.00000	0.00001	0.00000	0.00000	0.00005	0.00000	0.00001
Node6	170	AGG	0.00001	0.00000	0.00014	0.00000	0.00000	0.00000	0.00000	0.00000	0.02321	0.00000	0.94139	0.00000	0.00000	0.00000	0.00000	0.00000	0.00000	0.00000	0.00000	0.00000	0.00000	0.00000	0.00000	0.00000	0.01521	0.00012	0.01954	0.00037	0.00000	0.00000	0.00000	0.00000	0.00000	0.00000	0.00000	0.00000	0.00000	0.00000	0.00000	0.00000	0.00000	0.00000	0.00000	0.00000	0.00000	0.00000	0.00000	0.00000	0.00000	0.00000	0.00000	0.00000	0.00000	0.00000	0.00000	0.00000	0.00000	0.00000	0.00000	0.00000	0.00000
Node6	171	AAA	0.99584	0.00000	0.00413	0.00000	0.00000	0.00000	0.00000	0.00000	0.00001	0.00000	0.00000	0.00000	0.00000	0.00000	0.00000	0.00000	0.00000	0.00000	0.00000	0.00000	0.00000	0.00000	0.00000	0.00000	0.00000	0.00000	0.00000	0.00000	0.00000	0.00000	0.00000	0.00000	0.00000	0.00000	0.00000	0.00000	0.00000	0.00000	0.00000	0.00000	0.00000	0.00000	0.00000	0.00000	0.00000	0.00000	0.00000	0.00000	0.00000	0.00000	0.00000	0.00000	0.00000	0.00000	0.00000	0.00000	0.00000	0.00000	0.00000	0.00000	0.00000
Node6	172	GTC	0.00000	0.00000	0.00000	0.00000	0.00000	0.00001	0.00000	0.00000	0.00000	0.00000	0.00000	0.00000	0.00000	0.00085	0.00000	0.00004	0.00000	0.00000	0.00000	0.00000	0.00000	0.00000	0.00000	0.00000	0.00000	0.00000	0.00000	0.00000	0.00000	0.00001	0.00000	0.00000	0.00000	0.00000	0.00000	0.00000	0.00000	0.00000	0.00000	0.00000	0.00000	0.00000	0.00000	0.00000	0.00176	0.93338	0.01454	0.04940	0.00000	0.00000	0.00000	0.00000	0.00000	0.00000	0.00000	0.00000	0.00000	0.00000	0.00000	0.00000	0.00000
Node6	173	TCC	0.00000	0.00000	0.00000	0.00000	0.00000	0.00001	0.00000	0.00000	0.00000	0.00010	0.00000	0.00001	0.00000	0.00000	0.00000	0.00000	0.00000	0.00000	0.00000	0.00000	0.00000	0.00000	0.00000	0.00000	0.00000	0.00000	0.00000	0.00000	0.00000	0.00000	0.00000	0.00000	0.00000	0.00000	0.00000	0.00000	0.00000	0.00001	0.00000	0.00000	0.00000	0.00000	0.00000	0.00000	0.00000	0.00000	0.00000	0.00000	0.00000	0.00000	0.00491	0.92583	0.00552	0.06361	0.00000	0.00000	0.00000	0.00000	0.00000	0.00000	0.00000
Node6	174	AAA	0.95635	0.00000	0.04344	0.00001	0.00000	0.00000	0.00000	0.00000	0.00008	0.00000	0.00005	0.00000	0.00000	0.00000	0.00000	0.00000	0.00002	0.00000	0.00000	0.00000	0.00000	0.00000	0.00000	0.00000	0.00001	0.00000	0.00000	0.00000	0.00000	0.00000	0.00000	0.00000	0.00002	0.00000	0.00000	0.00000	0.00000	0.00000	0.00000	0.00000	0.00000	0.00000	0.00000	0.00000	0.00000	0.00000	0.00000	0.00000	0.00000	0.00000	0.00000	0.00000	0.00000	0.00000	0.00000	0.00000	0.00000	0.00000	0.00000	0.00000	0.00000
Node6	175	GCA	0.00000	0.00000	0.00000	0.00000	0.00000	0.00000	0.00000	0.00000	0.00000	0.00000	0.00000	0.00000	0.00000	0.00000	0.00000	0.00000	0.00000	0.00000	0.00000	0.00000	0.00000	0.00000	0.00000	0.00000	0.00000	0.00000	0.00000	0.00000	0.00000	0.00000	0.00000	0.00000	0.00000	0.00000	0.00000	0.00000	0.94659	0.00178	0.00907	0.04251	0.00000	0.00000	0.00000	0.00000	0.00001	0.00000	0.00000	0.00000	0.00000	0.00000	0.00002	0.00000	0.00000	0.00001	0.00000	0.00000	0.00000	0.00000	0.00000	0.00000	0.00000
Node6	176	GAG	0.00000	0.00000	0.00002	0.00000	0.00000	0.00000	0.00000	0.00000	0.00000	0.00000	0.00000	0.00000	0.00000	0.00000	0.00000	0.00000	0.00000	0.00000	0.00009	0.00000	0.00000	0.00000	0.00000	0.00000	0.00000	0.00000	0.00002	0.00000	0.00000	0.00000	0.00000	0.00000	0.02548	0.00017	0.97416	0.00003	0.00000	0.00000	0.00000	0.00000	0.00000	0.00000	0.00000	0.00000	0.00000	0.00000	0.00000	0.00000	0.00000	0.00000	0.00000	0.00000	0.00000	0.00000	0.00000	0.00000	0.00000	0.00000	0.00000	0.00000	0.00000
Node6	177	GAA	0.00002	0.00000	0.00001	0.00001	0.00000	0.00000	0.00000	0.00000	0.00000	0.00000	0.00000	0.00000	0.00000	0.00000	0.00000	0.00000	0.00003	0.00000	0.00002	0.00000	0.00000	0.00000	0.00000	0.00000	0.00000	0.00000	0.00000	0.00000	0.00000	0.00000	0.00000	0.00000	0.88103	0.00050	0.11446	0.00391	0.00000	0.00000	0.00000	0.00000	0.00000	0.00000	0.00000	0.00000	0.00000	0.00000	0.00000	0.00000	0.00000	0.00000	0.00000	0.00000	0.00000	0.00000	0.00000	0.00000	0.00000	0.00000	0.00000	0.00000	0.00000
Node6	178	GCT	0.00000	0.00000	0.00000	0.00000	0.00000	0.00000	0.00000	0.00001	0.00000	0.00000	0.00000	0.00000	0.00000	0.00000	0.00000	0.00000	0.00000	0.00000	0.00000	0.00000	0.00000	0.00000	0.00000	0.00000	0.00000	0.00000	0.00000	0.00000	0.00000	0.00000	0.00000	0.00000	0.00000	0.00000	0.00000	0.00000	0.05197	0.05859	0.00371	0.88554	0.00000	0.00000	0.00000	0.00000	0.00000	0.00000	0.00000	0.00001	0.00000	0.00000	0.00002	0.00004	0.00001	0.00005	0.00000	0.00000	0.00001	0.00000	0.00000	0.00000	0.00000
Node6	179	GCC	0.00000	0.00000	0.00000	0.00000	0.00000	0.00005	0.00001	0.00000	0.00000	0.00001	0.00000	0.00000	0.00000	0.00000	0.00000	0.00000	0.00000	0.00000	0.00000	0.00000	0.00000	0.00000	0.00000	0.00000	0.00000	0.00000	0.00000	0.00000	0.00000	0.00000	0.00000	0.00000	0.00000	0.00000	0.00001	0.00000	0.00134	0.96107	0.03459	0.00272	0.00000	0.00001	0.00000	0.00000	0.00000	0.00004	0.00001	0.00000	0.00000	0.00000	0.00000	0.00008	0.00003	0.00000	0.00001	0.00000	0.00000	0.00000	0.00000	0.00000	0.00000
Node6	180	CAG	0.00000	0.00000	0.00000	0.00000	0.00000	0.00000	0.00000	0.00000	0.00000	0.00000	0.00000	0.00000	0.00000	0.00000	0.00000	0.00000	0.00135	0.00000	0.99862	0.00000	0.00000	0.00000	0.00000	0.00000	0.00000	0.00000	0.00001	0.00000	0.00000	0.00000	0.00000	0.00000	0.00000	0.00000	0.00001	0.00000	0.00000	0.00000	0.00000	0.00000	0.00000	0.00000	0.00000	0.00000	0.00000	0.00000	0.00000	0.00000	0.00000	0.00000	0.00000	0.00000	0.00000	0.00000	0.00000	0.00000	0.00000	0.00000	0.00000	0.00000	0.00000
Node6	181	GAA	0.00001	0.00000	0.00000	0.00000	0.00000	0.00000	0.00000	0.00000	0.00000	0.00000	0.00000	0.00000	0.00000	0.00000	0.00000	0.00000	0.00001	0.00000	0.00000	0.00000	0.00000	0.00000	0.00000	0.00000	0.00000	0.00000	0.00000	0.00000	0.00000	0.00000	0.00000	0.00000	0.99544	0.00000	0.00452	0.00002	0.00000	0.00000	0.00000	0.00000	0.00000	0.00000	0.00000	0.00000	0.00000	0.00000	0.00000	0.00000	0.00000	0.00000	0.00000	0.00000	0.00000	0.00000	0.00000	0.00000	0.00000	0.00000	0.00000	0.00000	0.00000
Node6	182	AAT	0.00001	0.03879	0.00000	0.96096	0.00000	0.00000	0.00000	0.00001	0.00000	0.00002	0.00000	0.00013	0.00000	0.00000	0.00000	0.00000	0.00000	0.00000	0.00000	0.00000	0.00000	0.00000	0.00000	0.00000	0.00000	0.00000	0.00000	0.00000	0.00000	0.00000	0.00000	0.00000	0.00000	0.00000	0.00000	0.00005	0.00000	0.00000	0.00000	0.00000	0.00000	0.00000	0.00000	0.00000	0.00000	0.00000	0.00000	0.00000	0.00000	0.00000	0.00000	0.00000	0.00000	0.00001	0.00000	0.00000	0.00000	0.00000	0.00000	0.00000	0.00000
Node6	183	GCG	0.00000	0.00000	0.00000	0.00000	0.00000	0.00000	0.00000	0.00000	0.00000	0.00000	0.00000	0.00000	0.00000	0.00000	0.00000	0.00000	0.00000	0.00000	0.00000	0.00000	0.00000	0.00000	0.00000	0.00000	0.00000	0.00000	0.00000	0.00000	0.00000	0.00000	0.00000	0.00000	0.00000	0.00000	0.00000	0.00000	0.00306	0.00540	0.98133	0.01019	0.00000	0.00000	0.00000	0.00000	0.00000	0.00000	0.00000	0.00000	0.00000	0.00000	0.00000	0.00000	0.00001	0.00000	0.00000	0.00000	0.00000	0.00000	0.00000	0.00000	0.00000
Node6	184	ACT	0.00000	0.00000	0.00000	0.00001	0.18602	0.09676	0.01374	0.70284	0.00000	0.00003	0.00000	0.00004	0.00000	0.00000	0.00000	0.00000	0.00000	0.00000	0.00000	0.00000	0.00000	0.00000	0.00000	0.00000	0.00000	0.00000	0.00000	0.00000	0.00000	0.00000	0.00000	0.00000	0.00000	0.00000	0.00000	0.00000	0.00006	0.00005	0.00000	0.00012	0.00000	0.00000	0.00000	0.00000	0.00000	0.00000	0.00000	0.00001	0.00000	0.00000	0.00008	0.00007	0.00001	0.00013	0.00000	0.00000	0.00000	0.00000	0.00000	0.00000	0.00000
Node6	185	GAC	0.00001	0.02797	0.00003	0.00352	0.00000	0.00002	0.00000	0.00000	0.00000	0.00009	0.00000	0.00002	0.00000	0.00000	0.00000	0.00000	0.00001	0.00002	0.00003	0.00000	0.00000	0.00000	0.00000	0.00000	0.00000	0.00000	0.00000	0.00000	0.00000	0.00000	0.00000	0.00000	0.00033	0.70864	0.00072	0.25853	0.00000	0.00000	0.00000	0.00000	0.00000	0.00001	0.00000	0.00000	0.00000	0.00000	0.00000	0.00000	0.00000	0.00000	0.00000	0.00002	0.00001	0.00000	0.00000	0.00000	0.00000	0.00000	0.00000	0.00000	0.00000
Node6	186	TAC	0.00000	0.00000	0.00000	0.00000	0.00000	0.00000	0.00000	0.00000	0.00000	0.00000	0.00000	0.00000	0.00000	0.00000	0.00000	0.00000	0.00000	0.00000	0.00000	0.00000	0.00000	0.00000	0.00000	0.00000	0.00000	0.00000	0.00000	0.00000	0.00000	0.00000	0.00000	0.00000	0.00000	0.00000	0.00000	0.00000	0.00000	0.00000	0.00000	0.00000	0.00000	0.00000	0.00000	0.00000	0.00000	0.00000	0.00000	0.00000	0.99727	0.00270	0.00000	0.00000	0.00000	0.00000	0.00000	0.00000	0.00000	0.00000	0.00003	0.00000	0.00000
Node6	187	CTT	0.00000	0.00000	0.00000	0.00000	0.00000	0.00000	0.00000	0.00000	0.00000	0.00000	0.00000	0.00000	0.00000	0.00001	0.00001	0.00001	0.00000	0.00000	0.00000	0.00000	0.00000	0.00000	0.00000	0.00000	0.00000	0.00000	0.00000	0.00000	0.00311	0.03867	0.00117	0.95581	0.00000	0.00000	0.00000	0.00000	0.00000	0.00000	0.00000	0.00000	0.00000	0.00000	0.00000	0.00000	0.00000	0.00000	0.00000	0.00000	0.00000	0.00000	0.00000	0.00000	0.00000	0.00000	0.00000	0.00000	0.00000	0.00031	0.00000	0.00088	0.00000
Node6	188	GCC	0.00000	0.00000	0.00000	0.00000	0.00000	0.00000	0.00000	0.00000	0.00000	0.00000	0.00000	0.00000	0.00000	0.00000	0.00000	0.00000	0.00000	0.00000	0.00000	0.00000	0.00000	0.00000	0.00000	0.00000	0.00000	0.00000	0.00000	0.00000	0.00000	0.00000	0.00000	0.00000	0.00000	0.00000	0.00000	0.00000	0.00146	0.99651	0.00111	0.00091	0.00000	0.00000	0.00000	0.00000	0.00000	0.00000	0.00000	0.00000	0.00000	0.00000	0.00000	0.00001	0.00000	0.00000	0.00000	0.00000	0.00000	0.00000	0.00000	0.00000	0.00000
Node6	189	ATT	0.00000	0.00000	0.00000	0.00000	0.00000	0.00000	0.00000	0.00000	0.00000	0.00000	0.00000	0.00000	0.00164	0.05760	0.00001	0.94063	0.00000	0.00000	0.00000	0.00000	0.00000	0.00000	0.00000	0.00000	0.00000	0.00000	0.00000	0.00000	0.00000	0.00000	0.00000	0.00001	0.00000	0.00000	0.00000	0.00000	0.00000	0.00000	0.00000	0.00000	0.00000	0.00000	0.00000	0.00000	0.00001	0.00003	0.00003	0.00005	0.00000	0.00000	0.00000	0.00000	0.00000	0.00000	0.00000	0.00000	0.00000	0.00000	0.00000	0.00000	0.00000
Node6	190	CCA	0.00000	0.00000	0.00000	0.00000	0.00000	0.00000	0.00000	0.00000	0.00000	0.00000	0.00000	0.00000	0.00000	0.00000	0.00000	0.00000	0.00000	0.00000	0.00000	0.00000	0.99471	0.00044	0.00019	0.00465	0.00000	0.00000	0.00000	0.00000	0.00000	0.00000	0.00000	0.00000	0.00000	0.00000	0.00000	0.00000	0.00000	0.00000	0.00000	0.00000	0.00000	0.00000	0.00000	0.00000	0.00000	0.00000	0.00000	0.00000	0.00000	0.00000	0.00000	0.00000	0.00000	0.00000	0.00000	0.00000	0.00000	0.00000	0.00000	0.00000	0.00000
Node6	191	TCG	0.00000	0.00000	0.00000	0.00000	0.00002	0.00001	0.00001	0.00001	0.00000	0.00012	0.00000	0.00003	0.00000	0.00000	0.00000	0.00000	0.00000	0.00000	0.00000	0.00000	0.00000	0.00000	0.00000	0.00000	0.00000	0.00000	0.00000	0.00000	0.00000	0.00000	0.00000	0.00000	0.00000	0.00000	0.00000	0.00000	0.00001	0.00000	0.00000	0.00000	0.00000	0.00000	0.00000	0.00000	0.00000	0.00000	0.00000	0.00000	0.00000	0.00000	0.43774	0.02199	0.51831	0.02173	0.00000	0.00000	0.00000	0.00000	0.00000	0.00000	0.00000
Node6	192	GAA	0.00001	0.00000	0.00000	0.00000	0.00000	0.00000	0.00000	0.00000	0.00000	0.00000	0.00000	0.00000	0.00000	0.00000	0.00000	0.00000	0.00001	0.00000	0.00000	0.00000	0.00000	0.00000	0.00000	0.00000	0.00000	0.00000	0.00000	0.00000	0.00000	0.00000	0.00000	0.00000	0.99036	0.00001	0.00958	0.00002	0.00000	0.00000	0.00000	0.00000	0.00000	0.00000	0.00000	0.00000	0.00000	0.00000	0.00000	0.00000	0.00000	0.00000	0.00000	0.00000	0.00000	0.00000	0.00000	0.00000	0.00000	0.00000	0.00000	0.00000	0.00000
Node6	193	AAT	0.00000	0.06751	0.00000	0.93244	0.00000	0.00000	0.00000	0.00000	0.00000	0.00000	0.00000	0.00001	0.00000	0.00000	0.00000	0.00000	0.00000	0.00000	0.00000	0.00000	0.00000	0.00000	0.00000	0.00000	0.00000	0.00000	0.00000	0.00000	0.00000	0.00000	0.00000	0.00000	0.00000	0.00000	0.00000	0.00002	0.00000	0.00000	0.00000	0.00000	0.00000	0.00000	0.00000	0.00000	0.00000	0.00000	0.00000	0.00000	0.00000	0.00000	0.00000	0.00000	0.00000	0.00000	0.00000	0.00000	0.00000	0.00000	0.00000	0.00000	0.00000
Node6	194	AAA	0.94872	0.00000	0.05117	0.00000	0.00000	0.00000	0.00000	0.00000	0.00004	0.00000	0.00003	0.00000	0.00000	0.00000	0.00000	0.00000	0.00001	0.00000	0.00000	0.00000	0.00000	0.00000	0.00000	0.00000	0.00000	0.00000	0.00000	0.00000	0.00000	0.00000	0.00000	0.00000	0.00001	0.00000	0.00000	0.00000	0.00000	0.00000	0.00000	0.00000	0.00000	0.00000	0.00000	0.00000	0.00000	0.00000	0.00000	0.00000	0.00000	0.00000	0.00000	0.00000	0.00000	0.00000	0.00000	0.00000	0.00000	0.00000	0.00000	0.00000	0.00000
Node6	195	GAA	0.00002	0.00000	0.00000	0.00000	0.00000	0.00000	0.00000	0.00000	0.00000	0.00000	0.00000	0.00000	0.00000	0.00000	0.00000	0.00000	0.00003	0.00000	0.00000	0.00000	0.00000	0.00000	0.00000	0.00000	0.00000	0.00000	0.00000	0.00000	0.00000	0.00000	0.00000	0.00000	0.98576	0.00001	0.01413	0.00004	0.00000	0.00000	0.00000	0.00000	0.00000	0.00000	0.00000	0.00000	0.00000	0.00000	0.00000	0.00000	0.00000	0.00000	0.00000	0.00000	0.00000	0.00000	0.00000	0.00000	0.00000	0.00000	0.00000	0.00000	0.00000
Node6	196	AAC	0.00001	0.78209	0.00001	0.21770	0.00000	0.00001	0.00000	0.00000	0.00000	0.00006	0.00000	0.00002	0.00000	0.00000	0.00000	0.00000	0.00000	0.00001	0.00000	0.00000	0.00000	0.00000	0.00000	0.00000	0.00000	0.00000	0.00000	0.00000	0.00000	0.00000	0.00000	0.00000	0.00000	0.00004	0.00000	0.00003	0.00000	0.00000	0.00000	0.00000	0.00000	0.00000	0.00000	0.00000	0.00000	0.00000	0.00000	0.00000	0.00000	0.00000	0.00000	0.00000	0.00000	0.00000	0.00000	0.00000	0.00000	0.00000	0.00000	0.00000	0.00000
Node6	197	TGT	0.00000	0.00000	0.00000	0.00000	0.00000	0.00000	0.00000	0.00000	0.00000	0.00000	0.00000	0.00000	0.00000	0.00000	0.00000	0.00000	0.00000	0.00000	0.00000	0.00000	0.00000	0.00000	0.00000	0.00000	0.00000	0.00000	0.00000	0.00000	0.00000	0.00000	0.00000	0.00000	0.00000	0.00000	0.00000	0.00000	0.00000	0.00000	0.00000	0.00000	0.00000	0.00000	0.00000	0.00000	0.00000	0.00000	0.00000	0.00000	0.00000	0.00000	0.00000	0.00000	0.00000	0.00000	0.02429	0.00000	0.97570	0.00000	0.00000	0.00000	0.00000
Node6	198	GCT	0.00000	0.00000	0.00000	0.00000	0.00000	0.00000	0.00000	0.00001	0.00000	0.00000	0.00000	0.00000	0.00000	0.00000	0.00000	0.00000	0.00000	0.00000	0.00000	0.00000	0.00000	0.00000	0.00000	0.00000	0.00000	0.00000	0.00000	0.00000	0.00000	0.00000	0.00000	0.00000	0.00000	0.00000	0.00000	0.00000	0.01017	0.00131	0.00035	0.98808	0.00000	0.00000	0.00000	0.00000	0.00000	0.00000	0.00000	0.00001	0.00000	0.00000	0.00001	0.00000	0.00000	0.00005	0.00000	0.00000	0.00000	0.00000	0.00000	0.00000	0.00000
Node6	199	GTG	0.00000	0.00000	0.00000	0.00000	0.00003	0.00001	0.00004	0.00000	0.00000	0.00000	0.00000	0.00000	0.03965	0.00777	0.00040	0.00285	0.00000	0.00000	0.00000	0.00000	0.00000	0.00000	0.00000	0.00000	0.00000	0.00000	0.00000	0.00000	0.00003	0.00003	0.00011	0.00001	0.00000	0.00000	0.00000	0.00000	0.00003	0.00000	0.00001	0.00000	0.00000	0.00000	0.00000	0.00000	0.29189	0.01632	0.58938	0.05135	0.00000	0.00000	0.00000	0.00000	0.00000	0.00000	0.00000	0.00000	0.00000	0.00002	0.00000	0.00006	0.00000
Node6	200	CCT	0.00000	0.00000	0.00000	0.00000	0.00000	0.00000	0.00000	0.00000	0.00000	0.00000	0.00000	0.00000	0.00000	0.00000	0.00000	0.00000	0.00000	0.00000	0.00000	0.00000	0.13092	0.00811	0.00125	0.85971	0.00000	0.00000	0.00000	0.00000	0.00000	0.00000	0.00000	0.00000	0.00000	0.00000	0.00000	0.00000	0.00000	0.00000	0.00000	0.00000	0.00000	0.00000	0.00000	0.00000	0.00000	0.00000	0.00000	0.00000	0.00000	0.00000	0.00000	0.00000	0.00000	0.00001	0.00000	0.00000	0.00000	0.00000	0.00000	0.00000	0.00000
Node6	201	GTG	0.00000	0.00000	0.00000	0.00000	0.00000	0.00000	0.00000	0.00000	0.00000	0.00000	0.00000	0.00000	0.00000	0.00005	0.00000	0.00000	0.00000	0.00000	0.00000	0.00000	0.00000	0.00000	0.00000	0.00000	0.00000	0.00000	0.00000	0.00000	0.00000	0.00000	0.00001	0.00000	0.00000	0.00000	0.00000	0.00000	0.00000	0.00000	0.00000	0.00000	0.00000	0.00000	0.00000	0.00000	0.00810	0.00338	0.98779	0.00066	0.00000	0.00000	0.00000	0.00000	0.00000	0.00000	0.00000	0.00000	0.00000	0.00000	0.00000	0.00000	0.00000
Node6	202	GAG	0.00000	0.00000	0.00002	0.00000	0.00000	0.00000	0.00000	0.00000	0.00000	0.00000	0.00000	0.00000	0.00000	0.00000	0.00000	0.00000	0.00000	0.00000	0.00007	0.00000	0.00000	0.00000	0.00000	0.00000	0.00000	0.00000	0.00002	0.00000	0.00000	0.00000	0.00000	0.00000	0.01121	0.00012	0.98852	0.00002	0.00000	0.00000	0.00000	0.00000	0.00000	0.00000	0.00000	0.00000	0.00000	0.00000	0.00000	0.00000	0.00000	0.00000	0.00000	0.00000	0.00000	0.00000	0.00000	0.00000	0.00000	0.00000	0.00000	0.00000	0.00000
Node6	203	GAA	0.00001	0.00000	0.00000	0.00000	0.00000	0.00000	0.00000	0.00000	0.00000	0.00000	0.00000	0.00000	0.00000	0.00000	0.00000	0.00000	0.00002	0.00000	0.00001	0.00000	0.00000	0.00000	0.00000	0.00000	0.00000	0.00000	0.00000	0.00000	0.00000	0.00000	0.00000	0.00000	0.90198	0.00003	0.09787	0.00006	0.00000	0.00000	0.00000	0.00000	0.00000	0.00000	0.00000	0.00000	0.00000	0.00000	0.00000	0.00000	0.00000	0.00000	0.00000	0.00000	0.00000	0.00000	0.00000	0.00000	0.00000	0.00000	0.00000	0.00000	0.00000
Node6	204	CAA	0.04045	0.01907	0.03370	0.02047	0.01522	0.01186	0.00548	0.00762	0.01033	0.00759	0.00872	0.00558	0.00313	0.00683	0.01629	0.00305	0.25844	0.00938	0.12340	0.00509	0.00697	0.00492	0.00287	0.00589	0.00911	0.00411	0.01567	0.00502	0.00356	0.00589	0.00784	0.00484	0.07149	0.01576	0.07338	0.01665	0.00831	0.00676	0.00508	0.00706	0.00553	0.00375	0.00257	0.00150	0.00550	0.00561	0.00939	0.00381	0.00871	0.00471	0.01031	0.00959	0.00524	0.00906	0.00313	0.00344	0.00293	0.00246	0.00371	0.00318	0.00298
Node5	1	CAG	0.02269	0.02109	0.04469	0.01203	0.00851	0.01608	0.00804	0.00539	0.00727	0.01102	0.01179	0.00365	0.00200	0.00999	0.02110	0.00284	0.07921	0.01436	0.25703	0.00401	0.00408	0.00638	0.00427	0.00407	0.00631	0.00753	0.02932	0.00431	0.00225	0.00906	0.01407	0.00386	0.05639	0.02245	0.10169	0.01343	0.00458	0.01109	0.00955	0.00516	0.00324	0.00647	0.00395	0.00132	0.00397	0.00838	0.01488	0.00344	0.01178	0.00389	0.00544	0.01126	0.00769	0.00614	0.00364	0.00587	0.00258	0.00139	0.00529	0.00427	0.00245
Node5	2	GCA	0.00005	0.00000	0.00000	0.00001	0.00053	0.00002	0.00001	0.00015	0.00000	0.00001	0.00000	0.00007	0.00000	0.00000	0.00001	0.00000	0.00008	0.00000	0.00000	0.00000	0.00715	0.00052	0.00013	0.00980	0.00000	0.00000	0.00000	0.00000	0.00001	0.00000	0.00000	0.00000	0.00008	0.00000	0.00001	0.00001	0.90035	0.00211	0.00127	0.05816	0.00002	0.00000	0.00000	0.00001	0.00008	0.00000	0.00000	0.00005	0.00000	0.00000	0.00726	0.00147	0.00025	0.01024	0.00000	0.00000	0.00003	0.00000	0.00000	0.00000	0.00000
Node5	3	GTA	0.00000	0.00000	0.00000	0.00000	0.00000	0.00000	0.00000	0.00000	0.00000	0.00000	0.00000	0.00000	0.00009	0.00003	0.00000	0.00008	0.00000	0.00000	0.00000	0.00000	0.00000	0.00000	0.00000	0.00000	0.00000	0.00000	0.00000	0.00000	0.00000	0.00000	0.00000	0.00000	0.00000	0.00000	0.00000	0.00000	0.00000	0.00000	0.00000	0.00000	0.00000	0.00000	0.00000	0.00000	0.51755	0.00886	0.21357	0.25981	0.00000	0.00000	0.00000	0.00000	0.00000	0.00000	0.00000	0.00000	0.00000	0.00000	0.00000	0.00000	0.00000
Node5	4	TGT	0.00000	0.00000	0.00000	0.00000	0.00000	0.00000	0.00000	0.00000	0.00000	0.00000	0.00000	0.00000	0.00000	0.00000	0.00000	0.00000	0.00000	0.00000	0.00000	0.00000	0.00000	0.00000	0.00000	0.00000	0.00000	0.00000	0.00000	0.00000	0.00000	0.00000	0.00000	0.00000	0.00000	0.00000	0.00000	0.00000	0.00000	0.00000	0.00000	0.00000	0.00000	0.00000	0.00000	0.00000	0.00000	0.00000	0.00000	0.00000	0.00000	0.00000	0.00000	0.00000	0.00000	0.00000	0.00292	0.00000	0.99708	0.00000	0.00000	0.00000	0.00000
Node5	5	GTT	0.00000	0.00000	0.00000	0.00000	0.00000	0.00000	0.00000	0.00000	0.00000	0.00000	0.00000	0.00000	0.00002	0.00013	0.00000	0.00006	0.00000	0.00000	0.00000	0.00000	0.00000	0.00000	0.00000	0.00000	0.00000	0.00000	0.00000	0.00000	0.00000	0.00000	0.00000	0.00000	0.00000	0.00000	0.00000	0.00000	0.00000	0.00000	0.00000	0.00000	0.00000	0.00000	0.00000	0.00000	0.04620	0.10950	0.07961	0.76447	0.00000	0.00000	0.00000	0.00000	0.00000	0.00000	0.00000	0.00000	0.00000	0.00000	0.00000	0.00000	0.00000
Node5	6	GAA	0.00002	0.00000	0.00000	0.00000	0.00000	0.00000	0.00000	0.00000	0.00000	0.00000	0.00000	0.00000	0.00000	0.00000	0.00000	0.00000	0.00003	0.00000	0.00001	0.00000	0.00000	0.00000	0.00000	0.00000	0.00000	0.00000	0.00000	0.00000	0.00000	0.00000	0.00000	0.00000	0.97945	0.00004	0.02032	0.00012	0.00000	0.00000	0.00000	0.00000	0.00000	0.00000	0.00000	0.00000	0.00000	0.00000	0.00000	0.00000	0.00000	0.00000	0.00000	0.00000	0.00000	0.00000	0.00000	0.00000	0.00000	0.00000	0.00000	0.00000	0.00000
Node5	7	GTT	0.00000	0.00000	0.00000	0.00000	0.00000	0.00000	0.00000	0.00000	0.00000	0.00000	0.00000	0.00000	0.00012	0.00069	0.00002	0.00029	0.00000	0.00000	0.00000	0.00000	0.00000	0.00000	0.00000	0.00000	0.00000	0.00000	0.00000	0.00000	0.00000	0.00001	0.00002	0.00000	0.00000	0.00000	0.00000	0.00000	0.00001	0.00000	0.00000	0.00001	0.00000	0.00000	0.00000	0.00000	0.09176	0.11591	0.35498	0.43616	0.00000	0.00000	0.00000	0.00000	0.00000	0.00000	0.00000	0.00000	0.00000	0.00000	0.00000	0.00000	0.00000
Node5	8	CCG	0.00000	0.00000	0.00000	0.00000	0.00000	0.00000	0.00000	0.00000	0.00000	0.00000	0.00000	0.00000	0.00000	0.00000	0.00000	0.00000	0.00000	0.00000	0.00000	0.00000	0.01498	0.10055	0.86728	0.01719	0.00000	0.00000	0.00000	0.00000	0.00000	0.00000	0.00000	0.00000	0.00000	0.00000	0.00000	0.00000	0.00000	0.00000	0.00000	0.00000	0.00000	0.00000	0.00000	0.00000	0.00000	0.00000	0.00000	0.00000	0.00000	0.00000	0.00000	0.00000	0.00000	0.00000	0.00000	0.00000	0.00000	0.00000	0.00000	0.00000	0.00000
Node5	9	TCG	0.00000	0.00000	0.00000	0.00000	0.00000	0.00000	0.00000	0.00000	0.00000	0.00006	0.00000	0.00001	0.00000	0.00000	0.00000	0.00000	0.00000	0.00000	0.00000	0.00000	0.00000	0.00000	0.00000	0.00000	0.00000	0.00000	0.00000	0.00000	0.00000	0.00000	0.00000	0.00000	0.00000	0.00000	0.00000	0.00000	0.00000	0.00000	0.00000	0.00000	0.00000	0.00000	0.00000	0.00000	0.00000	0.00000	0.00000	0.00000	0.00000	0.00000	0.18503	0.01474	0.79306	0.00709	0.00000	0.00000	0.00000	0.00000	0.00000	0.00000	0.00000
Node5	10	GAG	0.00001	0.00000	0.00006	0.00000	0.00000	0.00000	0.00001	0.00000	0.00000	0.00001	0.00001	0.00000	0.00000	0.00000	0.00000	0.00000	0.00001	0.00000	0.00024	0.00000	0.00000	0.00000	0.00000	0.00000	0.00000	0.00000	0.00005	0.00000	0.00000	0.00000	0.00000	0.00000	0.03891	0.00195	0.95827	0.00032	0.00000	0.00002	0.00002	0.00000	0.00000	0.00001	0.00008	0.00000	0.00000	0.00000	0.00000	0.00000	0.00000	0.00000	0.00000	0.00000	0.00001	0.00000	0.00000	0.00000	0.00000	0.00000	0.00000	0.00000	0.00000
Node5	11	ACA	0.00008	0.00000	0.00003	0.00001	0.96374	0.00801	0.01179	0.01618	0.00001	0.00001	0.00000	0.00001	0.00000	0.00000	0.00000	0.00000	0.00001	0.00000	0.00000	0.00000	0.00000	0.00000	0.00000	0.00000	0.00000	0.00000	0.00000	0.00000	0.00000	0.00000	0.00000	0.00000	0.00001	0.00000	0.00000	0.00000	0.00001	0.00000	0.00000	0.00000	0.00000	0.00000	0.00000	0.00000	0.00001	0.00000	0.00000	0.00000	0.00000	0.00000	0.00005	0.00001	0.00000	0.00002	0.00000	0.00000	0.00000	0.00000	0.00000	0.00000	0.00000
Node5	12	GAG	0.00002	0.00001	0.00015	0.00000	0.00000	0.00000	0.00001	0.00000	0.00000	0.00001	0.00002	0.00000	0.00000	0.00000	0.00000	0.00000	0.00032	0.00001	0.00538	0.00000	0.00000	0.00000	0.00000	0.00000	0.00000	0.00000	0.00015	0.00000	0.00000	0.00000	0.00000	0.00000	0.09999	0.00098	0.89268	0.00020	0.00000	0.00001	0.00002	0.00000	0.00000	0.00000	0.00000	0.00000	0.00000	0.00000	0.00000	0.00000	0.00000	0.00000	0.00000	0.00000	0.00001	0.00000	0.00000	0.00000	0.00000	0.00000	0.00000	0.00000	0.00000
Node5	13	GCC	0.00000	0.00000	0.00000	0.00000	0.00000	0.00001	0.00000	0.00000	0.00000	0.00000	0.00000	0.00000	0.00000	0.00000	0.00000	0.00000	0.00000	0.00000	0.00000	0.00000	0.00000	0.00000	0.00000	0.00000	0.00000	0.00000	0.00000	0.00000	0.00000	0.00000	0.00000	0.00000	0.00000	0.00000	0.00000	0.00000	0.01886	0.56067	0.41596	0.00444	0.00000	0.00000	0.00000	0.00000	0.00000	0.00001	0.00001	0.00000	0.00000	0.00000	0.00000	0.00002	0.00002	0.00000	0.00000	0.00000	0.00000	0.00000	0.00000	0.00000	0.00000
Node5	14	GTG	0.00000	0.00000	0.00000	0.00000	0.00000	0.00001	0.00001	0.00000	0.00000	0.00000	0.00000	0.00000	0.00001	0.00101	0.00001	0.00002	0.00000	0.00000	0.00000	0.00000	0.00000	0.00000	0.00000	0.00000	0.00000	0.00000	0.00000	0.00000	0.00000	0.00001	0.00003	0.00000	0.00000	0.00000	0.00000	0.00000	0.00000	0.00001	0.00001	0.00000	0.00000	0.00000	0.00000	0.00000	0.00660	0.28398	0.70356	0.00474	0.00000	0.00000	0.00000	0.00000	0.00000	0.00000	0.00000	0.00000	0.00000	0.00000	0.00000	0.00000	0.00000
Node5	15	CAG	0.00002	0.00001	0.00008	0.00000	0.00000	0.00000	0.00000	0.00000	0.00000	0.00000	0.00000	0.00000	0.00000	0.00000	0.00001	0.00000	0.14602	0.00002	0.85347	0.00000	0.00000	0.00000	0.00000	0.00000	0.00001	0.00001	0.00011	0.00000	0.00000	0.00000	0.00000	0.00000	0.00005	0.00000	0.00016	0.00000	0.00000	0.00000	0.00000	0.00000	0.00000	0.00000	0.00000	0.00000	0.00000	0.00000	0.00000	0.00000	0.00000	0.00000	0.00000	0.00000	0.00000	0.00000	0.00000	0.00000	0.00000	0.00000	0.00000	0.00000	0.00000
Node5	16	GGG	0.00000	0.00000	0.00000	0.00000	0.00000	0.00000	0.00000	0.00000	0.00000	0.00000	0.00000	0.00000	0.00000	0.00000	0.00000	0.00000	0.00000	0.00000	0.00000	0.00000	0.00000	0.00000	0.00000	0.00000	0.00000	0.00000	0.00000	0.00000	0.00000	0.00000	0.00000	0.00000	0.00000	0.00000	0.00000	0.00000	0.00000	0.00000	0.00000	0.00000	0.21717	0.13239	0.51771	0.13271	0.00000	0.00000	0.00000	0.00000	0.00000	0.00000	0.00000	0.00000	0.00000	0.00000	0.00000	0.00000	0.00000	0.00000	0.00000	0.00000	0.00000
Node5	17	ACG	0.01017	0.05792	0.00760	0.04143	0.13383	0.08892	0.20890	0.05791	0.00118	0.04669	0.00115	0.01645	0.00003	0.00002	0.00061	0.00001	0.00356	0.00120	0.00522	0.00033	0.00020	0.00027	0.00012	0.00015	0.00018	0.00018	0.00186	0.00006	0.00001	0.00001	0.00002	0.00000	0.00807	0.00147	0.01095	0.00087	0.00091	0.00112	0.00113	0.00063	0.00011	0.00007	0.00011	0.00001	0.00010	0.00007	0.00017	0.00003	0.00011	0.00004	0.09884	0.07688	0.06987	0.04200	0.00008	0.00003	0.00006	0.00001	0.00001	0.00005	0.00001
Node5	18	GAC	0.00018	0.02652	0.00466	0.00051	0.00003	0.00808	0.00043	0.00005	0.00004	0.02134	0.00036	0.00013	0.00000	0.00003	0.00001	0.00000	0.00018	0.00483	0.00708	0.00005	0.00056	0.23433	0.04335	0.00144	0.00032	0.15170	0.02245	0.00039	0.00000	0.00020	0.00004	0.00000	0.00104	0.42009	0.01549	0.00261	0.00001	0.00649	0.00103	0.00002	0.00000	0.00216	0.00005	0.00000	0.00000	0.00025	0.00003	0.00000	0.00027	0.00000	0.00013	0.01764	0.00302	0.00029	0.00005	0.00001	0.00000	0.00000	0.00003	0.00000	0.00000
Node5	19	ATG	0.00000	0.00000	0.00000	0.00000	0.00000	0.00000	0.00000	0.00000	0.00000	0.00000	0.00000	0.00000	0.00000	0.00000	0.99999	0.00000	0.00000	0.00000	0.00000	0.00000	0.00000	0.00000	0.00000	0.00000	0.00000	0.00000	0.00000	0.00000	0.00000	0.00000	0.00000	0.00000	0.00000	0.00000	0.00000	0.00000	0.00000	0.00000	0.00000	0.00000	0.00000	0.00000	0.00000	0.00000	0.00000	0.00000	0.00000	0.00000	0.00000	0.00000	0.00000	0.00000	0.00000	0.00000	0.00000	0.00000	0.00000	0.00000	0.00000	0.00000	0.00000
Node5	20	AAG	0.00067	0.00000	0.99927	0.00000	0.00000	0.00000	0.00000	0.00000	0.00000	0.00000	0.00004	0.00000	0.00000	0.00000	0.00000	0.00000	0.00000	0.00000	0.00000	0.00000	0.00000	0.00000	0.00000	0.00000	0.00000	0.00000	0.00001	0.00000	0.00000	0.00000	0.00000	0.00000	0.00000	0.00000	0.00000	0.00000	0.00000	0.00000	0.00000	0.00000	0.00000	0.00000	0.00000	0.00000	0.00000	0.00000	0.00000	0.00000	0.00000	0.00000	0.00000	0.00000	0.00000	0.00000	0.00000	0.00000	0.00000	0.00000	0.00000	0.00000	0.00000
Node5	21	CTG	0.00000	0.00000	0.00000	0.00000	0.00000	0.00000	0.00000	0.00000	0.00000	0.00000	0.00000	0.00000	0.00000	0.00015	0.00008	0.00000	0.00000	0.00000	0.00000	0.00000	0.00000	0.00000	0.00000	0.00000	0.00000	0.00000	0.00000	0.00000	0.00196	0.06646	0.91999	0.00241	0.00000	0.00000	0.00000	0.00000	0.00000	0.00000	0.00000	0.00000	0.00000	0.00000	0.00000	0.00000	0.00000	0.00002	0.00003	0.00000	0.00000	0.00000	0.00000	0.00000	0.00000	0.00000	0.00000	0.00000	0.00000	0.00011	0.00002	0.00876	0.00000
Node5	22	CTC	0.00001	0.00003	0.00014	0.00000	0.00013	0.00258	0.00062	0.00007	0.00005	0.00009	0.00030	0.00000	0.00027	0.00752	0.22318	0.00028	0.00004	0.00008	0.00071	0.00000	0.00000	0.00001	0.00001	0.00000	0.00007	0.00132	0.00326	0.00004	0.00934	0.55259	0.14772	0.01829	0.00000	0.00000	0.00003	0.00000	0.00001	0.00025	0.00015	0.00001	0.00000	0.00000	0.00000	0.00000	0.00008	0.00202	0.00194	0.00007	0.00012	0.00001	0.00001	0.00004	0.00003	0.00000	0.00007	0.00002	0.00001	0.00116	0.00074	0.02443	0.00004
Node5	23	TGC	0.00000	0.00000	0.00000	0.00000	0.00000	0.00000	0.00000	0.00000	0.00000	0.00000	0.00000	0.00000	0.00000	0.00000	0.00000	0.00000	0.00000	0.00000	0.00000	0.00000	0.00000	0.00000	0.00000	0.00000	0.00000	0.00000	0.00000	0.00000	0.00000	0.00000	0.00000	0.00000	0.00000	0.00000	0.00000	0.00000	0.00000	0.00000	0.00000	0.00000	0.00000	0.00000	0.00000	0.00000	0.00000	0.00000	0.00000	0.00000	0.00000	0.00000	0.00000	0.00000	0.00000	0.00000	0.99221	0.00000	0.00779	0.00000	0.00000	0.00000	0.00000
Node5	24	ATC	0.00000	0.00000	0.00000	0.00000	0.00000	0.00000	0.00000	0.00000	0.00000	0.00000	0.00000	0.00000	0.00008	0.99412	0.00000	0.00561	0.00000	0.00000	0.00000	0.00000	0.00000	0.00000	0.00000	0.00000	0.00000	0.00000	0.00000	0.00000	0.00000	0.00001	0.00001	0.00000	0.00000	0.00000	0.00000	0.00000	0.00000	0.00000	0.00000	0.00000	0.00000	0.00000	0.00000	0.00000	0.00000	0.00013	0.00003	0.00000	0.00000	0.00000	0.00000	0.00000	0.00000	0.00000	0.00000	0.00000	0.00000	0.00000	0.00000	0.00000	0.00000
Node5	25	TCC	0.00000	0.00000	0.00000	0.00000	0.00000	0.00001	0.00000	0.00000	0.00000	0.00006	0.00000	0.00000	0.00000	0.00000	0.00000	0.00000	0.00000	0.00000	0.00000	0.00000	0.00000	0.00000	0.00000	0.00000	0.00000	0.00000	0.00000	0.00000	0.00000	0.00000	0.00000	0.00000	0.00000	0.00000	0.00000	0.00000	0.00000	0.00000	0.00000	0.00000	0.00000	0.00000	0.00000	0.00000	0.00000	0.00000	0.00000	0.00000	0.00000	0.00000	0.00030	0.99653	0.00185	0.00125	0.00000	0.00000	0.00000	0.00000	0.00000	0.00000	0.00000
Node5	26	TGC	0.00000	0.00000	0.00000	0.00000	0.00000	0.00000	0.00000	0.00000	0.00000	0.00000	0.00000	0.00000	0.00000	0.00000	0.00000	0.00000	0.00000	0.00000	0.00000	0.00000	0.00000	0.00000	0.00000	0.00000	0.00000	0.00000	0.00000	0.00000	0.00000	0.00000	0.00000	0.00000	0.00000	0.00000	0.00000	0.00000	0.00000	0.00000	0.00000	0.00000	0.00000	0.00000	0.00000	0.00000	0.00000	0.00000	0.00000	0.00000	0.00000	0.00000	0.00000	0.00000	0.00000	0.00000	0.95978	0.00000	0.04022	0.00000	0.00000	0.00000	0.00000
Node5	27	ATG	0.00000	0.00000	0.00000	0.00000	0.00000	0.00000	0.00000	0.00000	0.00000	0.00000	0.00000	0.00000	0.00000	0.00000	0.99999	0.00000	0.00000	0.00000	0.00000	0.00000	0.00000	0.00000	0.00000	0.00000	0.00000	0.00000	0.00000	0.00000	0.00000	0.00000	0.00000	0.00000	0.00000	0.00000	0.00000	0.00000	0.00000	0.00000	0.00000	0.00000	0.00000	0.00000	0.00000	0.00000	0.00000	0.00000	0.00000	0.00000	0.00000	0.00000	0.00000	0.00000	0.00000	0.00000	0.00000	0.00000	0.00000	0.00000	0.00000	0.00000	0.00000
Node5	28	AAG	0.11978	0.00000	0.87996	0.00000	0.00000	0.00000	0.00000	0.00000	0.00004	0.00000	0.00017	0.00000	0.00000	0.00000	0.00000	0.00000	0.00000	0.00000	0.00001	0.00000	0.00000	0.00000	0.00000	0.00000	0.00000	0.00000	0.00001	0.00000	0.00000	0.00000	0.00000	0.00000	0.00001	0.00000	0.00001	0.00000	0.00000	0.00000	0.00000	0.00000	0.00000	0.00000	0.00000	0.00000	0.00000	0.00000	0.00000	0.00000	0.00000	0.00000	0.00000	0.00000	0.00000	0.00000	0.00000	0.00000	0.00000	0.00000	0.00000	0.00000	0.00000
Node5	29	AGG	0.00004	0.00000	0.00004	0.00000	0.00000	0.00000	0.00000	0.00000	0.11719	0.00000	0.80264	0.00000	0.00000	0.00000	0.00000	0.00000	0.00000	0.00000	0.00000	0.00000	0.00000	0.00000	0.00000	0.00000	0.07458	0.00008	0.00430	0.00113	0.00000	0.00000	0.00000	0.00000	0.00000	0.00000	0.00000	0.00000	0.00000	0.00000	0.00000	0.00000	0.00000	0.00000	0.00000	0.00000	0.00000	0.00000	0.00000	0.00000	0.00000	0.00000	0.00000	0.00000	0.00000	0.00000	0.00000	0.00000	0.00000	0.00000	0.00000	0.00000	0.00000
Node5	30	GAA	0.00000	0.00000	0.00000	0.00000	0.00000	0.00000	0.00000	0.00000	0.00000	0.00000	0.00000	0.00000	0.00000	0.00000	0.00000	0.00000	0.00001	0.00000	0.00001	0.00000	0.00000	0.00000	0.00000	0.00000	0.00000	0.00000	0.00000	0.00000	0.00000	0.00000	0.00000	0.00000	0.88697	0.00001	0.11297	0.00003	0.00000	0.00000	0.00000	0.00000	0.00000	0.00000	0.00000	0.00000	0.00000	0.00000	0.00000	0.00000	0.00000	0.00000	0.00000	0.00000	0.00000	0.00000	0.00000	0.00000	0.00000	0.00000	0.00000	0.00000	0.00000
Node5	31	GAG	0.00000	0.00000	0.00001	0.00000	0.00000	0.00000	0.00000	0.00000	0.00000	0.00000	0.00000	0.00000	0.00000	0.00000	0.00000	0.00000	0.00000	0.00000	0.00003	0.00000	0.00000	0.00000	0.00000	0.00000	0.00000	0.00000	0.00001	0.00000	0.00000	0.00000	0.00000	0.00000	0.05752	0.00005	0.94236	0.00001	0.00000	0.00000	0.00000	0.00000	0.00000	0.00000	0.00000	0.00000	0.00000	0.00000	0.00000	0.00000	0.00000	0.00000	0.00000	0.00000	0.00000	0.00000	0.00000	0.00000	0.00000	0.00000	0.00000	0.00000	0.00000
Node5	32	GTC	0.00000	0.00000	0.00000	0.00000	0.00000	0.00000	0.00000	0.00000	0.00000	0.00000	0.00000	0.00000	0.00002	0.00099	0.00000	0.00014	0.00000	0.00000	0.00000	0.00000	0.00000	0.00000	0.00000	0.00000	0.00000	0.00000	0.00000	0.00000	0.00000	0.00001	0.00001	0.00000	0.00000	0.00000	0.00000	0.00000	0.00000	0.00000	0.00000	0.00000	0.00000	0.00000	0.00000	0.00000	0.02085	0.43173	0.17775	0.36849	0.00000	0.00000	0.00000	0.00000	0.00000	0.00000	0.00000	0.00000	0.00000	0.00000	0.00000	0.00000	0.00000
Node5	33	ACA	0.00294	0.00119	0.00301	0.00134	0.26972	0.09059	0.08198	0.04761	0.00028	0.02306	0.00053	0.01108	0.00030	0.00016	0.00441	0.00007	0.00253	0.00011	0.00181	0.00002	0.00027	0.00020	0.00010	0.00015	0.00006	0.00007	0.00052	0.00001	0.00056	0.00024	0.00037	0.00013	0.01803	0.00058	0.01194	0.00035	0.01371	0.00775	0.00494	0.00645	0.00007	0.00004	0.00004	0.00000	0.00128	0.00043	0.00072	0.00022	0.00010	0.00006	0.13124	0.11065	0.06437	0.07948	0.00015	0.00002	0.00019	0.00057	0.00007	0.00109	0.00007
Node5	34	GCC	0.00000	0.00000	0.00000	0.00000	0.00000	0.00000	0.00000	0.00000	0.00000	0.00000	0.00000	0.00000	0.00000	0.00000	0.00000	0.00000	0.00000	0.00000	0.00000	0.00000	0.00000	0.00000	0.00000	0.00000	0.00000	0.00000	0.00000	0.00000	0.00000	0.00000	0.00000	0.00000	0.00000	0.00000	0.00000	0.00000	0.00001	0.99970	0.00023	0.00006	0.00000	0.00000	0.00000	0.00000	0.00000	0.00000	0.00000	0.00000	0.00000	0.00000	0.00000	0.00000	0.00000	0.00000	0.00000	0.00000	0.00000	0.00000	0.00000	0.00000	0.00000
Node5	35	AGC	0.00007	0.16073	0.00051	0.00361	0.00234	0.20508	0.01494	0.00350	0.00001	0.58198	0.00006	0.00527	0.00000	0.00004	0.00004	0.00000	0.00002	0.00045	0.00043	0.00000	0.00000	0.00013	0.00001	0.00000	0.00000	0.00013	0.00005	0.00000	0.00000	0.00002	0.00000	0.00000	0.00006	0.00206	0.00029	0.00003	0.00000	0.00082	0.00003	0.00001	0.00000	0.00036	0.00001	0.00000	0.00000	0.00010	0.00001	0.00000	0.00005	0.00000	0.00023	0.01238	0.00374	0.00026	0.00009	0.00000	0.00001	0.00000	0.00001	0.00000	0.00000
Node5	36	ACG	0.00000	0.00000	0.00000	0.00000	0.14482	0.20037	0.62613	0.02861	0.00000	0.00001	0.00000	0.00000	0.00000	0.00000	0.00000	0.00000	0.00000	0.00000	0.00000	0.00000	0.00000	0.00000	0.00000	0.00000	0.00000	0.00000	0.00000	0.00000	0.00000	0.00000	0.00000	0.00000	0.00000	0.00000	0.00000	0.00000	0.00000	0.00000	0.00000	0.00000	0.00000	0.00000	0.00000	0.00000	0.00000	0.00000	0.00000	0.00000	0.00000	0.00000	0.00001	0.00001	0.00001	0.00000	0.00000	0.00000	0.00000	0.00000	0.00000	0.00000	0.00000
Node5	37	GTG	0.00001	0.00000	0.00006	0.00000	0.00008	0.00011	0.00060	0.00002	0.00001	0.00000	0.00004	0.00000	0.00080	0.00284	0.00043	0.00036	0.00000	0.00000	0.00003	0.00000	0.00000	0.00000	0.00000	0.00000	0.00000	0.00000	0.00011	0.00000	0.00001	0.00005	0.00028	0.00001	0.00001	0.00000	0.00004	0.00000	0.00005	0.00008	0.00024	0.00002	0.00000	0.00000	0.00000	0.00000	0.09106	0.06220	0.81085	0.02953	0.00000	0.00000	0.00000	0.00000	0.00001	0.00000	0.00001	0.00000	0.00000	0.00000	0.00001	0.00004	0.00000
Node5	38	GTG	0.00000	0.00000	0.00000	0.00000	0.00000	0.00000	0.00000	0.00000	0.00000	0.00000	0.00000	0.00000	0.00000	0.00013	0.00000	0.00000	0.00000	0.00000	0.00000	0.00000	0.00000	0.00000	0.00000	0.00000	0.00000	0.00000	0.00000	0.00000	0.00000	0.00000	0.00001	0.00000	0.00000	0.00000	0.00000	0.00000	0.00000	0.00000	0.00000	0.00000	0.00000	0.00000	0.00000	0.00000	0.00255	0.02193	0.97435	0.00102	0.00000	0.00000	0.00000	0.00000	0.00000	0.00000	0.00000	0.00000	0.00000	0.00000	0.00000	0.00000	0.00000
Node5	39	GAA	0.04001	0.00009	0.01309	0.00037	0.00014	0.00002	0.00003	0.00002	0.00032	0.00005	0.00034	0.00005	0.00000	0.00000	0.00001	0.00000	0.00223	0.00001	0.00119	0.00001	0.00003	0.00000	0.00000	0.00000	0.00006	0.00002	0.00034	0.00001	0.00000	0.00000	0.00000	0.00000	0.73791	0.00098	0.20043	0.00200	0.00004	0.00002	0.00003	0.00001	0.00002	0.00000	0.00001	0.00000	0.00001	0.00000	0.00000	0.00000	0.00000	0.00000	0.00008	0.00001	0.00001	0.00001	0.00000	0.00000	0.00000	0.00000	0.00000	0.00000	0.00000
Node5	40	TGG	0.00000	0.00000	0.00000	0.00000	0.00000	0.00000	0.00000	0.00000	0.00000	0.00000	0.00000	0.00000	0.00000	0.00000	0.00000	0.00000	0.00000	0.00000	0.00000	0.00000	0.00000	0.00000	0.00000	0.00000	0.00000	0.00000	0.00000	0.00000	0.00000	0.00000	0.00000	0.00000	0.00000	0.00000	0.00000	0.00000	0.00000	0.00000	0.00000	0.00000	0.00000	0.00000	0.00000	0.00000	0.00000	0.00000	0.00000	0.00000	0.00000	0.00000	0.00000	0.00000	0.00000	0.00000	0.00000	1.00000	0.00000	0.00000	0.00000	0.00000	0.00000
Node5	41	TTC	0.00000	0.00000	0.00000	0.00000	0.00000	0.00000	0.00000	0.00000	0.00000	0.00000	0.00000	0.00000	0.00000	0.00000	0.00000	0.00000	0.00000	0.00000	0.00000	0.00000	0.00000	0.00000	0.00000	0.00000	0.00000	0.00000	0.00000	0.00000	0.00000	0.00001	0.00000	0.00000	0.00000	0.00000	0.00000	0.00000	0.00000	0.00000	0.00000	0.00000	0.00000	0.00000	0.00000	0.00000	0.00000	0.00000	0.00000	0.00000	0.00027	0.00001	0.00000	0.00000	0.00000	0.00000	0.00000	0.00000	0.00000	0.00000	0.99768	0.00000	0.00202
Node5	42	TAC	0.00000	0.00000	0.00000	0.00000	0.00000	0.00000	0.00000	0.00000	0.00000	0.00000	0.00000	0.00000	0.00000	0.00000	0.00000	0.00000	0.00000	0.00000	0.00000	0.00000	0.00000	0.00000	0.00000	0.00000	0.00000	0.00000	0.00000	0.00000	0.00000	0.00000	0.00000	0.00000	0.00000	0.00000	0.00000	0.00000	0.00000	0.00000	0.00000	0.00000	0.00000	0.00000	0.00000	0.00000	0.00000	0.00000	0.00000	0.00000	0.99441	0.00556	0.00000	0.00000	0.00000	0.00000	0.00000	0.00000	0.00000	0.00000	0.00002	0.00000	0.00000
Node5	43	AGG	0.00574	0.00001	0.10360	0.00001	0.00001	0.00000	0.00001	0.00000	0.02497	0.00001	0.85346	0.00001	0.00000	0.00000	0.00002	0.00000	0.00004	0.00000	0.00041	0.00000	0.00000	0.00000	0.00000	0.00000	0.00190	0.00036	0.00890	0.00040	0.00000	0.00000	0.00000	0.00000	0.00001	0.00000	0.00012	0.00000	0.00000	0.00000	0.00000	0.00000	0.00000	0.00000	0.00000	0.00000	0.00000	0.00000	0.00000	0.00000	0.00000	0.00000	0.00000	0.00000	0.00000	0.00000	0.00000	0.00000	0.00000	0.00000	0.00000	0.00000	0.00000
Node5	44	CCT	0.00000	0.00000	0.00000	0.00000	0.00000	0.00000	0.00000	0.00000	0.00000	0.00000	0.00000	0.00000	0.00000	0.00000	0.00000	0.00000	0.00000	0.00000	0.00000	0.00000	0.09635	0.26376	0.29250	0.34717	0.00000	0.00000	0.00000	0.00000	0.00000	0.00000	0.00000	0.00000	0.00000	0.00000	0.00000	0.00000	0.00001	0.00006	0.00002	0.00005	0.00000	0.00000	0.00000	0.00000	0.00000	0.00000	0.00000	0.00000	0.00000	0.00000	0.00001	0.00002	0.00001	0.00001	0.00000	0.00000	0.00000	0.00000	0.00000	0.00000	0.00000
Node5	45	GAG	0.00004	0.00000	0.00010	0.00000	0.00000	0.00000	0.00001	0.00000	0.00000	0.00001	0.00001	0.00000	0.00000	0.00000	0.00000	0.00000	0.00011	0.00000	0.00052	0.00000	0.00000	0.00001	0.00005	0.00000	0.00000	0.00000	0.00006	0.00000	0.00000	0.00000	0.00000	0.00000	0.25190	0.00067	0.74620	0.00026	0.00000	0.00001	0.00001	0.00000	0.00000	0.00000	0.00000	0.00000	0.00000	0.00000	0.00000	0.00000	0.00000	0.00000	0.00000	0.00000	0.00001	0.00000	0.00000	0.00000	0.00000	0.00000	0.00000	0.00000	0.00000
Node5	46	GGT	0.00000	0.00003	0.00000	0.00010	0.00000	0.00000	0.00000	0.00000	0.00000	0.00003	0.00000	0.00003	0.00000	0.00000	0.00000	0.00000	0.00000	0.00000	0.00000	0.00000	0.00000	0.00000	0.00000	0.00000	0.00000	0.00000	0.00000	0.00000	0.00000	0.00000	0.00000	0.00000	0.00001	0.00012	0.00001	0.00021	0.00000	0.00000	0.00000	0.00001	0.10711	0.18460	0.14803	0.55967	0.00000	0.00000	0.00000	0.00000	0.00000	0.00000	0.00000	0.00000	0.00000	0.00000	0.00000	0.00000	0.00000	0.00000	0.00000	0.00000	0.00000
Node5	47	GGA	0.00000	0.00000	0.00000	0.00000	0.00000	0.00000	0.00000	0.00000	0.00000	0.00001	0.00000	0.00000	0.00000	0.00000	0.00000	0.00000	0.00000	0.00000	0.00000	0.00000	0.00000	0.00000	0.00000	0.00000	0.00000	0.00000	0.00000	0.00000	0.00000	0.00000	0.00000	0.00000	0.00000	0.00000	0.00000	0.00000	0.00000	0.00000	0.00000	0.00000	0.43625	0.17940	0.09668	0.28764	0.00000	0.00000	0.00000	0.00000	0.00000	0.00000	0.00000	0.00000	0.00000	0.00000	0.00000	0.00000	0.00000	0.00000	0.00000	0.00000	0.00000
Node5	48	AAA	0.88488	0.00017	0.01002	0.00183	0.00010	0.00000	0.00000	0.00002	0.00068	0.00001	0.00009	0.00004	0.00000	0.00000	0.00000	0.00000	0.09922	0.00000	0.00108	0.00002	0.00002	0.00000	0.00000	0.00000	0.00032	0.00000	0.00002	0.00005	0.00000	0.00000	0.00000	0.00000	0.00118	0.00000	0.00009	0.00004	0.00002	0.00000	0.00000	0.00000	0.00001	0.00000	0.00000	0.00000	0.00000	0.00000	0.00000	0.00000	0.00000	0.00000	0.00006	0.00000	0.00000	0.00001	0.00000	0.00000	0.00000	0.00000	0.00000	0.00000	0.00000
Node5	49	GAT	0.00001	0.00001	0.00000	0.00019	0.00000	0.00000	0.00000	0.00000	0.00000	0.00000	0.00000	0.00001	0.00000	0.00000	0.00000	0.00000	0.00000	0.00000	0.00000	0.00000	0.00000	0.00000	0.00000	0.00000	0.00000	0.00000	0.00000	0.00000	0.00000	0.00000	0.00000	0.00000	0.00037	0.00765	0.00013	0.99162	0.00000	0.00000	0.00000	0.00000	0.00000	0.00000	0.00000	0.00000	0.00000	0.00000	0.00000	0.00000	0.00000	0.00000	0.00000	0.00000	0.00000	0.00000	0.00000	0.00000	0.00000	0.00000	0.00000	0.00000	0.00000
Node5	50	ACT	0.01804	0.01997	0.01784	0.02064	0.11996	0.11557	0.04198	0.15101	0.00530	0.01545	0.00504	0.01309	0.00596	0.01801	0.01935	0.00992	0.00816	0.00375	0.00912	0.00192	0.00586	0.00586	0.00283	0.00763	0.00185	0.00198	0.00572	0.00173	0.00229	0.00737	0.00796	0.00547	0.02260	0.01119	0.02609	0.01276	0.01061	0.01197	0.00628	0.01725	0.00346	0.00414	0.00195	0.00209	0.01085	0.01562	0.01951	0.01303	0.00869	0.00475	0.01933	0.02584	0.01149	0.02683	0.00844	0.00311	0.00848	0.00204	0.00596	0.00346	0.00553
Node5	51	AGA	0.06891	0.01507	0.06812	0.01496	0.01344	0.01010	0.00518	0.00726	0.22258	0.00826	0.11190	0.00673	0.00408	0.00649	0.01489	0.00329	0.01499	0.00447	0.01672	0.00216	0.00417	0.00329	0.00210	0.00329	0.04772	0.01469	0.05646	0.03575	0.00205	0.00403	0.00560	0.00258	0.03043	0.00752	0.03902	0.00685	0.00469	0.00446	0.00402	0.00420	0.00743	0.00381	0.00367	0.00176	0.00497	0.00488	0.00877	0.00321	0.00780	0.00437	0.00679	0.00670	0.00407	0.00593	0.00328	0.00615	0.00309	0.00185	0.00332	0.00271	0.00295
Node5	52	ATA	0.00212	0.00022	0.00050	0.00056	0.02242	0.00689	0.00286	0.00630	0.00018	0.00057	0.00009	0.00064	0.25628	0.04693	0.01290	0.10333	0.00201	0.00012	0.00096	0.00007	0.00019	0.00010	0.00003	0.00010	0.00002	0.00003	0.00012	0.00001	0.00419	0.00162	0.00246	0.00234	0.02852	0.00020	0.00932	0.00027	0.00350	0.00224	0.00099	0.00246	0.00005	0.00001	0.00002	0.00000	0.21344	0.04458	0.07723	0.10462	0.00094	0.00124	0.00312	0.00095	0.00041	0.00153	0.00008	0.00008	0.00015	0.00492	0.00581	0.00153	0.01466
Node5	53	CCT	0.00000	0.00000	0.00001	0.00001	0.00001	0.00003	0.00001	0.00009	0.00000	0.00001	0.00000	0.00002	0.00000	0.00002	0.00002	0.00003	0.00002	0.00000	0.00001	0.00001	0.02349	0.13658	0.00341	0.82103	0.00000	0.00000	0.00001	0.00001	0.00014	0.00083	0.00009	0.00889	0.00001	0.00000	0.00000	0.00001	0.00008	0.00030	0.00004	0.00416	0.00000	0.00000	0.00000	0.00000	0.00001	0.00005	0.00001	0.00008	0.00000	0.00000	0.00003	0.00010	0.00001	0.00026	0.00000	0.00000	0.00001	0.00001	0.00001	0.00002	0.00002
Node5	54	CCC	0.00781	0.01269	0.01289	0.00663	0.00751	0.01707	0.00535	0.00583	0.00235	0.01034	0.00315	0.00331	0.00163	0.01123	0.00651	0.00294	0.00534	0.00576	0.01071	0.00140	0.09388	0.28423	0.08739	0.12335	0.00194	0.00273	0.00877	0.00155	0.00169	0.00883	0.00830	0.00345	0.01744	0.01681	0.02778	0.00815	0.00519	0.01540	0.00680	0.00745	0.00238	0.00786	0.00210	0.00138	0.00343	0.01100	0.01070	0.00369	0.00955	0.00282	0.00834	0.02268	0.00831	0.01174	0.00431	0.00283	0.00283	0.00090	0.00654	0.00230	0.00274
Node5	55	AAC	0.01889	0.33814	0.02757	0.13070	0.01151	0.02430	0.00750	0.00933	0.00511	0.02357	0.00634	0.00875	0.00161	0.00873	0.01019	0.00265	0.00956	0.01369	0.01641	0.00358	0.00280	0.00588	0.00230	0.00367	0.00185	0.00316	0.00653	0.00172	0.00093	0.00493	0.00481	0.00202	0.02629	0.04070	0.03784	0.02487	0.00328	0.00970	0.00391	0.00497	0.00603	0.01318	0.00403	0.00297	0.00241	0.00682	0.00717	0.00262	0.01469	0.00470	0.00698	0.01769	0.00786	0.00960	0.00560	0.00298	0.00366	0.00083	0.00540	0.00195	0.00254
Node5	56	AAG	0.12061	0.02290	0.31079	0.01571	0.01036	0.01557	0.00718	0.00690	0.01959	0.00955	0.03135	0.00448	0.00230	0.00828	0.01616	0.00290	0.01403	0.00630	0.02888	0.00204	0.00354	0.00496	0.00350	0.00394	0.00785	0.00910	0.03094	0.00640	0.00139	0.00446	0.00701	0.00230	0.04210	0.01540	0.06971	0.01138	0.00421	0.00823	0.00665	0.00566	0.00368	0.00511	0.00414	0.00135	0.00380	0.00663	0.01179	0.00332	0.00768	0.00309	0.00513	0.00902	0.00579	0.00596	0.00264	0.00420	0.00201	0.00120	0.00345	0.00335	0.00203
Node5	57	ACT	0.01769	0.01938	0.01724	0.02046	0.12333	0.11748	0.04263	0.16117	0.00515	0.01517	0.00487	0.01314	0.00582	0.01728	0.01881	0.00977	0.00793	0.00356	0.00870	0.00188	0.00568	0.00560	0.00269	0.00748	0.00176	0.00189	0.00544	0.00166	0.00219	0.00700	0.00749	0.00535	0.02180	0.01068	0.02485	0.01248	0.01037	0.01153	0.00603	0.01712	0.00328	0.00390	0.00183	0.00201	0.01059	0.01508	0.01871	0.01301	0.00823	0.00462	0.01921	0.02533	0.01122	0.02685	0.00811	0.00292	0.00831	0.00195	0.00563	0.00327	0.00538
Node5	58	CAC	0.01091	0.03695	0.02049	0.01510	0.00576	0.01789	0.00470	0.00463	0.00403	0.01128	0.00597	0.00314	0.00144	0.01068	0.01100	0.00264	0.01269	0.34340	0.03015	0.05811	0.00298	0.00720	0.00326	0.00366	0.00395	0.00723	0.01847	0.00336	0.00166	0.01079	0.01133	0.00362	0.02071	0.02000	0.03800	0.00941	0.00262	0.01048	0.00463	0.00374	0.00209	0.00805	0.00213	0.00124	0.00271	0.01023	0.01005	0.00292	0.06628	0.01699	0.00418	0.01442	0.00523	0.00609	0.00724	0.00958	0.00421	0.00098	0.01826	0.00294	0.00612
Node5	59	ATC	0.00000	0.00000	0.00000	0.00000	0.00000	0.00000	0.00000	0.00000	0.00000	0.00000	0.00000	0.00000	0.02402	0.88529	0.00004	0.08989	0.00000	0.00000	0.00000	0.00000	0.00000	0.00000	0.00000	0.00000	0.00000	0.00000	0.00000	0.00000	0.00000	0.00005	0.00002	0.00001	0.00000	0.00000	0.00000	0.00000	0.00000	0.00000	0.00000	0.00000	0.00000	0.00000	0.00000	0.00000	0.00003	0.00037	0.00023	0.00004	0.00000	0.00000	0.00000	0.00000	0.00000	0.00000	0.00000	0.00000	0.00000	0.00000	0.00000	0.00000	0.00000
Node5	60	TAT	0.00000	0.00000	0.00000	0.00000	0.00000	0.00000	0.00000	0.00000	0.00000	0.00000	0.00000	0.00000	0.00000	0.00000	0.00000	0.00000	0.00000	0.00002	0.00000	0.00000	0.00000	0.00000	0.00000	0.00000	0.00000	0.00000	0.00000	0.00000	0.00000	0.00000	0.00000	0.00000	0.00000	0.00000	0.00000	0.00000	0.00000	0.00000	0.00000	0.00000	0.00000	0.00000	0.00000	0.00000	0.00000	0.00000	0.00000	0.00000	0.49470	0.50506	0.00000	0.00000	0.00000	0.00000	0.00000	0.00001	0.00000	0.00000	0.00016	0.00000	0.00004
Node5	61	GAG	0.00000	0.00000	0.00003	0.00000	0.00000	0.00000	0.00000	0.00000	0.00000	0.00000	0.00000	0.00000	0.00000	0.00000	0.00000	0.00000	0.00001	0.00000	0.00013	0.00000	0.00000	0.00000	0.00000	0.00000	0.00000	0.00000	0.00003	0.00000	0.00000	0.00000	0.00000	0.00000	0.05779	0.00017	0.94177	0.00004	0.00000	0.00000	0.00000	0.00000	0.00000	0.00000	0.00000	0.00000	0.00000	0.00000	0.00000	0.00000	0.00000	0.00000	0.00000	0.00000	0.00000	0.00000	0.00000	0.00000	0.00000	0.00000	0.00000	0.00000	0.00000
Node5	62	TAC	0.00000	0.00003	0.00000	0.00000	0.00000	0.00001	0.00000	0.00000	0.00000	0.00000	0.00000	0.00000	0.00000	0.00000	0.00001	0.00000	0.00000	0.03996	0.00002	0.00126	0.00000	0.00000	0.00000	0.00000	0.00000	0.00001	0.00000	0.00000	0.00000	0.00002	0.00001	0.00000	0.00000	0.00000	0.00000	0.00000	0.00000	0.00001	0.00000	0.00000	0.00000	0.00000	0.00000	0.00000	0.00000	0.00001	0.00000	0.00000	0.78937	0.16140	0.00000	0.00002	0.00000	0.00000	0.00001	0.00012	0.00000	0.00000	0.00740	0.00000	0.00030
Node5	63	AGG	0.00135	0.00021	0.00434	0.00010	0.00001	0.00001	0.00002	0.00000	0.24388	0.00008	0.63895	0.00003	0.00000	0.00000	0.00002	0.00000	0.00005	0.00001	0.00022	0.00000	0.00000	0.00000	0.00000	0.00000	0.05117	0.00280	0.04960	0.00682	0.00000	0.00000	0.00000	0.00000	0.00004	0.00001	0.00025	0.00000	0.00000	0.00000	0.00000	0.00000	0.00000	0.00000	0.00001	0.00000	0.00000	0.00000	0.00000	0.00000	0.00000	0.00000	0.00000	0.00000	0.00001	0.00000	0.00000	0.00000	0.00000	0.00000	0.00000	0.00000	0.00000
Node5	64	AAT	0.04765	0.15793	0.00484	0.74329	0.00023	0.00006	0.00002	0.00028	0.00024	0.00040	0.00011	0.00108	0.00000	0.00000	0.00001	0.00000	0.00095	0.00005	0.00015	0.00013	0.00001	0.00000	0.00000	0.00002	0.00001	0.00001	0.00001	0.00002	0.00000	0.00000	0.00000	0.00000	0.00309	0.00379	0.00073	0.03449	0.00001	0.00000	0.00000	0.00001	0.00006	0.00001	0.00000	0.00001	0.00000	0.00000	0.00000	0.00000	0.00000	0.00001	0.00012	0.00003	0.00001	0.00013	0.00000	0.00000	0.00000	0.00000	0.00000	0.00000	0.00000
Node5	65	GAG	0.00169	0.00826	0.01526	0.00143	0.00110	0.00726	0.00490	0.00028	0.00041	0.01718	0.00505	0.00111	0.00015	0.00075	0.11191	0.00003	0.00222	0.00164	0.04169	0.00009	0.00004	0.00035	0.00131	0.00003	0.00009	0.00075	0.01865	0.00002	0.00009	0.00128	0.00235	0.00006	0.02132	0.01023	0.31260	0.00165	0.00224	0.01551	0.03190	0.00148	0.01311	0.09180	0.23037	0.00272	0.00032	0.00203	0.00429	0.00015	0.00059	0.00005	0.00064	0.00202	0.00560	0.00021	0.00023	0.00039	0.00005	0.00005	0.00048	0.00047	0.00005
Node5	66	CCG	0.00881	0.00933	0.01672	0.00551	0.00718	0.01528	0.00599	0.00525	0.00285	0.00711	0.00433	0.00261	0.00163	0.00906	0.00914	0.00260	0.00582	0.00481	0.01311	0.00121	0.08827	0.15427	0.23978	0.09470	0.00222	0.00333	0.01106	0.00169	0.00170	0.00721	0.01055	0.00312	0.02226	0.01614	0.04167	0.00824	0.00546	0.01503	0.01049	0.00699	0.00283	0.00741	0.00353	0.00143	0.00387	0.00933	0.01463	0.00372	0.00642	0.00209	0.00718	0.01605	0.00916	0.00925	0.00305	0.00453	0.00212	0.00095	0.00483	0.00285	0.00223
Node5	67	CAG	0.02338	0.02154	0.04510	0.01247	0.00888	0.01648	0.00812	0.00564	0.00756	0.01116	0.01202	0.00379	0.00212	0.01048	0.02146	0.00304	0.07781	0.01443	0.24325	0.00407	0.00425	0.00656	0.00437	0.00427	0.00644	0.00760	0.02923	0.00444	0.00234	0.00931	0.01434	0.00403	0.05761	0.02297	0.10226	0.01401	0.00480	0.01135	0.00964	0.00543	0.00343	0.00670	0.00405	0.00141	0.00418	0.00876	0.01531	0.00365	0.01217	0.00406	0.00568	0.01160	0.00779	0.00644	0.00383	0.00608	0.00274	0.00147	0.00555	0.00442	0.00262
Node5	68	AAA	0.46834	0.05853	0.23706	0.20516	0.00025	0.00010	0.00006	0.00018	0.00446	0.00047	0.00493	0.00058	0.00000	0.00000	0.00004	0.00000	0.00380	0.00391	0.00152	0.00494	0.00001	0.00001	0.00000	0.00002	0.00037	0.00028	0.00071	0.00065	0.00000	0.00000	0.00000	0.00000	0.00161	0.00020	0.00093	0.00050	0.00001	0.00001	0.00000	0.00002	0.00002	0.00001	0.00001	0.00000	0.00000	0.00000	0.00000	0.00000	0.00002	0.00003	0.00008	0.00004	0.00002	0.00008	0.00000	0.00000	0.00000	0.00000	0.00000	0.00000	0.00000
Node5	69	CCT	0.00203	0.00185	0.00299	0.00163	0.00185	0.00348	0.00122	0.00167	0.00035	0.00185	0.00045	0.00081	0.00028	0.00140	0.00107	0.00052	0.00151	0.00107	0.00254	0.00037	0.14245	0.27952	0.20221	0.28430	0.00046	0.00057	0.00231	0.00033	0.00055	0.00193	0.00182	0.00133	0.00385	0.00348	0.00658	0.00180	0.00140	0.00369	0.00193	0.00242	0.00040	0.00134	0.00040	0.00027	0.00066	0.00204	0.00193	0.00100	0.00121	0.00048	0.00271	0.00575	0.00215	0.00452	0.00047	0.00053	0.00039	0.00014	0.00089	0.00030	0.00056
Node5	70	CGG	0.00087	0.00012	0.00759	0.00007	0.00001	0.00002	0.00011	0.00001	0.00246	0.00011	0.00997	0.00003	0.00000	0.00000	0.00022	0.00000	0.00936	0.03903	0.13746	0.03503	0.00000	0.00003	0.00002	0.00001	0.04363	0.03077	0.65670	0.02348	0.00001	0.00005	0.00009	0.00002	0.00029	0.00004	0.00196	0.00001	0.00000	0.00001	0.00015	0.00000	0.00000	0.00001	0.00001	0.00000	0.00000	0.00000	0.00002	0.00000	0.00004	0.00001	0.00000	0.00001	0.00006	0.00001	0.00000	0.00006	0.00000	0.00000	0.00000	0.00001	0.00000
Node5	71	GAA	0.00002	0.00000	0.00001	0.00000	0.00000	0.00000	0.00000	0.00000	0.00000	0.00000	0.00000	0.00000	0.00000	0.00000	0.00000	0.00000	0.00003	0.00000	0.00002	0.00000	0.00000	0.00000	0.00000	0.00000	0.00000	0.00000	0.00000	0.00000	0.00000	0.00000	0.00000	0.00000	0.90044	0.00009	0.09923	0.00014	0.00000	0.00000	0.00000	0.00000	0.00000	0.00000	0.00000	0.00000	0.00000	0.00000	0.00000	0.00000	0.00000	0.00000	0.00000	0.00000	0.00000	0.00000	0.00000	0.00000	0.00000	0.00000	0.00000	0.00000	0.00000
Node5	72	CTT	0.00001	0.00000	0.00001	0.00002	0.00008	0.00007	0.00004	0.00044	0.00000	0.00000	0.00000	0.00002	0.00674	0.00627	0.02806	0.01742	0.00005	0.00002	0.00002	0.00018	0.00000	0.00000	0.00000	0.00005	0.00000	0.00000	0.00001	0.00001	0.03202	0.03985	0.02394	0.45298	0.00001	0.00000	0.00001	0.00000	0.00007	0.00006	0.00003	0.00068	0.00000	0.00000	0.00000	0.00000	0.01199	0.00501	0.00912	0.02750	0.00033	0.00072	0.00004	0.00003	0.00001	0.00016	0.00008	0.00008	0.00033	0.02753	0.02678	0.05758	0.22356
Node5	73	GAA	0.00815	0.00060	0.00259	0.00054	0.00033	0.00017	0.00016	0.00008	0.00010	0.00025	0.00011	0.00008	0.00001	0.00000	0.00001	0.00000	0.00345	0.00010	0.00389	0.00003	0.01929	0.00584	0.00685	0.00222	0.00006	0.00004	0.00037	0.00001	0.00001	0.00000	0.00000	0.00000	0.54782	0.06027	0.27388	0.06031	0.00025	0.00021	0.00017	0.00009	0.00008	0.00003	0.00003	0.00000	0.00003	0.00001	0.00001	0.00000	0.00001	0.00000	0.00067	0.00031	0.00027	0.00018	0.00000	0.00000	0.00000	0.00000	0.00000	0.00000	0.00000
Node5	74	AGC	0.00000	0.00002	0.00000	0.00000	0.00000	0.00002	0.00000	0.00000	0.00000	0.89947	0.00000	0.10017	0.00000	0.00000	0.00000	0.00000	0.00000	0.00000	0.00000	0.00000	0.00000	0.00000	0.00000	0.00000	0.00000	0.00000	0.00000	0.00000	0.00000	0.00000	0.00000	0.00000	0.00000	0.00000	0.00000	0.00000	0.00000	0.00000	0.00000	0.00000	0.00000	0.00000	0.00000	0.00000	0.00000	0.00000	0.00000	0.00000	0.00000	0.00000	0.00001	0.00018	0.00008	0.00002	0.00000	0.00000	0.00000	0.00000	0.00000	0.00000	0.00000
Node5	75	CGC	0.00025	0.00007	0.00099	0.00002	0.00001	0.00015	0.00003	0.00001	0.00087	0.00025	0.00118	0.00002	0.00000	0.00000	0.00000	0.00000	0.00011	0.00025	0.00053	0.00004	0.01727	0.32715	0.05514	0.05474	0.01367	0.35173	0.06451	0.10993	0.00000	0.00003	0.00001	0.00001	0.00003	0.00008	0.00014	0.00001	0.00000	0.00018	0.00003	0.00001	0.00000	0.00002	0.00000	0.00000	0.00000	0.00002	0.00000	0.00000	0.00002	0.00000	0.00002	0.00032	0.00004	0.00006	0.00001	0.00000	0.00000	0.00000	0.00000	0.00000	0.00000
Node5	76	TTC	0.00000	0.00000	0.00000	0.00000	0.00000	0.00000	0.00000	0.00000	0.00000	0.00000	0.00000	0.00000	0.00000	0.00000	0.00000	0.00000	0.00000	0.00000	0.00000	0.00000	0.00000	0.00000	0.00000	0.00000	0.00000	0.00000	0.00000	0.00000	0.00000	0.00002	0.00001	0.00000	0.00000	0.00000	0.00000	0.00000	0.00000	0.00000	0.00000	0.00000	0.00000	0.00000	0.00000	0.00000	0.00000	0.00000	0.00000	0.00000	0.00025	0.00002	0.00000	0.00000	0.00000	0.00000	0.00000	0.00001	0.00000	0.00000	0.88560	0.00000	0.11407
Node5	77	CAA	0.02958	0.00043	0.00885	0.00302	0.00067	0.00011	0.00018	0.00031	0.01179	0.00649	0.00710	0.04680	0.00000	0.00000	0.00010	0.00000	0.73734	0.00014	0.09462	0.00087	0.00002	0.00001	0.00000	0.00006	0.01297	0.00113	0.00551	0.02501	0.00000	0.00000	0.00000	0.00002	0.00245	0.00006	0.00127	0.00025	0.00004	0.00002	0.00003	0.00009	0.00004	0.00001	0.00002	0.00001	0.00000	0.00000	0.00000	0.00001	0.00000	0.00003	0.00110	0.00013	0.00022	0.00099	0.00001	0.00001	0.00004	0.00000	0.00000	0.00000	0.00000
Node5	78	GGT	0.00000	0.00000	0.00000	0.00000	0.00000	0.00000	0.00000	0.00000	0.00000	0.00000	0.00000	0.00000	0.00000	0.00000	0.00000	0.00000	0.00000	0.00000	0.00000	0.00000	0.00000	0.00000	0.00000	0.00000	0.00000	0.00000	0.00000	0.00000	0.00000	0.00000	0.00000	0.00000	0.00000	0.00000	0.00000	0.00000	0.00000	0.00000	0.00000	0.00000	0.00369	0.05475	0.00908	0.93248	0.00000	0.00000	0.00000	0.00000	0.00000	0.00000	0.00000	0.00000	0.00000	0.00000	0.00000	0.00000	0.00000	0.00000	0.00000	0.00000	0.00000
Node5	79	CGG	0.00000	0.00000	0.00002	0.00000	0.00000	0.00000	0.00000	0.00000	0.00010	0.00000	0.00083	0.00000	0.00000	0.00000	0.00000	0.00000	0.00000	0.00000	0.00001	0.00000	0.00000	0.00000	0.00000	0.00000	0.00542	0.02246	0.94842	0.02272	0.00000	0.00000	0.00000	0.00000	0.00000	0.00000	0.00000	0.00000	0.00000	0.00000	0.00000	0.00000	0.00000	0.00000	0.00000	0.00000	0.00000	0.00000	0.00000	0.00000	0.00000	0.00000	0.00000	0.00000	0.00000	0.00000	0.00000	0.00000	0.00000	0.00000	0.00000	0.00000	0.00000
Node5	80	CTT	0.00000	0.00000	0.00000	0.00000	0.00001	0.00000	0.00000	0.00000	0.00000	0.00000	0.00000	0.00000	0.02390	0.01124	0.00284	0.00331	0.00000	0.00000	0.00000	0.00000	0.00000	0.00000	0.00000	0.00000	0.00000	0.00000	0.00000	0.00000	0.30996	0.09782	0.06524	0.43580	0.00000	0.00000	0.00000	0.00000	0.00000	0.00000	0.00000	0.00000	0.00000	0.00000	0.00000	0.00000	0.00037	0.00038	0.00065	0.00019	0.00000	0.00000	0.00000	0.00000	0.00000	0.00000	0.00000	0.00000	0.00000	0.01681	0.00008	0.03127	0.00010
Node5	81	CAG	0.00003	0.00001	0.00005	0.00000	0.00000	0.00000	0.00000	0.00000	0.00000	0.00000	0.00000	0.00000	0.00000	0.00000	0.00000	0.00000	0.25529	0.00002	0.74340	0.00001	0.00000	0.00000	0.00000	0.00000	0.00001	0.00000	0.00007	0.00000	0.00000	0.00000	0.00000	0.00000	0.00043	0.00001	0.00065	0.00000	0.00000	0.00000	0.00000	0.00000	0.00000	0.00000	0.00000	0.00000	0.00000	0.00000	0.00000	0.00000	0.00000	0.00000	0.00000	0.00000	0.00000	0.00000	0.00000	0.00000	0.00000	0.00000	0.00000	0.00000	0.00000
Node5	82	TGG	0.00000	0.00000	0.00000	0.00000	0.00000	0.00000	0.00000	0.00000	0.00000	0.00000	0.00000	0.00000	0.00000	0.00000	0.00000	0.00000	0.00000	0.00000	0.00000	0.00000	0.00000	0.00000	0.00000	0.00000	0.00000	0.00000	0.00000	0.00000	0.00000	0.00000	0.00000	0.00000	0.00000	0.00000	0.00000	0.00000	0.00000	0.00000	0.00000	0.00000	0.00000	0.00000	0.00000	0.00000	0.00000	0.00000	0.00000	0.00000	0.00000	0.00000	0.00000	0.00000	0.00000	0.00000	0.00000	1.00000	0.00000	0.00000	0.00000	0.00000	0.00000
Node5	83	AAT	0.00001	0.01120	0.00000	0.98871	0.00000	0.00000	0.00000	0.00001	0.00000	0.00000	0.00000	0.00003	0.00000	0.00000	0.00000	0.00000	0.00000	0.00000	0.00000	0.00000	0.00000	0.00000	0.00000	0.00000	0.00000	0.00000	0.00000	0.00000	0.00000	0.00000	0.00000	0.00000	0.00000	0.00000	0.00000	0.00003	0.00000	0.00000	0.00000	0.00000	0.00000	0.00000	0.00000	0.00000	0.00000	0.00000	0.00000	0.00000	0.00000	0.00000	0.00000	0.00000	0.00000	0.00000	0.00000	0.00000	0.00000	0.00000	0.00000	0.00000	0.00000
Node5	84	GGG	0.00000	0.00000	0.00000	0.00000	0.00000	0.00000	0.00000	0.00000	0.00000	0.00000	0.00000	0.00000	0.00000	0.00000	0.00000	0.00000	0.00000	0.00000	0.00000	0.00000	0.00000	0.00000	0.00000	0.00000	0.00000	0.00000	0.00000	0.00000	0.00000	0.00000	0.00000	0.00000	0.00000	0.00000	0.00000	0.00000	0.00000	0.00000	0.00000	0.00000	0.01102	0.15776	0.82781	0.00341	0.00000	0.00000	0.00000	0.00000	0.00000	0.00000	0.00000	0.00000	0.00000	0.00000	0.00000	0.00000	0.00000	0.00000	0.00000	0.00000	0.00000
Node5	85	AGT	0.00000	0.00000	0.00000	0.00000	0.00000	0.00000	0.00000	0.00000	0.00000	0.43838	0.00000	0.56155	0.00000	0.00000	0.00000	0.00000	0.00000	0.00000	0.00000	0.00000	0.00000	0.00000	0.00000	0.00000	0.00000	0.00000	0.00000	0.00000	0.00000	0.00000	0.00000	0.00000	0.00000	0.00000	0.00000	0.00000	0.00000	0.00000	0.00000	0.00000	0.00000	0.00000	0.00000	0.00000	0.00000	0.00000	0.00000	0.00000	0.00000	0.00000	0.00001	0.00002	0.00001	0.00001	0.00000	0.00000	0.00000	0.00000	0.00000	0.00000	0.00000
Node5	86	AAA	0.93948	0.00004	0.05390	0.00010	0.00022	0.00003	0.00002	0.00005	0.00036	0.00004	0.00013	0.00004	0.00001	0.00000	0.00002	0.00000	0.00039	0.00000	0.00008	0.00000	0.00003	0.00000	0.00000	0.00000	0.00005	0.00003	0.00005	0.00001	0.00000	0.00000	0.00000	0.00000	0.00065	0.00001	0.00019	0.00001	0.00325	0.00013	0.00008	0.00026	0.00002	0.00000	0.00000	0.00000	0.00004	0.00000	0.00000	0.00000	0.00000	0.00000	0.00020	0.00001	0.00001	0.00003	0.00000	0.00000	0.00000	0.00000	0.00000	0.00000	0.00000
Node5	87	GAC	0.00000	0.00000	0.00000	0.00000	0.00000	0.00000	0.00000	0.00000	0.00000	0.00000	0.00000	0.00000	0.00000	0.00000	0.00000	0.00000	0.00000	0.00000	0.00000	0.00000	0.00000	0.00000	0.00000	0.00000	0.00000	0.00000	0.00000	0.00000	0.00000	0.00000	0.00000	0.00000	0.00000	0.99090	0.00002	0.00908	0.00000	0.00000	0.00000	0.00000	0.00000	0.00000	0.00000	0.00000	0.00000	0.00000	0.00000	0.00000	0.00000	0.00000	0.00000	0.00000	0.00000	0.00000	0.00000	0.00000	0.00000	0.00000	0.00000	0.00000	0.00000
Node5	88	ATG	0.00000	0.00000	0.00000	0.00000	0.00000	0.00000	0.00001	0.00000	0.00000	0.00000	0.00000	0.00000	0.00000	0.00013	0.98072	0.00000	0.00000	0.00000	0.00001	0.00000	0.00000	0.00000	0.00000	0.00000	0.00000	0.00000	0.00000	0.00000	0.00010	0.00050	0.01748	0.00008	0.00000	0.00000	0.00000	0.00000	0.00000	0.00000	0.00001	0.00000	0.00000	0.00000	0.00000	0.00000	0.00000	0.00001	0.00010	0.00000	0.00000	0.00000	0.00000	0.00000	0.00000	0.00000	0.00000	0.00000	0.00000	0.00001	0.00001	0.00083	0.00000
Node5	89	CAG	0.00000	0.00000	0.00000	0.00000	0.00000	0.00000	0.00000	0.00000	0.00000	0.00000	0.00000	0.00000	0.00000	0.00000	0.00000	0.00000	0.00013	0.00000	0.99986	0.00000	0.00000	0.00000	0.00000	0.00000	0.00000	0.00000	0.00000	0.00000	0.00000	0.00000	0.00000	0.00000	0.00000	0.00000	0.00000	0.00000	0.00000	0.00000	0.00000	0.00000	0.00000	0.00000	0.00000	0.00000	0.00000	0.00000	0.00000	0.00000	0.00000	0.00000	0.00000	0.00000	0.00000	0.00000	0.00000	0.00000	0.00000	0.00000	0.00000	0.00000	0.00000
Node5	90	GAC	0.00000	0.00001	0.00000	0.00000	0.00000	0.00000	0.00000	0.00000	0.00000	0.00000	0.00000	0.00000	0.00000	0.00000	0.00000	0.00000	0.00000	0.00000	0.00000	0.00000	0.00000	0.00000	0.00000	0.00000	0.00000	0.00000	0.00000	0.00000	0.00000	0.00000	0.00000	0.00000	0.00001	0.81128	0.00005	0.18865	0.00000	0.00000	0.00000	0.00000	0.00000	0.00000	0.00000	0.00000	0.00000	0.00000	0.00000	0.00000	0.00000	0.00000	0.00000	0.00000	0.00000	0.00000	0.00000	0.00000	0.00000	0.00000	0.00000	0.00000	0.00000
Node5	91	GTG	0.00000	0.00000	0.00000	0.00000	0.00000	0.00000	0.00001	0.00000	0.00000	0.00000	0.00000	0.00000	0.00002	0.00052	0.00001	0.00003	0.00000	0.00000	0.00000	0.00000	0.00000	0.00000	0.00000	0.00000	0.00000	0.00000	0.00000	0.00000	0.00000	0.00001	0.00003	0.00000	0.00000	0.00000	0.00000	0.00000	0.00000	0.00000	0.00001	0.00000	0.00000	0.00000	0.00000	0.00000	0.01594	0.06859	0.90689	0.00795	0.00000	0.00000	0.00000	0.00000	0.00000	0.00000	0.00000	0.00000	0.00000	0.00000	0.00000	0.00000	0.00000
Node5	92	TCC	0.00000	0.00000	0.00000	0.00000	0.00000	0.00000	0.00000	0.00000	0.00000	0.00003	0.00000	0.00000	0.00000	0.00000	0.00000	0.00000	0.00000	0.00000	0.00000	0.00000	0.00000	0.00000	0.00000	0.00000	0.00000	0.00000	0.00000	0.00000	0.00000	0.00000	0.00000	0.00000	0.00000	0.00000	0.00000	0.00000	0.00000	0.00000	0.00000	0.00000	0.00000	0.00000	0.00000	0.00000	0.00000	0.00000	0.00000	0.00000	0.00000	0.00000	0.00012	0.99844	0.00085	0.00056	0.00000	0.00000	0.00000	0.00000	0.00000	0.00000	0.00000
Node5	93	ATC	0.00000	0.00000	0.00000	0.00000	0.00000	0.00000	0.00000	0.00000	0.00000	0.00000	0.00000	0.00000	0.00007	0.99487	0.00000	0.00483	0.00000	0.00000	0.00000	0.00000	0.00000	0.00000	0.00000	0.00000	0.00000	0.00000	0.00000	0.00000	0.00000	0.00002	0.00001	0.00000	0.00000	0.00000	0.00000	0.00000	0.00000	0.00000	0.00000	0.00000	0.00000	0.00000	0.00000	0.00000	0.00000	0.00016	0.00004	0.00000	0.00000	0.00000	0.00000	0.00000	0.00000	0.00000	0.00000	0.00000	0.00000	0.00000	0.00000	0.00000	0.00000
Node5	94	ACT	0.00001	0.00004	0.00001	0.00007	0.04869	0.08345	0.01832	0.82270	0.00000	0.00157	0.00000	0.00141	0.00000	0.00000	0.00001	0.00000	0.00000	0.00000	0.00000	0.00000	0.00000	0.00000	0.00000	0.00001	0.00000	0.00000	0.00000	0.00000	0.00000	0.00000	0.00000	0.00000	0.00001	0.00000	0.00000	0.00001	0.00003	0.00003	0.00001	0.00015	0.00000	0.00000	0.00000	0.00000	0.00000	0.00001	0.00000	0.00002	0.00000	0.00000	0.00420	0.00658	0.00212	0.01048	0.00000	0.00000	0.00002	0.00000	0.00000	0.00000	0.00000
Node5	95	GTG	0.00000	0.00000	0.00000	0.00000	0.00000	0.00001	0.00002	0.00000	0.00000	0.00000	0.00000	0.00000	0.00101	0.01272	0.00009	0.00175	0.00000	0.00000	0.00000	0.00000	0.00000	0.00000	0.00000	0.00000	0.00000	0.00000	0.00000	0.00000	0.00001	0.00008	0.00022	0.00001	0.00000	0.00000	0.00000	0.00000	0.00001	0.00002	0.00002	0.00000	0.00000	0.00000	0.00000	0.00000	0.09817	0.12375	0.70278	0.05928	0.00000	0.00000	0.00000	0.00000	0.00000	0.00000	0.00000	0.00000	0.00000	0.00000	0.00000	0.00003	0.00000
Node5	96	CTC	0.00000	0.00000	0.00000	0.00000	0.00000	0.00000	0.00000	0.00000	0.00000	0.00000	0.00000	0.00000	0.00012	0.00029	0.00050	0.00012	0.00000	0.00000	0.00000	0.00000	0.00000	0.00000	0.00000	0.00000	0.00000	0.00000	0.00000	0.00000	0.24802	0.37101	0.03306	0.13215	0.00000	0.00000	0.00000	0.00000	0.00000	0.00000	0.00000	0.00000	0.00000	0.00000	0.00000	0.00000	0.00002	0.00004	0.00003	0.00001	0.00000	0.00000	0.00000	0.00000	0.00000	0.00000	0.00000	0.00000	0.00000	0.16871	0.00007	0.04579	0.00004
Node5	97	AAT	0.00001	0.09327	0.00000	0.90668	0.00000	0.00000	0.00000	0.00000	0.00000	0.00001	0.00000	0.00001	0.00000	0.00000	0.00000	0.00000	0.00000	0.00000	0.00000	0.00000	0.00000	0.00000	0.00000	0.00000	0.00000	0.00000	0.00000	0.00000	0.00000	0.00000	0.00000	0.00000	0.00000	0.00000	0.00000	0.00001	0.00000	0.00000	0.00000	0.00000	0.00000	0.00000	0.00000	0.00000	0.00000	0.00000	0.00000	0.00000	0.00000	0.00000	0.00000	0.00000	0.00000	0.00000	0.00000	0.00000	0.00000	0.00000	0.00000	0.00000	0.00000
Node5	98	GTC	0.00000	0.00000	0.00000	0.00000	0.00000	0.00001	0.00000	0.00000	0.00000	0.00000	0.00000	0.00000	0.00000	0.00153	0.00000	0.00001	0.00000	0.00000	0.00000	0.00000	0.00000	0.00000	0.00000	0.00000	0.00000	0.00000	0.00000	0.00000	0.00000	0.00001	0.00000	0.00000	0.00000	0.00000	0.00000	0.00000	0.00000	0.00000	0.00000	0.00000	0.00000	0.00000	0.00000	0.00000	0.00023	0.99309	0.00471	0.00041	0.00000	0.00000	0.00000	0.00000	0.00000	0.00000	0.00000	0.00000	0.00000	0.00000	0.00000	0.00000	0.00000
Node5	99	ACC	0.00002	0.00033	0.00006	0.00008	0.06284	0.67766	0.05531	0.15704	0.00000	0.02326	0.00001	0.00250	0.00000	0.00002	0.00003	0.00000	0.00001	0.00001	0.00002	0.00000	0.00000	0.00002	0.00000	0.00000	0.00000	0.00001	0.00001	0.00000	0.00000	0.00000	0.00000	0.00000	0.00002	0.00004	0.00003	0.00001	0.00002	0.00021	0.00003	0.00005	0.00000	0.00001	0.00000	0.00000	0.00000	0.00006	0.00001	0.00001	0.00000	0.00000	0.00162	0.01295	0.00294	0.00273	0.00002	0.00000	0.00001	0.00000	0.00000	0.00000	0.00000
Node5	100	CTG	0.00000	0.00000	0.00000	0.00000	0.00000	0.00000	0.00000	0.00000	0.00000	0.00000	0.00000	0.00000	0.00001	0.00034	0.00124	0.00002	0.00000	0.00000	0.00000	0.00000	0.00000	0.00000	0.00000	0.00000	0.00000	0.00000	0.00000	0.00000	0.00962	0.04701	0.63706	0.01001	0.00000	0.00000	0.00000	0.00000	0.00000	0.00000	0.00000	0.00000	0.00000	0.00000	0.00000	0.00000	0.00000	0.00005	0.00020	0.00000	0.00001	0.00000	0.00000	0.00000	0.00000	0.00000	0.00000	0.00000	0.00000	0.00122	0.00027	0.29290	0.00002
Node5	101	AAT	0.00001	0.36838	0.00001	0.63147	0.00000	0.00000	0.00000	0.00000	0.00000	0.00003	0.00000	0.00002	0.00000	0.00000	0.00000	0.00000	0.00000	0.00000	0.00000	0.00000	0.00000	0.00000	0.00000	0.00000	0.00000	0.00000	0.00000	0.00000	0.00000	0.00000	0.00000	0.00000	0.00000	0.00002	0.00000	0.00003	0.00000	0.00000	0.00000	0.00000	0.00000	0.00000	0.00000	0.00000	0.00000	0.00000	0.00000	0.00000	0.00000	0.00000	0.00000	0.00000	0.00000	0.00000	0.00000	0.00000	0.00000	0.00000	0.00000	0.00000	0.00000
Node5	102	GAT	0.00000	0.00000	0.00000	0.00001	0.00000	0.00000	0.00000	0.00000	0.00000	0.00000	0.00000	0.00000	0.00000	0.00000	0.00000	0.00000	0.00000	0.00000	0.00000	0.00000	0.00000	0.00000	0.00000	0.00000	0.00000	0.00000	0.00000	0.00000	0.00000	0.00000	0.00000	0.00000	0.00001	0.01483	0.00001	0.98514	0.00000	0.00000	0.00000	0.00000	0.00000	0.00000	0.00000	0.00000	0.00000	0.00000	0.00000	0.00000	0.00000	0.00000	0.00000	0.00000	0.00000	0.00000	0.00000	0.00000	0.00000	0.00000	0.00000	0.00000	0.00000
Node5	103	TCG	0.00000	0.00000	0.00000	0.00000	0.00000	0.00001	0.00001	0.00000	0.00000	0.00022	0.00000	0.00002	0.00000	0.00000	0.00000	0.00000	0.00000	0.00000	0.00000	0.00000	0.00000	0.00000	0.00000	0.00000	0.00000	0.00000	0.00000	0.00000	0.00000	0.00000	0.00000	0.00000	0.00000	0.00000	0.00000	0.00000	0.00000	0.00000	0.00000	0.00000	0.00000	0.00000	0.00000	0.00000	0.00000	0.00000	0.00000	0.00000	0.00000	0.00000	0.00661	0.02163	0.96208	0.00941	0.00000	0.00000	0.00000	0.00000	0.00000	0.00000	0.00000
Node5	104	GGG	0.00000	0.00000	0.00000	0.00000	0.00000	0.00000	0.00000	0.00000	0.00000	0.00000	0.00000	0.00000	0.00000	0.00000	0.00000	0.00000	0.00000	0.00000	0.00000	0.00000	0.00000	0.00000	0.00000	0.00000	0.00000	0.00000	0.00000	0.00000	0.00000	0.00000	0.00000	0.00000	0.00000	0.00000	0.00000	0.00000	0.00000	0.00000	0.00000	0.00000	0.02534	0.18314	0.56213	0.22938	0.00000	0.00000	0.00000	0.00000	0.00000	0.00000	0.00000	0.00000	0.00000	0.00000	0.00000	0.00000	0.00000	0.00000	0.00000	0.00000	0.00000
Node5	105	ATC	0.00000	0.00000	0.00000	0.00000	0.00000	0.00009	0.00001	0.00000	0.00000	0.00000	0.00000	0.00000	0.00182	0.88558	0.00090	0.02337	0.00000	0.00000	0.00000	0.00000	0.00000	0.00000	0.00000	0.00000	0.00000	0.00000	0.00000	0.00000	0.00032	0.05698	0.01403	0.00223	0.00000	0.00000	0.00000	0.00000	0.00000	0.00003	0.00000	0.00000	0.00000	0.00000	0.00000	0.00000	0.00010	0.01012	0.00337	0.00020	0.00001	0.00000	0.00000	0.00000	0.00000	0.00000	0.00001	0.00000	0.00000	0.00004	0.00020	0.00058	0.00001
Node5	106	TAC	0.00000	0.00000	0.00000	0.00000	0.00000	0.00000	0.00000	0.00000	0.00000	0.00000	0.00000	0.00000	0.00000	0.00000	0.00000	0.00000	0.00000	0.00001	0.00000	0.00000	0.00000	0.00000	0.00000	0.00000	0.00000	0.00000	0.00000	0.00000	0.00000	0.00000	0.00000	0.00000	0.00000	0.00000	0.00000	0.00000	0.00000	0.00000	0.00000	0.00000	0.00000	0.00000	0.00000	0.00000	0.00000	0.00000	0.00000	0.00000	0.99457	0.00531	0.00000	0.00000	0.00000	0.00000	0.00000	0.00000	0.00000	0.00000	0.00011	0.00000	0.00000
Node5	107	ACC	0.00000	0.00001	0.00000	0.00000	0.00507	0.97425	0.01456	0.00590	0.00000	0.00008	0.00000	0.00000	0.00000	0.00000	0.00000	0.00000	0.00000	0.00000	0.00000	0.00000	0.00000	0.00000	0.00000	0.00000	0.00000	0.00000	0.00000	0.00000	0.00000	0.00000	0.00000	0.00000	0.00000	0.00000	0.00000	0.00000	0.00000	0.00001	0.00000	0.00000	0.00000	0.00000	0.00000	0.00000	0.00000	0.00002	0.00000	0.00000	0.00000	0.00000	0.00000	0.00006	0.00002	0.00000	0.00000	0.00000	0.00000	0.00000	0.00000	0.00000	0.00000
Node5	108	TGT	0.00000	0.00000	0.00000	0.00000	0.00000	0.00000	0.00000	0.00000	0.00000	0.00000	0.00000	0.00000	0.00000	0.00000	0.00000	0.00000	0.00000	0.00000	0.00000	0.00000	0.00000	0.00000	0.00000	0.00000	0.00000	0.00000	0.00000	0.00000	0.00000	0.00000	0.00000	0.00000	0.00000	0.00000	0.00000	0.00000	0.00000	0.00000	0.00000	0.00000	0.00000	0.00000	0.00000	0.00000	0.00000	0.00000	0.00000	0.00000	0.00000	0.00000	0.00000	0.00000	0.00000	0.00000	0.38461	0.00000	0.61539	0.00000	0.00000	0.00000	0.00000
Node5	109	AAC	0.00001	0.82770	0.00001	0.17195	0.00000	0.00001	0.00000	0.00000	0.00000	0.00009	0.00000	0.00002	0.00000	0.00000	0.00000	0.00000	0.00000	0.00006	0.00000	0.00002	0.00000	0.00000	0.00000	0.00000	0.00000	0.00000	0.00000	0.00000	0.00000	0.00000	0.00000	0.00000	0.00000	0.00007	0.00000	0.00003	0.00000	0.00000	0.00000	0.00000	0.00000	0.00000	0.00000	0.00000	0.00000	0.00000	0.00000	0.00000	0.00000	0.00000	0.00000	0.00000	0.00000	0.00000	0.00000	0.00000	0.00000	0.00000	0.00000	0.00000	0.00000
Node5	110	ATC	0.00000	0.00000	0.00000	0.00000	0.00000	0.00005	0.00002	0.00000	0.00000	0.00000	0.00000	0.00000	0.00169	0.65188	0.00020	0.00779	0.00000	0.00000	0.00000	0.00000	0.00000	0.00000	0.00000	0.00000	0.00000	0.00000	0.00000	0.00000	0.00000	0.00052	0.00065	0.00001	0.00000	0.00000	0.00000	0.00000	0.00000	0.00003	0.00001	0.00000	0.00000	0.00000	0.00000	0.00000	0.00520	0.15564	0.17136	0.00489	0.00000	0.00000	0.00000	0.00000	0.00000	0.00000	0.00000	0.00000	0.00000	0.00000	0.00003	0.00002	0.00000
Node5	111	ACC	0.00002	0.00264	0.00005	0.00042	0.03756	0.73299	0.04389	0.14326	0.00000	0.00766	0.00000	0.00071	0.00000	0.00002	0.00002	0.00000	0.00001	0.00019	0.00003	0.00001	0.00000	0.00003	0.00000	0.00001	0.00000	0.00001	0.00000	0.00000	0.00000	0.00001	0.00000	0.00000	0.00001	0.00008	0.00002	0.00001	0.00002	0.00028	0.00003	0.00005	0.00000	0.00001	0.00000	0.00000	0.00000	0.00008	0.00001	0.00001	0.00002	0.00000	0.00166	0.02100	0.00354	0.00356	0.00003	0.00000	0.00001	0.00000	0.00001	0.00000	0.00000
Node5	112	CGG	0.00000	0.00000	0.00001	0.00000	0.00000	0.00000	0.00000	0.00000	0.00001	0.00000	0.00039	0.00000	0.00000	0.00000	0.00000	0.00000	0.00000	0.00000	0.00001	0.00000	0.00000	0.00000	0.00000	0.00000	0.00082	0.02297	0.97529	0.00051	0.00000	0.00000	0.00000	0.00000	0.00000	0.00000	0.00000	0.00000	0.00000	0.00000	0.00000	0.00000	0.00000	0.00000	0.00000	0.00000	0.00000	0.00000	0.00000	0.00000	0.00000	0.00000	0.00000	0.00000	0.00000	0.00000	0.00000	0.00000	0.00000	0.00000	0.00000	0.00000	0.00000
Node5	113	GAG	0.00007	0.00001	0.00041	0.00001	0.00002	0.00004	0.00013	0.00000	0.00000	0.00003	0.00008	0.00000	0.00000	0.00000	0.00000	0.00000	0.00019	0.00001	0.00204	0.00000	0.00000	0.00000	0.00001	0.00000	0.00000	0.00001	0.00038	0.00000	0.00000	0.00000	0.00000	0.00000	0.13639	0.00094	0.85887	0.00023	0.00000	0.00003	0.00004	0.00000	0.00000	0.00000	0.00001	0.00000	0.00000	0.00000	0.00000	0.00000	0.00000	0.00000	0.00000	0.00001	0.00002	0.00000	0.00000	0.00000	0.00000	0.00000	0.00000	0.00000	0.00000
Node5	114	TTT	0.00000	0.00000	0.00000	0.00000	0.00000	0.00000	0.00000	0.00000	0.00000	0.00000	0.00000	0.00000	0.00000	0.00000	0.00000	0.00000	0.00000	0.00000	0.00000	0.00000	0.00000	0.00000	0.00000	0.00000	0.00000	0.00000	0.00000	0.00000	0.00000	0.00000	0.00000	0.00000	0.00000	0.00000	0.00000	0.00000	0.00000	0.00000	0.00000	0.00000	0.00000	0.00000	0.00000	0.00000	0.00000	0.00000	0.00000	0.00000	0.00002	0.00003	0.00000	0.00000	0.00000	0.00000	0.00000	0.00000	0.00000	0.00000	0.06471	0.00000	0.93523
Node5	115	GAG	0.00023	0.00918	0.00229	0.00115	0.00004	0.00052	0.00056	0.00002	0.00001	0.00137	0.00027	0.00005	0.00000	0.00001	0.00014	0.00000	0.00073	0.00735	0.01474	0.00033	0.00000	0.00006	0.00008	0.00000	0.00001	0.00021	0.00164	0.00000	0.00000	0.00005	0.00014	0.00000	0.07170	0.02099	0.86208	0.00189	0.00001	0.00081	0.00030	0.00001	0.00001	0.00007	0.00007	0.00000	0.00001	0.00009	0.00011	0.00000	0.00006	0.00000	0.00002	0.00020	0.00029	0.00001	0.00000	0.00000	0.00000	0.00000	0.00001	0.00002	0.00000
Node5	116	TTT	0.00000	0.00000	0.00000	0.00000	0.00000	0.00000	0.00000	0.00000	0.00000	0.00000	0.00000	0.00000	0.00000	0.00000	0.00000	0.00000	0.00000	0.00000	0.00000	0.00000	0.00000	0.00000	0.00000	0.00000	0.00000	0.00000	0.00000	0.00000	0.00000	0.00000	0.00000	0.00000	0.00000	0.00000	0.00000	0.00000	0.00000	0.00000	0.00000	0.00000	0.00000	0.00000	0.00000	0.00000	0.00000	0.00000	0.00000	0.00000	0.00000	0.00000	0.00000	0.00000	0.00000	0.00000	0.00000	0.00000	0.00000	0.00000	0.00122	0.00000	0.99877
Node5	117	GAG	0.00000	0.00000	0.00003	0.00000	0.00000	0.00000	0.00000	0.00000	0.00000	0.00000	0.00000	0.00000	0.00000	0.00000	0.00000	0.00000	0.00001	0.00000	0.00013	0.00000	0.00000	0.00000	0.00000	0.00000	0.00000	0.00000	0.00002	0.00000	0.00000	0.00000	0.00000	0.00000	0.04234	0.00037	0.95698	0.00008	0.00000	0.00000	0.00000	0.00000	0.00000	0.00000	0.00000	0.00000	0.00000	0.00000	0.00000	0.00000	0.00000	0.00000	0.00000	0.00000	0.00000	0.00000	0.00000	0.00000	0.00000	0.00000	0.00000	0.00000	0.00000
Node5	118	GCT	0.00108	0.00074	0.00061	0.00081	0.04579	0.05263	0.01511	0.04550	0.00011	0.00371	0.00009	0.00292	0.01435	0.04006	0.01268	0.05364	0.00044	0.00008	0.00045	0.00004	0.00015	0.00037	0.00012	0.00047	0.00002	0.00009	0.00034	0.00001	0.00079	0.00261	0.00209	0.00142	0.00087	0.00027	0.00075	0.00022	0.14789	0.13380	0.09380	0.17406	0.00175	0.00902	0.00163	0.00347	0.02416	0.03302	0.03020	0.02329	0.00011	0.00013	0.00325	0.00488	0.00190	0.00720	0.00104	0.00007	0.00174	0.00093	0.00030	0.00063	0.00031
Node5	119	CAC	0.00000	0.00000	0.00000	0.00000	0.00000	0.00000	0.00000	0.00000	0.00000	0.00000	0.00000	0.00000	0.00000	0.00000	0.00000	0.00000	0.00000	0.89556	0.00000	0.10442	0.00000	0.00000	0.00000	0.00000	0.00000	0.00000	0.00000	0.00000	0.00000	0.00000	0.00000	0.00000	0.00000	0.00000	0.00000	0.00000	0.00000	0.00000	0.00000	0.00000	0.00000	0.00000	0.00000	0.00000	0.00000	0.00000	0.00000	0.00000	0.00001	0.00000	0.00000	0.00000	0.00000	0.00000	0.00000	0.00000	0.00000	0.00000	0.00000	0.00000	0.00000
Node5	120	CGG	0.00001	0.00000	0.00016	0.00000	0.00000	0.00000	0.00000	0.00000	0.00133	0.00000	0.00594	0.00000	0.00000	0.00000	0.00000	0.00000	0.00000	0.00001	0.00010	0.00000	0.00000	0.00000	0.00000	0.00000	0.03549	0.03121	0.84371	0.08199	0.00000	0.00000	0.00000	0.00000	0.00000	0.00000	0.00002	0.00000	0.00000	0.00000	0.00001	0.00000	0.00000	0.00000	0.00000	0.00000	0.00000	0.00000	0.00000	0.00000	0.00000	0.00000	0.00000	0.00000	0.00000	0.00000	0.00000	0.00000	0.00000	0.00000	0.00000	0.00000	0.00000
Node5	121	CCC	0.00000	0.00000	0.00000	0.00000	0.00000	0.00000	0.00000	0.00000	0.00000	0.00000	0.00000	0.00000	0.00000	0.00000	0.00000	0.00000	0.00000	0.00000	0.00000	0.00000	0.10332	0.49394	0.01985	0.38288	0.00000	0.00000	0.00000	0.00000	0.00000	0.00000	0.00000	0.00000	0.00000	0.00000	0.00000	0.00000	0.00000	0.00000	0.00000	0.00000	0.00000	0.00000	0.00000	0.00000	0.00000	0.00000	0.00000	0.00000	0.00000	0.00000	0.00000	0.00000	0.00000	0.00000	0.00000	0.00000	0.00000	0.00000	0.00000	0.00000	0.00000
Node5	122	CTC	0.00000	0.00000	0.00000	0.00000	0.00001	0.00022	0.00001	0.00002	0.00000	0.00002	0.00000	0.00000	0.00040	0.01076	0.00214	0.00131	0.00000	0.00001	0.00001	0.00000	0.00000	0.00001	0.00000	0.00000	0.00000	0.00000	0.00001	0.00000	0.02313	0.76312	0.04823	0.08999	0.00000	0.00000	0.00000	0.00000	0.00000	0.00012	0.00001	0.00001	0.00000	0.00000	0.00000	0.00000	0.00008	0.00125	0.00047	0.00013	0.00019	0.00002	0.00001	0.00019	0.00002	0.00002	0.00005	0.00001	0.00001	0.01353	0.01584	0.02511	0.00352
Node5	123	TTC	0.00000	0.00001	0.00001	0.00000	0.00003	0.00045	0.00008	0.00004	0.00000	0.00001	0.00000	0.00000	0.00020	0.00410	0.00272	0.00037	0.00000	0.00014	0.00002	0.00000	0.00000	0.00001	0.00000	0.00000	0.00000	0.00000	0.00000	0.00000	0.00007	0.00244	0.00203	0.00024	0.00000	0.00000	0.00001	0.00000	0.00001	0.00022	0.00003	0.00002	0.00000	0.00000	0.00000	0.00000	0.00087	0.00941	0.00707	0.00129	0.04128	0.00685	0.00001	0.00009	0.00002	0.00002	0.00017	0.00060	0.00005	0.00008	0.80226	0.00054	0.11613
Node5	124	ACA	0.00760	0.00113	0.01584	0.00074	0.44208	0.28551	0.14332	0.08578	0.00031	0.00216	0.00059	0.00068	0.00006	0.00006	0.00187	0.00001	0.00260	0.00005	0.00202	0.00001	0.00003	0.00003	0.00002	0.00002	0.00003	0.00010	0.00026	0.00001	0.00001	0.00001	0.00001	0.00000	0.00121	0.00009	0.00098	0.00003	0.00018	0.00018	0.00014	0.00007	0.00000	0.00001	0.00000	0.00000	0.00017	0.00010	0.00013	0.00003	0.00001	0.00000	0.00115	0.00111	0.00086	0.00055	0.00001	0.00000	0.00001	0.00001	0.00000	0.00001	0.00000
Node5	125	AGC	0.00001	0.00007	0.00005	0.00000	0.00004	0.00132	0.00046	0.00003	0.00002	0.99367	0.00007	0.00295	0.00000	0.00000	0.00000	0.00000	0.00000	0.00000	0.00003	0.00000	0.00000	0.00000	0.00000	0.00000	0.00003	0.00005	0.00020	0.00001	0.00000	0.00000	0.00000	0.00000	0.00000	0.00001	0.00001	0.00000	0.00000	0.00001	0.00000	0.00000	0.00000	0.00001	0.00000	0.00000	0.00000	0.00000	0.00000	0.00000	0.00000	0.00000	0.00002	0.00056	0.00035	0.00002	0.00000	0.00000	0.00000	0.00000	0.00000	0.00000	0.00000
Node5	126	TCC	0.00010	0.00305	0.00049	0.00037	0.05008	0.19218	0.18017	0.02512	0.00001	0.02882	0.00003	0.00145	0.00000	0.00001	0.00003	0.00000	0.00003	0.00005	0.00020	0.00000	0.00001	0.00011	0.00002	0.00001	0.00000	0.00005	0.00015	0.00000	0.00000	0.00001	0.00000	0.00000	0.00005	0.00013	0.00018	0.00001	0.00013	0.00078	0.00040	0.00011	0.00000	0.00002	0.00001	0.00000	0.00001	0.00005	0.00003	0.00000	0.00001	0.00000	0.03483	0.32566	0.11830	0.03663	0.00004	0.00000	0.00001	0.00000	0.00001	0.00000	0.00000
Node5	127	AGA	0.01920	0.00012	0.01886	0.00018	0.00795	0.00079	0.00505	0.00131	0.65713	0.00040	0.19521	0.00032	0.00009	0.00001	0.00029	0.00001	0.00033	0.00001	0.00039	0.00001	0.00001	0.00000	0.00000	0.00000	0.02890	0.00249	0.05358	0.00591	0.00001	0.00000	0.00001	0.00000	0.00025	0.00000	0.00038	0.00000	0.00004	0.00001	0.00005	0.00000	0.00001	0.00000	0.00001	0.00000	0.00019	0.00001	0.00014	0.00001	0.00000	0.00000	0.00019	0.00002	0.00006	0.00002	0.00000	0.00001	0.00000	0.00000	0.00000	0.00000	0.00000
Node5	128	TTG	0.00000	0.00000	0.00001	0.00000	0.00000	0.00000	0.00002	0.00000	0.00000	0.00000	0.00001	0.00000	0.00002	0.00012	0.00146	0.00003	0.00000	0.00000	0.00006	0.00000	0.00000	0.00000	0.00000	0.00000	0.00000	0.00000	0.00002	0.00000	0.03243	0.01279	0.10706	0.00915	0.00000	0.00000	0.00004	0.00000	0.00000	0.00000	0.00002	0.00000	0.00000	0.00000	0.00000	0.00000	0.00002	0.00004	0.00018	0.00001	0.00000	0.00000	0.00001	0.00000	0.00001	0.00000	0.00000	0.00001	0.00000	0.00707	0.00003	0.82933	0.00001
Node5	129	ATC	0.00000	0.00000	0.00000	0.00000	0.00000	0.00000	0.00000	0.00000	0.00000	0.00000	0.00000	0.00000	0.00088	0.97785	0.00001	0.02098	0.00000	0.00000	0.00000	0.00000	0.00000	0.00000	0.00000	0.00000	0.00000	0.00000	0.00000	0.00000	0.00000	0.00002	0.00001	0.00000	0.00000	0.00000	0.00000	0.00000	0.00000	0.00000	0.00000	0.00000	0.00000	0.00000	0.00000	0.00000	0.00000	0.00019	0.00006	0.00001	0.00000	0.00000	0.00000	0.00000	0.00000	0.00000	0.00000	0.00000	0.00000	0.00000	0.00000	0.00000	0.00000
Node5	130	CAC	0.00005	0.00122	0.00033	0.00010	0.00000	0.00029	0.00002	0.00001	0.00000	0.00023	0.00001	0.00001	0.00000	0.00000	0.00000	0.00000	0.00013	0.93254	0.00088	0.06122	0.00003	0.00100	0.00010	0.00006	0.00002	0.00017	0.00047	0.00001	0.00000	0.00001	0.00000	0.00000	0.00003	0.00031	0.00016	0.00001	0.00000	0.00004	0.00000	0.00000	0.00000	0.00001	0.00000	0.00000	0.00000	0.00001	0.00000	0.00000	0.00024	0.00001	0.00000	0.00023	0.00001	0.00001	0.00000	0.00000	0.00000	0.00000	0.00001	0.00000	0.00000
Node5	131	CTC	0.00000	0.00000	0.00000	0.00000	0.00000	0.00000	0.00000	0.00000	0.00000	0.00000	0.00000	0.00000	0.00000	0.00010	0.00003	0.00000	0.00000	0.00000	0.00000	0.00000	0.00000	0.00000	0.00000	0.00000	0.00000	0.00000	0.00000	0.00000	0.02275	0.91600	0.05262	0.00673	0.00000	0.00000	0.00000	0.00000	0.00000	0.00000	0.00000	0.00000	0.00000	0.00000	0.00000	0.00000	0.00000	0.00002	0.00000	0.00000	0.00000	0.00000	0.00000	0.00000	0.00000	0.00000	0.00000	0.00000	0.00000	0.00007	0.00001	0.00166	0.00000
Node5	132	ACA	0.00493	0.00083	0.00620	0.00051	0.37158	0.32365	0.11444	0.14650	0.00834	0.00453	0.00529	0.00149	0.00009	0.00007	0.00051	0.00002	0.00040	0.00009	0.00045	0.00001	0.00003	0.00005	0.00002	0.00002	0.00075	0.00137	0.00171	0.00018	0.00001	0.00003	0.00001	0.00000	0.00037	0.00007	0.00046	0.00001	0.00015	0.00016	0.00015	0.00005	0.00001	0.00001	0.00001	0.00000	0.00019	0.00015	0.00013	0.00003	0.00003	0.00001	0.00147	0.00097	0.00088	0.00048	0.00003	0.00000	0.00002	0.00000	0.00000	0.00000	0.00000
Node5	133	GTG	0.00000	0.00000	0.00000	0.00000	0.00000	0.00000	0.00000	0.00000	0.00000	0.00000	0.00000	0.00000	0.00001	0.00029	0.00000	0.00001	0.00000	0.00000	0.00000	0.00000	0.00000	0.00000	0.00000	0.00000	0.00000	0.00000	0.00000	0.00000	0.00000	0.00000	0.00001	0.00000	0.00000	0.00000	0.00000	0.00000	0.00000	0.00000	0.00000	0.00000	0.00000	0.00000	0.00000	0.00000	0.02622	0.08577	0.88324	0.00442	0.00000	0.00000	0.00000	0.00000	0.00000	0.00000	0.00000	0.00000	0.00000	0.00000	0.00000	0.00000	0.00000
Node5	134	GTG	0.00007	0.00007	0.00103	0.00002	0.00710	0.04221	0.10187	0.00432	0.00001	0.00027	0.00016	0.00002	0.00182	0.04849	0.05981	0.00271	0.00004	0.00007	0.00115	0.00000	0.00001	0.00005	0.00016	0.00001	0.00001	0.00010	0.00090	0.00000	0.00168	0.02601	0.08569	0.00222	0.00006	0.00002	0.00060	0.00000	0.00027	0.00196	0.00484	0.00019	0.00000	0.00001	0.00002	0.00000	0.01894	0.13972	0.41337	0.01287	0.00018	0.00001	0.00013	0.00036	0.00118	0.00008	0.00045	0.00009	0.00010	0.00047	0.00092	0.01497	0.00008
Node5	135	GAG	0.00006	0.00000	0.00067	0.00000	0.00000	0.00000	0.00001	0.00000	0.00000	0.00000	0.00002	0.00000	0.00000	0.00000	0.00000	0.00000	0.00002	0.00000	0.00028	0.00000	0.00000	0.00000	0.00000	0.00000	0.00000	0.00000	0.00009	0.00000	0.00000	0.00000	0.00000	0.00000	0.05872	0.00026	0.93978	0.00006	0.00000	0.00001	0.00001	0.00000	0.00000	0.00000	0.00000	0.00000	0.00000	0.00000	0.00000	0.00000	0.00000	0.00000	0.00000	0.00000	0.00000	0.00000	0.00000	0.00000	0.00000	0.00000	0.00000	0.00000	0.00000
Node5	136	GAG	0.00037	0.00006	0.00058	0.00012	0.00001	0.00001	0.00002	0.00000	0.00000	0.00003	0.00002	0.00002	0.00000	0.00000	0.00000	0.00000	0.00021	0.00001	0.00060	0.00000	0.00000	0.00000	0.00001	0.00000	0.00000	0.00001	0.00007	0.00000	0.00000	0.00000	0.00000	0.00000	0.24664	0.02201	0.69002	0.03907	0.00000	0.00002	0.00002	0.00000	0.00000	0.00000	0.00001	0.00000	0.00000	0.00000	0.00000	0.00000	0.00000	0.00000	0.00001	0.00001	0.00002	0.00001	0.00000	0.00000	0.00000	0.00000	0.00000	0.00000	0.00000
Node5	137	GCT	0.00000	0.00000	0.00000	0.00000	0.00000	0.00000	0.00000	0.00000	0.00000	0.00000	0.00000	0.00000	0.00000	0.00000	0.00000	0.00000	0.00000	0.00000	0.00000	0.00000	0.00000	0.00000	0.00000	0.00000	0.00000	0.00000	0.00000	0.00000	0.00000	0.00000	0.00000	0.00000	0.00000	0.00000	0.00000	0.00000	0.00246	0.00034	0.00035	0.99684	0.00000	0.00000	0.00000	0.00000	0.00000	0.00000	0.00000	0.00000	0.00000	0.00000	0.00000	0.00000	0.00000	0.00000	0.00000	0.00000	0.00000	0.00000	0.00000	0.00000	0.00000
Node5	138	GGA	0.00000	0.00000	0.00000	0.00000	0.00000	0.00000	0.00000	0.00000	0.00000	0.00000	0.00000	0.00000	0.00000	0.00000	0.00000	0.00000	0.00000	0.00000	0.00000	0.00000	0.00000	0.00000	0.00000	0.00000	0.00000	0.00000	0.00000	0.00000	0.00000	0.00000	0.00000	0.00000	0.00000	0.00000	0.00000	0.00000	0.00000	0.00000	0.00000	0.00000	0.99839	0.00002	0.00057	0.00102	0.00000	0.00000	0.00000	0.00000	0.00000	0.00000	0.00000	0.00000	0.00000	0.00000	0.00000	0.00000	0.00000	0.00000	0.00000	0.00000	0.00000
Node5	139	GAA	0.00239	0.00005	0.00039	0.00040	0.00008	0.00001	0.00001	0.00001	0.00026	0.00002	0.00009	0.00008	0.00000	0.00000	0.00000	0.00000	0.00179	0.00000	0.00036	0.00001	0.00001	0.00000	0.00000	0.00000	0.00003	0.00000	0.00008	0.00000	0.00000	0.00000	0.00000	0.00000	0.83625	0.00246	0.14131	0.01373	0.00002	0.00001	0.00001	0.00001	0.00002	0.00000	0.00000	0.00000	0.00000	0.00000	0.00000	0.00000	0.00000	0.00000	0.00005	0.00000	0.00000	0.00001	0.00000	0.00000	0.00000	0.00000	0.00000	0.00000	0.00000
Node5	140	GAC	0.00000	0.00000	0.00000	0.00000	0.00000	0.00000	0.00000	0.00000	0.00000	0.00000	0.00000	0.00000	0.00000	0.00000	0.00000	0.00000	0.00000	0.00000	0.00000	0.00000	0.00000	0.00000	0.00000	0.00000	0.00000	0.00000	0.00000	0.00000	0.00000	0.00000	0.00000	0.00000	0.00000	0.99966	0.00001	0.00033	0.00000	0.00000	0.00000	0.00000	0.00000	0.00000	0.00000	0.00000	0.00000	0.00000	0.00000	0.00000	0.00000	0.00000	0.00000	0.00000	0.00000	0.00000	0.00000	0.00000	0.00000	0.00000	0.00000	0.00000	0.00000
Node5	141	TTC	0.00000	0.00000	0.00000	0.00000	0.00000	0.00001	0.00000	0.00000	0.00000	0.00000	0.00000	0.00000	0.00007	0.00254	0.00046	0.00016	0.00000	0.00001	0.00000	0.00000	0.00000	0.00000	0.00000	0.00000	0.00000	0.00000	0.00000	0.00000	0.00011	0.00318	0.00150	0.00029	0.00000	0.00000	0.00000	0.00000	0.00000	0.00001	0.00000	0.00000	0.00000	0.00000	0.00000	0.00000	0.00001	0.00033	0.00012	0.00002	0.00099	0.00008	0.00000	0.00001	0.00000	0.00000	0.00001	0.00005	0.00000	0.00032	0.92101	0.00051	0.06820
Node5	142	ACC	0.00000	0.00000	0.00000	0.00000	0.11651	0.76444	0.05809	0.06081	0.00000	0.00004	0.00000	0.00000	0.00000	0.00000	0.00000	0.00000	0.00000	0.00000	0.00000	0.00000	0.00000	0.00000	0.00000	0.00000	0.00000	0.00000	0.00000	0.00000	0.00000	0.00000	0.00000	0.00000	0.00000	0.00000	0.00000	0.00000	0.00000	0.00000	0.00000	0.00000	0.00000	0.00000	0.00000	0.00000	0.00000	0.00001	0.00000	0.00000	0.00000	0.00000	0.00001	0.00004	0.00001	0.00001	0.00000	0.00000	0.00000	0.00000	0.00000	0.00000	0.00000
Node5	143	TCT	0.00000	0.00000	0.00000	0.00000	0.00008	0.00001	0.00000	0.00007	0.00000	0.00005	0.00000	0.00042	0.00000	0.00000	0.00000	0.00000	0.00000	0.00000	0.00000	0.00000	0.00001	0.00000	0.00000	0.00001	0.00000	0.00000	0.00000	0.00000	0.00000	0.00000	0.00000	0.00000	0.00000	0.00000	0.00000	0.00000	0.00059	0.00002	0.00001	0.00153	0.00000	0.00000	0.00000	0.00000	0.00000	0.00000	0.00000	0.00000	0.00000	0.00000	0.45532	0.03195	0.00654	0.50337	0.00000	0.00000	0.00000	0.00000	0.00000	0.00000	0.00000
Node5	144	GTC	0.00000	0.00000	0.00000	0.00000	0.00000	0.00014	0.00002	0.00000	0.00000	0.00000	0.00000	0.00000	0.00025	0.09983	0.00021	0.00150	0.00000	0.00000	0.00000	0.00000	0.00000	0.00000	0.00000	0.00000	0.00000	0.00000	0.00000	0.00000	0.00003	0.00717	0.00380	0.00010	0.00000	0.00000	0.00000	0.00000	0.00000	0.00011	0.00003	0.00000	0.00000	0.00000	0.00000	0.00000	0.00551	0.66941	0.20184	0.00983	0.00001	0.00000	0.00000	0.00000	0.00000	0.00000	0.00002	0.00000	0.00000	0.00000	0.00007	0.00012	0.00000
Node5	145	ATC	0.00000	0.00000	0.00000	0.00000	0.00000	0.00008	0.00000	0.00000	0.00000	0.00000	0.00000	0.00000	0.00032	0.66588	0.00013	0.00348	0.00000	0.00000	0.00000	0.00000	0.00000	0.00000	0.00000	0.00000	0.00000	0.00000	0.00000	0.00000	0.00001	0.00720	0.00163	0.00008	0.00000	0.00000	0.00000	0.00000	0.00000	0.00003	0.00000	0.00000	0.00000	0.00000	0.00000	0.00000	0.00039	0.30343	0.01618	0.00090	0.00003	0.00000	0.00000	0.00000	0.00000	0.00000	0.00000	0.00000	0.00000	0.00000	0.00017	0.00004	0.00000
Node5	146	TCT	0.00000	0.00000	0.00000	0.00000	0.00000	0.00000	0.00000	0.00001	0.00000	0.00000	0.00000	0.00006	0.00000	0.00000	0.00000	0.00000	0.00000	0.00000	0.00000	0.00000	0.00000	0.00000	0.00000	0.00000	0.00000	0.00000	0.00000	0.00000	0.00000	0.00000	0.00000	0.00000	0.00000	0.00000	0.00000	0.00000	0.00000	0.00000	0.00000	0.00001	0.00000	0.00000	0.00000	0.00000	0.00000	0.00000	0.00000	0.00000	0.00000	0.00000	0.03478	0.00448	0.00312	0.95754	0.00000	0.00000	0.00000	0.00000	0.00000	0.00000	0.00000
Node5	147	GAA	0.00002	0.00000	0.00000	0.00000	0.00000	0.00000	0.00000	0.00000	0.00000	0.00000	0.00000	0.00000	0.00000	0.00000	0.00000	0.00000	0.00002	0.00000	0.00000	0.00000	0.00000	0.00000	0.00000	0.00000	0.00000	0.00000	0.00000	0.00000	0.00000	0.00000	0.00000	0.00000	0.99078	0.00001	0.00909	0.00002	0.00005	0.00000	0.00000	0.00000	0.00000	0.00000	0.00000	0.00000	0.00000	0.00000	0.00000	0.00000	0.00000	0.00000	0.00000	0.00000	0.00000	0.00000	0.00000	0.00000	0.00000	0.00000	0.00000	0.00000	0.00000
Node5	148	ATC	0.00000	0.00000	0.00000	0.00000	0.00000	0.00000	0.00000	0.00000	0.00000	0.00000	0.00000	0.00000	0.03484	0.91004	0.00005	0.05033	0.00000	0.00000	0.00000	0.00000	0.00000	0.00000	0.00000	0.00000	0.00000	0.00000	0.00000	0.00000	0.00000	0.00004	0.00002	0.00000	0.00000	0.00000	0.00000	0.00000	0.00000	0.00000	0.00000	0.00000	0.00000	0.00000	0.00000	0.00000	0.00059	0.00216	0.00172	0.00020	0.00000	0.00000	0.00000	0.00000	0.00000	0.00000	0.00000	0.00000	0.00000	0.00000	0.00000	0.00000	0.00000
Node5	149	ATG	0.00000	0.00000	0.00000	0.00000	0.00000	0.00000	0.00000	0.00000	0.00000	0.00000	0.00000	0.00000	0.00000	0.00000	0.99999	0.00000	0.00000	0.00000	0.00000	0.00000	0.00000	0.00000	0.00000	0.00000	0.00000	0.00000	0.00000	0.00000	0.00000	0.00000	0.00000	0.00000	0.00000	0.00000	0.00000	0.00000	0.00000	0.00000	0.00000	0.00000	0.00000	0.00000	0.00000	0.00000	0.00000	0.00000	0.00000	0.00000	0.00000	0.00000	0.00000	0.00000	0.00000	0.00000	0.00000	0.00000	0.00000	0.00000	0.00000	0.00000	0.00000
Node5	150	ATG	0.00000	0.00000	0.00000	0.00000	0.00000	0.00000	0.00000	0.00000	0.00000	0.00000	0.00000	0.00000	0.00000	0.00000	0.99999	0.00000	0.00000	0.00000	0.00000	0.00000	0.00000	0.00000	0.00000	0.00000	0.00000	0.00000	0.00000	0.00000	0.00000	0.00000	0.00000	0.00000	0.00000	0.00000	0.00000	0.00000	0.00000	0.00000	0.00000	0.00000	0.00000	0.00000	0.00000	0.00000	0.00000	0.00000	0.00000	0.00000	0.00000	0.00000	0.00000	0.00000	0.00000	0.00000	0.00000	0.00000	0.00000	0.00000	0.00000	0.00000	0.00000
Node5	151	TAC	0.00000	0.00000	0.00000	0.00000	0.00000	0.00000	0.00000	0.00000	0.00000	0.00000	0.00000	0.00000	0.00000	0.00000	0.00000	0.00000	0.00000	0.00001	0.00000	0.00000	0.00000	0.00000	0.00000	0.00000	0.00000	0.00000	0.00000	0.00000	0.00000	0.00000	0.00000	0.00000	0.00000	0.00000	0.00000	0.00000	0.00000	0.00000	0.00000	0.00000	0.00000	0.00000	0.00000	0.00000	0.00000	0.00000	0.00000	0.00000	0.95878	0.04115	0.00000	0.00000	0.00000	0.00000	0.00000	0.00000	0.00000	0.00000	0.00006	0.00000	0.00000
Node5	152	ATT	0.00000	0.00000	0.00000	0.00000	0.00000	0.00000	0.00000	0.00000	0.00000	0.00000	0.00000	0.00000	0.00150	0.03973	0.00001	0.95847	0.00000	0.00000	0.00000	0.00000	0.00000	0.00000	0.00000	0.00000	0.00000	0.00000	0.00000	0.00000	0.00000	0.00000	0.00000	0.00001	0.00000	0.00000	0.00000	0.00000	0.00000	0.00000	0.00000	0.00000	0.00000	0.00000	0.00000	0.00000	0.00003	0.00006	0.00006	0.00012	0.00000	0.00000	0.00000	0.00000	0.00000	0.00000	0.00000	0.00000	0.00000	0.00000	0.00000	0.00000	0.00000
Node5	153	CTC	0.00000	0.00000	0.00000	0.00000	0.00000	0.00000	0.00000	0.00000	0.00000	0.00000	0.00000	0.00000	0.00000	0.00012	0.00004	0.00000	0.00000	0.00000	0.00000	0.00000	0.00000	0.00000	0.00000	0.00000	0.00000	0.00000	0.00000	0.00000	0.00172	0.75459	0.20589	0.03570	0.00000	0.00000	0.00000	0.00000	0.00000	0.00000	0.00000	0.00000	0.00000	0.00000	0.00000	0.00000	0.00000	0.00002	0.00001	0.00000	0.00000	0.00000	0.00000	0.00000	0.00000	0.00000	0.00000	0.00000	0.00000	0.00003	0.00002	0.00186	0.00000
Node5	154	CTG	0.00000	0.00000	0.00000	0.00000	0.00000	0.00000	0.00000	0.00000	0.00000	0.00000	0.00000	0.00000	0.00000	0.00002	0.00007	0.00000	0.00000	0.00000	0.00000	0.00000	0.00000	0.00000	0.00000	0.00000	0.00000	0.00000	0.00000	0.00000	0.00364	0.00531	0.86404	0.00196	0.00000	0.00000	0.00000	0.00000	0.00000	0.00000	0.00000	0.00000	0.00000	0.00000	0.00000	0.00000	0.00000	0.00000	0.00002	0.00000	0.00000	0.00000	0.00000	0.00000	0.00000	0.00000	0.00000	0.00000	0.00000	0.00013	0.00000	0.12480	0.00000
Node5	155	GTC	0.00000	0.00000	0.00000	0.00000	0.00000	0.00001	0.00000	0.00000	0.00000	0.00000	0.00000	0.00000	0.00000	0.00399	0.00000	0.00001	0.00000	0.00000	0.00000	0.00000	0.00000	0.00000	0.00000	0.00000	0.00000	0.00000	0.00000	0.00000	0.00000	0.00002	0.00001	0.00000	0.00000	0.00000	0.00000	0.00000	0.00000	0.00003	0.00000	0.00000	0.00000	0.00000	0.00000	0.00000	0.00020	0.98538	0.00984	0.00049	0.00000	0.00000	0.00000	0.00000	0.00000	0.00000	0.00000	0.00000	0.00000	0.00000	0.00000	0.00000	0.00000
Node5	156	TTC	0.00000	0.00000	0.00000	0.00000	0.00000	0.00000	0.00000	0.00000	0.00000	0.00000	0.00000	0.00000	0.00000	0.00000	0.00000	0.00000	0.00000	0.00000	0.00000	0.00000	0.00000	0.00000	0.00000	0.00000	0.00000	0.00000	0.00000	0.00000	0.00000	0.00000	0.00000	0.00000	0.00000	0.00000	0.00000	0.00000	0.00000	0.00000	0.00000	0.00000	0.00000	0.00000	0.00000	0.00000	0.00000	0.00000	0.00000	0.00000	0.00001	0.00000	0.00000	0.00000	0.00000	0.00000	0.00000	0.00000	0.00000	0.00000	0.99979	0.00000	0.00020
Node5	157	CTC	0.00000	0.00000	0.00000	0.00000	0.00000	0.00000	0.00000	0.00000	0.00000	0.00000	0.00000	0.00000	0.00000	0.00001	0.00000	0.00000	0.00000	0.00000	0.00000	0.00000	0.00000	0.00000	0.00000	0.00000	0.00000	0.00000	0.00000	0.00000	0.00020	0.97336	0.00098	0.02535	0.00000	0.00000	0.00000	0.00000	0.00000	0.00000	0.00000	0.00000	0.00000	0.00000	0.00000	0.00000	0.00000	0.00000	0.00000	0.00000	0.00000	0.00000	0.00000	0.00000	0.00000	0.00000	0.00000	0.00000	0.00000	0.00000	0.00000	0.00008	0.00000
Node5	158	ACG	0.00000	0.00000	0.00000	0.00000	0.06031	0.40499	0.45582	0.07880	0.00000	0.00003	0.00000	0.00000	0.00000	0.00000	0.00000	0.00000	0.00000	0.00000	0.00000	0.00000	0.00000	0.00000	0.00000	0.00000	0.00000	0.00000	0.00000	0.00000	0.00000	0.00000	0.00000	0.00000	0.00000	0.00000	0.00000	0.00000	0.00000	0.00000	0.00000	0.00000	0.00000	0.00000	0.00000	0.00000	0.00000	0.00000	0.00000	0.00000	0.00000	0.00000	0.00000	0.00002	0.00001	0.00000	0.00000	0.00000	0.00000	0.00000	0.00000	0.00000	0.00000
Node5	159	TTG	0.00000	0.00000	0.00000	0.00000	0.00000	0.00000	0.00000	0.00000	0.00000	0.00000	0.00000	0.00000	0.00000	0.00000	0.00002	0.00000	0.00000	0.00000	0.00000	0.00000	0.00000	0.00000	0.00000	0.00000	0.00000	0.00000	0.00000	0.00000	0.00031	0.00024	0.00192	0.00026	0.00000	0.00000	0.00000	0.00000	0.00000	0.00000	0.00000	0.00000	0.00000	0.00000	0.00000	0.00000	0.00000	0.00000	0.00000	0.00000	0.00000	0.00000	0.00000	0.00000	0.00000	0.00000	0.00000	0.00000	0.00000	0.00028	0.00002	0.99694	0.00001
Node5	160	TGG	0.00000	0.00000	0.00000	0.00000	0.00000	0.00000	0.00000	0.00000	0.00000	0.00000	0.00000	0.00000	0.00000	0.00000	0.00000	0.00000	0.00000	0.00000	0.00000	0.00000	0.00000	0.00000	0.00000	0.00000	0.00000	0.00000	0.00000	0.00000	0.00000	0.00000	0.00000	0.00000	0.00000	0.00000	0.00000	0.00000	0.00000	0.00000	0.00000	0.00000	0.00000	0.00000	0.00000	0.00000	0.00000	0.00000	0.00000	0.00000	0.00000	0.00000	0.00000	0.00000	0.00000	0.00000	0.00000	1.00000	0.00000	0.00000	0.00000	0.00000	0.00000
Node5	161	CTG	0.00000	0.00000	0.00000	0.00000	0.00000	0.00000	0.00000	0.00000	0.00000	0.00000	0.00000	0.00000	0.00000	0.00004	0.00007	0.00000	0.00000	0.00000	0.00000	0.00000	0.00000	0.00000	0.00000	0.00000	0.00000	0.00000	0.00000	0.00000	0.23006	0.06623	0.69007	0.00556	0.00000	0.00000	0.00000	0.00000	0.00000	0.00000	0.00000	0.00000	0.00000	0.00000	0.00000	0.00000	0.00000	0.00000	0.00001	0.00000	0.00000	0.00000	0.00000	0.00000	0.00000	0.00000	0.00000	0.00000	0.00000	0.00025	0.00001	0.00770	0.00000
Node5	162	CTG	0.00000	0.00000	0.00000	0.00000	0.00000	0.00000	0.00000	0.00000	0.00000	0.00000	0.00000	0.00000	0.00000	0.00033	0.00025	0.00001	0.00000	0.00000	0.00000	0.00000	0.00000	0.00000	0.00000	0.00000	0.00000	0.00000	0.00000	0.00000	0.01276	0.18983	0.71249	0.02296	0.00000	0.00000	0.00000	0.00000	0.00000	0.00000	0.00000	0.00000	0.00000	0.00000	0.00000	0.00000	0.00000	0.00005	0.00007	0.00000	0.00000	0.00000	0.00000	0.00000	0.00000	0.00000	0.00000	0.00000	0.00000	0.00163	0.00010	0.05949	0.00001
Node5	163	ATA	0.00000	0.00000	0.00000	0.00000	0.00003	0.00000	0.00000	0.00001	0.00000	0.00000	0.00000	0.00000	0.63212	0.05655	0.00020	0.23957	0.00000	0.00000	0.00000	0.00000	0.00000	0.00000	0.00000	0.00000	0.00000	0.00000	0.00000	0.00000	0.00006	0.00004	0.00003	0.00006	0.00000	0.00000	0.00000	0.00000	0.00001	0.00000	0.00000	0.00000	0.00000	0.00000	0.00000	0.00000	0.05188	0.00260	0.00692	0.00980	0.00000	0.00000	0.00000	0.00000	0.00000	0.00000	0.00000	0.00000	0.00000	0.00008	0.00000	0.00003	0.00001
Node5	164	GAA	0.00001	0.00000	0.00001	0.00000	0.00000	0.00000	0.00000	0.00000	0.00000	0.00000	0.00000	0.00000	0.00000	0.00000	0.00000	0.00000	0.00002	0.00000	0.00002	0.00000	0.00000	0.00000	0.00000	0.00000	0.00000	0.00000	0.00000	0.00000	0.00000	0.00000	0.00000	0.00000	0.77791	0.00005	0.22189	0.00006	0.00000	0.00000	0.00000	0.00000	0.00000	0.00000	0.00000	0.00000	0.00000	0.00000	0.00000	0.00000	0.00000	0.00000	0.00000	0.00000	0.00000	0.00000	0.00000	0.00000	0.00000	0.00000	0.00000	0.00000	0.00000
Node5	165	ATG	0.00000	0.00000	0.00000	0.00000	0.00000	0.00000	0.00000	0.00000	0.00000	0.00000	0.00000	0.00000	0.00000	0.00000	0.99999	0.00000	0.00000	0.00000	0.00000	0.00000	0.00000	0.00000	0.00000	0.00000	0.00000	0.00000	0.00000	0.00000	0.00000	0.00000	0.00000	0.00000	0.00000	0.00000	0.00000	0.00000	0.00000	0.00000	0.00000	0.00000	0.00000	0.00000	0.00000	0.00000	0.00000	0.00000	0.00000	0.00000	0.00000	0.00000	0.00000	0.00000	0.00000	0.00000	0.00000	0.00000	0.00000	0.00000	0.00000	0.00000	0.00000
Node5	166	GTC	0.00000	0.00000	0.00000	0.00000	0.00001	0.00004	0.00000	0.00001	0.00000	0.00000	0.00000	0.00000	0.00403	0.02759	0.00006	0.00763	0.00000	0.00000	0.00000	0.00000	0.00000	0.00000	0.00000	0.00000	0.00000	0.00000	0.00000	0.00000	0.00001	0.00012	0.00007	0.00002	0.00000	0.00000	0.00000	0.00000	0.00001	0.00002	0.00001	0.00001	0.00000	0.00000	0.00000	0.00000	0.06160	0.56575	0.09254	0.24044	0.00000	0.00000	0.00000	0.00000	0.00000	0.00000	0.00001	0.00000	0.00000	0.00000	0.00001	0.00001	0.00000
Node5	167	TAT	0.00000	0.00000	0.00000	0.00000	0.00000	0.00000	0.00000	0.00000	0.00000	0.00000	0.00000	0.00000	0.00000	0.00000	0.00000	0.00000	0.00000	0.00000	0.00000	0.00000	0.00000	0.00000	0.00000	0.00000	0.00000	0.00000	0.00000	0.00000	0.00000	0.00000	0.00000	0.00000	0.00000	0.00000	0.00000	0.00000	0.00000	0.00000	0.00000	0.00000	0.00000	0.00000	0.00000	0.00000	0.00000	0.00000	0.00000	0.00000	0.05339	0.94660	0.00000	0.00000	0.00000	0.00000	0.00000	0.00000	0.00000	0.00000	0.00000	0.00000	0.00000
Node5	168	TGC	0.00000	0.00000	0.00000	0.00000	0.00000	0.00000	0.00000	0.00000	0.00000	0.00000	0.00000	0.00000	0.00000	0.00000	0.00000	0.00000	0.00000	0.00000	0.00000	0.00000	0.00000	0.00000	0.00000	0.00000	0.00000	0.00000	0.00000	0.00000	0.00000	0.00000	0.00000	0.00000	0.00000	0.00000	0.00000	0.00000	0.00000	0.00000	0.00000	0.00000	0.00000	0.00000	0.00000	0.00000	0.00000	0.00000	0.00000	0.00000	0.00000	0.00000	0.00000	0.00000	0.00000	0.00000	0.99553	0.00000	0.00447	0.00000	0.00000	0.00000	0.00000
Node5	169	TAC	0.00000	0.00000	0.00000	0.00000	0.00000	0.00000	0.00000	0.00000	0.00000	0.00000	0.00000	0.00000	0.00000	0.00000	0.00000	0.00000	0.00000	0.00001	0.00000	0.00000	0.00000	0.00000	0.00000	0.00000	0.00000	0.00000	0.00000	0.00000	0.00000	0.00000	0.00000	0.00000	0.00000	0.00000	0.00000	0.00000	0.00000	0.00000	0.00000	0.00000	0.00000	0.00000	0.00000	0.00000	0.00000	0.00000	0.00000	0.00000	0.96533	0.03462	0.00000	0.00000	0.00000	0.00000	0.00000	0.00000	0.00000	0.00000	0.00004	0.00000	0.00000
Node5	170	AGG	0.00001	0.00000	0.00003	0.00000	0.00000	0.00000	0.00000	0.00000	0.04612	0.00000	0.95122	0.00000	0.00000	0.00000	0.00000	0.00000	0.00000	0.00000	0.00000	0.00000	0.00000	0.00000	0.00000	0.00000	0.00171	0.00001	0.00083	0.00008	0.00000	0.00000	0.00000	0.00000	0.00000	0.00000	0.00000	0.00000	0.00000	0.00000	0.00000	0.00000	0.00000	0.00000	0.00000	0.00000	0.00000	0.00000	0.00000	0.00000	0.00000	0.00000	0.00000	0.00000	0.00000	0.00000	0.00000	0.00000	0.00000	0.00000	0.00000	0.00000	0.00000
Node5	171	AAA	0.93291	0.00000	0.06702	0.00000	0.00000	0.00000	0.00000	0.00000	0.00003	0.00000	0.00002	0.00000	0.00000	0.00000	0.00000	0.00000	0.00001	0.00000	0.00000	0.00000	0.00000	0.00000	0.00000	0.00000	0.00000	0.00000	0.00000	0.00000	0.00000	0.00000	0.00000	0.00000	0.00001	0.00000	0.00000	0.00000	0.00000	0.00000	0.00000	0.00000	0.00000	0.00000	0.00000	0.00000	0.00000	0.00000	0.00000	0.00000	0.00000	0.00000	0.00000	0.00000	0.00000	0.00000	0.00000	0.00000	0.00000	0.00000	0.00000	0.00000	0.00000
Node5	172	GTC	0.00000	0.00000	0.00000	0.00000	0.00000	0.00001	0.00000	0.00000	0.00000	0.00000	0.00000	0.00000	0.00000	0.00648	0.00000	0.00003	0.00000	0.00000	0.00000	0.00000	0.00000	0.00000	0.00000	0.00000	0.00000	0.00000	0.00000	0.00000	0.00000	0.00002	0.00000	0.00000	0.00000	0.00000	0.00000	0.00000	0.00000	0.00000	0.00000	0.00000	0.00000	0.00000	0.00000	0.00000	0.00021	0.98500	0.00553	0.00271	0.00000	0.00000	0.00000	0.00000	0.00000	0.00000	0.00000	0.00000	0.00000	0.00000	0.00000	0.00000	0.00000
Node5	173	TCT	0.00000	0.00000	0.00000	0.00000	0.00000	0.00000	0.00000	0.00001	0.00000	0.00002	0.00000	0.00003	0.00000	0.00000	0.00000	0.00000	0.00000	0.00000	0.00000	0.00000	0.00000	0.00000	0.00000	0.00000	0.00000	0.00000	0.00000	0.00000	0.00000	0.00000	0.00000	0.00000	0.00000	0.00000	0.00000	0.00000	0.00000	0.00000	0.00000	0.00001	0.00000	0.00000	0.00000	0.00000	0.00000	0.00000	0.00000	0.00000	0.00000	0.00000	0.02213	0.25867	0.00389	0.71524	0.00000	0.00000	0.00000	0.00000	0.00000	0.00000	0.00000
Node5	174	AAG	0.40912	0.00000	0.59061	0.00000	0.00000	0.00000	0.00000	0.00000	0.00006	0.00000	0.00015	0.00000	0.00000	0.00000	0.00000	0.00000	0.00001	0.00000	0.00001	0.00000	0.00000	0.00000	0.00000	0.00000	0.00000	0.00000	0.00001	0.00000	0.00000	0.00000	0.00000	0.00000	0.00001	0.00000	0.00001	0.00000	0.00000	0.00000	0.00000	0.00000	0.00000	0.00000	0.00000	0.00000	0.00000	0.00000	0.00000	0.00000	0.00000	0.00000	0.00000	0.00000	0.00000	0.00000	0.00000	0.00000	0.00000	0.00000	0.00000	0.00000	0.00000
Node5	175	GCA	0.00000	0.00000	0.00000	0.00000	0.00000	0.00000	0.00000	0.00000	0.00000	0.00000	0.00000	0.00000	0.00000	0.00000	0.00000	0.00000	0.00000	0.00000	0.00000	0.00000	0.00000	0.00000	0.00000	0.00000	0.00000	0.00000	0.00000	0.00000	0.00000	0.00000	0.00000	0.00000	0.00000	0.00000	0.00000	0.00000	0.96970	0.00294	0.00183	0.02549	0.00000	0.00000	0.00000	0.00000	0.00000	0.00000	0.00000	0.00000	0.00000	0.00000	0.00002	0.00000	0.00000	0.00001	0.00000	0.00000	0.00000	0.00000	0.00000	0.00000	0.00000
Node5	176	GAG	0.00000	0.00000	0.00002	0.00000	0.00000	0.00000	0.00000	0.00000	0.00000	0.00000	0.00000	0.00000	0.00000	0.00000	0.00000	0.00000	0.00001	0.00000	0.00006	0.00000	0.00000	0.00000	0.00000	0.00000	0.00000	0.00000	0.00001	0.00000	0.00000	0.00000	0.00000	0.00000	0.09237	0.00032	0.90711	0.00009	0.00000	0.00000	0.00000	0.00000	0.00000	0.00000	0.00000	0.00000	0.00000	0.00000	0.00000	0.00000	0.00000	0.00000	0.00000	0.00000	0.00000	0.00000	0.00000	0.00000	0.00000	0.00000	0.00000	0.00000	0.00000
Node5	177	GAG	0.00000	0.00000	0.00001	0.00000	0.00000	0.00000	0.00000	0.00000	0.00000	0.00000	0.00000	0.00000	0.00000	0.00000	0.00000	0.00000	0.00001	0.00000	0.00004	0.00000	0.00000	0.00000	0.00000	0.00000	0.00000	0.00000	0.00000	0.00000	0.00000	0.00000	0.00000	0.00000	0.21115	0.00013	0.78853	0.00011	0.00000	0.00000	0.00000	0.00000	0.00000	0.00000	0.00000	0.00000	0.00000	0.00000	0.00000	0.00000	0.00000	0.00000	0.00000	0.00000	0.00000	0.00000	0.00000	0.00000	0.00000	0.00000	0.00000	0.00000	0.00000
Node5	178	GCT	0.00000	0.00000	0.00000	0.00000	0.00001	0.00000	0.00000	0.00001	0.00000	0.00000	0.00000	0.00000	0.00000	0.00000	0.00000	0.00000	0.00000	0.00000	0.00000	0.00000	0.00000	0.00000	0.00000	0.00000	0.00000	0.00000	0.00000	0.00000	0.00000	0.00000	0.00000	0.00000	0.00000	0.00000	0.00000	0.00000	0.13573	0.01365	0.00271	0.84769	0.00000	0.00000	0.00000	0.00000	0.00003	0.00000	0.00001	0.00005	0.00000	0.00000	0.00003	0.00001	0.00000	0.00005	0.00000	0.00000	0.00000	0.00000	0.00000	0.00000	0.00000
Node5	179	GCC	0.00000	0.00000	0.00000	0.00000	0.00001	0.00084	0.00006	0.00002	0.00000	0.00006	0.00000	0.00000	0.00000	0.00000	0.00000	0.00000	0.00000	0.00000	0.00000	0.00000	0.00000	0.00001	0.00000	0.00000	0.00000	0.00000	0.00000	0.00000	0.00000	0.00000	0.00000	0.00000	0.00000	0.00000	0.00001	0.00000	0.00275	0.97387	0.01311	0.00881	0.00000	0.00001	0.00000	0.00000	0.00000	0.00006	0.00001	0.00000	0.00000	0.00000	0.00001	0.00025	0.00007	0.00001	0.00001	0.00000	0.00000	0.00000	0.00000	0.00000	0.00000
Node5	180	CAG	0.00000	0.00000	0.00000	0.00000	0.00000	0.00000	0.00000	0.00000	0.00000	0.00000	0.00000	0.00000	0.00000	0.00000	0.00000	0.00000	0.00998	0.00000	0.98999	0.00000	0.00000	0.00000	0.00000	0.00000	0.00000	0.00000	0.00001	0.00000	0.00000	0.00000	0.00000	0.00000	0.00000	0.00000	0.00001	0.00000	0.00000	0.00000	0.00000	0.00000	0.00000	0.00000	0.00000	0.00000	0.00000	0.00000	0.00000	0.00000	0.00000	0.00000	0.00000	0.00000	0.00000	0.00000	0.00000	0.00000	0.00000	0.00000	0.00000	0.00000	0.00000
Node5	181	GAA	0.00001	0.00000	0.00000	0.00000	0.00000	0.00000	0.00000	0.00000	0.00000	0.00000	0.00000	0.00000	0.00000	0.00000	0.00000	0.00000	0.00001	0.00000	0.00000	0.00000	0.00000	0.00000	0.00000	0.00000	0.00000	0.00000	0.00000	0.00000	0.00000	0.00000	0.00000	0.00000	0.99331	0.00001	0.00664	0.00003	0.00000	0.00000	0.00000	0.00000	0.00000	0.00000	0.00000	0.00000	0.00000	0.00000	0.00000	0.00000	0.00000	0.00000	0.00000	0.00000	0.00000	0.00000	0.00000	0.00000	0.00000	0.00000	0.00000	0.00000	0.00000
Node5	182	AAT	0.00002	0.02913	0.00000	0.96780	0.00001	0.00000	0.00000	0.00002	0.00000	0.00014	0.00000	0.00274	0.00000	0.00000	0.00000	0.00000	0.00001	0.00000	0.00000	0.00000	0.00000	0.00000	0.00000	0.00000	0.00000	0.00000	0.00000	0.00000	0.00000	0.00000	0.00000	0.00000	0.00000	0.00000	0.00000	0.00006	0.00000	0.00000	0.00000	0.00000	0.00000	0.00000	0.00000	0.00000	0.00000	0.00000	0.00000	0.00000	0.00000	0.00000	0.00001	0.00000	0.00000	0.00003	0.00000	0.00000	0.00000	0.00000	0.00000	0.00000	0.00000
Node5	183	GCG	0.00000	0.00000	0.00000	0.00000	0.00000	0.00000	0.00000	0.00000	0.00000	0.00000	0.00000	0.00000	0.00000	0.00000	0.00000	0.00000	0.00000	0.00000	0.00000	0.00000	0.00000	0.00000	0.00000	0.00000	0.00000	0.00000	0.00000	0.00000	0.00000	0.00000	0.00000	0.00000	0.00000	0.00000	0.00000	0.00000	0.00012	0.00043	0.99933	0.00011	0.00000	0.00000	0.00000	0.00000	0.00000	0.00000	0.00000	0.00000	0.00000	0.00000	0.00000	0.00000	0.00000	0.00000	0.00000	0.00000	0.00000	0.00000	0.00000	0.00000	0.00000
Node5	184	ACA	0.00000	0.00000	0.00000	0.00000	0.58994	0.00831	0.00441	0.39664	0.00000	0.00000	0.00000	0.00003	0.00000	0.00000	0.00000	0.00000	0.00000	0.00000	0.00000	0.00000	0.00000	0.00000	0.00000	0.00000	0.00000	0.00000	0.00000	0.00000	0.00000	0.00000	0.00000	0.00000	0.00000	0.00000	0.00000	0.00000	0.00001	0.00000	0.00000	0.00000	0.00000	0.00000	0.00000	0.00000	0.00000	0.00000	0.00000	0.00000	0.00000	0.00000	0.00020	0.00003	0.00001	0.00038	0.00000	0.00000	0.00000	0.00000	0.00000	0.00000	0.00000
[truncated: 521,541 more chars]
