# Supplementary material for: Sodium Channel β Subunits—An Additional Element in Animal Tetrodotoxin Resistance?
Source: Int J Mol Sci. 2024 Jan 25;25(3):1478. doi: 10.3390/ijms25031478 (PMC10855141; doi:10.3390/ijms25031478)
Supplement: Supplementary file 1 [file ijms-25-01478-s001.zip › CSUBST results/SCNB3/SCNB3_expanded_231024.fas.treefile]

(X_tropical:0.4818737498,(((M_musculus:0.2351914535,H_sapiens:0.2032363553)Node4:0.3335110972,(G_gallus:0.3036433348,((T_elegans:0.1190107743,P_textilis:0.1738689156)Node7:0.4252005041,A_carol:0.2976907894)Node6:0.3765147291)Node5:0.2585630206)Node3:0.0330943384,((D_rerio:0.7808351522,E_electro:0.4938770901)Node9:0.1901306831,T_rubri:0.8574490474)Node8:0.9289300276)Node2:0.6739357814,B_bufo:0.7264158305)Node1;
