# Supplementary material for: Sodium Channel β Subunits—An Additional Element in Animal Tetrodotoxin Resistance?
Source: Int J Mol Sci. 2024 Jan 25;25(3):1478. doi: 10.3390/ijms25031478 (PMC10855141; doi:10.3390/ijms25031478)
Supplement: Supplementary file 1 [file ijms-25-01478-s001.zip › CSUBST results/SCNB3/Timetree_phylogeny_SCNB3.newick]

((T_rubri:224.01766,(E_electric:142.11161,D_rerio:142.11161):81.90605):204.98234,((B_bufo:202.32808,X_tropical:202.32808):149.35846,((M_musculus:86.387,H_sapiens:85.81052):231.75,(((P_textilis:37.84692,T_elegans:8.35203):123.18849 ,A_carol:161.03541):118.79609,G_gallus:279.8315):39.1185):32.73654):77.31346);
