# Supplementary material for: Sodium Channel β Subunits—An Additional Element in Animal Tetrodotoxin Resistance?
Source: Int J Mol Sci. 2024 Jan 25;25(3):1478. doi: 10.3390/ijms25031478 (PMC10855141; doi:10.3390/ijms25031478)
Supplement: Supplementary file 1 [file ijms-25-01478-s001.zip › CSUBST results/SCNB4/csubst_alignment_aa.fa]

>Node8|12
LEVSTGKVHFIEAMNGSSVLLPCTYSSCIGIKNLYFNWQY---NDNGTMVKICEAVIPSEDVEP------NVKIYHE-RVEFVGS--SKESNISILLWNVTFEDEGEYTCFARNPKEKDRNHSAVFTLIVVDQLREVDNTLTLIIVSVLGGVIGLVIIIMVIKAVVLHILKKAQEKNKECLVSSSGNDNTEN-GLSGSKAESKATPKA-------------
>Node6|21
LEVSVGKANTIYAMNGSDILLPCTFSSCIGFEDLYFTWSYSSLNSSETSELLYEGVVKNKKSEPKPHPIYKVKVKHD-RVELVGSTDSKDNNISILLRDVEFEDTGRYTCFVRNPKEKDANHSATIFLTVVDKLEEVDNTLTLIIVAVVGGVIGLLILIMLIKKLVLFILKKTREKKKECLVSSSGNDNTEN-GLPGSKAESKAPPKA-------------
>Node9|4
LEVSTGKVHFIEVMNGSSVLLPCTYSSCIGIKNLYFNWQY---NDNGTMVKICEAVIPSEDVEP------NVKIYHE-RVEFVGS--SKESNISILLWNVTFEDEGEYTCFARNPKEKDRNHSAVFTLIVVDQLREVDNTLTLIIVSVLGGVIGLVIIIMVIKAVVIHILNKAQEKNKECLVSSSGNDNTEN-GLSGSKAESKATPKA-------------
>T_rubri|11
LEVTTGKVSSIEAMNGSTVLLPCTYSSCIGIQRLYFNWHF---NNNGTMVKYCEAVIPSEDVEP------RVKVLHE-RVEFVGS--SKNSNISILLWNITFEDEGDYICFAKNPKEKNRNHSAVFTLIVVDQMKEDDNTLTVFIVSVLGGVIGLVIIVMVIKAVVLHFLRKGNEKNKECLVSTSGNDNTEN-GLSGAKADNKDTPKA-------------
>Node5|18
LEVSVGKANTIYAMNGSDILLPCTFSSCIGFEDLYFTWSYSSLNSSETSELLYEGVVKNKKSEPKPHPIYKVKVKHDPRVELVGSTDSKDNNISILLRDVEFEDTGRYTCFVRNPKEKDANHSATIFLTVVDKLEEVDNTLTLIIVAVVGGVIGLLILIMLIKKLVLFILKKTREKKKECLVSSSGNDNTEN-GLPGSKAESKAPPKA-------------
>Node7|20
LEVSVGKNNLITAINGSDILLPCTFATCIGFEDVTFSWEYSSFNSSSKPELLYKGTLKNKKSTPKPEEIVNKNYRHD-RVQLVPSNETKDYNLSLLLKDVEFEDTGRYTCIVKNEKEKDAKHNATIFLTVVDKFEEVDNTLTLIIVAVVGGVIGLLILILIIKKIVTFIIKKNRDKKKDCLVSSSVNDNTDN----ASKQESKAKPKA-------------
>D_rerio|2
LEVSTGKVHFIEVMNGSSVLLPCTYASCIGIKNLYFSWQF---KDNGTLIKLCEAVIPGEGIEP------NVKIYHE-RVEFVGT--SKKSNISILLHNVTFEDQGEYICFARNPKEKDRNHSAVFTLYVVDELRVVDNTLTLIIVSVLGGVIGLIILIMVVKAVVIAVLNRVQEKNKECLVSSSGNDNTEN-GLPGSKADSKPTPKA-------------
>E_electric|3
LEVSVGKVHFVEVMNGSSVLLPCTYSSCIGIKNLYFNWQY---NDNGTMVKICEAVIPTELVEP------NVKIYHE-RVEFVGS--SKESNISILLWNVTFEDEGEYTCFARNPKEKDRNHSAIFTLIVVDQLREVDNTLTIIIVSVIGGVIGLVIIIMVIKAVVVHILNKAQEKNKECLVSSSGNDNTEN-GLSGSKAETKASPKVLWAQLFMSGQRLR
>Node10|8
LEVSVGKATTIYAINGSEILLPCTFSSCFGFEDLYFKWSY---NSSETSKILIEGIVKNEKSDP------KVTVKDDDRITLVGSTKEKTNNISILLRDLEFSDTGRYTCFVRNPKEKDLNHSATIFLQVVDKLEEVDNTVTLIILAVVGGVIGLLILILLIKKLIIFILKKTREKKKECLVSSSGNDNTEN-GLPGSKAEEKPPSKV-------------
>Node4|17
LEVSVGKANTIYAMNGSDILLPCTFSSCIGFEDLYFTWSY---NSSETSELLYEGVVKNKKSEP------KVKVKHDPRVELVGSTDSKDNNISILLRDVEFEDTGRYTCFVRNPKEKDANHSATIFLTVVDKLEEVDNTLTLIIVAVVGGVIGLLILIMLIKKLVLFILKKTREKKKECLVSSSGNDNTEN-GLPGSKAESKAPPKA-------------
>X_tropical|19
LEVSVGKNNLITAINGSNVTLPCSFMACIGFNTVTFSWIYSSLNSSLKPEELYKGTLKDKKSTPKPEVIVNRNERME-RVQLLPSNETKDYNLSLLLKYVDFDDTGRYTCVVKNEKEKGATHNATIILKVVDKFEDVDNTLTLIIVAAVGGVIGLLILILIMKKIITFIIKRNRDKKKDCLVSSSVNDNTDN----ASKQESKAKPKA-------------
>B_bufo|1
LEVIVGKNNQMKVQNGTDIYLPCTFATCIGFEDVTFFWEYRTFNLSSKPELLYHGKLKNKKSLPKPIEIQNKNYRHD-RITLVPSNDTKDYSLKLLLKEVEFEDAGRYTCIVSNKKEKDTKSNATIYLTVVDKFEVVDNTLTLIIVAVVGGVTGLLILILIIKKTVGFIMKKNRDQKKDCLVTSSVNDNTDN----ASKQEAKAKTKA-------------
>M_musculus|7
LEVSVGKATTIYAINGSSILLPCTFSSCYGFENLYFKWSY---NNSETSRILIDGIVKNDKSDP------KVRVKDDDRITLEGSTKEKTNNISILLSDLEFSDTGRYTCFVRNPKEKDLNNSATIFLQVVDKLEKVDNTVTLIILAVVGGVIGLLVCILLLKKLITFILKKTREKKKECLVSSSGNDNTEN-GLPGSKAEEKPPTKV-------------
>H_sapiens|6
LEVSVGKATDIYAVNGTEILLPCTFSSCFGFEDLHFRWTY---NSSDAFKILIEGTVKNEKSDP------KVTLKDDDRITLVGSTKEKMNNISIVLRDLEFSDTGKYTCHVKNPKENNLQHHATIFLQVVDRLEEVDNTVTLIILAVVGGVIGLLILILLIKKLIIFILKKTREKKKECLVSSSGNDNTEN-GLPGSKAEEKPPSKV-------------
>G_gallus|5
LEVSVGKTNTVMALNGSDILLPCTFTTCIGFQDLIFTWYF---NST---ELIYHGKIKSKTSEP-------ILVGRNPRVEFVGSTTGKDNNISIVLKDVELSDAGRYTCHVLNPKEKKA-HNATIFLTVVHKLEETDNTVTLIIVGVVGGLIGLLILFMLVKRVVLFIIKKIQDGKKECLVSSSGNDNTEN-GLAGSKAEQKAPPKA-------------
>Node3|16
LEVSVGKAPVIYAKNGTNVLLPCTFTSCIGIEKATFVWSH---NQT---EEIFKGVVKNKDSKPEPHPDYKFSLKHMLPPDLPLSKDNREFNVSLLLLDADFEDSGTYTCLVKNPKEKDANHSGTVTLKVVVKLEKVDNTLTRIILSVVGGIIGLLILIMLTKKLVLFILKKTREKQKECLVSSSANENTENGGLPGSKIDSKPAPKA-------------
>A_carol|0
LEVSVGKVPVIYTRNGTDVLLPCTFTSCIGIEKANFSWYRNHTELIFKGVVKNKDSKPEPYPEFREWFKYMMPPDIALSKDNREFNISLILLDADFSDSGKYTCHVKNPKEKNAMHNDTITLKVVVELEKVDKTLTIIIVSVVGGVIGLLILIMVVKKLTLFILKKMRDKKECLVSSSANDNTENGLAGSKGEQKTPSKA---------------------
>Node2|15
LEVSVGKAPVIYAKNGTNVLLPCTFTSCIGIEKATFVWSH---NQT----EIFKGVVKNKDSKPEPHPDYKFSLKHMLPPDLPLSKDNREFNVSLLLLDADFEDSGTYTCLVKNPKEKDANHSGTVTLKVVVKLEKVDNTLTRIILSVVGGIIGLLILIMLTKKLVLFILKKTR-KQKECLVSSSANENTENGGLPGSKIDSKPAPKA-------------
>P_textilis|9
LEVSVGKAPVIYAKNGTNVLLPCTFNSCIGIEKANFIWSH---NHT----KIFKGVVKNKDSKPEPHPEYKFSLKHMLPPDLPLSKDNREFNVSLLLLDADFEDSGTYTCLVKNPKEKDANHSGTFTLKVVVMLEKVDNTLTWIILSVVGGIIGLLILIMLTKKLVLLILKKTR-KQKECLVSSSANENTENGGLPGSKIDSKPASKA-------------
>Node1|14
LEVSVGKAPVIYAKNGTNVLLPCTFTSCIGIEKATFVWSH---NQT----EIFKGLVKNKDSKPEPHPDYKFSLKHMLPPDLPLSKDNREFNVSLLLLDADFEDSGPYTCLVKNPKEKDANHSGTVTLKVVVKLEKVDNTLTRIILSVVGGIIGLIILIMVTKKLVLFILKKTR-KQKECLVSSSANENTEN-GLPGSKIDSKSAPKA-------------
>T_sirtalis|13
LEVSVGKAPVIYAKNGTNVLLPCTFTSCIGIEKATFVWSH---NQT----EIFKGLVKNKDSKPEPHPDYKFSLKHMLPPDLPLSKDNREFNVSLLLLDADFEDSGPYTCLVKNPKEKDANHSGTVTLKVVVKLEKVDNTLTRIILSVVGGIIGLIILIMVTKKLVLFILKKTR-KQKECLVSSSANENTEN-GLPGSKIDSKSAPKA-------------
>T_elegans|10
LEVSVGKAPVIYAKNGTNMLLPCTFTSCIGIEKATFVWSH---NQT----EIFKGLVKNKDSKPEPHPDYKFSLKHMLPPDLPLSKDNREFNVSLLLLDADFEDSGPYTCLVKNPKEKDANHSGTVTLKVVVKLEKVDNTLTRIILSVVGGIIGLIILIMVTKKLVLFILKKTR-KQKECLVSSSANENTEN-GLPGSKTDSKSAPKA-------------
