# Supplementary material for: Sodium Channel β Subunits—An Additional Element in Animal Tetrodotoxin Resistance?
Source: Int J Mol Sci. 2024 Jan 25;25(3):1478. doi: 10.3390/ijms25031478 (PMC10855141; doi:10.3390/ijms25031478)
Supplement: Supplementary file 1 [file ijms-25-01478-s001.zip › CSUBST results/SCNB4/csubst_alignment_codon.fa]

>Node8|12
TTGGAGGTGTCAACAGGGAAGGTGCATTTTATTGAAGCAATGAATGGAAGCTCTGTGCTGTTACCCTGCACTTACTCCAGCTGCATTGGCATTAAGAACCTCTACTTCAACTGGCAATAC---------AATGACAATGGCACAATGGTTAAGATTTGTGAAGCTGTGATCCCAAGTGAGGATGTGGAGCCC------------------AATGTGAAGATCTATCATGAG---CGGGTGGAGTTTGTTGGCTCC------AGCAAGGAGAGTAACATCTCCATCCTGCTGTGGAACGTCACGTTTGAGGATGAGGGAGAGTATACCTGCTTTGCCCGTAATCCCAAAGAGAAGGACCGAAACCACAGTGCTGTCTTCACCCTCATAGTGGTGGATCAGTTGAGGGAAGTGGACAACACACTGACTCTCATCATTGTGTCTGTGCTTGGTGGAGTCATTGGTTTGGTCATCATTATCATGGTGATCAAGGCAGTGGTCATCCACATTCTAAAGAAGGCCCAAGAGAAGAATAAAGAGTGCCTCGTGAGCTCTTCAGGGAATGACAACACAGAAAAT---GGCCTTCCAGGATCCAAAGCAGACAGCAAAGCAACACCAAAGGCA---------------------------------------
>Node6|21
TTGGAGGTGTCTGTGGGGAAGGCCAACACCATCTACGCTATGAATGGCTCCGACATCCTGCTGCCCTGCACCTTCTCCAGCTGCATTGGCTTTGAGGACCTCTACTTCACGTGGTCCTACAAGTCTTTCAATAGCAGCGACACATCCGAGTTAATCTACGAGGGGGTGGTGAAGAACAAGAAGTCTGAGCCCAAGCCTCATCCAATCTACAAGGTGAAGGTGAAGCACGAT---CGAGTCGAGCTAGTTGGCTCCACCGACAGCAAGGACAACAACATCTCCATCCTCCTGAGGGATGTGGAGTTTGAGGATACCGGCAGGTACACCTGCTTTGTCAAGAATCCCAAGGAGAAGGACGCCAACCACAGTGCCACCATCTTCCTCACAGTGGTGGATAAGTTGGAGGAAGTGGACAACACACTGACTCTCATCATCGTGGCTGTTGTGGGTGGAGTCATTGGGCTTCTCATCCTCATCATGCTGATCAAGAAAATCGTCCTCTTCATCCTGAAGAAGACCCGAGAGAAGAAGAAGGAGTGCCTCGTGAGCTCCTCGGGGAATGACAACACAGAGAAC---GGCCTGCCTGGCTCCAAGGCAGAGAGCAAAGCACCCCCAAAAGCA---------------------------------------
>Node9|4
TTGGAGGTGTCAACAGGGAAGGTTCATTTTATTGAAGTGATGAATGGAAGCTCTGTGCTTTTACCCTGCACATACAGCAGCTGCATTGGCATTAAGAACCTTTACTTCAACTGGCAATAC---------AATGACAATGGCACAATGGTTAAGATTTGTGAAGCTGTGATCCCAAGTGAGGATGTGGAGCCC------------------AATGTGAAGATCTATCATGAG---CGGGTGGAGTTTGTAGGCTCC------AGCAAGGAGAGTAACATCTCCATCCTGCTGTGGAACGTCACGTTTGAGGATGAGGGAGAGTATACCTGCTTTGCCCGTAATCCCAAAGAGAAGGACCGAAACCACAGTGCTGTTTTCACCCTCATAGTGGTGGATCAGTTGAGGGAAGTGGACAACACACTGACTCTCATCATTGTGTCTGTGCTTGGTGGAGTCATTGGTTTGGTCATCATAATCATGGTGATAAAGGCAGTGGTCATCCACATTCTAAACAAGGCCCAAGAGAAGAATAAAGAGTGCCTCGTGAGCTCTTCAGGGAATGACAACACAGAAAAT---GGCCTTTCTGGATCCAAAGCAGACAGCAAAGCAACACCAAAGGCA---------------------------------------
>T_rubri|11
CTTGAGGTCACAACAGGAAAAGTGTCTTCTATTGAAGCAATGAATGGCTCCACAGTCCTGTTGCCCTGCACCTACTCCTCCTGCATTGGCATCCAGAGACTCTACTTCAATTGGCATTTT---------AATAACAATGGAACCATGGTCAAGTATTGTGAAGCAGTGATTCCCAGTGAGGATGTGGAGCCC------------------AGAGTGAAAGTGCTTCATGAG---CGTGTGGAGTTTGTTGGTTCC------TCCAAGAACAGCAACATCTCCATCCTTCTATGGAACATCACCTTTGAAGATGAAGGAGACTACATCTGTTTTGCCAAAAATCCAAAAGAGAAGAATCGAAACCACAGTGCAGTCTTCACCCTCATAGTGGTGGATCAAATGAAGGAAGACGATAACACTTTGACAGTCTTCATTGTGTCAGTGCTTGGGGGAGTCATTGGTTTGGTTATCATTGTCATGGTGATCAAGGCGGTGGTCCTTCATTTTCTACGGAAGGGTAATGAGAAGAATAAAGAGTGTCTGGTTAGCACCTCAGGGAATGACAACACAGAAAAT---GGACTTTCAGGAGCCAAAGCTGACAACAAAGATACGCCAAAGGCA---------------------------------------
>Node5|18
TTGGAGGTGTCTGTGGGGAAGGCCAACACCATCTACGCTATGAATGGCTCCGACATCCTGCTGCCCTGCACCTTCTCCAGCTGCATTGGCTTTGAGGACCTCTACTTCACGTGGTCCTACAAGTCTTTCAATAGCAGCGACACATCCGAGTTAATCTACGAGGGGGTGGTGAAGAACAAGAAGTCTGAGCCCAAGCCTCATCCAATCTACAAGGTGAAGGTGAAGCACGATGACCGAGTCGAGCTAGTTGGCTCCACCGACAGCAAGGACAACAACATCTCCATCCTCCTGAGGGATGTGGAGTTTGAGGATACCGGCAGGTACACCTGCTTTGTCAAGAATCCCAAGGAGAAGGACGCCAACCACAGTGCCACCATCTTCCTCACAGTGGTGGATAAGTTGGAGGAAGTGGACAACACACTGACTCTCATCATCGTGGCTGTTGTGGGTGGAGTCATTGGGCTTCTCATCCTCATCATGCTGATCAAGAAACTCGTCCTCTTCATCCTGAAGAAGACCCGAGAGAAGAAGAAGGAGTGCCTCGTGAGCTCCTCGGGGAATGACAACACAGAGAAC---GGCCTGCCTGGCTCCAAGGCAGAGAGCAAAGCACCCCCAAAAGCA---------------------------------------
>Node7|20
TTGGAGGTGTCGGTAGGGAAGAATAACCAGATCAAAGCTATCAATGGGTCTGATATCTACCTGCCCTGCACATTTGCCACCTGCATTGGCTTTGAGGATGTTACCTTCTCTTGGGAATACAGCTCTTTCAATAGCTCATCAAAACCTGAGTTACTTTACCATGGGACGCTGAAGAACAAGAAGTCAACCCCTAAACCTGAAGAAATTGTGAACAAGAATTACCGTCATGAT---CGAGTACAGCTAGTTCCTAGCAATGACACCAAGGATTACAACCTGTCGCTGCTCCTGAAGGAGGTGGAGTTTGAAGATACCGGCCGCTACACCTGTATCGTGAAGAATGAGAAAGAAAAGGACGCCAAGCACAATGCCACCATCTTCCTCACAGTGGTGGACAAGTTTGAGGAGGTGGATAACACACTGACTCTGATTATCGTGGCTGTTGTTGGTGGAGTCATTGGACTTCTTATTCTTATCCTAATCATAAAGAAAATTGTCACCTTCATTATGAAGAAGAACCGTGACAAGAAGAAGGACTGCCTCGTAAGCTCCTCGGTCAATGACAACACAGACAAT------------GCCTCCAAGCAAGAAAGCAAAGCTAAGCCAAAAGCA---------------------------------------
>D_rerio|2
CTGGAGGTGAGCACAGGGAAGGTCCATTTCATAGAAGTGATGAATGGAAGTTCAGTGTTGTTACCTTGCACTTACGCCAGCTGCATCGGCATTAAAAACCTTTACTTCAGCTGGCAGTTC---------AAGGACAATGGGACACTAATTAAGCTGTGTGAAGCCGTCATCCCAGGAGAAGGAATAGAGCCT------------------AATGTGAAAATCTACCATGAG---CGGGTGGAGTTTGTAGGCACC------AGCAAGAAAAGTAACATCTCCATCCTACTGCATAATGTCACGTTCGAGGACCAGGGAGAATATATCTGCTTCGCTCGCAACCCCAAAGAGAAGGACCGCAACCATAGTGCGGTTTTCACTCTTTATGTGGTAGACGAGTTGAGAGTGGTGGACAACACACTGACCCTCATCATTGTGTCTGTGCTTGGTGGGGTCATCGGTCTCATCATCCTCATCATGGTGGTGAAAGCTGTAGTCATTGCTGTTCTAAACAGGGTCCAGGAGAAGAATAAAGAGTGCCTTGTGAGCTCTTCAGGGAACGACAACACAGAAAAT---GGCCTCCCAGGATCCAAAGCAGACAGCAAACCAACACCAAAGGCA---------------------------------------
>E_electric|3
TTGGAGGTATCAGTGGGGAAGGTTCATTTTGTTGAGGTGATGAACGGAAGCTCTGTGCTTTTACCCTGCACATACAGTAGCTGTATTGGCATTAAGAACTTGTACTTCAACTGGCAATAC---------AATGACAATGGCACAATGGTTAAGATTTGTGAAGCTGTGATCCCAACTGAGCTTGTGGAGCCC------------------AATGTGAAGATCTATCATGAG---CGGGTGGAATTTGTGGGCTCC------AGTAAGGAGAGTAACATCTCCATTCTGCTGTGGAACGTCACATTTGAGGATGAGGGCGAGTATACCTGCTTTGCCCGTAATCCCAAAGAGAAGGACCGAAACCACAGTGCTATATTTACCCTCATCGTGGTGGATCAGTTGAGGGAAGTTGACAACACCCTGACTATCATCATTGTATCTGTGATTGGAGGAGTCATAGGTTTGGTCATTATAATCATGGTGATAAAGGCAGTGGTCGTCCACATTCTCAACAAGGCCCAAGAGAAAAATAAAGAGTGCCTCGTGAGTTCTTCAGGGAATGACAACACAGAAAAT---GGCCTTTCTGGTTCCAAAGCAGAAACCAAAGCATCACCAAAGGTACTCTGGGCTCAACTGTTTATGTCTGGTCAGCGACTGCGC
>Node10|8
TTGGAGGTGTCTGTGGGAAAGGCCACCACCATCTACGCTATCAATGGCTCAGAGATCCTGCTGCCCTGCACCTTCTCCAGCTGCTTTGGCTTTGAGGACCTCTACTTCAAGTGGTCCTAC---------AATAGCAGCGACACATCCAAGATTCTCATCGAGGGGATCGTGAAGAACGAGAAGTCTGACCCC------------------AAGGTGAGAGTGAAGGACGATGACCGAATCACCCTAGTAGGCTCCACCAAGGAGAAGACGAACAACATCTCCATCCTCCTGAGGGACCTGGAGTTCAGCGACACGGGCAGATACACCTGCTTCGTGAGGAACCCCAAGGAGAAGGACCTCAACCACTCTGCCACCATCTTCCTCCAAGTGGTTGATAAATTGGAAGAAGTGGACAACACAGTGACTCTCATCATCCTGGCTGTGGTGGGCGGGGTCATTGGGCTTCTCATCCTCATCCTGCTGATCAAGAAACTCATCATCTTCATCCTGAAGAAGACCCGAGAGAAGAAGAAGGAGTGTCTCGTGAGCTCCTCGGGGAATGACAACACAGAGAAC---GGCTTGCCTGGCTCCAAGGCAGAAGAGAAACCACCCTCAAAAGTG---------------------------------------
>Node4|17
TTGGAGGTGTCTGTGGGGAAGGCCAACACCATCTACGCTATGAATGGCTCCGACATCCTGCTGCCCTGCACCTTCTCCAGCTGCATTGGCTTTGAGGACCTCTACTTCACGTGGTCCTAC---------AATAGCAGCGACACATCCGAGTTAATCTACGAGGGGGTGGTGAAGAACAAGAAGTCTGAGCCC------------------AAGGTGAAGGTGAAGCACGATGACCGAGTCGAGCTAGTTGGCTCCACCGACAGCAAGGACAACAACATCTCCATCCTCCTGAGGGATGTGGAGTTTGAGGATACCGGCAGGTACACCTGCTTTGTCAAGAATCCCAAGGAGAAGGACGCCAACCACAGTGCCACCATCTTCCTCACAGTGGTGGATAAGTTGGAGGAAGTGGACAACACACTGACTCTCATCATCGTGGCTGTTGTGGGTGGAGTCATTGGGCTTCTCATCCTCATCATGCTGATCAAGAAACTCGTCCTCTTCATCCTGAAGAAGACCCGAGAGAAGAAGAAGGAGTGCCTCGTGAGCTCCTCGGGGAATGACAACACAGAGAAC---GGCCTGCCTGGCTCCAAGGCAGAGAGCAAAGCACCCCCAAAAGCA---------------------------------------
>X_tropical|19
CTGGAGGTGTCGGTAGGCAAGAATAACCTGATCACAGCTATCAATGGGTCTAATGTAACGCTTCCCTGTTCTTTTATGGCCTGCATTGGCTTCAATACTGTTACCTTCTCTTGGATATACAGCTCTCTCAACAGTTCACTTAAACCTGAGGAACTTTATAAAGGAACGCTAAAGGACAAGAAGTCAACCCCTAAACCTGAAGTAATTGTGAACAGGAATGAACGTATGGAA---CGAGTACAGCTTCTTCCTAGCAATGAAACCAAAGATTACAACCTGTCGCTGCTCTTGAAGTATGTGGATTTTGATGACACAGGCCGCTATACCTGTGTCGTGAAGAATGAGAAAGAAAAGGGTGCCACGCACAATGCCACTATTATACTGAAAGTGGTAGACAAATTTGAGGATGTGGATAACACACTGACTCTGATTATCGTGGCTGCTGTTGGTGGAGTGATTGGACTTCTTATTCTTATTCTAATAATGAAGAAAATTATAACCTTTATTATTAAGAGGAACCGTGACAAGAAGAAGGACTGCCTTGTAAGCTCCTCTGTTAATGACAATACTGACAAT------------GCCTCCAAGCAAGAAAGCAAGGCCAAACCCAAAGCA---------------------------------------
>B_bufo|1
TTAGAAGTCATTGTAGGGAAAAATAATCAGATGAAAGTTCAGAACGGAACAGATATCTACCTGCCTTGCACATTTGCCACCTGCATTGGTTTTGAGGATGTTACCTTCTTTTGGGAATACAGGACATTCAATCTGTCATCAAAGCCAGAATTACTTTACCATGGGAAGCTGAAGAACAAGAAATCCCTGCCGAAACCTATAGAAATTCAAAATAAAAATTACCGGCATGAT---CGAATAACGCTAGTTCCTAGCAATGACACCAAGGATTATAGTTTGAAATTACTCCTGAAGGAGGTGGAGTTTGAAGATGCCGGACGCTACACCTGTATTGTGTCAAATAAAAAGGAAAAAGACACTAAAAGCAACGCCACCATCTACCTTACAGTGGTGGACAAGTTTGAGGTCGTGGATAACACGTTGACTCTGATTATCGTGGCTGTTGTTGGTGGTGTCACCGGCCTTCTTATATTAATCCTTATCATAAAGAAGACAGTCGGCTTCATTATGAAGAAGAATCGTGACCAAAAGAAAGACTGTCTCGTTACCTCTTCGGTCAATGACAACACAGATAAT------------GCCTCAAAGCAAGAAGCCAAAGCTAAGACAAAAGCA---------------------------------------
>M_musculus|7
TTGGAGGTATCTGTGGGAAAGGCCACCACCATCTACGCTATTAACGGCTCATCGATCCTGCTGCCCTGCACCTTCTCCAGCTGTTATGGCTTTGAGAACCTCTACTTCAAGTGGTCCTAC---------AATAACAGCGAAACATCCAGGATTCTCATCGACGGGATCGTGAAGAACGATAAGTCTGACCCT------------------AAGGTGAGAGTGAAGGATGATGATCGAATCACCCTAGAGGGCTCCACCAAGGAGAAGACGAATAACATCTCCATCCTCTTGAGTGACCTGGAGTTCAGTGACACGGGCAGATACACCTGCTTCGTGAGGAACCCCAAGGAGAAGGACTTGAACAACTCTGCCACCATCTTCCTCCAAGTGGTTGATAAATTGGAAAAAGTGGACAACACGGTGACTCTCATCATCCTGGCTGTGGTGGGCGGGGTCATTGGACTTCTTGTTTGCATCCTTCTGCTGAAGAAGCTCATCACCTTCATCCTGAAGAAGACCCGAGAGAAGAAGAAGGAGTGTCTCGTGAGTTCCTCTGGGAATGACAACACAGAGAAC---GGGTTGCCTGGCTCCAAGGCAGAAGAGAAGCCACCCACAAAAGTG---------------------------------------
>H_sapiens|6
CTGGAGGTGTCTGTGGGAAAGGCCACCGACATCTACGCTGTCAATGGCACGGAGATCCTGCTGCCCTGCACCTTCTCCAGCTGCTTTGGCTTCGAGGACCTCCACTTCCGGTGGACCTAC---------AACAGCAGTGACGCATTCAAGATTCTCATAGAGGGGACTGTGAAGAATGAGAAGTCTGACCCC------------------AAGGTGACGTTGAAAGACGATGACCGCATCACTCTGGTAGGCTCTACTAAGGAGAAGATGAACAACATTTCCATTGTGCTGAGGGACCTGGAGTTCAGCGACACGGGCAAATACACCTGCCATGTGAAGAACCCCAAGGAGAATAATCTCCAGCACCACGCCACCATCTTCCTCCAAGTCGTTGATAGACTGGAAGAAGTGGACAACACAGTGACACTCATCATCCTGGCTGTCGTGGGCGGGGTCATCGGGCTCCTCATCCTCATCCTGCTGATCAAGAAACTCATCATCTTCATCCTGAAGAAGACTCGGGAGAAGAAGAAGGAGTGTCTCGTGAGCTCCTCGGGGAATGACAACACGGAGAAC---GGCTTGCCTGGCTCCAAGGCAGAGGAGAAACCACCTTCAAAAGTG---------------------------------------
>G_gallus|5
CTGGAGGTGTCGGTGGGGAAAACCAACACTGTGATGGCTCTGAACGGCTCCGACATCCTGCTGCCCTGCACCTTCACCACCTGCATTGGCTTCCAGGACCTGATCTTCACGTGGTACTTC---------AACTCAACG---------GAGCTGATCTACCACGGCAAGATCAAGAGCAAAACCTCTGAGCCC---------------------ATCCTCGTGGGACGCAACCCGCGGGTCGAGTTCGTTGGCTCCACCACTGGGAAGGACAACAACATCTCCATCGTCCTGAAGGATGTAGAGCTCAGCGATGCCGGCAGGTACACCTGCCATGTCCTCAACCCCAAGGAGAAGAAGGCT---CACAATGCCACCATCTTCCTCACCGTGGTCCATAAGTTGGAGGAGACAGACAACACGGTGACGCTCATCATCGTGGGTGTTGTGGGAGGACTCATCGGCCTCCTCATCCTCTTCATGCTTGTCAAGAGGGTCGTCCTCTTCATCATCAAGAAGATCCAGGATGGGAAGAAGGAGTGCCTCGTCAGCTCCTCGGGCAACGACAACACGGAGAAC---GGCCTGGCGGGCTCCAAGGCGGAGCAGAAAGCGCCCCCGAAGGCA---------------------------------------
>Node3|16
TTGGAGGTGTCAGTGGGCAAAGCACCTGTCATTTATGCCAAGAATGGCACCAATGTGCTACTGCCCTGTACTTTCACCTCCTGCATCGGCATTGAGAAAGCCACCTTCGTATGGAGCCAC---------AATCAGACC---------GAGGAAATATTCAAAGGGGTCGTAAAGAACAAAGACTCCAAGCCGGAGCCTCATCCAGACTACAAGTTCAGCCTTAAGCACATGTTGCCACCTGACCTACCCCTCAGCAAGGACAACCGGGAGTTCAACGTTTCCCTCCTGCTGCTTGATGCCGACTTTGAGGACTCCGGGACATACACCTGCTTGGTCAAGAATCCCAAAGAGAAGGACGCCAACCACAGTGGCACCGTTACTCTCAAAGTGGTGGTGAAGTTGGAGAAGGTTGACAACACACTGACACGGATCATTTTGTCTGTTGTGGGTGGCATCATTGGGCTCCTCATCCTCATCATGCTGACCAAGAAACTGGTCCTCTTCATCCTCAAGAAGACGCGGGAGAAACAGAAGGAGTGCCTTGTGAGCTCTTCAGCAAATGAGAACACGGAGAATGGGGGGCTGCCGGGCTCCAAAATAGACTCTAAACCAGCCCCAAAGGCC---------------------------------------
>A_carol|0
CTGGAGGTCTCGGTGGGCAAGGTGCCCGTCATCTACACCCGCAACGGCACCGACGTGCTCCTGCCCTGCACCTTCACCTCCTGCATCGGCATCGAGAAGGCCAACTTCTCCTGGTACCGCAACCACACCGAGCTGATCTTCAAAGGAGTGGTGAAGAACAAGGACTCCAAGCCGGAGCCCTACCCGGAGTTCAGGGAGTGGTTCAAGTACATGATGCCCCCAGACATCGCCCTCAGCAAGGACAACCGGGAGTTCAACATCTCCCTCATTCTCCTCGACGCCGACTTCAGTGACTCCGGGAAGTACACCTGCCACGTGAAGAACCCCAAGGAGAAGAACGCTATGCACAATGACACCATCACCCTCAAGGTGGTCGTGGAGCTGGAGAAAGTGGACAAGACCCTCACCATCATCATCGTCTCCGTTGTGGGCGGCGTCATCGGCCTCCTCATCCTCATCATGGTGGTGAAGAAGCTCACCCTCTTCATCCTCAAGAAGATGCGGGACAAGAAGGAGTGCCTGGTGAGCTCCTCGGCCAACGACAACACGGAGAACGGTCTGGCCGGATCCAAAGGGGAACAGAAGACTCCCAGCAAGGCC---------------------------------------------------------------
>Node2|15
TTGGAGGTGTCAGTGGGCAAAGCACCTGTCATTTATGCCAAGAATGGCACCAATGTGCTACTGCCCTGTACTTTCACCTCCTGCATCGGCATTGAGAAAGCCACCTTCGTATGGAGCCAC---------AATCAGACC------------GAAATATTCAAAGGGGTCGTAAAGAACAAAGACTCCAAGCCGGAGCCTCATCCAGACTACAAGTTCAGCCTTAAGCACATGTTGCCACCTGACCTACCCCTCAGCAAGGACAACCGGGAGTTCAACGTTTCCCTCCTGCTGCTTGATGCCGACTTTGAGGACTCCGGGACATACACCTGCTTGGTCAAGAATCCCAAAGAGAAGGACGCCAACCACAGTGGCACCGTTACTCTCAAAGTGGTGGTGAAGTTGGAGAAGGTTGACAACACACTGACACGGATCATTTTGTCTGTTGTGGGTGGCATCATTGGGCTCCTCATCCTCATCATGCTGACCAAGAAACTGGTCCTCTTCATCCTCAAGAAGACGCGG---AAACAGAAGGAGTGCCTTGTGAGCTCTTCAGCAAATGAGAACACGGAGAATGGGGGGCTGCCGGGCTCCAAAATAGACTCTAAACCAGCCCCAAAGGCC---------------------------------------
>P_textilis|9
TTGGAGGTGTCGGTGGGCAAGGCGCCTGTTATTTATGCCAAAAATGGCACCAATGTGCTACTGCCCTGTACTTTCAACTCCTGCATCGGCATTGAGAAAGCCAACTTCATATGGAGCCAC---------AACCACACC------------AAAATATTCAAAGGGGTCGTAAAGAACAAAGACTCCAAGCCAGAGCCTCATCCGGAGTACAAGTTCAGCCTTAAGCACATGTTGCCACCTGACCTACCACTCAGCAAGGACAACCGGGAGTTCAACGTTTCCCTCCTGTTGCTTGATGCTGACTTTGAGGACTCTGGGACATATACCTGCCTGGTCAAGAATCCCAAAGAGAAGGATGCCAACCACAGCGGCACCTTTACTCTCAAAGTGGTGGTGATGTTGGAGAAGGTGGACAACACACTGACATGGATCATATTGTCCGTTGTGGGTGGCATCATTGGGCTCCTCATCCTTATCATGCTGACCAAGAAACTGGTCCTCCTCATCCTCAAGAAGACGCGG---AAGCAGAAGGAGTGCCTTGTGAGCTCTTCAGCAAACGAGAACACGGAGAACGGGGGGCTGCCAGGCTCCAAGATAGACTCTAAACCAGCCTCCAAGGCC---------------------------------------
>Node1|14
TTGGAGGTGTCAGTGGGCAAAGCACCTGTCATTTATGCCAAGAATGGCACCAATGTGCTACTGCCCTGTACTTTCACCTCCTGCATCGGCATTGAGAAAGCCACCTTCGTATGGAGCCAC---------AATCAGACC------------GAAATATTCAAAGGGCTCGTAAAGAACAAAGACTCCAAGCCGGAGCCTCATCCAGACTACAAGTTCAGCCTTAAGCACATGTTGCCACCTGACCTGCCCCTCAGCAAGGACAACCGGGAGTTCAACGTTTCCCTCCTGCTGCTTGATGCCGACTTCGAGGACTCCGGGCCCTACACCTGCTTGGTCAAGAATCCCAAAGAGAAGGACGCCAACCACAGTGGCACCGTTACTCTCAAAGTGGTGGTGAAGTTGGAGAAGGTTGACAACACACTGACACGGATCATTTTGTCTGTTGTGGGTGGCATCATTGGGCTCATCATCCTCATCATGGTGACCAAGAAACTGGTCCTCTTCATCCTCAAGAAGACGCGG---AAACAGAAGGAGTGCCTTGTGAGCTCTTCAGCAAATGAGAACACGGAGAAT---GGGCTGCCGGGCTCCAAAATAGACTCTAAATCGGCCCCAAAGGCC---------------------------------------
>T_sirtalis|13
TTGGAGGTGTCAGTGGGCAAAGCACCTGTCATTTACGCCAAGAATGGCACCAATGTGCTCCTGCCCTGTACTTTCACCTCCTGCATCGGCATTGAGAAAGCCACCTTCGTATGGAGCCAC---------AATCAGACC------------GAAATATTCAAAGGGCTGGTAAAGAACAAAGACTCCAAGCCGGAGCCTCATCCAGACTACAAGTTCAGCCTTAAGCACATGTTGCCACCTGACCTGCCCCTCAGCAAGGACAACCGGGAGTTCAACGTTTCCCTCCTGCTGCTTGATGCCGACTTCGAGGACTCCGGGCCCTACACCTGCTTGGTCAAGAATCCCAAAGAGAAGGACGCCAACCACAGTGGCACCGTTACTCTCAAAGTGGTGGTGAAGTTGGAGAAGGTTGACAACACACTGACACGGATCATTTTGTCTGTTGTGGGTGGCATCATTGGGCTCATCATCCTCATCATGGTGACCAAGAAACTAGTCCTCTTCATCCTCAAGAAGACGCGG---AAACAGAAGGAGTGCCTTGTGAGCTCTTCAGCAAATGAGAACACGGAGAAT---GGGCTGCCGGGCTCCAAAATAGACTCTAAATCGGCCCCAAAGGCC---------------------------------------
>T_elegans|10
TTGGAGGTGTCAGTGGGCAAAGCACCTGTCATTTATGCCAAGAATGGCACCAATATGCTACTGCCCTGTACTTTCACCTCCTGCATCGGCATTGAGAAAGCCACCTTCGTATGGAGCCAC---------AATCAGACC------------GAAATATTCAAAGGGCTCGTAAAGAACAAAGACTCCAAGCCGGAGCCTCATCCAGACTACAAGTTCAGCCTTAAGCACATGTTGCCACCTGACCTGCCCCTCAGCAAGGACAACCGGGAGTTCAACGTTTCCCTCTTGCTGCTTGATGCCGACTTCGAGGACTCCGGGCCGTACACCTGCTTGGTCAAGAATCCCAAAGAGAAGGACGCCAACCACAGTGGCACCGTTACTCTCAAAGTGGTGGTGAAGTTGGAGAAGGTTGACAACACACTGACACGGATCATTTTGTCTGTTGTGGGTGGCATCATTGGGCTCATCATCCTCATCATGGTGACCAAGAAACTGGTCCTCTTCATCCTCAAGAAGACGCGG---AAACAGAAGGAGTGCCTTGTGAGCTCTTCAGCAAATGAGAACACGGAGAAT---GGGCTGCCGGGCTCCAAAACAGACTCTAAATCGGCCCCAAAGGCC---------------------------------------
