# Supplementary material for: Sodium Channel β Subunits—An Additional Element in Animal Tetrodotoxin Resistance?
Source: Int J Mol Sci. 2024 Jan 25;25(3):1478. doi: 10.3390/ijms25031478 (PMC10855141; doi:10.3390/ijms25031478)
Supplement: Supplementary file 1 [file ijms-25-01478-s001.zip › CSUBST results/SCNB4/csubst_b.tsv]

branch_name	branch_id	S_sub	N_sub	N_sitewise	branch_length	is_fg	is_mg
A_carol	0	19.7358	149.3842	A8V,A13T,K14R,N18D,T35N,V37S,S39Y,H40R,N44E,Q45L,T46I,I52K,F53N,G55D,V56S,V57K,K58P,N59E,K60P,D61Y,S62P,K63E,P64F,E65R,P66E,H67W,P68F,D69K,K71M,F72M,S73P,L74P,K75D,H76I,M77A,P79S,P80K,L82N,P83R,L84E,S85F,K86N,D87I,N88S,R89L,E90I,F91L,N92L,V93D,S94A,L95D,L96F,L97S,L98D,D99S,A100G,D101K,F102Y,E103T,D104C,S105H,G106V,Y108N,T109P,C110K,L111E,V112K,K113N,N114A,P115M,K116H,E117N,K118D,D119T,A120I,N121T…	35.1644	no	no
B_bufo	1	50.7229	43.7676	S4I,I11M,A13V,S17T,S37F,S42T,S45L,T56K,E67I,V80I,N92S,S94K,T105A,K113S,A120T,H122S,F127Y,I153T,I165T,K176Q,S183T,S202A,P206T	0.7801	no	no
D_rerio	2	53.8072	27.5939	S26A,N37S,Y40F,N44K,M49L,V50I,I52L,S59G,V62I,S85T,E90K,W98H,E105Q,T109I,I129Y,Q133E,E136V,V156I,I158L,I162V,H168A,I169V,K172R,A173V,S196P,E201D,A204P	0.6154	no	no
E_electric	3	34.2453	13.7999	T5V,I11V,S59T,V125I,L143I,L149I,I167V,S202T,T205S,A208V	0.3263	no	no
Node9	4	43.1633	17.1544	A13V	0.1105	no	no
G_gallus	5	44.3116	52.5998	A8T,I11V,Y12M,S26T,S27T,E32Q,Y35I,S39Y,Y40F,S46T,L52I,V57I,N59S,K61T,V72I,K75G,H76R,D77N,L82F,S88G,L96V,R98K,F102L,E103S,T105A,F111H,R113L,D119K,S123N,D132H,V137T,L141V,A147G,V152L,I159F,I162V,K164R,L170I,T173I,R174Q,E175D,K176G,P196A,S202Q	0.9166	no	no
H_sapiens	6	30.9055	22.5595	T10D,I14V,S17T,Y35H,K37R,S39T,E47D,T48A,S49F,V74L,T90M,L96V,R107K,F111H,R113K,K118N,D119N,N121Q,S123H,K133R	0.3618	no	no
M_musculus	7	26.8850	19.3225	F29Y,D33N,S45N,K50R,E54D,E60D,V83E,R98S,H122N,E136K,I157V,L158C,I162L,I167T,S206T	0.2935	no	no
Node10	8	46.7218	43.1991	N9T,I29F,Y53I,E63D,H76D,V80I,E81T,S88E,V100L,E103S,A120L,L141V,V146L,M160L,V166I,S202E,A204P,P206S,A208V	0.5613	no	no
P_textilis	9	18.5891	10.3690	T26N,T35N,V37I,Q45H,D69E,V126F,K133M,R143W,F168L,P206S	0.1554	no	no
T_elegans	10	1.9901	1.9881	V19M,I200T	0.0203	no	no
T_rubri	11	53.4106	34.5444	S4T,H9S,F10S,S18T,K32Q,N33R,Q39H,Y40F,D45N,I52Y,N71R,I74V,Y75L,E90N,V100I,E107D,T109I,R113K,D119N,L134M,R135K,V137D,L143V,I144F,I159V,I169F,K171R,A173G,Q174N,S184T,S198A,E201D,S202N,A204D	0.7137	yes	no
Node8	12	0.0000	0.0000		0.8158	no	no
T_sirtalis	13	4.0627	0.0317		0.0205	no	no
Node1	14	12.4284	6.4541	V56L,L156I,L161V,P204S	0.0982	yes	no
Node2	15	15.8411	7.0136		0.0045	no	no
Node3	16	47.5429	65.2512	N9P,T10V,S17T,D18N,I19V,F31I,D33K,L34A,Y40H,S46T,L52I,Y53F,K61D,E63K,V72F,V74L,D77M,R79P,V80P,E81D,V83P,G84L,T86K,S88N,K89R,D90E,N91F,I93V,I95L,R98L,V100A,E101D,T105S,F111L,R113K,A124G,I126V,F127T,D132V,E136K,L143R,V146L,A147S,V152I,I162T,K177Q,G186A,D188E,A200I,E201D,P205A	1.1384	no	no
Node4	17	50.6471	31.2568		0.0000	no	no
Node5	18	52.0797	37.0998		0.0198	no	no
X_tropical	19	52.5301	39.4644	D18N,I19V,T24S,E32N,D33T,N59D,K72R,H76M,D77E,V83L,E101D,E103D,I111V,D119G,F127I,V148A,I162M,V166I,K172R	0.7064	no	no
Node7	20	60.6455	65.1614	A8N,L34V,Y35T,T48K,V57L,K71N,K75R,G84P,T86N,S88T,N91Y,I93L,I95L,S123N,L134F,M160L,L161I,T173N,E175D,E179D,G186V,E191D,G197A,A200Q,P205K	0.9960	no	no
Node6	21	0.0000	0.0000		0.3077	no	no
Root	22	0.0000	0.0000		0.0000	no	no
