# Supplementary material for: Sodium Channel β Subunits—An Additional Element in Animal Tetrodotoxin Resistance?
Source: Int J Mol Sci. 2024 Jan 25;25(3):1478. doi: 10.3390/ijms25031478 (PMC10855141; doi:10.3390/ijms25031478)
Supplement: Supplementary file 1 [file ijms-25-01478-s001.zip › CSUBST results/SCNB4/csubst_bs.tsv]

branch_id	site	S_sub	N_sub
0	0	0.9986	0.0001
0	1	0.0006	0.0001
0	2	0.9971	0.0003
0	3	0.6499	0.0003
0	4	0.0048	0.0002
0	5	0.0082	0.0000
0	6	0.6256	0.0003
0	7	0.0001	0.9997
0	8	0.9905	0.0048
0	9	0.4047	0.0120
0	10	0.9929	0.0006
0	11	0.9603	0.0004
0	12	0.0000	0.9999
0	13	0.0016	0.9983
0	14	0.9951	0.0001
0	15	0.0023	0.0000
0	16	0.0126	0.0069
0	17	0.0023	0.9975
0	18	0.0114	0.0101
0	19	0.9862	0.0002
0	20	0.0021	0.0001
0	21	0.0008	0.0000
0	22	0.9920	0.0000
0	23	0.9971	0.0001
0	24	0.0005	0.0000
0	25	0.0284	0.2426
0	26	0.0067	0.0008
0	27	0.0038	0.0000
0	28	0.0091	0.0004
0	29	0.0007	0.0000
0	30	0.9859	0.0056
0	31	0.0034	0.0016
0	32	0.9707	0.0063
0	33	0.0009	0.0059
0	34	0.0033	0.6774
0	35	0.0003	0.0000
0	36	0.0004	0.9996
0	37	0.0000	0.0000
0	38	0.0000	0.9999
0	39	0.0000	1.0000
0	40	0.0000	0.0000
0	41	0.0000	0.0000
0	42	0.0000	0.0000
0	43	0.0000	1.0000
0	44	0.0001	0.9997
0	45	0.0000	0.9999
0	46	0.0000	0.0000
0	47	0.0000	0.0000
0	48	0.0000	0.0000
0	49	0.0115	0.9719
0	50	0.0015	0.9983
0	51	0.0000	1.0000
0	52	0.0000	1.0000
0	53	0.9746	0.0045
0	54	0.0000	1.0000
0	55	0.0001	0.9997
0	56	0.0000	1.0000
0	57	0.0000	1.0000
0	58	0.0000	0.9999
0	59	0.0000	1.0000
0	60	0.0000	1.0000
0	61	0.0000	1.0000
0	62	0.0002	0.9952
0	63	0.0000	1.0000
0	64	0.0001	0.9997
0	65	0.0000	1.0000
0	66	0.0000	1.0000
0	67	0.0000	0.9999
0	68	0.0001	0.9975
0	69	0.0024	0.0039
0	70	0.0000	1.0000
0	71	0.0000	0.9999
0	72	0.0000	0.9999
0	73	0.0000	1.0000
0	74	0.0000	1.0000
0	75	0.0000	1.0000
0	76	0.0001	0.9998
0	77	0.9922	0.0051
0	78	0.0001	0.9999
0	79	0.0000	0.9998
0	80	0.0032	0.0063
0	81	0.0000	1.0000
0	82	0.0000	1.0000
0	83	0.0000	1.0000
0	84	0.0000	1.0000
0	85	0.0002	0.9993
0	86	0.0000	1.0000
0	87	0.0028	0.9970
0	88	0.0000	1.0000
0	89	0.0000	1.0000
0	90	0.0003	0.9992
0	91	0.0000	1.0000
0	92	0.0000	1.0000
0	93	0.0000	1.0000
0	94	0.0000	1.0000
0	95	0.0000	0.9999
0	96	0.0000	1.0000
0	97	0.0000	0.9999
0	98	0.0000	1.0000
0	99	0.0000	0.9999
0	100	0.0000	0.9999
0	101	0.0000	0.9999
0	102	0.0001	0.9998
0	103	0.0000	1.0000
0	104	0.0000	1.0000
0	105	0.0000	1.0000
0	106	0.0116	0.9394
0	107	0.0000	1.0000
0	108	0.0000	1.0000
0	109	0.0000	1.0000
0	110	0.0000	0.9999
0	111	0.0000	1.0000
0	112	0.0000	0.9999
0	113	0.0000	1.0000
0	114	0.0000	1.0000
0	115	0.0000	1.0000
0	116	0.0000	1.0000
0	117	0.0000	1.0000
0	118	0.0000	1.0000
0	119	0.0000	0.9999
0	120	0.0000	1.0000
0	121	0.0000	1.0000
0	122	0.0000	0.9999
0	123	0.0000	1.0000
0	124	0.0000	1.0000
0	125	0.7775	0.2143
0	126	0.0000	1.0000
0	127	0.9987	0.0001
0	128	0.0002	0.9997
0	129	0.0000	1.0000
0	130	0.0071	0.0003
0	131	0.0007	0.9983
0	132	0.0400	0.0648
0	133	0.0000	1.0000
0	134	0.0000	1.0000
0	135	0.0001	0.9998
0	136	0.0009	0.9984
0	137	0.0000	1.0000
0	138	0.0000	1.0000
0	139	0.0000	1.0000
0	140	0.0000	1.0000
0	141	0.0000	1.0000
0	142	0.0000	0.9985
0	143	0.0000	1.0000
0	144	0.0000	1.0000
0	145	0.0027	0.9972
0	146	0.0000	1.0000
0	147	0.0000	1.0000
0	148	0.0000	0.9999
0	149	0.0000	1.0000
0	150	0.0000	1.0000
0	151	0.0001	0.9997
0	152	0.9968	0.0003
0	153	0.0000	1.0000
0	154	0.0000	1.0000
0	155	0.0019	0.9975
0	156	0.0000	1.0000
0	157	0.0000	1.0000
0	158	0.0000	0.9999
0	159	0.0000	1.0000
0	160	0.7289	0.2584
0	161	0.0000	0.9999
0	162	0.0000	1.0000
0	163	0.0000	0.9999
0	164	0.0000	1.0000
0	165	0.0000	1.0000
0	166	0.0000	0.9999
0	167	0.0000	1.0000
0	168	0.0000	1.0000
0	169	0.0000	1.0000
0	170	0.0032	0.0002
0	171	0.0000	0.9999
0	172	0.0000	1.0000
0	173	0.0000	1.0000
0	174	0.0049	0.9871
0	175	0.0000	1.0000
0	176	0.0000	0.9999
0	177	0.0000	1.0000
0	178	0.0000	1.0000
0	179	0.0000	1.0000
0	180	0.0000	1.0000
0	181	0.0000	1.0000
0	182	0.0000	1.0000
0	183	0.0000	1.0000
0	184	0.0000	1.0000
0	185	0.0043	0.9954
0	186	0.0000	1.0000
0	187	0.0000	1.0000
0	188	0.0000	1.0000
0	189	0.0000	1.0000
0	190	0.0000	0.9999
0	191	0.0000	1.0000
0	192	0.0062	0.9933
0	193	0.0000	1.0000
0	194	0.0000	1.0000
0	195	0.0000	1.0000
0	196	0.0000	1.0000
0	197	0.9998	0.0001
0	198	0.5056	0.0002
0	199	0.0039	0.9961
0	200	0.0000	0.0000
0	201	0.0000	0.0000
0	202	0.0000	0.0000
0	203	0.0000	0.0000
0	204	0.0000	0.0000
0	205	0.0000	0.0000
0	206	0.0000	0.0000
0	207	0.0000	0.0000
0	208	0.0000	0.0000
0	209	0.0000	0.0000
0	210	0.0000	0.0000
0	211	0.0000	0.0000
0	212	0.0000	0.0000
0	213	0.0000	0.0000
0	214	0.0000	0.0000
0	215	0.0000	0.0000
0	216	0.0000	0.0000
0	217	0.0000	0.0000
0	218	0.0000	0.0000
0	219	0.0000	0.0000
0	220	0.0000	0.0000
1	0	0.8283	0.0028
1	1	0.7807	0.0009
1	2	0.7571	0.0072
1	3	0.0062	0.9897
1	4	0.0752	0.0015
1	5	0.3238	0.0001
1	6	0.5193	0.0028
1	7	0.3287	0.0752
1	8	0.5466	0.0182
1	9	0.0068	0.7144
1	10	0.0000	0.9106
1	11	0.1352	0.6346
1	12	0.0007	0.9894
1	13	0.0012	0.9503
1	14	0.5990	0.0010
1	15	0.7114	0.0001
1	16	0.0843	0.8038
1	17	0.1316	0.4198
1	18	0.1203	0.4347
1	19	0.0076	0.7676
1	20	0.3242	0.0016
1	21	0.8458	0.0000
1	22	0.3561	0.0000
1	23	0.3596	0.1111
1	24	0.0600	0.0001
1	25	0.0812	0.6095
1	26	0.0179	0.5796
1	27	0.0573	0.0000
1	28	0.0164	0.0009
1	29	0.8497	0.0001
1	30	0.3812	0.0013
1	31	0.1366	0.2292
1	32	0.1682	0.3152
1	33	0.1511	0.0464
1	34	0.1103	0.0706
1	35	0.0037	0.0002
1	36	0.0299	0.8716
1	37	0.0000	0.0000
1	38	0.0721	0.6853
1	39	0.0174	0.0020
1	40	0.0631	0.6428
1	41	0.1502	0.5671
1	42	0.0189	0.5246
1	43	0.4517	0.0021
1	44	0.0260	0.9644
1	45	0.1251	0.0128
1	46	0.3200	0.5395
1	47	0.6097	0.0447
1	48	0.6015	0.0117
1	49	0.6408	0.0235
1	50	0.1443	0.5002
1	51	0.2256	0.0303
1	52	0.3843	0.0074
1	53	0.0721	0.6171
1	54	0.3973	0.0001
1	55	0.0386	0.8042
1	56	0.4633	0.0698
1	57	0.0599	0.0035
1	58	0.1104	0.2127
1	59	0.1729	0.0283
1	60	0.6024	0.0480
1	61	0.6996	0.0017
1	62	0.0520	0.8665
1	63	0.7220	0.0001
1	64	0.1974	0.0227
1	65	0.0377	0.0000
1	66	0.0237	0.8558
1	67	0.1012	0.5999
1	68	0.2071	0.0669
1	69	0.1092	0.7695
1	70	0.4982	0.0411
1	71	0.3982	0.4437
1	72	0.2613	0.0659
1	73	0.0470	0.7109
1	74	0.6455	0.0552
1	75	0.2041	0.0180
1	76	0.1085	0.2351
1	77	0.0000	0.0000
1	78	0.0057	0.0000
1	79	0.0740	0.6619
1	80	0.0581	0.8631
1	81	0.3466	0.0065
1	82	0.2294	0.2036
1	83	0.1899	0.0036
1	84	0.0759	0.0027
1	85	0.1971	0.0440
1	86	0.0952	0.5579
1	87	0.1152	0.0793
1	88	0.3172	0.0023
1	89	0.1498	0.0195
1	90	0.5767	0.0130
1	91	0.0351	0.9382
1	92	0.6770	0.0598
1	93	0.0118	0.9835
1	94	0.7648	0.1045
1	95	0.2684	0.0170
1	96	0.4188	0.0018
1	97	0.1622	0.0942
1	98	0.1178	0.5854
1	99	0.1215	0.0146
1	100	0.0809	0.2051
1	101	0.0459	0.0002
1	102	0.2186	0.3386
1	103	0.3306	0.0009
1	104	0.0684	0.6833
1	105	0.8163	0.0003
1	106	0.1285	0.0074
1	107	0.3869	0.0004
1	108	0.0262	0.0007
1	109	0.1443	0.0000
1	110	0.3124	0.4738
1	111	0.1158	0.0038
1	112	0.0488	0.9322
1	113	0.0835	0.0004
1	114	0.3056	0.5880
1	115	0.5079	0.0014
1	116	0.0782	0.0002
1	117	0.7007	0.0023
1	118	0.2244	0.1984
1	119	0.0806	0.8988
1	120	0.2161	0.6242
1	121	0.0007	0.9938
1	122	0.6511	0.0480
1	123	0.0035	0.0003
1	124	0.3062	0.0020
1	125	0.4144	0.0303
1	126	0.0643	0.6782
1	127	0.7344	0.0016
1	128	0.1011	0.5573
1	129	0.0419	0.0017
1	130	0.5042	0.0031
1	131	0.1501	0.0036
1	132	0.4338	0.0200
1	133	0.0118	0.0052
1	134	0.0401	0.0026
1	135	0.0176	0.9753
1	136	0.1870	0.0219
1	137	0.0665	0.0003
1	138	0.0284	0.0006
1	139	0.7461	0.0005
1	140	0.7510	0.0130
1	141	0.0662	0.0002
1	142	0.1769	0.0054
1	143	0.1014	0.0013
1	144	0.0514	0.0044
1	145	0.0571	0.0129
1	146	0.0052	0.0007
1	147	0.0274	0.0453
1	148	0.0858	0.0022
1	149	0.0267	0.0000
1	150	0.8280	0.0000
1	151	0.3630	0.0112
1	152	0.0081	0.9833
1	153	0.7595	0.0001
1	154	0.0601	0.0003
1	155	0.1390	0.0027
1	156	0.7215	0.0069
1	157	0.7518	0.0084
1	158	0.2920	0.0046
1	159	0.5930	0.0468
1	160	0.3233	0.1220
1	161	0.2993	0.3586
1	162	0.0376	0.0020
1	163	0.5051	0.0152
1	164	0.0593	0.9024
1	165	0.2530	0.2141
1	166	0.0185	0.8521
1	167	0.3622	0.0022
1	168	0.0836	0.0018
1	169	0.0000	0.6477
1	170	0.0470	0.0032
1	171	0.0361	0.2318
1	172	0.5678	0.0852
1	173	0.0417	0.0002
1	174	0.0279	0.0311
1	175	0.0224	0.9098
1	176	0.0448	0.0028
1	177	0.6705	0.0015
1	178	0.0099	0.0414
1	179	0.5422	0.0000
1	180	0.4284	0.0010
1	181	0.6232	0.0028
1	182	0.0043	0.9410
1	183	0.5679	0.0004
1	184	0.5182	0.0003
1	185	0.6373	0.0297
1	186	0.0360	0.0004
1	187	0.0064	0.0006
1	188	0.3074	0.0006
1	189	0.3716	0.0005
1	190	0.6371	0.0619
1	191	0.0983	0.0005
1	192	0.0000	0.0000
1	193	0.0000	0.0000
1	194	0.0000	0.0000
1	195	0.0000	0.0000
1	196	0.0059	0.0185
1	197	0.8310	0.0004
1	198	0.0605	0.0020
1	199	0.0010	0.0039
1	200	0.0965	0.0027
1	201	0.0091	0.8015
1	202	0.2981	0.0010
1	203	0.4665	0.0346
1	204	0.3634	0.0854
1	205	0.0098	0.9814
1	206	0.0995	0.0007
1	207	0.0023	0.0000
1	208	0.0000	0.0000
1	209	0.0000	0.0000
1	210	0.0000	0.0000
1	211	0.0000	0.0000
1	212	0.0000	0.0000
1	213	0.0000	0.0000
1	214	0.0000	0.0000
1	215	0.0000	0.0000
1	216	0.0000	0.0000
1	217	0.0000	0.0000
1	218	0.0000	0.0000
1	219	0.0000	0.0000
1	220	0.0000	0.0000
2	0	0.8973	0.0002
2	1	0.0016	0.0001
2	2	0.4423	0.0007
2	3	0.9431	0.0330
2	4	0.2548	0.4257
2	5	0.0715	0.0000
2	6	0.1401	0.0005
2	7	0.7145	0.0106
2	8	0.0137	0.0046
2	9	0.6987	0.0222
2	10	0.6029	0.1459
2	11	0.4027	0.0024
2	12	0.0901	0.0424
2	13	0.0000	0.0003
2	14	0.3014	0.0001
2	15	0.0872	0.0000
2	16	0.8185	0.0042
2	17	0.6253	0.0351
2	18	0.1284	0.0092
2	19	0.6942	0.0010
2	20	0.0191	0.0000
2	21	0.9689	0.0000
2	22	0.0101	0.0000
2	23	0.5757	0.0001
2	24	0.0006	0.0003
2	25	0.0110	0.9461
2	26	0.0217	0.0005
2	27	0.3275	0.0000
2	28	0.9702	0.0001
2	29	0.0014	0.0000
2	30	0.0992	0.0038
2	31	0.7867	0.0882
2	32	0.1506	0.0151
2	33	0.6386	0.0007
2	34	0.0042	0.0001
2	35	0.0005	0.0000
2	36	0.0187	0.8988
2	37	0.0000	0.0000
2	38	0.6996	0.0428
2	39	0.0216	0.6635
2	40	0.0000	0.0000
2	41	0.0000	0.0000
2	42	0.0000	0.0000
2	43	0.0022	0.9958
2	44	0.0256	0.0592
2	45	0.0241	0.0009
2	46	0.6191	0.0005
2	47	0.0419	0.0002
2	48	0.0214	0.9691
2	49	0.0358	0.8874
2	50	0.0951	0.0068
2	51	0.2958	0.6399
2	52	0.0880	0.0000
2	53	0.0193	0.0003
2	54	0.8593	0.0006
2	55	0.8025	0.0153
2	56	0.0966	0.0084
2	57	0.0577	0.0000
2	58	0.0118	0.9767
2	59	0.7952	0.0024
2	60	0.1030	0.8485
2	61	0.0287	0.9423
2	62	0.0125	0.0011
2	63	0.8744	0.0000
2	64	0.0000	0.0000
2	65	0.0000	0.0000
2	66	0.0000	0.0000
2	67	0.0000	0.0000
2	68	0.0000	0.0000
2	69	0.0000	0.0000
2	70	0.0380	0.0304
2	71	0.0434	0.0027
2	72	0.5448	0.0063
2	73	0.0441	0.1434
2	74	0.7605	0.0093
2	75	0.0087	0.0000
2	76	0.0195	0.0044
2	77	0.0000	0.0000
2	78	0.0981	0.0000
2	79	0.0426	0.0029
2	80	0.3899	0.0017
2	81	0.0034	0.0001
2	82	0.6468	0.0034
2	83	0.0400	0.0000
2	84	0.0002	0.9938
2	85	0.0000	0.0000
2	86	0.0000	0.0000
2	87	0.3415	0.0040
2	88	0.0101	0.0004
2	89	0.1300	0.8279
2	90	0.0655	0.0021
2	91	0.0060	0.0000
2	92	0.0135	0.0020
2	93	0.0052	0.0000
2	94	0.4085	0.0043
2	95	0.7559	0.0011
2	96	0.0561	0.0002
2	97	0.0012	0.9971
2	98	0.7360	0.0038
2	99	0.0803	0.0305
2	100	0.5198	0.0019
2	101	0.9259	0.0000
2	102	0.1198	0.0019
2	103	0.9470	0.0000
2	104	0.0014	0.9345
2	105	0.4234	0.0000
2	106	0.7725	0.0322
2	107	0.0530	0.0000
2	108	0.0008	0.6085
2	109	0.0705	0.0000
2	110	0.9007	0.0002
2	111	0.9784	0.0002
2	112	0.7573	0.0251
2	113	0.8693	0.0000
2	114	0.0328	0.0000
2	115	0.0114	0.0000
2	116	0.0018	0.0001
2	117	0.0135	0.0004
2	118	0.0916	0.0136
2	119	0.9271	0.0002
2	120	0.0229	0.0003
2	121	0.9620	0.0000
2	122	0.0025	0.0001
2	123	0.8415	0.0000
2	124	0.3459	0.1879
2	125	0.2960	0.0005
2	126	0.8931	0.0040
2	127	0.9271	0.0001
2	128	0.0043	0.9842
2	129	0.0083	0.0001
2	130	0.8360	0.0003
2	131	0.9597	0.0001
2	132	0.0038	0.9697
2	133	0.0022	0.0006
2	134	0.8816	0.0309
2	135	0.0003	0.9994
2	136	0.5434	0.0089
2	137	0.0369	0.0001
2	138	0.0050	0.0000
2	139	0.4649	0.0001
2	140	0.0499	0.0005
2	141	0.9538	0.0001
2	142	0.0519	0.4893
2	143	0.0028	0.0023
2	144	0.0050	0.0000
2	145	0.2671	0.0009
2	146	0.0609	0.0009
2	147	0.0238	0.0002
2	148	0.0206	0.1838
2	149	0.4652	0.0000
2	150	0.9466	0.0000
2	151	0.0058	0.0004
2	152	0.8541	0.0015
2	153	0.0044	0.0000
2	154	0.9389	0.0001
2	155	0.0132	0.8272
2	156	0.3679	0.0014
2	157	0.1428	0.7983
2	158	0.0033	0.0102
2	159	0.0000	0.0000
2	160	0.0493	0.0064
2	161	0.0670	0.8429
2	162	0.8887	0.0003
2	163	0.8140	0.0007
2	164	0.8569	0.0097
2	165	0.0068	0.0006
2	166	0.3248	0.4942
2	167	0.0015	0.9977
2	168	0.0036	0.9334
2	169	0.2565	0.0005
2	170	0.0187	0.0430
2	171	0.0010	0.9355
2	172	0.0151	0.9470
2	173	0.7964	0.0120
2	174	0.0051	0.0009
2	175	0.4222	0.0017
2	176	0.0118	0.0003
2	177	0.0147	0.0000
2	178	0.0015	0.0001
2	179	0.1279	0.0000
2	180	0.8169	0.0002
2	181	0.0657	0.0003
2	182	0.1968	0.0000
2	183	0.0761	0.0005
2	184	0.0035	0.0000
2	185	0.0124	0.0000
2	186	0.9278	0.0000
2	187	0.0009	0.0000
2	188	0.0054	0.0000
2	189	0.0036	0.0000
2	190	0.0035	0.0000
2	191	0.0102	0.0000
2	192	0.0000	0.0000
2	193	0.0809	0.0000
2	194	0.9129	0.0001
2	195	0.1804	0.5433
2	196	0.3261	0.0000
2	197	0.0063	0.0013
2	198	0.0155	0.0000
2	199	0.0112	0.0000
2	200	0.0383	0.5355
2	201	0.0544	0.3800
2	202	0.0049	0.0000
2	203	0.0773	0.6064
2	204	0.1607	0.3472
2	205	0.0240	0.0000
2	206	0.0192	0.0002
2	207	0.0009	0.0033
2	208	0.0000	0.0000
2	209	0.0000	0.0000
2	210	0.0000	0.0000
2	211	0.0000	0.0000
2	212	0.0000	0.0000
2	213	0.0000	0.0000
2	214	0.0000	0.0000
2	215	0.0000	0.0000
2	216	0.0000	0.0000
2	217	0.0000	0.0000
2	218	0.0000	0.0000
2	219	0.0000	0.0000
2	220	0.0000	0.0000
3	0	0.1742	0.0002
3	1	0.0016	0.0001
3	2	0.6629	0.0007
3	3	0.2789	0.0330
3	4	0.3046	0.5790
3	5	0.0715	0.0000
3	6	0.1401	0.0005
3	7	0.6082	0.0106
3	8	0.0137	0.0046
3	9	0.2791	0.0222
3	10	0.0226	0.8548
3	11	0.5949	0.0024
3	12	0.0901	0.0424
3	13	0.0000	0.0003
3	14	0.6985	0.0001
3	15	0.0872	0.0000
3	16	0.3102	0.0042
3	17	0.4294	0.0351
3	18	0.1284	0.0092
3	19	0.6321	0.0010
3	20	0.0191	0.0000
3	21	0.0353	0.0000
3	22	0.0101	0.0000
3	23	0.5492	0.0001
3	24	0.0006	0.0003
3	25	0.7477	0.0900
3	26	0.0217	0.0005
3	27	0.6725	0.0000
3	28	0.0314	0.0001
3	29	0.0014	0.0000
3	30	0.0992	0.0038
3	31	0.1250	0.0882
3	32	0.1506	0.0151
3	33	0.6823	0.0007
3	34	0.0042	0.0001
3	35	0.0005	0.0000
3	36	0.1652	0.1176
3	37	0.0000	0.0000
3	38	0.2576	0.0428
3	39	0.0121	0.3367
3	40	0.0000	0.0000
3	41	0.0000	0.0000
3	42	0.0000	0.0000
3	43	0.0714	0.0049
3	44	0.0256	0.0592
3	45	0.0241	0.0009
3	46	0.5496	0.0005
3	47	0.0419	0.0002
3	48	0.0000	0.0338
3	49	0.2470	0.1157
3	50	0.0951	0.0068
3	51	0.1633	0.3995
3	52	0.0880	0.0000
3	53	0.0193	0.0003
3	54	0.4120	0.0006
3	55	0.2274	0.0153
3	56	0.0966	0.0084
3	57	0.0577	0.0000
3	58	0.0547	0.8366
3	59	0.2024	0.0024
3	60	0.0157	0.9600
3	61	0.2036	0.0617
3	62	0.0125	0.0011
3	63	0.1660	0.0000
3	64	0.0000	0.0000
3	65	0.0000	0.0000
3	66	0.0000	0.0000
3	67	0.0000	0.0000
3	68	0.0000	0.0000
3	69	0.0000	0.0000
3	70	0.0380	0.0304
3	71	0.0434	0.0027
3	72	0.4489	0.0063
3	73	0.0441	0.1434
3	74	0.2302	0.0093
3	75	0.0087	0.0000
3	76	0.0195	0.0044
3	77	0.0000	0.0000
3	78	0.0981	0.0000
3	79	0.0426	0.0029
3	80	0.6083	0.0017
3	81	0.0034	0.0001
3	82	0.6531	0.0034
3	83	0.0400	0.0000
3	84	0.0141	0.0063
3	85	0.0000	0.0000
3	86	0.0000	0.0000
3	87	0.6869	0.0040
3	88	0.0101	0.0004
3	89	0.0802	0.3729
3	90	0.0655	0.0021
3	91	0.0060	0.0000
3	92	0.0135	0.0020
3	93	0.0052	0.0000
3	94	0.5960	0.0043
3	95	0.6081	0.0011
3	96	0.0561	0.0002
3	97	0.0000	0.0049
3	98	0.2601	0.0038
3	99	0.0803	0.0305
3	100	0.7088	0.0019
3	101	0.0741	0.0000
3	102	0.1198	0.0019
3	103	0.0529	0.0000
3	104	0.0966	0.0799
3	105	0.7206	0.0000
3	106	0.1953	0.0322
3	107	0.0530	0.0000
3	108	0.0058	0.4083
3	109	0.0705	0.0000
3	110	0.0991	0.0002
3	111	0.0240	0.0002
3	112	0.3110	0.0251
3	113	0.1306	0.0000
3	114	0.0328	0.0000
3	115	0.0114	0.0000
3	116	0.0018	0.0001
3	117	0.0135	0.0004
3	118	0.0916	0.0136
3	119	0.1209	0.0002
3	120	0.0229	0.0003
3	121	0.0380	0.0000
3	122	0.0025	0.0001
3	123	0.5361	0.0000
3	124	0.0728	0.8157
3	125	0.7035	0.0005
3	126	0.1871	0.0040
3	127	0.0804	0.0001
3	128	0.7171	0.0793
3	129	0.0083	0.0001
3	130	0.1991	0.0003
3	131	0.0402	0.0001
3	132	0.1100	0.0463
3	133	0.0022	0.0006
3	134	0.0915	0.0309
3	135	0.1318	0.0030
3	136	0.6090	0.0089
3	137	0.0369	0.0001
3	138	0.0050	0.0000
3	139	0.8134	0.0001
3	140	0.0499	0.0005
3	141	0.2616	0.0001
3	142	0.0048	0.5736
3	143	0.0028	0.0023
3	144	0.0050	0.0000
3	145	0.7603	0.0009
3	146	0.0609	0.0009
3	147	0.0238	0.0002
3	148	0.0075	0.8228
3	149	0.6070	0.0000
3	150	0.0575	0.0000
3	151	0.0058	0.0004
3	152	0.6656	0.0015
3	153	0.0044	0.0000
3	154	0.1153	0.0001
3	155	0.1648	0.1842
3	156	0.6352	0.0014
3	157	0.4467	0.2170
3	158	0.0033	0.0102
3	159	0.0000	0.0000
3	160	0.0493	0.0064
3	161	0.4683	0.1624
3	162	0.1110	0.0003
3	163	0.2613	0.0007
3	164	0.2322	0.0097
3	165	0.0068	0.0006
3	166	0.1108	0.7268
3	167	0.4052	0.0104
3	168	0.0227	0.0701
3	169	0.8375	0.0005
3	170	0.0187	0.0430
3	171	0.0116	0.0646
3	172	0.0330	0.1608
3	173	0.1916	0.0120
3	174	0.0051	0.0009
3	175	0.5762	0.0017
3	176	0.0118	0.0003
3	177	0.0147	0.0000
3	178	0.0015	0.0001
3	179	0.1279	0.0000
3	180	0.2524	0.0002
3	181	0.0657	0.0003
3	182	0.8033	0.0000
3	183	0.0761	0.0005
3	184	0.0035	0.0000
3	185	0.0124	0.0000
3	186	0.0722	0.0000
3	187	0.0009	0.0000
3	188	0.0054	0.0000
3	189	0.0036	0.0000
3	190	0.0035	0.0000
3	191	0.0102	0.0000
3	192	0.0000	0.0000
3	193	0.0809	0.0000
3	194	0.1064	0.0001
3	195	0.2549	0.4594
3	196	0.7061	0.0000
3	197	0.0063	0.0013
3	198	0.0155	0.0000
3	199	0.0112	0.0000
3	200	0.1826	0.4653
3	201	0.0284	0.7157
3	202	0.0049	0.0000
3	203	0.0404	0.4145
3	204	0.0858	0.6623
3	205	0.0240	0.0000
3	206	0.0192	0.0002
3	207	0.0000	0.9967
3	208	0.0000	0.0000
3	209	0.0000	0.0000
3	210	0.0000	0.0000
3	211	0.0000	0.0000
3	212	0.0000	0.0000
3	213	0.0000	0.0000
3	214	0.0000	0.0000
3	215	0.0000	0.0000
3	216	0.0000	0.0000
3	217	0.0000	0.0000
3	218	0.0000	0.0000
3	219	0.0000	0.0000
3	220	0.0000	0.0000
4	0	0.3303	0.0006
4	1	0.0044	0.0002
4	2	0.5807	0.0023
4	3	0.4413	0.0866
4	4	0.2479	0.4928
4	5	0.2279	0.0000
4	6	0.3427	0.0014
4	7	0.6705	0.0342
4	8	0.0342	0.1904
4	9	0.2280	0.4452
4	10	0.3474	0.2140
4	11	0.4697	0.0114
4	12	0.0578	0.8458
4	13	0.0000	0.0037
4	14	0.4049	0.0002
4	15	0.5242	0.0000
4	16	0.6235	0.0174
4	17	0.4893	0.1738
4	18	0.3052	0.0388
4	19	0.7464	0.0034
4	20	0.3814	0.0003
4	21	0.0583	0.0000
4	22	0.0268	0.0000
4	23	0.6519	0.0004
4	24	0.0017	0.0037
4	25	0.6334	0.1651
4	26	0.1200	0.0045
4	27	0.4189	0.0000
4	28	0.0524	0.0003
4	29	0.0041	0.0000
4	30	0.2788	0.0214
4	31	0.1310	0.4222
4	32	0.2855	0.0854
4	33	0.7253	0.0027
4	34	0.0108	0.0010
4	35	0.0014	0.0000
4	36	0.2894	0.2119
4	37	0.0000	0.0000
4	38	0.2948	0.2544
4	39	0.0432	0.4493
4	40	0.0000	0.0000
4	41	0.0000	0.0000
4	42	0.0000	0.0000
4	43	0.1380	0.0073
4	44	0.0458	0.3180
4	45	0.0652	0.0062
4	46	0.6578	0.0043
4	47	0.1391	0.0016
4	48	0.0007	0.0657
4	49	0.4455	0.1990
4	50	0.1945	0.0230
4	51	0.2397	0.5266
4	52	0.2053	0.0007
4	53	0.0588	0.0030
4	54	0.5976	0.0052
4	55	0.3640	0.0430
4	56	0.2400	0.0282
4	57	0.2933	0.0013
4	58	0.1110	0.5004
4	59	0.3101	0.0122
4	60	0.0601	0.7821
4	61	0.3410	0.1143
4	62	0.0299	0.0043
4	63	0.2870	0.0000
4	64	0.0000	0.0000
4	65	0.0000	0.0000
4	66	0.0000	0.0000
4	67	0.0000	0.0000
4	68	0.0000	0.0000
4	69	0.0000	0.0000
4	70	0.0683	0.3352
4	71	0.0985	0.0089
4	72	0.4878	0.0225
4	73	0.0892	0.3907
4	74	0.2944	0.1653
4	75	0.0282	0.0000
4	76	0.0476	0.0193
4	77	0.0000	0.0000
4	78	0.4423	0.0001
4	79	0.1036	0.0104
4	80	0.4578	0.0067
4	81	0.0127	0.0011
4	82	0.6867	0.0096
4	83	0.1284	0.0001
4	84	0.0317	0.0091
4	85	0.0000	0.0000
4	86	0.0000	0.0000
4	87	0.4767	0.0210
4	88	0.0251	0.0010
4	89	0.0941	0.6169
4	90	0.2473	0.0179
4	91	0.0159	0.0001
4	92	0.0347	0.0059
4	93	0.0145	0.0001
4	94	0.4747	0.0132
4	95	0.7524	0.0037
4	96	0.1935	0.0006
4	97	0.0000	0.0098
4	98	0.3769	0.0190
4	99	0.1837	0.1106
4	100	0.6514	0.0122
4	101	0.1343	0.0001
4	102	0.2926	0.0082
4	103	0.0963	0.0001
4	104	0.2151	0.1480
4	105	0.5741	0.0000
4	106	0.2671	0.1393
4	107	0.3221	0.0001
4	108	0.0092	0.4972
4	109	0.1983	0.0000
4	110	0.1746	0.0010
4	111	0.0410	0.0020
4	112	0.4182	0.2088
4	113	0.2224	0.0001
4	114	0.1106	0.0000
4	115	0.0370	0.0002
4	116	0.0051	0.0002
4	117	0.0332	0.0011
4	118	0.2109	0.0723
4	119	0.2246	0.0015
4	120	0.0542	0.0010
4	121	0.0619	0.0000
4	122	0.0085	0.0012
4	123	0.6838	0.0001
4	124	0.4893	0.2901
4	125	0.3931	0.0045
4	126	0.3103	0.0197
4	127	0.1372	0.0002
4	128	0.4603	0.1540
4	129	0.0218	0.0004
4	130	0.3288	0.0011
4	131	0.0709	0.0003
4	132	0.2810	0.0940
4	133	0.0103	0.0091
4	134	0.1231	0.2444
4	135	0.2264	0.0052
4	136	0.6177	0.0370
4	137	0.1309	0.0002
4	138	0.0135	0.0001
4	139	0.6246	0.0002
4	140	0.1642	0.0031
4	141	0.4553	0.0001
4	142	0.0593	0.5680
4	143	0.0078	0.0173
4	144	0.0212	0.0002
4	145	0.3763	0.0033
4	146	0.1918	0.0102
4	147	0.0724	0.0008
4	148	0.0455	0.2990
4	149	0.5700	0.0000
4	150	0.1035	0.0000
4	151	0.0173	0.0015
4	152	0.5648	0.0036
4	153	0.0192	0.0000
4	154	0.2157	0.0002
4	155	0.2895	0.3053
4	156	0.4542	0.0041
4	157	0.4342	0.3488
4	158	0.0085	0.0485
4	159	0.0000	0.0001
4	160	0.1098	0.0249
4	161	0.4589	0.2669
4	162	0.1815	0.0007
4	163	0.4790	0.0083
4	164	0.3790	0.0340
4	165	0.0195	0.0023
4	166	0.1881	0.6595
4	167	0.4782	0.0213
4	168	0.0597	0.1331
4	169	0.4150	0.0016
4	170	0.0185	0.6575
4	171	0.0264	0.1068
4	172	0.0715	0.3810
4	173	0.2812	0.0932
4	174	0.0130	0.0051
4	175	0.4757	0.0047
4	176	0.0357	0.0035
4	177	0.0492	0.0002
4	178	0.0042	0.0002
4	179	0.3279	0.0000
4	180	0.4317	0.0007
4	181	0.2042	0.0012
4	182	0.2859	0.0001
4	183	0.2994	0.0101
4	184	0.0158	0.0000
4	185	0.0327	0.0000
4	186	0.1230	0.0001
4	187	0.0027	0.0001
4	188	0.0147	0.0001
4	189	0.0143	0.0000
4	190	0.0174	0.0000
4	191	0.0336	0.0001
4	192	0.0000	0.0000
4	193	0.2627	0.0001
4	194	0.1979	0.0003
4	195	0.2706	0.4996
4	196	0.4587	0.0000
4	197	0.0188	0.0141
4	198	0.0506	0.0002
4	199	0.0504	0.0000
4	200	0.1630	0.4990
4	201	0.0839	0.5536
4	202	0.0142	0.0001
4	203	0.1175	0.5081
4	204	0.2757	0.4582
4	205	0.0631	0.0000
4	206	0.0540	0.0007
4	207	0.0018	0.0036
4	208	0.0000	0.0000
4	209	0.0000	0.0000
4	210	0.0000	0.0000
4	211	0.0000	0.0000
4	212	0.0000	0.0000
4	213	0.0000	0.0000
4	214	0.0000	0.0000
4	215	0.0000	0.0000
4	216	0.0000	0.0000
4	217	0.0000	0.0000
4	218	0.0000	0.0000
4	219	0.0000	0.0000
4	220	0.0000	0.0000
5	0	0.8771	0.0001
5	1	0.0072	0.0000
5	2	0.1664	0.0005
5	3	0.7522	0.0009
5	4	0.2370	0.0006
5	5	0.2603	0.0000
5	6	0.5197	0.0005
5	7	0.0234	0.9116
5	8	0.3089	0.1603
5	9	0.6459	0.2033
5	10	0.0194	0.9569
5	11	0.0000	0.9814
5	12	0.0109	0.0000
5	13	0.1162	0.7669
5	14	0.6371	0.0000
5	15	0.0931	0.0000
5	16	0.4131	0.1296
5	17	0.1949	0.4719
5	18	0.0352	0.3066
5	19	0.3263	0.0035
5	20	0.0540	0.0001
5	21	0.0046	0.0000
5	22	0.1311	0.0000
5	23	0.5540	0.0003
5	24	0.0133	0.0004
5	25	0.0723	0.6299
5	26	0.0026	0.9198
5	27	0.1223	0.0000
5	28	0.0188	0.0007
5	29	0.0033	0.0000
5	30	0.6246	0.0061
5	31	0.0010	0.8412
5	32	0.1499	0.3605
5	33	0.7834	0.0296
5	34	0.0003	0.9928
5	35	0.0005	0.0000
5	36	0.3796	0.4308
5	37	0.0000	0.0000
5	38	0.0027	0.9744
5	39	0.0004	0.9707
5	40	0.0000	0.0000
5	41	0.0000	0.0000
5	42	0.0000	0.0000
5	43	0.6084	0.0001
5	44	0.6151	0.3603
5	45	0.3169	0.5820
5	46	0.0000	0.0000
5	47	0.0000	0.0000
5	48	0.0000	0.0000
5	49	0.0994	0.2098
5	50	0.2884	0.6614
5	51	0.1949	0.5284
5	52	0.1604	0.1587
5	53	0.0992	0.7340
5	54	0.9209	0.0000
5	55	0.0082	0.9581
5	56	0.0598	0.5773
5	57	0.0821	0.0010
5	58	0.0282	0.9004
5	59	0.4457	0.1626
5	60	0.0142	0.9624
5	61	0.2338	0.0005
5	62	0.0240	0.1281
5	63	0.3788	0.0000
5	64	0.0000	0.0000
5	65	0.0000	0.0000
5	66	0.0000	0.0000
5	67	0.0000	0.0000
5	68	0.0000	0.0000
5	69	0.0000	0.0000
5	70	0.0000	0.0000
5	71	0.0095	0.8865
5	72	0.0006	0.9989
5	73	0.1720	0.4322
5	74	0.0025	0.9962
5	75	0.0003	0.9984
5	76	0.0191	0.9632
5	77	0.1795	0.6180
5	78	0.9326	0.0000
5	79	0.3905	0.2728
5	80	0.0811	0.1905
5	81	0.0222	0.9309
5	82	0.5014	0.0194
5	83	0.0244	0.0013
5	84	0.1066	0.0001
5	85	0.3558	0.1066
5	86	0.0593	0.9281
5	87	0.0291	0.9441
5	88	0.0222	0.0050
5	89	0.1156	0.4164
5	90	0.2649	0.1255
5	91	0.0173	0.0001
5	92	0.1728	0.0238
5	93	0.0301	0.0000
5	94	0.1906	0.0867
5	95	0.0167	0.9732
5	96	0.2530	0.0001
5	97	0.0842	0.5538
5	98	0.3120	0.0059
5	99	0.9001	0.0410
5	100	0.0355	0.0761
5	101	0.0001	0.9999
5	102	0.0553	0.7531
5	103	0.3066	0.0000
5	104	0.0327	0.7093
5	105	0.2599	0.0000
5	106	0.4816	0.1257
5	107	0.2267	0.0000
5	108	0.0077	0.0000
5	109	0.0789	0.0000
5	110	0.0552	0.8620
5	111	0.4201	0.0015
5	112	0.0001	0.9998
5	113	0.5519	0.0000
5	114	0.0279	0.0000
5	115	0.4388	0.0001
5	116	0.0232	0.0000
5	117	0.0654	0.0006
5	118	0.0004	0.9984
5	119	0.6874	0.0525
5	120	0.0000	0.0000
5	121	0.0027	0.0000
5	122	0.0367	0.7850
5	123	0.0058	0.0001
5	124	0.0600	0.0003
5	125	0.1782	0.0597
5	126	0.0649	0.0745
5	127	0.0291	0.0000
5	128	0.3694	0.5939
5	129	0.0379	0.0001
5	130	0.8642	0.0006
5	131	0.0003	0.9989
5	132	0.3826	0.0566
5	133	0.0038	0.0000
5	134	0.1403	0.0006
5	135	0.5821	0.0387
5	136	0.0016	0.9981
5	137	0.0401	0.0000
5	138	0.0077	0.0000
5	139	0.7537	0.0000
5	140	0.0107	0.8239
5	141	0.9882	0.0000
5	142	0.2057	0.0061
5	143	0.0315	0.0003
5	144	0.2292	0.0002
5	145	0.0372	0.1363
5	146	0.0000	0.9996
5	147	0.0776	0.0002
5	148	0.1603	0.0025
5	149	0.8732	0.0000
5	150	0.2264	0.0000
5	151	0.0004	0.9973
5	152	0.8294	0.0017
5	153	0.8690	0.0000
5	154	0.5320	0.0000
5	155	0.3716	0.0104
5	156	0.2606	0.0073
5	157	0.4907	0.0152
5	158	0.0000	0.9998
5	159	0.0000	0.0106
5	160	0.8013	0.1435
5	161	0.1480	0.7496
5	162	0.0191	0.0002
5	163	0.0103	0.9532
5	164	0.2083	0.6389
5	165	0.0425	0.0691
5	166	0.1839	0.3662
5	167	0.0715	0.0018
5	168	0.2358	0.0008
5	169	0.0056	0.9382
5	170	0.0278	0.0017
5	171	0.0196	0.0147
5	172	0.0009	0.9948
5	173	0.0066	0.9764
5	174	0.2897	0.6219
5	175	0.0001	0.9997
5	176	0.0380	0.0054
5	177	0.1180	0.0002
5	178	0.0024	0.0007
5	179	0.4245	0.0000
5	180	0.2127	0.0000
5	181	0.9021	0.0005
5	182	0.0429	0.0000
5	183	0.3811	0.0000
5	184	0.4923	0.0000
5	185	0.9303	0.0019
5	186	0.9254	0.0000
5	187	0.0017	0.0003
5	188	0.0192	0.0000
5	189	0.5343	0.0000
5	190	0.0475	0.0010
5	191	0.4302	0.0000
5	192	0.0000	0.0000
5	193	0.3514	0.0000
5	194	0.5063	0.0004
5	195	0.0072	0.9910
5	196	0.0189	0.0000
5	197	0.0128	0.0000
5	198	0.1575	0.0002
5	199	0.9971	0.0003
5	200	0.4583	0.0324
5	201	0.0025	0.9025
5	202	0.0411	0.0000
5	203	0.5317	0.4356
5	204	0.2651	0.0604
5	205	0.9482	0.0025
5	206	0.5150	0.0001
5	207	0.0072	0.0000
5	208	0.0000	0.0000
5	209	0.0000	0.0000
5	210	0.0000	0.0000
5	211	0.0000	0.0000
5	212	0.0000	0.0000
5	213	0.0000	0.0000
5	214	0.0000	0.0000
5	215	0.0000	0.0000
5	216	0.0000	0.0000
5	217	0.0000	0.0000
5	218	0.0000	0.0000
5	219	0.0000	0.0000
5	220	0.0000	0.0000
6	0	0.8421	0.0003
6	1	0.0016	0.0001
6	2	0.3294	0.0004
6	3	0.0703	0.0002
6	4	0.0243	0.0003
6	5	0.0278	0.0000
6	6	0.0499	0.0005
6	7	0.0124	0.0021
6	8	0.0486	0.0199
6	9	0.0008	0.9432
6	10	0.0419	0.0057
6	11	0.0361	0.0006
6	12	0.0008	0.0000
6	13	0.1564	0.7198
6	14	0.4208	0.0001
6	15	0.0095	0.0000
6	16	0.1074	0.8237
6	17	0.0100	0.5943
6	18	0.0143	0.0167
6	19	0.0614	0.0010
6	20	0.0068	0.0001
6	21	0.0015	0.0000
6	22	0.0150	0.0000
6	23	0.0387	0.0002
6	24	0.0015	0.0001
6	25	0.0735	0.0124
6	26	0.0050	0.0011
6	27	0.3196	0.0000
6	28	0.0031	0.3203
6	29	0.0014	0.0000
6	30	0.6685	0.0002
6	31	0.0130	0.0063
6	32	0.0316	0.3815
6	33	0.0483	0.0017
6	34	0.0016	0.7879
6	35	0.0004	0.0000
6	36	0.0521	0.6480
6	37	0.0000	0.0000
6	38	0.0416	0.6408
6	39	0.0029	0.0005
6	40	0.0000	0.0000
6	41	0.0000	0.0000
6	42	0.0000	0.0000
6	43	0.6194	0.0002
6	44	0.0706	0.3998
6	45	0.5797	0.0086
6	46	0.0636	0.5658
6	47	0.0011	0.9327
6	48	0.0074	0.6636
6	49	0.0325	0.4886
6	50	0.0670	0.0149
6	51	0.0901	0.0207
6	52	0.7042	0.0481
6	53	0.0384	0.3760
6	54	0.0278	0.0000
6	55	0.2795	0.5970
6	56	0.0509	0.0156
6	57	0.0167	0.0005
6	58	0.6452	0.0043
6	59	0.0997	0.4141
6	60	0.0677	0.0143
6	61	0.0231	0.0001
6	62	0.0075	0.0205
6	63	0.4040	0.0000
6	64	0.0000	0.0000
6	65	0.0000	0.0000
6	66	0.0000	0.0000
6	67	0.0000	0.0000
6	68	0.0000	0.0000
6	69	0.0000	0.0000
6	70	0.0417	0.0053
6	71	0.0394	0.0065
6	72	0.2113	0.6453
6	73	0.1486	0.6550
6	74	0.5479	0.0149
6	75	0.4658	0.0172
6	76	0.0169	0.0017
6	77	0.3696	0.0167
6	78	0.9623	0.0000
6	79	0.0188	0.0302
6	80	0.7920	0.0198
6	81	0.8585	0.0026
6	82	0.4853	0.0285
6	83	0.0065	0.0000
6	84	0.8614	0.0001
6	85	0.6645	0.0040
6	86	0.0609	0.0246
6	87	0.0115	0.0141
6	88	0.0079	0.0005
6	89	0.0000	0.8275
6	90	0.4515	0.0039
6	91	0.0051	0.0001
6	92	0.7220	0.0024
6	93	0.0054	0.0000
6	94	0.6858	0.0070
6	95	0.0262	0.9209
6	96	0.3574	0.0003
6	97	0.0452	0.2321
6	98	0.0607	0.0008
6	99	0.0243	0.0163
6	100	0.0100	0.0033
6	101	0.0352	0.0001
6	102	0.4091	0.0148
6	103	0.0399	0.0002
6	104	0.1433	0.0091
6	105	0.0245	0.0000
6	106	0.0375	0.8409
6	107	0.0158	0.0001
6	108	0.0040	0.0001
6	109	0.0112	0.0000
6	110	0.0807	0.8391
6	111	0.0498	0.0005
6	112	0.0318	0.6079
6	113	0.0433	0.0001
6	114	0.0062	0.0000
6	115	0.0403	0.0003
6	116	0.0025	0.0001
6	117	0.0057	0.9780
6	118	0.0692	0.8931
6	119	0.4876	0.0337
6	120	0.0004	0.9759
6	121	0.0034	0.0090
6	122	0.0690	0.9018
6	123	0.0006	0.0000
6	124	0.0117	0.0002
6	125	0.0339	0.0074
6	126	0.0117	0.0019
6	127	0.0056	0.0001
6	128	0.0016	0.0019
6	129	0.8105	0.0009
6	130	0.0209	0.0002
6	131	0.0059	0.0001
6	132	0.0222	0.7942
6	133	0.9461	0.0001
6	134	0.0286	0.0001
6	135	0.0725	0.0883
6	136	0.0747	0.0027
6	137	0.0032	0.0001
6	138	0.0040	0.0001
6	139	0.3297	0.0000
6	140	0.0159	0.0143
6	141	0.5989	0.0001
6	142	0.0351	0.0008
6	143	0.0039	0.0004
6	144	0.0167	0.0005
6	145	0.0117	0.0102
6	146	0.0008	0.0002
6	147	0.6362	0.0013
6	148	0.0187	0.0004
6	149	0.0483	0.0000
6	150	0.0515	0.0000
6	151	0.0064	0.0014
6	152	0.7901	0.0011
6	153	0.4774	0.0000
6	154	0.5789	0.0001
6	155	0.4680	0.0008
6	156	0.2306	0.1186
6	157	0.1491	0.0689
6	158	0.0032	0.0006
6	159	0.5074	0.0791
6	160	0.0421	0.0041
6	161	0.0272	0.3205
6	162	0.0069	0.0003
6	163	0.4872	0.0052
6	164	0.0970	0.0242
6	165	0.0020	0.0295
6	166	0.0151	0.3910
6	167	0.0118	0.0003
6	168	0.0185	0.0007
6	169	0.0503	0.0021
6	170	0.0106	0.0005
6	171	0.0084	0.0011
6	172	0.7378	0.0038
6	173	0.6289	0.0005
6	174	0.0055	0.0080
6	175	0.0479	0.0024
6	176	0.0098	0.0004
6	177	0.0146	0.0002
6	178	0.0013	0.0001
6	179	0.0356	0.0000
6	180	0.0191	0.0001
6	181	0.0189	0.0003
6	182	0.2089	0.0001
6	183	0.0277	0.0000
6	184	0.4551	0.0001
6	185	0.0137	0.0000
6	186	0.0077	0.0000
6	187	0.0008	0.0001
6	188	0.0049	0.0001
6	189	0.5528	0.0000
6	190	0.0046	0.0001
6	191	0.0346	0.0001
6	192	0.0000	0.0000
6	193	0.4237	0.0000
6	194	0.0183	0.0001
6	195	0.0719	0.0002
6	196	0.0036	0.0000
6	197	0.0041	0.0000
6	198	0.0183	0.0003
6	199	0.0009	0.0000
6	200	0.5537	0.0020
6	201	0.0145	0.0166
6	202	0.2058	0.0001
6	203	0.0417	0.0025
6	204	0.7241	0.0005
6	205	0.0579	0.4185
6	206	0.0305	0.0001
6	207	0.0344	0.0049
6	208	0.0000	0.0000
6	209	0.0000	0.0000
6	210	0.0000	0.0000
6	211	0.0000	0.0000
6	212	0.0000	0.0000
6	213	0.0000	0.0000
6	214	0.0000	0.0000
6	215	0.0000	0.0000
6	216	0.0000	0.0000
6	217	0.0000	0.0000
6	218	0.0000	0.0000
6	219	0.0000	0.0000
6	220	0.0000	0.0000
7	0	0.1746	0.0003
7	1	0.0016	0.0001
7	2	0.6948	0.0004
7	3	0.0703	0.0002
7	4	0.0243	0.0003
7	5	0.0278	0.0000
7	6	0.0499	0.0005
7	7	0.0124	0.0021
7	8	0.0486	0.0199
7	9	0.0676	0.1201
7	10	0.0419	0.0057
7	11	0.0361	0.0006
7	12	0.0008	0.0000
7	13	0.3660	0.3396
7	14	0.5791	0.0001
7	15	0.0095	0.0000
7	16	0.3859	0.1781
7	17	0.1116	0.6365
7	18	0.0143	0.0167
7	19	0.0614	0.0010
7	20	0.0068	0.0001
7	21	0.0015	0.0000
7	22	0.0150	0.0000
7	23	0.0387	0.0002
7	24	0.0015	0.0001
7	25	0.0735	0.0124
7	26	0.0050	0.0011
7	27	0.6804	0.0000
7	28	0.0008	0.7178
7	29	0.0014	0.0000
7	30	0.3313	0.0002
7	31	0.0130	0.0063
7	32	0.0226	0.6256
7	33	0.0483	0.0017
7	34	0.0033	0.2280
7	35	0.0004	0.0000
7	36	0.0339	0.4185
7	37	0.0000	0.0000
7	38	0.1368	0.3882
7	39	0.0029	0.0005
7	40	0.0000	0.0000
7	41	0.0000	0.0000
7	42	0.0000	0.0000
7	43	0.3804	0.0002
7	44	0.0302	0.6272
7	45	0.4173	0.0086
7	46	0.2150	0.4825
7	47	0.0187	0.0769
7	48	0.0621	0.4556
7	49	0.0251	0.5660
7	50	0.0670	0.0149
7	51	0.0901	0.0207
7	52	0.3295	0.0481
7	53	0.0126	0.6650
7	54	0.0278	0.0000
7	55	0.1134	0.5888
7	56	0.0509	0.0156
7	57	0.0167	0.0005
7	58	0.3505	0.0043
7	59	0.0737	0.6705
7	60	0.0677	0.0143
7	61	0.0231	0.0001
7	62	0.0075	0.0205
7	63	0.6584	0.0000
7	64	0.0000	0.0000
7	65	0.0000	0.0000
7	66	0.0000	0.0000
7	67	0.0000	0.0000
7	68	0.0000	0.0000
7	69	0.0000	0.0000
7	70	0.0417	0.0053
7	71	0.0394	0.0065
7	72	0.1065	0.6809
7	73	0.0757	0.3933
7	74	0.4372	0.0149
7	75	0.5169	0.0172
7	76	0.0169	0.0017
7	77	0.6136	0.0167
7	78	0.0749	0.0000
7	79	0.0188	0.0302
7	80	0.3425	0.0198
7	81	0.2360	0.0026
7	82	0.0031	0.9854
7	83	0.0065	0.0000
7	84	0.1535	0.0001
7	85	0.4118	0.0040
7	86	0.0609	0.0246
7	87	0.0115	0.0141
7	88	0.0079	0.0005
7	89	0.1851	0.3441
7	90	0.5446	0.0039
7	91	0.0051	0.0001
7	92	0.2790	0.0024
7	93	0.0054	0.0000
7	94	0.3150	0.0070
7	95	0.2880	0.1113
7	96	0.6590	0.0003
7	97	0.0168	0.9080
7	98	0.0607	0.0008
7	99	0.0243	0.0163
7	100	0.0100	0.0033
7	101	0.0352	0.0001
7	102	0.5816	0.0148
7	103	0.0399	0.0002
7	104	0.1433	0.0091
7	105	0.0245	0.0000
7	106	0.1310	0.1600
7	107	0.0158	0.0001
7	108	0.0040	0.0001
7	109	0.0112	0.0000
7	110	0.3761	0.2173
7	111	0.0498	0.0005
7	112	0.0601	0.3936
7	113	0.0433	0.0001
7	114	0.0062	0.0000
7	115	0.0403	0.0003
7	116	0.0025	0.0001
7	117	0.0962	0.0240
7	118	0.2404	0.1140
7	119	0.7303	0.0337
7	120	0.0249	0.0339
7	121	0.0001	0.9912
7	122	0.3764	0.2096
7	123	0.0006	0.0000
7	124	0.0117	0.0002
7	125	0.0339	0.0074
7	126	0.0117	0.0019
7	127	0.0056	0.0001
7	128	0.0016	0.0019
7	129	0.1928	0.0009
7	130	0.0209	0.0002
7	131	0.0059	0.0001
7	132	0.1171	0.2074
7	133	0.0583	0.0001
7	134	0.0286	0.0001
7	135	0.0155	0.9156
7	136	0.0747	0.0027
7	137	0.0032	0.0001
7	138	0.0040	0.0001
7	139	0.6922	0.0000
7	140	0.0159	0.0143
7	141	0.4055	0.0001
7	142	0.0351	0.0008
7	143	0.0039	0.0004
7	144	0.0167	0.0005
7	145	0.0117	0.0102
7	146	0.0008	0.0002
7	147	0.5020	0.0013
7	148	0.0187	0.0004
7	149	0.0483	0.0000
7	150	0.0515	0.0000
7	151	0.0064	0.0014
7	152	0.2162	0.0011
7	153	0.5645	0.0000
7	154	0.4338	0.0001
7	155	0.5621	0.0008
7	156	0.0587	0.8825
7	157	0.0017	0.9568
7	158	0.0032	0.0006
7	159	0.5872	0.0791
7	160	0.0421	0.0041
7	161	0.0627	0.7636
7	162	0.0069	0.0003
7	163	0.5076	0.0052
7	164	0.0970	0.0242
7	165	0.0020	0.0295
7	166	0.0092	0.8538
7	167	0.0118	0.0003
7	168	0.0185	0.0007
7	169	0.0503	0.0021
7	170	0.0106	0.0005
7	171	0.0084	0.0011
7	172	0.3691	0.0038
7	173	0.3943	0.0005
7	174	0.0055	0.0080
7	175	0.0479	0.0024
7	176	0.0098	0.0004
7	177	0.0146	0.0002
7	178	0.0013	0.0001
7	179	0.0356	0.0000
7	180	0.0191	0.0001
7	181	0.0189	0.0003
7	182	0.7912	0.0001
7	183	0.0277	0.0000
7	184	0.7006	0.0001
7	185	0.0137	0.0000
7	186	0.0077	0.0000
7	187	0.0008	0.0001
7	188	0.0049	0.0001
7	189	0.4657	0.0000
7	190	0.0046	0.0001
7	191	0.0346	0.0001
7	192	0.0000	0.0000
7	193	0.5914	0.0000
7	194	0.0183	0.0001
7	195	0.0719	0.0002
7	196	0.0036	0.0000
7	197	0.0041	0.0000
7	198	0.0183	0.0003
7	199	0.0009	0.0000
7	200	0.4443	0.0020
7	201	0.0145	0.0166
7	202	0.7940	0.0001
7	203	0.0417	0.0025
7	204	0.3403	0.0005
7	205	0.0254	0.6834
7	206	0.0305	0.0001
7	207	0.0344	0.0049
7	208	0.0000	0.0000
7	209	0.0000	0.0000
7	210	0.0000	0.0000
7	211	0.0000	0.0000
7	212	0.0000	0.0000
7	213	0.0000	0.0000
7	214	0.0000	0.0000
7	215	0.0000	0.0000
7	216	0.0000	0.0000
7	217	0.0000	0.0000
7	218	0.0000	0.0000
7	219	0.0000	0.0000
7	220	0.0000	0.0000
8	0	0.2870	0.0004
8	1	0.0088	0.0001
8	2	0.4031	0.0010
8	3	0.6563	0.0011
8	4	0.2522	0.0009
8	5	0.7943	0.0000
8	6	0.4815	0.0010
8	7	0.1660	0.1293
8	8	0.0246	0.9413
8	9	0.3216	0.2972
8	10	0.3771	0.0507
8	11	0.3897	0.0689
8	12	0.0117	0.0000
8	13	0.1317	0.7539
8	14	0.4782	0.0001
8	15	0.1013	0.0000
8	16	0.5377	0.2619
8	17	0.0923	0.8267
8	18	0.0462	0.3134
8	19	0.3603	0.0045
8	20	0.0604	0.0001
8	21	0.0060	0.0000
8	22	0.1422	0.0000
8	23	0.5625	0.0005
8	24	0.0147	0.0005
8	25	0.2238	0.4058
8	26	0.1318	0.0830
8	27	0.3637	0.0000
8	28	0.0038	0.9661
8	29	0.0047	0.0000
8	30	0.4538	0.0063
8	31	0.0480	0.1790
8	32	0.1406	0.4771
8	33	0.3087	0.0312
8	34	0.0084	0.4568
8	35	0.0010	0.0000
8	36	0.0465	0.8872
8	37	0.0000	0.0000
8	38	0.2289	0.6080
8	39	0.0104	0.0303
8	40	0.0000	0.0000
8	41	0.0000	0.0000
8	42	0.0000	0.0000
8	43	0.4739	0.0003
8	44	0.2249	0.5216
8	45	0.3261	0.4324
8	46	0.0951	0.7754
8	47	0.1152	0.1510
8	48	0.1123	0.7612
8	49	0.0284	0.8723
8	50	0.1331	0.7634
8	51	0.2926	0.4871
8	52	0.0027	0.9925
8	53	0.1105	0.6989
8	54	0.2107	0.0000
8	55	0.1590	0.7348
8	56	0.1641	0.4419
8	57	0.0960	0.0015
8	58	0.3824	0.1111
8	59	0.0662	0.8487
8	60	0.1509	0.3676
8	61	0.2490	0.0006
8	62	0.0056	0.8785
8	63	0.5614	0.0000
8	64	0.0000	0.0000
8	65	0.0000	0.0000
8	66	0.0000	0.0000
8	67	0.0000	0.0000
8	68	0.0000	0.0000
8	69	0.0000	0.0000
8	70	0.1812	0.2446
8	71	0.1529	0.1356
8	72	0.1154	0.8178
8	73	0.2056	0.5473
8	74	0.4005	0.1977
8	75	0.0041	0.9917
8	76	0.1910	0.2001
8	77	0.1249	0.7136
8	78	0.1474	0.0000
8	79	0.0719	0.7178
8	80	0.0242	0.9558
8	81	0.3969	0.0727
8	82	0.6972	0.0472
8	83	0.0306	0.0014
8	84	0.2420	0.0001
8	85	0.5027	0.1100
8	86	0.0672	0.7531
8	87	0.0074	0.8980
8	88	0.0297	0.0055
8	89	0.0068	0.9642
8	90	0.4195	0.1288
8	91	0.0222	0.0001
8	92	0.3504	0.0262
8	93	0.0353	0.0000
8	94	0.3625	0.0928
8	95	0.4644	0.1480
8	96	0.4412	0.0004
8	97	0.1312	0.5444
8	98	0.6590	0.0067
8	99	0.0115	0.9708
8	100	0.0440	0.0789
8	101	0.5298	0.0003
8	102	0.1144	0.7532
8	103	0.6778	0.0002
8	104	0.3214	0.4989
8	105	0.2746	0.0000
8	106	0.5315	0.2470
8	107	0.2353	0.0001
8	108	0.0116	0.0001
8	109	0.0883	0.0000
8	110	0.3148	0.3770
8	111	0.5768	0.0020
8	112	0.2212	0.4970
8	113	0.5474	0.0001
8	114	0.0338	0.0000
8	115	0.4436	0.0004
8	116	0.0255	0.0001
8	117	0.1474	0.0246
8	118	0.3460	0.1525
8	119	0.0116	0.9815
8	120	0.1036	0.0476
8	121	0.0060	0.0090
8	122	0.4621	0.3602
8	123	0.0064	0.0001
8	124	0.0707	0.0005
8	125	0.1977	0.0664
8	126	0.0740	0.0763
8	127	0.0345	0.0001
8	128	0.0138	0.7700
8	129	0.2168	0.0010
8	130	0.7373	0.0007
8	131	0.0984	0.0056
8	132	0.4293	0.2421
8	133	0.0618	0.0001
8	134	0.8385	0.0006
8	135	0.3619	0.1210
8	136	0.4234	0.0151
8	137	0.0430	0.0001
8	138	0.0116	0.0000
8	139	0.4439	0.0000
8	140	0.0146	0.8168
8	141	0.4936	0.0000
8	142	0.2288	0.0068
8	143	0.0351	0.0007
8	144	0.2384	0.0007
8	145	0.0238	0.8656
8	146	0.0080	0.0643
8	147	0.8497	0.0014
8	148	0.1749	0.0029
8	149	0.9446	0.0000
8	150	0.7873	0.0000
8	151	0.0489	0.0443
8	152	0.3315	0.0028
8	153	0.6269	0.0000
8	154	0.5224	0.0001
8	155	0.5296	0.0112
8	156	0.3459	0.1242
8	157	0.5098	0.0830
8	158	0.0159	0.0031
8	159	0.0073	0.9146
8	160	0.2485	0.1467
8	161	0.1306	0.5088
8	162	0.0258	0.0005
8	163	0.4725	0.0529
8	164	0.2100	0.5909
8	165	0.0052	0.9060
8	166	0.0579	0.7308
8	167	0.0815	0.0021
8	168	0.2455	0.0015
8	169	0.4647	0.0730
8	170	0.0378	0.0022
8	171	0.0275	0.0158
8	172	0.4870	0.0745
8	173	0.5351	0.0249
8	174	0.0245	0.3806
8	175	0.2053	0.0135
8	176	0.0470	0.0058
8	177	0.1292	0.0004
8	178	0.0037	0.0007
8	179	0.5701	0.0000
8	180	0.2249	0.0001
8	181	0.1818	0.0008
8	182	0.2339	0.0001
8	183	0.3900	0.0000
8	184	0.6464	0.0000
8	185	0.1249	0.0019
8	186	0.0811	0.0000
8	187	0.0025	0.0004
8	188	0.0240	0.0000
8	189	0.5220	0.0000
8	190	0.0516	0.0011
8	191	0.4350	0.0001
8	192	0.0000	0.0000
8	193	0.4974	0.0000
8	194	0.6259	0.0005
8	195	0.5926	0.0322
8	196	0.0224	0.0000
8	197	0.0168	0.0000
8	198	0.1701	0.0005
8	199	0.0090	0.0003
8	200	0.4856	0.0342
8	201	0.0144	0.8584
8	202	0.2300	0.0002
8	203	0.1508	0.5840
8	204	0.4549	0.0609
8	205	0.0307	0.9048
8	206	0.4857	0.0002
8	207	0.0012	0.9957
8	208	0.0000	0.0000
8	209	0.0000	0.0000
8	210	0.0000	0.0000
8	211	0.0000	0.0000
8	212	0.0000	0.0000
8	213	0.0000	0.0000
8	214	0.0000	0.0000
8	215	0.0000	0.0000
8	216	0.0000	0.0000
8	217	0.0000	0.0000
8	218	0.0000	0.0000
8	219	0.0000	0.0000
8	220	0.0000	0.0000
9	0	0.0011	0.0000
9	1	0.0003	0.0000
9	2	0.0031	0.0001
9	3	0.6487	0.0001
9	4	0.0031	0.0001
9	5	0.0041	0.0000
9	6	0.6267	0.0002
9	7	0.5324	0.0006
9	8	0.0051	0.0002
9	9	0.6702	0.0059
[truncated: 3,084 more rows]
