# Supplementary material for: Sodium Channel β Subunits—An Additional Element in Animal Tetrodotoxin Resistance?
Source: Int J Mol Sci. 2024 Jan 25;25(3):1478. doi: 10.3390/ijms25031478 (PMC10855141; doi:10.3390/ijms25031478)
Supplement: Supplementary file 1 [file ijms-25-01478-s001.zip › CSUBST results/SCNB4/csubst_cb_2.tsv]

branch_id_1	branch_id_2	dist_bl	dist_node_num	branch_num_fg	branch_num_mg	is_fg	is_mf	is_mg	omegaCany2any	omegaCany2dif	omegaCany2spe	omegaCdif2any	omegaCdif2dif	omegaCdif2spe	omegaCspe2any	omegaCspe2dif	omegaCspe2spe	dNCany2any	dNCany2dif	dNCany2spe	dNCdif2any	dNCdif2dif	dNCdif2spe	dNCspe2any	dNCspe2dif	dNCspe2spe	dSCany2any	dSCany2dif	dSCany2spe	dSCdif2any	dSCdif2dif	dSCdif2spe	dSCspe2any	dSCspe2dif	dSCspe2spe	OCNCoD	OCSCoD	OCN_linreg_residual	OCS_linreg_residual	N_sub_1	N_sub_2	S_sub_1	S_sub_2	OCNany2any	OCNany2dif	OCNany2spe	OCNdif2any	OCNdif2dif	OCNdif2spe
0	1	37.3186	5.0000	0	0	N	N	N	1.4409	1.5541	1.1260	3.4417	3.1505	9.5790	0.7733	0.5767	0.9254	0.7353	0.7441	0.6496	0.7287	0.7380	0.6042	0.7467	0.7554	0.6902	0.5103	0.4788	0.5769	0.2117	0.2342	0.0631	0.9657	1.3100	0.7458	0.0895	0.5700	-0.4370	0.2807	149.3842	43.7676	19.7358	50.7229	29.1155	26.7240	2.3914	18.2280	17.1770	1.0510
0	2	37.5565	7.0000	0	0	N	N	N	1.0054	1.0025	0.6670	1.4269	1.3982	1.6914	0.6321	0.5497	0.0120	0.9198	0.9583	0.5554	1.0183	1.0091	1.1339	0.7491	0.8640	0.0107	0.9149	0.9560	0.8328	0.7136	0.7217	0.6704	1.1852	1.5719	0.8931	0.0613	0.4362	-0.8779	-0.0084	149.3842	27.5939	19.7358	53.8072	22.2856	20.9986	1.2870	15.6462	14.3719	1.2743
0	3	37.5565	7.0000	0	0	N	N	N	0.8307	0.7598	0.4894	1.5403	1.3556	75.7211	0.3072	0.2279	0.1148	0.5282	0.5619	0.2024	0.6438	0.6681	0.3309	0.2952	0.3316	0.0665	0.6358	0.7395	0.4136	0.4180	0.4928	0.0044	0.9610	1.4554	0.5795	0.0373	0.2610	-0.5338	-0.3778	149.3842	13.7999	19.7358	34.2453	8.7191	8.4059	0.3132	7.1026	6.8395	0.2631
0	4	37.4460	6.0000	0	0	N	N	N	0.8717	0.7762	0.8722	0.8989	0.8180	1.9932	0.8036	0.6757	0.1942	0.5577	0.5770	0.3677	0.5858	0.5827	0.6268	0.4998	0.5645	0.0901	0.6398	0.7434	0.4215	0.6517	0.7123	0.3145	0.6220	0.8353	0.4638	0.0649	0.2692	-0.4376	-0.4281	149.3842	17.1544	19.7358	43.1633	12.0836	11.3474	0.7363	8.5363	7.8871	0.6492
0	5	36.3028	2.0000	0	0	N	N	N	2.1825	5.1886	0.6938	3.6783	4.9838	1.7142	1.5325	4.7965	0.3417	1.0464	1.0855	0.6945	0.9712	0.9455	1.3189	1.1228	1.2381	0.3622	0.4794	0.2092	1.0010	0.2640	0.1897	0.7694	0.7327	0.2581	1.0600	0.0711	2.4792	-1.3438	2.0631	149.3842	52.5998	19.7358	44.3116	43.6972	40.7961	2.9011	20.4525	18.5389	1.9137
0	6	36.8641	4.0000	0	0	N	N	N	1.6703	3.6654	0.4019	3.0323	2.7489	8.4002	0.9681	30.3454	0.0217	0.6729	0.7063	0.3542	0.6765	0.6724	0.7294	0.6672	0.7649	0.0257	0.4029	0.1927	0.8814	0.2231	0.2446	0.0868	0.6891	0.0252	1.1819	0.0526	2.0090	-0.7527	0.9776	149.3842	22.5595	19.7358	30.9055	15.9512	15.1543	0.7968	9.9002	9.1342	0.7661
0	7	36.8641	4.0000	0	0	N	N	N	2.2302	2.7427	0.0188	5.3822	5.2153	0.2964	0.9589	0.9580	0.0044	0.6770	0.7465	0.0071	0.7567	0.8140	0.0124	0.5413	0.6235	0.0022	0.3035	0.2722	0.3752	0.1406	0.1561	0.0417	0.5645	0.6509	0.5008	0.0010	0.6036	-1.4321	0.1415	149.3842	19.3225	19.7358	26.8850	14.8920	14.8774	0.0146	10.4847	10.4725	0.0122
0	8	36.3028	3.0000	0	0	N	N	N	1.8924	2.9926	0.1204	2.9283	3.1608	0.4502	1.2136	2.9166	0.0487	0.7720	0.8469	0.0785	0.8754	0.9277	0.1514	0.6533	0.7473	0.0357	0.4080	0.2830	0.6519	0.2989	0.2935	0.3363	0.5383	0.2562	0.7331	0.0100	1.1801	-2.7166	1.0352	149.3842	43.1991	19.7358	46.7218	31.1393	30.8309	0.3084	18.8736	18.6538	0.2198
0	9	35.1689	2.0000	0	0	N	N	N	2.8236	6.4955	1.0403	6.0546	6.8304	1.6198	1.9014	30.7373	0.9891	0.4866	0.5085	0.3310	0.8979	0.9140	0.5215	0.3557	0.3630	0.3144	0.1723	0.0783	0.3182	0.1483	0.1338	0.3219	0.1871	0.0118	0.3179	0.0917	2.6203	-0.0819	0.6193	149.3842	10.3690	19.7358	18.5891	6.2435	5.7188	0.5247	2.7808	2.7145	0.0663
0	10	35.2672	3.0000	0	0	N	N	N	6.6841	4.5661	0.1624	0.5692	0.5587	0.1902	1729.5229	1661.1523	0.1249	0.5784	0.6583	0.0002	0.1862	0.2010	0.0022	0.6106	0.6981	0.0001	0.0865	0.1442	0.0011	0.3271	0.3598	0.0114	0.0004	0.0004	0.0007	0.0000	0.0052	-0.0977	-0.0220	149.3842	1.9881	19.7358	1.9901	1.0064	1.0063	0.0000	0.0246	0.0246	0.0000
0	11	37.4460	6.0000	1	0	N	N	N	1.1572	1.4450	0.5711	1.2148	1.3246	1.0282	1.1081	1.6277	0.0727	0.8349	0.8643	0.5540	0.7978	0.7765	1.0690	0.8994	1.0275	0.0687	0.7215	0.5981	0.9701	0.6567	0.5862	1.0397	0.8117	0.6312	0.9440	0.0672	0.8044	-0.8522	0.7643	149.3842	34.5444	19.7358	53.4106	24.9049	23.3378	1.5672	15.1013	13.6341	1.4672
0	13	35.2672	3.0000	0	0	N	N	N	0.1274	14.8919	0.0053	10.3257	59.7767	0.1932	0.0295	305.6324	0.0027	0.2765	0.3018	0.0284	0.6445	0.6632	0.1180	0.0862	0.0960	0.0154	2.1707	0.0203	5.3627	0.0624	0.0111	0.6106	2.9167	0.0003	5.6694	0.0096	1613.4818	-0.0016	1.3035	149.3842	0.0317	19.7358	4.0627	0.0181	0.0179	0.0002	0.0143	0.0143	0.0001
0	14	35.1689	2.0000	1	0	N	N	N	3.2444	2.8504	1.0857	3.1281	3.1529	1.7092	6.9783	37.0793	0.8207	0.4683	0.5221	0.0869	0.9006	0.9203	0.4037	0.2832	0.3268	0.0546	0.1443	0.1832	0.0801	0.2879	0.2919	0.2362	0.0406	0.0088	0.0666	0.0235	0.2639	-0.3500	-0.1083	149.3842	6.4541	19.7358	12.4284	4.7163	4.6081	0.1082	2.7192	2.6727	0.0465
0	19	37.3186	5.0000	0	0	N	N	N	1.4988	2.3198	0.4213	1.4387	1.8497	0.4137	1.5931	90.3893	0.2691	0.7073	0.7455	0.3331	0.7501	0.7683	0.5057	0.6316	0.7020	0.1745	0.4720	0.3214	0.7906	0.5214	0.4154	1.2223	0.3965	0.0078	0.6486	0.0455	1.1628	-1.4461	1.0411	149.3842	39.4644	19.7358	52.5301	26.9737	25.7995	1.1742	18.2872	17.4336	0.8536
0	20	36.3226	4.0000	0	0	N	N	N	2.0975	2.3713	0.9603	2.8982	2.8616	3.0535	1.5051	1.7451	0.3881	1.0211	1.0757	0.5282	1.1663	1.1730	1.0783	0.8765	0.9724	0.2330	0.4868	0.4537	0.5501	0.4024	0.4099	0.3531	0.5823	0.5572	0.6003	0.0545	0.6351	-2.1719	0.4355	149.3842	65.1614	19.7358	60.6455	47.7529	45.2859	2.4670	27.2060	25.4470	1.7590
1	2	3.0100	5.0000	0	0	N	N	N	0.3991	0.3089	1.1352	0.5406	0.4729	1.3327	0.1702	0.0331	0.9968	0.3687	0.2991	0.9433	0.4513	0.4006	1.0241	0.1826	0.0463	0.8555	0.9240	0.9684	0.8310	0.8348	0.8472	0.7684	1.0732	1.3971	0.8583	0.3820	0.4096	1.0560	-0.1179	43.7676	27.5939	50.7229	53.8072	5.8906	4.2623	1.6283	4.9940	4.0734	0.9206
1	3	3.0100	5.0000	0	0	N	N	N	0.4730	0.4735	0.2297	0.3948	0.3909	0.2504	0.6523	0.5932	0.2523	0.2849	0.3057	0.1173	0.2159	0.2270	0.0929	0.4563	0.5239	0.1454	0.6023	0.6456	0.5105	0.5468	0.5808	0.3708	0.6995	0.8833	0.5766	0.0477	0.3732	-0.1576	-0.1585	43.7676	13.7999	50.7229	34.2453	3.0520	2.9131	0.1389	1.6487	1.5897	0.0590
1	4	2.8995	4.0000	0	0	N	N	N	0.5033	0.4456	0.9952	0.4385	0.4768	0.1838	0.6763	0.3538	2.1730	0.3234	0.2838	0.6510	0.2894	0.3022	0.1469	0.4134	0.2296	1.2754	0.6425	0.6369	0.6542	0.6601	0.6337	0.7996	0.6113	0.6489	0.5869	0.2766	0.4849	0.5652	0.1324	43.7676	17.1544	50.7229	43.1633	4.7281	3.7036	1.0245	3.0750	2.9470	0.1279
1	5	1.7959	4.0000	0	0	N	N	N	0.7687	0.6888	1.3282	0.8645	0.7780	1.7465	0.6356	0.5642	1.0041	0.5280	0.4715	0.9180	0.6030	0.5385	1.2776	0.4264	0.3706	0.6813	0.6868	0.6845	0.6912	0.6975	0.6921	0.7315	0.6708	0.6569	0.6785	0.2819	0.5177	1.9754	0.3650	43.7676	52.5998	50.7229	44.3116	16.0896	12.5511	3.5384	10.5690	8.6143	1.9547
1	6	2.3572	4.0000	0	0	N	N	N	0.8199	0.6299	2.3190	0.8097	0.7713	0.8658	0.8130	0.3285	3.7585	0.4802	0.4823	0.4642	0.5391	0.5727	0.1825	0.3626	0.2815	0.7363	0.5856	0.7657	0.2002	0.6658	0.7425	0.2108	0.4460	0.8568	0.1959	0.1275	0.1221	0.1349	-1.0840	43.7676	22.5595	50.7229	30.9055	8.4743	7.5162	0.9581	6.3390	6.1540	0.1850
1	7	2.3572	4.0000	0	0	N	N	N	0.8425	1.0813	0.4547	1.0206	1.1303	0.7673	0.6660	0.8614	0.1654	0.5067	0.5225	0.3884	0.4890	0.4753	0.6334	0.5436	0.6321	0.1432	0.6015	0.4832	0.8542	0.4791	0.4205	0.8255	0.8162	0.7338	0.8659	0.0990	0.8272	-0.0592	0.8183	43.7676	19.3225	50.7229	26.8850	8.3746	7.6203	0.7543	5.4602	4.8449	0.6153
1	8	1.7959	3.0000	0	0	N	N	N	0.7009	0.6225	1.0105	0.7241	0.6935	1.0023	0.6617	0.4780	1.1039	0.4737	0.4621	0.5526	0.4933	0.4984	0.4427	0.4420	0.3961	0.6402	0.6759	0.7423	0.5469	0.6812	0.7187	0.4416	0.6680	0.8287	0.5800	0.1765	0.3791	0.8105	-0.3042	43.7676	43.1991	50.7229	46.7218	15.3354	13.0352	2.3002	9.8816	9.0650	0.8166
1	9	2.9388	6.0000	0	0	N	N	N	0.7358	0.6013	0.0316	0.4260	0.4297	0.0062	4.7692	3.5029	0.1085	0.3955	0.4369	0.0052	0.3405	0.3681	0.0026	0.5465	0.6425	0.0087	0.5376	0.7265	0.1633	0.7994	0.8565	0.4233	0.1146	0.1834	0.0798	0.0013	0.1134	-0.3308	-0.5553	43.7676	10.3690	50.7229	18.5891	3.4496	3.4453	0.0043	2.1762	2.1749	0.0013
1	10	3.0370	7.0000	0	0	N	N	N	0.6959	0.5408	0.0058	0.0652	0.0594	0.0332	1.1478	0.5568	0.0016	0.3763	0.4189	0.0001	0.0229	0.0248	0.0001	1.0415	1.2280	0.0000	0.5408	0.7745	0.0115	0.3514	0.4168	0.0034	0.9073	2.2056	0.0156	0.0000	0.0065	-0.0426	-0.0732	43.7676	1.9881	50.7229	1.9901	0.4389	0.4389	0.0000	0.0175	0.0174	0.0000
1	11	2.8995	4.0000	1	0	N	N	N	0.4363	0.6273	0.0264	0.6058	0.7373	0.0372	0.2650	0.3965	0.0198	0.3641	0.4033	0.0327	0.3872	0.4177	0.0383	0.3097	0.3661	0.0263	0.8344	0.6430	1.2367	0.6392	0.5666	1.0310	1.1684	0.9233	1.3274	0.0096	0.9153	-0.6414	1.4484	43.7676	34.5444	50.7229	53.4106	7.3195	7.2499	0.0697	5.4596	5.4162	0.0434
1	13	3.0370	7.0000	0	0	N	N	N	3.6738	3.0565	0.1199	3.5107	3.3871	0.4167	1.7783	0.9640	0.0775	0.2385	0.2710	0.0013	0.2917	0.3321	0.0014	0.0531	0.0599	0.0012	0.0649	0.0887	0.0112	0.0831	0.0980	0.0033	0.0299	0.0622	0.0152	0.0007	0.0558	-0.0011	-0.0076	43.7676	0.0317	50.7229	4.0627	0.0116	0.0116	0.0000	0.0110	0.0110	0.0000
1	14	2.9388	6.0000	1	0	N	N	N	0.6467	1.0534	0.0694	1.0124	1.3252	0.0937	0.2153	0.3768	0.0302	0.2722	0.2954	0.0483	0.3170	0.3377	0.0652	0.1286	0.1478	0.0211	0.4209	0.2804	0.6962	0.3131	0.2549	0.6959	0.5974	0.3922	0.6963	0.0170	1.2665	-0.1513	0.4808	43.7676	6.4541	50.7229	12.4284	1.8804	1.8490	0.0314	1.6689	1.6427	0.0261
1	15	2.9343	5.0000	0	0	N	N	N	0.6035	0.6972	0.0995	0.6645	0.7484	0.0841	0.3283	0.4986	0.0980	0.2890	0.3144	0.0531	0.3363	0.3599	0.0564	0.1427	0.1603	0.0480	0.4789	0.4509	0.5339	0.5061	0.4809	0.6710	0.4346	0.3216	0.4898	0.0182	0.6031	-0.1770	0.1659	43.7676	7.0136	50.7229	15.8411	2.2320	2.1922	0.0398	1.9630	1.9374	0.0256
1	16	1.7959	4.0000	0	0	N	N	N	0.7632	0.7135	0.6426	0.8418	0.8855	0.3608	0.6433	0.4702	0.8368	0.5587	0.5873	0.3560	0.6973	0.7346	0.2962	0.3792	0.3762	0.3939	0.7320	0.8230	0.5540	0.8284	0.8296	0.8209	0.5895	0.8000	0.4707	0.0855	0.3440	-0.3320	-0.5309	43.7676	65.2512	50.7229	47.5429	18.0720	16.6484	1.4236	12.7248	12.2650	0.4598
1	17	1.7959	3.0000	0	0	N	N	N	0.5372	0.5302	0.6199	0.6114	0.6065	0.6599	0.3912	0.3874	0.5836	0.3991	0.3875	0.4748	0.4675	0.4632	0.5083	0.2778	0.2361	0.4463	0.7429	0.7309	0.7660	0.7645	0.7636	0.7703	0.7102	0.6095	0.7647	0.1875	0.5404	0.7206	0.5055	43.7676	31.2568	50.7229	50.6471	11.8591	9.9864	1.8726	8.8828	7.9600	0.9229
1	18	1.7761	2.0000	0	0	N	N	N	0.6522	0.6396	0.7691	0.7652	0.7520	0.8912	0.4377	0.4327	0.6657	0.4848	0.4697	0.5850	0.5891	0.5795	0.6819	0.3079	0.2604	0.5053	0.7433	0.7344	0.7606	0.7699	0.7706	0.7652	0.7035	0.6018	0.7592	0.1878	0.5337	0.9265	0.4834	43.7676	37.0998	50.7229	52.0797	15.2025	12.7991	2.4034	11.6211	10.3572	1.2639
2	5	1.8691	6.0000	0	0	N	N	N	0.5039	0.5192	0.5116	0.6725	0.7254	0.0968	0.2948	0.2035	0.7453	0.5341	0.5259	0.5917	0.6764	0.7288	0.0980	0.3370	0.2116	0.9059	1.0599	1.0130	1.1566	1.0058	1.0047	1.0116	1.1433	1.0394	1.2153	0.1592	0.5531	0.3857	0.5727	27.5939	52.5998	53.8072	44.3116	9.5916	8.2741	1.3175	7.0535	6.9687	0.0848
2	6	2.4304	6.0000	0	0	N	N	N	0.5563	1.1383	0.1421	1.0312	1.9094	0.1282	0.0701	0.1005	0.0923	0.4185	0.4461	0.2161	0.6051	0.6324	0.3217	0.0729	0.0624	0.1206	0.7522	0.3919	1.5203	0.5868	0.3312	2.5104	1.0394	0.6214	1.3061	0.0660	1.8201	-0.1511	1.7168	27.5939	22.5595	53.8072	30.9055	4.2920	4.0262	0.2658	4.0299	3.8420	0.1878
2	7	2.4304	6.0000	0	0	N	N	N	0.8250	0.8755	0.0828	0.8377	0.8069	0.2750	0.7848	1.6864	0.0585	0.5984	0.6734	0.0524	0.6496	0.7071	0.0575	0.5005	0.6017	0.0476	0.7254	0.7692	0.6322	0.7755	0.8763	0.2090	0.6377	0.3568	0.8140	0.0107	0.3862	-0.4943	-0.1258	27.5939	19.3225	53.8072	26.8850	5.7099	5.6495	0.0604	4.0695	4.0376	0.0318
2	8	1.8691	5.0000	0	0	N	N	N	0.4486	0.4778	0.3926	0.6450	0.6562	0.3462	0.2078	0.1757	0.4370	0.5114	0.5128	0.5017	0.6816	0.7168	0.2986	0.2639	0.1777	0.6328	1.1400	1.0734	1.2779	1.0568	1.0924	0.8624	1.2703	1.0113	1.4480	0.1424	0.5751	0.2309	0.7242	27.5939	43.1991	53.8072	46.7218	8.3906	7.3445	1.0460	6.6258	6.3815	0.2443
2	9	3.0120	8.0000	0	0	N	N	N	0.8322	1.0347	0.4321	1.3930	1.4119	1.1545	0.0674	0.0891	0.0825	0.8221	0.8533	0.5659	1.1257	1.1473	0.8998	0.0843	0.0772	0.1216	0.9879	0.8247	1.3096	0.8081	0.8126	0.7794	1.2514	0.8665	1.4744	0.0807	0.8057	-0.0928	0.5084	27.5939	10.3690	53.8072	18.5891	4.1352	3.8263	0.3089	4.0116	3.7311	0.2804
2	10	3.1102	9.0000	0	0	N	N	N	0.0082	0.0063	0.4787	0.0161	0.0138	3.0335	0.0002	0.0001	0.0227	0.0141	0.0151	0.0052	0.0209	0.0218	0.0100	0.0004	0.0004	0.0004	1.7187	2.3978	0.0108	1.2951	1.5809	0.0033	2.5135	4.8035	0.0161	0.0407	0.0018	-0.0006	-0.2119	27.5939	1.9881	53.8072	1.9901	0.0100	0.0096	0.0004	0.0099	0.0095	0.0004
2	11	0.7259	2.0000	1	0	N	N	N	0.6000	0.4446	1.7448	0.7660	0.7177	0.6869	0.5409	0.2562	1.7477	0.5611	0.5715	0.5134	0.8189	0.8796	0.0997	0.4198	0.3683	0.5888	0.9352	1.2854	0.2942	1.0691	1.2257	0.1452	0.7762	1.4372	0.3369	0.1952	0.1251	0.5918	-3.0095	27.5939	34.5444	53.8072	53.4106	8.9434	7.4828	1.4606	4.6205	4.5768	0.0438
2	13	3.1102	9.0000	0	0	N	N	N	0.0233	0.0095	18.4132	0.0211	0.0091	82.6354	0.0464	0.0234	1.0820	0.0428	0.0243	0.2105	0.0565	0.0297	0.3389	0.0127	0.0120	0.0179	1.8344	2.5627	0.0114	2.6723	3.2623	0.0041	0.2742	0.5119	0.0166	0.9512	0.0018	0.0004	-0.2302	27.5939	0.0317	53.8072	4.0627	0.0011	0.0005	0.0005	0.0010	0.0005	0.0005
2	14	3.0120	8.0000	1	0	N	N	N	0.6550	0.4376	2.5740	0.7290	0.4668	9.2292	0.1558	0.3115	0.1116	0.4807	0.3512	1.5410	0.6264	0.4410	2.5104	0.0854	0.0869	0.0774	0.7338	0.8026	0.5987	0.8592	0.9448	0.2720	0.5480	0.2789	0.6935	0.5357	0.3798	0.4736	-0.0709	27.5939	6.4541	53.8072	12.4284	1.8816	1.2253	0.6564	1.7916	1.1484	0.6432
2	15	3.0075	7.0000	0	0	N	N	N	0.4994	0.4505	0.8349	0.5849	0.5130	1.6105	0.1232	0.1483	0.1383	0.4288	0.4017	0.6626	0.5436	0.4997	1.0222	0.0928	0.0883	0.1164	0.8587	0.8917	0.7936	0.9294	0.9739	0.6347	0.7535	0.5954	0.8421	0.1913	0.4504	0.1251	0.0163	27.5939	7.0136	53.8072	15.8411	1.9715	1.6549	0.3166	1.8628	1.5683	0.2945
2	16	1.8691	6.0000	0	0	N	N	N	0.5140	0.5733	0.3454	0.6780	0.7229	0.3372	0.3456	0.3498	0.3604	0.6071	0.6258	0.4715	0.6941	0.7210	0.3936	0.4906	0.4843	0.5205	1.1810	1.0917	1.3649	1.0238	0.9974	1.1672	1.4195	1.3845	1.4441	0.1042	0.6073	-0.0326	0.9094	27.5939	65.2512	53.8072	47.5429	11.6803	10.5781	1.1021	7.6429	7.2874	0.3555
2	17	1.8691	5.0000	0	0	N	N	N	0.4503	0.4263	0.5293	0.5438	0.5405	0.5088	0.2693	0.2054	0.5376	0.5059	0.5012	0.5375	0.6624	0.6738	0.5399	0.2622	0.1930	0.5359	1.1235	1.1755	1.0156	1.2179	1.2467	1.0610	0.9738	0.9400	0.9968	0.1615	0.4164	0.3102	-0.1318	27.5939	31.2568	53.8072	50.6471	7.4008	6.3717	1.0292	5.9013	5.4905	0.4109
2	18	1.8493	4.0000	0	0	N	N	N	0.4281	0.4058	0.5045	0.5231	0.5207	0.4816	0.2528	0.1936	0.5150	0.4766	0.4715	0.5110	0.6309	0.6423	0.5090	0.2448	0.1799	0.5124	1.1134	1.1619	1.0129	1.2062	1.2335	1.0568	0.9682	0.9291	0.9950	0.1606	0.4213	0.3081	-0.1035	27.5939	37.0998	53.8072	52.0797	7.4769	6.4425	1.0345	5.9423	5.5349	0.4074
2	19	2.8453	5.0000	0	0	N	N	N	0.4600	0.5824	0.5339	0.5006	0.5700	0.3896	0.4342	0.6198	0.6992	0.4007	0.3580	0.7518	0.3668	0.3530	0.5231	0.4788	0.3708	1.0045	0.8710	0.6147	1.4081	0.7328	0.6193	1.3426	1.1026	0.5983	1.4368	0.2553	1.0931	0.6551	1.6620	27.5939	39.4644	53.8072	52.5301	6.1655	4.9114	1.2540	3.9385	3.4805	0.4580
2	20	1.8493	4.0000	0	0	N	N	N	0.4485	0.4196	0.6403	0.5765	0.5373	0.9860	0.2830	0.2436	0.5199	0.4957	0.4684	0.6933	0.6271	0.6101	0.8177	0.3202	0.2578	0.6151	1.1053	1.1163	1.0829	1.0879	1.1354	0.8293	1.1313	1.0582	1.1831	0.2052	0.4728	0.7001	0.1884	27.5939	65.1614	53.8072	60.6455	9.5776	7.9471	1.6305	6.9303	6.1876	0.7427
3	5	1.5800	6.0000	0	0	N	N	N	0.6888	0.5588	1.4933	0.6791	0.6792	0.2446	0.6977	0.3446	2.1326	0.4645	0.4174	0.7762	0.4192	0.4506	0.0904	0.5370	0.3567	1.2508	0.6744	0.7470	0.5198	0.6173	0.6635	0.3696	0.7697	1.0350	0.5865	0.2809	0.3273	0.6978	-0.3857	13.7999	52.5998	34.2453	44.3116	5.7129	4.4601	1.2528	3.1730	3.1133	0.0597
3	6	2.1413	6.0000	0	0	N	N	N	0.2827	0.2487	0.2338	0.3226	0.2975	0.7331	0.1678	0.1320	0.1193	0.1697	0.1838	0.0706	0.2099	0.2214	0.0963	0.0853	0.0950	0.0452	0.6002	0.7392	0.3021	0.6507	0.7442	0.1314	0.5081	0.7192	0.3786	0.0549	0.1906	-0.0531	-0.5480	13.7999	22.5595	34.2453	30.9055	1.1773	1.1161	0.0612	0.9864	0.9448	0.0416
3	7	2.1413	6.0000	0	0	N	N	N	0.3333	0.5531	0.0543	0.5161	0.5181	0.2908	0.2352	0.5433	0.0330	0.2269	0.2506	0.0634	0.1991	0.2118	0.0747	0.2871	0.3452	0.0518	0.6809	0.4530	1.1669	0.3857	0.4088	0.2571	1.2204	0.6354	1.5724	0.0366	1.2076	-0.0907	1.0157	13.7999	19.3225	34.2453	26.8850	1.4660	1.4143	0.0517	0.8791	0.8483	0.0307
3	8	1.5800	5.0000	0	0	N	N	N	0.5121	0.4030	1.2014	0.4618	0.4598	0.3089	0.5901	0.2897	1.7005	0.3837	0.3203	0.7841	0.3373	0.3552	0.1563	0.4610	0.2531	1.2215	0.7493	0.7948	0.6526	0.7305	0.7724	0.5059	0.7812	0.8735	0.7183	0.3875	0.3863	0.7882	-0.1939	13.7999	43.1991	34.2453	46.7218	4.3271	3.1186	1.2085	2.3766	2.2777	0.0989
3	9	2.7229	8.0000	0	0	N	N	N	0.5849	0.5097	0.1553	0.5068	0.4933	0.2655	0.6439	1.5339	0.0603	0.2611	0.2908	0.0303	0.3198	0.3487	0.0418	0.0986	0.1161	0.0126	0.4465	0.5705	0.1952	0.6311	0.7069	0.1576	0.1532	0.0757	0.2082	0.0134	0.1688	-0.0783	-0.2400	13.7999	10.3690	34.2453	18.5891	0.9329	0.9205	0.0123	0.8394	0.8290	0.0103
3	10	2.8211	9.0000	0	0	N	N	N	0.0132	0.0109	0.0035	0.0129	0.0116	0.0101	0.0105	0.0056	0.0016	0.0190	0.0213	0.0000	0.0272	0.0296	0.0001	0.0003	0.0003	0.0000	1.4409	1.9578	0.0115	2.1022	2.5518	0.0053	0.0246	0.0551	0.0166	0.0002	0.0021	-0.0009	-0.1705	13.7999	1.9881	34.2453	1.9901	0.0093	0.0093	0.0000	0.0093	0.0093	0.0000
3	11	0.4367	2.0000	1	0	N	N	N	0.5975	0.4765	1.7132	0.7548	0.7069	0.8036	0.5413	0.2650	2.0234	0.5253	0.6180	0.1589	0.9106	0.9858	0.0925	0.2408	0.2682	0.1732	0.8792	1.2970	0.0928	1.2063	1.3946	0.1151	0.4448	1.0119	0.0856	0.0650	0.0380	-0.2232	-3.8162	13.7999	34.5444	34.2453	53.4106	6.1815	5.8042	0.3773	4.5522	4.5133	0.0390
3	13	2.8211	9.0000	0	0	N	N	N	0.0152	0.0095	0.1269	0.0141	0.0094	0.0993	0.0277	0.0187	0.0593	0.0261	0.0203	0.0744	0.0336	0.0249	0.1155	0.0086	0.0089	0.0068	1.7168	2.1274	0.5863	2.3790	2.6394	1.1629	0.3087	0.4732	0.1141	0.4442	0.1001	0.0001	-0.1460	13.7999	0.0317	34.2453	4.0627	0.0004	0.0003	0.0001	0.0004	0.0002	0.0001
3	14	2.7229	8.0000	1	0	N	N	N	0.6466	1.9472	0.0217	0.7626	1.4439	0.0189	0.6212	6.5936	0.0197	0.2436	0.2729	0.0184	0.2170	0.2383	0.0201	0.3254	0.3884	0.0154	0.3768	0.1402	0.8493	0.2846	0.1651	1.0643	0.5238	0.0589	0.7797	0.0088	3.0341	-0.0605	0.5006	13.7999	6.4541	34.2453	12.4284	0.6841	0.6781	0.0060	0.4598	0.4557	0.0042
3	15	2.7184	7.0000	0	0	N	N	N	0.5229	0.6717	0.1505	0.4904	0.5677	0.1173	0.5692	2.5988	0.1741	0.2241	0.2412	0.0856	0.2283	0.2429	0.0825	0.2102	0.2348	0.0911	0.4285	0.3590	0.5687	0.4654	0.4279	0.7035	0.3692	0.0904	0.5230	0.0437	0.7852	-0.0407	0.1848	13.7999	7.0136	34.2453	15.8411	0.7371	0.7062	0.0309	0.5768	0.5578	0.0190
3	16	1.5800	6.0000	0	0	N	N	N	0.6310	0.6689	0.4348	0.6322	0.7081	0.2847	0.6483	0.8410	0.5769	0.4033	0.4201	0.2883	0.4953	0.5121	0.3154	0.2601	0.2579	0.2697	0.6392	0.6280	0.6630	0.7835	0.7231	1.1076	0.4012	0.3066	0.4675	0.0999	0.4963	-0.0334	0.1660	13.7999	65.2512	34.2453	47.5429	5.3001	4.8186	0.4815	3.9627	3.7479	0.2148
3	17	1.5800	5.0000	0	0	N	N	N	0.3977	0.3701	0.5525	0.4144	0.4126	0.4372	0.3618	0.2890	0.6316	0.3033	0.2848	0.4130	0.3339	0.3315	0.3577	0.2492	0.1876	0.4520	0.7626	0.7696	0.7475	0.8057	0.8033	0.8184	0.6889	0.6493	0.7156	0.2434	0.4570	0.3022	0.0641	13.7999	31.2568	34.2453	50.6471	3.0641	2.4642	0.5998	2.1525	1.9378	0.2147
3	18	1.5602	4.0000	0	0	N	N	N	0.3791	0.3523	0.5319	0.3981	0.3963	0.4188	0.3402	0.2719	0.6092	0.2882	0.2708	0.3948	0.3211	0.3191	0.3416	0.2319	0.1743	0.4321	0.7602	0.7687	0.7421	0.8067	0.8050	0.8157	0.6817	0.6411	0.7093	0.2379	0.4547	0.2960	0.0564	13.7999	37.0998	34.2453	52.0797	3.1160	2.5172	0.5987	2.1908	1.9771	0.2138
3	19	2.5562	5.0000	0	0	N	N	N	0.5003	0.4843	0.0919	0.4827	0.4998	0.0470	0.4127	0.5133	0.1509	0.2335	0.2590	0.0296	0.2849	0.3090	0.0209	0.1032	0.1172	0.0399	0.4667	0.5348	0.3224	0.5901	0.6182	0.4443	0.2500	0.2283	0.2646	0.0143	0.2846	-0.2000	-0.3082	13.7999	39.4644	34.2453	52.5301	2.4092	2.3751	0.0340	2.1081	2.0952	0.0129
3	20	1.5602	4.0000	0	0	N	N	N	0.4510	0.4547	0.3708	0.5190	0.5322	0.2429	0.3381	0.3230	0.4559	0.3125	0.3225	0.2441	0.3697	0.3908	0.1443	0.2236	0.2024	0.3128	0.6929	0.7093	0.6582	0.7123	0.7343	0.5939	0.6614	0.6265	0.6861	0.1105	0.4365	0.0098	-0.0083	13.7999	65.1614	34.2453	60.6455	4.1258	3.7151	0.4106	2.9698	2.8708	0.0990
4	5	1.2537	5.0000	0	0	N	N	N	0.5629	0.4996	0.8791	0.6201	0.6178	0.5558	0.4594	0.2790	1.1153	0.4232	0.4020	0.5639	0.4800	0.4909	0.3674	0.3291	0.2340	0.7066	0.7518	0.8047	0.6415	0.7741	0.7945	0.6610	0.7165	0.8387	0.6336	0.2112	0.3823	0.5391	-0.2425	17.1544	52.5998	43.1633	44.3116	6.9804	5.7632	1.2172	4.9366	4.6030	0.3336
4	6	1.8150	5.0000	0	0	N	N	N	0.4910	0.5289	0.3055	0.5944	0.6197	0.3783	0.2860	0.3076	0.2410	0.2945	0.3089	0.1936	0.3469	0.3588	0.2305	0.1796	0.1855	0.1553	0.5998	0.5841	0.6336	0.5836	0.5790	0.6093	0.6280	0.6031	0.6445	0.0898	0.5014	-0.0410	0.1222	17.1544	22.5595	43.1633	30.9055	2.7813	2.5521	0.2292	2.2498	2.1110	0.1388
4	7	1.8150	5.0000	0	0	N	N	N	0.4808	0.4918	0.4527	0.5395	0.5012	0.9262	0.3710	0.4920	0.2911	0.2828	0.2836	0.2778	0.3047	0.3008	0.3417	0.2336	0.2395	0.2103	0.5883	0.5765	0.6136	0.5648	0.6002	0.3690	0.6297	0.4867	0.7226	0.1427	0.4942	0.0691	0.1039	17.1544	19.3225	43.1633	26.8850	2.4924	2.1811	0.3113	1.8593	1.6627	0.1966
4	8	1.2537	4.0000	0	0	N	N	N	0.4342	0.4005	0.5712	0.4564	0.4544	0.4275	0.3831	0.2969	0.6743	0.3393	0.3307	0.3935	0.3832	0.3900	0.3150	0.2635	0.2123	0.4512	0.7813	0.8257	0.6889	0.8397	0.8583	0.7369	0.6876	0.7151	0.6692	0.1878	0.4007	0.3133	-0.1680	17.1544	43.1991	43.1633	46.7218	5.1414	4.3287	0.8127	3.6764	3.4008	0.2756
4	9	2.3966	7.0000	0	0	N	N	N	0.4809	0.5064	0.4333	0.6055	0.5653	1.0736	0.1516	0.2482	0.1069	0.3044	0.3048	0.3007	0.3751	0.3683	0.4470	0.0992	0.1022	0.0839	0.6329	0.6020	0.6939	0.6195	0.6516	0.4163	0.6539	0.4119	0.7852	0.1176	0.5854	0.0115	0.1599	17.1544	10.3690	43.1633	18.5891	1.4240	1.2742	0.1499	1.3052	1.1722	0.1330
4	10	2.4948	8.0000	0	0	N	N	N	0.0374	0.0327	0.0041	0.0377	0.0360	0.0034	0.0353	0.0245	0.0049	0.0606	0.0675	0.0017	0.0666	0.0720	0.0021	0.0466	0.0558	0.0013	1.6208	2.0658	0.4178	1.7654	2.0010	0.6265	1.3189	2.2797	0.2610	0.0030	0.0748	-0.0037	-0.1639	17.1544	1.9881	43.1633	1.9901	0.0390	0.0389	0.0001	0.0301	0.0300	0.0001
4	13	2.4948	8.0000	0	0	N	N	N	0.0311	0.0177	0.2295	0.0272	0.0164	0.1511	0.0876	0.0525	0.3220	0.0576	0.0390	0.2065	0.0710	0.0450	0.2996	0.0244	0.0235	0.0304	1.8515	2.2050	0.8999	2.6104	2.7400	1.9831	0.2783	0.4463	0.0944	0.6607	0.1516	0.0004	-0.1403	17.1544	0.0317	43.1633	4.0627	0.0012	0.0007	0.0005	0.0011	0.0006	0.0005
4	14	2.3966	7.0000	1	0	N	N	N	0.6320	0.6713	0.6717	0.6367	0.6402	0.7221	0.5078	0.9653	0.2183	0.3027	0.2940	0.3750	0.3311	0.3117	0.5331	0.2107	0.2313	0.1097	0.4790	0.4380	0.5582	0.5200	0.4869	0.7382	0.4149	0.2396	0.5026	0.1527	0.6583	0.0392	0.1540	17.1544	6.4541	43.1633	12.4284	1.1113	0.9641	0.1472	0.9289	0.7978	0.1311
4	15	2.3921	6.0000	0	0	N	N	N	0.4878	0.5073	0.5178	0.5230	0.5171	0.6273	0.2959	0.4561	0.2507	0.2735	0.2677	0.3238	0.3090	0.2983	0.4266	0.1519	0.1519	0.1523	0.5608	0.5277	0.6254	0.5908	0.5768	0.6800	0.5135	0.3330	0.6077	0.1399	0.6052	0.0297	0.1520	17.1544	7.0136	43.1633	15.8411	1.1629	1.0202	0.1427	1.0170	0.8994	0.1176
4	16	1.2537	5.0000	0	0	N	N	N	0.6006	0.5880	0.7112	0.6435	0.6581	0.5935	0.5115	0.4851	0.7689	0.4375	0.4244	0.5282	0.5089	0.5057	0.5432	0.3226	0.2763	0.5174	0.7285	0.7217	0.7426	0.7909	0.7685	0.9152	0.6308	0.5696	0.6729	0.1806	0.4927	0.4299	0.2062	17.1544	65.2512	43.1633	47.5429	7.6991	6.5212	1.1779	5.5225	5.0156	0.5070
4	17	1.2537	4.0000	0	0	N	N	N	0.4086	0.3609	0.6961	0.4319	0.4148	0.6049	0.3499	0.2413	0.7406	0.3361	0.2960	0.5758	0.3813	0.3603	0.5815	0.2535	0.1576	0.5715	0.8224	0.8201	0.8271	0.8828	0.8686	0.9613	0.7244	0.6530	0.7717	0.3254	0.4848	0.6786	0.1993	17.1544	31.2568	43.1633	50.6471	4.5745	3.4515	1.1230	3.3537	2.8686	0.4851
4	18	1.2339	3.0000	0	0	N	N	N	0.3909	0.3455	0.6690	0.4165	0.4010	0.5776	0.3288	0.2271	0.7141	0.3195	0.2822	0.5476	0.3672	0.3481	0.5521	0.2348	0.1459	0.5442	0.8174	0.8169	0.8185	0.8816	0.8682	0.9557	0.7142	0.6423	0.7622	0.3168	0.4816	0.6686	0.1878	17.1544	37.0998	43.1633	52.0797	4.6607	3.5393	1.1214	3.4260	2.9435	0.4824
4	19	2.2299	4.0000	0	0	N	N	N	0.4454	0.4522	0.3271	0.4765	0.4815	0.3431	0.3235	0.3572	0.3153	0.2661	0.2757	0.1870	0.2993	0.3091	0.1904	0.1758	0.1743	0.1827	0.5975	0.6097	0.5716	0.6281	0.6420	0.5550	0.5433	0.4879	0.5793	0.0823	0.4427	-0.0792	0.0101	17.1544	39.4644	43.1633	52.5301	3.7541	3.4687	0.2854	3.0871	2.9251	0.1620
4	20	1.2339	3.0000	0	0	N	N	N	0.4387	0.4243	0.5207	0.5051	0.5006	0.5302	0.3212	0.2855	0.5143	0.3504	0.3420	0.4081	0.4173	0.4175	0.4145	0.2430	0.2045	0.4034	0.7988	0.8060	0.7837	0.8261	0.8341	0.7818	0.7564	0.7163	0.7844	0.1744	0.4653	0.3189	0.1145	17.1544	65.1614	43.1633	60.6455	6.2070	5.2851	0.9219	4.5568	4.1646	0.3922
5	6	1.4779	3.0000	0	0	N	N	N	0.6965	0.8997	0.6298	1.0025	1.1368	0.3226	0.5159	0.5703	0.8023	0.5082	0.4780	0.6950	0.4892	0.5154	0.2419	0.5291	0.4322	0.9501	0.7297	0.5313	1.1036	0.4880	0.4534	0.7496	1.0257	0.7579	1.1842	0.2353	1.1019	0.9497	1.8420	52.5998	22.5595	44.3116	30.9055	10.1749	8.2368	1.9381	5.1304	4.8875	0.2429
5	7	1.4779	3.0000	0	0	N	N	N	0.6638	0.6311	0.2858	0.6220	0.6289	0.3086	0.7895	1.0616	0.2850	0.3660	0.4087	0.1059	0.4438	0.4806	0.1019	0.2759	0.3157	0.1082	0.5513	0.6476	0.3704	0.7135	0.7643	0.3303	0.3495	0.2974	0.3797	0.0426	0.3044	-0.3871	-0.4465	52.5998	19.3225	44.3116	26.8850	6.8726	6.5921	0.2805	4.4693	4.3695	0.0998
5	8	0.9166	2.0000	0	0	N	N	N	0.7496	0.7142	0.6857	0.9435	0.9752	0.4238	0.5462	0.4939	0.7903	0.6024	0.6287	0.4549	0.8854	0.9420	0.3120	0.3474	0.3048	0.5109	0.8036	0.8803	0.6634	0.9384	0.9660	0.7363	0.6360	0.6172	0.6465	0.1289	0.4119	0.3349	-0.1942	52.5998	43.1991	44.3116	46.7218	19.6210	17.3801	2.2409	13.6693	13.2365	0.4328
5	9	2.0595	3.0000	0	0	N	N	N	0.5768	0.9976	0.0428	1.0713	1.2876	0.0527	0.1351	0.4028	0.0431	0.3233	0.3583	0.0404	0.4536	0.4916	0.0366	0.1021	0.1128	0.0438	0.5605	0.3592	0.9439	0.4234	0.3818	0.6956	0.7559	0.2801	1.0166	0.0140	1.3795	-0.2463	0.9415	52.5998	10.3690	44.3116	18.5891	2.9544	2.9138	0.0407	2.6085	2.5909	0.0176
5	10	2.1577	4.0000	0	0	N	N	N	13.1594	12.8037	0.0723	0.5944	0.5719	0.1017	31.4951	13.8511	0.0581	0.2496	0.2801	0.0005	0.0103	0.0111	0.0007	0.5267	0.6186	0.0004	0.0190	0.0219	0.0073	0.0174	0.0194	0.0067	0.0167	0.0447	0.0075	0.0002	0.1626	-0.0300	-0.0016	52.5998	1.9881	44.3116	1.9901	0.3101	0.3100	0.0001	0.0069	0.0068	0.0000
5	11	2.0598	5.0000	1	0	N	N	N	0.6927	0.5695	1.3016	0.7393	0.7174	1.0013	0.6369	0.3466	1.4441	0.6527	0.6402	0.7415	0.6121	0.5876	0.8788	0.7105	0.7236	0.6506	0.9424	1.1242	0.5696	0.8279	0.8190	0.8776	1.1154	2.0881	0.4505	0.1636	0.2472	0.6348	-1.1814	52.5998	34.5444	44.3116	53.4106	14.6074	12.5536	2.0538	8.0346	7.0653	0.9693
5	13	2.1577	4.0000	0	0	N	N	N	0.3944	0.3061	1.4322	0.3094	0.3007	1.0091	0.7284	0.3567	2.7123	0.2146	0.2469	0.0102	0.2370	0.2741	0.0066	0.1578	0.1783	0.0200	0.5442	0.8065	0.0071	0.7658	0.9115	0.0066	0.2166	0.4999	0.0074	0.0065	0.0043	-0.0010	-0.0971	52.5998	0.0317	44.3116	4.0627	0.0110	0.0109	0.0001	0.0087	0.0087	0.0000
5	14	2.0595	3.0000	1	0	N	N	N	0.8654	0.8515	0.6200	0.7749	0.7419	1.0767	1.0460	3.3285	0.2816	0.3109	0.3252	0.1959	0.3369	0.3415	0.2893	0.2585	0.2898	0.0930	0.3593	0.3820	0.3160	0.4348	0.4602	0.2687	0.2471	0.0871	0.3302	0.0751	0.4342	-0.0612	-0.0046	52.5998	6.4541	44.3116	12.4284	2.2430	2.0864	0.1567	1.6246	1.5033	0.1213
5	15	2.0550	2.0000	0	0	N	N	N	0.6583	0.7405	0.3536	0.7789	0.8022	0.5262	0.3958	0.6661	0.2308	0.3104	0.3274	0.1865	0.3747	0.3881	0.2437	0.1811	0.1930	0.1262	0.4716	0.4422	0.5275	0.4810	0.4837	0.4631	0.4577	0.2897	0.5466	0.0782	0.6261	-0.0649	0.2219	52.5998	7.0136	44.3116	15.8411	2.6380	2.4467	0.1913	2.1271	1.9987	0.1284
5	19	1.9324	4.0000	0	0	N	N	N	0.7210	0.6716	0.4850	0.7156	0.7165	0.5416	0.7347	0.5616	0.4178	0.5724	0.6171	0.2670	0.6037	0.6297	0.3352	0.5288	0.5974	0.2210	0.7940	0.9188	0.5506	0.8437	0.8788	0.6189	0.7197	1.0637	0.5291	0.0632	0.3072	-0.6363	-0.8206	52.5998	39.4644	44.3116	52.5301	16.8847	15.8807	1.0040	10.3777	9.8699	0.5077
5	20	0.9364	3.0000	0	0	N	N	N	0.7472	0.5894	1.5447	0.7023	0.6595	1.3388	0.8935	0.5950	1.6104	0.6880	0.6611	0.8505	0.7839	0.7840	0.7829	0.6141	0.5545	0.8742	0.9209	1.1217	0.5506	1.1162	1.1888	0.5848	0.6873	0.9318	0.5428	0.2134	0.2663	1.9749	-1.5625	52.5998	65.1614	44.3116	60.6455	25.0808	20.6694	4.4114	12.4369	11.3846	1.0523
6	9	2.0660	5.0000	0	0	N	N	N	1.3738	1.4047	1.6458	1.3845	1.1541	7.8446	1.3777	4.3439	0.6363	0.5863	0.5638	0.7935	0.5725	0.5280	1.1446	0.6219	0.6666	0.3948	0.4268	0.4013	0.4821	0.4135	0.4575	0.1459	0.4514	0.1535	0.6205	0.1529	0.5516	0.1114	0.0822	22.5595	10.3690	30.9055	18.5891	3.1388	2.7225	0.4163	2.2114	1.8921	0.3193
6	10	2.1643	6.0000	0	0	N	N	N	0.9014	0.7739	0.0086	0.2414	0.2179	0.0001	4.6018	4.3170	0.0131	0.0303	0.0339	0.0001	0.0101	0.0109	0.0000	0.0666	0.0797	0.0001	0.0336	0.0438	0.0093	0.0418	0.0500	0.0096	0.0145	0.0185	0.0110	0.0003	0.0888	-0.0021	-0.0031	22.5595	1.9881	30.9055	1.9901	0.0216	0.0216	0.0000	0.0046	0.0046	0.0000
6	11	2.0664	5.0000	1	0	N	N	N	0.6954	0.5282	1.9975	0.7203	0.7017	0.2924	0.6609	0.2241	3.1410	0.4904	0.4335	0.9115	0.4822	0.5214	0.0759	0.5060	0.2462	1.7007	0.7051	0.8207	0.4563	0.6695	0.7431	0.2597	0.7656	1.0988	0.5414	0.2841	0.2583	0.7818	-0.5110	22.5595	34.5444	30.9055	53.4106	6.3003	4.9064	1.3939	4.0724	4.0160	0.0564
6	13	2.1643	6.0000	0	0	N	N	N	0.4372	0.4363	0.0059	0.5810	0.5385	0.0011	0.3538	0.2965	0.0141	0.1915	0.2195	0.0017	0.1707	0.1948	0.0000	0.2733	0.3192	0.0072	0.4380	0.5031	0.2830	0.2939	0.3618	0.0071	0.7727	1.0766	0.5112	0.0011	0.2361	-0.0005	-0.0211	22.5595	0.0317	30.9055	4.0627	0.0054	0.0054	0.0000	0.0038	0.0038	0.0000
6	14	2.0660	5.0000	1	0	N	N	N	0.9096	1.6697	0.0147	1.5061	1.8116	0.0059	0.2210	1.0927	0.0254	0.3935	0.4338	0.0118	0.4742	0.5109	0.0030	0.1454	0.1699	0.0235	0.4326	0.2598	0.8066	0.3149	0.2820	0.5149	0.6579	0.1555	0.9276	0.0029	1.4346	-0.1577	0.4172	22.5595	6.4541	30.9055	12.4284	1.6723	1.6675	0.0048	1.5206	1.5199	0.0007
6	15	2.0615	4.0000	0	0	N	N	N	0.9405	1.0972	0.3605	1.1589	1.1789	0.6705	0.3455	0.7376	0.1952	0.3961	0.4202	0.1816	0.4721	0.4933	0.2281	0.1545	0.1632	0.1116	0.4212	0.3830	0.5038	0.4074	0.4184	0.3402	0.4472	0.2212	0.5714	0.0485	0.6078	-0.1019	0.1121	22.5595	7.0136	30.9055	15.8411	2.0035	1.9108	0.0928	1.8166	1.7465	0.0700
6	16	0.9232	3.0000	0	0	N	N	N	0.8411	0.8981	0.8113	1.0411	1.1327	0.3292	0.6710	0.5943	1.0653	0.5334	0.5243	0.5920	0.5670	0.6037	0.2082	0.4982	0.4321	0.8008	0.6342	0.5837	0.7297	0.5446	0.5330	0.6325	0.7424	0.7270	0.7517	0.1763	0.6604	0.5946	0.6737	22.5595	65.2512	30.9055	47.5429	11.2759	9.5859	1.6899	6.1379	5.9286	0.2093
6	17	0.9231	2.0000	0	0	N	N	N	0.6519	0.6329	0.9075	0.7685	0.7381	1.0213	0.4817	0.5657	0.8499	0.5044	0.4503	0.8077	0.6254	0.5959	0.8806	0.3485	0.2368	0.7620	0.7737	0.7116	0.8901	0.8138	0.8074	0.8622	0.7234	0.4187	0.8965	0.3196	0.6679	1.2492	0.8551	22.5595	31.2568	30.9055	50.6471	8.6122	6.5264	2.0858	6.0119	5.1349	0.8770
6	19	1.9389	4.0000	0	0	N	N	N	0.6980	0.7834	0.3960	0.9945	0.9895	0.9484	0.3802	0.4035	0.1897	0.4505	0.4716	0.2924	0.5065	0.5144	0.4240	0.3357	0.3739	0.1624	0.6454	0.6020	0.7384	0.5093	0.5198	0.4471	0.8829	0.9266	0.8563	0.0828	0.5732	-0.1596	0.3609	22.5595	39.4644	30.9055	52.5301	7.7020	7.1134	0.5886	5.8201	5.3960	0.4241
6	20	0.9430	3.0000	0	0	N	N	N	0.7825	0.6640	1.0734	0.6775	0.6458	1.1621	0.9357	0.6589	1.0880	0.5935	0.6107	0.4835	0.5661	0.5793	0.4379	0.6226	0.6476	0.5086	0.7585	0.9197	0.4505	0.8356	0.8970	0.3768	0.6654	0.9828	0.4675	0.1236	0.2564	0.1602	-0.8725	22.5595	65.1614	30.9055	60.6455	12.4753	11.1031	1.3722	6.1281	5.6873	0.4409
7	9	1.9977	5.0000	0	0	N	N	N	0.7518	0.8476	0.0221	1.0688	1.0660	0.0459	0.1614	0.2176	0.0197	0.4119	0.4551	0.0126	0.5246	0.5646	0.0116	0.1056	0.1239	0.0138	0.5479	0.5369	0.5718	0.4909	0.5297	0.2535	0.6541	0.5693	0.7015	0.0030	0.4907	-0.1947	0.0494	19.3225	10.3690	26.8850	18.5891	2.0684	2.0622	0.0062	1.9258	1.9227	0.0031
7	10	2.0959	6.0000	0	0	N	N	N	0.0463	0.0366	0.0203	0.0580	0.0507	0.5245	0.0387	0.0217	0.0154	0.0312	0.0349	0.0001	0.0104	0.0113	0.0001	0.0703	0.0843	0.0002	0.6725	0.9514	0.0058	0.1797	0.2222	0.0001	1.8162	3.8908	0.0105	0.0004	0.0025	-0.0020	-0.0826	19.3225	1.9881	26.8850	1.9901	0.0207	0.0207	0.0000	0.0045	0.0045	0.0000
7	11	1.9980	5.0000	1	0	N	N	N	0.5538	0.3975	2.3582	0.8679	0.7173	3.3164	0.1817	0.0914	0.4767	0.3616	0.3392	0.5261	0.4662	0.4165	0.9761	0.1548	0.1688	0.0916	0.6531	0.8533	0.2231	0.5371	0.5806	0.2943	0.8518	1.8476	0.1922	0.2114	0.1217	0.3349	-0.9098	19.3225	34.5444	26.8850	53.4106	4.3271	3.5718	0.7552	3.7054	3.0171	0.6883
7	13	2.0959	6.0000	0	0	N	N	N	0.3282	0.3166	0.0085	0.4482	0.4137	6.5539	0.1790	0.1478	0.0154	0.1694	0.1939	0.0024	0.1758	0.2005	0.0008	0.1435	0.1665	0.0080	0.5161	0.6125	0.2858	0.3923	0.4848	0.0001	0.8017	1.1265	0.5206	0.0018	0.1955	-0.0004	-0.0302	19.3225	0.0317	26.8850	4.0627	0.0045	0.0045	0.0000	0.0037	0.0037	0.0000
7	14	1.9977	5.0000	1	0	N	N	N	0.6862	0.6477	0.1884	0.7442	0.6802	10.9133	0.3911	0.5400	0.0742	0.2573	0.2794	0.0478	0.2974	0.3156	0.0633	0.1283	0.1490	0.0264	0.3750	0.4314	0.2537	0.3996	0.4641	0.0058	0.3280	0.2759	0.3555	0.0180	0.2731	-0.0817	-0.1128	19.3225	6.4541	26.8850	12.4284	1.0284	1.0103	0.0182	0.9070	0.8931	0.0140
7	15	1.9932	4.0000	0	0	N	N	N	0.5829	0.5968	0.3682	0.6991	0.6637	0.9476	0.2159	0.2906	0.1790	0.2572	0.2686	0.1554	0.3053	0.3148	0.1962	0.0971	0.0983	0.0913	0.4412	0.4501	0.4221	0.4367	0.4743	0.2070	0.4497	0.3381	0.5101	0.0650	0.4353	-0.0444	-0.0028	19.3225	7.0136	26.8850	15.8411	1.2279	1.1530	0.0749	1.1208	1.0630	0.0578
7	16	0.8548	3.0000	0	0	N	N	N	0.9226	0.7628	1.4370	0.7358	0.7107	1.2179	1.3609	1.1599	1.7037	0.5309	0.5422	0.4596	0.5378	0.5722	0.2057	0.5234	0.5054	0.6036	0.5755	0.7108	0.3198	0.7309	0.8051	0.1689	0.3846	0.4357	0.3543	0.1339	0.2382	0.2199	-0.7289	19.3225	65.2512	26.8850	47.5429	10.5123	9.2712	1.2411	5.5902	5.3892	0.2010
7	17	0.8548	2.0000	0	0	N	N	N	0.6357	0.6552	0.7588	0.7336	0.7067	0.9414	0.4836	0.8118	0.6450	0.4412	0.4067	0.6302	0.5371	0.5091	0.7733	0.3121	0.2489	0.5371	0.6940	0.6207	0.8306	0.7322	0.7203	0.8214	0.6454	0.3066	0.8327	0.2831	0.7183	0.8763	0.8910	19.3225	31.2568	26.8850	50.6471	7.0970	5.5314	1.5657	4.9566	4.1990	0.7575
7	19	1.8706	4.0000	0	0	N	N	N	0.6692	0.8964	0.4206	0.6051	0.6271	0.6433	0.8036	4.3452	0.1881	0.4199	0.4219	0.4047	0.3716	0.3473	0.6241	0.5230	0.6001	0.1803	0.6274	0.4707	0.9620	0.6141	0.5538	0.9701	0.6508	0.1381	0.9587	0.1289	0.9572	0.1145	1.0635	19.3225	39.4644	26.8850	52.5301	6.7259	5.9580	0.7679	4.0544	3.4557	0.5987
7	20	0.8746	3.0000	0	0	N	N	N	0.6857	0.8169	0.4332	0.9264	0.9585	0.6799	0.4586	0.6662	0.3510	0.4564	0.4713	0.3615	0.5616	0.5723	0.4582	0.3387	0.3460	0.3061	0.6656	0.5770	0.8346	0.6062	0.5971	0.6740	0.7384	0.5194	0.8720	0.1211	0.7579	0.0976	0.9365	19.3225	65.1614	26.8850	60.6455	8.9868	8.0161	0.9706	5.8382	5.3898	0.4483
8	9	1.7042	4.0000	0	0	N	N	N	0.5716	0.4812	1.2751	0.5539	0.5008	1.2165	0.6206	0.4098	1.5793	0.4309	0.3684	0.9328	0.3776	0.3547	0.6200	0.5327	0.3967	1.2601	0.7539	0.7655	0.7315	0.6817	0.7082	0.5097	0.8583	0.9680	0.7979	0.3157	0.4982	0.5616	0.1296	43.1991	10.3690	46.7218	18.5891	3.9326	2.9890	0.9436	2.2609	1.9402	0.3207
8	10	1.8024	5.0000	0	0	N	N	N	0.3343	0.2646	0.0085	0.0361	0.0342	0.0075	0.6366	0.3334	0.0079	0.2651	0.2970	0.0010	0.0261	0.0281	0.0016	0.5697	0.6707	0.0005	0.7928	1.1224	0.1113	0.7248	0.8219	0.2152	0.8948	2.0115	0.0679	0.0004	0.0480	-0.0305	-0.1217	43.1991	1.9881	46.7218	1.9901	0.3154	0.3153	0.0001	0.0174	0.0174	0.0001
8	11	1.7046	4.0000	1	0	N	N	N	0.5822	0.6018	0.4077	0.6537	0.6781	0.4663	0.4819	0.4557	0.3527	0.4810	0.5032	0.3285	0.5257	0.5367	0.4084	0.4143	0.4469	0.2745	0.8262	0.8362	0.8057	0.8043	0.7914	0.8759	0.8598	0.9807	0.7783	0.0949	0.4696	-0.1032	0.1400	43.1991	34.5444	46.7218	53.4106	9.8466	8.9932	0.8534	6.4426	6.0152	0.4275
8	13	1.8024	5.0000	0	0	N	N	N	0.1248	0.1628	0.0162	0.1878	0.2001	0.0498	0.0611	0.0878	0.0076	0.1990	0.2260	0.0328	0.2236	0.2548	0.0374	0.1343	0.1514	0.0195	1.5950	1.3880	2.0223	1.1903	1.2737	0.7511	2.1989	1.7254	2.5490	0.0236	0.7055	-0.0007	0.1046	43.1991	0.0317	46.7218	4.0627	0.0098	0.0096	0.0002	0.0080	0.0078	0.0002
8	14	1.7042	4.0000	1	0	N	N	N	0.5395	0.5536	0.0584	0.6183	0.6280	0.0995	0.3005	0.3628	0.0442	0.3200	0.3568	0.0289	0.3904	0.4260	0.0326	0.1609	0.1873	0.0241	0.5931	0.6445	0.4945	0.6313	0.6783	0.3274	0.5356	0.5162	0.5458	0.0102	0.4004	-0.2031	-0.0637	43.1991	6.4541	46.7218	12.4284	2.3339	2.3103	0.0236	1.9738	1.9589	0.0149
8	15	1.6997	3.0000	0	0	N	N	N	0.4742	0.4636	0.4771	0.5512	0.5295	0.7512	0.2782	0.2936	0.2836	0.3156	0.3179	0.2991	0.3776	0.3759	0.3940	0.1770	0.1749	0.1866	0.6655	0.6857	0.6268	0.6851	0.7100	0.5245	0.6364	0.5959	0.6579	0.1317	0.4772	0.0518	0.0720	43.1991	7.0136	46.7218	15.8411	2.6948	2.3813	0.3136	2.2273	2.0032	0.2241
8	16	0.5613	2.0000	0	0	N	N	N	0.7842	0.6754	0.9794	0.7653	0.7506	0.7575	0.9130	0.7628	1.0647	0.7181	0.7451	0.5599	0.8701	0.9135	0.4137	0.5887	0.5822	0.6150	0.9156	1.1031	0.5717	1.1369	1.2171	0.5461	0.6448	0.7633	0.5776	0.1285	0.2825	0.4121	-1.3966	43.1991	65.2512	46.7218	47.5429	24.6592	21.8516	2.8076	13.7377	13.1702	0.5675
8	19	1.5771	3.0000	0	0	N	N	N	0.6141	0.6145	0.6052	0.6336	0.6371	0.5600	0.5840	0.5719	0.6683	0.4402	0.4414	0.4320	0.4480	0.4573	0.3572	0.4271	0.4115	0.4930	0.7167	0.7182	0.7138	0.7070	0.7178	0.6379	0.7313	0.7195	0.7377	0.1462	0.5115	0.4206	0.3562	43.1991	39.4644	46.7218	52.5301	13.8399	12.0749	1.7650	8.8129	8.1576	0.6554
8	20	0.5811	2.0000	0	0	N	N	N	0.6118	0.5504	0.8324	0.6688	0.6615	0.6592	0.5521	0.4949	0.9235	0.5603	0.5462	0.6443	0.7032	0.7276	0.4595	0.4145	0.3368	0.7313	0.9157	0.9925	0.7740	1.0514	1.0999	0.6970	0.7509	0.6805	0.7918	0.1976	0.4222	1.4841	-0.1362	43.1991	65.1614	46.7218	60.6455	21.8804	18.2707	3.6097	13.8662	13.0423	0.8239
9	10	0.2537	2.0000	0	0	N	N	N	0.3532	0.2884	0.0000	0.6589	0.6506	0.0000	0.0236	1.0027	0.0000	0.0486	0.0562	0.0000	0.2158	0.2256	0.0000	0.0004	0.0005	0.0000	0.1375	0.1950	0.0388	0.3275	0.3467	0.1187	0.0172	0.0005	0.0310	0.0000	0.1158	-0.0019	-0.0157	10.3690	1.9881	18.5891	1.9901	0.0194	0.0194	0.0000	0.0193	0.0193	0.0000
9	11	2.4415	7.0000	1	0	N	N	N	0.5415	0.4283	0.2883	0.8924	0.8346	5.0049	0.0886	0.0415	0.1378	0.3846	0.4233	0.0493	0.5056	0.5450	0.0639	0.0819	0.0916	0.0303	0.7102	0.9885	0.1709	0.5666	0.6530	0.0128	0.9236	2.2057	0.2201	0.0135	0.0892	-0.1997	-0.6473	10.3690	34.5444	18.5891	53.4106	2.3808	2.3492	0.0316	2.2360	2.2128	0.0231
9	13	0.2537	2.0000	0	0	N	N	N	1.0685	0.9042	1.0885	0.8734	0.8971	0.7064	1.4406	7.9376	1.1136	0.2349	0.2983	0.0340	0.4756	0.5283	0.0428	0.0228	0.0180	0.0316	0.2199	0.3300	0.0312	0.5445	0.5889	0.0606	0.0158	0.0023	0.0284	0.0359	0.0552	-0.0003	-0.0321	10.3690	0.0317	18.5891	4.0627	0.0048	0.0046	0.0002	0.0045	0.0045	0.0000
9	19	2.3141	6.0000	0	0	N	N	N	0.3591	1.0280	0.0080	0.6987	1.3450	0.0071	0.0906	0.3162	0.0085	0.2440	0.2686	0.0120	0.2955	0.3188	0.0117	0.0991	0.1147	0.0125	0.6794	0.2613	1.5078	0.4229	0.2370	1.6452	1.0943	0.3627	1.4637	0.0048	2.9129	-0.1900	1.5187	10.3690	39.4644	18.5891	52.5301	2.0562	2.0465	0.0097	1.8369	1.8314	0.0055
9	20	1.3181	5.0000	0	0	N	N	N	0.5243	0.6379	0.1249	0.7419	0.8039	0.2116	0.1854	0.3022	0.0598	0.3919	0.4256	0.1125	0.5362	0.5688	0.1738	0.1450	0.1610	0.0553	0.7474	0.6672	0.9008	0.7228	0.7076	0.8215	0.7819	0.5327	0.9239	0.0319	0.7062	-0.2661	0.4977	10.3690	65.1614	18.5891	60.6455	4.0206	3.8961	0.1245	3.4717	3.3789	0.0928
10	11	2.4046	8.0000	1	0	N	N	N	0.0223	0.0178	0.0217	0.0382	0.0341	0.2248	0.0002	0.0001	0.0197	0.0357	0.0399	0.0002	0.0532	0.0577	0.0001	0.0003	0.0003	0.0002	1.6050	2.2340	0.0073	1.3932	1.6894	0.0004	2.0122	3.9233	0.0122	0.0005	0.0013	-0.0030	-0.2123	1.9881	34.5444	1.9901	53.4106	0.0311	0.0311	0.0000	0.0310	0.0310	0.0000
10	19	2.2772	7.0000	0	0	N	N	N	0.9380	0.7252	0.4576	2.1501	1.9573	5.9241	0.0022	0.0011	0.0900	0.5085	0.5659	0.0008	0.7696	0.8320	0.0014	0.0020	0.0023	0.0002	0.5421	0.7803	0.0017	0.3580	0.4250	0.0002	0.8987	2.2034	0.0025	0.0002	0.0010	-0.0556	-0.0748	1.9881	39.4644	1.9901	52.5301	0.5733	0.5732	0.0001	0.5725	0.5724	0.0001
10	20	1.2812	6.0000	0	0	N	N	N	1.2728	1.0100	0.0539	2.7369	2.6409	0.0568	0.2521	0.1336	0.0361	1.0851	1.2162	0.0072	1.8016	1.9479	0.0145	0.2855	0.3334	0.0030	0.8525	1.2041	0.1338	0.6583	0.7376	0.2548	1.1327	2.4964	0.0830	0.0007	0.0543	-0.1416	-0.1241	1.9881	65.1614	1.9901	60.6455	1.4685	1.4674	0.0011	1.2859	1.2851	0.0008
11	13	3.0981	8.0000	1	0	N	N	N	0.0342	0.0209	18.4510	0.0325	0.0226	576.3944	0.0347	0.0154	1.6050	0.0570	0.0485	0.1326	0.0781	0.0658	0.2013	0.0093	0.0080	0.0190	1.6681	2.3250	0.0072	2.4009	2.9108	0.0003	0.2692	0.5164	0.0119	0.3073	0.0012	0.0002	-0.2247	34.5444	0.0317	53.4106	4.0627	0.0018	0.0013	0.0004	0.0017	0.0013	0.0004
11	14	2.9999	7.0000	2	0	N	N	N	0.9882	1.1615	0.0878	1.2104	1.1598	0.7523	0.4809	1.5247	0.0881	0.4125	0.4552	0.0410	0.4833	0.5240	0.0334	0.2138	0.2446	0.0519	0.4174	0.3919	0.4664	0.3993	0.4518	0.0444	0.4445	0.1604	0.5892	0.0104	0.6201	-0.1726	0.1176	34.5444	6.4541	53.4106	12.4284	1.9868	1.9664	0.0204	1.7161	1.7063	0.0098
11	15	2.9954	6.0000	1	0	N	N	N	0.7431	0.7282	0.2026	0.9752	0.9290	0.9652	0.2597	0.2287	0.1336	0.3918	0.4259	0.0842	0.4713	0.5037	0.0949	0.1541	0.1705	0.0685	0.5272	0.5848	0.4157	0.4833	0.5422	0.0983	0.5933	0.7457	0.5127	0.0219	0.3671	-0.1665	-0.0752	34.5444	7.0136	53.4106	15.8411	2.2000	2.1528	0.0472	1.9830	1.9514	0.0316
11	16	1.8570	5.0000	1	0	N	N	N	0.6941	0.6074	1.0031	0.8638	0.8027	1.4785	0.5122	0.3373	0.9596	0.5768	0.5735	0.6010	0.6316	0.6444	0.4900	0.5019	0.4657	0.6734	0.8310	0.9442	0.5992	0.7311	0.8027	0.3314	0.9798	1.3810	0.7017	0.1446	0.3098	0.4037	-0.6688	34.5444	65.2512	53.4106	47.5429	13.8166	12.0707	1.7459	8.7428	8.1808	0.5621
11	17	1.8570	4.0000	1	0	N	N	N	0.5163	0.4834	0.6632	0.5906	0.5726	0.7788	0.3863	0.3204	0.5443	0.4387	0.4267	0.5185	0.5181	0.5026	0.6815	0.3118	0.2881	0.4057	0.8498	0.8828	0.7819	0.8773	0.8777	0.8751	0.8070	0.8994	0.7453	0.1829	0.4313	0.4608	-0.0372	34.5444	31.2568	53.4106	50.6471	8.0207	6.7807	1.2400	5.8283	5.1615	0.6668
11	18	1.8372	3.0000	1	0	N	N	N	0.4914	0.4618	0.6242	0.5620	0.5468	0.7244	0.3709	0.3129	0.5159	0.4164	0.4055	0.4897	0.4945	0.4803	0.6441	0.2958	0.2744	0.3838	0.8474	0.8780	0.7846	0.8799	0.8783	0.8891	0.7974	0.8771	0.7438	0.1794	0.4357	0.4492	-0.0163	34.5444	37.0998	53.4106	52.0797	8.1725	6.9294	1.2431	5.8907	5.2252	0.6654
11	19	2.8332	4.0000	1	0	N	N	N	0.4584	0.3619	0.6734	0.5137	0.4691	1.2447	0.3330	0.1732	0.6048	0.3632	0.3917	0.1232	0.4024	0.4278	0.1127	0.2689	0.2958	0.1353	0.7923	1.0822	0.1829	0.7833	0.9118	0.0906	0.8076	1.7083	0.2238	0.0374	0.0804	-0.4303	-1.8348	34.5444	39.4644	53.4106	52.5301	7.0399	6.7863	0.2536	5.5096	5.3852	0.1244
11	20	1.8372	3.0000	1	0	N	N	N	0.5071	0.5603	0.2393	0.6819	0.6851	0.3002	0.3253	0.3676	0.2461	0.4873	0.5209	0.2453	0.5725	0.6092	0.1684	0.3706	0.3865	0.2955	0.9610	0.9296	1.0252	0.8395	0.8893	0.5610	1.1394	1.0515	1.2011	0.0653	0.5391	-0.4204	0.5174	34.5444	65.1614	53.4106	60.6455	11.7378	11.0179	0.7199	7.9701	7.7747	0.1953
13	19	2.2774	7.0000	0	0	N	N	N	3.4130	0.8009	785.2174	3.0127	0.7620	7078.0772	3.4042	0.9885	76.8146	0.2286	0.0767	1.3159	0.2725	0.0818	1.6152	0.0739	0.0592	0.1856	0.0670	0.0958	0.0017	0.0905	0.1073	0.0002	0.0217	0.0599	0.0024	2.3947	0.0077	0.0066	-0.0092	0.0317	39.4644	4.0627	52.5301	0.0109	0.0032	0.0077	0.0101	0.0026	0.0074
13	20	1.2814	6.0000	0	0	N	N	N	0.8285	0.8062	1.0949	0.6916	0.8118	0.5025	1.0883	0.8685	0.7370	0.3889	0.3638	0.5548	0.4806	0.4411	0.7375	0.1589	0.1707	0.0790	0.4694	0.4512	0.5067	0.6949	0.5434	1.4675	0.1460	0.1965	0.1072	0.2315	0.5503	0.0020	0.0137	0.0317	65.1614	4.0627	60.6455	0.0215	0.0174	0.0040	0.0190	0.0151	0.0039
14	19	2.2569	6.0000	1	0	N	N	N	0.3548	0.1839	12.3181	0.3251	0.2092	80.4123	0.3382	0.1044	3.4843	0.2098	0.1589	0.6981	0.2353	0.1741	0.9713	0.1264	0.1047	0.2474	0.5913	0.8640	0.0567	0.7237	0.8322	0.0121	0.3739	1.0032	0.0710	0.4579	0.0335	0.3040	-0.7266	6.4541	39.4644	12.4284	52.5301	1.4011	0.9611	0.4401	1.2034	0.8222	0.3812
14	20	1.2609	5.0000	1	0	N	N	N	0.6655	0.5931	1.0258	0.5760	0.4856	2.0485	0.8558	1.0481	0.3526	0.4087	0.3938	0.5318	0.3892	0.3482	0.8303	0.4486	0.4950	0.1947	0.6142	0.6640	0.5185	0.6758	0.7172	0.4053	0.5242	0.4723	0.5523	0.1632	0.4068	0.1440	-0.0535	6.4541	65.1614	12.4284	60.6455	3.3339	2.8660	0.4679	2.1341	1.7466	0.3874
15	19	2.1587	5.0000	0	0	N	N	N	0.3504	0.3393	0.5132	0.3999	0.3819	0.6216	0.1669	0.1733	0.2349	0.2267	0.2133	0.3503	0.2657	0.2479	0.4750	0.1032	0.0937	0.1541	0.6470	0.6288	0.6826	0.6644	0.6492	0.7641	0.6184	0.5407	0.6563	0.1776	0.5529	0.0907	0.1607	7.0136	39.4644	15.8411	52.5301	1.6904	1.4355	0.2549	1.5056	1.2943	0.2114
15	20	1.1627	4.0000	0	0	N	N	N	0.5430	0.5614	0.4846	0.6227	0.6022	0.8195	0.3504	0.5039	0.2004	0.3794	0.3827	0.3544	0.4523	0.4433	0.5433	0.2309	0.2474	0.1506	0.6988	0.6818	0.7314	0.7264	0.7361	0.6629	0.6591	0.4909	0.7518	0.1222	0.5597	0.0425	0.2209	7.0136	65.1614	15.8411	60.6455	3.6117	3.2183	0.3934	2.8880	2.5750	0.3130
16	19	2.1542	4.0000	0	0	N	N	N	0.7213	0.7420	0.8941	0.8433	0.7980	1.3269	0.5843	0.6800	0.8343	0.5728	0.5352	0.8374	0.6027	0.5856	0.7856	0.5328	0.4606	0.8711	0.7942	0.7214	0.9366	0.7147	0.7338	0.5920	0.9120	0.6773	1.0441	0.2222	0.6635	1.5171	1.0995	65.2512	39.4644	47.5429	52.5301	17.9188	14.6610	3.2578	10.7857	9.5811	1.2046
16	20	1.1582	3.0000	0	0	N	N	N	0.8856	0.8782	0.8119	0.8388	0.8168	1.0230	0.9748	1.2295	0.7677	0.8483	0.8666	0.7343	0.8860	0.8956	0.7802	0.8209	0.8431	0.7189	0.9578	0.9868	0.9044	1.0564	1.0964	0.7627	0.8422	0.6858	0.9365	0.1364	0.4973	0.7500	0.4627	65.2512	65.1614	47.5429	60.6455	32.7948	28.8590	3.9358	14.3788	13.3288	1.0500
17	19	1.0158	3.0000	0	0	N	N	N	0.4919	0.4789	0.6075	0.5487	0.5408	0.6224	0.3777	0.3608	0.5962	0.3952	0.3783	0.5037	0.4520	0.4453	0.5137	0.2917	0.2400	0.4950	0.8033	0.7900	0.8292	0.8237	0.8234	0.8254	0.7725	0.6652	0.8303	0.2070	0.5413	0.8489	0.5516	31.2568	39.4644	50.6471	52.5301	11.4221	9.4636	1.9585	8.4345	7.5040	0.9305
17	20	0.0198	2.0000	0	0	N	N	N	0.5172	0.4706	0.7951	0.5935	0.5659	0.8769	0.4195	0.3793	0.7758	0.5361	0.4836	0.8373	0.6537	0.6340	0.8456	0.4013	0.2854	0.8330	1.0366	1.0277	1.0530	1.1015	1.1203	0.9643	0.9566	0.7526	1.0737	0.3018	0.5545	2.5941	0.9724	31.2568	65.1614	50.6471	60.6455	19.2563	14.7916	4.4648	12.5391	11.0247	1.5144
18	19	1.0158	2.0000	0	0	N	N	N	0.5910	0.5697	0.7579	0.6829	0.6629	0.8713	0.4118	0.3929	0.6616	0.4753	0.4526	0.6237	0.5675	0.5516	0.7184	0.3145	0.2580	0.5440	0.8042	0.7946	0.8229	0.8311	0.8321	0.8246	0.7639	0.6567	0.8224	0.2107	0.5338	1.1136	0.5235	37.0998	39.4644	52.0797	52.5301	14.4885	11.9674	2.5210	10.9950	9.6683	1.3266
[truncated: 48 more columns]
