# Supplementary material for: Sodium Channel β Subunits—An Additional Element in Animal Tetrodotoxin Resistance?
Source: Int J Mol Sci. 2024 Jan 25;25(3):1478. doi: 10.3390/ijms25031478 (PMC10855141; doi:10.3390/ijms25031478)
Supplement: Supplementary file 1 [file ijms-25-01478-s001.zip › CSUBST results/SCNB4/csubst_instantaneous_rate_matrix.tsv]

-1.205265415587680078e+00	1.651345820436381229e-02	8.859348185988586977e-01	5.778706458725114264e-02	2.333732400429141055e-02	2.741676063377576373e-03	2.096261990343916554e-03	8.884784397706574008e-03	1.400858095367061608e-02	5.507014278368680717e-03	8.280608731138538667e-03	9.849106591443768793e-03	6.173592259739528812e-03	1.002596568057820747e-03	3.449203188039927023e-03	4.738924001529944835e-03	1.301436781439416386e-02	1.271916578401414977e-03	2.172396886442573907e-03	6.152151903685295666e-03	9.642992800853599986e-03	1.695829929303708356e-04	1.817289628254239920e-06	2.191341022713691900e-03	8.566101077464473648e-03	1.085132351363015009e-03	7.547359924188522598e-05	3.581338162739380014e-03	2.256241195365567449e-03	6.814257965032429344e-05	1.072451408402422624e-06	1.003812783841904772e-03	3.459913624392525755e-02	1.844315789173261912e-03	7.319388937940101043e-03	8.042956004313888199e-03	7.475949499339224445e-03	9.963295204744878166e-05	1.161099682951410169e-06	1.750273074404328074e-03	7.773836319799410158e-03	7.034674191152873353e-05	1.729508565086710175e-05	3.521600884868602709e-04	6.005145121005228334e-03	4.035519985202323855e-05	9.558789273705043348e-06	2.834439930429320624e-03	6.579029768516691384e-04	2.430633935331141717e-03
1.416009097234095446e-02	-9.884609194382660835e-01	7.115979131708682903e-02	4.910749846875519520e-01	3.981996758663789576e-03	4.125521398576845189e-02	8.634775257691632705e-03	2.995437723396902809e-03	6.596949246362208367e-04	6.800832434379716629e-02	2.661287688166510783e-03	4.465956981900041402e-03	1.927475579245824862e-04	7.643209136621851620e-03	2.745408155736088918e-03	5.434437935995425342e-04	1.527522893385921572e-03	1.953399302514009436e-02	7.499109728276531425e-03	3.153649840693602963e-03	6.860081414428641439e-04	7.280438427812398541e-03	4.229320530457636321e-04	8.501369529247882858e-06	4.648676974620830353e-05	3.160624918191485850e-03	4.461370879044434233e-04	6.434708450414536589e-06	7.565552091835098247e-05	5.974161392768515162e-03	1.069877525022257117e-03	5.437415361738428872e-06	2.965236219826263963e-03	9.468723783045114584e-02	1.713098642092896959e-02	4.942385088861051858e-03	3.353737668464481874e-04	1.025255683716191045e-02	1.650134634478310155e-04	1.075688997559864057e-05	3.053085118195187665e-03	2.729163648495447347e-02	4.389247799153219061e-03	4.267402672922038432e-05	2.002834321158077354e-05	4.505814884203207527e-03	6.726812223599062642e-04	4.150088244374874339e-06	7.473668733405992338e-03	2.423994564994703537e-04
4.423443890331854589e-01	4.143481519729106527e-02	-8.399407456524138338e-01	1.460990850534830097e-02	3.924773815658317254e-03	1.910084984714812903e-02	1.202202139579471030e-02	2.944273697243213975e-03	2.884956920535622273e-03	1.530510494409134843e-02	3.243030022377176025e-02	2.961171889151834481e-03	5.204840832049950714e-04	5.069819874229826266e-03	6.233042297929404507e-03	8.864519113074214663e-04	1.867210747784660372e-03	5.065974080823523219e-03	1.739424722535032330e-02	2.220183991476867326e-03	1.110215573360291274e-04	4.154236020055565234e-03	2.488902253478550083e-03	1.957495739280918669e-03	9.645809117993293827e-05	9.963259938148699701e-03	2.621736104194638539e-02	1.134837727973092699e-03	3.533019168057793019e-06	7.117608506266258610e-04	4.076295878931174982e-03	6.485683135416607081e-04	4.731824141949951719e-03	1.480100884343221734e-02	7.187780765247836490e-02	2.501171174676129847e-03	3.546778921976917904e-05	6.774098754952614411e-03	1.828688640079398093e-03	2.174542945541220636e-03	1.916344439380717303e-05	4.329997990435639245e-03	1.111186850107523730e-02	1.564521599764423976e-04	4.443205691307504803e-06	1.173959945954323797e-03	1.544685488409066297e-02	1.014844290754965015e-03	2.158139931331412489e-03	3.791465503959752883e-04
7.098411047914932048e-02	7.034776597254204233e-01	3.594340812215447017e-02	-1.110740246459895664e+00	1.905520937935340636e-02	2.069953784091921843e-03	2.356817769752861912e-03	2.081617054496373923e-02	2.256773085012861012e-03	1.060772181308551956e-02	2.013853879825436809e-03	3.784404986869432247e-02	2.370683034390064312e-03	6.250331602171060657e-04	2.617062798416784370e-03	5.120799955213826971e-03	7.121611554003064691e-03	1.671791215236987033e-03	1.574588863978123665e-03	1.841157655849726127e-02	8.889864811049609126e-04	2.627072344895206951e-06	1.198967913275053457e-05	6.979633248339968225e-03	2.789038523905416030e-05	2.489860232984600340e-07	6.711348881099474898e-06	1.380536345638087728e-03	1.018175538741603671e-04	0.000000000000000000e+00	4.289805633609690495e-06	4.273808474326405878e-03	1.494663271302931751e-02	5.794394254801588269e-03	6.874934432829324545e-03	4.693384939652757437e-02	6.849119862567019197e-04	8.151786985700355575e-07	9.084039220767153660e-06	5.205719606249827394e-03	9.906858340678288688e-03	2.756864981653343516e-05	2.911847218338215523e-03	9.555469781250464090e-03	7.499181514107550260e-05	0.000000000000000000e+00	3.110321069371381535e-05	4.482024963446146031e-03	6.551452446586342702e-04	3.891368255103655298e-03
5.210534604731729275e-02	1.036821797538873408e-02	1.755040366624568277e-02	3.463494031844738946e-02	-1.176488074105721982e+00	2.565805982572415544e-01	2.043786909205899394e-01	3.229076119101106368e-01	3.171815991998734596e-03	7.267748234597070159e-03	2.269253991214796595e-03	1.824957559467497645e-02	2.090949781034296545e-02	2.129842631240814240e-03	1.069476584293563119e-02	6.332098843478644982e-03	6.721579084696067095e-03	1.943170178113801680e-04	9.911069808217107699e-06	5.635412246511793634e-04	9.416805572060015991e-03	3.588963937843816631e-04	6.649063832546794504e-05	3.267025780573468499e-03	1.007571952466882565e-03	0.000000000000000000e+00	0.000000000000000000e+00	1.191837508583069817e-06	4.914799094816890528e-03	3.783932327759492039e-06	2.144902816804845247e-06	1.412080292427222410e-05	1.784660260428709219e-02	1.163450789363361441e-04	3.851632629605271986e-05	1.236483863064185033e-03	2.214374195547931176e-02	3.562330912751054913e-04	1.200798692858130506e-04	2.623758441136197356e-03	5.082341443009871611e-03	0.000000000000000000e+00	9.110537346311686955e-06	3.859090647485806945e-06	3.289460346298134219e-02	5.258721638748105678e-05	5.662468278045065416e-04	7.913303855799548201e-04	8.175603500939782747e-04	1.082493138058779596e-03
3.060676108487546225e-03	5.370961820788722890e-02	4.270661711107648362e-02	1.881184413844545376e-03	1.282902991286207772e-01	-1.167293991734770664e+00	2.990178686671352559e-01	1.415593669257490250e-01	5.226875709684583636e-05	7.743167822899857389e-02	6.236450438658531527e-04	2.099936461323973109e-03	1.544885043383621313e-04	4.644021205784244766e-02	5.433432934361136397e-03	7.395584442478639418e-04	2.692014914547953162e-04	8.593448492021916324e-03	4.700252540753432733e-03	7.696501010435177558e-06	2.510334130132609682e-04	1.191715270321012411e-02	2.336298681256195661e-03	3.911605114474064958e-04	5.809449044383689246e-06	5.425409109232609897e-03	1.215978746306442987e-04	2.144902816804845247e-06	3.533019168057793019e-06	2.853816323395685917e-02	2.256958668248492880e-03	6.524898434086114477e-06	1.680133017872047045e-03	3.515411308168679694e-02	1.655540175003938907e-02	7.433157820932587645e-06	6.259959575641643129e-04	3.911640419612972402e-02	1.755840475116465099e-03	9.722561179525088812e-04	1.219491915969547298e-06	1.274995997838560685e-02	6.676082284920203911e-06	8.093972893603190752e-07	1.659418614100913175e-05	5.984730502572981753e-02	4.439785216905395467e-03	4.248564914580379206e-05	6.029398421710448729e-03	6.035791214944093163e-07
6.827275289652205703e-03	3.279630235490216955e-02	7.841887350834898796e-02	6.248810417051165779e-03	2.981303840034293384e-01	8.723640572123763093e-01	-1.915348287638576119e+00	1.225898666488592081e-01	2.117561569083893950e-04	4.731948615690238086e-02	3.392990546293852411e-03	4.289970789199449436e-03	1.428618591612537160e-03	1.357812786538393178e-02	1.724541467364182346e-02	1.939626945122807124e-03	1.155009931917175237e-05	9.137864140509612508e-04	1.345044072150315684e-02	5.263585731029882340e-04	7.721650140497442281e-04	5.955285669839710874e-03	4.265289567855887545e-03	7.066331260848877785e-04	8.134346401251043901e-06	5.215158720352892040e-05	2.042426288273279864e-02	9.293904375079863728e-06	2.122933461807923080e-06	1.891966163879746062e-05	2.246638621552780532e-02	4.349932289390743267e-06	5.307102398151417635e-05	3.302583759776909784e-03	6.652532523901712180e-02	5.663959881621172645e-04	2.578529320606742954e-03	9.030440932265711498e-03	6.904749063767013327e-03	8.782041529288397812e-04	2.036115966842012135e-06	1.587040188636269864e-04	1.070026637201457534e-02	2.702808805542493951e-06	2.143592364050643192e-05	2.153253098840079288e-04	1.531635017043152525e-01	6.848349008005723954e-05	2.723367785762706612e-03	2.191564570536468017e-04
3.003903296367460216e-02	1.181058302367921607e-02	1.993693903561833194e-02	5.729403130947162415e-02	4.889743837495961198e-01	4.287226541179827155e-01	1.272599568069109621e-01	-1.481681247100577581e+00	1.042865046771698084e-03	1.026300615616755098e-02	1.372523505187060646e-03	3.763039095365819375e-02	3.254998136853573878e-03	3.304735985712046759e-03	5.258965421503116258e-03	2.709526687416000459e-02	1.515268618425006470e-03	2.411233067732454887e-06	2.214233476047766929e-04	6.148950159264954772e-03	3.196379272594415850e-03	7.361959766514927870e-04	5.086637993620892216e-05	9.311286760009796631e-03	2.906121696084192471e-06	0.000000000000000000e+00	0.000000000000000000e+00	6.972977882771382680e-04	2.262381051946286609e-05	1.907865039206466293e-06	2.144902816804845247e-06	1.369594306032548107e-02	3.851985006496604948e-03	5.480775930811303231e-06	1.543456746238361160e-03	1.235272484392473114e-02	3.090246474886123532e-03	6.984994541813778317e-04	5.748166106760694660e-05	1.909661207419740755e-02	2.666549734115554606e-05	0.000000000000000000e+00	8.259224840180921106e-06	2.748872183420910699e-03	7.638243676965267336e-05	2.147398458447039691e-05	1.800321192223722092e-04	4.078046932881249087e-02	9.177119909043589895e-06	3.121607151003310751e-03
1.989218495421227473e-01	1.092454795197581562e-02	8.204817482003308460e-02	2.608829686274867499e-02	2.017274970911194995e-02	6.648585902718790602e-04	9.232568441205778100e-04	4.380033196441133515e-03	-7.821544662768904477e-01	6.655281063654103560e-03	1.946547101160333859e-01	1.251916554459280191e-02	7.215272695764156363e-03	5.370555291364459633e-04	3.829491759468460748e-03	2.482215090159311729e-03	5.026923745030133055e-03	2.264431525079332029e-04	2.199922561117314798e-06	2.812575122582273643e-03	4.565074714030083886e-03	5.254144689790413903e-06	0.000000000000000000e+00	1.020430288333393063e-04	8.927875225497083900e-02	4.077772258129695911e-03	1.654822287786686039e-02	3.531101705879298447e-02	2.130384541997405647e-03	1.907865039206466293e-06	0.000000000000000000e+00	7.821639612779492481e-05	1.023690107009245752e-02	2.490631087545895934e-05	1.884450331907114190e-05	4.052201277908759440e-04	3.737222010190507406e-03	0.000000000000000000e+00	0.000000000000000000e+00	1.121177125221913922e-04	1.021802476902273354e-02	2.017278208500352231e-05	1.039004510771910066e-03	2.721381582628708555e-04	4.753907872492408107e-03	4.286433144904023129e-06	5.101322773013572958e-06	4.518109629028591446e-04	9.331706119197595312e-04	2.207856003548528453e-03
1.143269046094082947e-02	1.646517326218247257e-01	6.363701529385350220e-02	1.792767019872347836e-02	6.757730814625345465e-03	1.439957524960324420e-01	3.016271339825940534e-02	6.301845885366040394e-03	9.729943075517695624e-04	-1.322723854509489261e+00	5.704472143090059261e-03	2.175548789334118271e-01	1.992412367489360874e-04	1.038889518542728679e-02	3.815299363426808473e-03	6.661224063251231821e-04	9.417377931571779565e-04	1.136933623711162966e-02	1.079699917648879216e-02	3.461715121137955598e-05	4.805507335116407754e-05	1.830233413348870269e-02	4.639895014031270178e-04	1.105443983625871909e-05	9.907220353251636712e-04	4.836461963593432709e-03	9.305179182963833548e-03	7.849959845793287941e-04	1.414248320880866043e-05	9.555637442117546204e-03	5.300974104389117973e-04	5.437415361738428872e-06	4.724485510169598029e-03	6.956193873694653529e-02	3.781048474124546616e-02	1.659628671968866416e-04	5.127774647284429705e-04	4.012010655505572621e-02	4.822779295130436060e-04	4.312468757711779597e-05	3.252755142793844426e-03	5.878869604539821436e-02	1.717330315656902598e-02	2.356177189612425251e-03	5.570965914482881966e-06	7.972493826931804917e-03	2.060340071430724152e-04	3.080912967857957701e-06	5.314609558010234026e-03	6.035791214944093163e-07
6.390469781639525337e-02	2.395158919349860138e-02	5.012596404152548368e-01	1.265225589716415834e-02	7.843725752242451665e-03	4.311285303246550037e-03	8.039912381435433339e-03	3.132934087926986851e-03	1.057906033239311983e-01	2.120575514061739941e-02	-1.118077351370077688e+00	1.124850093035575059e-02	2.936641369875005875e-03	2.716374689539453446e-03	1.134652626521561597e-02	2.000976947092635450e-03	1.532189068759083893e-05	1.498350866081893558e-03	8.741738651189724305e-03	9.642381705900134352e-04	8.533359993541648114e-05	4.548666303838347640e-04	1.213931742018922559e-03	5.357192527544401379e-04	4.271836541637472062e-02	1.496494609755565780e-02	1.267805479017182491e-01	1.375697970991614054e-02	4.948308142596408406e-06	3.027145862207593631e-05	1.235464022479591025e-03	1.575202753279375555e-04	6.771764607341011896e-05	3.117104589510782411e-04	5.496114298515141633e-02	2.096044127573530439e-04	3.577536018972610378e-05	3.202746531270717165e-05	4.524723561164507141e-04	3.672559260743511354e-04	1.802964356157584326e-03	3.004294842306188249e-04	2.328091778169363163e-02	3.428158858516558135e-04	1.748452315930548232e-05	4.311524460874192904e-05	1.557037623356537746e-02	7.274471628080689907e-04	4.129091129693385036e-03	1.043250088625065526e-03
4.425864354382959276e-02	2.340387582919768034e-02	2.665054700236650295e-02	1.384421571145905971e-01	3.673015847535848755e-02	8.452908793683839433e-03	5.919073620541011327e-03	5.001507658397607442e-02	3.961761248288861101e-03	4.709099278178913162e-01	6.549760035397017739e-03	-1.209143738574686378e+00	2.496292243444049857e-03	8.156223253700611939e-04	3.837771701024977455e-03	7.683360445442412312e-03	4.766208784154281515e-03	4.015766837069125121e-06	6.337984510767777965e-04	8.847404985531610866e-03	1.946993616737827744e-04	3.940608517342810639e-06	4.724953033461024639e-06	9.175229388232010799e-03	1.483466146287377519e-03	6.644265262902728886e-05	1.710744037928373649e-04	1.562842967600382464e-03	4.949348796254156394e-05	1.907865039206466293e-06	3.217354225207268295e-06	5.318896183868778750e-03	1.275592090035128530e-02	1.345912064022016243e-05	5.933628510940112954e-03	2.264276833840244210e-02	1.022932482239358306e-03	8.785814862365939128e-06	1.542190906691893689e-05	1.880303558337352576e-02	1.283790716071109284e-02	1.327447688358483757e-03	1.023020745086626777e-02	1.721740519137304748e-02	5.346261809865231592e-05	2.028214707588732794e-06	6.725821675487798825e-05	7.054531019224565686e-03	2.757732193034801274e-06	2.635299290200633724e-03
2.282942971049513325e-02	8.312238435497620176e-04	3.854835241236994389e-03	7.136743718111755903e-03	3.463135574838054759e-02	5.117431706208245938e-04	1.622077359226735144e-03	3.560154212183596917e-03	1.878977264521915864e-03	3.548984529590424827e-04	1.407140656398440460e-03	2.054240492000833449e-03	-1.012893130476609560e+00	2.519414550191211855e-01	2.794249789810235307e-02	3.511498490885407997e-01	1.578676802073493771e-03	2.411233067732454887e-06	3.653850620540869703e-07	2.743990746911506573e-04	4.444941655779540909e-03	0.000000000000000000e+00	0.000000000000000000e+00	1.785376249416604615e-05	3.405052493041724193e-04	0.000000000000000000e+00	0.000000000000000000e+00	0.000000000000000000e+00	2.289755446413373544e-02	4.329200155964699551e-03	1.497816278443635024e-03	2.076497847897538357e-02	5.536959376440868212e-03	0.000000000000000000e+00	3.585051850945241572e-06	1.557106942452962252e-05	7.963870373311410927e-03	0.000000000000000000e+00	1.878957993157883246e-07	1.452868134401772713e-05	2.115807585886485959e-03	0.000000000000000000e+00	1.164953955757887824e-06	1.127374795894729948e-06	9.557184508679340829e-02	3.224380468176656946e-03	4.512902525738404086e-02	3.626161409070949304e-02	3.899739735639323811e-04	2.981540371938586238e-03
7.874375700454122303e-04	7.000638456994350348e-03	7.974871527826121048e-03	3.996340338556276682e-04	7.492145539099324611e-04	3.267253857166791536e-02	3.274371542758514660e-03	7.676930940260286726e-04	2.970439873542289635e-05	3.930312116610765356e-03	2.764452117672895224e-04	1.425534595226434767e-04	5.350968956158325129e-02	-1.028996266748625432e+00	1.789135032614301915e-02	2.911196636359846268e-01	4.266737810862921478e-05	1.133802566654092949e-03	8.060166103249375097e-04	3.208585754572531873e-06	4.144114121524832343e-06	3.698069536167746061e-03	9.628532340138256838e-05	8.510234356702782142e-07	3.487346035301031135e-06	8.745231296850131510e-04	2.096184808530966978e-05	2.387722003612941213e-07	1.056351918176125270e-03	1.197406942424112247e-01	7.566141622132210864e-02	6.429166969687023434e-03	1.405524174383403831e-04	1.125536307766040198e-03	1.470055107700417871e-03	5.584841296586201608e-07	4.767350034332279267e-06	9.716241713831588050e-03	1.115089301324082354e-05	2.047775142081607327e-06	9.146189369771604734e-07	1.361847073156297440e-03	4.405915601904831702e-06	0.000000000000000000e+00	2.660657707276292520e-03	1.565659643187446715e-01	1.727190015717155191e-01	8.102111768774990230e-03	3.921724989511573937e-03	6.035791214944093163e-07
9.418977936570569615e-03	8.743069049805698642e-03	3.408994672175235524e-02	5.817931913403466722e-03	1.308052130020588566e-02	1.329101287020647074e-02	1.445961691866891330e-02	4.247625917367901793e-03	7.364407229747040734e-04	5.018586085738341133e-03	4.014924678460910293e-03	2.332184341392102254e-03	2.063445998629096292e-02	6.220684882628187140e-02	-6.008488239188541913e-01	2.470894859670318133e-02	1.795311986570783140e-03	1.448565995095182002e-03	6.355994949451527175e-03	2.213773661301953778e-03	3.885662004213664262e-04	1.156869618546300861e-04	8.574903272986268178e-04	7.236447299708382913e-04	4.358064805012410852e-05	1.090632013230578026e-04	2.795916473728576185e-03	5.814710126764532200e-05	8.508805770487062534e-03	4.561638533466289003e-02	6.853139156063706161e-02	2.010228936250944842e-02	5.208130453890280013e-04	3.947199323841887094e-04	1.206346966741465160e-02	7.854015504353903257e-04	4.191836185705517803e-03	3.066231271883522198e-03	2.016993955880874365e-03	3.651466367382781228e-03	4.107510092681714606e-04	4.570941109955183436e-04	6.126448047409356439e-03	1.985841795922518448e-04	4.825423133562040459e-03	7.328190651677792510e-03	6.932217232691481601e-02	6.051025613638977112e-03	4.601643861704304145e-03	1.531675679621261315e-03
7.578009101545632280e-03	1.013449236712660141e-03	2.839041932160254848e-03	6.666266608363945710e-03	4.535151874383353335e-03	1.059367501219913091e-03	9.523393559386756323e-04	1.281532892696756951e-02	2.795287263692918878e-04	5.130942859531353742e-04	4.146168448930685692e-04	2.734168807161939212e-03	1.518485833896392190e-01	5.927301259615542772e-01	1.446920413320456657e-02	-1.096765650845767048e+00	3.194124523002626567e-04	0.000000000000000000e+00	2.937543655139003085e-05	1.322621464307032662e-03	2.402291154821426542e-05	1.313536172447603476e-06	1.090373776952543952e-06	2.596109044304367557e-03	1.162448678433676904e-06	0.000000000000000000e+00	0.000000000000000000e+00	1.546636810374165446e-04	6.912963386328999441e-03	5.851104097739699347e-03	2.736528296617244879e-03	5.488153037869947931e-02	5.915641968747762909e-04	0.000000000000000000e+00	1.522268170555210215e-04	8.904630530171227850e-04	1.830856668533041706e-05	7.246032876178095021e-07	1.951225608279340599e-07	4.341056669971986130e-03	3.081394751958766720e-06	6.953589926986596760e-06	1.209759877133191145e-06	5.058371720426386824e-04	2.189087737745569473e-02	9.589524594059378390e-03	4.721710067593017784e-02	9.209204783749748435e-02	2.757732193034801274e-06	1.835354026757280614e-03
1.100023946216649590e-01	1.505701137766122556e-02	3.160921051606888771e-02	4.900346997873537835e-02	2.544597796349225630e-02	2.038239863872021509e-03	2.997525775689812135e-05	3.788171546062515851e-03	2.992216514898888950e-03	3.834218157854224398e-03	1.678111837212329865e-05	8.965011760671149493e-03	3.608404119025128681e-03	4.591822596452477755e-04	5.556918053671471881e-03	1.688322962158531580e-03	-6.146105397591948849e-01	6.665499222648176014e-03	1.364336022817331517e-01	1.692162290022201920e-02	9.731637991984343206e-03	1.024093003781388839e-03	2.808643282535565246e-04	3.857166209073532338e-03	1.320564053482934687e-02	5.453526222069504919e-04	2.052249760096287474e-03	2.355876267263059144e-03	6.273778299934707967e-03	2.282887710413150553e-03	1.022567097177304232e-03	8.717083060760324326e-03	4.721258963503748018e-02	4.210796895349704257e-03	1.577946783532583122e-02	9.398250717342352539e-03	1.031267655525191021e-02	3.408171563310366439e-04	2.806392387216582462e-06	2.209249901308990918e-03	6.004832635837442471e-03	3.978780271649963820e-04	4.523904528193130624e-05	3.093921138579819839e-04	5.146529538760749936e-03	1.412850183420316153e-04	2.307977099246917186e-05	2.121525110524435497e-03	1.213953711373919444e-03	2.530250506719163104e-03
4.907938971005460643e-03	8.790296861313043331e-02	3.915116925506005596e-02	5.251605013081406086e-03	3.358304981740157808e-04	2.970344152677141178e-02	1.082638251429943405e-03	2.751950783825084580e-06	6.153346535541663121e-05	2.113213583202270748e-02	7.491754330409467789e-04	3.448321523135445567e-06	2.516069288068648541e-06	5.570421305735326692e-03	2.046886732199713985e-03	0.000000000000000000e+00	3.042945297295906234e-03	-7.622025627380304424e-01	1.905534861495854215e-02	2.646618105207939053e-01	8.309966341678200067e-04	9.992534874536662670e-03	1.613970378162409968e-03	5.459226691550285969e-04	1.472353025147639860e-03	9.074654451910659642e-03	1.510860775686698361e-02	5.610438485862220175e-04	3.118162587396161286e-04	1.964127979212665007e-02	1.011278780067148553e-02	9.657838303422311768e-04	1.625054977683379693e-03	3.384646238381468913e-02	2.601616973587101214e-02	6.214997556217678135e-04	4.032417295593109370e-05	1.260838704586493032e-02	4.577840258278778477e-04	7.365515333178903171e-07	5.424561361928826128e-05	1.392582923473143809e-02	8.022350869176818116e-04	6.576352976052592419e-07	2.381015568929670124e-05	1.026724103841366795e-02	2.184752914205579603e-03	1.280196712671571316e-06	4.893436440902434320e-02	1.382851800026579535e-03
9.762036641609033241e-03	3.929913199375294902e-02	1.565482250281528542e-01	5.760204831514907815e-03	1.994759619628506004e-05	1.892000389822267453e-02	1.855820302080814915e-02	2.942968544114119987e-04	6.961780256700362147e-07	2.337071973645041961e-02	5.090126303224394751e-03	6.337984510767777965e-04	4.440122273062321049e-07	4.611639340086982723e-03	1.045923219529997991e-02	8.254869511909602834e-05	7.253432020041508665e-02	2.219103889336943372e-02	-7.608062259937358185e-01	7.567740258864154822e-03	1.705071704639080001e-03	7.246259121991834723e-03	3.172349423355150504e-03	9.523838727895903890e-04	1.725006774448743915e-03	7.432650213203974288e-03	3.227877632971932337e-02	6.896287489604490707e-04	5.486794377798618911e-04	1.343998706644060695e-02	2.156531254218808924e-02	1.303645048501159880e-03	8.220600497889467284e-03	3.220195209692922750e-02	1.395765019774285742e-01	1.740249845257442517e-03	1.796052585090548054e-05	1.150175478993282173e-02	3.720881242486524017e-03	3.311001491586256884e-04	3.146724676028563669e-06	8.262658515467393577e-03	9.472016584660507277e-03	2.440477362651604756e-05	1.229513025266389497e-06	1.449441685876813992e-03	2.355008323569768303e-02	1.350537191389789395e-04	5.092550833533310457e-03	4.790649113447437765e-04
3.076075951842648093e-02	1.838888780348100702e-02	2.223311011183172481e-02	7.494289613247476223e-02	1.262014855204753906e-03	3.447165241293501212e-05	8.080716122285311592e-04	9.093517841166482568e-03	9.903433530219273116e-04	8.337370221332258112e-05	6.247176879878960391e-04	9.844295688126723440e-03	3.710184671880346549e-04	2.042648959248991915e-05	4.053388393933154109e-03	4.135520634875510838e-03	1.000997410999049028e-02	3.429420643368032984e-01	8.420443386623496784e-03	-6.728980241453454969e-01	2.647903918559657652e-03	1.248899246628410982e-03	2.394434219705421580e-04	6.872492943720061309e-03	3.783155691788985756e-03	6.227872754527715663e-04	2.164406593487464697e-03	4.979768258952001203e-03	2.282403228321376251e-03	1.822901449460471697e-03	1.370960597564034123e-03	1.095500788453812775e-02	6.931743716005842049e-03	3.501036412309640761e-03	7.317964109640365949e-03	9.930273337048101112e-03	3.178098456673292467e-04	1.018067619103022248e-05	1.930123464663875091e-04	3.404163119591629982e-03	1.062199235450832224e-03	2.071334384611202051e-05	1.255461916936000469e-03	2.805110841508428460e-03	1.660775318128793405e-04	7.841036240678089830e-06	1.596614973142121679e-03	4.757928457170484439e-03	5.217338215268134231e-03	1.607019524769116164e-02
3.565898379482320552e-02	2.958410109972352264e-03	8.222534090199656864e-04	2.676219719159726642e-03	1.559658422872440414e-02	8.315481806064270454e-04	8.767290263689804866e-04	3.496039829400143014e-03	1.188821540112000976e-03	8.559809940676103726e-05	4.088901663572040371e-05	1.602213497107171408e-04	4.444941655779540909e-03	1.951187065551275677e-05	5.261833964039337123e-04	5.555298295524549809e-05	4.257591621493150152e-03	7.963717744108274928e-04	1.403131923609243293e-03	1.958345606434747262e-03	-8.106262240519508389e-01	2.110788731061576662e-01	6.705170211991592910e-02	3.627726833534117845e-01	1.750946704934080262e-03	6.231973700793808467e-06	7.046574258442873224e-05	1.283157757755147847e-04	5.587217455771395676e-03	5.281288406030033248e-04	1.253756979360055260e-03	1.082029179969699927e-03	1.364804726479804456e-02	1.273760077084753594e-04	8.231830596208882867e-05	1.966302945357360603e-03	1.000784944210591880e-02	2.368909298044523349e-04	4.293659906416168404e-05	2.808430526676647821e-03	6.056127514552911255e-03	2.211389022716585960e-06	1.872887513487681141e-05	1.812471787246142788e-05	6.207862140971046223e-03	1.122836389665102724e-05	3.551114978884205509e-05	1.297781832351125925e-04	3.963933612799411688e-04	1.672330428002613849e-04
4.239574823259270077e-04	2.122606696559389133e-02	2.080043528351765286e-02	5.346647237145878468e-06	4.018628634627935165e-04	2.668770816634379733e-02	4.571310831074143835e-03	5.443702644253995120e-04	9.250254735546503111e-07	2.204013476638428184e-02	1.473511619553267461e-04	2.192310372324521716e-06	0.000000000000000000e+00	1.177131993202690761e-02	1.059105988809993783e-04	2.053556551291324021e-06	3.029007475973121712e-04	6.474036679277273172e-03	4.031369511530669310e-03	6.244496233142054912e-04	1.427012099872614903e-01	-8.358308089095733973e-01	1.482809937070710404e-01	2.082887216609793368e-01	4.303770627555760344e-04	2.064383396318360004e-03	6.137367780411029546e-03	2.513826101295278735e-04	2.085834158909171418e-04	2.062939489368233528e-02	4.589203425366834670e-03	4.378107987174297173e-04	1.610393034857078055e-03	3.386200281177040999e-02	1.352640063361639812e-02	1.022557846922568739e-05	5.645869852203968609e-04	2.526858322679453525e-02	1.005880890273040630e-03	5.910299946637985599e-04	4.181115140467019186e-06	1.564965611991729968e-02	2.152177756727071932e-05	2.081307315497963306e-06	1.628044833456184861e-06	1.589304862980536054e-02	7.612362235069767213e-05	2.701074382779579366e-06	4.755801091294949504e-03	6.035791214944093163e-07
1.402473517457076517e-05	3.806388477411873014e-03	3.846977178746193576e-02	7.532646237749791960e-05	2.298263368206392013e-04	1.615093436172761535e-02	1.010688180209329962e-02	1.161080411587377749e-04	0.000000000000000000e+00	1.724830537824668161e-03	1.213931742018922559e-03	8.114593253117848725e-06	0.000000000000000000e+00	9.461079603788028099e-04	2.423342229322206394e-03	5.262238662684018121e-06	2.564413431880298538e-04	3.227940756324819936e-03	5.448165314022977365e-03	3.695757165197499704e-04	1.399339870328680235e-01	4.577369805740020281e-01	-9.708578842314957713e-01	9.123526168584059071e-02	2.544896357956497393e-04	2.923191114062240886e-03	7.966904745935133453e-03	9.040158324865402173e-05	8.555213720354378404e-05	3.759416262005689079e-03	1.517291996020223022e-02	1.314536356240884548e-04	8.288517313510152809e-05	2.234751697333050777e-02	4.551774871213591644e-02	4.196609317149059418e-04	7.072837273346211989e-04	1.759242583908651042e-02	4.697594923296544503e-03	1.094790773588767506e-04	1.785684591241122769e-06	9.724484943439621817e-03	1.050089495720160117e-02	9.481511103935166642e-06	6.953108142885789224e-07	6.616161832734298144e-04	2.983669587865068334e-02	3.460751552936336036e-06	5.725664862116477049e-04	2.173405164208748295e-05
8.455718076775659703e-03	3.825616288161547710e-05	1.512803772422536067e-02	2.192515226924185434e-02	5.646272816425886888e-03	1.352054811307339989e-03	8.372066385136170408e-04	1.062701206305466037e-02	2.772908392210307385e-05	2.054683926087218649e-05	2.678596263772200690e-04	7.878729583373140707e-03	1.863001303739065848e-05	4.181115140467019186e-06	1.022541466263141236e-03	6.264523998212714884e-03	1.760880225881395443e-03	5.459226691550285969e-04	8.178078907649745160e-04	5.303771728305700130e-03	3.785454087166036374e-01	3.214891138680333604e-01	4.561763084292029535e-02	-9.448423747325563893e-01	9.858654588753611517e-04	8.780418880436869649e-06	6.759238220719960470e-05	1.012622784266131335e-03	9.439301035295026218e-04	1.152795652189853850e-03	4.408694532598302052e-04	1.355470207705026207e-02	2.830490360727702659e-03	3.330091704796741289e-06	1.582800392192324282e-03	8.799795080689594776e-03	2.718959750310758362e-03	3.996549432856027779e-04	3.396818802758886426e-05	1.029898155311593372e-02	3.864265008728502921e-05	2.358814957564358272e-06	2.864591906594395941e-05	3.026582174809645809e-03	9.759789600562857308e-06	4.014610555227182630e-06	1.901852373628361016e-05	9.965768684318436835e-03	7.338631780353720967e-06	1.758075086132840879e-03
1.048608924999961806e-01	6.636387129286289242e-04	2.364886304445942052e-03	2.779421149685052999e-04	5.524273808352907732e-03	6.370361365910391562e-05	3.057392268056427021e-05	1.052216476168414618e-05	7.696444159911280947e-02	5.841843725538034375e-03	6.776016583287024220e-02	4.041166398506994446e-03	1.127189790800019013e-03	5.435449682607125196e-05	1.953615257419356790e-04	8.898745055595735730e-06	1.912541042975285030e-02	4.670913045295961054e-03	4.699156385567269424e-03	9.262208762655795360e-03	5.796237368057645216e-03	2.107363548665234891e-03	4.036732153999960803e-04	3.127573179880456695e-03	-7.006851357826160420e-01	4.641999119370418536e-02	2.091712696757179191e-01	8.012111058805254649e-02	4.777630536188997440e-03	3.573908184693513294e-03	1.285991804549750823e-03	6.996256437883845679e-03	6.744447737895562130e-03	3.462254719330862241e-04	4.780069134593654978e-05	9.401149515920105440e-05	2.319303650743313391e-03	7.535874191225217806e-06	1.503166394526306597e-06	1.514382328393156814e-05	2.692082846106167056e-03	2.197137849014634469e-04	2.142932801616634353e-03	3.035601173176803919e-04	2.163493516259610422e-03	3.912154348348988831e-05	4.120680142861448981e-05	5.265688236845814422e-05	7.918674784955374900e-04	2.285119334368101410e-04
1.013742065089132463e-02	3.443417674029670972e-02	1.864178372637822489e-01	1.893604229822498800e-06	0.000000000000000000e+00	4.540210780884132435e-02	1.495927106627540271e-04	0.000000000000000000e+00	2.682744906664273968e-03	2.176407883617044806e-02	1.811546106546211427e-02	1.381307778340304555e-04	0.000000000000000000e+00	1.040222248993752548e-02	3.731109518946714408e-04	0.000000000000000000e+00	6.027581613866295424e-04	2.197021604146790971e-02	1.545208860113458232e-02	1.163628856767020712e-03	1.574393355990014575e-05	7.714274796768609554e-03	3.538599769654291165e-03	2.125785623684715774e-05	3.542578275309003766e-02	-9.051508954967590892e-01	2.432990055188446188e-01	5.512824565717399511e-02	2.828496641761732086e-05	1.732430489301300947e-02	1.728044018505705062e-02	2.639947543205245885e-04	3.934058180708201158e-04	3.175745423124938516e-02	2.429984914333258722e-02	0.000000000000000000e+00	5.503901567650170008e-07	2.916977486700005756e-02	2.017326386910433167e-04	0.000000000000000000e+00	8.198905470759545574e-06	1.661119263798361070e-02	1.451189116810450716e-03	3.364780160055040777e-05	0.000000000000000000e+00	1.356024625576873754e-02	1.627965820863651835e-04	0.000000000000000000e+00	9.262012098385842898e-03	6.035791214944093163e-07
3.773679962094260757e-04	2.601419075949852524e-03	2.625428690256884079e-01	2.731802572729222960e-05	0.000000000000000000e+00	5.446214666555617562e-04	3.135555851011091050e-02	0.000000000000000000e+00	5.826839041502416411e-03	2.241106535615233070e-02	8.213950990815546693e-02	1.903503929525937144e-04	0.000000000000000000e+00	1.334472582332390167e-04	5.119283684291758320e-03	0.000000000000000000e+00	1.214006900338649017e-03	1.957735089622200317e-02	3.591582154996939696e-02	2.164406593487464697e-03	9.527762377612897823e-05	1.227473556082205909e-02	5.161656595957972785e-03	8.758449525439945533e-05	8.543615240275800882e-02	1.302163691509309051e-01	-9.755350952549142196e-01	2.603929016944159236e-02	2.128240795462442599e-04	2.036630030477576403e-02	2.434054101391425542e-02	6.496557966140084411e-04	1.314519012013255356e-05	5.221549104666031726e-03	9.982916999260833812e-02	4.893384755104100658e-06	9.955586659131924974e-07	3.708338475206044153e-04	8.212438786151290623e-03	0.000000000000000000e+00	1.134454131472027917e-04	1.729129304642552933e-02	8.824272314644873716e-03	8.504452947493067693e-05	0.000000000000000000e+00	1.050907950550615527e-04	3.473847273464996527e-02	0.000000000000000000e+00	1.255243090597412672e-03	1.931973515610984908e-05
6.054166894154665995e-02	1.268556808796008739e-04	3.842236307566042341e-02	1.899880970901939720e-02	9.023912564986100041e-06	3.247995694018765249e-05	4.823978937541452465e-05	3.486488941385691015e-03	4.203692506999164719e-02	6.392110160145962790e-03	3.013433650743535183e-02	5.879266401925249338e-03	0.000000000000000000e+00	5.139287360157377838e-06	3.599582459425662920e-04	1.635016056681261017e-03	4.711752534526118287e-03	2.457906384282496602e-03	2.594317674660737930e-03	1.683635935169486286e-02	5.865864035452103206e-04	1.699825268494902820e-03	1.980225156875278726e-04	4.436252197737336825e-03	1.106434384311201780e-01	9.975587309393389723e-02	8.803760009668347430e-02	-5.867966491162491804e-01	6.992880383975833480e-04	2.186349739429303569e-03	4.602042200798852787e-04	1.093871211546916175e-02	5.358886480442849988e-04	8.186475440958655952e-06	3.626877455872936111e-04	2.161134123161124413e-03	4.767350034332279267e-06	4.275159396945075152e-06	3.688057291698358837e-06	2.624284549374281041e-03	1.667001895847658140e-04	5.266791522436668413e-04	6.455338445611208007e-04	1.743073196445007545e-03	2.993228261510590098e-06	1.231565425535838754e-05	6.998222406085609977e-05	4.738528553140000481e-03	2.109665127671622801e-05	2.780496491798060531e-03
1.483269674731067106e-02	5.800256603740239821e-04	4.651808571276093548e-05	5.449124642524508710e-04	1.447135289029417675e-02	2.080555732300700051e-05	4.285180506241917139e-06	4.399074267673334151e-05	9.862891398136135971e-04	4.478453016122742244e-05	4.215225454804346834e-06	7.240713979705155239e-05	4.070676349179329356e-02	8.842056796585342007e-03	2.048416204006144395e-02	2.841996058824144272e-02	4.879605344393661559e-03	5.312425148897162788e-04	8.026976960112794292e-04	3.000937577978106310e-03	9.932831032482479852e-03	5.484971306761153315e-04	7.287774650672245911e-05	1.608177213420633510e-03	2.565764547212609319e-03	1.990423562721218737e-05	2.798242527367285413e-04	2.719453482657268033e-04	-1.417668078580946123e+00	2.800833321369389783e-01	2.549298810494285417e-01	3.532220318949535476e-01	4.802973632530250711e-03	4.714161069602886358e-05	6.250859637545549104e-06	1.644336844609165904e-04	5.998726600500599998e-03	2.463651177900551926e-06	0.000000000000000000e+00	3.299912748722020993e-05	1.805109355331208955e-03	0.000000000000000000e+00	0.000000000000000000e+00	1.965679131303631964e-06	1.735868038131942528e-02	9.149130179922947744e-04	8.574283505918987511e-03	7.809256219679560664e-03	1.835117567120602799e-04	8.663441700760273563e-05
7.330489629050037032e-05	7.494857020018681759e-03	1.533521105441002647e-03	0.000000000000000000e+00	1.823167394284118630e-06	2.750041184363115343e-02	6.249221571602796746e-06	6.070479670202392270e-07	1.445352302429141243e-07	4.951557583642728425e-03	4.219657868531796582e-06	4.567313275676086732e-07	1.259403681735184882e-03	1.640084660532420135e-01	1.797009119244295794e-02	3.936197302115796576e-03	2.905493449616736732e-04	5.475750729926216406e-03	3.217451449238812027e-03	3.922000088233135997e-04	1.536374809026918339e-04	8.876891136069367180e-03	5.240398425826111196e-04	3.213854545498985756e-04	3.140707192609450268e-04	1.994919957377255543e-03	4.381840368603269996e-03	1.391313470545920349e-04	4.583181798604456236e-02	-1.323609040966676975e+00	4.744551995264872368e-01	2.615634222800313213e-01	4.104424747300128805e-05	4.691787015961283724e-03	4.624257265687189587e-04	0.000000000000000000e+00	2.889548323016338936e-06	2.158437404106616428e-02	2.151166010115371807e-06	3.375186696632530233e-06	6.532992406979718272e-07	5.909445743427249598e-03	1.777301547887033986e-06	4.336056907287423730e-07	2.690513675289830735e-04	5.687684867517127374e-02	2.364631498470705709e-02	1.025085864456337474e-03	9.530860345737924774e-03	6.035791214944093163e-07
1.197233490512138449e-06	1.392859419368598639e-03	9.113982295346116994e-03	3.898596943752203226e-06	1.072451408402422624e-06	2.256958668248492880e-03	7.700742444945064304e-03	7.082226281902790452e-07	0.000000000000000000e+00	2.850523810850752199e-04	1.787149214907584108e-04	7.992798232433151780e-07	4.521709519829840906e-04	1.075438997862817464e-01	2.801597768202144026e-02	1.910406546695057623e-03	1.350560317026628092e-04	2.925712193904957646e-03	5.357420411424085663e-03	3.060949761856806032e-04	3.784926730143562345e-04	2.049266938371354253e-03	2.194824899903467016e-03	1.275471374210829397e-04	1.172759821759206632e-04	2.064958261107445979e-03	5.434523308138088094e-03	3.039084472225657546e-05	4.328997980084636765e-02	4.923591693199396158e-01	-1.179857949132643080e+00	7.912291213069420903e-02	2.144902816804845247e-06	5.441231091816840738e-04	8.103136427200591241e-03	6.528945420532916163e-06	2.840984485654719553e-06	1.879729618573740095e-03	3.671252662262115656e-03	6.248547073861662426e-06	7.621824474809670612e-07	1.161421514730750799e-03	2.763599359814461909e-03	1.264683264625498469e-06	1.740736061771979944e-04	2.269028612612438225e-02	1.120552598127716321e-01	1.629085487113933722e-04	4.731946707825198523e-03	2.505373681030673589e-05
2.083938820256585767e-03	1.316426877052461611e-05	2.696678777357431559e-03	7.222986251931760859e-03	1.312986938572680474e-05	1.213402164935312493e-05	2.772763856980064679e-06	8.409789598445469375e-03	1.143514563271855620e-05	5.437415361738428872e-06	4.237387523441593710e-05	2.457267827635284049e-03	1.165753177767039038e-02	1.699405538186277154e-02	1.528244220541653993e-02	7.124970610568003015e-02	2.141037944748149652e-03	5.196029964414342235e-04	6.022687650970270619e-04	4.548570525159105482e-03	6.074549782286032661e-04	3.635621837302632623e-04	3.536179671759104586e-05	7.292588251980256994e-03	1.186499629816558429e-03	5.866550096011657824e-05	2.697401260795005478e-04	1.343350610671651367e-03	1.115437995457747994e-01	5.047715166807622555e-01	1.471408541377821899e-01	-1.196006407124092563e+00	6.060882530914262498e-04	2.289438047047760060e-06	1.939604975767810131e-04	1.721886355184619943e-03	1.921509164941397098e-05	2.391190849138770912e-06	1.589887532672055421e-07	7.120599807391363861e-03	3.593145823838844944e-06	0.000000000000000000e+00	9.857302702566743291e-07	1.226937889247561430e-03	4.321059931797419096e-03	2.203038451610891089e-03	4.548795036550082847e-03	2.668928784005352925e-02	4.580899587318919692e-06	2.526025452868702059e-03
7.724964381505322608e-02	7.720803742189140915e-03	2.115928908758752183e-02	2.716715002556901321e-02	1.784660260428709219e-02	3.360266035744094090e-03	3.638202272946569420e-05	2.543763683535493932e-03	1.609575639951644436e-03	5.081050454333341064e-03	1.959126867532619824e-05	6.337847491369507334e-03	3.343069812190712416e-03	3.995578156108795442e-04	4.258219867960606102e-04	8.259575579006312850e-04	1.247125009227404921e-02	9.402833833136534786e-04	4.084449303982817629e-03	3.095306942367388910e-03	8.240330424029005188e-03	1.438212647482421972e-03	2.397935826550106914e-05	1.637768007465085791e-03	1.230119398735668402e-03	9.402151626849789554e-05	5.869864770625228277e-06	7.077774596811310334e-05	1.631198592180085286e-03	8.518617400056872153e-05	4.289805633609690495e-06	6.518307627587037988e-04	-9.328714734242052886e-01	3.097342576550129664e-02	5.968060635858281060e-01	3.641518643440174591e-02	7.328995327482964832e-03	2.546002341538316192e-03	5.480944555246586303e-04	4.066047752966030389e-03	6.958997953518187771e-03	7.515037028865197578e-04	2.045196151789972511e-03	6.442513352847654279e-04	3.979221393172666099e-03	8.900098868919010479e-04	2.725245491117202299e-03	3.889814405021722876e-03	6.698378289537476084e-04	1.337874748938668642e-03
1.818700292101410902e-03	1.088903235050188156e-01	2.923199246577862578e-02	4.651610943437941952e-03	5.138574319688179982e-05	3.105279988882334030e-02	9.999489717102310118e-04	1.598559646486629933e-06	1.729604921906872318e-06	3.304192090004960669e-02	3.982966975485999190e-05	2.953529251603869787e-06	0.000000000000000000e+00	1.413173364195139097e-03	1.425377533609570671e-04	0.000000000000000000e+00	4.912596377907987649e-04	8.649651498085974763e-03	7.066539487937248919e-03	6.904821813166235741e-04	3.396693538892675573e-05	1.335667888686499494e-02	2.855516057703342322e-03	8.510234356702782142e-07	2.789038523905416030e-05	3.352175724409657033e-03	1.029805517864689672e-03	4.775444007225882427e-07	7.071241604404330215e-06	4.300804764631176169e-03	4.806420797771543212e-04	1.087483072347685817e-06	1.367992971309640524e-02	-6.931653747642856356e-01	1.468813208969488304e-01	1.890162144512764208e-01	2.259189714062522316e-04	1.453764329914734865e-02	1.692493092621500089e-03	1.506854933602106068e-04	7.342103516584156091e-04	3.017327294946731131e-02	6.026710066427931958e-03	2.538038643065571877e-04	5.745641558072451675e-05	2.489518551700306125e-03	2.044491301650487852e-03	5.769326064468256575e-05	2.829800927679444050e-03	5.222520381413265364e-05
5.447343968487916056e-03	1.486840330873080186e-02	1.071386189536941702e-01	4.165316668946907053e-03	1.283877543201757555e-05	1.103693450002625823e-02	1.520180388061397568e-02	3.397546296751109349e-04	9.876574066599131566e-07	1.355470207705026207e-02	5.300236011146676300e-03	9.827183487720523008e-04	7.215198693726271241e-07	1.393008194298928559e-03	3.287738064494559118e-03	7.084770101955067110e-05	1.389387104997242845e-03	5.017793743606149305e-03	2.311644372372507333e-02	1.089256712336406693e-03	1.656720623136378605e-05	4.026727232648906127e-03	4.389552286704930320e-03	3.052780630643476623e-04	2.906121696084192471e-06	1.935837038672197754e-03	1.485926848946581176e-02	1.596738502585569216e-05	7.076444872693075875e-07	3.199171693242710418e-04	5.402090951467061405e-03	6.953300856526111687e-05	1.989353545286093594e-01	1.108538270920368385e-01	-6.551224062614763310e-01	1.451026871196662085e-02	1.275650597896330670e-03	1.700256253280123253e-02	3.014978404741644035e-03	8.600412777555942146e-04	5.852254598172430735e-04	5.890280371897038680e-03	1.445955785193815332e-02	2.184144131815796619e-04	4.495523590382632939e-04	5.123207623079213506e-03	1.794516580291710336e-02	7.011820280546863507e-04	2.090238436445133411e-03	2.227779317826132643e-04
2.069021290964804388e-02	1.482715526658315817e-02	1.288646887822266981e-02	9.828900344635121966e-02	1.424644450921778299e-03	1.712858106562726774e-05	4.473707442729766854e-04	9.398812381247078490e-03	7.340944344037608153e-05	2.056496397874464600e-04	6.986813758578434798e-05	1.296216448357821217e-02	1.083204829532495421e-05	1.829237873954320947e-06	7.398710257724692464e-04	1.432484041810154008e-03	2.860337174843325270e-03	4.143331704145117853e-04	9.962299838792607835e-04	5.109053673408805833e-03	1.367862918509467991e-03	1.052197204804382426e-05	1.398869772383019806e-04	5.866530053793062895e-03	1.975603883780311978e-05	0.000000000000000000e+00	2.517610997191239942e-06	3.288682361332146082e-04	6.434361565861953418e-05	0.000000000000000000e+00	1.504496118644541690e-05	2.133641787946159631e-03	4.195662784833244924e-02	4.930857768294167331e-01	5.015505924353679673e-02	-8.214952263440896685e-01	1.530489334451427385e-03	2.742623443633409003e-04	1.040605479338900768e-04	3.209430225744430622e-03	4.084176421468118344e-03	9.204538242220669042e-04	3.520953848821215416e-03	4.547389094187100599e-03	6.646238650579647505e-04	1.487078659832068671e-04	5.691194173271744289e-04	2.158299112798319971e-03	2.367359880376319783e-04	1.164298922094427098e-03
3.159478657458839046e-02	1.652913565171780464e-03	3.002095016101891068e-04	2.356423381287939007e-03	4.191494013001440672e-02	2.369841839350050536e-03	3.345948761263511494e-03	3.862808093607655174e-03	1.112268455413841645e-03	1.043868410340044808e-03	1.959126867532619824e-05	9.620436440108253448e-04	9.101566140927327270e-03	2.565288351807369207e-05	6.487365525496635067e-03	4.838692623980181748e-05	5.156338277625955105e-03	4.416457038030548616e-05	1.689144693120872825e-05	2.686249885997664161e-04	1.143754221954962173e-02	9.544208559678139759e-04	3.873220411594354004e-04	2.977908297959401540e-03	8.007119746613819422e-04	2.489860232984600340e-07	8.414841104742460924e-07	1.191837508583069817e-06	3.856324243178957823e-03	1.135179698327847569e-05	1.075515555283572641e-05	3.911643657202130086e-05	1.387274115559275489e-02	9.682241631696524367e-04	7.243873038054163618e-03	2.514375335170202039e-03	-6.932106432947543473e-01	1.222144889027701881e-01	2.784982865344800412e-02	1.974974145709279816e-01	1.844479345239804363e-02	6.873242792494562488e-04	1.003767640671658981e-02	4.228168584672600296e-03	2.896327372199284517e-02	1.932135876852957186e-03	2.058943398593840804e-02	1.011100770477581408e-02	5.321963510524993241e-04	9.200887282304733234e-04
1.881366913661931795e-04	2.257743899247356689e-02	2.561906497218781331e-02	1.253120446206065504e-06	3.012822420890520314e-04	6.616498156579390943e-02	5.235734370302992831e-03	3.901193760055567919e-04	0.000000000000000000e+00	3.649222457933260638e-02	7.836507470130478278e-06	3.691911564504836916e-06	0.000000000000000000e+00	2.336032582261636861e-02	2.120266305025840081e-03	8.556485630380516754e-07	7.614000301012521603e-05	6.170061745848795173e-03	4.833184193641984309e-03	3.844829838101839664e-06	1.209655811767415974e-04	1.908584477768523330e-02	4.304529726584996677e-03	1.955758233099758015e-04	1.162448678433676904e-06	5.896018324180862108e-03	1.400489530529942285e-04	4.775444007225882427e-07	7.076444872693075875e-07	3.788746507208422959e-02	3.179542652693879458e-03	2.174966144695371633e-06	2.153267937790384352e-03	2.783804036006938890e-02	4.313948046886269955e-02	2.013202315007502140e-04	5.460647376506753969e-02	-7.869681847547937981e-01	4.666834694704197206e-02	7.780500608009542629e-02	3.922190874737056538e-04	4.417055462062164511e-02	7.416156623583213849e-03	6.281717909202412607e-04	2.422479835781757339e-04	5.480012409004022395e-02	3.380636696194982277e-02	6.553341040261516631e-04	5.833951812896310575e-03	3.017895607472046582e-07
1.648761549791002097e-05	2.732622954696081394e-03	5.200790492385807401e-02	1.050114933920682781e-04	7.637079686577709359e-04	2.233429084348143370e-02	3.010470591802417301e-02	2.414229764839491540e-04	0.000000000000000000e+00	3.298781037869218807e-03	8.325491352542692923e-04	4.873323265146384492e-05	7.215198693726271241e-07	2.016081456793940969e-04	1.048836857058054774e-02	1.732688340152054484e-06	4.714739210523858197e-06	1.684645215046590367e-03	1.175798472625741962e-02	5.481550639645406267e-04	1.648765404063808569e-04	5.713403456750870343e-03	8.643574658865640220e-03	1.250029319415270216e-04	1.743673017650515567e-06	3.066336108103858349e-04	2.332332615266966697e-02	3.097968125026621102e-06	0.000000000000000000e+00	2.839539133352291057e-05	4.669833386397410913e-02	1.087483072347685817e-06	3.485880737136829235e-03	2.437190053374959850e-02	5.752578796247056342e-02	5.744142245950730960e-04	9.357542427558529496e-02	3.509459690417556232e-01	-1.055065626894578168e+00	4.160357106327716020e-02	5.072650837606183577e-04	3.435218392767312723e-02	2.279338455120895682e-02	6.038103778627979977e-04	6.941321776643580256e-04	2.024766742585831780e-02	1.095292630742353418e-01	7.603665068481950916e-04	1.626862824343258121e-03	1.406703581862186071e-04
7.396987397780196635e-03	5.301610059402187030e-05	1.840595278904532880e-02	1.791015435959762009e-02	4.966399906436373690e-03	3.680683875105926223e-03	1.139574436538613386e-03	2.387076509274676378e-02	3.336836682208077037e-05	8.778954256770409893e-05	2.011163404692874917e-04	1.768380727483939360e-02	1.660420725030597289e-05	1.101898052643912449e-05	5.651078901901923288e-03	1.147279262778310750e-02	1.104624950654495459e-03	8.066992983957845473e-07	3.113918069468028359e-04	2.877328351083401244e-03	3.209634887630454219e-03	9.991221338364216203e-04	5.995282807748011922e-05	1.127983693912697379e-02	5.228224705166850583e-06	0.000000000000000000e+00	0.000000000000000000e+00	6.560711373435702603e-04	2.121372481321299403e-05	1.325966202248494241e-05	2.365521392247629383e-05	1.449550675076099159e-02	7.696447532399986434e-03	6.457949715437598208e-04	4.883805827254981274e-03	5.272635370865849658e-03	1.974974145709279816e-01	1.741350136078326227e-01	1.238201519740391755e-02	-7.311290175148967840e-01	7.170405587808050853e-03	5.458199527847359955e-04	3.568149419336534307e-03	1.136630832039486373e-02	5.618264008654854161e-03	2.758560187190452553e-03	7.538814037808358459e-03	3.658307007845174735e-02	6.419387716008787773e-06	1.926817076736838177e-03
2.442222914627248387e-02	1.118563928259121848e-02	1.205770704778486762e-04	2.533700938456659793e-02	7.151259198571412873e-03	3.431844506887752565e-06	1.964041065360878760e-06	2.477767452054276332e-05	2.260624948898834648e-03	4.922310879803075065e-03	7.339500918871580707e-04	8.975174032709528488e-03	1.797500249956660674e-03	3.658475747908641894e-06	4.725454088925866154e-04	6.053713583494214915e-06	2.231884696505951823e-03	4.416457038030548616e-05	2.199922561117314798e-06	6.673995196195495888e-04	5.145028684929906469e-03	5.254144689790413903e-06	7.269158513016959680e-07	3.146127263743559978e-05	6.908885180272463867e-04	2.757154052113829605e-06	7.127986135797697578e-05	3.097968125026621017e-05	8.626186299812857797e-04	1.907865039206466293e-06	2.144902816804845247e-06	5.437415361738428872e-06	9.791864377074264991e-03	2.339077226522386522e-03	2.470376498520574903e-03	4.987755275775224671e-03	1.371117389381801624e-02	6.525414906642182118e-04	1.122267884426146964e-04	5.330213003326338649e-03	-8.267565919176262934e-01	1.281300667942325555e-01	3.829541190517204430e-01	1.529998998682828293e-01	2.753227318978590521e-03	2.043478591470586315e-04	8.339919822793742318e-04	1.130188607757099273e-03	4.569562243858665569e-04	4.283486553343470631e-04
9.793369952389292495e-05	4.430877452851432474e-02	1.207305322039113789e-02	3.124446979207122629e-05	0.000000000000000000e+00	1.589995009069263693e-02	6.783818845543270653e-05	0.000000000000000000e+00	1.977723733823874794e-06	3.942300793632586009e-02	5.419512264552339481e-05	4.112484995306676071e-04	0.000000000000000000e+00	2.413940694379005519e-03	2.330283703114407513e-04	6.053713583494214915e-06	6.553285153305822683e-05	5.024220743510950105e-03	2.559804010674212107e-03	5.767244757152759073e-06	8.325229261991852165e-07	8.714710466777478293e-03	1.754220813326362767e-03	8.510234356702782142e-07	2.498705789075466606e-05	2.475393412719126447e-03	4.814438456063579140e-03	4.337357724359608907e-05	0.000000000000000000e+00	7.647518020905853288e-03	1.448360947781877385e-03	0.000000000000000000e+00	4.685846617998299692e-04	4.259756181101267969e-02	1.101828916625446214e-02	4.981279519319421365e-04	2.264127037527620390e-04	3.256495791637988024e-02	3.367861169379718789e-03	1.797995138585012592e-04	5.677920606960109445e-02	-7.162083000650067977e-01	2.789202508759809351e-01	1.007117870951869387e-01	1.320242607130874968e-05	4.212769223101598716e-03	2.528274999192202561e-03	2.883959627446946612e-05	1.951677714479540388e-03	3.017895607472046582e-07
3.961132520037304310e-05	1.172353928289956299e-02	5.097121615654511689e-02	5.429186103869317569e-03	9.345647987506825176e-06	1.369673655873951432e-05	7.524703448707023568e-03	5.594958762703204976e-06	1.675813727051467814e-04	1.894603122434389622e-02	6.909175599728431885e-03	5.214105733022163063e-03	7.215198693726271241e-07	1.284821840039344417e-05	5.138311265569137434e-03	1.732688340152054484e-06	1.225832194736203131e-05	4.761653419124304621e-04	4.827672968956002106e-03	5.750825554997164102e-04	1.159981943837531255e-05	1.971672525517704965e-05	3.116394632459829929e-03	1.700273905849576572e-05	4.009358144960154424e-04	3.557753963793363239e-04	4.042086027998619338e-03	8.745942410182926130e-05	0.000000000000000000e+00	3.783932327759492039e-06	5.669836105941928987e-03	1.087483072347685817e-06	2.097975407320036827e-03	1.399752015428422716e-02	4.449812319596450905e-02	3.134784717015017073e-03	5.439773020414151450e-03	8.995080291829962021e-03	3.676352346969186807e-03	1.933706782092057446e-03	2.791859061473832559e-01	4.588687998282266478e-01	-1.091050075313575896e+00	1.010418116131621136e-01	6.320205713879697724e-04	1.342949959013417906e-03	1.368323349938930025e-02	4.526691167432213714e-04	2.193009922838897038e-04	4.135557635894453161e-05
1.666891085504471764e-03	2.355606275452965448e-04	1.483166476576673913e-03	3.682041022375179273e-02	8.181272172669910080e-06	3.431844506887752565e-06	3.928082130721757519e-06	3.848421056789274979e-03	9.071271942095695184e-05	5.372083992316329520e-03	2.102604099890155660e-04	1.813566680157961686e-02	1.443039738745254248e-06	0.000000000000000000e+00	3.442125779599031796e-04	1.497278029246210595e-03	1.732595837604699110e-04	8.066992983957845473e-07	2.570636155326357276e-05	2.655504929961312755e-03	2.319963887675062511e-05	3.940608517342810639e-06	5.815326810413567744e-06	3.712607467766498425e-03	1.173765786961697286e-04	1.704821947761220823e-05	8.050882123626770586e-05	4.880604950046021537e-04	1.415288974538615175e-06	1.907865039206466293e-06	5.362257042012113542e-06	2.797418387484440234e-03	1.365812830803702629e-03	1.218258548671474414e-03	1.389115667834846680e-03	8.367195933304262881e-03	4.735548814833311949e-03	1.574617289240071074e-03	2.012701259542660083e-04	1.273026531884224703e-02	2.305198491348794398e-01	3.424200761236355639e-01	2.088197440005350181e-01	-9.165176915753773246e-01	6.149345800368540829e-04	3.507765972629749889e-04	1.232390432630065110e-03	2.309179439648898196e-03	1.838488128689867446e-06	6.813159497282583223e-04
2.422530134041881236e-02	9.422425101811862875e-05	3.589908234681404273e-05	2.462799383610320700e-04	5.943456762061400528e-02	5.996535446410117742e-05	2.655131450926364432e-05	9.113813478197192687e-05	1.350542009230797482e-03	1.082539967473378297e-05	9.139637106000592339e-06	4.799485033856287737e-05	1.042601946401382346e-01	1.366610549646459123e-02	7.128465992762104790e-03	5.522471338403594360e-02	2.456298188953993933e-03	2.489243549335563927e-05	1.103767374955054364e-06	1.339943722581185548e-04	6.772213244695684739e-03	2.627072344895206951e-06	3.634579256508479840e-07	1.020341640058843865e-05	7.129694542219168442e-04	0.000000000000000000e+00	0.000000000000000000e+00	7.142931078604814681e-07	1.065191750671874021e-02	1.008942628233686295e-03	6.290387132312381252e-04	8.396605094742711634e-03	7.189729562664247398e-03	2.350489728302366588e-04	2.436778127968767648e-03	1.042251061113626427e-03	2.764676128008407632e-02	5.175297830988300016e-04	1.971966413819198924e-04	5.362888371897814310e-03	3.535394170961143976e-03	3.825703009299693841e-05	1.113218051876537591e-03	5.240919716223187011e-04	-1.550725058256712696e+00	1.178770996697303813e-01	6.906917148107611926e-01	3.561190581817122447e-01	9.258319801394057332e-04	1.228902701167483699e-03
6.601887533395507635e-05	8.596347290599670038e-03	3.846477057942507185e-03	0.000000000000000000e+00	3.853164703045846868e-05	8.770250229576996570e-02	1.081587962090178016e-04	1.039063770216309435e-05	4.938287033299565783e-07	6.282472094033818809e-03	9.139637106000592339e-06	7.383823129009674467e-07	1.426454032004419474e-03	3.261189671524082345e-01	4.390160298240151915e-03	9.810481381940931375e-03	2.734548742103837585e-05	4.352931684488743451e-03	5.276769271164439808e-04	2.565500336811725853e-06	4.967386792988471802e-06	1.040005947203853122e-02	1.402504351639528260e-04	1.702046871340556428e-06	5.228224705166850583e-06	2.374605335111576194e-03	3.438454584750861957e-05	1.191837508583069817e-06	2.276742072423222369e-04	8.649474683320979018e-02	3.325120271017305978e-02	1.736034908873098975e-03	6.521270599807017874e-04	4.130076859963641850e-03	1.126161307008656520e-02	9.456997928885967520e-05	7.479235652334027817e-04	4.747660520243116022e-02	2.332680579015935195e-03	1.067829749880175273e-03	1.064115579890213023e-04	4.950489179220772529e-03	9.592499707238701188e-04	1.212361511277563488e-04	4.780269479694136681e-02	-1.855260007502862463e+00	9.283637295728193184e-01	1.541429574111566614e-01	8.928939332404862636e-03	6.035791214944093163e-07
6.601887533395506619e-06	5.418093892159556646e-04	2.136714751476354382e-02	1.748799200483131065e-05	1.751619564609271278e-04	2.746793188669096383e-03	3.248019783223805856e-02	3.677698933530949859e-05	2.481188119170025298e-07	6.854438759039958081e-05	1.393457795221804060e-03	1.033735238061354235e-05	8.428767363246825184e-03	1.518851920436097569e-01	1.753284514104849409e-02	2.039337811295039229e-02	1.885895684209543067e-06	3.910452686904928362e-04	3.619565322218127115e-03	2.205440916207989548e-04	6.632432645386842447e-06	2.103026142762465207e-05	2.670210136999866431e-03	3.404093742681112857e-06	2.324897356867353808e-06	1.203554497914761922e-05	4.798504988638420572e-03	2.859195924665327139e-06	9.008002126840960241e-04	1.518148627422826781e-02	6.932601677132563256e-02	1.513315080253043029e-03	8.430234106763330373e-04	1.431939433062598714e-03	1.665339316729855593e-02	1.527985984263619814e-04	3.364810223382930839e-03	1.236497468647191830e-02	5.327298787657360618e-03	1.232024083999809462e-03	1.833484319018857905e-04	1.254299853684847591e-03	4.126266911294439177e-03	1.798235067067216009e-04	1.182507216018424123e-01	3.919356601503925508e-01	-1.078088017882424809e+00	1.242581578953174254e-01	1.781939297998248219e-03	5.010747362061347178e-05
6.891960104811018298e-03	1.176805844637806751e-05	4.942152676210821716e-03	8.871953523533810185e-03	8.617913103233753843e-04	9.253723581072333636e-05	5.112808505976876056e-05	2.932841972277610773e-02	7.736489090802382688e-05	3.608466558244593760e-06	2.291956814326792625e-04	3.817177743279046107e-03	2.384325310074048021e-02	2.508325013346777294e-02	5.387899518993610054e-03	1.400303741090715148e-01	6.103017441234676477e-04	8.066992983957845473e-07	7.307701241081738771e-05	2.313787126432221772e-03	8.533359993541648114e-05	2.627072344895206951e-06	1.090373776952543952e-06	6.279799444912986632e-03	1.045924375811839686e-05	0.000000000000000000e+00	0.000000000000000000e+00	6.815691754516438067e-04	2.888355040155454051e-03	2.316974899113639734e-03	3.548282088371444210e-04	3.125937137430927215e-02	4.236167742455163206e-03	1.422573550142857812e-04	2.290848132754009017e-03	2.040036147713480182e-03	5.817292104117590366e-03	8.438548736775103309e-04	1.301997443233210818e-04	2.104779374376675866e-02	8.747350183325493115e-04	5.037052773965557204e-05	4.805733773643788755e-04	1.186222314888132510e-03	2.146471035615799827e-01	2.291028887549382831e-01	4.374568024533777577e-01	-1.257604455060081783e+00	5.500143651663852886e-06	2.973693843359159327e-03
1.468902872844921569e-03	1.945974123037786524e-02	9.650550258972540388e-03	1.190798589348083863e-03	8.175603500939782747e-04	1.205879684342089746e-02	1.866962821686383653e-03	6.060362204085389537e-06	1.467249389810942536e-04	5.715712166161950047e-03	1.194579823684878851e-03	1.370193982702826231e-06	2.354559840386006328e-04	1.114855154251088998e-02	3.762350327179619577e-03	3.850418533671232751e-06	3.206670180987711912e-04	2.831422343163672931e-02	2.530261105969381068e-03	2.329754800528538276e-03	2.393318407727946639e-04	4.247319213609325808e-03	1.656481658222377061e-04	4.246252350896492528e-06	1.444286595998150004e-04	2.213562639865798883e-03	5.605173549208573120e-04	2.786350168622898063e-06	6.232474756258652218e-05	1.978103090624852567e-02	9.463893415650397045e-03	4.926627858059970379e-06	6.698378289537476084e-04	6.407096440028930105e-03	6.270715309335400667e-03	2.054689707496427985e-04	2.811603364050939652e-04	6.898005917135260553e-03	2.557960415634053615e-04	3.391374642419736553e-06	3.247550525509617140e-04	3.130049164731338145e-03	2.137839861886975141e-04	8.672113814574847461e-07	5.124101525299856394e-04	1.218603669894248454e-02	5.760483013654714782e-03	5.050446371968066896e-06	-4.623933026914481825e-01	1.258033979172265560e-01
1.597916753782509594e-02	1.858395833162605629e-03	4.992096246880340510e-03	2.082602640231400251e-02	3.187340906506406276e-03	3.554410382133743940e-06	4.423713670156943626e-04	6.069791682506437379e-03	1.022155557198392746e-03	1.911333884732296310e-06	8.886945199398704406e-04	3.855345257886112677e-03	5.300516216779706941e-03	5.052180794730981905e-06	3.687367376865998900e-03	7.545344332224374582e-03	1.967972616337126425e-03	2.355969733378615941e-03	7.008542221524955047e-04	2.112933078863097128e-02	2.973031872004646119e-04	1.587189541707520999e-06	1.851419213955600099e-05	2.995239035633728408e-03	1.227193716605091197e-04	4.247408632738435655e-07	2.540187400155183252e-05	1.081304191254801221e-03	8.663441700760273563e-05	3.688539075799169127e-06	1.475386723273618432e-04	7.999080600750890432e-03	3.939297871874967646e-03	3.481680254275509520e-04	1.967871730746416879e-03	2.975430578685757128e-03	1.431249132802958407e-03	1.050674767045823640e-06	6.512516582695305079e-05	2.997271008257303831e-03	8.963592231996521213e-04	1.425117370195133132e-06	1.187058210303037575e-04	9.462721524003587809e-04	2.002656253754417880e-03	2.425493877116422592e-06	4.769489155739873817e-04	8.039987057971060419e-03	3.704211160896114796e-01	-6.018337464298875172e-01
5.119466184109145585e-02	7.492702866947141202e-03	3.040460447617570543e-04	2.428502869353711680e-02	8.748036696762101494e-02	4.599498958887499392e-03	5.425731711866512395e-03	2.324798446591458401e-02	2.637131996920113759e-03	1.729884038707835484e-02	4.104858352990858108e-05	4.540155269720037162e-02	3.731876519235202867e-03	4.181115140467019186e-06	3.082668589121307940e-03	8.257008633317197927e-06	8.364938871148790839e-03	1.282740532723846306e-04	1.615306461830776408e-05	8.764501697314318980e-04	2.887611319674715515e-02	9.899684286346771556e-04	2.877700288409226152e-04	4.826668063678532170e-03	1.556493631292631607e-03	0.000000000000000000e+00	0.000000000000000000e+00	1.171602576349061599e-06	2.581060421558757124e-03	3.052584062730346323e-06	0.000000000000000000e+00	4.761857695583047984e-06	1.938819022092795261e-02	2.576658456586478378e-04	4.876589761349873873e-05	4.633397095506829044e-03	3.545709708157672446e-02	1.525615991914916654e-03	3.627569297841698980e-04	1.477860703902640453e-02	1.873791793337854783e-02	7.101015861834369919e-06	5.042159685434139917e-05	8.435798713127681738e-05	6.899857509791493433e-03	2.007305277613591315e-06	3.823515709482017339e-05	3.121710445514524015e-05	1.084845882536673595e-03	1.778430271678411003e-03
7.152272872319515766e-04	4.460724440409331165e-02	1.724046578735830351e-02	2.586997543389854928e-05	6.277226621457843853e-03	1.173439561311357127e-01	1.641172669713006002e-02	4.930413235740032339e-03	4.923833510275272989e-06	1.794837425377213136e-01	1.272767601837085220e-04	6.366530218740752960e-04	0.000000000000000000e+00	5.051091962663151191e-03	5.296406791113442581e-04	0.000000000000000000e+00	3.253089115532526495e-04	1.014749706900293889e-02	3.222863715470488267e-03	1.461993125271108740e-05	1.283398842519192914e-03	3.403065731038169839e-02	1.644704734948543952e-03	1.740679789389005085e-03	1.142608809162332971e-05	2.511141214858286265e-03	3.305732700659802070e-05	2.444379813868163651e-06	9.678079017065530008e-07	1.090068229475810689e-02	3.131558112535073570e-05	3.064725022070750957e-06	1.312680523884565383e-03	3.549121548988695002e-02	1.302715918227066380e-02	4.942584547478787269e-05	4.520483861077381760e-03	6.254358931826550783e-02	3.041546388980795931e-03	6.246693554069027848e-03	2.124311364336238313e-05	2.162325671599247406e-02	4.441760339005074528e-05	1.409941171019627318e-05	2.365752648616018305e-06	8.298890028843765657e-03	6.904120335515456590e-05	2.616665808317716902e-06	8.029842033803488363e-03	2.451519854242163320e-04
1.570086206128776019e-05	2.895484905249244567e-02	5.265703432316354293e-02	1.133544908516979964e-03	5.359897648913627445e-03	7.341184214705719080e-02	5.166556012650019153e-02	2.020943621939312856e-03	2.770258579655853653e-07	1.617759755614077144e-01	2.279998162090133944e-03	5.188277576448214502e-03	0.000000000000000000e+00	1.498232925334015469e-05	6.601468381227802024e-03	0.000000000000000000e+00	8.818383467580674529e-06	1.015474849786104482e-03	1.156452094808857294e-02	5.044115728883427413e-04	1.402236865106758646e-03	5.918027763614973520e-03	9.198260209959835745e-03	6.983356475871024469e-04	8.972650736659944223e-06	1.175580185885346710e-04	1.302296544438675575e-02	3.480408344249371526e-06	5.983758532056645034e-07	1.093842622478374138e-05	8.179525608947654444e-03	0.000000000000000000e+00	3.338388027012683941e-05	2.324501137622848532e-02	4.730099027255865035e-02	1.562864647884919071e-03	4.092935930918580739e-03	3.583974812952199496e-02	1.122232473294737694e-02	2.027904438627811234e-03	1.872791156667518998e-05	8.748205831888532236e-03	3.230768299034062624e-02	5.137504758984382436e-05	9.751310200388606722e-07	2.636679119865352420e-05	2.238138504662194606e-02	1.617831010519018631e-06	3.278131578594873936e-03	3.024972052344739883e-04
1.166416700466355906e-02	1.352329428244801587e-04	1.071957560427728648e-02	4.937578598686371417e-02	3.092464194551924547e-02	6.035848450895268946e-03	3.793266991069499470e-03	4.749081937511417245e-02	1.153632029388859513e-04	1.561395013663809160e-03	2.836478840743946817e-04	9.263306796799951337e-02	3.922108007871717217e-06	0.000000000000000000e+00	1.171104411588824506e-03	3.687909480336230058e-03	2.057115586800825364e-03	5.256842680754947795e-06	3.748698492899076116e-04	8.578656852915679532e-03	4.509887694277812074e-03	1.384740779129034049e-03	9.504867997142420731e-05	2.523530042482875768e-02	1.705390453000175973e-05	0.000000000000000000e+00	5.815134096773244984e-07	1.336764140229481724e-03	3.527815899769047994e-06	2.702808805542494374e-06	0.000000000000000000e+00	4.579440648704848245e-03	5.063211627146301658e-03	8.810867635608045367e-06	1.947878172346914627e-03	1.489998425653888021e-02	1.563229454806052202e-02	2.028309522699771762e-03	2.488968932398102668e-04	3.233070292374776861e-02	1.319773349416685849e-04	2.088534077010108750e-06	4.177405402890784321e-05	7.054656186733954983e-03	1.149806663628430551e-05	1.777301547887033986e-06	1.257996101306259634e-05	7.934335658936295110e-03	1.066139265827254108e-03	3.580727934997295428e-03
1.476359927157254513e-04	1.298164446012624838e-02	2.383726471708105810e-03	3.759361338618196512e-06	9.380426054607876683e-04	2.469919940635283487e-02	1.820130420026254544e-03	1.500420225151691463e-05	7.439469192653194599e-05	2.261234858663413796e-02	3.126314374381861062e-04	1.383850249397097646e-03	1.122795919800634394e-04	1.348596911916280505e-02	4.066227940219734049e-03	8.663441700760272208e-06	1.304424671533090194e-04	4.282385387602659702e-03	8.038242999526128444e-04	1.014569866531143860e-05	9.481511103935165625e-05	2.952432518276785697e-03	2.032261694035534226e-05	2.393503412822657590e-06	4.642808844272967189e-04	1.892758795082397734e-03	1.252942475159226363e-03	1.574581251789330515e-04	1.122761231345376347e-04	2.143728034453431380e-02	8.149037347480216076e-03	1.110550895094454960e-05	5.578279397133173033e-05	2.484109657957335286e-03	6.074364777191323082e-04	1.795127559616993087e-06	2.406912813343674296e-03	2.742799159930655803e-02	1.411894805548410655e-03	9.496658396064623533e-05	6.695990567533861675e-04	7.601625194599122282e-03	2.747379616276602113e-03	3.255222455530911710e-04	7.375891035573941884e-04	2.663669012077265336e-02	2.626329356726302480e-02	6.071790122956596570e-05	9.628131688480024569e-03	3.556017613894045808e-04
1.744711262387760742e-03	2.150483032974063492e-03	7.209001601194376871e-03	2.084607632945329869e-03	9.256940935297540548e-04	1.158921633388469534e-03	3.809199880353737050e-03	3.636116147790063066e-04	3.498836586105343797e-04	2.753935541606780581e-03	2.201606492906464391e-03	1.058444402882762056e-03	1.572922565487062810e-03	5.960223186018448645e-03	4.029012045568586449e-03	1.675188756715897606e-03	2.232439133649163638e-04	3.273541428752819310e-03	1.883940604328457682e-03	1.334559592540996657e-03	6.503669099468034403e-04	4.455624158289975246e-04	9.564616934188438589e-04	5.481388760187532946e-04	4.093747448057984172e-04	6.461773154061621833e-04	7.771139966900819651e-03	3.985472252810210830e-05	8.900710734727040592e-05	3.615436047046907252e-03	1.546983579298564712e-02	1.667803584591405703e-04	1.526864390876934996e-04	2.302758413866946591e-03	6.325961877602530314e-03	3.756337661601513809e-04	2.546849510701179814e-04	8.002881010094896374e-04	1.074414678613222355e-03	2.902498679646104145e-04	8.022732442184659198e-04	2.587448011524111531e-03	5.700373605744470974e-03	2.841056753269841583e-04	4.970285206138943873e-04	1.924587572631931195e-03	1.372265731421763550e-02	5.453215953108585300e-04	2.178602304203730577e-02	5.931991215851921580e-03
3.404213706922214460e-03	3.717908634584527985e-05	7.871079333636382203e-04	1.002602176024754328e-02	6.369978347550247361e-03	2.377777979772228775e-05	5.658328789050907958e-04	1.102383931909579028e-02	3.478192137385646872e-04	4.087931254036189163e-03	5.415789037021282370e-04	1.528350906812937608e-02	6.434014681309369434e-04	1.354507092380461502e-05	3.734003114256177498e-03	9.229367660353640299e-03	6.603629664704035486e-04	1.374048255509303463e-06	4.408218529906703792e-04	4.337850589494738479e-03	2.585446198585247346e-05	0.000000000000000000e+00	6.870241277546517313e-07	2.125032113351049256e-03	6.503229712368096714e-04	4.718285141505817657e-05	1.635694601408841276e-04	1.470893412035826926e-03	1.074422868942936194e-04	1.481775180450355675e-05	8.086283619354267082e-05	8.950974306396315000e-03	4.424321681692166522e-04	0.000000000000000000e+00	6.636482522538250054e-04	1.329524659617074616e-03	6.528226213227227362e-03	8.441628300747479842e-06	6.881563203915545303e-05	1.537745581150542357e-02	2.151978587179797110e-03	1.869360853869753906e-04	1.581410059634207619e-03	3.041736693700615793e-03	6.395443431625826014e-03	2.272855038297889413e-05	6.282254231263433887e-03	2.249240910923529929e-02	8.404954894993844081e-04	4.282284598368771115e-03
2.095705915134762204e-02	1.132924948736057974e-04	4.247601346378760322e-06	7.564057790268024530e-03	1.335306184454975419e-02	1.899771066312863133e-06	6.511793906544090747e-07	1.261951548773907318e-04	1.020837877682678188e-03	7.118071019003033744e-06	1.094806190679993276e-06	8.319361131643992092e-05	4.772275794978956404e-02	1.834115841618198838e-03	1.776825352481793685e-02	4.557746835670861002e-02	2.332990558906396488e-03	1.090373776952543952e-06	0.000000000000000000e+00	1.816442651805016734e-04	2.414954753554389866e-03	0.000000000000000000e+00	0.000000000000000000e+00	1.203843568375247841e-05	3.818392417354006594e-04	0.000000000000000000e+00	0.000000000000000000e+00	1.499408478539990957e-06	1.416324164764660998e-01	4.368448119596242407e-02	3.204922981310443647e-02	1.983128034237228166e-01	4.402765408383277172e-03	2.150684226014561942e-06	0.000000000000000000e+00	5.599734206710430982e-04	8.428351101783724403e-03	0.000000000000000000e+00	0.000000000000000000e+00	7.197160696991957611e-05	2.189771948254175347e-03	0.000000000000000000e+00	0.000000000000000000e+00	5.355030280499968098e-06	1.949874531489758159e-02	1.252474855510980149e-04	1.223277390006429323e-03	1.052569296301119652e-02	5.136889038903548086e-04	4.155236396562486494e-03
2.051032002603080833e-04	5.729009985485218788e-03	2.987639469584376425e-03	2.617629376519336210e-06	1.614652199021876186e-04	1.138456196369270167e-02	3.832400771869150322e-04	1.426562722497562517e-06	3.035239835101196664e-05	2.746817470587777435e-03	2.516325597210279414e-04	3.577728732612934642e-07	6.009705496589851439e-04	4.381656230719940120e-02	1.002865018158791838e-02	1.282531631137735556e-03	6.729329063741693224e-05	6.752968475145661349e-03	8.161636579857310713e-04	8.975830511725290523e-06	6.066317055571395953e-05	3.908249006427825210e-03	3.508743030786192103e-04	1.249940671140721111e-06	4.476545151083535481e-05	7.352630499186848514e-04	1.871446979026260261e-04	1.902083629996749493e-07	1.033150544876611536e-03	7.332911075940708179e-02	4.109462204772738880e-02	3.422144458515690487e-03	9.903322719876086143e-05	1.920561013831003933e-03	1.582386732363369030e-03	0.000000000000000000e+00	1.338338417957287492e-04	9.278599443192619978e-03	1.803101086485393975e-04	1.893989657103146439e-06	1.994195932230558791e-04	4.248053741649419728e-03	4.785123049811149088e-04	1.018973373212544685e-06	4.019490064600183621e-04	1.978316443896054738e-02	1.837823343716206426e-02	9.271578499848342125e-04	6.869052802890958376e-02	2.619309646749320986e-03
1.697677089546212488e-04	2.421387727582041596e-03	2.286716737732745822e-02	2.168678091325243647e-03	1.705810568736081979e-04	9.161799174637840740e-05	6.163286897823208599e-03	1.583585796633464203e-04	4.138525425955440951e-06	9.540192407413789139e-05	2.246529006034163767e-03	7.070962169625861831e-05	9.856488680150012754e-03	2.081929664928024865e-02	3.836590462766611975e-02	2.765744937129007916e-02	3.038477424258637335e-05	1.917462178494595582e-05	1.908741115415379334e-03	2.755347361735793125e-04	5.120015996124989139e-05	5.226779352864422680e-06	5.008583187880508289e-04	3.101803126469065888e-05	4.266969067231309129e-06	2.343397866338446911e-07	8.736110160253603412e-04	6.179748304266035460e-06	8.617114921878261946e-02	1.797082629862397363e-01	3.816498202221944580e-01	1.839083980957953168e-01	8.383505866825795468e-05	2.361590033985022370e-04	7.351884215614694004e-03	5.127017282677956336e-04	1.570716379732635198e-04	2.996234594299642271e-05	5.321498107083611102e-04	2.883882541990816966e-04	1.178116297392009145e-05	4.693058925987421018e-06	2.626538046327408799e-03	2.804706142863748356e-05	6.464906677853290290e-03	2.945448672308267901e-03	5.491608634333005473e-02	7.450730799652800600e-03	2.724532161577543007e-03	1.754953125159594129e-03
5.071754719178679649e-03	3.709930289875119201e-06	8.989842720513239842e-04	7.339582147670978621e-03	1.224862074270812763e-03	2.849656599469294594e-06	8.435923976993892591e-05	5.031345077723264024e-03	3.384918735468886420e-04	1.532362511035375479e-06	3.692643876338066794e-04	1.716959630969740105e-03	9.945753638348035774e-03	2.440638856682195851e-03	8.510051278744474798e-03	2.394556033997470926e-02	5.112153279599775113e-04	4.139874421437707897e-06	7.429496261766434869e-05	4.369532808320805879e-03	2.332636736662761572e-04	1.915573584819421603e-06	1.800889697462677378e-05	2.875466351890591885e-03	8.416854962283842325e-05	0.000000000000000000e+00	6.389806172219071676e-06	2.910430773081835077e-04	5.393052296308590253e-03	2.660962965682565386e-03	2.253680031085662783e-03	3.322189934852314702e-02	1.301419784096340213e-03	0.000000000000000000e+00	5.043892181060650537e-04	8.563024404196704345e-04	8.901346689740109513e-04	1.684702643711406770e-06	1.417408824582177779e-05	3.913945814349439715e-03	1.241170562440041579e-03	0.000000000000000000e+00	2.803805206595234661e-04	1.189951323828399715e-03	4.795660438950419616e-03	5.507125666852788568e-04	3.413775483257344701e-03	1.215441267963579541e-02	7.369916720010260408e-03	2.246761360870302635e-02
[truncated: 11 more columns]
