# Supplementary material for: Sodium Channel β Subunits—An Additional Element in Animal Tetrodotoxin Resistance?
Source: Int J Mol Sci. 2024 Jan 25;25(3):1478. doi: 10.3390/ijms25031478 (PMC10855141; doi:10.3390/ijms25031478)
Supplement: Supplementary file 1 [file ijms-25-01478-s001.zip › CSUBST results/SCNB4/csubst_tree.nwk]

(((D_rerio|2:0.615406,E_electric|3:0.326269)Node9|4:0.110465,T_rubri|11:0.713743)Node8|12:0.815753,(((M_musculus|7:0.293461,H_sapiens|6:0.361833)Node10|8:0.561317,(G_gallus|5:0.916586,(A_carol|0:35.1644,(P_textilis|9:0.155414,(T_sirtalis|13:0.0204696,T_elegans|10:0.0202527)Node1|14:0.098238)Node2|15:0.00450076)Node3|16:1.13838)Node4|17:4.866e-07)Node5|18:0.0198068,(X_tropical|19:0.706408,B_bufo|1:0.780075)Node7|20:0.99599)Node6|21:0.307678);
