# Supplementary material for: Sodium Channel β Subunits—An Additional Element in Animal Tetrodotoxin Resistance?
Source: Int J Mol Sci. 2024 Jan 25;25(3):1478. doi: 10.3390/ijms25031478 (PMC10855141; doi:10.3390/ijms25031478)
Supplement: Supplementary file 1 [file ijms-25-01478-s001.zip › CSUBST results/SCNB4/SCNB4_expanded_231024.fas]

>T_sirtalis
TTGGAGGTGTCAGTGGGCAAAGCACCTGTCATTTACGCCAAGAATGGCACCAATGTGCTCCTGCCCTGTACTTTCACCTCCTGCATCGGCATTGAGAAAGCCACCTTCGTATGGAGCCAC---------AATCAGACC------------GAAATATTCAAAGGGCTGGTAAAGAACAAAGACTCCAAGCCGGAGCCTCATCCAGACTACAAGTTCAGCCTTAAGCACATGTTGCCACCTGACCTGCCCCTCAGCAAGGACAACCGGGAGTTCAACGTTTCCCTCCTGCTGCTTGATGCCGACTTCGAGGACTCCGGGCCCTACACCTGCTTGGTCAAGAATCCCAAAGAGAAGGACGCCAACCACAGTGGCACCGTTACTCTCAAAGTGGTGGTGAAGTTGGAGAAGGTTGACAACACACTGACACGGATCATTTTGTCTGTTGTGGGTGGCATCATTGGGCTCATCATCCTCATCATGGTGACCAAGAAACTAGTCCTCTTCATCCTCAAGAAGACGCGG---AAACAGAAGGAGTGCCTTGTGAGCTCTTCAGCAAATGAGAACACGGAGAAT---GGGCTGCCGGGCTCCAAAATAGACTCTAAATCGGCCCCAAAGGCC---------------------------------------
>X_tropical
CTGGAGGTGTCGGTAGGCAAGAATAACCTGATCACAGCTATCAATGGGTCTAATGTAACGCTTCCCTGTTCTTTTATGGCCTGCATTGGCTTCAATACTGTTACCTTCTCTTGGATATACAGCTCTCTCAACAGTTCACTTAAACCTGAGGAACTTTATAAAGGAACGCTAAAGGACAAGAAGTCAACCCCTAAACCTGAAGTAATTGTGAACAGGAATGAACGTATGGAA---CGAGTACAGCTTCTTCCTAGCAATGAAACCAAAGATTACAACCTGTCGCTGCTCTTGAAGTATGTGGATTTTGATGACACAGGCCGCTATACCTGTGTCGTGAAGAATGAGAAAGAAAAGGGTGCCACGCACAATGCCACTATTATACTGAAAGTGGTAGACAAATTTGAGGATGTGGATAACACACTGACTCTGATTATCGTGGCTGCTGTTGGTGGAGTGATTGGACTTCTTATTCTTATTCTAATAATGAAGAAAATTATAACCTTTATTATTAAGAGGAACCGTGACAAGAAGAAGGACTGCCTTGTAAGCTCCTCTGTTAATGACAATACTGACAAT------------GCCTCCAAGCAAGAAAGCAAGGCCAAACCCAAAGCA---------------------------------------
>D_rerio
CTGGAGGTGAGCACAGGGAAGGTCCATTTCATAGAAGTGATGAATGGAAGTTCAGTGTTGTTACCTTGCACTTACGCCAGCTGCATCGGCATTAAAAACCTTTACTTCAGCTGGCAGTTC---------AAGGACAATGGGACACTAATTAAGCTGTGTGAAGCCGTCATCCCAGGAGAAGGAATAGAGCCT------------------AATGTGAAAATCTACCATGAG---CGGGTGGAGTTTGTAGGCACC------AGCAAGAAAAGTAACATCTCCATCCTACTGCATAATGTCACGTTCGAGGACCAGGGAGAATATATCTGCTTCGCTCGCAACCCCAAAGAGAAGGACCGCAACCATAGTGCGGTTTTCACTCTTTATGTGGTAGACGAGTTGAGAGTGGTGGACAACACACTGACCCTCATCATTGTGTCTGTGCTTGGTGGGGTCATCGGTCTCATCATCCTCATCATGGTGGTGAAAGCTGTAGTCATTGCTGTTCTAAACAGGGTCCAGGAGAAGAATAAAGAGTGCCTTGTGAGCTCTTCAGGGAACGACAACACAGAAAAT---GGCCTCCCAGGATCCAAAGCAGACAGCAAACCAACACCAAAGGCA---------------------------------------
>T_rubri
CTTGAGGTCACAACAGGAAAAGTGTCTTCTATTGAAGCAATGAATGGCTCCACAGTCCTGTTGCCCTGCACCTACTCCTCCTGCATTGGCATCCAGAGACTCTACTTCAATTGGCATTTT---------AATAACAATGGAACCATGGTCAAGTATTGTGAAGCAGTGATTCCCAGTGAGGATGTGGAGCCC------------------AGAGTGAAAGTGCTTCATGAG---CGTGTGGAGTTTGTTGGTTCC------TCCAAGAACAGCAACATCTCCATCCTTCTATGGAACATCACCTTTGAAGATGAAGGAGACTACATCTGTTTTGCCAAAAATCCAAAAGAGAAGAATCGAAACCACAGTGCAGTCTTCACCCTCATAGTGGTGGATCAAATGAAGGAAGACGATAACACTTTGACAGTCTTCATTGTGTCAGTGCTTGGGGGAGTCATTGGTTTGGTTATCATTGTCATGGTGATCAAGGCGGTGGTCCTTCATTTTCTACGGAAGGGTAATGAGAAGAATAAAGAGTGTCTGGTTAGCACCTCAGGGAATGACAACACAGAAAAT---GGACTTTCAGGAGCCAAAGCTGACAACAAAGATACGCCAAAGGCA---------------------------------------
>T_elegans
TTGGAGGTGTCAGTGGGCAAAGCACCTGTCATTTATGCCAAGAATGGCACCAATATGCTACTGCCCTGTACTTTCACCTCCTGCATCGGCATTGAGAAAGCCACCTTCGTATGGAGCCAC---------AATCAGACC------------GAAATATTCAAAGGGCTCGTAAAGAACAAAGACTCCAAGCCGGAGCCTCATCCAGACTACAAGTTCAGCCTTAAGCACATGTTGCCACCTGACCTGCCCCTCAGCAAGGACAACCGGGAGTTCAACGTTTCCCTCTTGCTGCTTGATGCCGACTTCGAGGACTCCGGGCCGTACACCTGCTTGGTCAAGAATCCCAAAGAGAAGGACGCCAACCACAGTGGCACCGTTACTCTCAAAGTGGTGGTGAAGTTGGAGAAGGTTGACAACACACTGACACGGATCATTTTGTCTGTTGTGGGTGGCATCATTGGGCTCATCATCCTCATCATGGTGACCAAGAAACTGGTCCTCTTCATCCTCAAGAAGACGCGG---AAACAGAAGGAGTGCCTTGTGAGCTCTTCAGCAAATGAGAACACGGAGAAT---GGGCTGCCGGGCTCCAAAACAGACTCTAAATCGGCCCCAAAGGCC---------------------------------------
>G_gallus
CTGGAGGTGTCGGTGGGGAAAACCAACACTGTGATGGCTCTGAACGGCTCCGACATCCTGCTGCCCTGCACCTTCACCACCTGCATTGGCTTCCAGGACCTGATCTTCACGTGGTACTTC---------AACTCAACG---------GAGCTGATCTACCACGGCAAGATCAAGAGCAAAACCTCTGAGCCC---------------------ATCCTCGTGGGACGCAACCCGCGGGTCGAGTTCGTTGGCTCCACCACTGGGAAGGACAACAACATCTCCATCGTCCTGAAGGATGTAGAGCTCAGCGATGCCGGCAGGTACACCTGCCATGTCCTCAACCCCAAGGAGAAGAAGGCT---CACAATGCCACCATCTTCCTCACCGTGGTCCATAAGTTGGAGGAGACAGACAACACGGTGACGCTCATCATCGTGGGTGTTGTGGGAGGACTCATCGGCCTCCTCATCCTCTTCATGCTTGTCAAGAGGGTCGTCCTCTTCATCATCAAGAAGATCCAGGATGGGAAGAAGGAGTGCCTCGTCAGCTCCTCGGGCAACGACAACACGGAGAAC---GGCCTGGCGGGCTCCAAGGCGGAGCAGAAAGCGCCCCCGAAGGCA---------------------------------------
>M_musculus
TTGGAGGTATCTGTGGGAAAGGCCACCACCATCTACGCTATTAACGGCTCATCGATCCTGCTGCCCTGCACCTTCTCCAGCTGTTATGGCTTTGAGAACCTCTACTTCAAGTGGTCCTAC---------AATAACAGCGAAACATCCAGGATTCTCATCGACGGGATCGTGAAGAACGATAAGTCTGACCCT------------------AAGGTGAGAGTGAAGGATGATGATCGAATCACCCTAGAGGGCTCCACCAAGGAGAAGACGAATAACATCTCCATCCTCTTGAGTGACCTGGAGTTCAGTGACACGGGCAGATACACCTGCTTCGTGAGGAACCCCAAGGAGAAGGACTTGAACAACTCTGCCACCATCTTCCTCCAAGTGGTTGATAAATTGGAAAAAGTGGACAACACGGTGACTCTCATCATCCTGGCTGTGGTGGGCGGGGTCATTGGACTTCTTGTTTGCATCCTTCTGCTGAAGAAGCTCATCACCTTCATCCTGAAGAAGACCCGAGAGAAGAAGAAGGAGTGTCTCGTGAGTTCCTCTGGGAATGACAACACAGAGAAC---GGGTTGCCTGGCTCCAAGGCAGAAGAGAAGCCACCCACAAAAGTG---------------------------------------
>H_sapiens
CTGGAGGTGTCTGTGGGAAAGGCCACCGACATCTACGCTGTCAATGGCACGGAGATCCTGCTGCCCTGCACCTTCTCCAGCTGCTTTGGCTTCGAGGACCTCCACTTCCGGTGGACCTAC---------AACAGCAGTGACGCATTCAAGATTCTCATAGAGGGGACTGTGAAGAATGAGAAGTCTGACCCC------------------AAGGTGACGTTGAAAGACGATGACCGCATCACTCTGGTAGGCTCTACTAAGGAGAAGATGAACAACATTTCCATTGTGCTGAGGGACCTGGAGTTCAGCGACACGGGCAAATACACCTGCCATGTGAAGAACCCCAAGGAGAATAATCTCCAGCACCACGCCACCATCTTCCTCCAAGTCGTTGATAGACTGGAAGAAGTGGACAACACAGTGACACTCATCATCCTGGCTGTCGTGGGCGGGGTCATCGGGCTCCTCATCCTCATCCTGCTGATCAAGAAACTCATCATCTTCATCCTGAAGAAGACTCGGGAGAAGAAGAAGGAGTGTCTCGTGAGCTCCTCGGGGAATGACAACACGGAGAAC---GGCTTGCCTGGCTCCAAGGCAGAGGAGAAACCACCTTCAAAAGTG---------------------------------------
>P_textilis
TTGGAGGTGTCGGTGGGCAAGGCGCCTGTTATTTATGCCAAAAATGGCACCAATGTGCTACTGCCCTGTACTTTCAACTCCTGCATCGGCATTGAGAAAGCCAACTTCATATGGAGCCAC---------AACCACACC------------AAAATATTCAAAGGGGTCGTAAAGAACAAAGACTCCAAGCCAGAGCCTCATCCGGAGTACAAGTTCAGCCTTAAGCACATGTTGCCACCTGACCTACCACTCAGCAAGGACAACCGGGAGTTCAACGTTTCCCTCCTGTTGCTTGATGCTGACTTTGAGGACTCTGGGACATATACCTGCCTGGTCAAGAATCCCAAAGAGAAGGATGCCAACCACAGCGGCACCTTTACTCTCAAAGTGGTGGTGATGTTGGAGAAGGTGGACAACACACTGACATGGATCATATTGTCCGTTGTGGGTGGCATCATTGGGCTCCTCATCCTTATCATGCTGACCAAGAAACTGGTCCTCCTCATCCTCAAGAAGACGCGG---AAGCAGAAGGAGTGCCTTGTGAGCTCTTCAGCAAACGAGAACACGGAGAACGGGGGGCTGCCAGGCTCCAAGATAGACTCTAAACCAGCCTCCAAGGCC---------------------------------------
>B_bufo
TTAGAAGTCATTGTAGGGAAAAATAATCAGATGAAAGTTCAGAACGGAACAGATATCTACCTGCCTTGCACATTTGCCACCTGCATTGGTTTTGAGGATGTTACCTTCTTTTGGGAATACAGGACATTCAATCTGTCATCAAAGCCAGAATTACTTTACCATGGGAAGCTGAAGAACAAGAAATCCCTGCCGAAACCTATAGAAATTCAAAATAAAAATTACCGGCATGAT---CGAATAACGCTAGTTCCTAGCAATGACACCAAGGATTATAGTTTGAAATTACTCCTGAAGGAGGTGGAGTTTGAAGATGCCGGACGCTACACCTGTATTGTGTCAAATAAAAAGGAAAAAGACACTAAAAGCAACGCCACCATCTACCTTACAGTGGTGGACAAGTTTGAGGTCGTGGATAACACGTTGACTCTGATTATCGTGGCTGTTGTTGGTGGTGTCACCGGCCTTCTTATATTAATCCTTATCATAAAGAAGACAGTCGGCTTCATTATGAAGAAGAATCGTGACCAAAAGAAAGACTGTCTCGTTACCTCTTCGGTCAATGACAACACAGATAAT------------GCCTCAAAGCAAGAAGCCAAAGCTAAGACAAAAGCA---------------------------------------
>E_electric
TTGGAGGTATCAGTGGGGAAGGTTCATTTTGTTGAGGTGATGAACGGAAGCTCTGTGCTTTTACCCTGCACATACAGTAGCTGTATTGGCATTAAGAACTTGTACTTCAACTGGCAATAC---------AATGACAATGGCACAATGGTTAAGATTTGTGAAGCTGTGATCCCAACTGAGCTTGTGGAGCCC------------------AATGTGAAGATCTATCATGAG---CGGGTGGAATTTGTGGGCTCC------AGTAAGGAGAGTAACATCTCCATTCTGCTGTGGAACGTCACATTTGAGGATGAGGGCGAGTATACCTGCTTTGCCCGTAATCCCAAAGAGAAGGACCGAAACCACAGTGCTATATTTACCCTCATCGTGGTGGATCAGTTGAGGGAAGTTGACAACACCCTGACTATCATCATTGTATCTGTGATTGGAGGAGTCATAGGTTTGGTCATTATAATCATGGTGATAAAGGCAGTGGTCGTCCACATTCTCAACAAGGCCCAAGAGAAAAATAAAGAGTGCCTCGTGAGTTCTTCAGGGAATGACAACACAGAAAAT---GGCCTTTCTGGTTCCAAAGCAGAAACCAAAGCATCACCAAAGGTACTCTGGGCTCAACTGTTTATGTCTGGTCAGCGACTGCGC
>A_carol
CTGGAGGTCTCGGTGGGCAAGGTGCCCGTCATCTACACCCGCAACGGCACCGACGTGCTCCTGCCCTGCACCTTCACCTCCTGCATCGGCATCGAGAAGGCCAACTTCTCCTGGTACCGCAACCACACCGAGCTGATCTTCAAAGGAGTGGTGAAGAACAAGGACTCCAAGCCGGAGCCCTACCCGGAGTTCAGGGAGTGGTTCAAGTACATGATGCCCCCAGACATCGCCCTCAGCAAGGACAACCGGGAGTTCAACATCTCCCTCATTCTCCTCGACGCCGACTTCAGTGACTCCGGGAAGTACACCTGCCACGTGAAGAACCCCAAGGAGAAGAACGCTATGCACAATGACACCATCACCCTCAAGGTGGTCGTGGAGCTGGAGAAAGTGGACAAGACCCTCACCATCATCATCGTCTCCGTTGTGGGCGGCGTCATCGGCCTCCTCATCCTCATCATGGTGGTGAAGAAGCTCACCCTCTTCATCCTCAAGAAGATGCGGGACAAGAAGGAGTGCCTGGTGAGCTCCTCGGCCAACGACAACACGGAGAACGGTCTGGCCGGATCCAAAGGGGAACAGAAGACTCCCAGCAAGGCC---------------------------------------------------------------
