# Supplementary material for: Sodium Channel β Subunits—An Additional Element in Animal Tetrodotoxin Resistance?
Source: Int J Mol Sci. 2024 Jan 25;25(3):1478. doi: 10.3390/ijms25031478 (PMC10855141; doi:10.3390/ijms25031478)
Supplement: Supplementary file 1 [file ijms-25-01478-s001.zip › CSUBST results/SCNB4/SCNB4_expanded_231024.fas.iqtree]

IQ-TREE 2.2.2.7 COVID-edition built May 30 2023

Input file name: SCNB4_expanded_231024.fas
User tree file name: tmp.csubst.nwk
Type of analysis: tree reconstruction
Random seed number: 517947

REFERENCES
----------

To cite IQ-TREE please use:

Bui Quang Minh, Heiko A. Schmidt, Olga Chernomor, Dominik Schrempf,
Michael D. Woodhams, Arndt von Haeseler, and Robert Lanfear (2020)
IQ-TREE 2: New models and efficient methods for phylogenetic inference
in the genomic era. Mol. Biol. Evol., in press.
https://doi.org/10.1093/molbev/msaa015

SEQUENCE ALIGNMENT
------------------

Input data: 12 sequences with 221 codon sites
Number of constant sites: 15 (= 6.78733% of all sites)
Number of invariant (constant or ambiguous constant) sites: 15 (= 6.78733% of all sites)
Number of parsimony informative sites: 171
Number of distinct site patterns: 220

SUBSTITUTION PROCESS
--------------------

Model of substitution: ECMK07+F+R4

State frequencies: (empirical counts from alignment)

  pi(AAA) = 0.0355  pi(AAC) = 0.0414  pi(AAG) = 0.0711  pi(AAT) = 0.0289
  pi(ACA) = 0.0159  pi(ACC) = 0.0318  pi(ACG) = 0.0109  pi(ACT) = 0.0105
  pi(AGA) = 0.0025  pi(AGC) = 0.0171  pi(AGG) = 0.0046  pi(AGT) = 0.0079
  pi(ATA) = 0.0096  pi(ATC) = 0.0452  pi(ATG) = 0.0130  pi(ATT) = 0.0222
  pi(CAA) = 0.0042  pi(CAC) = 0.0092  pi(CAG) = 0.0079  pi(CAT) = 0.0071
  pi(CCA) = 0.0096  pi(CCC) = 0.0142  pi(CCG) = 0.0046  pi(CCT) = 0.0092
  pi(CGA) = 0.0029  pi(CGC) = 0.0038  pi(CGG) = 0.0071  pi(CGT) = 0.0021
  pi(CTA) = 0.0054  pi(CTC) = 0.0330  pi(CTG) = 0.0318  pi(CTT) = 0.0171
  pi(GAA) = 0.0159  pi(GAC) = 0.0360  pi(GAG) = 0.0477  pi(GAT) = 0.0138
  pi(GCA) = 0.0084  pi(GCC) = 0.0188  pi(GCG) = 0.0025  pi(GCT) = 0.0084
  pi(GGA) = 0.0113  pi(GGC) = 0.0255  pi(GGG) = 0.0155  pi(GGT) = 0.0075
  pi(GTA) = 0.0088  pi(GTC) = 0.0217  pi(GTG) = 0.0514  pi(GTT) = 0.0146
  pi(TAC) = 0.0159  pi(TAT) = 0.0054  pi(TCA) = 0.0092  pi(TCC) = 0.0226
  pi(TCG) = 0.0050  pi(TCT) = 0.0134  pi(TGC) = 0.0151  pi(TGG) = 0.0071
  pi(TGT) = 0.0067  pi(TTA) = 0.0025  pi(TTC) = 0.0263  pi(TTG) = 0.0151
  pi(TTT) = 0.0105
Model of rate heterogeneity: FreeRate with 4 categories
Site proportion and rates:  (0.6366,0.6272) (0.2653,1.6429) (0.0762,1.6764) (0.0219,1.6954)

 Category  Relative_rate  Proportion
  1         0.6272         0.6366
  2         1.6429         0.2653
  3         1.6764         0.0762
  4         1.6954         0.0219

USER TREE
---------

Log-likelihood of the tree: -5430.9467 (s.e. 142.1767)
Unconstrained log-likelihood (without tree): -1191.6077
Number of free parameters (#branches + #model parameters): 87
Akaike information criterion (AIC) score: 11035.8934
Corrected Akaike information criterion (AICc) score: 11151.0212
Bayesian information criterion (BIC) score: 11331.5335

Total tree length (sum of branch lengths): 44.1265
Sum of internal branch lengths: 4.0521 (9.1830% of tree length)

WARNING: 2 near-zero internal branches (<0.0045) should be treated with caution
         Such branches are denoted by '**' in the figure below

WARNING: 1 too long branches (>9.8000) should be treated with caution!
NOTE: Tree is UNROOTED although outgroup taxon 'T_sirtalis' is drawn at root

NOTE: Branch lengths are interpreted as number of nucleotide substitutions per codon site!
      Rescale them by 1/3 if you want to have #nt substitutions per nt site

+--T_sirtalis
| (Node1)
|                 +--X_tropical
|              +--| (Node7)
|              |  +--B_bufo
|           +--| (Node6)
|           |  |     +--D_rerio
|           |  |  +--| (Node9)
|           |  |  |  +--E_electric
|           |  +--| (Node8)
|           |     +--T_rubri
|        +**| (Node5)
|        |  |  +--M_musculus
|        |  +--| (Node10)
|        |     +--H_sapiens
|     +--| (Node4)
|     |  +--G_gallus
|  +**| (Node3)
|  |  +----------------------------------------------------------A_carol
+--| (Node2)
|  +--P_textilis
|
+--T_elegans

Tree in newick format:

(T_sirtalis:0.0204695540,((((((X_tropical:0.7064078916,B_bufo:0.7800749280)Node7:0.9959900678,((D_rerio:0.6154060085,E_electric:0.3262692655)Node9:0.1104648926,T_rubri:0.7137433520)Node8:1.1234310065)Node6:0.0198067768,(M_musculus:0.2934608380,H_sapiens:0.3618332297)Node10:0.5613165025)Node5:0.0000004866,G_gallus:0.9165862578)Node4:1.1383821152,A_carol:35.1644276240)Node3:0.0045007606,P_textilis:0.1554140813)Node2:0.0982379596,T_elegans:0.0202526503)Node1;

ALISIM COMMAND
--------------
Currently, we only support exporting AliSim commands automatically from the analysis for common models of DNA, Protein, Binary, and Morphological data. To simulate data from other models (mixture, lie-markov, etc), please refer to the User Manual of AliSim. Thanks!

For more information on using AliSim, please visit: www.iqtree.org/doc/AliSim

TIME STAMP
----------

Date and time: Wed Oct 25 16:38:31 2023
Total CPU time used: 4.3345 seconds (0h:0m:4s)
Total wall-clock time used: 4.42592 seconds (0h:0m:4s)
