# Supplementary material for: Sodium Channel β Subunits—An Additional Element in Animal Tetrodotoxin Resistance?
Source: Int J Mol Sci. 2024 Jan 25;25(3):1478. doi: 10.3390/ijms25031478 (PMC10855141; doi:10.3390/ijms25031478)
Supplement: Supplementary file 1 [file ijms-25-01478-s001.zip › CSUBST results/SCNB4/SCNB4_expanded_231024.fas.log]

IQ-TREE multicore version 2.2.2.7 COVID-edition for Mac OS X 64-bit built May 30 2023
Developed by Bui Quang Minh, James Barbetti, Nguyen Lam Tung,
Olga Chernomor, Heiko Schmidt, Dominik Schrempf, Michael Woodhams, Ly Trong Nhan.

Host:    RSB-068701 (SSE4.2, 64 GB RAM)
Command: iqtree -s SCNB4_expanded_231024.fas -te tmp.csubst.nwk -m ECMK07+F+R4 --seqtype CODON1 --threads-max 1 -T AUTO --ancestral --rate --redo
Seed:    517947 (Using SPRNG - Scalable Parallel Random Number Generator)
Time:    Wed Oct 25 16:38:27 2023
Kernel:  SSE2 - auto-detect threads (10 CPU cores detected)

Reading alignment file SCNB4_expanded_231024.fas ... Fasta format detected
Reading fasta file: done in 0.000747919 secs using 92.39% CPU
Alignment most likely contains DNA/RNA sequences
Converting to codon sequences with genetic code 1 ...
Constructing alignment: done in 0.000368118 secs using 74.16% CPU
Alignment has 12 sequences with 221 columns, 220 distinct patterns
171 parsimony-informative, 35 singleton sites, 14 constant sites
            Gap/Ambiguity  Composition  p-value
Analyzing sequences: done in 2.21729e-05 secs using 67.65% CPU
   1  T_sirtalis    9.95%    passed     99.96%
   2  X_tropical    8.14%    failed      0.34%
   3  D_rerio      11.76%    passed     68.18%
   4  T_rubri      11.76%    passed     16.04%
   5  T_elegans     9.95%    passed     99.69%
   6  G_gallus     12.67%    failed      4.82%
   7  M_musculus   10.41%    passed     81.97%
   8  H_sapiens    10.41%    passed     99.29%
   9  P_textilis    9.50%    passed     98.54%
  10  B_bufo        8.14%    failed      0.13%
  11  E_electric    5.88%    passed     34.14%
  12  A_carol       9.50%    failed      1.22%
****  TOTAL         9.84%  4 sequences failed composition chi2 test (p-value<5%; df=60)
Reading input tree file tmp.csubst.nwk ... rooted tree

NOTE: 6 MB RAM (0 GB) is required!
Measuring multi-threading efficiency up to 1 CPU cores
Increase to 10 rounds for branch lengths
6 trees examined
Threads: 1 / Time: 1.140 sec / Speedup: 1.000 / Efficiency: 100% / LogL: -5980
Determining AUTO threadcount: done in 1.14058 secs using 98.37% CPU
BEST NUMBER OF THREADS: 1

Estimate model parameters (epsilon = 0.010)
1. Initial log-likelihood: -8800.540
2. Current log-likelihood: -5499.150
3. Current log-likelihood: -5431.051
4. Current log-likelihood: -5430.964
5. Current log-likelihood: -5430.950
Optimal log-likelihood: -5430.947
Nonsynonymous/synonymous ratio (omega): 1.000
Transition/transversion ratio (kappa): 1.000
Site proportion and rates:  (0.637,0.627) (0.265,1.643) (0.076,1.676) (0.022,1.695)
Parameters optimization took 5 rounds (3.116 sec)
Wrote distance file to... 
BEST SCORE FOUND : -5430.947
Ancestral state probabilities printed to SCNB4_expanded_231024.fas.state
Empirical proportions for each category: 0.710 0.290 0.000 0.000
Site rates printed to SCNB4_expanded_231024.fas.rate
Total tree length: 44.126

Total number of iterations: 0
CPU time used for tree search: 0.000 sec (0h:0m:0s)
Wall-clock time used for tree search: 0.000 sec (0h:0m:0s)
Total CPU time used: 4.335 sec (0h:0m:4s)
Total wall-clock time used: 4.423 sec (0h:0m:4s)

Analysis results written to: 
  IQ-TREE report:                SCNB4_expanded_231024.fas.iqtree
  Maximum-likelihood tree:       SCNB4_expanded_231024.fas.treefile
  Site-specific rates:           SCNB4_expanded_231024.fas.rate
  Ancestral state:               SCNB4_expanded_231024.fas.state
  Screen log file:               SCNB4_expanded_231024.fas.log

Date and Time: Wed Oct 25 16:38:31 2023
