# Supplementary material for: Sodium Channel β Subunits—An Additional Element in Animal Tetrodotoxin Resistance?
Source: Int J Mol Sci. 2024 Jan 25;25(3):1478. doi: 10.3390/ijms25031478 (PMC10855141; doi:10.3390/ijms25031478)
Supplement: Supplementary file 1 [file ijms-25-01478-s001.zip › CSUBST results/SCNB4/SCNB4_expanded_231024.fas.rate]

# Site-specific subtitution rates determined by empirical Bayesian method
# This file can be read in MS Excel or in R with command:
#   tab=read.table('SCNB4_expanded_231024.fas.rate',header=TRUE)
# Columns are tab-separated with following meaning:
#   Site:   Alignment site ID
#   Rate:   Posterior mean site rate weighted by posterior probability
#   Cat:    Category with highest posterior (0=invariable, 1=slow, etc)
#   C_Rate: Corresponding rate of highest category
Site	Rate	Cat	C_Rate
1	0.79003	1	0.62718
2	0.64011	1	0.62718
3	0.69188	1	0.62718
4	1.21964	2	1.64288
5	0.67178	1	0.62718
6	0.73530	1	0.62718
7	0.74621	1	0.62718
8	1.45276	2	1.64288
9	1.17086	1	0.62718
10	1.63514	2	1.64288
11	0.97263	1	0.62718
12	1.59131	2	1.64288
13	0.73526	1	0.62718
14	1.60176	2	1.64288
15	0.67890	1	0.62718
16	0.77831	1	0.62718
17	1.28745	2	1.64288
18	1.58016	2	1.64288
19	0.94928	1	0.62718
20	1.29155	2	1.64288
21	0.65897	1	0.62718
22	0.64303	1	0.62718
23	0.67128	1	0.62718
24	0.71329	1	0.62718
25	0.67791	1	0.62718
26	1.51880	2	1.64288
27	0.65572	1	0.62718
28	0.75396	1	0.62718
29	0.65560	1	0.62718
30	0.63899	1	0.62718
31	1.21409	1	0.62718
32	1.25911	2	1.64288
33	1.48964	2	1.64288
34	0.94856	1	0.62718
35	1.22747	2	1.64288
36	0.63459	1	0.62718
37	1.63871	2	1.64288
38	0.65987	1	0.62718
39	1.62530	2	1.64288
40	1.15502	1	0.62718
41	1.07612	1	0.62718
42	1.08462	1	0.62718
43	1.08377	1	0.62718
44	0.79814	1	0.62718
45	1.61435	2	1.64288
46	0.78903	1	0.62718
47	1.63665	2	1.64288
48	0.86741	1	0.62718
49	1.54828	2	1.64288
50	1.49569	2	1.64288
51	1.51796	2	1.64288
52	1.32417	2	1.64288
53	1.40431	2	1.64288
54	1.39165	2	1.64288
55	0.92616	1	0.62718
56	1.62487	2	1.64288
57	1.00112	1	0.62718
58	0.72873	1	0.62718
59	1.24939	2	1.64288
60	1.22118	2	1.64288
61	1.58291	2	1.64288
62	0.82467	1	0.62718
63	1.06719	1	0.62718
64	1.18084	1	0.62718
65	0.90650	1	0.62718
66	0.69283	1	0.62718
67	1.25391	2	1.64288
68	1.41285	2	1.64288
69	1.32876	2	1.64288
70	1.45452	2	1.64288
71	0.95078	1	0.62718
72	0.98032	1	0.62718
73	1.51099	2	1.64288
74	1.58726	2	1.64288
75	1.61018	2	1.64288
76	1.16363	1	0.62718
77	1.19658	1	0.62718
78	1.47284	2	1.64288
79	0.84052	1	0.62718
80	0.88254	1	0.62718
81	1.38049	2	1.64288
82	0.96257	1	0.62718
83	1.33964	2	1.64288
84	0.85505	1	0.62718
85	0.64102	1	0.62718
86	1.05530	1	0.62718
87	1.47842	2	1.64288
88	1.08251	1	0.62718
89	0.66158	1	0.62718
90	1.56535	2	1.64288
91	1.28332	2	1.64288
92	0.63806	1	0.62718
93	0.76970	1	0.62718
94	0.63144	1	0.62718
95	1.12246	1	0.62718
96	1.20971	1	0.62718
97	0.71858	1	0.62718
98	1.52107	2	1.64288
99	1.18722	1	0.62718
100	0.86931	1	0.62718
101	1.04106	1	0.62718
102	0.98798	1	0.62718
103	1.27747	2	1.64288
104	0.69910	1	0.62718
105	1.54190	2	1.64288
106	0.98507	1	0.62718
107	1.63872	2	1.64288
108	0.99659	1	0.62718
109	0.63190	1	0.62718
110	0.67569	1	0.62718
111	1.64088	2	1.64288
112	0.65305	1	0.62718
113	1.61382	2	1.64288
114	0.64210	1	0.62718
115	0.79273	1	0.62718
116	0.64381	1	0.62718
117	0.63600	1	0.62718
118	0.68879	1	0.62718
119	1.58601	2	1.64288
120	1.57083	2	1.64288
121	0.81479	1	0.62718
122	0.66381	1	0.62718
123	0.83767	1	0.62718
124	0.69211	1	0.62718
125	0.71842	1	0.62718
126	1.13218	1	0.62718
127	1.46430	2	1.64288
128	0.63607	1	0.62718
129	1.42748	2	1.64288
130	0.63271	1	0.62718
131	0.67294	1	0.62718
132	0.91409	1	0.62718
133	1.44912	2	1.64288
134	0.63923	1	0.62718
135	0.81745	1	0.62718
136	1.52400	2	1.64288
137	1.21091	1	0.62718
138	0.64863	1	0.62718
139	0.62926	1	0.62718
140	0.66029	1	0.62718
141	0.71986	1	0.62718
142	0.64039	1	0.62718
143	0.86025	1	0.62718
144	0.63565	1	0.62718
145	0.64100	1	0.62718
146	0.71405	1	0.62718
147	0.74025	1	0.62718
148	0.64754	1	0.62718
149	0.67338	1	0.62718
150	0.74346	1	0.62718
151	0.76414	1	0.62718
152	0.63081	1	0.62718
153	0.85296	1	0.62718
154	0.83870	1	0.62718
155	0.66139	1	0.62718
156	0.94472	1	0.62718
157	0.79159	1	0.62718
158	1.45643	2	1.64288
159	0.65121	1	0.62718
160	0.77475	1	0.62718
161	1.02971	1	0.62718
162	1.50390	2	1.64288
163	0.64699	1	0.62718
164	1.24698	2	1.64288
165	1.47921	2	1.64288
166	0.63532	1	0.62718
167	1.51280	2	1.64288
168	1.42094	2	1.64288
169	0.66925	1	0.62718
170	0.98275	1	0.62718
171	0.70279	1	0.62718
172	0.67358	1	0.62718
173	1.49547	2	1.64288
174	1.34452	2	1.64288
175	0.75855	1	0.62718
176	1.15806	1	0.62718
177	0.67230	1	0.62718
178	0.64193	1	0.62718
179	0.64135	1	0.62718
180	0.73736	1	0.62718
181	0.65948	1	0.62718
182	0.65889	1	0.62718
183	0.63031	1	0.62718
184	0.64740	1	0.62718
185	0.63540	1	0.62718
186	0.76079	1	0.62718
187	0.64554	1	0.62718
188	0.63666	1	0.62718
189	0.63152	1	0.62718
190	0.63111	1	0.62718
191	0.66946	1	0.62718
192	0.64063	1	0.62718
193	0.99002	1	0.62718
194	0.91028	1	0.62718
195	0.71134	1	0.62718
196	1.55541	2	1.64288
197	0.70920	1	0.62718
198	0.63034	1	0.62718
199	0.65191	1	0.62718
200	0.86486	1	0.62718
201	1.06011	1	0.62718
202	1.27060	2	1.64288
203	0.63636	1	0.62718
204	1.60128	2	1.64288
205	1.54445	2	1.64288
206	1.36339	2	1.64288
207	0.64233	1	0.62718
208	0.66872	1	0.62718
209	1.00000	1	0.62718
210	1.00000	1	0.62718
211	1.00000	1	0.62718
212	1.00000	1	0.62718
213	1.00000	1	0.62718
214	1.00000	1	0.62718
215	1.00000	1	0.62718
216	1.00000	1	0.62718
217	1.00000	1	0.62718
218	1.00000	1	0.62718
219	1.00000	1	0.62718
220	1.00000	1	0.62718
221	1.00000	1	0.62718
