# Supplementary material for: Sodium Channel β Subunits—An Additional Element in Animal Tetrodotoxin Resistance?
Source: Int J Mol Sci. 2024 Jan 25;25(3):1478. doi: 10.3390/ijms25031478 (PMC10855141; doi:10.3390/ijms25031478)
Supplement: Supplementary file 1 [file ijms-25-01478-s001.zip › CSUBST results/SCNB4/SCNB4_expanded_231024.fas.state]

# Ancestral state reconstruction for all nodes in SCNB4_expanded_231024.fas.treefile
# This file can be read in MS Excel or in R with command:
#   tab=read.table('SCNB4_expanded_231024.fas.state',header=TRUE)
# Columns are tab-separated with following meaning:
#   Node:  Node name in the tree
#   Site:  Alignment site ID
#   State: Most likely state assignment
#   p_X:   Posterior probability for state X (empirical Bayesian method)
Node	Site	State	p_AAA	p_AAC	p_AAG	p_AAT	p_ACA	p_ACC	p_ACG	p_ACT	p_AGA	p_AGC	p_AGG	p_AGT	p_ATA	p_ATC	p_ATG	p_ATT	p_CAA	p_CAC	p_CAG	p_CAT	p_CCA	p_CCC	p_CCG	p_CCT	p_CGA	p_CGC	p_CGG	p_CGT	p_CTA	p_CTC	p_CTG	p_CTT	p_GAA	p_GAC	p_GAG	p_GAT	p_GCA	p_GCC	p_GCG	p_GCT	p_GGA	p_GGC	p_GGG	p_GGT	p_GTA	p_GTC	p_GTG	p_GTT	p_TAC	p_TAT	p_TCA	p_TCC	p_TCG	p_TCT	p_TGC	p_TGG	p_TGT	p_TTA	p_TTC	p_TTG	p_TTT
Node7	1	TTG	0.00000	0.00000	0.00000	0.00000	0.00000	0.00000	0.00000	0.00000	0.00000	0.00000	0.00000	0.00000	0.00017	0.00069	0.00083	0.00034	0.00000	0.00000	0.00000	0.00000	0.00000	0.00000	0.00000	0.00000	0.00000	0.00000	0.00000	0.00000	0.04519	0.03466	0.18981	0.04402	0.00000	0.00000	0.00000	0.00000	0.00000	0.00000	0.00000	0.00000	0.00000	0.00000	0.00000	0.00000	0.00006	0.00009	0.00035	0.00005	0.00000	0.00000	0.00000	0.00000	0.00000	0.00000	0.00000	0.00001	0.00000	0.16880	0.00017	0.51466	0.00008
Node7	2	GAG	0.00003	0.00000	0.00013	0.00000	0.00000	0.00000	0.00000	0.00000	0.00000	0.00001	0.00000	0.00000	0.00000	0.00000	0.00000	0.00000	0.00001	0.00000	0.00007	0.00000	0.00000	0.00000	0.00000	0.00000	0.00000	0.00000	0.00001	0.00000	0.00000	0.00000	0.00000	0.00000	0.21840	0.00049	0.78074	0.00009	0.00000	0.00001	0.00000	0.00000	0.00000	0.00000	0.00000	0.00000	0.00000	0.00000	0.00000	0.00000	0.00000	0.00000	0.00000	0.00000	0.00000	0.00000	0.00000	0.00000	0.00000	0.00000	0.00000	0.00000	0.00000
Node7	3	GTG	0.00000	0.00000	0.00000	0.00000	0.00000	0.00005	0.00007	0.00000	0.00000	0.00000	0.00000	0.00000	0.00014	0.00563	0.00005	0.00045	0.00000	0.00000	0.00000	0.00000	0.00000	0.00000	0.00000	0.00000	0.00000	0.00000	0.00000	0.00000	0.00001	0.00020	0.00041	0.00002	0.00000	0.00000	0.00000	0.00000	0.00001	0.00007	0.00002	0.00000	0.00000	0.00000	0.00000	0.00000	0.02518	0.23563	0.71393	0.01801	0.00000	0.00000	0.00000	0.00000	0.00000	0.00000	0.00002	0.00000	0.00000	0.00000	0.00002	0.00004	0.00000
Node7	4	TCG	0.00105	0.00231	0.00167	0.00181	0.01158	0.02519	0.00828	0.01200	0.00003	0.02428	0.00008	0.01347	0.00119	0.00502	0.00137	0.00401	0.00011	0.00016	0.00025	0.00013	0.00035	0.00104	0.00018	0.00078	0.00001	0.00006	0.00014	0.00001	0.00015	0.00111	0.00066	0.00054	0.00020	0.00047	0.00060	0.00017	0.00215	0.00684	0.00069	0.00447	0.00007	0.00027	0.00019	0.00006	0.00081	0.00216	0.00353	0.00159	0.00017	0.00009	0.12456	0.19250	0.30796	0.22655	0.00108	0.00005	0.00073	0.00019	0.00078	0.00161	0.00040
Node7	5	GTA	0.00000	0.00000	0.00000	0.00000	0.00004	0.00000	0.00001	0.00000	0.00000	0.00000	0.00000	0.00000	0.00072	0.00034	0.00001	0.00030	0.00000	0.00000	0.00000	0.00000	0.00000	0.00000	0.00000	0.00000	0.00000	0.00000	0.00000	0.00000	0.00001	0.00001	0.00002	0.00001	0.00000	0.00000	0.00000	0.00000	0.00003	0.00000	0.00000	0.00000	0.00000	0.00000	0.00000	0.00000	0.92330	0.00458	0.05281	0.01777	0.00000	0.00000	0.00000	0.00000	0.00000	0.00000	0.00000	0.00000	0.00000	0.00000	0.00000	0.00001	0.00000
Node7	6	GGG	0.00000	0.00001	0.00001	0.00000	0.00000	0.00000	0.00000	0.00000	0.00000	0.00004	0.00000	0.00000	0.00000	0.00000	0.00000	0.00000	0.00000	0.00000	0.00000	0.00000	0.00000	0.00000	0.00000	0.00000	0.00000	0.00000	0.00000	0.00000	0.00000	0.00000	0.00000	0.00000	0.00000	0.00001	0.00001	0.00000	0.00000	0.00001	0.00000	0.00000	0.05073	0.25638	0.67607	0.01671	0.00000	0.00000	0.00000	0.00000	0.00000	0.00000	0.00000	0.00000	0.00000	0.00000	0.00000	0.00000	0.00000	0.00000	0.00000	0.00000	0.00000
Node7	7	AAG	0.47787	0.00014	0.51927	0.00017	0.00003	0.00002	0.00002	0.00001	0.00028	0.00003	0.00118	0.00002	0.00000	0.00000	0.00001	0.00000	0.00006	0.00001	0.00009	0.00001	0.00000	0.00000	0.00000	0.00000	0.00005	0.00007	0.00024	0.00002	0.00000	0.00000	0.00000	0.00000	0.00010	0.00001	0.00023	0.00001	0.00000	0.00000	0.00000	0.00000	0.00000	0.00000	0.00001	0.00000	0.00000	0.00000	0.00000	0.00000	0.00000	0.00000	0.00001	0.00000	0.00000	0.00000	0.00000	0.00000	0.00000	0.00000	0.00000	0.00000	0.00000
Node7	8	AAT	0.00443	0.32874	0.00512	0.59607	0.00299	0.00359	0.00095	0.00318	0.00008	0.00907	0.00012	0.00827	0.00004	0.00008	0.00009	0.00008	0.00053	0.00090	0.00032	0.00128	0.00006	0.00019	0.00002	0.00024	0.00001	0.00009	0.00004	0.00003	0.00000	0.00005	0.00001	0.00004	0.00099	0.00526	0.00124	0.00473	0.00087	0.00365	0.00018	0.00366	0.00066	0.00108	0.00041	0.00068	0.00003	0.00007	0.00007	0.00013	0.00007	0.00007	0.00158	0.00305	0.00047	0.00406	0.00011	0.00000	0.00009	0.00001	0.00002	0.00001	0.00002
Node7	9	AAC	0.00075	0.54656	0.00107	0.43514	0.00053	0.00119	0.00027	0.00060	0.00001	0.00299	0.00003	0.00170	0.00000	0.00001	0.00001	0.00000	0.00009	0.00180	0.00008	0.00198	0.00002	0.00009	0.00001	0.00005	0.00000	0.00002	0.00001	0.00000	0.00000	0.00000	0.00000	0.00000	0.00008	0.00192	0.00015	0.00089	0.00000	0.00006	0.00000	0.00002	0.00004	0.00015	0.00003	0.00003	0.00000	0.00000	0.00000	0.00000	0.00002	0.00001	0.00020	0.00072	0.00011	0.00047	0.00001	0.00000	0.00000	0.00000	0.00000	0.00000	0.00000
Node7	10	CAG	0.00346	0.00578	0.02190	0.00146	0.00880	0.07513	0.05110	0.00660	0.00006	0.00794	0.00090	0.00071	0.00096	0.02603	0.02353	0.00277	0.00677	0.00632	0.27884	0.00105	0.00024	0.00216	0.00103	0.00025	0.00028	0.00399	0.01157	0.00010	0.00582	0.09100	0.18164	0.01489	0.00120	0.00303	0.01722	0.00022	0.00029	0.00952	0.00403	0.00033	0.00005	0.00098	0.00071	0.00003	0.00217	0.01642	0.05134	0.00285	0.00202	0.00012	0.00082	0.00616	0.00343	0.00098	0.00113	0.00040	0.00017	0.00063	0.00679	0.02337	0.00051
Node7	11	ATC	0.00002	0.00002	0.00005	0.00001	0.00009	0.00048	0.00019	0.00006	0.00000	0.00002	0.00000	0.00000	0.03245	0.65475	0.08938	0.14735	0.00000	0.00000	0.00001	0.00000	0.00000	0.00001	0.00000	0.00000	0.00000	0.00000	0.00001	0.00000	0.00064	0.01161	0.01070	0.00256	0.00000	0.00000	0.00001	0.00000	0.00001	0.00010	0.00002	0.00001	0.00000	0.00000	0.00000	0.00000	0.00183	0.01203	0.02829	0.00336	0.00003	0.00000	0.00000	0.00001	0.00000	0.00000	0.00005	0.00001	0.00001	0.00018	0.00087	0.00263	0.00012
Node7	12	AAA	0.23017	0.02142	0.13522	0.03185	0.21723	0.06503	0.03300	0.06280	0.00511	0.00913	0.00478	0.00893	0.00331	0.00126	0.00559	0.00116	0.00817	0.00437	0.00236	0.00520	0.00136	0.00068	0.00013	0.00076	0.00093	0.00120	0.00156	0.00037	0.00040	0.00052	0.00041	0.00030	0.01092	0.00174	0.00671	0.00106	0.00383	0.00161	0.00020	0.00115	0.00045	0.00025	0.00021	0.00006	0.00263	0.00094	0.00204	0.00109	0.02006	0.04152	0.01459	0.00835	0.00179	0.00985	0.00036	0.00033	0.00034	0.00046	0.00120	0.00036	0.00120
Node7	13	GCT	0.00000	0.00000	0.00001	0.00001	0.00002	0.00001	0.00001	0.00015	0.00000	0.00000	0.00000	0.00003	0.00001	0.00001	0.00001	0.00008	0.00000	0.00000	0.00000	0.00000	0.00000	0.00000	0.00000	0.00002	0.00000	0.00000	0.00000	0.00000	0.00000	0.00000	0.00000	0.00003	0.00000	0.00000	0.00000	0.00000	0.01147	0.00165	0.00014	0.97546	0.00000	0.00000	0.00000	0.00001	0.00035	0.00011	0.00022	0.00987	0.00000	0.00000	0.00003	0.00002	0.00000	0.00017	0.00001	0.00000	0.00005	0.00000	0.00000	0.00000	0.00001
Node7	14	ATC	0.00120	0.00134	0.00637	0.00035	0.00095	0.01009	0.00473	0.00068	0.00002	0.00127	0.00034	0.00012	0.01223	0.28837	0.15864	0.04440	0.00120	0.00099	0.04850	0.00019	0.00003	0.00047	0.00013	0.00004	0.00004	0.00061	0.00153	0.00002	0.00403	0.07990	0.09913	0.01332	0.00022	0.00038	0.00291	0.00003	0.00011	0.00370	0.00073	0.00013	0.00001	0.00016	0.00012	0.00001	0.00553	0.04502	0.12621	0.00858	0.00083	0.00005	0.00006	0.00060	0.00024	0.00008	0.00048	0.00018	0.00007	0.00059	0.00430	0.01717	0.00028
Node7	15	AAT	0.00009	0.40003	0.00009	0.59897	0.00001	0.00002	0.00001	0.00002	0.00000	0.00019	0.00000	0.00015	0.00000	0.00000	0.00000	0.00000	0.00001	0.00003	0.00000	0.00004	0.00000	0.00000	0.00000	0.00000	0.00000	0.00000	0.00000	0.00000	0.00000	0.00000	0.00000	0.00000	0.00001	0.00015	0.00001	0.00013	0.00000	0.00000	0.00000	0.00000	0.00000	0.00001	0.00000	0.00000	0.00000	0.00000	0.00000	0.00000	0.00000	0.00000	0.00001	0.00001	0.00000	0.00001	0.00000	0.00000	0.00000	0.00000	0.00000	0.00000	0.00000
Node7	16	GGG	0.00000	0.00001	0.00001	0.00001	0.00000	0.00000	0.00000	0.00000	0.00000	0.00003	0.00000	0.00001	0.00000	0.00000	0.00000	0.00000	0.00000	0.00000	0.00000	0.00000	0.00000	0.00000	0.00000	0.00000	0.00000	0.00000	0.00000	0.00000	0.00000	0.00000	0.00000	0.00000	0.00000	0.00001	0.00001	0.00000	0.00001	0.00001	0.00000	0.00000	0.28846	0.13753	0.54361	0.03029	0.00000	0.00000	0.00000	0.00000	0.00000	0.00000	0.00000	0.00000	0.00000	0.00000	0.00000	0.00000	0.00000	0.00000	0.00000	0.00000	0.00000
Node7	17	TCT	0.00042	0.00075	0.00032	0.00141	0.11190	0.02819	0.01135	0.04475	0.00002	0.00795	0.00001	0.01464	0.00002	0.00002	0.00003	0.00002	0.00010	0.00003	0.00002	0.00004	0.00026	0.00017	0.00002	0.00033	0.00000	0.00001	0.00001	0.00000	0.00000	0.00001	0.00000	0.00001	0.00012	0.00011	0.00007	0.00009	0.00179	0.00055	0.00004	0.00118	0.00003	0.00004	0.00001	0.00002	0.00005	0.00003	0.00003	0.00005	0.00001	0.00001	0.19195	0.13821	0.01923	0.42329	0.00010	0.00000	0.00013	0.00001	0.00001	0.00001	0.00001
Node7	18	GAT	0.00225	0.11925	0.00245	0.25054	0.00073	0.00120	0.00027	0.00125	0.00002	0.00589	0.00005	0.00864	0.00000	0.00001	0.00001	0.00001	0.00037	0.00038	0.00025	0.00077	0.00005	0.00013	0.00002	0.00019	0.00000	0.00003	0.00003	0.00001	0.00000	0.00001	0.00000	0.00001	0.00473	0.13164	0.00614	0.44855	0.00005	0.00021	0.00001	0.00019	0.00023	0.00045	0.00020	0.00025	0.00000	0.00001	0.00001	0.00001	0.00002	0.00003	0.00204	0.00320	0.00069	0.00648	0.00001	0.00000	0.00001	0.00000	0.00000	0.00000	0.00000
Node7	19	ATC	0.00001	0.00000	0.00001	0.00000	0.00011	0.00025	0.00012	0.00004	0.00000	0.00000	0.00000	0.00000	0.03554	0.44490	0.00071	0.08481	0.00000	0.00000	0.00000	0.00000	0.00000	0.00000	0.00000	0.00000	0.00000	0.00000	0.00000	0.00000	0.00024	0.00248	0.00254	0.00064	0.00000	0.00000	0.00001	0.00000	0.00003	0.00011	0.00001	0.00002	0.00000	0.00000	0.00000	0.00000	0.08986	0.08844	0.21428	0.03391	0.00001	0.00000	0.00000	0.00000	0.00000	0.00000	0.00003	0.00000	0.00001	0.00007	0.00018	0.00056	0.00004
Node7	20	TAC	0.00073	0.00401	0.00400	0.00080	0.00893	0.09962	0.10107	0.00554	0.00003	0.00462	0.00033	0.00033	0.00117	0.03242	0.01915	0.00266	0.00012	0.00674	0.00324	0.00065	0.00008	0.00138	0.00026	0.00009	0.00005	0.00107	0.00194	0.00002	0.00383	0.09239	0.16641	0.00947	0.00017	0.00076	0.00268	0.00005	0.00018	0.00606	0.00109	0.00015	0.00002	0.00034	0.00014	0.00001	0.00176	0.02598	0.04807	0.00212	0.22478	0.00761	0.00071	0.00704	0.00190	0.00093	0.00300	0.00322	0.00033	0.00084	0.05423	0.02996	0.00274
Node7	21	CTG	0.00000	0.00000	0.00000	0.00000	0.00000	0.00000	0.00000	0.00000	0.00000	0.00000	0.00000	0.00000	0.00002	0.00071	0.00028	0.00011	0.00000	0.00000	0.00000	0.00000	0.00000	0.00000	0.00000	0.00000	0.00000	0.00000	0.00000	0.00000	0.01471	0.12199	0.67426	0.14333	0.00000	0.00000	0.00000	0.00000	0.00000	0.00000	0.00000	0.00000	0.00000	0.00000	0.00000	0.00000	0.00001	0.00008	0.00021	0.00002	0.00000	0.00000	0.00000	0.00000	0.00000	0.00000	0.00000	0.00000	0.00000	0.00093	0.00010	0.04321	0.00001
Node7	22	CCC	0.00000	0.00000	0.00000	0.00000	0.00000	0.00000	0.00000	0.00000	0.00000	0.00000	0.00000	0.00000	0.00000	0.00000	0.00000	0.00000	0.00000	0.00000	0.00000	0.00000	0.01774	0.81894	0.00913	0.15417	0.00000	0.00000	0.00000	0.00000	0.00000	0.00000	0.00000	0.00000	0.00000	0.00000	0.00000	0.00000	0.00000	0.00000	0.00000	0.00000	0.00000	0.00000	0.00000	0.00000	0.00000	0.00000	0.00000	0.00000	0.00000	0.00000	0.00000	0.00001	0.00000	0.00000	0.00000	0.00000	0.00000	0.00000	0.00000	0.00000	0.00000
Node7	23	TGC	0.00000	0.00000	0.00000	0.00000	0.00000	0.00000	0.00000	0.00000	0.00000	0.00000	0.00000	0.00000	0.00000	0.00000	0.00000	0.00000	0.00000	0.00000	0.00000	0.00000	0.00000	0.00000	0.00000	0.00000	0.00000	0.00000	0.00000	0.00000	0.00000	0.00000	0.00000	0.00000	0.00000	0.00000	0.00000	0.00000	0.00000	0.00000	0.00000	0.00000	0.00000	0.00000	0.00000	0.00000	0.00000	0.00000	0.00000	0.00000	0.00000	0.00000	0.00000	0.00000	0.00000	0.00000	0.64390	0.00000	0.35609	0.00000	0.00000	0.00000	0.00000
Node7	24	ACA	0.00018	0.00019	0.00011	0.00060	0.52918	0.06953	0.02395	0.26614	0.00000	0.00143	0.00000	0.00386	0.00001	0.00001	0.00002	0.00001	0.00003	0.00001	0.00000	0.00001	0.00004	0.00002	0.00000	0.00007	0.00000	0.00000	0.00000	0.00000	0.00000	0.00000	0.00000	0.00000	0.00004	0.00002	0.00002	0.00002	0.00041	0.00010	0.00001	0.00023	0.00000	0.00000	0.00000	0.00000	0.00003	0.00002	0.00001	0.00003	0.00000	0.00000	0.02064	0.01437	0.00175	0.06677	0.00002	0.00000	0.00003	0.00000	0.00000	0.00000	0.00000
Node7	25	TTT	0.00000	0.00000	0.00000	0.00000	0.00000	0.00000	0.00000	0.00000	0.00000	0.00000	0.00000	0.00000	0.00000	0.00000	0.00000	0.00000	0.00000	0.00000	0.00000	0.00000	0.00000	0.00000	0.00000	0.00000	0.00000	0.00000	0.00000	0.00000	0.00000	0.00000	0.00000	0.00001	0.00000	0.00000	0.00000	0.00000	0.00000	0.00000	0.00000	0.00000	0.00000	0.00000	0.00000	0.00000	0.00000	0.00000	0.00000	0.00000	0.00003	0.00004	0.00000	0.00000	0.00000	0.00000	0.00000	0.00000	0.00000	0.00000	0.06004	0.00000	0.93986
Node7	26	GCC	0.00181	0.00782	0.00877	0.00209	0.01864	0.12616	0.03563	0.01109	0.00004	0.03936	0.00037	0.00505	0.00106	0.01568	0.10119	0.00209	0.00021	0.00128	0.00282	0.00024	0.00019	0.00194	0.00072	0.00030	0.00002	0.00066	0.00066	0.00001	0.00050	0.01532	0.00669	0.00180	0.00054	0.00244	0.00687	0.00025	0.02590	0.30929	0.02370	0.03161	0.00023	0.00312	0.00194	0.00017	0.00148	0.01573	0.02176	0.00210	0.00122	0.00009	0.01212	0.07237	0.02547	0.01522	0.00682	0.00007	0.00122	0.00014	0.00517	0.00236	0.00040
Node7	27	ACC	0.00003	0.00294	0.00055	0.00009	0.00141	0.40255	0.01454	0.00191	0.00000	0.21266	0.00001	0.00115	0.00000	0.00025	0.00002	0.00000	0.00000	0.00024	0.00016	0.00000	0.00000	0.00071	0.00005	0.00001	0.00000	0.00028	0.00002	0.00000	0.00000	0.00027	0.00001	0.00000	0.00002	0.00163	0.00059	0.00001	0.00026	0.26162	0.00099	0.00048	0.00000	0.00145	0.00006	0.00001	0.00000	0.00122	0.00013	0.00001	0.00004	0.00000	0.00050	0.08128	0.00804	0.00101	0.00071	0.00000	0.00002	0.00000	0.00006	0.00000	0.00000
Node7	28	TGC	0.00000	0.00000	0.00000	0.00000	0.00000	0.00000	0.00000	0.00000	0.00000	0.00000	0.00000	0.00000	0.00000	0.00000	0.00000	0.00000	0.00000	0.00000	0.00000	0.00000	0.00000	0.00000	0.00000	0.00000	0.00000	0.00000	0.00000	0.00000	0.00000	0.00000	0.00000	0.00000	0.00000	0.00000	0.00000	0.00000	0.00000	0.00000	0.00000	0.00000	0.00000	0.00000	0.00000	0.00000	0.00000	0.00000	0.00000	0.00000	0.00000	0.00000	0.00000	0.00000	0.00000	0.00000	0.94267	0.00000	0.05731	0.00000	0.00000	0.00000	0.00000
Node7	29	ATT	0.00000	0.00000	0.00000	0.00000	0.00000	0.00000	0.00000	0.00000	0.00000	0.00000	0.00000	0.00000	0.00530	0.01112	0.00001	0.98269	0.00000	0.00000	0.00000	0.00000	0.00000	0.00000	0.00000	0.00000	0.00000	0.00000	0.00000	0.00000	0.00001	0.00003	0.00001	0.00009	0.00000	0.00000	0.00000	0.00000	0.00000	0.00000	0.00000	0.00000	0.00000	0.00000	0.00000	0.00000	0.00007	0.00007	0.00013	0.00044	0.00000	0.00000	0.00000	0.00000	0.00000	0.00000	0.00000	0.00000	0.00000	0.00001	0.00000	0.00001	0.00001
Node7	30	GGC	0.00000	0.00001	0.00000	0.00000	0.00000	0.00000	0.00000	0.00000	0.00000	0.00002	0.00000	0.00000	0.00000	0.00000	0.00000	0.00000	0.00000	0.00000	0.00000	0.00000	0.00000	0.00000	0.00000	0.00000	0.00000	0.00000	0.00000	0.00000	0.00000	0.00000	0.00000	0.00000	0.00000	0.00001	0.00000	0.00000	0.00000	0.00001	0.00000	0.00000	0.00529	0.81674	0.02769	0.15022	0.00000	0.00000	0.00000	0.00000	0.00000	0.00000	0.00000	0.00000	0.00000	0.00000	0.00000	0.00000	0.00000	0.00000	0.00000	0.00000	0.00000
Node7	31	TTT	0.00000	0.00000	0.00000	0.00000	0.00000	0.00000	0.00000	0.00000	0.00000	0.00000	0.00000	0.00000	0.00001	0.00007	0.00002	0.00004	0.00000	0.00000	0.00000	0.00000	0.00000	0.00000	0.00000	0.00000	0.00000	0.00000	0.00000	0.00000	0.00001	0.00015	0.00008	0.00007	0.00000	0.00000	0.00000	0.00000	0.00000	0.00000	0.00000	0.00000	0.00000	0.00000	0.00000	0.00000	0.00000	0.00001	0.00002	0.00001	0.00060	0.00015	0.00000	0.00000	0.00000	0.00000	0.00000	0.00003	0.00000	0.00001	0.38123	0.00005	0.61742
Node7	32	GAG	0.01005	0.03545	0.03028	0.02964	0.00046	0.00131	0.00108	0.00030	0.00010	0.00370	0.00107	0.00100	0.00001	0.00002	0.00011	0.00001	0.00465	0.00116	0.04622	0.00074	0.00003	0.00016	0.00009	0.00005	0.00005	0.00030	0.00124	0.00004	0.00000	0.00002	0.00002	0.00001	0.13661	0.04003	0.63421	0.01567	0.00005	0.00065	0.00008	0.00009	0.00020	0.00049	0.00074	0.00009	0.00001	0.00004	0.00010	0.00003	0.00004	0.00002	0.00017	0.00067	0.00033	0.00027	0.00001	0.00001	0.00000	0.00000	0.00001	0.00002	0.00000
Node7	33	GAT	0.00424	0.06244	0.00466	0.11682	0.01129	0.01942	0.00418	0.04402	0.00005	0.00732	0.00009	0.00996	0.00002	0.00004	0.00005	0.00005	0.00044	0.00043	0.00035	0.00091	0.00011	0.00029	0.00005	0.00035	0.00001	0.00008	0.00006	0.00002	0.00000	0.00002	0.00001	0.00003	0.00508	0.16820	0.00848	0.51664	0.00015	0.00054	0.00004	0.00047	0.00014	0.00047	0.00016	0.00020	0.00002	0.00005	0.00006	0.00011	0.00003	0.00005	0.00179	0.00353	0.00060	0.00530	0.00003	0.00000	0.00003	0.00000	0.00001	0.00001	0.00001
Node7	34	GTT	0.00001	0.00000	0.00001	0.00001	0.00004	0.00009	0.00005	0.00017	0.00000	0.00000	0.00000	0.00000	0.00244	0.01106	0.00045	0.01449	0.00000	0.00000	0.00000	0.00000	0.00000	0.00000	0.00000	0.00001	0.00000	0.00000	0.00000	0.00000	0.00071	0.00365	0.00324	0.00724	0.00000	0.00000	0.00001	0.00000	0.00004	0.00009	0.00002	0.00019	0.00000	0.00000	0.00000	0.00000	0.02777	0.04391	0.07944	0.80239	0.00001	0.00001	0.00000	0.00000	0.00000	0.00001	0.00004	0.00000	0.00007	0.00026	0.00014	0.00174	0.00015
Node7	35	ACC	0.00025	0.00428	0.00117	0.00069	0.02366	0.81914	0.06265	0.02398	0.00001	0.00908	0.00004	0.00053	0.00005	0.00217	0.00035	0.00015	0.00002	0.00412	0.00032	0.00022	0.00002	0.00049	0.00006	0.00002	0.00000	0.00039	0.00009	0.00000	0.00002	0.00138	0.00037	0.00007	0.00005	0.00129	0.00053	0.00005	0.00005	0.00364	0.00011	0.00006	0.00000	0.00025	0.00002	0.00000	0.00008	0.00299	0.00125	0.00013	0.01529	0.00046	0.00056	0.01115	0.00151	0.00101	0.00083	0.00003	0.00008	0.00000	0.00265	0.00006	0.00008
Node7	36	TTC	0.00000	0.00000	0.00000	0.00000	0.00000	0.00000	0.00000	0.00000	0.00000	0.00000	0.00000	0.00000	0.00000	0.00001	0.00000	0.00000	0.00000	0.00000	0.00000	0.00000	0.00000	0.00000	0.00000	0.00000	0.00000	0.00000	0.00000	0.00000	0.00000	0.00003	0.00001	0.00000	0.00000	0.00000	0.00000	0.00000	0.00000	0.00000	0.00000	0.00000	0.00000	0.00000	0.00000	0.00000	0.00000	0.00000	0.00000	0.00000	0.00015	0.00000	0.00000	0.00000	0.00000	0.00000	0.00000	0.00000	0.00000	0.00000	0.99609	0.00000	0.00370
Node7	37	TCT	0.00942	0.00687	0.00726	0.01766	0.03501	0.03043	0.00854	0.05215	0.00042	0.01249	0.00053	0.02658	0.00137	0.00180	0.00264	0.00254	0.00090	0.00144	0.00046	0.00388	0.00074	0.00122	0.00013	0.00290	0.00015	0.00034	0.00043	0.00046	0.00048	0.00216	0.00099	0.00264	0.00099	0.00074	0.00095	0.00095	0.00360	0.00414	0.00027	0.00983	0.00029	0.00042	0.00019	0.00039	0.00129	0.00150	0.00200	0.00372	0.00315	0.00487	0.09021	0.12651	0.01682	0.35556	0.00185	0.00046	0.00255	0.00081	0.02992	0.00251	0.09849
Node7	38	TGG	0.00000	0.00000	0.00000	0.00000	0.00000	0.00000	0.00000	0.00000	0.00000	0.00000	0.00000	0.00000	0.00000	0.00000	0.00000	0.00000	0.00000	0.00000	0.00000	0.00000	0.00000	0.00000	0.00000	0.00000	0.00000	0.00000	0.00000	0.00000	0.00000	0.00000	0.00000	0.00000	0.00000	0.00000	0.00000	0.00000	0.00000	0.00000	0.00000	0.00000	0.00000	0.00000	0.00000	0.00000	0.00000	0.00000	0.00000	0.00000	0.00000	0.00000	0.00000	0.00000	0.00000	0.00000	0.00000	1.00000	0.00000	0.00000	0.00000	0.00000	0.00000
Node7	39	GAA	0.04966	0.01363	0.03228	0.02363	0.10297	0.03214	0.01747	0.02184	0.00175	0.01565	0.00168	0.01778	0.09772	0.01696	0.00568	0.01491	0.02443	0.00376	0.00707	0.00457	0.00414	0.00140	0.00034	0.00107	0.00046	0.00040	0.00126	0.00007	0.00197	0.00207	0.00174	0.00158	0.24262	0.00706	0.07211	0.00402	0.01454	0.00723	0.00086	0.00390	0.00138	0.00061	0.00076	0.00016	0.01495	0.00762	0.01717	0.00962	0.00230	0.00364	0.03170	0.01270	0.00346	0.01363	0.00034	0.00014	0.00025	0.00146	0.00096	0.00153	0.00122
Node7	40	TAC	0.00000	0.00000	0.00000	0.00000	0.00000	0.00000	0.00000	0.00000	0.00000	0.00000	0.00000	0.00000	0.00000	0.00000	0.00000	0.00000	0.00000	0.00008	0.00000	0.00000	0.00000	0.00000	0.00000	0.00000	0.00000	0.00000	0.00000	0.00000	0.00000	0.00001	0.00000	0.00000	0.00000	0.00000	0.00000	0.00000	0.00000	0.00000	0.00000	0.00000	0.00000	0.00000	0.00000	0.00000	0.00000	0.00000	0.00000	0.00000	0.98059	0.01739	0.00000	0.00000	0.00000	0.00000	0.00000	0.00002	0.00000	0.00000	0.00183	0.00000	0.00006
Node7	41	AGC	0.02410	0.03023	0.11531	0.01032	0.00379	0.01413	0.00691	0.00240	0.01412	0.30444	0.29407	0.04927	0.00012	0.00061	0.00130	0.00016	0.00040	0.00170	0.00504	0.00039	0.00013	0.00118	0.00029	0.00018	0.00628	0.00725	0.03290	0.00255	0.00002	0.00040	0.00026	0.00008	0.00165	0.00578	0.01790	0.00064	0.00017	0.00237	0.00030	0.00024	0.00106	0.00494	0.00697	0.00051	0.00007	0.00049	0.00098	0.00011	0.00066	0.00008	0.00189	0.01225	0.00609	0.00264	0.00085	0.00028	0.00025	0.00001	0.00024	0.00022	0.00004
Node7	42	TCT	0.00353	0.00288	0.00241	0.00769	0.28270	0.03988	0.01850	0.09184	0.00014	0.00829	0.00011	0.02139	0.00035	0.00024	0.00038	0.00036	0.00072	0.00015	0.00012	0.00036	0.00144	0.00060	0.00009	0.00178	0.00004	0.00004	0.00006	0.00004	0.00007	0.00014	0.00006	0.00014	0.00110	0.00055	0.00056	0.00066	0.00634	0.00136	0.00013	0.00366	0.00026	0.00020	0.00010	0.00016	0.00060	0.00026	0.00038	0.00062	0.00010	0.00017	0.11632	0.06472	0.00995	0.30353	0.00045	0.00002	0.00075	0.00010	0.00012	0.00013	0.00020
Node7	43	TTC	0.00003	0.00030	0.00014	0.00005	0.00006	0.00176	0.00019	0.00007	0.00000	0.00026	0.00001	0.00002	0.00052	0.02555	0.00407	0.00230	0.00001	0.00079	0.00013	0.00007	0.00002	0.00047	0.00004	0.00003	0.00001	0.00010	0.00009	0.00000	0.00519	0.32651	0.08324	0.02590	0.00001	0.00011	0.00008	0.00001	0.00002	0.00192	0.00005	0.00004	0.00001	0.00023	0.00003	0.00001	0.00030	0.00707	0.00659	0.00065	0.00919	0.00035	0.00004	0.00081	0.00007	0.00008	0.00115	0.00056	0.00013	0.00079	0.45650	0.01639	0.01888
Node7	44	AAT	0.00016	0.45174	0.00020	0.54615	0.00003	0.00006	0.00001	0.00004	0.00000	0.00038	0.00001	0.00025	0.00000	0.00000	0.00000	0.00000	0.00002	0.00006	0.00001	0.00007	0.00000	0.00000	0.00000	0.00000	0.00000	0.00000	0.00000	0.00000	0.00000	0.00000	0.00000	0.00000	0.00001	0.00038	0.00002	0.00024	0.00000	0.00000	0.00000	0.00000	0.00001	0.00002	0.00001	0.00001	0.00000	0.00000	0.00000	0.00000	0.00000	0.00000	0.00001	0.00004	0.00001	0.00003	0.00000	0.00000	0.00000	0.00000	0.00000	0.00000	0.00000
Node7	45	AGC	0.00643	0.06142	0.01587	0.04388	0.01231	0.04479	0.01676	0.01339	0.00030	0.25635	0.00141	0.23683	0.00080	0.00593	0.00600	0.00235	0.00208	0.00682	0.00728	0.00448	0.00037	0.00261	0.00040	0.00109	0.00030	0.00130	0.00244	0.00023	0.00111	0.01354	0.00957	0.00695	0.00182	0.00872	0.00735	0.00318	0.00081	0.00978	0.00098	0.00293	0.00084	0.00425	0.00284	0.00092	0.00055	0.00324	0.00390	0.00182	0.00114	0.00035	0.02250	0.06189	0.01842	0.04230	0.00465	0.00027	0.00203	0.00036	0.00207	0.00407	0.00064
Node7	46	TCA	0.00013	0.00014	0.00004	0.00026	0.00742	0.00117	0.00057	0.00224	0.00001	0.00331	0.00000	0.00846	0.00000	0.00000	0.00000	0.00000	0.00003	0.00000	0.00000	0.00000	0.00008	0.00002	0.00000	0.00003	0.00000	0.00000	0.00000	0.00000	0.00000	0.00000	0.00000	0.00000	0.00004	0.00002	0.00001	0.00001	0.00030	0.00007	0.00000	0.00015	0.00003	0.00001	0.00000	0.00000	0.00001	0.00000	0.00000	0.00000	0.00000	0.00000	0.86199	0.04401	0.00981	0.05955	0.00001	0.00000	0.00001	0.00000	0.00000	0.00000	0.00000
Node7	47	TCA	0.01371	0.01694	0.01380	0.02696	0.02299	0.03042	0.00938	0.02532	0.00049	0.02871	0.00057	0.03553	0.00317	0.00444	0.00723	0.00340	0.01109	0.00261	0.00370	0.00373	0.00686	0.00675	0.00114	0.00929	0.00108	0.00071	0.00162	0.00047	0.01109	0.02766	0.01263	0.03824	0.01845	0.01302	0.01472	0.01325	0.01355	0.02115	0.00196	0.02819	0.00955	0.01124	0.00639	0.00677	0.00310	0.00345	0.00524	0.00396	0.00098	0.00084	0.14048	0.10582	0.02385	0.12608	0.00244	0.00026	0.00212	0.00830	0.00328	0.02709	0.00274
Node7	48	AAA	0.60974	0.00157	0.34563	0.00253	0.01842	0.00287	0.00268	0.00354	0.00137	0.00073	0.00244	0.00070	0.00007	0.00002	0.00013	0.00002	0.00078	0.00005	0.00040	0.00007	0.00009	0.00003	0.00002	0.00004	0.00019	0.00024	0.00062	0.00006	0.00001	0.00000	0.00001	0.00000	0.00108	0.00015	0.00118	0.00009	0.00057	0.00012	0.00004	0.00015	0.00005	0.00002	0.00005	0.00000	0.00007	0.00002	0.00007	0.00003	0.00001	0.00001	0.00059	0.00024	0.00011	0.00028	0.00000	0.00000	0.00000	0.00001	0.00000	0.00001	0.00000
Node7	49	CCT	0.00028	0.00009	0.00020	0.00016	0.00050	0.00024	0.00008	0.00032	0.00001	0.00014	0.00000	0.00016	0.00005	0.00005	0.00011	0.00006	0.00007	0.00004	0.00003	0.00008	0.38675	0.13616	0.02337	0.44195	0.00001	0.00000	0.00001	0.00000	0.00015	0.00016	0.00007	0.00028	0.00007	0.00005	0.00004	0.00004	0.00030	0.00015	0.00001	0.00032	0.00001	0.00002	0.00000	0.00001	0.00006	0.00004	0.00004	0.00009	0.00003	0.00003	0.00224	0.00142	0.00017	0.00284	0.00001	0.00001	0.00001	0.00001	0.00013	0.00003	0.00018
Node7	50	GAG	0.00333	0.00029	0.00847	0.00022	0.00008	0.00013	0.00013	0.00002	0.00007	0.00019	0.00068	0.00005	0.00000	0.00000	0.00001	0.00000	0.00027	0.00004	0.00151	0.00002	0.00001	0.00002	0.00003	0.00000	0.00005	0.00008	0.00096	0.00001	0.00000	0.00000	0.00001	0.00000	0.33565	0.00489	0.64084	0.00128	0.00003	0.00014	0.00004	0.00002	0.00002	0.00003	0.00010	0.00000	0.00001	0.00002	0.00007	0.00001	0.00000	0.00000	0.00003	0.00005	0.00003	0.00002	0.00000	0.00000	0.00000	0.00000	0.00000	0.00000	0.00000
Node7	51	TTA	0.07259	0.00165	0.03199	0.00439	0.00944	0.00210	0.00159	0.00169	0.00122	0.00062	0.00085	0.00068	0.05001	0.01048	0.01240	0.02099	0.00771	0.00022	0.00220	0.00040	0.00082	0.00020	0.00009	0.00023	0.00047	0.00019	0.00103	0.00007	0.04434	0.01362	0.01843	0.02743	0.16816	0.00114	0.03680	0.00121	0.00388	0.00100	0.00026	0.00086	0.00032	0.00008	0.00020	0.00003	0.01288	0.00420	0.01392	0.01019	0.00020	0.00049	0.00320	0.00071	0.00026	0.00108	0.00010	0.00009	0.00012	0.35554	0.00072	0.04049	0.00177
Node7	52	CTT	0.00000	0.00000	0.00000	0.00000	0.00001	0.00003	0.00001	0.00002	0.00000	0.00000	0.00000	0.00000	0.00265	0.00928	0.00104	0.01316	0.00000	0.00000	0.00000	0.00001	0.00000	0.00000	0.00000	0.00001	0.00000	0.00000	0.00000	0.00000	0.02980	0.11412	0.04105	0.74411	0.00000	0.00000	0.00000	0.00000	0.00000	0.00002	0.00000	0.00002	0.00000	0.00000	0.00000	0.00000	0.00024	0.00074	0.00115	0.00102	0.00001	0.00001	0.00000	0.00000	0.00000	0.00000	0.00001	0.00000	0.00001	0.00710	0.00043	0.03352	0.00040
Node7	53	TAC	0.00000	0.00000	0.00000	0.00000	0.00000	0.00000	0.00000	0.00000	0.00000	0.00000	0.00000	0.00000	0.00000	0.00001	0.00001	0.00000	0.00000	0.00009	0.00000	0.00003	0.00000	0.00000	0.00000	0.00000	0.00000	0.00000	0.00000	0.00000	0.00000	0.00002	0.00001	0.00001	0.00000	0.00000	0.00000	0.00000	0.00000	0.00000	0.00000	0.00000	0.00000	0.00000	0.00000	0.00000	0.00000	0.00001	0.00000	0.00000	0.60836	0.38427	0.00000	0.00000	0.00000	0.00000	0.00003	0.00007	0.00001	0.00000	0.00545	0.00001	0.00159
Node7	54	CAT	0.27036	0.01459	0.16636	0.02631	0.00093	0.00088	0.00043	0.00086	0.00154	0.00152	0.00249	0.00199	0.00003	0.00003	0.00020	0.00003	0.01269	0.07211	0.00894	0.31082	0.00036	0.00019	0.00007	0.00026	0.00217	0.00113	0.00371	0.00135	0.00003	0.00003	0.00003	0.00004	0.04591	0.00573	0.03546	0.00605	0.00015	0.00022	0.00004	0.00018	0.00017	0.00014	0.00021	0.00006	0.00004	0.00003	0.00009	0.00007	0.00023	0.00046	0.00059	0.00054	0.00015	0.00087	0.00001	0.00002	0.00002	0.00001	0.00002	0.00002	0.00003
Node7	55	GGG	0.00000	0.00001	0.00001	0.00001	0.00000	0.00000	0.00000	0.00000	0.00000	0.00002	0.00000	0.00001	0.00000	0.00000	0.00000	0.00000	0.00000	0.00000	0.00000	0.00000	0.00000	0.00000	0.00000	0.00000	0.00000	0.00000	0.00000	0.00000	0.00000	0.00000	0.00000	0.00000	0.00000	0.00001	0.00001	0.00000	0.00001	0.00001	0.00000	0.00000	0.33472	0.03769	0.60260	0.02487	0.00000	0.00000	0.00000	0.00000	0.00000	0.00000	0.00000	0.00000	0.00000	0.00000	0.00000	0.00000	0.00000	0.00000	0.00000	0.00000	0.00000
Node7	56	ACG	0.03859	0.00806	0.15721	0.00332	0.07804	0.22371	0.22603	0.04161	0.00045	0.01141	0.00437	0.00199	0.00255	0.01504	0.00943	0.00360	0.00039	0.00070	0.00600	0.00017	0.00015	0.00086	0.00049	0.00016	0.00021	0.00208	0.01015	0.00009	0.00027	0.00267	0.00458	0.00058	0.00155	0.00182	0.01554	0.00020	0.00077	0.00593	0.00208	0.00063	0.00008	0.00046	0.00064	0.00003	0.00572	0.01635	0.07234	0.00590	0.00030	0.00004	0.00133	0.00593	0.00270	0.00145	0.00035	0.00010	0.00007	0.00010	0.00039	0.00219	0.00005
Node7	57	CTG	0.00001	0.00000	0.00002	0.00000	0.00003	0.00007	0.00006	0.00001	0.00000	0.00000	0.00000	0.00000	0.00304	0.02659	0.00320	0.00624	0.00000	0.00001	0.00002	0.00000	0.00000	0.00001	0.00000	0.00000	0.00000	0.00000	0.00002	0.00000	0.18880	0.14752	0.46678	0.05398	0.00000	0.00000	0.00001	0.00000	0.00001	0.00005	0.00002	0.00001	0.00000	0.00000	0.00000	0.00000	0.00239	0.00530	0.01967	0.00194	0.00002	0.00000	0.00000	0.00000	0.00000	0.00000	0.00003	0.00001	0.00001	0.00409	0.00089	0.06894	0.00015
Node7	58	AAG	0.05989	0.00013	0.93658	0.00008	0.00001	0.00003	0.00002	0.00001	0.00010	0.00003	0.00170	0.00001	0.00000	0.00000	0.00001	0.00000	0.00002	0.00001	0.00016	0.00000	0.00000	0.00000	0.00000	0.00000	0.00002	0.00014	0.00053	0.00001	0.00000	0.00000	0.00000	0.00000	0.00004	0.00002	0.00038	0.00000	0.00000	0.00000	0.00000	0.00000	0.00000	0.00000	0.00001	0.00000	0.00000	0.00000	0.00000	0.00000	0.00000	0.00000	0.00000	0.00000	0.00000	0.00000	0.00000	0.00000	0.00000	0.00000	0.00000	0.00000	0.00000
Node7	59	AAC	0.00070	0.67689	0.00226	0.11038	0.00018	0.00228	0.00031	0.00021	0.00001	0.02007	0.00005	0.00223	0.00000	0.00001	0.00001	0.00000	0.00007	0.00112	0.00038	0.00024	0.00001	0.00021	0.00002	0.00002	0.00000	0.00011	0.00003	0.00000	0.00000	0.00001	0.00000	0.00000	0.00056	0.15615	0.00289	0.01714	0.00001	0.00040	0.00001	0.00001	0.00008	0.00151	0.00022	0.00007	0.00000	0.00001	0.00001	0.00000	0.00005	0.00000	0.00014	0.00222	0.00036	0.00032	0.00002	0.00000	0.00000	0.00000	0.00001	0.00000	0.00000
Node7	60	AAG	0.17290	0.00089	0.79880	0.00060	0.00010	0.00019	0.00015	0.00004	0.00054	0.00023	0.00552	0.00007	0.00000	0.00000	0.00003	0.00000	0.00020	0.00006	0.00127	0.00003	0.00001	0.00002	0.00002	0.00001	0.00012	0.00060	0.00243	0.00007	0.00000	0.00000	0.00000	0.00000	0.00237	0.00054	0.01165	0.00015	0.00001	0.00005	0.00002	0.00001	0.00001	0.00003	0.00008	0.00000	0.00000	0.00001	0.00003	0.00000	0.00000	0.00000	0.00002	0.00004	0.00003	0.00002	0.00000	0.00000	0.00000	0.00000	0.00000	0.00001	0.00000
Node7	61	AAG	0.34959	0.00608	0.60241	0.00538	0.00082	0.00105	0.00058	0.00041	0.00139	0.00115	0.00610	0.00055	0.00001	0.00001	0.00006	0.00001	0.00070	0.00020	0.00163	0.00018	0.00005	0.00007	0.00004	0.00003	0.00035	0.00092	0.00229	0.00018	0.00000	0.00000	0.00001	0.00000	0.00287	0.00319	0.00873	0.00153	0.00005	0.00012	0.00003	0.00004	0.00007	0.00010	0.00019	0.00001	0.00001	0.00001	0.00005	0.00001	0.00001	0.00001	0.00018	0.00025	0.00011	0.00014	0.00000	0.00000	0.00000	0.00000	0.00000	0.00001	0.00000
Node7	62	TCA	0.00001	0.00005	0.00001	0.00005	0.00037	0.00034	0.00008	0.00022	0.00000	0.00156	0.00000	0.00112	0.00000	0.00000	0.00000	0.00000	0.00000	0.00000	0.00000	0.00000	0.00003	0.00004	0.00000	0.00003	0.00000	0.00000	0.00000	0.00000	0.00000	0.00000	0.00000	0.00000	0.00001	0.00001	0.00001	0.00001	0.00015	0.00012	0.00001	0.00014	0.00000	0.00001	0.00000	0.00000	0.00000	0.00000	0.00000	0.00000	0.00000	0.00000	0.37866	0.29861	0.02200	0.29629	0.00002	0.00000	0.00001	0.00000	0.00000	0.00000	0.00000
Node7	63	ACC	0.00210	0.00718	0.02135	0.00114	0.00921	0.30459	0.15241	0.00727	0.00003	0.01168	0.00059	0.00057	0.00041	0.01951	0.00901	0.00108	0.00028	0.00383	0.01652	0.00021	0.00011	0.00274	0.00179	0.00012	0.00006	0.00379	0.00582	0.00002	0.00112	0.04116	0.08151	0.00280	0.00480	0.01956	0.14782	0.00082	0.00026	0.01953	0.00528	0.00026	0.00005	0.00161	0.00081	0.00003	0.00098	0.02809	0.03335	0.00132	0.00122	0.00003	0.00056	0.00788	0.00438	0.00069	0.00086	0.00015	0.00007	0.00015	0.00262	0.00672	0.00009
Node7	64	CCT	0.00000	0.00000	0.00001	0.00000	0.00000	0.00001	0.00000	0.00000	0.00000	0.00000	0.00000	0.00000	0.00000	0.00000	0.00000	0.00000	0.00000	0.00000	0.00000	0.00000	0.10818	0.30189	0.27786	0.31194	0.00000	0.00000	0.00000	0.00000	0.00000	0.00000	0.00000	0.00000	0.00000	0.00001	0.00000	0.00000	0.00000	0.00001	0.00000	0.00000	0.00000	0.00000	0.00000	0.00000	0.00000	0.00000	0.00000	0.00000	0.00000	0.00000	0.00001	0.00003	0.00000	0.00002	0.00000	0.00000	0.00000	0.00000	0.00000	0.00000	0.00000
Node7	65	AAA	0.77984	0.00090	0.19739	0.00159	0.00036	0.00014	0.00011	0.00013	0.00107	0.00019	0.00170	0.00019	0.00002	0.00001	0.00003	0.00001	0.00094	0.00005	0.00049	0.00010	0.00007	0.00002	0.00001	0.00002	0.00041	0.00017	0.00057	0.00012	0.00000	0.00000	0.00000	0.00000	0.00747	0.00028	0.00467	0.00031	0.00008	0.00003	0.00001	0.00002	0.00006	0.00002	0.00004	0.00000	0.00002	0.00000	0.00002	0.00001	0.00000	0.00001	0.00014	0.00005	0.00002	0.00006	0.00000	0.00000	0.00000	0.00000	0.00000	0.00000	0.00000
Node7	66	CCT	0.00000	0.00000	0.00000	0.00000	0.00000	0.00000	0.00000	0.00000	0.00000	0.00000	0.00000	0.00000	0.00000	0.00000	0.00000	0.00000	0.00000	0.00000	0.00000	0.00000	0.02665	0.00994	0.00107	0.96232	0.00000	0.00000	0.00000	0.00000	0.00000	0.00000	0.00000	0.00000	0.00000	0.00000	0.00000	0.00000	0.00000	0.00000	0.00000	0.00000	0.00000	0.00000	0.00000	0.00000	0.00000	0.00000	0.00000	0.00000	0.00000	0.00000	0.00000	0.00000	0.00000	0.00001	0.00000	0.00000	0.00000	0.00000	0.00000	0.00000	0.00000
Node7	67	GAA	0.06721	0.00915	0.02864	0.02750	0.02714	0.00582	0.00330	0.00587	0.00243	0.00253	0.00138	0.00472	0.12046	0.00958	0.00463	0.01412	0.02204	0.00787	0.00361	0.03377	0.00394	0.00066	0.00020	0.00088	0.00097	0.00031	0.00119	0.00018	0.00366	0.00154	0.00159	0.00230	0.44509	0.00447	0.05988	0.00429	0.00544	0.00193	0.00029	0.00175	0.00103	0.00027	0.00042	0.00011	0.01179	0.00379	0.01052	0.00931	0.00106	0.00440	0.00492	0.00147	0.00037	0.00219	0.00013	0.00015	0.00014	0.00189	0.00059	0.00138	0.00172
Node7	68	GAA	0.03133	0.00213	0.01876	0.00336	0.03650	0.00766	0.00628	0.00567	0.00083	0.00191	0.00055	0.00164	0.01148	0.00414	0.00141	0.00349	0.00796	0.00040	0.00265	0.00050	0.10907	0.01222	0.00896	0.01659	0.00048	0.00021	0.00146	0.00006	0.00136	0.00102	0.00154	0.00087	0.29884	0.00532	0.10121	0.00383	0.02653	0.00660	0.00157	0.00716	0.00146	0.00051	0.00101	0.00019	0.12320	0.01463	0.05258	0.03225	0.00021	0.00023	0.01035	0.00278	0.00091	0.00354	0.00023	0.00005	0.00020	0.00067	0.00026	0.00088	0.00031
Node7	69	ATT	0.00042	0.00025	0.00039	0.00042	0.00067	0.00108	0.00033	0.00113	0.00001	0.00011	0.00003	0.00016	0.04896	0.15814	0.00227	0.72602	0.00003	0.00003	0.00003	0.00006	0.00002	0.00005	0.00001	0.00007	0.00000	0.00001	0.00002	0.00000	0.00069	0.00349	0.00216	0.00434	0.00011	0.00007	0.00016	0.00009	0.00007	0.00028	0.00002	0.00029	0.00000	0.00001	0.00001	0.00001	0.00466	0.00802	0.01546	0.01597	0.00004	0.00006	0.00003	0.00007	0.00001	0.00009	0.00006	0.00001	0.00006	0.00050	0.00035	0.00164	0.00044
Node7	70	GTG	0.01828	0.00800	0.03371	0.00598	0.01295	0.01497	0.01222	0.00446	0.00050	0.00339	0.00141	0.00147	0.01077	0.02878	0.02442	0.01150	0.12132	0.01599	0.10919	0.00953	0.00083	0.00136	0.00073	0.00060	0.00151	0.00123	0.00550	0.00035	0.00684	0.02362	0.02664	0.01259	0.00831	0.00244	0.01983	0.00084	0.00686	0.00738	0.00166	0.00217	0.00045	0.00059	0.00068	0.00010	0.05274	0.04100	0.15718	0.03499	0.06259	0.02028	0.00275	0.00366	0.00135	0.00201	0.00342	0.00245	0.00151	0.00149	0.01714	0.00801	0.00552
Node7	71	AAC	0.01157	0.49818	0.01894	0.46063	0.00028	0.00048	0.00016	0.00025	0.00024	0.00205	0.00044	0.00113	0.00000	0.00001	0.00002	0.00000	0.00022	0.00035	0.00024	0.00038	0.00001	0.00003	0.00000	0.00002	0.00001	0.00008	0.00005	0.00002	0.00000	0.00000	0.00000	0.00000	0.00025	0.00169	0.00049	0.00085	0.00001	0.00004	0.00000	0.00001	0.00006	0.00013	0.00007	0.00003	0.00000	0.00000	0.00000	0.00000	0.00001	0.00001	0.00009	0.00023	0.00005	0.00015	0.00000	0.00000	0.00000	0.00000	0.00000	0.00000	0.00000
Node7	72	AAG	0.15821	0.00175	0.39815	0.00131	0.00200	0.00175	0.00258	0.00076	0.01471	0.00124	0.35582	0.00063	0.00158	0.00127	0.00262	0.00091	0.00028	0.00018	0.00187	0.00012	0.00005	0.00007	0.00007	0.00003	0.00418	0.00239	0.02052	0.00103	0.00008	0.00016	0.00034	0.00009	0.00088	0.00018	0.00583	0.00005	0.00017	0.00027	0.00017	0.00009	0.00010	0.00008	0.00045	0.00001	0.00155	0.00087	0.01012	0.00108	0.00010	0.00005	0.00013	0.00017	0.00014	0.00009	0.00004	0.00006	0.00002	0.00004	0.00006	0.00047	0.00004
Node7	73	AAT	0.01293	0.26134	0.01155	0.67272	0.00326	0.00231	0.00077	0.00318	0.00164	0.00572	0.00092	0.00943	0.00002	0.00002	0.00005	0.00002	0.00074	0.00051	0.00028	0.00129	0.00002	0.00005	0.00001	0.00009	0.00008	0.00014	0.00014	0.00023	0.00000	0.00001	0.00000	0.00001	0.00060	0.00204	0.00060	0.00276	0.00003	0.00009	0.00000	0.00011	0.00021	0.00020	0.00012	0.00016	0.00000	0.00001	0.00001	0.00002	0.00002	0.00004	0.00071	0.00093	0.00017	0.00164	0.00002	0.00000	0.00002	0.00000	0.00000	0.00000	0.00001
Node7	74	TAC	0.01013	0.01104	0.02157	0.00557	0.00644	0.01951	0.00822	0.00265	0.00025	0.00610	0.00121	0.00121	0.00647	0.02409	0.00954	0.00607	0.00239	0.01547	0.00985	0.00441	0.00062	0.00251	0.00055	0.00042	0.00022	0.00154	0.00267	0.00006	0.00457	0.02223	0.02493	0.00656	0.08107	0.01238	0.13710	0.00218	0.00235	0.01693	0.00188	0.00148	0.00029	0.00105	0.00067	0.00007	0.01376	0.04287	0.07547	0.01543	0.24214	0.04696	0.00219	0.00631	0.00145	0.00196	0.00196	0.00222	0.00053	0.00189	0.03051	0.01062	0.00721
Node7	75	CGT	0.01550	0.00015	0.03600	0.00019	0.00003	0.00005	0.00007	0.00002	0.01728	0.00021	0.03346	0.00008	0.00000	0.00000	0.00001	0.00000	0.00028	0.00027	0.00088	0.00031	0.00001	0.00003	0.00001	0.00001	0.10936	0.07710	0.29922	0.40833	0.00000	0.00001	0.00001	0.00001	0.00009	0.00004	0.00069	0.00001	0.00000	0.00001	0.00002	0.00001	0.00001	0.00004	0.00004	0.00001	0.00000	0.00000	0.00002	0.00001	0.00001	0.00001	0.00001	0.00002	0.00002	0.00002	0.00000	0.00001	0.00000	0.00000	0.00000	0.00000	0.00000
Node7	76	CAT	0.00051	0.00134	0.00101	0.00141	0.00009	0.00024	0.00008	0.00013	0.00002	0.00016	0.00006	0.00014	0.00002	0.00009	0.00660	0.00006	0.00045	0.20409	0.00103	0.77788	0.00001	0.00002	0.00001	0.00002	0.00005	0.00012	0.00029	0.00007	0.00007	0.00034	0.00024	0.00029	0.00004	0.00011	0.00024	0.00007	0.00001	0.00005	0.00001	0.00003	0.00000	0.00002	0.00002	0.00001	0.00001	0.00005	0.00008	0.00004	0.00090	0.00055	0.00003	0.00009	0.00002	0.00010	0.00004	0.00003	0.00003	0.00001	0.00023	0.00009	0.00013
Node7	77	GAT	0.00088	0.00237	0.00087	0.00514	0.00007	0.00009	0.00003	0.00006	0.00001	0.00024	0.00001	0.00027	0.00000	0.00000	0.00000	0.00000	0.00024	0.00004	0.00020	0.00007	0.00002	0.00002	0.00001	0.00002	0.00000	0.00001	0.00002	0.00000	0.00000	0.00000	0.00000	0.00000	0.15132	0.10848	0.07261	0.65639	0.00002	0.00005	0.00001	0.00002	0.00004	0.00005	0.00005	0.00002	0.00000	0.00000	0.00000	0.00000	0.00000	0.00000	0.00007	0.00008	0.00002	0.00010	0.00000	0.00000	0.00000	0.00000	0.00000	0.00000	0.00000
Node7	78	GAC	0.01884	0.03624	0.04573	0.02103	0.00786	0.02370	0.00749	0.00565	0.00075	0.01540	0.00228	0.00506	0.00198	0.01303	0.00487	0.00479	0.00238	0.00629	0.00836	0.00347	0.04447	0.09892	0.08078	0.04443	0.00106	0.00289	0.00537	0.00068	0.00254	0.01723	0.01628	0.00813	0.02038	0.12808	0.08062	0.04929	0.00363	0.01742	0.00265	0.00389	0.00378	0.01578	0.00793	0.00265	0.00247	0.00826	0.01827	0.00408	0.00415	0.00100	0.00658	0.02170	0.00514	0.01007	0.00347	0.00143	0.00122	0.00096	0.00658	0.00874	0.00179
Node7	79	CGA	0.00001	0.00000	0.00001	0.00000	0.00000	0.00000	0.00000	0.00000	0.00050	0.00000	0.00015	0.00000	0.00000	0.00000	0.00000	0.00000	0.00000	0.00000	0.00000	0.00000	0.00000	0.00000	0.00000	0.00000	0.99431	0.00028	0.00284	0.00190	0.00000	0.00000	0.00000	0.00000	0.00000	0.00000	0.00000	0.00000	0.00000	0.00000	0.00000	0.00000	0.00000	0.00000	0.00000	0.00000	0.00000	0.00000	0.00000	0.00000	0.00000	0.00000	0.00000	0.00000	0.00000	0.00000	0.00000	0.00000	0.00000	0.00000	0.00000	0.00000	0.00000
Node7	80	GTA	0.00002	0.00000	0.00001	0.00000	0.00036	0.00006	0.00006	0.00005	0.00000	0.00000	0.00000	0.00000	0.26399	0.03230	0.00049	0.04173	0.00000	0.00000	0.00000	0.00000	0.00000	0.00000	0.00000	0.00000	0.00000	0.00000	0.00000	0.00000	0.00033	0.00041	0.00044	0.00038	0.00000	0.00000	0.00000	0.00000	0.00013	0.00002	0.00000	0.00002	0.00000	0.00000	0.00000	0.00000	0.49815	0.02159	0.07807	0.06074	0.00000	0.00000	0.00000	0.00000	0.00000	0.00000	0.00001	0.00000	0.00001	0.00019	0.00003	0.00032	0.00005
Node7	81	CAG	0.00582	0.00848	0.03649	0.00215	0.00708	0.04733	0.07887	0.00367	0.00006	0.01067	0.00130	0.00078	0.00002	0.00025	0.00078	0.00003	0.00630	0.00167	0.44543	0.00030	0.00008	0.00067	0.00045	0.00006	0.00014	0.00124	0.01163	0.00003	0.00001	0.00025	0.00045	0.00003	0.01916	0.02219	0.26784	0.00173	0.00012	0.00281	0.00118	0.00008	0.00005	0.00065	0.00076	0.00002	0.00009	0.00052	0.00247	0.00009	0.00011	0.00001	0.00042	0.00390	0.00259	0.00049	0.00005	0.00003	0.00001	0.00000	0.00004	0.00010	0.00000
Node7	82	CTA	0.00000	0.00000	0.00000	0.00000	0.00000	0.00001	0.00000	0.00000	0.00000	0.00000	0.00000	0.00000	0.00030	0.00081	0.00045	0.00066	0.00000	0.00000	0.00000	0.00000	0.00000	0.00000	0.00000	0.00000	0.00000	0.00000	0.00000	0.00000	0.64679	0.04984	0.02911	0.22332	0.00000	0.00000	0.00000	0.00000	0.00000	0.00001	0.00000	0.00000	0.00000	0.00000	0.00000	0.00000	0.00005	0.00011	0.00020	0.00010	0.00002	0.00001	0.00000	0.00000	0.00000	0.00000	0.00000	0.00000	0.00000	0.01063	0.00174	0.03372	0.00208
Node7	83	GTT	0.00003	0.00001	0.00004	0.00002	0.00016	0.00027	0.00015	0.00048	0.00000	0.00001	0.00000	0.00002	0.01165	0.03080	0.00182	0.04695	0.00001	0.00001	0.00001	0.00002	0.00001	0.00002	0.00001	0.00006	0.00000	0.00000	0.00001	0.00000	0.00492	0.02007	0.01498	0.05710	0.00001	0.00000	0.00002	0.00000	0.00015	0.00022	0.00004	0.00081	0.00000	0.00000	0.00000	0.00000	0.07398	0.04603	0.10943	0.56692	0.00002	0.00003	0.00001	0.00002	0.00000	0.00003	0.00011	0.00001	0.00017	0.00193	0.00048	0.00927	0.00065
Node7	84	CCT	0.00004	0.00008	0.00009	0.00020	0.00003	0.00005	0.00001	0.00005	0.00000	0.00011	0.00000	0.00017	0.00000	0.00000	0.00000	0.00000	0.00001	0.00001	0.00001	0.00003	0.04670	0.12962	0.01355	0.80649	0.00000	0.00000	0.00001	0.00000	0.00000	0.00001	0.00000	0.00002	0.00002	0.00007	0.00002	0.00008	0.00005	0.00009	0.00001	0.00015	0.00007	0.00039	0.00005	0.00047	0.00000	0.00000	0.00000	0.00001	0.00000	0.00000	0.00015	0.00037	0.00003	0.00064	0.00000	0.00000	0.00000	0.00000	0.00000	0.00000	0.00000
Node7	85	AGC	0.00000	0.00053	0.00003	0.00004	0.00003	0.00135	0.00015	0.00003	0.00000	0.92130	0.00000	0.00825	0.00000	0.00000	0.00000	0.00000	0.00000	0.00001	0.00001	0.00000	0.00000	0.00004	0.00000	0.00000	0.00000	0.00000	0.00000	0.00000	0.00000	0.00000	0.00000	0.00000	0.00000	0.00013	0.00002	0.00000	0.00000	0.00022	0.00000	0.00000	0.00000	0.00010	0.00001	0.00000	0.00000	0.00000	0.00000	0.00000	0.00000	0.00000	0.00053	0.06021	0.00604	0.00090	0.00003	0.00000	0.00000	0.00000	0.00000	0.00000	0.00000
Node7	86	AAT	0.00284	0.19709	0.00245	0.75887	0.00634	0.00436	0.00131	0.00887	0.00006	0.00373	0.00007	0.00541	0.00001	0.00002	0.00003	0.00002	0.00025	0.00025	0.00009	0.00056	0.00002	0.00003	0.00000	0.00007	0.00000	0.00002	0.00001	0.00001	0.00000	0.00001	0.00000	0.00001	0.00026	0.00132	0.00024	0.00170	0.00002	0.00007	0.00000	0.00010	0.00009	0.00011	0.00004	0.00008	0.00000	0.00001	0.00001	0.00002	0.00002	0.00002	0.00059	0.00079	0.00013	0.00151	0.00001	0.00000	0.00001	0.00000	0.00000	0.00000	0.00001
Node7	87	GAC	0.00985	0.01190	0.01974	0.00723	0.00123	0.00319	0.00092	0.00062	0.00007	0.00351	0.00028	0.00085	0.00001	0.00001	0.00002	0.00000	0.00075	0.00041	0.00237	0.00018	0.00010	0.00032	0.00011	0.00006	0.00003	0.00025	0.00051	0.00001	0.00000	0.00001	0.00001	0.00000	0.21361	0.34692	0.27496	0.09516	0.00011	0.00078	0.00012	0.00008	0.00015	0.00053	0.00038	0.00004	0.00001	0.00004	0.00006	0.00001	0.00002	0.00001	0.00044	0.00125	0.00033	0.00041	0.00001	0.00000	0.00000	0.00000	0.00000	0.00000	0.00000
Node7	88	ACC	0.00040	0.00676	0.00183	0.00133	0.02443	0.80546	0.06628	0.02453	0.00001	0.03502	0.00005	0.00197	0.00001	0.00030	0.00008	0.00003	0.00002	0.00029	0.00035	0.00002	0.00001	0.00030	0.00006	0.00002	0.00000	0.00020	0.00010	0.00000	0.00000	0.00014	0.00004	0.00001	0.00029	0.00391	0.00253	0.00020	0.00006	0.00289	0.00014	0.00007	0.00005	0.00138	0.00025	0.00004	0.00002	0.00058	0.00032	0.00003	0.00005	0.00000	0.00077	0.01239	0.00247	0.00126	0.00018	0.00000	0.00002	0.00000	0.00004	0.00001	0.00000
Node7	89	AAG	0.31716	0.00008	0.68054	0.00009	0.00001	0.00001	0.00001	0.00001	0.00016	0.00002	0.00120	0.00001	0.00000	0.00000	0.00000	0.00000	0.00003	0.00000	0.00007	0.00000	0.00000	0.00000	0.00000	0.00000	0.00003	0.00006	0.00026	0.00001	0.00000	0.00000	0.00000	0.00000	0.00005	0.00001	0.00015	0.00000	0.00000	0.00000	0.00000	0.00000	0.00000	0.00000	0.00000	0.00000	0.00000	0.00000	0.00000	0.00000	0.00000	0.00000	0.00000	0.00000	0.00000	0.00000	0.00000	0.00000	0.00000	0.00000	0.00000	0.00000	0.00000
Node7	90	GAT	0.00015	0.00100	0.00023	0.00161	0.00001	0.00004	0.00001	0.00003	0.00000	0.00010	0.00000	0.00010	0.00000	0.00000	0.00000	0.00000	0.00003	0.00002	0.00005	0.00002	0.00000	0.00001	0.00000	0.00001	0.00000	0.00000	0.00000	0.00000	0.00000	0.00000	0.00000	0.00000	0.00519	0.14979	0.01066	0.83070	0.00000	0.00002	0.00000	0.00001	0.00001	0.00003	0.00002	0.00001	0.00000	0.00000	0.00000	0.00000	0.00000	0.00000	0.00001	0.00004	0.00001	0.00005	0.00000	0.00000	0.00000	0.00000	0.00000	0.00000	0.00000
Node7	91	TAC	0.00011	0.00287	0.00015	0.00189	0.00004	0.00013	0.00003	0.00004	0.00001	0.00017	0.00001	0.00009	0.00001	0.00003	0.00003	0.00001	0.00002	0.00236	0.00003	0.00142	0.00000	0.00002	0.00000	0.00001	0.00000	0.00001	0.00000	0.00000	0.00000	0.00005	0.00002	0.00002	0.00002	0.00009	0.00004	0.00003	0.00000	0.00004	0.00000	0.00001	0.00000	0.00001	0.00000	0.00000	0.00000	0.00002	0.00001	0.00001	0.57670	0.41026	0.00004	0.00021	0.00002	0.00011	0.00007	0.00014	0.00003	0.00000	0.00193	0.00001	0.00060
Node7	92	AAC	0.00024	0.73504	0.00044	0.20031	0.00010	0.00044	0.00008	0.00016	0.00001	0.03423	0.00003	0.02664	0.00000	0.00000	0.00000	0.00000	0.00002	0.00009	0.00002	0.00007	0.00000	0.00001	0.00000	0.00000	0.00000	0.00001	0.00000	0.00000	0.00000	0.00000	0.00000	0.00000	0.00002	0.00068	0.00003	0.00023	0.00000	0.00002	0.00000	0.00000	0.00002	0.00011	0.00002	0.00001	0.00000	0.00000	0.00000	0.00000	0.00000	0.00000	0.00009	0.00052	0.00007	0.00020	0.00001	0.00000	0.00000	0.00000	0.00000	0.00000	0.00000
Node7	93	CTG	0.00000	0.00000	0.00001	0.00000	0.00000	0.00003	0.00004	0.00000	0.00000	0.00000	0.00000	0.00000	0.00091	0.03820	0.00275	0.00637	0.00000	0.00000	0.00001	0.00000	0.00000	0.00000	0.00000	0.00000	0.00000	0.00000	0.00001	0.00000	0.01118	0.10122	0.53535	0.02737	0.00000	0.00000	0.00000	0.00000	0.00000	0.00001	0.00001	0.00000	0.00000	0.00000	0.00000	0.00000	0.00025	0.00204	0.00784	0.00041	0.00002	0.00000	0.00000	0.00000	0.00000	0.00000	0.00002	0.00001	0.00000	0.00186	0.00073	0.26323	0.00008
Node7	94	TCG	0.00469	0.00187	0.01181	0.00042	0.00125	0.00455	0.00217	0.00058	0.00001	0.03304	0.00009	0.00249	0.00000	0.00000	0.00002	0.00000	0.00004	0.00007	0.00028	0.00002	0.00008	0.00019	0.00005	0.00004	0.00001	0.00004	0.00014	0.00000	0.00000	0.00000	0.00000	0.00000	0.00011	0.00037	0.00063	0.00004	0.00033	0.00083	0.00015	0.00012	0.00002	0.00007	0.00009	0.00000	0.00000	0.00001	0.00001	0.00000	0.00001	0.00000	0.12677	0.28846	0.44674	0.07120	0.00003	0.00000	0.00001	0.00000	0.00001	0.00001	0.00000
Node7	95	CTG	0.00001	0.00001	0.00002	0.00000	0.00004	0.00007	0.00005	0.00002	0.00000	0.00000	0.00000	0.00000	0.00857	0.05129	0.00512	0.02390	0.00000	0.00000	0.00001	0.00000	0.00000	0.00001	0.00000	0.00000	0.00000	0.00000	0.00001	0.00000	0.05274	0.14172	0.33764	0.09170	0.00000	0.00000	0.00001	0.00000	0.00001	0.00003	0.00001	0.00001	0.00000	0.00000	0.00000	0.00000	0.00136	0.00276	0.00768	0.00150	0.00003	0.00001	0.00001	0.00001	0.00000	0.00000	0.00003	0.00002	0.00001	0.13075	0.00134	0.14097	0.00049
Node7	96	CTC	0.00000	0.00000	0.00000	0.00000	0.00000	0.00009	0.00002	0.00000	0.00000	0.00000	0.00000	0.00000	0.00014	0.00894	0.00089	0.00087	0.00000	0.00001	0.00001	0.00000	0.00000	0.00001	0.00000	0.00000	0.00000	0.00001	0.00001	0.00000	0.01392	0.71450	0.15340	0.07331	0.00000	0.00000	0.00000	0.00000	0.00000	0.00011	0.00001	0.00000	0.00000	0.00000	0.00000	0.00000	0.00008	0.00174	0.00205	0.00017	0.00005	0.00000	0.00000	0.00001	0.00000	0.00000	0.00004	0.00000	0.00000	0.00102	0.00167	0.02680	0.00008
Node7	97	CTG	0.00000	0.00000	0.00000	0.00000	0.00000	0.00000	0.00000	0.00000	0.00000	0.00000	0.00000	0.00000	0.00002	0.00055	0.00044	0.00008	0.00000	0.00000	0.00000	0.00000	0.00000	0.00000	0.00000	0.00000	0.00000	0.00000	0.00000	0.00000	0.00789	0.03454	0.57936	0.01158	0.00000	0.00000	0.00000	0.00000	0.00000	0.00000	0.00000	0.00000	0.00000	0.00000	0.00000	0.00000	0.00001	0.00009	0.00045	0.00002	0.00000	0.00000	0.00000	0.00000	0.00000	0.00000	0.00000	0.00000	0.00000	0.00102	0.00014	0.36375	0.00001
Node7	98	AAG	0.16219	0.00117	0.74356	0.00077	0.00016	0.00033	0.00024	0.00008	0.00448	0.00054	0.05815	0.00025	0.00001	0.00001	0.00012	0.00000	0.00020	0.00012	0.00162	0.00007	0.00001	0.00003	0.00002	0.00001	0.00126	0.00318	0.01619	0.00055	0.00000	0.00001	0.00002	0.00000	0.00040	0.00021	0.00329	0.00004	0.00001	0.00005	0.00003	0.00001	0.00002	0.00004	0.00013	0.00000	0.00001	0.00001	0.00006	0.00001	0.00001	0.00000	0.00004	0.00009	0.00006	0.00004	0.00000	0.00006	0.00000	0.00000	0.00000	0.00002	0.00000
Node7	99	GAG	0.00926	0.01638	0.01464	0.02342	0.00067	0.00206	0.00086	0.00108	0.00012	0.00311	0.00064	0.00232	0.00004	0.00009	0.00028	0.00006	0.00169	0.00596	0.00420	0.00660	0.00008	0.00050	0.00015	0.00030	0.00003	0.00036	0.00053	0.00008	0.00001	0.00012	0.00010	0.00007	0.11783	0.14413	0.29674	0.27932	0.00025	0.00143	0.00017	0.00047	0.00024	0.00062	0.00047	0.00018	0.00007	0.00019	0.00030	0.00022	0.01745	0.03761	0.00065	0.00227	0.00065	0.00179	0.00008	0.00028	0.00005	0.00001	0.00039	0.00011	0.00022
Node7	100	GTG	0.00000	0.00000	0.00001	0.00000	0.00001	0.00008	0.00016	0.00001	0.00000	0.00000	0.00000	0.00000	0.00044	0.00921	0.00024	0.00138	0.00000	0.00000	0.00000	0.00000	0.00000	0.00000	0.00000	0.00000	0.00000	0.00000	0.00001	0.00000	0.00004	0.00068	0.00168	0.00011	0.00000	0.00000	0.00001	0.00000	0.00002	0.00011	0.00006	0.00001	0.00000	0.00000	0.00000	0.00000	0.02269	0.07775	0.86389	0.02101	0.00000	0.00000	0.00000	0.00000	0.00000	0.00000	0.00003	0.00000	0.00000	0.00001	0.00005	0.00027	0.00000
Node7	101	GAG	0.00047	0.00072	0.00161	0.00054	0.00002	0.00011	0.00007	0.00003	0.00000	0.00023	0.00004	0.00007	0.00000	0.00000	0.00000	0.00000	0.00008	0.00005	0.00061	0.00002	0.00000	0.00003	0.00002	0.00001	0.00000	0.00002	0.00010	0.00000	0.00000	0.00000	0.00000	0.00000	0.08089	0.10654	0.71399	0.09321	0.00001	0.00011	0.00002	0.00001	0.00002	0.00007	0.00011	0.00001	0.00000	0.00000	0.00001	0.00000	0.00000	0.00000	0.00001	0.00007	0.00004	0.00003	0.00000	0.00000	0.00000	0.00000	0.00000	0.00000	0.00000
Node7	102	TTT	0.00000	0.00000	0.00000	0.00000	0.00000	0.00000	0.00000	0.00000	0.00000	0.00000	0.00000	0.00000	0.00000	0.00000	0.00000	0.00001	0.00000	0.00000	0.00000	0.00000	0.00000	0.00000	0.00000	0.00000	0.00000	0.00000	0.00000	0.00000	0.00000	0.00001	0.00001	0.00002	0.00000	0.00000	0.00000	0.00000	0.00000	0.00000	0.00000	0.00000	0.00000	0.00000	0.00000	0.00000	0.00000	0.00000	0.00000	0.00000	0.00007	0.00008	0.00000	0.00000	0.00000	0.00000	0.00000	0.00001	0.00000	0.00000	0.04592	0.00001	0.95385
Node7	103	GAA	0.00233	0.00400	0.00250	0.00698	0.00035	0.00048	0.00016	0.00033	0.00002	0.00400	0.00005	0.00586	0.00000	0.00000	0.00001	0.00000	0.00055	0.00010	0.00057	0.00013	0.00005	0.00008	0.00002	0.00006	0.00001	0.00003	0.00008	0.00000	0.00000	0.00000	0.00000	0.00000	0.44280	0.09990	0.21857	0.20640	0.00008	0.00022	0.00003	0.00011	0.00015	0.00020	0.00020	0.00006	0.00001	0.00001	0.00001	0.00001	0.00001	0.00001	0.00062	0.00072	0.00020	0.00093	0.00000	0.00000	0.00000	0.00000	0.00000	0.00000	0.00000
Node7	104	GAT	0.00000	0.00017	0.00001	0.00011	0.00000	0.00000	0.00000	0.00000	0.00000	0.00002	0.00000	0.00000	0.00000	0.00000	0.00000	0.00000	0.00000	0.00000	0.00000	0.00000	0.00000	0.00000	0.00000	0.00000	0.00000	0.00000	0.00000	0.00000	0.00000	0.00000	0.00000	0.00000	0.00010	0.33055	0.00044	0.66857	0.00000	0.00000	0.00000	0.00000	0.00000	0.00001	0.00000	0.00000	0.00000	0.00000	0.00000	0.00000	0.00000	0.00000	0.00000	0.00000	0.00000	0.00000	0.00000	0.00000	0.00000	0.00000	0.00000	0.00000	0.00000
Node7	105	ACC	0.00116	0.00339	0.00273	0.00143	0.14995	0.25882	0.08096	0.05454	0.00003	0.01813	0.00007	0.00385	0.00020	0.00095	0.00038	0.00020	0.00013	0.00022	0.00042	0.00004	0.00026	0.00103	0.00021	0.00022	0.00001	0.00023	0.00013	0.00000	0.00004	0.00045	0.00014	0.00006	0.00120	0.00154	0.00329	0.00019	0.03748	0.24824	0.00994	0.02102	0.00015	0.00093	0.00025	0.00006	0.00081	0.00222	0.00240	0.00047	0.00009	0.00001	0.01438	0.04878	0.00891	0.01594	0.00087	0.00000	0.00025	0.00001	0.00013	0.00004	0.00002
Node7	106	GGC	0.00000	0.00005	0.00001	0.00001	0.00000	0.00000	0.00000	0.00000	0.00000	0.00008	0.00000	0.00001	0.00000	0.00000	0.00000	0.00000	0.00000	0.00000	0.00000	0.00000	0.00000	0.00000	0.00000	0.00000	0.00000	0.00000	0.00000	0.00000	0.00000	0.00000	0.00000	0.00000	0.00000	0.00003	0.00001	0.00000	0.00001	0.00003	0.00001	0.00000	0.18343	0.59514	0.17027	0.05087	0.00000	0.00000	0.00000	0.00000	0.00000	0.00000	0.00000	0.00001	0.00000	0.00000	0.00000	0.00000	0.00000	0.00000	0.00000	0.00000	0.00000
Node7	107	CGC	0.00085	0.00008	0.00564	0.00002	0.00001	0.00007	0.00002	0.00000	0.00304	0.00007	0.00800	0.00001	0.00000	0.00000	0.00000	0.00000	0.00001	0.00008	0.00018	0.00001	0.00000	0.00001	0.00001	0.00000	0.02138	0.86406	0.06845	0.02766	0.00000	0.00001	0.00001	0.00000	0.00001	0.00005	0.00018	0.00000	0.00000	0.00003	0.00000	0.00000	0.00000	0.00002	0.00001	0.00000	0.00000	0.00000	0.00000	0.00000	0.00001	0.00000	0.00000	0.00002	0.00000	0.00000	0.00000	0.00000	0.00000	0.00000	0.00000	0.00000	0.00000
Node7	108	TAC	0.00000	0.00000	0.00000	0.00000	0.00000	0.00000	0.00000	0.00000	0.00000	0.00000	0.00000	0.00000	0.00000	0.00000	0.00000	0.00000	0.00000	0.00003	0.00000	0.00001	0.00000	0.00000	0.00000	0.00000	0.00000	0.00000	0.00000	0.00000	0.00000	0.00000	0.00000	0.00000	0.00000	0.00000	0.00000	0.00000	0.00000	0.00000	0.00000	0.00000	0.00000	0.00000	0.00000	0.00000	0.00000	0.00000	0.00000	0.00000	0.61267	0.38693	0.00000	0.00000	0.00000	0.00000	0.00000	0.00001	0.00000	0.00000	0.00027	0.00000	0.00006
Node7	109	ACC	0.00000	0.00003	0.00001	0.00000	0.00260	0.97302	0.01948	0.00414	0.00000	0.00029	0.00000	0.00000	0.00000	0.00002	0.00000	0.00000	0.00000	0.00000	0.00000	0.00000	0.00000	0.00000	0.00000	0.00000	0.00000	0.00000	0.00000	0.00000	0.00000	0.00000	0.00000	0.00000	0.00000	0.00001	0.00000	0.00000	0.00000	0.00005	0.00000	0.00000	0.00000	0.00000	0.00000	0.00000	0.00000	0.00005	0.00000	0.00000	0.00000	0.00000	0.00000	0.00023	0.00003	0.00000	0.00000	0.00000	0.00000	0.00000	0.00000	0.00000	0.00000
Node7	110	TGT	0.00000	0.00000	0.00000	0.00000	0.00000	0.00000	0.00000	0.00000	0.00000	0.00000	0.00000	0.00000	0.00000	0.00000	0.00000	0.00000	0.00000	0.00000	0.00000	0.00000	0.00000	0.00000	0.00000	0.00000	0.00000	0.00000	0.00000	0.00000	0.00000	0.00000	0.00000	0.00000	0.00000	0.00000	0.00000	0.00000	0.00000	0.00000	0.00000	0.00000	0.00000	0.00000	0.00000	0.00000	0.00000	0.00000	0.00000	0.00000	0.00000	0.00000	0.00000	0.00000	0.00000	0.00000	0.14426	0.00000	0.85574	0.00000	0.00000	0.00000	0.00000
Node7	111	ATC	0.00014	0.00032	0.00029	0.00022	0.00042	0.00279	0.00059	0.00076	0.00000	0.00018	0.00002	0.00008	0.03082	0.28160	0.00550	0.21370	0.00002	0.00178	0.00008	0.00139	0.00001	0.00013	0.00001	0.00005	0.00000	0.00005	0.00005	0.00001	0.00237	0.03044	0.01879	0.01446	0.00003	0.00004	0.00011	0.00001	0.00009	0.00126	0.00007	0.00032	0.00000	0.00003	0.00001	0.00000	0.01907	0.10723	0.11630	0.06473	0.00179	0.00060	0.00003	0.00022	0.00003	0.00011	0.00061	0.00013	0.00027	0.00100	0.04277	0.00714	0.02890
Node7	112	GTG	0.00000	0.00000	0.00000	0.00000	0.00000	0.00002	0.00007	0.00000	0.00000	0.00000	0.00000	0.00000	0.00005	0.00298	0.00004	0.00018	0.00000	0.00000	0.00000	0.00000	0.00000	0.00000	0.00000	0.00000	0.00000	0.00000	0.00000	0.00000	0.00000	0.00008	0.00028	0.00001	0.00000	0.00000	0.00000	0.00000	0.00000	0.00005	0.00002	0.00000	0.00000	0.00000	0.00000	0.00000	0.00787	0.09975	0.88040	0.00814	0.00000	0.00000	0.00000	0.00000	0.00000	0.00000	0.00001	0.00000	0.00000	0.00000	0.00001	0.00003	0.00000
Node7	113	AAG	0.30043	0.00755	0.45083	0.00753	0.00695	0.00582	0.00380	0.00281	0.02246	0.01161	0.04036	0.00724	0.00007	0.00006	0.00043	0.00003	0.00338	0.00074	0.00368	0.00060	0.00070	0.00070	0.00028	0.00044	0.01104	0.01080	0.02303	0.00664	0.00003	0.00006	0.00008	0.00003	0.00407	0.00145	0.00893	0.00052	0.00078	0.00120	0.00038	0.00066	0.00048	0.00044	0.00079	0.00007	0.00009	0.00008	0.00027	0.00006	0.00008	0.00005	0.01905	0.01352	0.00691	0.00951	0.00007	0.00005	0.00004	0.00003	0.00003	0.00019	0.00001
Node7	114	AAT	0.00006	0.08349	0.00003	0.91602	0.00001	0.00000	0.00000	0.00001	0.00000	0.00004	0.00000	0.00013	0.00000	0.00000	0.00000	0.00000	0.00001	0.00000	0.00000	0.00003	0.00000	0.00000	0.00000	0.00000	0.00000	0.00000	0.00000	0.00000	0.00000	0.00000	0.00000	0.00000	0.00000	0.00002	0.00000	0.00010	0.00000	0.00000	0.00000	0.00000	0.00000	0.00000	0.00000	0.00000	0.00000	0.00000	0.00000	0.00000	0.00000	0.00000	0.00000	0.00000	0.00000	0.00001	0.00000	0.00000	0.00000	0.00000	0.00000	0.00000	0.00000
Node7	115	GAG	0.10645	0.00712	0.30562	0.00270	0.00083	0.00350	0.00290	0.00041	0.00020	0.00751	0.00244	0.00072	0.00002	0.00008	0.00011	0.00002	0.00143	0.00117	0.00881	0.00038	0.01030	0.05026	0.01678	0.00568	0.00039	0.00132	0.00908	0.00010	0.00001	0.00004	0.00007	0.00001	0.06394	0.01895	0.35771	0.00266	0.00041	0.00254	0.00035	0.00017	0.00012	0.00047	0.00050	0.00002	0.00006	0.00017	0.00029	0.00005	0.00008	0.00002	0.00073	0.00278	0.00094	0.00055	0.00001	0.00001	0.00000	0.00000	0.00002	0.00003	0.00000
Node7	116	AAA	0.50790	0.00006	0.49070	0.00009	0.00001	0.00001	0.00001	0.00000	0.00014	0.00001	0.00067	0.00001	0.00000	0.00000	0.00000	0.00000	0.00003	0.00000	0.00004	0.00000	0.00000	0.00000	0.00000	0.00000	0.00002	0.00003	0.00009	0.00001	0.00000	0.00000	0.00000	0.00000	0.00005	0.00000	0.00009	0.00000	0.00000	0.00000	0.00000	0.00000	0.00000	0.00000	0.00000	0.00000	0.00000	0.00000	0.00000	0.00000	0.00000	0.00000	0.00000	0.00000	0.00000	0.00000	0.00000	0.00000	0.00000	0.00000	0.00000	0.00000	0.00000
Node7	117	GAA	0.00004	0.00000	0.00002	0.00000	0.00000	0.00000	0.00000	0.00000	0.00000	0.00000	0.00000	0.00000	0.00000	0.00000	0.00000	0.00000	0.00001	0.00000	0.00001	0.00000	0.00000	0.00000	0.00000	0.00000	0.00000	0.00000	0.00000	0.00000	0.00000	0.00000	0.00000	0.00000	0.92155	0.00009	0.07821	0.00006	0.00000	0.00000	0.00000	0.00000	0.00000	0.00000	0.00000	0.00000	0.00000	0.00000	0.00000	0.00000	0.00000	0.00000	0.00000	0.00000	0.00000	0.00000	0.00000	0.00000	0.00000	0.00000	0.00000	0.00000	0.00000
Node7	118	AAG	0.29694	0.00010	0.70074	0.00011	0.00002	0.00001	0.00001	0.00001	0.00017	0.00002	0.00113	0.00001	0.00000	0.00000	0.00000	0.00000	0.00004	0.00000	0.00008	0.00001	0.00000	0.00000	0.00000	0.00000	0.00003	0.00006	0.00020	0.00001	0.00000	0.00000	0.00000	0.00000	0.00006	0.00001	0.00018	0.00000	0.00000	0.00000	0.00000	0.00000	0.00000	0.00000	0.00000	0.00000	0.00000	0.00000	0.00000	0.00000	0.00000	0.00000	0.00000	0.00000	0.00000	0.00000	0.00000	0.00000	0.00000	0.00000	0.00000	0.00000	0.00000
Node7	119	GAC	0.00041	0.02322	0.00135	0.01558	0.00008	0.00089	0.00013	0.00016	0.00001	0.00662	0.00004	0.00189	0.00000	0.00001	0.00001	0.00000	0.00005	0.00036	0.00036	0.00018	0.00002	0.00036	0.00009	0.00008	0.00000	0.00010	0.00009	0.00000	0.00000	0.00001	0.00000	0.00000	0.00272	0.57718	0.01607	0.22440	0.00008	0.00129	0.00014	0.00018	0.00690	0.07052	0.01880	0.02704	0.00000	0.00002	0.00002	0.00001	0.00002	0.00000	0.00016	0.00144	0.00032	0.00057	0.00002	0.00000	0.00001	0.00000	0.00001	0.00000	0.00000
Node7	120	GCC	0.00052	0.00159	0.00155	0.00068	0.01214	0.05814	0.01028	0.02063	0.00002	0.00709	0.00005	0.00175	0.00011	0.00129	0.00030	0.00036	0.00005	0.00021	0.00022	0.00006	0.00014	0.00085	0.00016	0.00023	0.00002	0.00049	0.00015	0.00002	0.00006	0.00129	0.00035	0.00041	0.00027	0.00091	0.00126	0.00015	0.06450	0.56343	0.01997	0.18492	0.00008	0.00103	0.00021	0.00012	0.00047	0.00290	0.00258	0.00129	0.00007	0.00001	0.00377	0.01903	0.00274	0.00721	0.00114	0.00000	0.00042	0.00001	0.00019	0.00010	0.00004
Node7	121	AAG	0.15969	0.20963	0.21612	0.08751	0.05078	0.06296	0.13236	0.02155	0.00062	0.02148	0.00245	0.00499	0.00007	0.00014	0.00051	0.00005	0.00086	0.00070	0.00358	0.00040	0.00011	0.00023	0.00006	0.00007	0.00011	0.00050	0.00145	0.00006	0.00001	0.00003	0.00004	0.00001	0.00163	0.00257	0.00613	0.00067	0.00019	0.00051	0.00010	0.00009	0.00015	0.00022	0.00032	0.00002	0.00007	0.00011	0.00036	0.00006	0.00007	0.00003	0.00185	0.00316	0.00129	0.00119	0.00003	0.00001	0.00001	0.00001	0.00001	0.00003	0.00000
Node7	122	CAC	0.00001	0.00163	0.00009	0.00010	0.00000	0.00030	0.00001	0.00000	0.00000	0.00553	0.00000	0.00006	0.00000	0.00000	0.00000	0.00000	0.00001	0.98301	0.00018	0.00754	0.00000	0.00003	0.00000	0.00000	0.00000	0.00008	0.00011	0.00000	0.00000	0.00001	0.00000	0.00000	0.00000	0.00022	0.00006	0.00000	0.00000	0.00007	0.00000	0.00000	0.00000	0.00006	0.00000	0.00000	0.00000	0.00000	0.00000	0.00000	0.00020	0.00000	0.00000	0.00058	0.00002	0.00001	0.00002	0.00000	0.00000	0.00000	0.00001	0.00000	0.00000
Node7	123	AAT	0.00063	0.30084	0.00061	0.65112	0.00028	0.00036	0.00009	0.00040	0.00002	0.00977	0.00003	0.03134	0.00000	0.00000	0.00000	0.00000	0.00006	0.00016	0.00003	0.00033	0.00000	0.00001	0.00000	0.00001	0.00000	0.00001	0.00000	0.00000	0.00000	0.00000	0.00000	0.00000	0.00006	0.00075	0.00007	0.00075	0.00000	0.00003	0.00000	0.00002	0.00006	0.00009	0.00003	0.00006	0.00000	0.00000	0.00000	0.00000	0.00001	0.00001	0.00030	0.00060	0.00009	0.00090	0.00001	0.00000	0.00001	0.00000	0.00000	0.00000	0.00000
Node7	124	GCC	0.00000	0.00000	0.00000	0.00000	0.00000	0.00004	0.00000	0.00000	0.00000	0.00003	0.00000	0.00000	0.00000	0.00000	0.00000	0.00000	0.00000	0.00000	0.00000	0.00000	0.00000	0.00001	0.00000	0.00000	0.00000	0.00000	0.00000	0.00000	0.00000	0.00001	0.00000	0.00000	0.00000	0.00001	0.00001	0.00000	0.00060	0.99622	0.00166	0.00122	0.00000	0.00003	0.00000	0.00000	0.00000	0.00002	0.00001	0.00000	0.00000	0.00000	0.00000	0.00009	0.00001	0.00000	0.00001	0.00000	0.00000	0.00000	0.00000	0.00000	0.00000
Node7	125	ACC	0.00002	0.00010	0.00005	0.00005	0.03969	0.69175	0.04698	0.21954	0.00000	0.00052	0.00000	0.00011	0.00000	0.00004	0.00001	0.00001	0.00000	0.00000	0.00000	0.00000	0.00000	0.00001	0.00000	0.00000	0.00000	0.00000	0.00000	0.00000	0.00000	0.00001	0.00000	0.00000	0.00000	0.00002	0.00001	0.00000	0.00001	0.00006	0.00000	0.00001	0.00000	0.00000	0.00000	0.00000	0.00001	0.00006	0.00003	0.00002	0.00000	0.00000	0.00009	0.00052	0.00007	0.00016	0.00001	0.00000	0.00000	0.00000	0.00000	0.00000	0.00000
Node7	126	ATC	0.00000	0.00000	0.00000	0.00000	0.00002	0.00010	0.00002	0.00002	0.00000	0.00000	0.00000	0.00000	0.02524	0.55529	0.00054	0.38915	0.00000	0.00000	0.00000	0.00000	0.00000	0.00000	0.00000	0.00000	0.00000	0.00000	0.00000	0.00000	0.00020	0.00289	0.00178	0.00124	0.00000	0.00000	0.00000	0.00000	0.00000	0.00003	0.00000	0.00000	0.00000	0.00000	0.00000	0.00000	0.00132	0.00664	0.00993	0.00395	0.00001	0.00000	0.00000	0.00000	0.00000	0.00000	0.00001	0.00000	0.00000	0.00007	0.00070	0.00051	0.00030
Node7	127	TTC	0.00021	0.00042	0.00029	0.00022	0.00177	0.00384	0.00088	0.00067	0.00002	0.00027	0.00004	0.00007	0.02380	0.04669	0.00618	0.01228	0.00003	0.00077	0.00005	0.00018	0.00003	0.00010	0.00001	0.00002	0.00000	0.00004	0.00002	0.00000	0.00157	0.01620	0.00804	0.00394	0.00004	0.00004	0.00007	0.00001	0.00010	0.00058	0.00002	0.00004	0.00001	0.00002	0.00001	0.00000	0.00232	0.00781	0.00871	0.00211	0.25749	0.06434	0.00018	0.00051	0.00007	0.00016	0.00051	0.00203	0.00013	0.00078	0.40270	0.00392	0.11664
Node7	128	CTC	0.00000	0.00000	0.00000	0.00000	0.00000	0.00000	0.00000	0.00000	0.00000	0.00000	0.00000	0.00000	0.00001	0.00094	0.00020	0.00010	0.00000	0.00000	0.00000	0.00000	0.00000	0.00000	0.00000	0.00000	0.00000	0.00000	0.00000	0.00000	0.01422	0.40609	0.28973	0.26394	0.00000	0.00000	0.00000	0.00000	0.00000	0.00000	0.00000	0.00000	0.00000	0.00000	0.00000	0.00000	0.00000	0.00009	0.00012	0.00001	0.00000	0.00000	0.00000	0.00000	0.00000	0.00000	0.00000	0.00000	0.00000	0.00042	0.00014	0.02396	0.00001
Node7	129	ACA	0.30149	0.00464	0.11993	0.00981	0.34164	0.02803	0.01989	0.05314	0.00350	0.00237	0.00219	0.00361	0.00118	0.00014	0.00058	0.00023	0.07775	0.00018	0.00320	0.00041	0.00070	0.00010	0.00003	0.00021	0.00105	0.00026	0.00075	0.00017	0.00007	0.00003	0.00003	0.00003	0.00478	0.00034	0.00212	0.00031	0.00205	0.00021	0.00005	0.00032	0.00017	0.00004	0.00006	0.00001	0.00076	0.00009	0.00031	0.00020	0.00002	0.00005	0.00619	0.00146	0.00042	0.00254	0.00002	0.00000	0.00002	0.00006	0.00001	0.00003	0.00001
Node7	130	GTG	0.00000	0.00000	0.00000	0.00000	0.00000	0.00000	0.00006	0.00000	0.00000	0.00000	0.00000	0.00000	0.00002	0.00131	0.00003	0.00007	0.00000	0.00000	0.00000	0.00000	0.00000	0.00000	0.00000	0.00000	0.00000	0.00000	0.00000	0.00000	0.00000	0.00003	0.00018	0.00000	0.00000	0.00000	0.00000	0.00000	0.00000	0.00001	0.00001	0.00000	0.00000	0.00000	0.00000	0.00000	0.00674	0.03029	0.95639	0.00483	0.00000	0.00000	0.00000	0.00000	0.00000	0.00000	0.00000	0.00000	0.00000	0.00000	0.00000	0.00002	0.00000
Node7	131	GTG	0.00000	0.00000	0.00000	0.00000	0.00002	0.00001	0.00004	0.00000	0.00000	0.00000	0.00000	0.00000	0.00058	0.00152	0.00004	0.00066	0.00000	0.00000	0.00000	0.00000	0.00000	0.00000	0.00000	0.00000	0.00000	0.00000	0.00000	0.00000	0.00001	0.00004	0.00011	0.00002	0.00000	0.00000	0.00000	0.00000	0.00002	0.00001	0.00001	0.00001	0.00000	0.00000	0.00000	0.00000	0.36953	0.04327	0.49265	0.09139	0.00000	0.00000	0.00000	0.00000	0.00000	0.00000	0.00000	0.00000	0.00000	0.00000	0.00000	0.00004	0.00000
Node7	132	GAC	0.00001	0.00084	0.00004	0.00020	0.00000	0.00003	0.00000	0.00000	0.00000	0.00010	0.00000	0.00001	0.00000	0.00000	0.00000	0.00000	0.00000	0.00003	0.00002	0.00001	0.00000	0.00001	0.00000	0.00000	0.00000	0.00000	0.00000	0.00000	0.00000	0.00000	0.00000	0.00000	0.00025	0.84627	0.00191	0.15013	0.00000	0.00002	0.00000	0.00000	0.00000	0.00005	0.00001	0.00000	0.00000	0.00000	0.00000	0.00000	0.00000	0.00000	0.00000	0.00003	0.00001	0.00000	0.00000	0.00000	0.00000	0.00000	0.00000	0.00000	0.00000
Node7	133	AAG	0.43384	0.00070	0.54608	0.00084	0.00016	0.00011	0.00009	0.00006	0.00409	0.00014	0.00721	0.00010	0.00001	0.00000	0.00003	0.00000	0.00064	0.00004	0.00075	0.00005	0.00002	0.00001	0.00001	0.00001	0.00061	0.00044	0.00156	0.00022	0.00000	0.00000	0.00000	0.00000	0.00055	0.00008	0.00125	0.00004	0.00002	0.00001	0.00001	0.00001	0.00002	0.00001	0.00003	0.00000	0.00000	0.00000	0.00001	0.00000	0.00000	0.00000	0.00004	0.00003	0.00001	0.00002	0.00000	0.00000	0.00000	0.00000	0.00000	0.00000	0.00000
Node7	134	TTT	0.00000	0.00000	0.00000	0.00000	0.00000	0.00000	0.00000	0.00000	0.00000	0.00000	0.00000	0.00000	0.00003	0.00001	0.00005	0.00007	0.00000	0.00000	0.00000	0.00000	0.00000	0.00000	0.00000	0.00000	0.00000	0.00000	0.00000	0.00000	0.00017	0.00009	0.00007	0.00104	0.00000	0.00000	0.00000	0.00000	0.00000	0.00000	0.00000	0.00000	0.00000	0.00000	0.00000	0.00000	0.00001	0.00000	0.00000	0.00001	0.00001	0.00007	0.00000	0.00000	0.00000	0.00000	0.00000	0.00001	0.00000	0.00039	0.01181	0.00321	0.98295
Node7	135	GAG	0.00006	0.00002	0.00043	0.00001	0.00000	0.00001	0.00002	0.00000	0.00000	0.00002	0.00002	0.00000	0.00000	0.00000	0.00000	0.00000	0.00001	0.00001	0.00024	0.00000	0.00000	0.00000	0.00001	0.00000	0.00000	0.00000	0.00008	0.00000	0.00000	0.00000	0.00000	0.00000	0.04015	0.00139	0.95727	0.00017	0.00000	0.00002	0.00001	0.00000	0.00000	0.00000	0.00002	0.00000	0.00000	0.00000	0.00000	0.00000	0.00000	0.00000	0.00000	0.00000	0.00001	0.00000	0.00000	0.00000	0.00000	0.00000	0.00000	0.00000	0.00000
Node7	136	GAG	0.00737	0.01314	0.01690	0.01035	0.00240	0.01103	0.00343	0.00289	0.00005	0.00502	0.00034	0.00193	0.00031	0.00150	0.00059	0.00069	0.00094	0.00125	0.00345	0.00062	0.00027	0.00134	0.00042	0.00044	0.00003	0.00056	0.00089	0.00003	0.00006	0.00061	0.00048	0.00027	0.16093	0.20553	0.32440	0.17378	0.00109	0.00789	0.00107	0.00131	0.00034	0.00140	0.00111	0.00019	0.00219	0.00707	0.01055	0.00483	0.00025	0.00009	0.00077	0.00273	0.00072	0.00143	0.00015	0.00003	0.00007	0.00003	0.00013	0.00023	0.00005
Node7	137	GTG	0.00000	0.00000	0.00002	0.00000	0.00004	0.00017	0.00030	0.00002	0.00000	0.00000	0.00000	0.00000	0.00098	0.01398	0.00038	0.00265	0.00000	0.00000	0.00001	0.00000	0.00000	0.00000	0.00000	0.00000	0.00000	0.00000	0.00001	0.00000	0.00004	0.00072	0.00170	0.00012	0.00000	0.00000	0.00003	0.00000	0.00004	0.00016	0.00008	0.00002	0.00000	0.00000	0.00000	0.00000	0.04915	0.08530	0.79107	0.05254	0.00000	0.00000	0.00000	0.00000	0.00000	0.00000	0.00005	0.00000	0.00001	0.00001	0.00008	0.00030	0.00001
Node7	138	GAT	0.00000	0.00004	0.00000	0.00008	0.00000	0.00000	0.00000	0.00000	0.00000	0.00000	0.00000	0.00000	0.00000	0.00000	0.00000	0.00000	0.00000	0.00000	0.00000	0.00000	0.00000	0.00000	0.00000	0.00000	0.00000	0.00000	0.00000	0.00000	0.00000	0.00000	0.00000	0.00000	0.00005	0.06654	0.00011	0.93317	0.00000	0.00000	0.00000	0.00000	0.00000	0.00000	0.00000	0.00000	0.00000	0.00000	0.00000	0.00000	0.00000	0.00000	0.00000	0.00000	0.00000	0.00000	0.00000	0.00000	0.00000	0.00000	0.00000	0.00000	0.00000
Node7	139	AAC	0.00001	0.97098	0.00003	0.02841	0.00000	0.00002	0.00000	0.00000	0.00000	0.00024	0.00000	0.00001	0.00000	0.00000	0.00000	0.00000	0.00000	0.00003	0.00000	0.00000	0.00000	0.00000	0.00000	0.00000	0.00000	0.00000	0.00000	0.00000	0.00000	0.00000	0.00000	0.00000	0.00000	0.00021	0.00000	0.00001	0.00000	0.00000	0.00000	0.00000	0.00000	0.00001	0.00000	0.00000	0.00000	0.00000	0.00000	0.00000	0.00000	0.00000	0.00000	0.00001	0.00000	0.00000	0.00000	0.00000	0.00000	0.00000	0.00000	0.00000	0.00000
Node7	140	ACA	0.00002	0.00002	0.00002	0.00002	0.68099	0.03322	0.25337	0.03187	0.00000	0.00007	0.00000	0.00004	0.00001	0.00000	0.00001	0.00000	0.00000	0.00000	0.00000	0.00000	0.00000	0.00000	0.00000	0.00000	0.00000	0.00000	0.00000	0.00000	0.00000	0.00000	0.00000	0.00000	0.00000	0.00000	0.00001	0.00000	0.00002	0.00000	0.00000	0.00000	0.00000	0.00000	0.00000	0.00000	0.00002	0.00001	0.00002	0.00000	0.00000	0.00000	0.00011	0.00007	0.00002	0.00005	0.00000	0.00000	0.00000	0.00000	0.00000	0.00000	0.00000
Node7	141	CTG	0.00000	0.00000	0.00001	0.00000	0.00000	0.00001	0.00002	0.00000	0.00000	0.00000	0.00000	0.00000	0.00008	0.00231	0.00088	0.00032	0.00000	0.00000	0.00001	0.00000	0.00000	0.00000	0.00000	0.00000	0.00000	0.00000	0.00001	0.00000	0.00686	0.04138	0.69105	0.01095	0.00000	0.00000	0.00000	0.00000	0.00000	0.00001	0.00001	0.00000	0.00000	0.00000	0.00000	0.00000	0.00016	0.00097	0.00777	0.00020	0.00001	0.00000	0.00000	0.00000	0.00000	0.00000	0.00001	0.00001	0.00000	0.00071	0.00023	0.23602	0.00002
Node7	142	ACT	0.00001	0.00000	0.00000	0.00002	0.05863	0.00518	0.00238	0.93357	0.00000	0.00001	0.00000	0.00005	0.00000	0.00000	0.00000	0.00000	0.00000	0.00000	0.00000	0.00000	0.00000	0.00000	0.00000	0.00000	0.00000	0.00000	0.00000	0.00000	0.00000	0.00000	0.00000	0.00000	0.00000	0.00000	0.00000	0.00000	0.00000	0.00000	0.00000	0.00001	0.00000	0.00000	0.00000	0.00000	0.00000	0.00000	0.00000	0.00001	0.00000	0.00000	0.00004	0.00001	0.00000	0.00007	0.00000	0.00000	0.00000	0.00000	0.00000	0.00000	0.00000
Node7	143	CTG	0.00000	0.00000	0.00000	0.00000	0.00000	0.00001	0.00001	0.00000	0.00000	0.00000	0.00000	0.00000	0.00003	0.00250	0.00052	0.00017	0.00000	0.00000	0.00001	0.00000	0.00000	0.00000	0.00000	0.00000	0.00000	0.00000	0.00001	0.00000	0.00563	0.13486	0.81777	0.01446	0.00000	0.00000	0.00000	0.00000	0.00000	0.00001	0.00001	0.00000	0.00000	0.00000	0.00000	0.00000	0.00003	0.00042	0.00107	0.00004	0.00001	0.00000	0.00000	0.00000	0.00000	0.00000	0.00001	0.00001	0.00000	0.00032	0.00047	0.02162	0.00002
Node7	144	ATT	0.00000	0.00000	0.00000	0.00000	0.00000	0.00000	0.00000	0.00000	0.00000	0.00000	0.00000	0.00000	0.00663	0.09474	0.00003	0.89733	0.00000	0.00000	0.00000	0.00000	0.00000	0.00000	0.00000	0.00000	0.00000	0.00000	0.00000	0.00000	0.00001	0.00005	0.00002	0.00011	0.00000	0.00000	0.00000	0.00000	0.00000	0.00000	0.00000	0.00000	0.00000	0.00000	0.00000	0.00000	0.00007	0.00019	0.00029	0.00050	0.00000	0.00000	0.00000	0.00000	0.00000	0.00000	0.00000	0.00000	0.00000	0.00000	0.00000	0.00002	0.00000
Node7	145	ATC	0.00000	0.00000	0.00000	0.00000	0.00000	0.00002	0.00000	0.00000	0.00000	0.00000	0.00000	0.00000	0.00242	0.94419	0.00004	0.04897	0.00000	0.00000	0.00000	0.00000	0.00000	0.00000	0.00000	0.00000	0.00000	0.00000	0.00000	0.00000	0.00001	0.00058	0.00027	0.00004	0.00000	0.00000	0.00000	0.00000	0.00000	0.00000	0.00000	0.00000	0.00000	0.00000	0.00000	0.00000	0.00004	0.00194	0.00133	0.00011	0.00000	0.00000	0.00000	0.00000	0.00000	0.00000	0.00000	0.00000	0.00000	0.00000	0.00002	0.00002	0.00000
Node7	146	GTG	0.00000	0.00000	0.00001	0.00000	0.00000	0.00003	0.00011	0.00000	0.00000	0.00000	0.00000	0.00000	0.00018	0.00537	0.00022	0.00062	0.00000	0.00000	0.00000	0.00000	0.00000	0.00000	0.00000	0.00000	0.00000	0.00000	0.00001	0.00000	0.00005	0.00089	0.00449	0.00013	0.00000	0.00000	0.00001	0.00000	0.00000	0.00004	0.00003	0.00000	0.00000	0.00000	0.00000	0.00000	0.01018	0.03828	0.93001	0.00860	0.00000	0.00000	0.00000	0.00000	0.00000	0.00000	0.00001	0.00000	0.00000	0.00001	0.00005	0.00062	0.00000
Node7	147	GCT	0.00000	0.00000	0.00000	0.00000	0.00000	0.00000	0.00000	0.00001	0.00000	0.00000	0.00000	0.00002	0.00000	0.00000	0.00000	0.00000	0.00000	0.00000	0.00000	0.00000	0.00000	0.00000	0.00000	0.00000	0.00000	0.00000	0.00000	0.00000	0.00000	0.00000	0.00000	0.00000	0.00000	0.00000	0.00000	0.00000	0.00452	0.00061	0.00003	0.99410	0.00000	0.00000	0.00000	0.00000	0.00000	0.00000	0.00000	0.00001	0.00000	0.00000	0.00007	0.00004	0.00000	0.00056	0.00000	0.00000	0.00000	0.00000	0.00000	0.00000	0.00000
Node7	148	GTT	0.00000	0.00000	0.00001	0.00001	0.00003	0.00002	0.00001	0.00035	0.00000	0.00000	0.00000	0.00002	0.00011	0.00021	0.00004	0.00158	0.00000	0.00000	0.00000	0.00000	0.00000	0.00000	0.00000	0.00002	0.00000	0.00000	0.00000	0.00000	0.00000	0.00002	0.00001	0.00017	0.00000	0.00000	0.00000	0.00000	0.00111	0.00032	0.00005	0.04101	0.00000	0.00000	0.00000	0.00000	0.01354	0.00416	0.00969	0.92730	0.00000	0.00000	0.00001	0.00001	0.00000	0.00005	0.00001	0.00000	0.00009	0.00000	0.00000	0.00001	0.00002
Node7	149	GTT	0.00000	0.00000	0.00000	0.00000	0.00000	0.00000	0.00000	0.00001	0.00000	0.00000	0.00000	0.00000	0.00021	0.00060	0.00001	0.00122	0.00000	0.00000	0.00000	0.00000	0.00000	0.00000	0.00000	0.00000	0.00000	0.00000	0.00000	0.00000	0.00000	0.00002	0.00003	0.00004	0.00000	0.00000	0.00000	0.00000	0.00001	0.00000	0.00000	0.00002	0.00000	0.00000	0.00000	0.00000	0.02173	0.01352	0.05052	0.91201	0.00000	0.00000	0.00000	0.00000	0.00000	0.00000	0.00000	0.00000	0.00000	0.00000	0.00000	0.00002	0.00000
Node7	150	GGT	0.00000	0.00000	0.00000	0.00000	0.00000	0.00000	0.00000	0.00000	0.00000	0.00000	0.00000	0.00000	0.00000	0.00000	0.00000	0.00000	0.00000	0.00000	0.00000	0.00000	0.00000	0.00000	0.00000	0.00000	0.00000	0.00000	0.00000	0.00000	0.00000	0.00000	0.00000	0.00000	0.00000	0.00000	0.00000	0.00000	0.00000	0.00000	0.00000	0.00000	0.01423	0.00669	0.00573	0.97334	0.00000	0.00000	0.00000	0.00000	0.00000	0.00000	0.00000	0.00000	0.00000	0.00000	0.00000	0.00000	0.00000	0.00000	0.00000	0.00000	0.00000
Node7	151	GGA	0.00000	0.00000	0.00000	0.00001	0.00000	0.00000	0.00000	0.00000	0.00000	0.00000	0.00000	0.00001	0.00000	0.00000	0.00000	0.00000	0.00000	0.00000	0.00000	0.00000	0.00000	0.00000	0.00000	0.00000	0.00000	0.00000	0.00000	0.00000	0.00000	0.00000	0.00000	0.00000	0.00000	0.00000	0.00000	0.00000	0.00001	0.00000	0.00000	0.00000	0.75650	0.01253	0.05900	0.17192	0.00000	0.00000	0.00000	0.00000	0.00000	0.00000	0.00000	0.00000	0.00000	0.00000	0.00000	0.00000	0.00000	0.00000	0.00000	0.00000	0.00000
Node7	152	GTC	0.00000	0.00000	0.00000	0.00000	0.00000	0.00007	0.00003	0.00000	0.00000	0.00000	0.00000	0.00000	0.00004	0.01015	0.00002	0.00023	0.00000	0.00000	0.00000	0.00000	0.00000	0.00000	0.00000	0.00000	0.00000	0.00000	0.00000	0.00000	0.00000	0.00026	0.00028	0.00001	0.00000	0.00000	0.00000	0.00000	0.00000	0.00008	0.00001	0.00000	0.00000	0.00000	0.00000	0.00000	0.00428	0.62577	0.34938	0.00936	0.00000	0.00000	0.00000	0.00000	0.00000	0.00000	0.00001	0.00000	0.00000	0.00000	0.00002	0.00001	0.00000
Node7	153	ATT	0.00006	0.00006	0.00007	0.00006	0.00197	0.00857	0.00139	0.00471	0.00000	0.00010	0.00000	0.00006	0.02379	0.27139	0.00119	0.65115	0.00000	0.00001	0.00001	0.00000	0.00000	0.00002	0.00000	0.00001	0.00000	0.00000	0.00000	0.00000	0.00019	0.00280	0.00099	0.00135	0.00000	0.00001	0.00001	0.00000	0.00002	0.00019	0.00001	0.00007	0.00000	0.00000	0.00000	0.00000	0.00193	0.01094	0.00940	0.00641	0.00002	0.00001	0.00001	0.00006	0.00001	0.00004	0.00005	0.00000	0.00002	0.00009	0.00021	0.00043	0.00009
Node7	154	GGA	0.00000	0.00002	0.00000	0.00001	0.00000	0.00000	0.00000	0.00000	0.00000	0.00004	0.00000	0.00001	0.00000	0.00000	0.00000	0.00000	0.00000	0.00000	0.00000	0.00000	0.00000	0.00000	0.00000	0.00000	0.00000	0.00000	0.00000	0.00000	0.00000	0.00000	0.00000	0.00000	0.00000	0.00001	0.00001	0.00000	0.00001	0.00001	0.00000	0.00000	0.41822	0.24034	0.26303	0.07826	0.00000	0.00000	0.00000	0.00000	0.00000	0.00000	0.00000	0.00000	0.00000	0.00000	0.00000	0.00000	0.00000	0.00000	0.00000	0.00000	0.00000
Node7	155	CTT	0.00000	0.00000	0.00000	0.00000	0.00000	0.00000	0.00000	0.00000	0.00000	0.00000	0.00000	0.00000	0.00001	0.00009	0.00003	0.00012	0.00000	0.00000	0.00000	0.00000	0.00000	0.00000	0.00000	0.00000	0.00000	0.00000	0.00000	0.00000	0.00589	0.04343	0.00468	0.93958	0.00000	0.00000	0.00000	0.00000	0.00000	0.00000	0.00000	0.00000	0.00000	0.00000	0.00000	0.00000	0.00000	0.00001	0.00001	0.00001	0.00000	0.00000	0.00000	0.00000	0.00000	0.00000	0.00000	0.00000	0.00000	0.00069	0.00002	0.00540	0.00002
Node7	156	CTT	0.00000	0.00000	0.00000	0.00000	0.00000	0.00000	0.00000	0.00000	0.00000	0.00000	0.00000	0.00000	0.00013	0.00087	0.00023	0.00082	0.00000	0.00000	0.00000	0.00000	0.00000	0.00000	0.00000	0.00000	0.00000	0.00000	0.00000	0.00000	0.01594	0.08403	0.01964	0.85830	0.00000	0.00000	0.00000	0.00000	0.00000	0.00000	0.00000	0.00000	0.00000	0.00000	0.00000	0.00000	0.00002	0.00010	0.00016	0.00011	0.00000	0.00000	0.00000	0.00000	0.00000	0.00000	0.00000	0.00000	0.00000	0.00273	0.00013	0.01665	0.00010
Node7	157	ATT	0.00000	0.00000	0.00000	0.00000	0.00002	0.00001	0.00000	0.00001	0.00000	0.00000	0.00000	0.00000	0.27152	0.13619	0.00022	0.58534	0.00000	0.00000	0.00000	0.00000	0.00000	0.00000	0.00000	0.00000	0.00000	0.00000	0.00000	0.00000	0.00011	0.00024	0.00013	0.00036	0.00000	0.00000	0.00000	0.00000	0.00000	0.00000	0.00000	0.00000	0.00000	0.00000	0.00000	0.00000	0.00126	0.00075	0.00167	0.00191	0.00000	0.00000	0.00000	0.00000	0.00000	0.00000	0.00000	0.00000	0.00000	0.00008	0.00001	0.00012	0.00002
Node7	158	CTT	0.00000	0.00000	0.00000	0.00000	0.00001	0.00001	0.00000	0.00001	0.00000	0.00000	0.00000	0.00000	0.00108	0.00180	0.00097	0.00257	0.00000	0.00000	0.00000	0.00000	0.00000	0.00000	0.00000	0.00000	0.00000	0.00000	0.00000	0.00000	0.07721	0.08490	0.04067	0.45592	0.00000	0.00000	0.00000	0.00000	0.00000	0.00001	0.00000	0.00001	0.00000	0.00000	0.00000	0.00000	0.00016	0.00020	0.00041	0.00030	0.00001	0.00001	0.00000	0.00000	0.00000	0.00000	0.00001	0.00000	0.00001	0.23975	0.00034	0.09308	0.00052
Node7	159	ATC	0.00000	0.00000	0.00000	0.00000	0.00000	0.00001	0.00000	0.00000	0.00000	0.00000	0.00000	0.00000	0.00640	0.70341	0.00007	0.28555	0.00000	0.00000	0.00000	0.00000	0.00000	0.00000	0.00000	0.00000	0.00000	0.00000	0.00000	0.00000	0.00001	0.00046	0.00021	0.00012	0.00000	0.00000	0.00000	0.00000	0.00000	0.00000	0.00000	0.00000	0.00000	0.00000	0.00000	0.00000	0.00011	0.00154	0.00159	0.00042	0.00000	0.00000	0.00000	0.00000	0.00000	0.00000	0.00000	0.00000	0.00000	0.00000	0.00002	0.00004	0.00000
Node7	160	CTA	0.00001	0.00000	0.00001	0.00000	0.00002	0.00001	0.00001	0.00001	0.00000	0.00000	0.00000	0.00000	0.00134	0.00114	0.04133	0.00166	0.00001	0.00000	0.00000	0.00001	0.00000	0.00000	0.00000	0.00000	0.00000	0.00000	0.00000	0.00000	0.42308	0.05952	0.03734	0.36012	0.00000	0.00000	0.00000	0.00000	0.00001	0.00000	0.00000	0.00001	0.00000	0.00000	0.00000	0.00000	0.00013	0.00012	0.00035	0.00019	0.00000	0.00000	0.00000	0.00000	0.00000	0.00000	0.00000	0.00000	0.00000	0.01132	0.00018	0.06178	0.00025
Node7	161	ATC	0.00001	0.00001	0.00002	0.00000	0.00008	0.00018	0.00008	0.00004	0.00000	0.00001	0.00000	0.00000	0.19737	0.55471	0.00401	0.12597	0.00000	0.00000	0.00000	0.00000	0.00000	0.00001	0.00000	0.00000	0.00000	0.00000	0.00000	0.00000	0.00482	0.02183	0.02407	0.00966	0.00000	0.00000	0.00000	0.00000	0.00001	0.00005	0.00001	0.00001	0.00000	0.00000	0.00000	0.00000	0.00564	0.01077	0.02654	0.00504	0.00002	0.00001	0.00000	0.00000	0.00000	0.00000	0.00002	0.00001	0.00000	0.00116	0.00056	0.00709	0.00018
Node7	162	ATA	0.00013	0.00003	0.00019	0.00003	0.00100	0.00065	0.00049	0.00028	0.00001	0.00003	0.00002	0.00002	0.34208	0.17086	0.22679	0.12848	0.00001	0.00001	0.00003	0.00001	0.00001	0.00001	0.00000	0.00000	0.00000	0.00000	0.00001	0.00000	0.00386	0.01071	0.01138	0.00685	0.00001	0.00000	0.00003	0.00000	0.00017	0.00011	0.00003	0.00006	0.00000	0.00000	0.00001	0.00000	0.01427	0.01242	0.04582	0.01166	0.00004	0.00003	0.00002	0.00002	0.00001	0.00001	0.00006	0.00002	0.00003	0.00177	0.00089	0.00798	0.00053
Node7	163	AAG	0.03756	0.00006	0.96047	0.00002	0.00000	0.00001	0.00001	0.00000	0.00003	0.00002	0.00110	0.00000	0.00000	0.00000	0.00000	0.00000	0.00001	0.00000	0.00009	0.00000	0.00000	0.00000	0.00000	0.00000	0.00000	0.00007	0.00031	0.00000	0.00000	0.00000	0.00000	0.00000	0.00001	0.00001	0.00019	0.00000	0.00000	0.00000	0.00000	0.00000	0.00000	0.00000	0.00001	0.00000	0.00000	0.00000	0.00000	0.00000	0.00000	0.00000	0.00000	0.00000	0.00000	0.00000	0.00000	0.00000	0.00000	0.00000	0.00000	0.00000	0.00000
Node7	164	AAA	0.50510	0.00053	0.47972	0.00065	0.00013	0.00009	0.00007	0.00005	0.00226	0.00011	0.00672	0.00008	0.00000	0.00000	0.00002	0.00000	0.00026	0.00003	0.00035	0.00004	0.00002	0.00001	0.00001	0.00001	0.00041	0.00033	0.00120	0.00015	0.00000	0.00000	0.00000	0.00000	0.00041	0.00006	0.00093	0.00003	0.00002	0.00001	0.00001	0.00001	0.00001	0.00001	0.00003	0.00000	0.00000	0.00000	0.00001	0.00000	0.00000	0.00000	0.00003	0.00002	0.00001	0.00002	0.00000	0.00000	0.00000	0.00000	0.00000	0.00000	0.00000
Node7	165	ATT	0.00064	0.00034	0.00067	0.00044	0.03829	0.02506	0.01179	0.02245	0.00003	0.00042	0.00005	0.00040	0.11188	0.18229	0.01307	0.31679	0.00008	0.00005	0.00007	0.00005	0.00007	0.00011	0.00002	0.00013	0.00001	0.00003	0.00005	0.00000	0.00910	0.02035	0.01308	0.01743	0.00008	0.00003	0.00011	0.00002	0.00062	0.00090	0.00010	0.00065	0.00001	0.00002	0.00001	0.00000	0.05112	0.03356	0.06679	0.04501	0.00011	0.00008	0.00034	0.00045	0.00009	0.00047	0.00028	0.00003	0.00024	0.00405	0.00102	0.00783	0.00075
Node7	166	GTC	0.00000	0.00000	0.00000	0.00000	0.00004	0.00030	0.00005	0.00001	0.00000	0.00000	0.00000	0.00000	0.03981	0.15373	0.00029	0.01768	0.00000	0.00000	0.00000	0.00000	0.00000	0.00000	0.00000	0.00000	0.00000	0.00000	0.00000	0.00000	0.00007	0.00116	0.00046	0.00014	0.00000	0.00000	0.00000	0.00000	0.00001	0.00008	0.00000	0.00000	0.00000	0.00000	0.00000	0.00000	0.04378	0.53293	0.16390	0.04529	0.00001	0.00000	0.00000	0.00000	0.00000	0.00000	0.00002	0.00000	0.00000	0.00001	0.00007	0.00013	0.00001
Node7	167	ACC	0.00095	0.01757	0.00606	0.00270	0.01254	0.38161	0.04520	0.01321	0.00002	0.04615	0.00027	0.00265	0.00072	0.03177	0.00381	0.00265	0.00008	0.00341	0.00233	0.00019	0.00014	0.00509	0.00093	0.00023	0.00004	0.00231	0.00202	0.00002	0.00078	0.06012	0.01553	0.00376	0.00031	0.01000	0.00426	0.00038	0.00083	0.06369	0.00416	0.00102	0.00188	0.12950	0.01397	0.00260	0.00112	0.02855	0.02042	0.00180	0.00146	0.00004	0.00128	0.02670	0.00479	0.00206	0.00450	0.00014	0.00043	0.00011	0.00641	0.00254	0.00021
Node7	168	TTC	0.00000	0.00000	0.00000	0.00000	0.00000	0.00000	0.00000	0.00000	0.00000	0.00000	0.00000	0.00000	0.00001	0.00006	0.00003	0.00002	0.00000	0.00001	0.00000	0.00000	0.00000	0.00000	0.00000	0.00000	0.00000	0.00000	0.00000	0.00000	0.00001	0.00021	0.00011	0.00007	0.00000	0.00000	0.00000	0.00000	0.00000	0.00000	0.00000	0.00000	0.00000	0.00000	0.00000	0.00000	0.00000	0.00001	0.00002	0.00001	0.00131	0.00022	0.00000	0.00000	0.00000	0.00000	0.00000	0.00005	0.00000	0.00001	0.63554	0.00006	0.36224
Node7	169	ATT	0.00000	0.00000	0.00000	0.00000	0.00000	0.00000	0.00000	0.00000	0.00000	0.00000	0.00000	0.00000	0.00761	0.07595	0.00004	0.91461	0.00000	0.00000	0.00000	0.00000	0.00000	0.00000	0.00000	0.00000	0.00000	0.00000	0.00000	0.00000	0.00001	0.00008	0.00004	0.00014	0.00000	0.00000	0.00000	0.00000	0.00000	0.00000	0.00000	0.00000	0.00000	0.00000	0.00000	0.00000	0.00012	0.00025	0.00042	0.00065	0.00000	0.00000	0.00000	0.00000	0.00000	0.00000	0.00000	0.00000	0.00000	0.00001	0.00000	0.00003	0.00001
Node7	170	ATG	0.00004	0.00002	0.00008	0.00002	0.00013	0.00029	0.00017	0.00012	0.00000	0.00002	0.00001	0.00001	0.02367	0.16441	0.35230	0.18064	0.00001	0.00001	0.00002	0.00001	0.00000	0.00001	0.00000	0.00001	0.00000	0.00000	0.00001	0.00000	0.01653	0.06109	0.06954	0.05220	0.00000	0.00000	0.00001	0.00000	0.00002	0.00007	0.00002	0.00004	0.00000	0.00000	0.00000	0.00000	0.00180	0.00553	0.01835	0.00412	0.00004	0.00002	0.00000	0.00001	0.00000	0.00001	0.00005	0.00002	0.00003	0.00363	0.00145	0.04273	0.00069
Node7	171	AAG	0.04704	0.00011	0.94974	0.00006	0.00001	0.00002	0.00002	0.00000	0.00008	0.00003	0.00163	0.00001	0.00000	0.00000	0.00000	0.00000	0.00001	0.00001	0.00014	0.00000	0.00000	0.00000	0.00000	0.00000	0.00001	0.00013	0.00050	0.00001	0.00000	0.00000	0.00000	0.00000	0.00003	0.00002	0.00032	0.00000	0.00000	0.00000	0.00000	0.00000	0.00000	0.00000	0.00001	0.00000	0.00000	0.00000	0.00000	0.00000	0.00000	0.00000	0.00000	0.00000	0.00000	0.00000	0.00000	0.00000	0.00000	0.00000	0.00000	0.00000	0.00000
Node7	172	AAG	0.03612	0.00013	0.73203	0.00006	0.00001	0.00002	0.00003	0.00001	0.00177	0.00007	0.22350	0.00002	0.00000	0.00000	0.00001	0.00000	0.00001	0.00001	0.00020	0.00000	0.00000	0.00000	0.00000	0.00000	0.00019	0.00046	0.00462	0.00008	0.00000	0.00000	0.00000	0.00000	0.00002	0.00001	0.00055	0.00000	0.00000	0.00000	0.00000	0.00000	0.00000	0.00000	0.00004	0.00000	0.00000	0.00000	0.00001	0.00000	0.00000	0.00000	0.00000	0.00000	0.00001	0.00000	0.00000	0.00000	0.00000	0.00000	0.00000	0.00000	0.00000
Node7	173	AAC	0.00287	0.56785	0.00475	0.34695	0.00706	0.01773	0.00422	0.00733	0.00006	0.01417	0.00013	0.00562	0.00002	0.00011	0.00008	0.00005	0.00024	0.00110	0.00034	0.00063	0.00003	0.00017	0.00001	0.00007	0.00000	0.00010	0.00005	0.00001	0.00000	0.00005	0.00001	0.00002	0.00035	0.00630	0.00080	0.00198	0.00005	0.00070	0.00002	0.00013	0.00014	0.00066	0.00015	0.00010	0.00001	0.00008	0.00005	0.00004	0.00009	0.00003	0.00081	0.00333	0.00055	0.00164	0.00008	0.00000	0.00003	0.00000	0.00002	0.00001	0.00001
Node7	174	CGT	0.00004	0.00000	0.00005	0.00000	0.00000	0.00000	0.00000	0.00000	0.00101	0.00000	0.00032	0.00000	0.00000	0.00000	0.00000	0.00000	0.00003	0.00000	0.00002	0.00001	0.00000	0.00000	0.00000	0.00000	0.03104	0.00413	0.00525	0.95809	0.00000	0.00000	0.00000	0.00000	0.00000	0.00000	0.00000	0.00000	0.00000	0.00000	0.00000	0.00000	0.00000	0.00000	0.00000	0.00000	0.00000	0.00000	0.00000	0.00000	0.00000	0.00000	0.00000	0.00000	0.00000	0.00000	0.00000	0.00000	0.00000	0.00000	0.00000	0.00000	0.00000
Node7	175	GAC	0.00001	0.00061	0.00011	0.00008	0.00000	0.00006	0.00001	0.00000	0.00000	0.00016	0.00000	0.00000	0.00000	0.00000	0.00000	0.00000	0.00000	0.00002	0.00008	0.00000	0.00000	0.00002	0.00001	0.00000	0.00000	0.00001	0.00001	0.00000	0.00000	0.00000	0.00000	0.00000	0.00138	0.94088	0.02838	0.02795	0.00000	0.00004	0.00001	0.00000	0.00000	0.00007	0.00002	0.00000	0.00000	0.00000	0.00000	0.00000	0.00000	0.00000	0.00000	0.00004	0.00001	0.00000	0.00000	0.00000	0.00000	0.00000	0.00000	0.00000	0.00000
Node7	176	AAG	0.30381	0.00199	0.57970	0.00260	0.00056	0.00027	0.00020	0.00015	0.00159	0.00038	0.00379	0.00030	0.00001	0.00001	0.00011	0.00001	0.06775	0.00027	0.02244	0.00037	0.00007	0.00004	0.00002	0.00004	0.00143	0.00064	0.00292	0.00033	0.00001	0.00001	0.00001	0.00001	0.00248	0.00029	0.00448	0.00016	0.00006	0.00004	0.00002	0.00003	0.00004	0.00003	0.00007	0.00000	0.00001	0.00001	0.00003	0.00001	0.00001	0.00001	0.00016	0.00009	0.00005	0.00008	0.00000	0.00000	0.00000	0.00000	0.00000	0.00001	0.00000
Node7	177	AAG	0.04478	0.00011	0.95237	0.00006	0.00001	0.00002	0.00002	0.00000	0.00006	0.00002	0.00136	0.00001	0.00000	0.00000	0.00000	0.00000	0.00002	0.00001	0.00030	0.00000	0.00000	0.00000	0.00000	0.00000	0.00001	0.00010	0.00040	0.00001	0.00000	0.00000	0.00000	0.00000	0.00002	0.00001	0.00027	0.00000	0.00000	0.00000	0.00000	0.00000	0.00000	0.00000	0.00001	0.00000	0.00000	0.00000	0.00000	0.00000	0.00000	0.00000	0.00000	0.00000	0.00000	0.00000	0.00000	0.00000	0.00000	0.00000	0.00000	0.00000	0.00000
Node7	178	AAG	0.32794	0.00006	0.67048	0.00007	0.00001	0.00001	0.00001	0.00000	0.00011	0.00001	0.00084	0.00001	0.00000	0.00000	0.00000	0.00000	0.00002	0.00000	0.00005	0.00000	0.00000	0.00000	0.00000	0.00000	0.00001	0.00004	0.00013	0.00001	0.00000	0.00000	0.00000	0.00000	0.00004	0.00000	0.00011	0.00000	0.00000	0.00000	0.00000	0.00000	0.00000	0.00000	0.00000	0.00000	0.00000	0.00000	0.00000	0.00000	0.00000	0.00000	0.00000	0.00000	0.00000	0.00000	0.00000	0.00000	0.00000	0.00000	0.00000	0.00000	0.00000
Node7	179	GAC	0.00000	0.00039	0.00008	0.00002	0.00000	0.00004	0.00000	0.00000	0.00000	0.00014	0.00000	0.00000	0.00000	0.00000	0.00000	0.00000	0.00000	0.00002	0.00007	0.00000	0.00000	0.00002	0.00001	0.00000	0.00000	0.00001	0.00000	0.00000	0.00000	0.00000	0.00000	0.00000	0.00092	0.94867	0.03951	0.00994	0.00000	0.00004	0.00000	0.00000	0.00000	0.00004	0.00001	0.00000	0.00000	0.00000	0.00000	0.00000	0.00000	0.00000	0.00000	0.00003	0.00001	0.00000	0.00000	0.00000	0.00000	0.00000	0.00000	0.00000	0.00000
Node7	180	TGC	0.00000	0.00000	0.00000	0.00000	0.00000	0.00000	0.00000	0.00000	0.00000	0.00000	0.00000	0.00000	0.00000	0.00000	0.00000	0.00000	0.00000	0.00000	0.00000	0.00000	0.00000	0.00000	0.00000	0.00000	0.00000	0.00000	0.00000	0.00000	0.00000	0.00000	0.00000	0.00000	0.00000	0.00000	0.00000	0.00000	0.00000	0.00000	0.00000	0.00000	0.00000	0.00000	0.00000	0.00000	0.00000	0.00000	0.00000	0.00000	0.00000	0.00000	0.00000	0.00000	0.00000	0.00000	0.54224	0.00000	0.45775	0.00000	0.00000	0.00000	0.00000
Node7	181	CTC	0.00000	0.00000	0.00000	0.00000	0.00000	0.00000	0.00000	0.00000	0.00000	0.00000	0.00000	0.00000	0.00001	0.00057	0.00009	0.00011	0.00000	0.00000	0.00000	0.00000	0.00000	0.00000	0.00000	0.00000	0.00000	0.00000	0.00000	0.00000	0.00784	0.57057	0.02580	0.38703	0.00000	0.00000	0.00000	0.00000	0.00000	0.00000	0.00000	0.00000	0.00000	0.00000	0.00000	0.00000	0.00000	0.00006	0.00005	0.00001	0.00000	0.00000	0.00000	0.00000	0.00000	0.00000	0.00000	0.00000	0.00000	0.00039	0.00010	0.00733	0.00001
Node7	182	GTA	0.00000	0.00000	0.00000	0.00000	0.00002	0.00001	0.00001	0.00001	0.00000	0.00000	0.00000	0.00000	0.00075	0.00073	0.00002	0.00112	0.00000	0.00000	0.00000	0.00000	0.00000	0.00000	0.00000	0.00000	0.00000	0.00000	0.00000	0.00000	0.00001	0.00002	0.00003	0.00002	0.00000	0.00000	0.00000	0.00000	0.00002	0.00000	0.00000	0.00001	0.00000	0.00000	0.00000	0.00000	0.43265	0.02664	0.16396	0.37392	0.00000	0.00000	0.00000	0.00000	0.00000	0.00000	0.00000	0.00000	0.00000	0.00000	0.00000	0.00002	0.00000
Node7	183	AGC	0.00001	0.00144	0.00010	0.00007	0.00036	0.05471	0.00339	0.00057	0.00000	0.91287	0.00001	0.01237	0.00000	0.00001	0.00000	0.00000	0.00000	0.00003	0.00002	0.00000	0.00000	0.00005	0.00000	0.00000	0.00000	0.00002	0.00001	0.00000	0.00000	0.00001	0.00000	0.00000	0.00000	0.00029	0.00004	0.00000	0.00000	0.00038	0.00000	0.00000	0.00000	0.00015	0.00001	0.00000	0.00000	0.00002	0.00000	0.00000	0.00000	0.00000	0.00010	0.01101	0.00174	0.00016	0.00005	0.00000	0.00000	0.00000	0.00000	0.00000	0.00000
Node7	184	TCC	0.00000	0.00001	0.00000	0.00001	0.00004	0.00012	0.00002	0.00005	0.00000	0.00080	0.00000	0.00032	0.00000	0.00000	0.00000	0.00000	0.00000	0.00000	0.00000	0.00000	0.00000	0.00002	0.00000	0.00001	0.00000	0.00000	0.00000	0.00000	0.00000	0.00000	0.00000	0.00000	0.00000	0.00000	0.00000	0.00000	0.00002	0.00005	0.00000	0.00004	0.00000	0.00000	0.00000	0.00000	0.00000	0.00000	0.00000	0.00000	0.00000	0.00000	0.02851	0.52590	0.01239	0.43167	0.00001	0.00000	0.00000	0.00000	0.00000	0.00000	0.00000
Node7	185	TCG	0.00000	0.00001	0.00000	0.00001	0.00006	0.00007	0.00003	0.00005	0.00000	0.00056	0.00000	0.00041	0.00000	0.00000	0.00000	0.00000	0.00000	0.00000	0.00000	0.00000	0.00000	0.00000	0.00000	0.00000	0.00000	0.00000	0.00000	0.00000	0.00000	0.00000	0.00000	0.00000	0.00000	0.00000	0.00000	0.00000	0.00002	0.00002	0.00000	0.00002	0.00000	0.00000	0.00000	0.00000	0.00000	0.00000	0.00000	0.00000	0.00000	0.00000	0.13046	0.10082	0.48143	0.28599	0.00000	0.00000	0.00000	0.00000	0.00000	0.00000	0.00000
Node7	186	GTC	0.00007	0.00014	0.00031	0.00010	0.00018	0.00140	0.00066	0.00036	0.00000	0.00024	0.00002	0.00011	0.00069	0.00733	0.00072	0.00223	0.00000	0.00003	0.00004	0.00001	0.00001	0.00007	0.00003	0.00002	0.00000	0.00002	0.00004	0.00000	0.00006	0.00109	0.00118	0.00030	0.00007	0.00006	0.00044	0.00002	0.00074	0.00310	0.00052	0.00103	0.00043	0.00113	0.00277	0.00035	0.03680	0.33299	0.30775	0.29278	0.00003	0.00001	0.00003	0.00014	0.00005	0.00006	0.00041	0.00002	0.00019	0.00002	0.00020	0.00036	0.00005
Node7	187	AAT	0.00006	0.03603	0.00002	0.96350	0.00001	0.00000	0.00000	0.00002	0.00000	0.00002	0.00000	0.00013	0.00000	0.00000	0.00000	0.00000	0.00001	0.00000	0.00000	0.00003	0.00000	0.00000	0.00000	0.00000	0.00000	0.00000	0.00000	0.00000	0.00000	0.00000	0.00000	0.00000	0.00000	0.00002	0.00000	0.00011	0.00000	0.00000	0.00000	0.00000	0.00000	0.00000	0.00000	0.00000	0.00000	0.00000	0.00000	0.00000	0.00000	0.00000	0.00000	0.00000	0.00000	0.00001	0.00000	0.00000	0.00000	0.00000	0.00000	0.00000	0.00000
Node7	188	GAC	0.00000	0.00015	0.00000	0.00001	0.00000	0.00001	0.00000	0.00000	0.00000	0.00002	0.00000	0.00000	0.00000	0.00000	0.00000	0.00000	0.00000	0.00000	0.00000	0.00000	0.00000	0.00000	0.00000	0.00000	0.00000	0.00000	0.00000	0.00000	0.00000	0.00000	0.00000	0.00000	0.00001	0.99305	0.00035	0.00637	0.00000	0.00000	0.00000	0.00000	0.00000	0.00001	0.00000	0.00000	0.00000	0.00000	0.00000	0.00000	0.00000	0.00000	0.00000	0.00001	0.00000	0.00000	0.00000	0.00000	0.00000	0.00000	0.00000	0.00000	0.00000
Node7	189	AAC	0.00004	0.69197	0.00006	0.30737	0.00001	0.00002	0.00000	0.00001	0.00000	0.00021	0.00000	0.00006	0.00000	0.00000	0.00000	0.00000	0.00000	0.00002	0.00000	0.00001	0.00000	0.00000	0.00000	0.00000	0.00000	0.00000	0.00000	0.00000	0.00000	0.00000	0.00000	0.00000	0.00000	0.00014	0.00000	0.00005	0.00000	0.00000	0.00000	0.00000	0.00000	0.00001	0.00000	0.00000	0.00000	0.00000	0.00000	0.00000	0.00000	0.00000	0.00000	0.00001	0.00000	0.00000	0.00000	0.00000	0.00000	0.00000	0.00000	0.00000	0.00000
Node7	190	ACA	0.00002	0.00001	0.00001	0.00003	0.62793	0.02569	0.05172	0.29421	0.00000	0.00003	0.00000	0.00007	0.00000	0.00000	0.00000	0.00000	0.00000	0.00000	0.00000	0.00000	0.00000	0.00000	0.00000	0.00000	0.00000	0.00000	0.00000	0.00000	0.00000	0.00000	0.00000	0.00000	0.00000	0.00000	0.00000	0.00000	0.00001	0.00000	0.00000	0.00000	0.00000	0.00000	0.00000	0.00000	0.00001	0.00000	0.00000	0.00000	0.00000	0.00000	0.00013	0.00003	0.00001	0.00009	0.00000	0.00000	0.00000	0.00000	0.00000	0.00000	0.00000
Node7	191	GAC	0.00003	0.00051	0.00016	0.00022	0.00000	0.00003	0.00001	0.00000	0.00000	0.00009	0.00000	0.00001	0.00000	0.00000	0.00000	0.00000	0.00001	0.00001	0.00007	0.00000	0.00000	0.00001	0.00000	0.00000	0.00000	0.00000	0.00000	0.00000	0.00000	0.00000	0.00000	0.00000	0.00705	0.63709	0.05361	0.30094	0.00000	0.00002	0.00000	0.00000	0.00000	0.00003	0.00002	0.00000	0.00000	0.00000	0.00000	0.00000	0.00000	0.00000	0.00000	0.00002	0.00001	0.00001	0.00000	0.00000	0.00000	0.00000	0.00000	0.00000	0.00000
Node7	192	AAT	0.00006	0.09833	0.00003	0.90117	0.00001	0.00000	0.00000	0.00001	0.00000	0.00004	0.00000	0.00013	0.00000	0.00000	0.00000	0.00000	0.00001	0.00000	0.00000	0.00003	0.00000	0.00000	0.00000	0.00000	0.00000	0.00000	0.00000	0.00000	0.00000	0.00000	0.00000	0.00000	0.00000	0.00003	0.00000	0.00010	0.00000	0.00000	0.00000	0.00000	0.00000	0.00000	0.00000	0.00000	0.00000	0.00000	0.00000	0.00000	0.00000	0.00000	0.00000	0.00000	0.00000	0.00001	0.00000	0.00000	0.00000	0.00000	0.00000	0.00000	0.00000
Node7	193	GGG	0.01628	0.02696	0.04124	0.01656	0.00485	0.01244	0.00470	0.00307	0.00113	0.01707	0.00363	0.00652	0.00124	0.00635	0.00413	0.00244	0.00139	0.00335	0.00478	0.00199	0.00229	0.00494	0.00228	0.00202	0.00110	0.00184	0.00452	0.00060	0.00074	0.00568	0.00589	0.00219	0.00853	0.02602	0.03489	0.00753	0.00631	0.01496	0.00254	0.00487	0.11635	0.20794	0.22343	0.06346	0.00186	0.00494	0.01250	0.00267	0.00250	0.00069	0.00432	0.01215	0.00413	0.00546	0.00489	0.00264	0.00191	0.00033	0.00404	0.00265	0.00126
Node7	194	GGC	0.00432	0.01951	0.01638	0.00700	0.00140	0.00779	0.00212	0.00097	0.00028	0.01508	0.00141	0.00312	0.00026	0.00230	0.00139	0.00053	0.00035	0.00234	0.00226	0.00067	0.00070	0.00374	0.00133	0.00067	0.00031	0.00118	0.00262	0.00017	0.00019	0.00327	0.00235	0.00063	0.00248	0.01949	0.01489	0.00302	0.00234	0.01332	0.00183	0.00182	0.07293	0.45212	0.22191	0.05469	0.00052	0.00240	0.00478	0.00071	0.00129	0.00018	0.00152	0.00862	0.00244	0.00201	0.00277	0.00098	0.00070	0.00007	0.00238	0.00083	0.00038
Node7	195	CTG	0.00159	0.00196	0.00699	0.00114	0.00100	0.00405	0.00251	0.00080	0.00008	0.00095	0.00051	0.00030	0.00419	0.03895	0.01478	0.01202	0.00033	0.00124	0.00185	0.00057	0.00047	0.00140	0.00066	0.00059	0.00022	0.00067	0.00170	0.00013	0.02902	0.14952	0.30775	0.08618	0.00048	0.00104	0.00386	0.00030	0.00042	0.00272	0.00088	0.00061	0.00021	0.00110	0.00112	0.00016	0.00301	0.01224	0.03613	0.00484	0.00290	0.00063	0.00099	0.00177	0.00076	0.00101	0.00261	0.00184	0.00086	0.00925	0.01592	0.21391	0.00427
Node7	196	CCC	0.01397	0.01296	0.02308	0.01028	0.00835	0.01427	0.00457	0.00559	0.00063	0.00921	0.00101	0.00449	0.00177	0.00679	0.00187	0.00341	0.00214	0.00336	0.00298	0.00297	0.19280	0.19975	0.07852	0.19802	0.00113	0.00127	0.00280	0.00064	0.00166	0.00771	0.00573	0.00471	0.00607	0.01446	0.01468	0.00499	0.00629	0.01165	0.00158	0.00648	0.00261	0.00727	0.00316	0.00171	0.00208	0.00485	0.00860	0.00361	0.00252	0.00097	0.01162	0.02269	0.00421	0.01678	0.00243	0.00083	0.00116	0.00043	0.00397	0.00212	0.00172
Node7	197	GCC	0.00000	0.00009	0.00003	0.00001	0.00000	0.00032	0.00002	0.00000	0.00000	0.00064	0.00000	0.00001	0.00000	0.00001	0.00000	0.00000	0.00000	0.00002	0.00001	0.00000	0.00000	0.00008	0.00001	0.00000	0.00000	0.00003	0.00000	0.00000	0.00000	0.00004	0.00000	0.00000	0.00000	0.00018	0.00012	0.00000	0.00081	0.97557	0.00387	0.00125	0.00007	0.01482	0.00071	0.00011	0.00000	0.00009	0.00004	0.00000	0.00000	0.00000	0.00001	0.00080	0.00009	0.00002	0.00007	0.00000	0.00000	0.00000	0.00001	0.00000	0.00000
Node7	198	TCC	0.00000	0.00001	0.00000	0.00000	0.00005	0.00016	0.00003	0.00003	0.00000	0.00137	0.00000	0.00012	0.00000	0.00000	0.00000	0.00000	0.00000	0.00000	0.00000	0.00000	0.00000	0.00002	0.00000	0.00000	0.00000	0.00000	0.00000	0.00000	0.00000	0.00000	0.00000	0.00000	0.00000	0.00000	0.00000	0.00000	0.00002	0.00006	0.00000	0.00002	0.00000	0.00000	0.00000	0.00000	0.00000	0.00000	0.00000	0.00000	0.00000	0.00000	0.16862	0.73470	0.02446	0.07030	0.00001	0.00000	0.00000	0.00000	0.00000	0.00000	0.00000
Node7	199	AAG	0.06052	0.00006	0.93746	0.00003	0.00000	0.00001	0.00001	0.00000	0.00004	0.00002	0.00111	0.00000	0.00000	0.00000	0.00000	0.00000	0.00001	0.00000	0.00009	0.00000	0.00000	0.00000	0.00000	0.00000	0.00001	0.00007	0.00030	0.00000	0.00000	0.00000	0.00000	0.00000	0.00002	0.00001	0.00019	0.00000	0.00000	0.00000	0.00000	0.00000	0.00000	0.00000	0.00001	0.00000	0.00000	0.00000	0.00000	0.00000	0.00000	0.00000	0.00000	0.00000	0.00000	0.00000	0.00000	0.00000	0.00000	0.00000	0.00000	0.00000	0.00000
Node7	200	CAA	0.00040	0.00001	0.00007	0.00005	0.00014	0.00001	0.00000	0.00001	0.00001	0.00001	0.00000	0.00002	0.00000	0.00000	0.00001	0.00000	0.99511	0.00000	0.00097	0.00002	0.00003	0.00000	0.00000	0.00001	0.00004	0.00000	0.00000	0.00000	0.00001	0.00000	0.00000	0.00000	0.00021	0.00000	0.00003	0.00001	0.00246	0.00001	0.00000	0.00008	0.00001	0.00000	0.00000	0.00000	0.00001	0.00000	0.00000	0.00000	0.00000	0.00000	0.00017	0.00001	0.00000	0.00004	0.00000	0.00000	0.00000	0.00000	0.00000	0.00000	0.00000
Node7	201	GAA	0.00022	0.00003	0.00022	0.00004	0.00001	0.00001	0.00001	0.00000	0.00000	0.00001	0.00000	0.00001	0.00000	0.00000	0.00000	0.00000	0.00008	0.00000	0.00007	0.00000	0.00000	0.00000	0.00000	0.00000	0.00000	0.00000	0.00001	0.00000	0.00000	0.00000	0.00000	0.00000	0.90078	0.00118	0.09647	0.00076	0.00001	0.00001	0.00000	0.00000	0.00000	0.00000	0.00001	0.00000	0.00000	0.00000	0.00000	0.00000	0.00000	0.00000	0.00001	0.00000	0.00000	0.00000	0.00000	0.00000	0.00000	0.00000	0.00000	0.00000	0.00000
Node7	202	AGC	0.00112	0.01405	0.00633	0.00244	0.00185	0.03543	0.00609	0.00170	0.00002	0.49250	0.00022	0.01802	0.00001	0.00032	0.00013	0.00003	0.00029	0.00137	0.01211	0.00010	0.00006	0.00213	0.00029	0.00009	0.00003	0.00107	0.00080	0.00002	0.00000	0.00036	0.00010	0.00002	0.00243	0.01598	0.02512	0.00077	0.00187	0.18934	0.00403	0.00320	0.00023	0.00749	0.00163	0.00022	0.00003	0.00075	0.00053	0.00005	0.00017	0.00001	0.00500	0.10686	0.02431	0.00916	0.00138	0.00001	0.00017	0.00000	0.00013	0.00002	0.00000
Node7	203	AAA	0.70089	0.00004	0.29810	0.00010	0.00002	0.00000	0.00000	0.00001	0.00017	0.00001	0.00039	0.00001	0.00000	0.00000	0.00000	0.00000	0.00004	0.00000	0.00002	0.00000	0.00000	0.00000	0.00000	0.00000	0.00002	0.00001	0.00004	0.00001	0.00000	0.00000	0.00000	0.00000	0.00005	0.00000	0.00005	0.00000	0.00000	0.00000	0.00000	0.00000	0.00000	0.00000	0.00000	0.00000	0.00000	0.00000	0.00000	0.00000	0.00000	0.00000	0.00000	0.00000	0.00000	0.00000	0.00000	0.00000	0.00000	0.00000	0.00000	0.00000	0.00000
Node7	204	GCT	0.00014	0.00016	0.00029	0.00012	0.00037	0.00093	0.00017	0.00041	0.00000	0.00063	0.00000	0.00032	0.00001	0.00007	0.00003	0.00003	0.00002	0.00003	0.00003	0.00002	0.00401	0.00679	0.00141	0.00502	0.00000	0.00002	0.00001	0.00000	0.00001	0.00011	0.00003	0.00006	0.00015	0.00017	0.00030	0.00005	0.18720	0.26597	0.01332	0.49890	0.00010	0.00029	0.00010	0.00009	0.00012	0.00028	0.00029	0.00025	0.00001	0.00000	0.00194	0.00508	0.00058	0.00328	0.00014	0.00000	0.00009	0.00000	0.00002	0.00001	0.00001
Node7	205	AAG	0.36343	0.00545	0.55114	0.00460	0.00188	0.00227	0.00117	0.00090	0.00160	0.00260	0.00531	0.00109	0.00005	0.00007	0.00014	0.00004	0.00141	0.00048	0.00248	0.00043	0.00925	0.00854	0.00361	0.00585	0.00101	0.00168	0.00503	0.00042	0.00002	0.00004	0.00004	0.00002	0.00273	0.00157	0.00687	0.00049	0.00032	0.00067	0.00013	0.00023	0.00012	0.00022	0.00027	0.00002	0.00006	0.00006	0.00019	0.00005	0.00004	0.00002	0.00114	0.00134	0.00045	0.00086	0.00001	0.00001	0.00001	0.00001	0.00001	0.00004	0.00001
Node7	206	CCA	0.00045	0.00038	0.00050	0.00025	0.00873	0.00543	0.00186	0.00255	0.00001	0.00088	0.00001	0.00028	0.00003	0.00005	0.00002	0.00002	0.00010	0.00005	0.00006	0.00003	0.44553	0.29604	0.03940	0.18594	0.00002	0.00002	0.00006	0.00000	0.00002	0.00006	0.00002	0.00002	0.00018	0.00025	0.00017	0.00004	0.00040	0.00048	0.00003	0.00016	0.00002	0.00006	0.00001	0.00000	0.00006	0.00008	0.00006	0.00003	0.00001	0.00000	0.00274	0.00379	0.00040	0.00217	0.00001	0.00000	0.00001	0.00000	0.00001	0.00000	0.00000
Node7	207	AAA	0.89979	0.00002	0.09949	0.00009	0.00002	0.00000	0.00000	0.00000	0.00017	0.00000	0.00018	0.00001	0.00000	0.00000	0.00000	0.00000	0.00004	0.00000	0.00001	0.00000	0.00000	0.00000	0.00000	0.00000	0.00003	0.00001	0.00002	0.00001	0.00000	0.00000	0.00000	0.00000	0.00005	0.00000	0.00002	0.00000	0.00000	0.00000	0.00000	0.00000	0.00000	0.00000	0.00000	0.00000	0.00000	0.00000	0.00000	0.00000	0.00000	0.00000	0.00001	0.00000	0.00000	0.00000	0.00000	0.00000	0.00000	0.00000	0.00000	0.00000	0.00000
Node7	208	GCA	0.00000	0.00000	0.00000	0.00000	0.00000	0.00000	0.00000	0.00000	0.00000	0.00000	0.00000	0.00000	0.00000	0.00000	0.00000	0.00000	0.00000	0.00000	0.00000	0.00000	0.00000	0.00000	0.00000	0.00000	0.00000	0.00000	0.00000	0.00000	0.00000	0.00000	0.00000	0.00000	0.00000	0.00000	0.00000	0.00000	0.99767	0.00018	0.00008	0.00205	0.00000	0.00000	0.00000	0.00000	0.00000	0.00000	0.00000	0.00000	0.00000	0.00000	0.00001	0.00000	0.00000	0.00000	0.00000	0.00000	0.00000	0.00000	0.00000	0.00000	0.00000
Node7	209	CTC	0.00669	0.01022	0.01592	0.00584	0.00565	0.01847	0.00567	0.00415	0.00043	0.00573	0.00109	0.00192	0.01105	0.08551	0.02013	0.03128	0.00116	0.00449	0.00359	0.00237	0.00245	0.00630	0.00172	0.00277	0.00085	0.00181	0.00342	0.00057	0.02156	0.17441	0.13572	0.07748	0.00255	0.00729	0.01004	0.00200	0.00258	0.01324	0.00148	0.00304	0.00151	0.00620	0.00299	0.00113	0.00828	0.03066	0.06428	0.01460	0.01136	0.00242	0.00238	0.00803	0.00168	0.00354	0.00922	0.00324	0.00320	0.00671	0.04109	0.05381	0.01099
Node7	210	TGG	0.00734	0.00817	0.01767	0.00553	0.00335	0.00752	0.00369	0.00210	0.00081	0.00482	0.00242	0.00203	0.00316	0.01612	0.00679	0.00653	0.00085	0.00511	0.00302	0.00299	0.00163	0.00263	0.00128	0.00155	0.00124	0.00167	0.00653	0.00056	0.00208	0.01503	0.01965	0.00624	0.00267	0.00662	0.01217	0.00197	0.00137	0.00429	0.00115	0.00139	0.00283	0.00694	0.00611	0.00163	0.00262	0.00769	0.02113	0.00410	0.02980	0.00939	0.00256	0.00589	0.00188	0.00314	0.00626	0.61847	0.00286	0.00124	0.03967	0.01036	0.01371
Node7	211	GCT	0.01740	0.01848	0.03167	0.01707	0.01499	0.02270	0.00733	0.01255	0.00085	0.01310	0.00151	0.01053	0.00450	0.01762	0.00701	0.01159	0.00239	0.00323	0.00296	0.00338	0.00724	0.00846	0.00234	0.00859	0.00077	0.00143	0.00218	0.00080	0.00200	0.01202	0.00955	0.00896	0.00918	0.01385	0.02103	0.00664	0.09208	0.08717	0.00948	0.24201	0.00947	0.01462	0.00974	0.00776	0.00787	0.01338	0.02996	0.01723	0.00389	0.00220	0.01646	0.02969	0.00564	0.02763	0.01100	0.00118	0.00771	0.00099	0.00739	0.00478	0.00474
Node7	212	CAA	0.06431	0.03690	0.08748	0.03591	0.01657	0.01663	0.00652	0.00770	0.00370	0.01142	0.00435	0.00776	0.00382	0.00928	0.00688	0.00536	0.27198	0.01064	0.06315	0.01312	0.00849	0.00672	0.00216	0.00609	0.00838	0.00315	0.00765	0.00305	0.00321	0.00920	0.00850	0.00701	0.02898	0.02189	0.04838	0.01142	0.00818	0.00730	0.00113	0.00478	0.00605	0.00790	0.00576	0.00246	0.00367	0.00495	0.01259	0.00429	0.00484	0.00284	0.01041	0.01270	0.00294	0.01026	0.00329	0.00144	0.00180	0.00130	0.00462	0.00430	0.00242
Node7	213	CTG	0.00722	0.00832	0.01802	0.00488	0.00510	0.01510	0.00574	0.00354	0.00044	0.00450	0.00124	0.00156	0.01045	0.08101	0.02313	0.02881	0.00112	0.00384	0.00415	0.00202	0.00209	0.00493	0.00177	0.00221	0.00083	0.00185	0.00383	0.00052	0.02129	0.14107	0.18904	0.06276	0.00283	0.00600	0.01192	0.00170	0.00235	0.00993	0.00189	0.00251	0.00146	0.00506	0.00314	0.00099	0.00921	0.03114	0.07583	0.01528	0.00966	0.00208	0.00206	0.00621	0.00154	0.00289	0.00769	0.00439	0.00267	0.00663	0.03620	0.06469	0.00964
Node7	214	TTT	0.00679	0.00866	0.01143	0.00750	0.00452	0.00969	0.00294	0.00401	0.00051	0.00409	0.00085	0.00237	0.00895	0.03267	0.01194	0.02038	0.00097	0.00447	0.00155	0.00419	0.00186	0.00339	0.00084	0.00272	0.00045	0.00077	0.00120	0.00044	0.00626	0.03474	0.02930	0.02348	0.00234	0.00450	0.00612	0.00190	0.00247	0.00636	0.00064	0.00379	0.00182	0.00397	0.00215	0.00136	0.00547	0.01273	0.02722	0.01056	0.03397	0.01713	0.00361	0.00855	0.00157	0.00671	0.00734	0.00933	0.00406	0.00414	0.23984	0.01801	0.29844
Node7	215	ATG	0.01675	0.01467	0.03750	0.01008	0.01179	0.02066	0.00907	0.00669	0.00115	0.00717	0.00302	0.00325	0.01568	0.06298	0.28099	0.03015	0.00222	0.00357	0.00560	0.00292	0.00203	0.00354	0.00141	0.00211	0.00093	0.00143	0.00380	0.00057	0.00918	0.05129	0.05671	0.02657	0.00458	0.00784	0.01792	0.00279	0.00486	0.00904	0.00183	0.00453	0.00252	0.00585	0.00522	0.00149	0.00932	0.02322	0.06434	0.01456	0.00852	0.00265	0.00352	0.00790	0.00228	0.00452	0.00782	0.00372	0.00328	0.00408	0.02598	0.03075	0.00963
Node7	216	TCT	0.02143	0.03527	0.03626	0.03075	0.02712	0.04097	0.01305	0.01965	0.00124	0.03636	0.00200	0.02745	0.00278	0.01102	0.00437	0.00595	0.00321	0.00561	0.00385	0.00576	0.01061	0.01383	0.00330	0.01255	0.00106	0.00169	0.00273	0.00108	0.00144	0.00874	0.00686	0.00491	0.00889	0.02198	0.02105	0.01072	0.01441	0.02049	0.00216	0.01727	0.00597	0.01342	0.00705	0.00491	0.00315	0.00701	0.01372	0.00583	0.00612	0.00295	0.07128	0.13150	0.02510	0.14097	0.01213	0.00167	0.00699	0.00093	0.00950	0.00467	0.00524
Node7	217	GGC	0.01256	0.02894	0.02592	0.02459	0.00529	0.01150	0.00368	0.00402	0.00090	0.01589	0.00197	0.00960	0.00127	0.00559	0.00257	0.00277	0.00137	0.00337	0.00295	0.00296	0.00278	0.00494	0.00164	0.00326	0.00080	0.00139	0.00285	0.00065	0.00069	0.00498	0.00419	0.00260	0.00629	0.02201	0.02042	0.00891	0.00729	0.01334	0.00182	0.00862	0.11776	0.20025	0.12928	0.19770	0.00170	0.00400	0.00897	0.00289	0.00248	0.00104	0.00530	0.01253	0.00308	0.00872	0.00499	0.00154	0.00258	0.00032	0.00388	0.00193	0.00189
Node7	218	CAG	0.04282	0.03779	0.11042	0.02191	0.00891	0.02349	0.00992	0.00562	0.00206	0.01640	0.00636	0.00516	0.00245	0.01437	0.00913	0.00539	0.03324	0.01459	0.21361	0.00908	0.00435	0.00869	0.00328	0.00394	0.00387	0.00632	0.01662	0.00210	0.00208	0.01494	0.01658	0.00612	0.02181	0.03738	0.09165	0.01040	0.00323	0.01307	0.00248	0.00312	0.00459	0.01433	0.00981	0.00280	0.00296	0.00853	0.02345	0.00450	0.00715	0.00187	0.00465	0.01467	0.00436	0.00649	0.00432	0.00270	0.00165	0.00073	0.00729	0.00638	0.00204
Node7	219	CGA	0.07040	0.01796	0.10895	0.01398	0.00821	0.01176	0.00545	0.00419	0.03760	0.01043	0.03502	0.00532	0.00247	0.00767	0.00410	0.00372	0.01197	0.00882	0.01051	0.00883	0.00596	0.00662	0.00225	0.00472	0.24567	0.03157	0.08552	0.04566	0.00260	0.00964	0.00905	0.00617	0.01069	0.01180	0.03090	0.00413	0.00332	0.00547	0.00125	0.00221	0.00453	0.00821	0.00637	0.00207	0.00242	0.00435	0.01196	0.00293	0.00373	0.00146	0.00471	0.00770	0.00221	0.00486	0.00451	0.00300	0.00218	0.00078	0.00388	0.00396	0.00160
Node7	220	CTG	0.00722	0.00832	0.01802	0.00488	0.00510	0.01510	0.00574	0.00354	0.00044	0.00450	0.00124	0.00156	0.01045	0.08101	0.02313	0.02881	0.00112	0.00384	0.00415	0.00202	0.00209	0.00493	0.00177	0.00221	0.00083	0.00185	0.00383	0.00052	0.02129	0.14107	0.18904	0.06276	0.00283	0.00600	0.01192	0.00170	0.00235	0.00993	0.00189	0.00251	0.00146	0.00506	0.00314	0.00099	0.00921	0.03114	0.07583	0.01528	0.00966	0.00208	0.00206	0.00621	0.00154	0.00289	0.00769	0.00439	0.00267	0.00663	0.03620	0.06469	0.00964
Node7	221	CGC	0.04907	0.03264	0.13221	0.01766	0.00829	0.02723	0.00842	0.00561	0.00668	0.01628	0.01571	0.00486	0.00228	0.01547	0.00491	0.00536	0.00350	0.01385	0.01335	0.00644	0.00345	0.00906	0.00338	0.00346	0.02455	0.17158	0.07668	0.02720	0.00179	0.01589	0.01563	0.00577	0.01015	0.02913	0.04464	0.00721	0.00296	0.01746	0.00197	0.00318	0.00405	0.01677	0.00820	0.00278	0.00246	0.00932	0.01882	0.00400	0.00889	0.00185	0.00407	0.01487	0.00338	0.00602	0.00741	0.00316	0.00250	0.00061	0.00852	0.00519	0.00213
Node9	1	TTG	0.00000	0.00000	0.00000	0.00000	0.00000	0.00000	0.00000	0.00000	0.00000	0.00000	0.00000	0.00000	0.00000	0.00006	0.00009	0.00002	0.00000	0.00000	0.00000	0.00000	0.00000	0.00000	0.00000	0.00000	0.00000	0.00000	0.00000	0.00000	0.00931	0.01818	0.10241	0.04274	0.00000	0.00000	0.00000	0.00000	0.00000	0.00000	0.00000	0.00000	0.00000	0.00000	0.00000	0.00000	0.00000	0.00001	0.00003	0.00000	0.00000	0.00000	0.00000	0.00000	0.00000	0.00000	0.00000	0.00000	0.00000	0.00154	0.00001	0.82558	0.00000
Node9	2	GAG	0.00000	0.00000	0.00001	0.00000	0.00000	0.00000	0.00000	0.00000	0.00000	0.00000	0.00000	0.00000	0.00000	0.00000	0.00000	0.00000	0.00000	0.00000	0.00001	0.00000	0.00000	0.00000	0.00000	0.00000	0.00000	0.00000	0.00000	0.00000	0.00000	0.00000	0.00000	0.00000	0.00159	0.00003	0.99836	0.00000	0.00000	0.00000	0.00000	0.00000	0.00000	0.00000	0.00000	0.00000	0.00000	0.00000	0.00000	0.00000	0.00000	0.00000	0.00000	0.00000	0.00000	0.00000	0.00000	0.00000	0.00000	0.00000	0.00000	0.00000	0.00000
Node9	3	GTG	0.00000	0.00000	0.00000	0.00000	0.00000	0.00000	0.00000	0.00000	0.00000	0.00000	0.00000	0.00000	0.00009	0.00044	0.00001	0.00010	0.00000	0.00000	0.00000	0.00000	0.00000	0.00000	0.00000	0.00000	0.00000	0.00000	0.00000	0.00000	0.00000	0.00001	0.00001	0.00000	0.00000	0.00000	0.00000	0.00000	0.00000	0.00000	0.00000	0.00000	0.00000	0.00000	0.00000	0.00000	0.33644	0.08497	0.55705	0.02087	0.00000	0.00000	0.00000	0.00000	0.00000	0.00000	0.00000	0.00000	0.00000	0.00000	0.00000	0.00000	0.00000
Node9	4	TCA	0.00012	0.00019	0.00003	0.00027	0.02116	0.00401	0.00180	0.00480	0.00001	0.02388	0.00000	0.02278	0.00000	0.00000	0.00000	0.00000	0.00002	0.00000	0.00000	0.00000	0.00003	0.00002	0.00000	0.00001	0.00000	0.00000	0.00000	0.00000	0.00000	0.00000	0.00000	0.00000	0.00003	0.00001	0.00001	0.00001	0.00021	0.00008	0.00000	0.00008	0.00002	0.00001	0.00000	0.00000	0.00000	0.00000	0.00000	0.00000	0.00000	0.00000	0.68808	0.10579	0.03850	0.08799	0.00001	0.00000	0.00001	0.00000	0.00000	0.00000	0.00000
Node9	5	ACA	0.00002	0.00000	0.00006	0.00000	0.31956	0.01219	0.23595	0.00662	0.00000	0.00001	0.00001	0.00001	0.00228	0.00065	0.00056	0.00033	0.00000	0.00000	0.00000	0.00000	0.00000	0.00000	0.00000	0.00000	0.00000	0.00000	0.00000	0.00000	0.00002	0.00001	0.00003	0.00000	0.00001	0.00000	0.00001	0.00000	0.00051	0.00004	0.00002	0.00002	0.00000	0.00000	0.00000	0.00000	0.29426	0.00523	0.11637	0.00511	0.00000	0.00000	0.00003	0.00001	0.00002	0.00001	0.00001	0.00000	0.00000	0.00000	0.00000	0.00001	0.00000
Node9	6	GGG	0.00000	0.00000	0.00000	0.00000	0.00000	0.00000	0.00000	0.00000	0.00000	0.00000	0.00000	0.00000	0.00000	0.00000	0.00000	0.00000	0.00000	0.00000	0.00000	0.00000	0.00000	0.00000	0.00000	0.00000	0.00000	0.00000	0.00000	0.00000	0.00000	0.00000	0.00000	0.00000	0.00000	0.00000	0.00000	0.00000	0.00000	0.00000	0.00000	0.00000	0.06480	0.00432	0.92847	0.00240	0.00000	0.00000	0.00000	0.00000	0.00000	0.00000	0.00000	0.00000	0.00000	0.00000	0.00000	0.00000	0.00000	0.00000	0.00000	0.00000	0.00000
Node9	7	AAG	0.14006	0.00001	0.85938	0.00001	0.00000	0.00000	0.00000	0.00000	0.00003	0.00000	0.00037	0.00000	0.00000	0.00000	0.00000	0.00000	0.00000	0.00000	0.00002	0.00000	0.00000	0.00000	0.00000	0.00000	0.00000	0.00001	0.00006	0.00000	0.00000	0.00000	0.00000	0.00000	0.00000	0.00000	0.00003	0.00000	0.00000	0.00000	0.00000	0.00000	0.00000	0.00000	0.00000	0.00000	0.00000	0.00000	0.00000	0.00000	0.00000	0.00000	0.00000	0.00000	0.00000	0.00000	0.00000	0.00000	0.00000	0.00000	0.00000	0.00000	0.00000
Node9	8	GTT	0.00000	0.00000	0.00000	0.00000	0.00002	0.00016	0.00009	0.00007	0.00000	0.00000	0.00000	0.00000	0.00032	0.00581	0.00006	0.00211	0.00000	0.00000	0.00000	0.00000	0.00000	0.00000	0.00000	0.00000	0.00000	0.00000	0.00000	0.00000	0.00001	0.00021	0.00019	0.00008	0.00000	0.00000	0.00001	0.00000	0.00012	0.00085	0.00015	0.00025	0.00000	0.00000	0.00000	0.00000	0.03996	0.27490	0.29331	0.38119	0.00000	0.00000	0.00000	0.00000	0.00000	0.00000	0.00003	0.00000	0.00002	0.00000	0.00002	0.00005	0.00000
Node9	9	CAT	0.00004	0.00031	0.00002	0.00238	0.00001	0.00001	0.00000	0.00006	0.00000	0.00002	0.00000	0.00030	0.00000	0.00000	0.00000	0.00000	0.00004	0.01374	0.00001	0.98161	0.00000	0.00000	0.00000	0.00002	0.00000	0.00000	0.00000	0.00001	0.00000	0.00000	0.00000	0.00000	0.00000	0.00001	0.00000	0.00002	0.00000	0.00000	0.00000	0.00001	0.00000	0.00000	0.00000	0.00000	0.00000	0.00000	0.00000	0.00000	0.00000	0.00003	0.00004	0.00005	0.00001	0.00123	0.00000	0.00000	0.00000	0.00000	0.00000	0.00000	0.00000
Node9	10	TTT	0.00001	0.00004	0.00001	0.00008	0.00026	0.00064	0.00008	0.00088	0.00000	0.00011	0.00000	0.00017	0.00009	0.00022	0.00028	0.00023	0.00000	0.00005	0.00000	0.00006	0.00000	0.00002	0.00000	0.00003	0.00000	0.00000	0.00000	0.00000	0.00007	0.00052	0.00015	0.00049	0.00000	0.00000	0.00000	0.00000	0.00003	0.00013	0.00000	0.00014	0.00000	0.00000	0.00000	0.00000	0.00006	0.00013	0.00011	0.00020	0.00145	0.00102	0.00138	0.00387	0.00027	0.00807	0.00011	0.00008	0.00014	0.00008	0.27913	0.00040	0.69872
Node9	11	ATT	0.00000	0.00000	0.00000	0.00000	0.00001	0.00000	0.00000	0.00003	0.00000	0.00000	0.00000	0.00000	0.25123	0.02916	0.00009	0.57375	0.00000	0.00000	0.00000	0.00000	0.00000	0.00000	0.00000	0.00000	0.00000	0.00000	0.00000	0.00000	0.00006	0.00005	0.00003	0.00032	0.00000	0.00000	0.00000	0.00000	0.00000	0.00000	0.00000	0.00000	0.00000	0.00000	0.00000	0.00000	0.01342	0.00279	0.00642	0.12252	0.00000	0.00000	0.00000	0.00000	0.00000	0.00000	0.00000	0.00000	0.00000	0.00005	0.00000	0.00005	0.00002
Node9	12	GAA	0.00018	0.00003	0.00038	0.00003	0.00001	0.00001	0.00001	0.00000	0.00000	0.00002	0.00001	0.00001	0.00000	0.00000	0.00000	0.00000	0.00007	0.00002	0.00018	0.00001	0.00000	0.00000	0.00000	0.00000	0.00000	0.00000	0.00002	0.00000	0.00000	0.00000	0.00000	0.00000	0.59488	0.00098	0.40272	0.00032	0.00000	0.00002	0.00000	0.00000	0.00000	0.00000	0.00001	0.00000	0.00000	0.00000	0.00000	0.00000	0.00001	0.00001	0.00000	0.00001	0.00000	0.00000	0.00000	0.00000	0.00000	0.00000	0.00000	0.00000	0.00000
Node9	13	GTG	0.00000	0.00000	0.00002	0.00000	0.00004	0.00004	0.00032	0.00001	0.00000	0.00000	0.00000	0.00000	0.00020	0.00037	0.00024	0.00020	0.00000	0.00000	0.00000	0.00000	0.00000	0.00000	0.00000	0.00000	0.00000	0.00000	0.00000	0.00000	0.00001	0.00003	0.00005	0.00001	0.00000	0.00000	0.00002	0.00000	0.02853	0.00395	0.00325	0.00502	0.00000	0.00000	0.00001	0.00000	0.04802	0.01557	0.86744	0.02653	0.00000	0.00000	0.00000	0.00000	0.00001	0.00000	0.00003	0.00000	0.00001	0.00000	0.00000	0.00002	0.00000
Node9	14	ATG	0.00000	0.00000	0.00000	0.00000	0.00000	0.00000	0.00000	0.00000	0.00000	0.00000	0.00000	0.00000	0.00002	0.00004	0.99969	0.00002	0.00000	0.00000	0.00000	0.00000	0.00000	0.00000	0.00000	0.00000	0.00000	0.00000	0.00000	0.00000	0.00001	0.00003	0.00007	0.00001	0.00000	0.00000	0.00000	0.00000	0.00000	0.00000	0.00000	0.00000	0.00000	0.00000	0.00000	0.00000	0.00000	0.00000	0.00003	0.00000	0.00000	0.00000	0.00000	0.00000	0.00000	0.00000	0.00000	0.00000	0.00000	0.00000	0.00000	0.00006	0.00000
Node9	15	AAT	0.00001	0.30145	0.00001	0.69847	0.00000	0.00000	0.00000	0.00000	0.00000	0.00002	0.00000	0.00002	0.00000	0.00000	0.00000	0.00000	0.00000	0.00000	0.00000	0.00000	0.00000	0.00000	0.00000	0.00000	0.00000	0.00000	0.00000	0.00000	0.00000	0.00000	0.00000	0.00000	0.00000	0.00001	0.00000	0.00001	0.00000	0.00000	0.00000	0.00000	0.00000	0.00000	0.00000	0.00000	0.00000	0.00000	0.00000	0.00000	0.00000	0.00000	0.00000	0.00000	0.00000	0.00000	0.00000	0.00000	0.00000	0.00000	0.00000	0.00000	0.00000
Node9	16	GGA	0.00000	0.00000	0.00000	0.00000	0.00000	0.00000	0.00000	0.00000	0.00000	0.00000	0.00000	0.00000	0.00000	0.00000	0.00000	0.00000	0.00000	0.00000	0.00000	0.00000	0.00000	0.00000	0.00000	0.00000	0.00000	0.00000	0.00000	0.00000	0.00000	0.00000	0.00000	0.00000	0.00000	0.00000	0.00000	0.00000	0.00000	0.00000	0.00000	0.00000	0.91280	0.03692	0.03885	0.01142	0.00000	0.00000	0.00000	0.00000	0.00000	0.00000	0.00000	0.00000	0.00000	0.00000	0.00000	0.00000	0.00000	0.00000	0.00000	0.00000	0.00000
Node9	17	AGC	0.00002	0.00059	0.00004	0.00021	0.00028	0.00195	0.00033	0.00037	0.00000	0.68558	0.00000	0.17727	0.00000	0.00000	0.00000	0.00000	0.00000	0.00001	0.00001	0.00000	0.00000	0.00003	0.00000	0.00000	0.00000	0.00000	0.00000	0.00000	0.00000	0.00000	0.00000	0.00000	0.00000	0.00007	0.00001	0.00001	0.00000	0.00015	0.00000	0.00002	0.00000	0.00005	0.00001	0.00001	0.00000	0.00000	0.00000	0.00000	0.00000	0.00000	0.00978	0.09146	0.01124	0.02043	0.00003	0.00000	0.00001	0.00000	0.00000	0.00000	0.00000
Node9	18	TCT	0.00016	0.00021	0.00004	0.00133	0.01977	0.00181	0.00075	0.00947	0.00000	0.00161	0.00000	0.00983	0.00000	0.00000	0.00000	0.00000	0.00005	0.00000	0.00000	0.00001	0.00007	0.00002	0.00000	0.00009	0.00000	0.00000	0.00000	0.00000	0.00000	0.00000	0.00000	0.00000	0.00012	0.00005	0.00002	0.00023	0.00051	0.00005	0.00000	0.00033	0.00001	0.00000	0.00000	0.00000	0.00000	0.00000	0.00000	0.00000	0.00000	0.00000	0.33959	0.06907	0.00928	0.53547	0.00000	0.00000	0.00002	0.00000	0.00000	0.00000	0.00000
Node9	19	GTG	0.00000	0.00000	0.00000	0.00000	0.00000	0.00001	0.00003	0.00000	0.00000	0.00000	0.00000	0.00000	0.00010	0.00817	0.00003	0.00044	0.00000	0.00000	0.00000	0.00000	0.00000	0.00000	0.00000	0.00000	0.00000	0.00000	0.00000	0.00000	0.00000	0.00009	0.00026	0.00000	0.00000	0.00000	0.00000	0.00000	0.00000	0.00001	0.00001	0.00000	0.00000	0.00000	0.00000	0.00000	0.00712	0.11287	0.86242	0.00841	0.00000	0.00000	0.00000	0.00000	0.00000	0.00000	0.00000	0.00000	0.00000	0.00000	0.00001	0.00002	0.00000
Node9	20	CTT	0.00000	0.00000	0.00000	0.00000	0.00000	0.00000	0.00000	0.00000	0.00000	0.00000	0.00000	0.00000	0.00002	0.00030	0.00029	0.00017	0.00000	0.00000	0.00000	0.00000	0.00000	0.00000	0.00000	0.00000	0.00000	0.00000	0.00000	0.00000	0.03316	0.09209	0.19784	0.36693	0.00000	0.00000	0.00000	0.00000	0.00000	0.00000	0.00000	0.00000	0.00000	0.00000	0.00000	0.00000	0.00001	0.00003	0.00009	0.00002	0.00000	0.00000	0.00000	0.00000	0.00000	0.00000	0.00000	0.00000	0.00000	0.00419	0.00005	0.30478	0.00003
Node9	21	TTA	0.00000	0.00000	0.00000	0.00000	0.00000	0.00000	0.00000	0.00000	0.00000	0.00000	0.00000	0.00000	0.00000	0.00000	0.00000	0.00000	0.00000	0.00000	0.00000	0.00000	0.00000	0.00000	0.00000	0.00000	0.00000	0.00000	0.00000	0.00000	0.00149	0.00005	0.00012	0.00068	0.00000	0.00000	0.00000	0.00000	0.00000	0.00000	0.00000	0.00000	0.00000	0.00000	0.00000	0.00000	0.00000	0.00000	0.00000	0.00000	0.00000	0.00000	0.00000	0.00000	0.00000	0.00000	0.00000	0.00000	0.00000	0.98093	0.00000	0.01672	0.00000
Node9	22	CCC	0.00000	0.00000	0.00000	0.00000	0.00000	0.00000	0.00000	0.00000	0.00000	0.00000	0.00000	0.00000	0.00000	0.00000	0.00000	0.00000	0.00000	0.00000	0.00000	0.00000	0.00238	0.96475	0.00180	0.03107	0.00000	0.00000	0.00000	0.00000	0.00000	0.00000	0.00000	0.00000	0.00000	0.00000	0.00000	0.00000	0.00000	0.00000	0.00000	0.00000	0.00000	0.00000	0.00000	0.00000	0.00000	0.00000	0.00000	0.00000	0.00000	0.00000	0.00000	0.00000	0.00000	0.00000	0.00000	0.00000	0.00000	0.00000	0.00000	0.00000	0.00000
Node9	23	TGC	0.00000	0.00000	0.00000	0.00000	0.00000	0.00000	0.00000	0.00000	0.00000	0.00000	0.00000	0.00000	0.00000	0.00000	0.00000	0.00000	0.00000	0.00000	0.00000	0.00000	0.00000	0.00000	0.00000	0.00000	0.00000	0.00000	0.00000	0.00000	0.00000	0.00000	0.00000	0.00000	0.00000	0.00000	0.00000	0.00000	0.00000	0.00000	0.00000	0.00000	0.00000	0.00000	0.00000	0.00000	0.00000	0.00000	0.00000	0.00000	0.00000	0.00000	0.00000	0.00000	0.00000	0.00000	0.98985	0.00000	0.01015	0.00000	0.00000	0.00000	0.00000
Node9	24	ACA	0.00000	0.00000	0.00000	0.00000	0.45065	0.10479	0.02024	0.42419	0.00000	0.00002	0.00000	0.00002	0.00000	0.00000	0.00000	0.00000	0.00000	0.00000	0.00000	0.00000	0.00000	0.00000	0.00000	0.00000	0.00000	0.00000	0.00000	0.00000	0.00000	0.00000	0.00000	0.00000	0.00000	0.00000	0.00000	0.00000	0.00000	0.00000	0.00000	0.00000	0.00000	0.00000	0.00000	0.00000	0.00000	0.00000	0.00000	0.00000	0.00000	0.00000	0.00003	0.00002	0.00000	0.00002	0.00000	0.00000	0.00000	0.00000	0.00000	0.00000	0.00000
Node9	25	TAC	0.00000	0.00000	0.00000	0.00000	0.00000	0.00000	0.00000	0.00000	0.00000	0.00000	0.00000	0.00000	0.00000	0.00000	0.00000	0.00000	0.00000	0.00000	0.00000	0.00000	0.00000	0.00000	0.00000	0.00000	0.00000	0.00000	0.00000	0.00000	0.00000	0.00000	0.00000	0.00000	0.00000	0.00000	0.00000	0.00000	0.00000	0.00000	0.00000	0.00000	0.00000	0.00000	0.00000	0.00000	0.00000	0.00000	0.00000	0.00000	0.99911	0.00060	0.00000	0.00000	0.00000	0.00000	0.00000	0.00000	0.00000	0.00000	0.00029	0.00000	0.00000
Node9	26	AGC	0.00011	0.00177	0.00028	0.00082	0.00288	0.02043	0.00271	0.00433	0.00000	0.30582	0.00001	0.16229	0.00000	0.00002	0.00001	0.00001	0.00001	0.00006	0.00004	0.00002	0.00001	0.00027	0.00001	0.00008	0.00000	0.00003	0.00001	0.00000	0.00000	0.00002	0.00000	0.00000	0.00006	0.00038	0.00019	0.00008	0.00121	0.04286	0.00033	0.00950	0.00003	0.00049	0.00011	0.00007	0.00000	0.00005	0.00001	0.00002	0.00001	0.00000	0.03730	0.25019	0.02870	0.12573	0.00043	0.00000	0.00019	0.00000	0.00001	0.00000	0.00000
Node9	27	AGC	0.00000	0.00005	0.00000	0.00000	0.00000	0.00041	0.00003	0.00000	0.00000	0.97776	0.00000	0.00161	0.00000	0.00000	0.00000	0.00000	0.00000	0.00000	0.00000	0.00000	0.00000	0.00000	0.00000	0.00000	0.00000	0.00000	0.00000	0.00000	0.00000	0.00000	0.00000	0.00000	0.00000	0.00001	0.00000	0.00000	0.00000	0.00003	0.00000	0.00000	0.00000	0.00001	0.00000	0.00000	0.00000	0.00000	0.00000	0.00000	0.00000	0.00000	0.00006	0.01864	0.00126	0.00010	0.00000	0.00000	0.00000	0.00000	0.00000	0.00000	0.00000
Node9	28	TGC	0.00000	0.00000	0.00000	0.00000	0.00000	0.00000	0.00000	0.00000	0.00000	0.00000	0.00000	0.00000	0.00000	0.00000	0.00000	0.00000	0.00000	0.00000	0.00000	0.00000	0.00000	0.00000	0.00000	0.00000	0.00000	0.00000	0.00000	0.00000	0.00000	0.00000	0.00000	0.00000	0.00000	0.00000	0.00000	0.00000	0.00000	0.00000	0.00000	0.00000	0.00000	0.00000	0.00000	0.00000	0.00000	0.00000	0.00000	0.00000	0.00000	0.00000	0.00000	0.00000	0.00000	0.00000	0.67253	0.00000	0.32747	0.00000	0.00000	0.00000	0.00000
Node9	29	ATT	0.00000	0.00000	0.00000	0.00000	0.00000	0.00000	0.00000	0.00000	0.00000	0.00000	0.00000	0.00000	0.00175	0.02962	0.00000	0.96849	0.00000	0.00000	0.00000	0.00000	0.00000	0.00000	0.00000	0.00000	0.00000	0.00000	0.00000	0.00000	0.00000	0.00000	0.00000	0.00001	0.00000	0.00000	0.00000	0.00000	0.00000	0.00000	0.00000	0.00000	0.00000	0.00000	0.00000	0.00000	0.00001	0.00002	0.00003	0.00006	0.00000	0.00000	0.00000	0.00000	0.00000	0.00000	0.00000	0.00000	0.00000	0.00000	0.00000	0.00000	0.00000
Node9	30	GGC	0.00000	0.00000	0.00000	0.00000	0.00000	0.00000	0.00000	0.00000	0.00000	0.00000	0.00000	0.00000	0.00000	0.00000	0.00000	0.00000	0.00000	0.00000	0.00000	0.00000	0.00000	0.00000	0.00000	0.00000	0.00000	0.00000	0.00000	0.00000	0.00000	0.00000	0.00000	0.00000	0.00000	0.00000	0.00000	0.00000	0.00000	0.00000	0.00000	0.00000	0.00004	0.99860	0.00109	0.00027	0.00000	0.00000	0.00000	0.00000	0.00000	0.00000	0.00000	0.00000	0.00000	0.00000	0.00000	0.00000	0.00000	0.00000	0.00000	0.00000	0.00000
Node9	31	ATT	0.00000	0.00000	0.00000	0.00000	0.00000	0.00000	0.00000	0.00000	0.00000	0.00000	0.00000	0.00000	0.01162	0.08758	0.00009	0.89700	0.00000	0.00000	0.00000	0.00000	0.00000	0.00000	0.00000	0.00000	0.00000	0.00000	0.00000	0.00000	0.00004	0.00026	0.00011	0.00050	0.00000	0.00000	0.00000	0.00000	0.00000	0.00000	0.00000	0.00000	0.00000	0.00000	0.00000	0.00000	0.00018	0.00042	0.00062	0.00105	0.00000	0.00000	0.00000	0.00000	0.00000	0.00000	0.00000	0.00000	0.00000	0.00003	0.00010	0.00010	0.00030
Node9	32	AAG	0.12502	0.00050	0.78673	0.00024	0.00003	0.00008	0.00013	0.00001	0.00011	0.00017	0.00252	0.00002	0.00000	0.00000	0.00002	0.00000	0.00257	0.00007	0.06150	0.00004	0.00000	0.00001	0.00001	0.00000	0.00007	0.00037	0.00258	0.00002	0.00000	0.00000	0.00000	0.00000	0.00206	0.00022	0.01472	0.00004	0.00000	0.00002	0.00001	0.00000	0.00000	0.00001	0.00003	0.00000	0.00000	0.00000	0.00001	0.00000	0.00000	0.00000	0.00001	0.00001	0.00002	0.00000	0.00000	0.00000	0.00000	0.00000	0.00000	0.00000	0.00000
Node9	33	AAC	0.00131	0.83434	0.00280	0.15059	0.00006	0.00024	0.00006	0.00004	0.00082	0.00251	0.00056	0.00047	0.00000	0.00000	0.00000	0.00000	0.00004	0.00020	0.00008	0.00007	0.00000	0.00001	0.00000	0.00000	0.00001	0.00010	0.00003	0.00001	0.00000	0.00000	0.00000	0.00000	0.00008	0.00433	0.00023	0.00066	0.00000	0.00002	0.00000	0.00000	0.00002	0.00009	0.00002	0.00000	0.00000	0.00000	0.00000	0.00000	0.00000	0.00000	0.00002	0.00013	0.00002	0.00002	0.00000	0.00000	0.00000	0.00000	0.00000	0.00000	0.00000
Node9	34	CTT	0.00000	0.00000	0.00000	0.00000	0.00000	0.00000	0.00000	0.00000	0.00000	0.00000	0.00000	0.00000	0.00002	0.00025	0.00016	0.00013	0.00000	0.00000	0.00000	0.00000	0.00000	0.00000	0.00000	0.00000	0.00000	0.00000	0.00000	0.00000	0.02105	0.23985	0.05834	0.36065	0.00000	0.00000	0.00000	0.00000	0.00000	0.00000	0.00000	0.00000	0.00000	0.00000	0.00000	0.00000	0.00000	0.00003	0.00007	0.00001	0.00000	0.00000	0.00000	0.00000	0.00000	0.00000	0.00000	0.00000	0.00000	0.00240	0.00005	0.31697	0.00002
Node9	35	TAC	0.00000	0.00000	0.00000	0.00000	0.00000	0.00000	0.00000	0.00000	0.00000	0.00000	0.00000	0.00000	0.00000	0.00000	0.00000	0.00000	0.00000	0.00003	0.00000	0.00000	0.00000	0.00000	0.00000	0.00000	0.00000	0.00000	0.00000	0.00000	0.00000	0.00000	0.00000	0.00000	0.00000	0.00000	0.00000	0.00000	0.00000	0.00000	0.00000	0.00000	0.00000	0.00000	0.00000	0.00000	0.00000	0.00000	0.00000	0.00000	0.99569	0.00416	0.00000	0.00000	0.00000	0.00000	0.00000	0.00000	0.00000	0.00000	0.00011	0.00000	0.00000
Node9	36	TTC	0.00000	0.00000	0.00000	0.00000	0.00000	0.00000	0.00000	0.00000	0.00000	0.00000	0.00000	0.00000	0.00000	0.00000	0.00000	0.00000	0.00000	0.00000	0.00000	0.00000	0.00000	0.00000	0.00000	0.00000	0.00000	0.00000	0.00000	0.00000	0.00000	0.00000	0.00000	0.00000	0.00000	0.00000	0.00000	0.00000	0.00000	0.00000	0.00000	0.00000	0.00000	0.00000	0.00000	0.00000	0.00000	0.00000	0.00000	0.00000	0.00001	0.00000	0.00000	0.00000	0.00000	0.00000	0.00000	0.00000	0.00000	0.00000	0.99951	0.00000	0.00047
Node9	37	AAC	0.00071	0.71726	0.00191	0.16516	0.00092	0.00604	0.00117	0.00102	0.00002	0.08252	0.00008	0.01308	0.00000	0.00001	0.00001	0.00000	0.00004	0.00037	0.00014	0.00007	0.00000	0.00005	0.00000	0.00000	0.00000	0.00006	0.00002	0.00000	0.00000	0.00000	0.00000	0.00000	0.00005	0.00262	0.00018	0.00025	0.00000	0.00017	0.00000	0.00001	0.00003	0.00032	0.00005	0.00002	0.00000	0.00001	0.00000	0.00000	0.00001	0.00000	0.00034	0.00403	0.00063	0.00059	0.00002	0.00000	0.00000	0.00000	0.00000	0.00000	0.00000
Node9	38	TGG	0.00000	0.00000	0.00000	0.00000	0.00000	0.00000	0.00000	0.00000	0.00000	0.00000	0.00000	0.00000	0.00000	0.00000	0.00000	0.00000	0.00000	0.00000	0.00000	0.00000	0.00000	0.00000	0.00000	0.00000	0.00000	0.00000	0.00000	0.00000	0.00000	0.00000	0.00000	0.00000	0.00000	0.00000	0.00000	0.00000	0.00000	0.00000	0.00000	0.00000	0.00000	0.00000	0.00000	0.00000	0.00000	0.00000	0.00000	0.00000	0.00000	0.00000	0.00000	0.00000	0.00000	0.00000	0.00000	1.00000	0.00000	0.00000	0.00000	0.00000	0.00000
Node9	39	CAA	0.00109	0.00066	0.00097	0.00104	0.00011	0.00007	0.00004	0.00005	0.00001	0.00020	0.00001	0.00021	0.00000	0.00000	0.00002	0.00000	0.69957	0.00973	0.25756	0.02679	0.00002	0.00001	0.00000	0.00001	0.00017	0.00003	0.00016	0.00004	0.00000	0.00000	0.00000	0.00001	0.00038	0.00008	0.00043	0.00005	0.00001	0.00001	0.00000	0.00001	0.00000	0.00000	0.00000	0.00000	0.00000	0.00000	0.00000	0.00000	0.00002	0.00003	0.00012	0.00009	0.00002	0.00012	0.00000	0.00000	0.00000	0.00000	0.00000	0.00000	0.00000
Node9	40	TAC	0.00000	0.00000	0.00000	0.00000	0.00000	0.00000	0.00000	0.00000	0.00000	0.00000	0.00000	0.00000	0.00000	0.00001	0.00000	0.00000	0.00000	0.00003	0.00000	0.00000	0.00000	0.00000	0.00000	0.00000	0.00000	0.00000	0.00000	0.00000	0.00000	0.00004	0.00001	0.00000	0.00000	0.00000	0.00000	0.00000	0.00000	0.00000	0.00000	0.00000	0.00000	0.00000	0.00000	0.00000	0.00000	0.00000	0.00000	0.00000	0.65117	0.01215	0.00000	0.00000	0.00000	0.00000	0.00000	0.00004	0.00000	0.00000	0.31492	0.00000	0.02161
Node9	41	AAG	0.06416	0.05432	0.14786	0.03448	0.01540	0.03629	0.01219	0.01034	0.01552	0.06089	0.05514	0.02557	0.00287	0.01266	0.00670	0.00553	0.00382	0.00762	0.01008	0.00497	0.00422	0.00887	0.00261	0.00431	0.01163	0.00904	0.02492	0.00610	0.00131	0.00917	0.00835	0.00398	0.01375	0.03226	0.04992	0.01003	0.00427	0.01481	0.00179	0.00470	0.00814	0.02236	0.01427	0.00526	0.00268	0.00749	0.01717	0.00424	0.00597	0.00184	0.01093	0.03510	0.00823	0.01662	0.00790	0.00264	0.00321	0.00060	0.00642	0.00432	0.00213
Node9	42	TCC	0.02663	0.03613	0.04414	0.03011	0.08016	0.07741	0.02883	0.04350	0.00169	0.03044	0.00253	0.02121	0.00534	0.01648	0.00659	0.00889	0.00376	0.00510	0.00431	0.00452	0.00920	0.01126	0.00293	0.00925	0.00129	0.00191	0.00331	0.00095	0.00189	0.01034	0.00856	0.00537	0.01016	0.02093	0.02337	0.00901	0.01381	0.01808	0.00206	0.01296	0.00583	0.01218	0.00672	0.00386	0.00567	0.01003	0.02109	0.00772	0.00553	0.00239	0.05042	0.08249	0.01647	0.08012	0.00990	0.00161	0.00534	0.00109	0.00834	0.00482	0.00395
Node9	43	TTC	0.00615	0.01014	0.01427	0.00571	0.00496	0.01617	0.00481	0.00365	0.00039	0.00557	0.00099	0.00186	0.00894	0.06657	0.01702	0.02453	0.00095	0.00569	0.00287	0.00270	0.00200	0.00542	0.00142	0.00229	0.00063	0.00147	0.00249	0.00043	0.01339	0.10972	0.09020	0.04701	0.00234	0.00661	0.00899	0.00180	0.00233	0.01163	0.00124	0.00272	0.00149	0.00593	0.00276	0.00108	0.00692	0.02520	0.05250	0.01215	0.03443	0.00731	0.00264	0.00953	0.00182	0.00413	0.00955	0.00699	0.00337	0.00457	0.20035	0.03608	0.05318
Node9	44	AAT	0.00224	0.07140	0.00192	0.92364	0.00003	0.00001	0.00001	0.00003	0.00001	0.00010	0.00002	0.00023	0.00000	0.00000	0.00000	0.00000	0.00002	0.00001	0.00001	0.00005	0.00000	0.00000	0.00000	0.00000	0.00000	0.00000	0.00000	0.00000	0.00000	0.00000	0.00000	0.00000	0.00002	0.00005	0.00001	0.00013	0.00000	0.00000	0.00000	0.00000	0.00000	0.00000	0.00000	0.00000	0.00000	0.00000	0.00000	0.00000	0.00000	0.00000	0.00001	0.00000	0.00000	0.00002	0.00000	0.00000	0.00000	0.00000	0.00000	0.00000	0.00000
Node9	45	GAC	0.00002	0.04672	0.00018	0.00337	0.00000	0.00050	0.00003	0.00001	0.00000	0.00426	0.00000	0.00011	0.00000	0.00000	0.00000	0.00000	0.00000	0.00021	0.00010	0.00001	0.00000	0.00006	0.00001	0.00000	0.00000	0.00002	0.00000	0.00000	0.00000	0.00000	0.00000	0.00000	0.00015	0.91519	0.00199	0.02559	0.00000	0.00011	0.00000	0.00000	0.00000	0.00034	0.00003	0.00000	0.00000	0.00000	0.00000	0.00000	0.00000	0.00000	0.00001	0.00080	0.00011	0.00003	0.00000	0.00000	0.00000	0.00000	0.00000	0.00000	0.00000
Node9	46	AAT	0.00004	0.02413	0.00001	0.97497	0.00004	0.00001	0.00000	0.00006	0.00000	0.00006	0.00000	0.00054	0.00000	0.00000	0.00000	0.00000	0.00000	0.00000	0.00000	0.00002	0.00000	0.00000	0.00000	0.00000	0.00000	0.00000	0.00000	0.00000	0.00000	0.00000	0.00000	0.00000	0.00000	0.00001	0.00000	0.00006	0.00000	0.00000	0.00000	0.00000	0.00000	0.00000	0.00000	0.00000	0.00000	0.00000	0.00000	0.00000	0.00000	0.00000	0.00001	0.00000	0.00000	0.00004	0.00000	0.00000	0.00000	0.00000	0.00000	0.00000	0.00000
Node9	47	GGC	0.00000	0.00006	0.00001	0.00001	0.00000	0.00000	0.00000	0.00000	0.00000	0.00014	0.00000	0.00001	0.00000	0.00000	0.00000	0.00000	0.00000	0.00000	0.00000	0.00000	0.00000	0.00000	0.00000	0.00000	0.00000	0.00000	0.00000	0.00000	0.00000	0.00000	0.00000	0.00000	0.00001	0.00010	0.00005	0.00001	0.00001	0.00004	0.00001	0.00000	0.13039	0.44986	0.38036	0.03888	0.00000	0.00000	0.00000	0.00000	0.00000	0.00000	0.00000	0.00001	0.00001	0.00000	0.00000	0.00000	0.00000	0.00000	0.00000	0.00000	0.00000
Node9	48	ACA	0.00001	0.00000	0.00001	0.00001	0.95783	0.01253	0.00852	0.02087	0.00000	0.00001	0.00000	0.00002	0.00000	0.00000	0.00000	0.00000	0.00000	0.00000	0.00000	0.00000	0.00000	0.00000	0.00000	0.00000	0.00000	0.00000	0.00000	0.00000	0.00000	0.00000	0.00000	0.00000	0.00000	0.00000	0.00000	0.00000	0.00003	0.00000	0.00000	0.00000	0.00000	0.00000	0.00000	0.00000	0.00001	0.00000	0.00000	0.00000	0.00000	0.00000	0.00008	0.00002	0.00000	0.00003	0.00000	0.00000	0.00000	0.00000	0.00000	0.00000	0.00000
Node9	49	ATG	0.00001	0.00000	0.00002	0.00000	0.00011	0.00004	0.00005	0.00002	0.00000	0.00000	0.00000	0.00000	0.00058	0.00064	0.96620	0.00032	0.00001	0.00000	0.00001	0.00000	0.00001	0.00000	0.00000	0.00001	0.00000	0.00000	0.00000	0.00000	0.00953	0.00438	0.00603	0.00327	0.00000	0.00000	0.00000	0.00000	0.00002	0.00001	0.00001	0.00001	0.00000	0.00000	0.00000	0.00000	0.00005	0.00007	0.00037	0.00004	0.00001	0.00000	0.00001	0.00000	0.00001	0.00000	0.00000	0.00000	0.00000	0.00070	0.00031	0.00697	0.00015
Node9	50	GTT	0.00003	0.00000	0.00003	0.00001	0.00007	0.00017	0.00009	0.00036	0.00000	0.00000	0.00000	0.00001	0.00681	0.02903	0.00031	0.07674	0.00000	0.00000	0.00000	0.00000	0.00000	0.00000	0.00000	0.00001	0.00000	0.00000	0.00000	0.00000	0.00006	0.00037	0.00032	0.00061	0.00003	0.00000	0.00004	0.00000	0.00003	0.00010	0.00001	0.00015	0.00000	0.00000	0.00000	0.00000	0.04213	0.08203	0.12285	0.63720	0.00000	0.00000	0.00000	0.00000	0.00000	0.00001	0.00001	0.00000	0.00002	0.00003	0.00002	0.00022	0.00003
Node9	51	AAG	0.09511	0.00016	0.89811	0.00008	0.00003	0.00007	0.00007	0.00001	0.00013	0.00005	0.00316	0.00001	0.00000	0.00001	0.00006	0.00000	0.00003	0.00001	0.00039	0.00001	0.00000	0.00000	0.00000	0.00000	0.00001	0.00028	0.00118	0.00001	0.00000	0.00000	0.00001	0.00000	0.00007	0.00002	0.00079	0.00000	0.00000	0.00001	0.00001	0.00000	0.00000	0.00000	0.00001	0.00000	0.00000	0.00000	0.00004	0.00000	0.00000	0.00000	0.00000	0.00001	0.00001	0.00000	0.00000	0.00000	0.00000	0.00000	0.00000	0.00002	0.00000
Node9	52	ATT	0.00001	0.00001	0.00001	0.00001	0.00002	0.00006	0.00003	0.00007	0.00000	0.00000	0.00000	0.00000	0.02739	0.13594	0.00567	0.43713	0.00000	0.00002	0.00000	0.00004	0.00000	0.00000	0.00000	0.00001	0.00000	0.00000	0.00000	0.00000	0.01217	0.05644	0.06427	0.16441	0.00000	0.00000	0.00000	0.00000	0.00000	0.00002	0.00000	0.00002	0.00000	0.00000	0.00000	0.00000	0.00160	0.00387	0.00765	0.00728	0.00111	0.00273	0.00000	0.00000	0.00000	0.00001	0.00002	0.00006	0.00003	0.00795	0.00455	0.05483	0.00453
Node9	53	TGT	0.00000	0.00000	0.00000	0.00000	0.00000	0.00000	0.00000	0.00000	0.00000	0.00000	0.00000	0.00000	0.00000	0.00000	0.00000	0.00000	0.00000	0.00000	0.00000	0.00000	0.00000	0.00000	0.00000	0.00000	0.00000	0.00000	0.00000	0.00000	0.00000	0.00000	0.00000	0.00000	0.00000	0.00000	0.00000	0.00000	0.00000	0.00000	0.00000	0.00000	0.00000	0.00000	0.00000	0.00000	0.00000	0.00000	0.00000	0.00000	0.00000	0.00001	0.00000	0.00000	0.00000	0.00000	0.08802	0.00000	0.91196	0.00000	0.00000	0.00000	0.00000
Node9	54	GAA	0.00009	0.00000	0.00003	0.00001	0.00000	0.00000	0.00000	0.00000	0.00000	0.00000	0.00000	0.00000	0.00000	0.00000	0.00000	0.00000	0.00005	0.00000	0.00001	0.00001	0.00000	0.00000	0.00000	0.00000	0.00000	0.00000	0.00000	0.00000	0.00000	0.00000	0.00000	0.00000	0.98031	0.00006	0.01935	0.00008	0.00000	0.00000	0.00000	0.00000	0.00000	0.00000	0.00000	0.00000	0.00000	0.00000	0.00000	0.00000	0.00000	0.00000	0.00000	0.00000	0.00000	0.00000	0.00000	0.00000	0.00000	0.00000	0.00000	0.00000	0.00000
Node9	55	GCT	0.00000	0.00000	0.00000	0.00000	0.00000	0.00001	0.00000	0.00001	0.00000	0.00001	0.00000	0.00001	0.00000	0.00000	0.00000	0.00000	0.00000	0.00000	0.00000	0.00000	0.00000	0.00000	0.00000	0.00000	0.00000	0.00000	0.00000	0.00000	0.00000	0.00000	0.00000	0.00000	0.00000	0.00000	0.00000	0.00000	0.26755	0.14006	0.00434	0.58741	0.00010	0.00005	0.00015	0.00008	0.00000	0.00000	0.00000	0.00001	0.00000	0.00000	0.00004	0.00008	0.00001	0.00006	0.00000	0.00000	0.00000	0.00000	0.00000	0.00000	0.00000
Node9	56	GTG	0.00000	0.00000	0.00001	0.00000	0.00002	0.00028	0.00050	0.00001	0.00000	0.00000	0.00000	0.00000	0.00021	0.01196	0.00013	0.00082	0.00000	0.00000	0.00000	0.00000	0.00000	0.00000	0.00000	0.00000	0.00000	0.00000	0.00000	0.00000	0.00001	0.00030	0.00074	0.00002	0.00000	0.00000	0.00001	0.00000	0.00001	0.00012	0.00005	0.00000	0.00000	0.00000	0.00000	0.00000	0.02018	0.18217	0.75734	0.02501	0.00000	0.00000	0.00000	0.00000	0.00000	0.00000	0.00002	0.00000	0.00000	0.00000	0.00002	0.00007	0.00000
Node9	57	ATC	0.00000	0.00000	0.00000	0.00000	0.00000	0.00001	0.00000	0.00000	0.00000	0.00000	0.00000	0.00000	0.00470	0.89505	0.00005	0.09188	0.00000	0.00000	0.00000	0.00000	0.00000	0.00000	0.00000	0.00000	0.00000	0.00000	0.00000	0.00000	0.00001	0.00050	0.00027	0.00006	0.00000	0.00000	0.00000	0.00000	0.00000	0.00000	0.00000	0.00000	0.00000	0.00000	0.00000	0.00000	0.00015	0.00330	0.00352	0.00046	0.00000	0.00000	0.00000	0.00000	0.00000	0.00000	0.00000	0.00000	0.00000	0.00000	0.00001	0.00003	0.00000
Node9	58	CCA	0.00001	0.00000	0.00000	0.00000	0.00000	0.00000	0.00000	0.00000	0.00000	0.00000	0.00000	0.00000	0.00000	0.00000	0.00000	0.00000	0.00000	0.00000	0.00000	0.00000	0.94227	0.03239	0.00389	0.02143	0.00000	0.00000	0.00000	0.00000	0.00000	0.00000	0.00000	0.00000	0.00000	0.00000	0.00000	0.00000	0.00000	0.00000	0.00000	0.00000	0.00000	0.00000	0.00000	0.00000	0.00000	0.00000	0.00000	0.00000	0.00000	0.00000	0.00000	0.00000	0.00000	0.00000	0.00000	0.00000	0.00000	0.00000	0.00000	0.00000	0.00000
Node9	59	AGT	0.00320	0.02083	0.00099	0.12716	0.04195	0.00917	0.00357	0.10876	0.00019	0.04112	0.00011	0.58152	0.00002	0.00000	0.00002	0.00001	0.00023	0.00002	0.00002	0.00024	0.00005	0.00002	0.00000	0.00009	0.00000	0.00001	0.00001	0.00001	0.00000	0.00000	0.00000	0.00001	0.00034	0.00033	0.00012	0.00171	0.00040	0.00015	0.00001	0.00190	0.01150	0.00163	0.00169	0.00847	0.00001	0.00001	0.00001	0.00008	0.00000	0.00001	0.01531	0.00269	0.00069	0.01347	0.00002	0.00000	0.00013	0.00000	0.00000	0.00000	0.00001
Node9	60	GAG	0.00025	0.00001	0.00109	0.00001	0.00000	0.00000	0.00001	0.00000	0.00000	0.00001	0.00002	0.00000	0.00000	0.00000	0.00000	0.00000	0.00002	0.00000	0.00018	0.00000	0.00000	0.00000	0.00000	0.00000	0.00000	0.00000	0.00005	0.00000	0.00000	0.00000	0.00000	0.00000	0.20238	0.00060	0.79522	0.00012	0.00000	0.00001	0.00000	0.00000	0.00000	0.00000	0.00001	0.00000	0.00000	0.00000	0.00000	0.00000	0.00000	0.00000	0.00000	0.00000	0.00000	0.00000	0.00000	0.00000	0.00000	0.00000	0.00000	0.00000	0.00000
Node9	61	GAT	0.05410	0.02726	0.03270	0.17910	0.00330	0.00295	0.00091	0.00892	0.00068	0.00670	0.00107	0.03642	0.00109	0.00039	0.00243	0.00092	0.01485	0.00096	0.00288	0.00561	0.00132	0.00067	0.00017	0.00285	0.00105	0.00046	0.00147	0.00063	0.00338	0.00511	0.00199	0.02433	0.01841	0.03463	0.01315	0.31063	0.00236	0.00294	0.00037	0.01371	0.04844	0.02246	0.02679	0.05378	0.00097	0.00044	0.00095	0.00203	0.00009	0.00036	0.00439	0.00186	0.00063	0.00729	0.00014	0.00004	0.00038	0.00216	0.00018	0.00302	0.00073
Node9	62	GTG	0.00001	0.00000	0.00003	0.00000	0.00021	0.00015	0.00102	0.00005	0.00000	0.00000	0.00000	0.00000	0.02893	0.02114	0.00078	0.00761	0.00000	0.00000	0.00000	0.00000	0.00000	0.00000	0.00000	0.00000	0.00000	0.00000	0.00000	0.00000	0.00005	0.00022	0.00043	0.00007	0.00000	0.00000	0.00001	0.00000	0.00025	0.00009	0.00004	0.00002	0.00000	0.00000	0.00000	0.00000	0.11001	0.03506	0.73472	0.05853	0.00000	0.00000	0.00001	0.00001	0.00002	0.00000	0.00002	0.00000	0.00001	0.00002	0.00003	0.00043	0.00001
Node9	63	GAG	0.00000	0.00000	0.00008	0.00000	0.00000	0.00000	0.00000	0.00000	0.00000	0.00000	0.00000	0.00000	0.00000	0.00000	0.00000	0.00000	0.00000	0.00000	0.00008	0.00000	0.00000	0.00000	0.00000	0.00000	0.00000	0.00000	0.00002	0.00000	0.00000	0.00000	0.00000	0.00000	0.01248	0.00085	0.98641	0.00005	0.00000	0.00000	0.00000	0.00000	0.00000	0.00000	0.00000	0.00000	0.00000	0.00000	0.00000	0.00000	0.00000	0.00000	0.00000	0.00000	0.00000	0.00000	0.00000	0.00000	0.00000	0.00000	0.00000	0.00000	0.00000
Node9	64	CCC	0.00000	0.00000	0.00000	0.00000	0.00000	0.00000	0.00000	0.00000	0.00000	0.00000	0.00000	0.00000	0.00000	0.00000	0.00000	0.00000	0.00000	0.00000	0.00000	0.00000	0.02592	0.83403	0.01447	0.12557	0.00000	0.00000	0.00000	0.00000	0.00000	0.00000	0.00000	0.00000	0.00000	0.00000	0.00000	0.00000	0.00000	0.00000	0.00000	0.00000	0.00000	0.00000	0.00000	0.00000	0.00000	0.00000	0.00000	0.00000	0.00000	0.00000	0.00000	0.00000	0.00000	0.00000	0.00000	0.00000	0.00000	0.00000	0.00000	0.00000	0.00000
Node9	65	AAG	0.14645	0.02714	0.26945	0.02053	0.00782	0.01375	0.00648	0.00430	0.00382	0.01031	0.01043	0.00437	0.00162	0.00479	0.00377	0.00223	0.00549	0.00436	0.01273	0.00327	0.00285	0.00401	0.00191	0.00214	0.00304	0.00429	0.01160	0.00167	0.00067	0.00296	0.00382	0.00140	0.06970	0.03615	0.19946	0.01249	0.00287	0.00744	0.00135	0.00229	0.00344	0.00692	0.00685	0.00143	0.00174	0.00345	0.01032	0.00220	0.00224	0.00092	0.00365	0.00749	0.00238	0.00403	0.00125	0.00087	0.00053	0.00036	0.00177	0.00220	0.00071
Node9	66	CCT	0.00827	0.00548	0.01170	0.00926	0.00495	0.00514	0.00171	0.00456	0.00027	0.00323	0.00039	0.00360	0.00084	0.00241	0.00087	0.00287	0.00138	0.00141	0.00118	0.00266	0.18681	0.16022	0.03399	0.45250	0.00071	0.00037	0.00090	0.00053	0.00106	0.00344	0.00196	0.00504	0.00311	0.00477	0.00440	0.00411	0.00288	0.00347	0.00031	0.00489	0.00103	0.00214	0.00077	0.00134	0.00101	0.00178	0.00245	0.00368	0.00084	0.00088	0.00603	0.00938	0.00135	0.01385	0.00078	0.00038	0.00079	0.00020	0.00131	0.00083	0.00158
Node9	67	CAT	0.04446	0.04674	0.07269	0.04213	0.01197	0.01889	0.00667	0.00819	0.00249	0.01225	0.00386	0.00763	0.01165	0.01984	0.00729	0.01453	0.01403	0.07285	0.01187	0.13642	0.00537	0.00661	0.00204	0.00514	0.00338	0.00317	0.00657	0.00254	0.00288	0.01235	0.01098	0.00831	0.06612	0.03314	0.08571	0.01613	0.00434	0.00883	0.00118	0.00463	0.00407	0.00884	0.00561	0.00259	0.00457	0.00857	0.01992	0.00785	0.01261	0.00779	0.00631	0.01323	0.00286	0.00989	0.00422	0.00201	0.00226	0.00123	0.00910	0.00549	0.00513
Node9	68	CCA	0.03025	0.02192	0.05298	0.01599	0.01534	0.02285	0.00834	0.00860	0.00158	0.01176	0.00281	0.00545	0.00623	0.02006	0.00517	0.01012	0.00527	0.00464	0.00683	0.00364	0.12336	0.08954	0.03715	0.07773	0.00191	0.00224	0.00508	0.00099	0.00259	0.01255	0.01183	0.00654	0.04360	0.02979	0.07419	0.01109	0.01146	0.01540	0.00216	0.00845	0.00487	0.01045	0.00640	0.00258	0.01105	0.01393	0.03536	0.01167	0.00385	0.00134	0.01101	0.01999	0.00426	0.01326	0.00420	0.00137	0.00187	0.00102	0.00643	0.00519	0.00244
Node9	69	ATC	0.02397	0.03391	0.05005	0.02278	0.01399	0.03230	0.01094	0.00997	0.00120	0.01347	0.00290	0.00570	0.02017	0.09579	0.01496	0.05951	0.00266	0.00545	0.00673	0.00375	0.00365	0.00765	0.00243	0.00392	0.00116	0.00240	0.00463	0.00078	0.00496	0.03393	0.03180	0.01679	0.02172	0.05221	0.06681	0.02118	0.00521	0.01702	0.00219	0.00580	0.00358	0.01093	0.00622	0.00242	0.01364	0.03459	0.08099	0.02444	0.00653	0.00203	0.00500	0.01438	0.00325	0.00752	0.00668	0.00214	0.00271	0.00220	0.01489	0.01416	0.00524
Node9	70	TAC	0.01975	0.02558	0.04072	0.01632	0.00927	0.02209	0.00739	0.00612	0.00123	0.01013	0.00267	0.00399	0.00746	0.04220	0.01346	0.01765	0.01417	0.02080	0.01945	0.01292	0.00297	0.00631	0.00178	0.00304	0.00174	0.00293	0.00486	0.00108	0.00453	0.03376	0.03141	0.01481	0.00813	0.01615	0.02619	0.00513	0.00413	0.01296	0.00159	0.00395	0.00254	0.00787	0.00419	0.00162	0.00878	0.02383	0.05401	0.01399	0.17563	0.04895	0.00477	0.01388	0.00292	0.00706	0.01097	0.00980	0.00425	0.00191	0.06829	0.01338	0.02051
Node9	71	AAT	0.01382	0.03798	0.00377	0.93158	0.00015	0.00001	0.00001	0.00010	0.00945	0.00015	0.00093	0.00107	0.00000	0.00000	0.00000	0.00000	0.00017	0.00001	0.00001	0.00016	0.00000	0.00000	0.00000	0.00000	0.00002	0.00001	0.00001	0.00013	0.00000	0.00000	0.00000	0.00000	0.00009	0.00003	0.00002	0.00016	0.00000	0.00000	0.00000	0.00000	0.00003	0.00000	0.00000	0.00001	0.00000	0.00000	0.00000	0.00000	0.00000	0.00000	0.00004	0.00001	0.00000	0.00004	0.00000	0.00000	0.00000	0.00000	0.00000	0.00000	0.00000
Node9	72	GTG	0.00000	0.00000	0.00000	0.00000	0.00000	0.00000	0.00003	0.00000	0.00000	0.00000	0.00000	0.00000	0.00005	0.00219	0.00003	0.00017	0.00000	0.00000	0.00000	0.00000	0.00000	0.00000	0.00000	0.00000	0.00000	0.00000	0.00000	0.00000	0.00000	0.00004	0.00019	0.00000	0.00000	0.00000	0.00000	0.00000	0.00000	0.00001	0.00001	0.00000	0.00000	0.00000	0.00000	0.00000	0.00800	0.02857	0.95388	0.00680	0.00000	0.00000	0.00000	0.00000	0.00000	0.00000	0.00000	0.00000	0.00000	0.00000	0.00000	0.00002	0.00000
Node9	73	AAG	0.44885	0.00046	0.54485	0.00061	0.00012	0.00006	0.00006	0.00005	0.00117	0.00010	0.00237	0.00008	0.00000	0.00000	0.00000	0.00000	0.00011	0.00001	0.00011	0.00001	0.00000	0.00000	0.00000	0.00000	0.00009	0.00010	0.00033	0.00004	0.00000	0.00000	0.00000	0.00000	0.00011	0.00001	0.00021	0.00001	0.00000	0.00000	0.00000	0.00000	0.00000	0.00000	0.00001	0.00000	0.00000	0.00000	0.00000	0.00000	0.00000	0.00000	0.00002	0.00001	0.00001	0.00001	0.00000	0.00000	0.00000	0.00000	0.00000	0.00000	0.00000
Node9	74	ATC	0.00000	0.00000	0.00000	0.00000	0.00000	0.00009	0.00003	0.00000	0.00000	0.00000	0.00000	0.00000	0.00459	0.81249	0.00040	0.03948	0.00000	0.00000	0.00000	0.00000	0.00000	0.00000	0.00000	0.00000	0.00000	0.00000	0.00000	0.00000	0.00006	0.00509	0.00473	0.00030	0.00000	0.00000	0.00000	0.00000	0.00000	0.00004	0.00000	0.00000	0.00000	0.00000	0.00000	0.00000	0.00185	0.04869	0.07802	0.00364	0.00000	0.00000	0.00000	0.00000	0.00000	0.00000	0.00001	0.00000	0.00000	0.00001	0.00013	0.00035	0.00000
Node9	75	TAT	0.00016	0.00006	0.00013	0.00012	0.00001	0.00002	0.00001	0.00003	0.00001	0.00001	0.00003	0.00002	0.00004	0.00005	0.00018	0.00006	0.00003	0.00053	0.00002	0.00099	0.00000	0.00000	0.00000	0.00001	0.00001	0.00002	0.00001	0.00004	0.00004	0.00045	0.00017	0.00087	0.00001	0.00000	0.00001	0.00000	0.00000	0.00001	0.00000	0.00001	0.00000	0.00000	0.00000	0.00000	0.00001	0.00003	0.00002	0.00004	0.23016	0.76052	0.00001	0.00002	0.00000	0.00003	0.00002	0.00013	0.00002	0.00009	0.00231	0.00040	0.00199
Node9	76	CAT	0.00000	0.00000	0.00000	0.00000	0.00000	0.00000	0.00000	0.00000	0.00000	0.00000	0.00000	0.00000	0.00000	0.00000	0.00000	0.00000	0.00000	0.00872	0.00000	0.99127	0.00000	0.00000	0.00000	0.00000	0.00000	0.00000	0.00000	0.00000	0.00000	0.00000	0.00000	0.00000	0.00000	0.00000	0.00000	0.00000	0.00000	0.00000	0.00000	0.00000	0.00000	0.00000	0.00000	0.00000	0.00000	0.00000	0.00000	0.00000	0.00000	0.00000	0.00000	0.00000	0.00000	0.00000	0.00000	0.00000	0.00000	0.00000	0.00000	0.00000	0.00000
Node9	77	GAG	0.00001	0.00001	0.00013	0.00000	0.00000	0.00000	0.00001	0.00000	0.00000	0.00001	0.00000	0.00000	0.00000	0.00000	0.00000	0.00000	0.00000	0.00000	0.00010	0.00000	0.00000	0.00000	0.00000	0.00000	0.00000	0.00000	0.00002	0.00000	0.00000	0.00000	0.00000	0.00000	0.01953	0.00356	0.97609	0.00049	0.00000	0.00001	0.00000	0.00000	0.00000	0.00000	0.00001	0.00000	0.00000	0.00000	0.00000	0.00000	0.00000	0.00000	0.00000	0.00000	0.00000	0.00000	0.00000	0.00000	0.00000	0.00000	0.00000	0.00000	0.00000
Node9	78	GAC	0.02136	0.03847	0.04953	0.02313	0.00897	0.02480	0.00792	0.00631	0.00092	0.01611	0.00257	0.00564	0.00240	0.01472	0.00527	0.00570	0.00268	0.00672	0.00845	0.00395	0.04532	0.09158	0.06820	0.04430	0.00126	0.00302	0.00565	0.00081	0.00265	0.01744	0.01652	0.00837	0.02129	0.11592	0.07911	0.04536	0.00422	0.01774	0.00260	0.00445	0.00456	0.01716	0.00879	0.00317	0.00285	0.00899	0.01997	0.00470	0.00480	0.00122	0.00723	0.02247	0.00520	0.01093	0.00411	0.00164	0.00152	0.00103	0.00751	0.00856	0.00217
Node9	79	CGG	0.00000	0.00000	0.00003	0.00000	0.00000	0.00000	0.00000	0.00000	0.00008	0.00000	0.00064	0.00000	0.00000	0.00000	0.00000	0.00000	0.00000	0.00000	0.00000	0.00000	0.00000	0.00000	0.00000	0.00000	0.06330	0.00597	0.90186	0.02811	0.00000	0.00000	0.00000	0.00000	0.00000	0.00000	0.00000	0.00000	0.00000	0.00000	0.00000	0.00000	0.00000	0.00000	0.00000	0.00000	0.00000	0.00000	0.00000	0.00000	0.00000	0.00000	0.00000	0.00000	0.00000	0.00000	0.00000	0.00000	0.00000	0.00000	0.00000	0.00000	0.00000
Node9	80	GTG	0.00000	0.00000	0.00000	0.00000	0.00000	0.00000	0.00002	0.00000	0.00000	0.00000	0.00000	0.00000	0.00006	0.00239	0.00002	0.00021	0.00000	0.00000	0.00000	0.00000	0.00000	0.00000	0.00000	0.00000	0.00000	0.00000	0.00000	0.00000	0.00000	0.00003	0.00015	0.00000	0.00000	0.00000	0.00000	0.00000	0.00000	0.00001	0.00000	0.00000	0.00000	0.00000	0.00000	0.00000	0.00762	0.02830	0.95450	0.00665	0.00000	0.00000	0.00000	0.00000	0.00000	0.00000	0.00000	0.00000	0.00000	0.00000	0.00000	0.00002	0.00000
Node9	81	GAG	0.00005	0.00001	0.00013	0.00001	0.00000	0.00000	0.00001	0.00000	0.00000	0.00001	0.00000	0.00000	0.00000	0.00000	0.00000	0.00000	0.00001	0.00000	0.00015	0.00000	0.00000	0.00000	0.00000	0.00000	0.00000	0.00000	0.00001	0.00000	0.00000	0.00000	0.00000	0.00000	0.38993	0.00107	0.60832	0.00026	0.00000	0.00001	0.00000	0.00000	0.00000	0.00000	0.00000	0.00000	0.00000	0.00000	0.00000	0.00000	0.00000	0.00000	0.00000	0.00000	0.00000	0.00000	0.00000	0.00000	0.00000	0.00000	0.00000	0.00000	0.00000
Node9	82	TTT	0.00000	0.00000	0.00000	0.00000	0.00000	0.00000	0.00000	0.00000	0.00000	0.00000	0.00000	0.00000	0.00000	0.00000	0.00000	0.00000	0.00000	0.00000	0.00000	0.00000	0.00000	0.00000	0.00000	0.00000	0.00000	0.00000	0.00000	0.00000	0.00000	0.00000	0.00000	0.00002	0.00000	0.00000	0.00000	0.00000	0.00000	0.00000	0.00000	0.00000	0.00000	0.00000	0.00000	0.00000	0.00000	0.00000	0.00000	0.00000	0.00000	0.00001	0.00000	0.00000	0.00000	0.00000	0.00000	0.00000	0.00000	0.00001	0.00339	0.00001	0.99657
Node9	83	GTA	0.00000	0.00000	0.00000	0.00000	0.00001	0.00000	0.00002	0.00000	0.00000	0.00000	0.00000	0.00000	0.00070	0.00152	0.00002	0.00098	0.00000	0.00000	0.00000	0.00000	0.00000	0.00000	0.00000	0.00000	0.00000	0.00000	0.00000	0.00000	0.00000	0.00002	0.00007	0.00001	0.00000	0.00000	0.00000	0.00000	0.00001	0.00001	0.00000	0.00001	0.00000	0.00000	0.00000	0.00000	0.34973	0.03292	0.34345	0.27048	0.00000	0.00000	0.00000	0.00000	0.00000	0.00000	0.00000	0.00000	0.00000	0.00000	0.00000	0.00002	0.00000
Node9	84	GGC	0.00000	0.00000	0.00000	0.00000	0.00000	0.00000	0.00000	0.00000	0.00000	0.00001	0.00000	0.00000	0.00000	0.00000	0.00000	0.00000	0.00000	0.00000	0.00000	0.00000	0.00000	0.00000	0.00000	0.00000	0.00000	0.00000	0.00000	0.00000	0.00000	0.00000	0.00000	0.00000	0.00000	0.00000	0.00000	0.00000	0.00000	0.00000	0.00000	0.00000	0.00175	0.95998	0.01165	0.02661	0.00000	0.00000	0.00000	0.00000	0.00000	0.00000	0.00000	0.00000	0.00000	0.00000	0.00000	0.00000	0.00000	0.00000	0.00000	0.00000	0.00000
Node9	85	TCC	0.00000	0.00002	0.00000	0.00000	0.00002	0.00600	0.00016	0.00003	0.00000	0.00439	0.00000	0.00001	0.00000	0.00000	0.00000	0.00000	0.00000	0.00000	0.00000	0.00000	0.00000	0.00001	0.00000	0.00000	0.00000	0.00000	0.00000	0.00000	0.00000	0.00000	0.00000	0.00000	0.00000	0.00001	0.00000	0.00000	0.00000	0.00009	0.00000	0.00000	0.00000	0.00000	0.00000	0.00000	0.00000	0.00000	0.00000	0.00000	0.00000	0.00000	0.00075	0.97954	0.00662	0.00235	0.00000	0.00000	0.00000	0.00000	0.00000	0.00000	0.00000
Node9	86	ACC	0.02140	0.04947	0.04487	0.03186	0.08852	0.24588	0.06430	0.08919	0.00101	0.02872	0.00213	0.01058	0.00348	0.01977	0.00572	0.00742	0.00184	0.00477	0.00414	0.00263	0.00290	0.00659	0.00174	0.00311	0.00067	0.00228	0.00299	0.00050	0.00107	0.01072	0.00698	0.00370	0.00585	0.02046	0.01937	0.00573	0.00434	0.01543	0.00150	0.00463	0.00227	0.00879	0.00369	0.00161	0.00385	0.01433	0.02144	0.00659	0.00404	0.00111	0.01032	0.03189	0.00656	0.01531	0.00620	0.00082	0.00230	0.00046	0.00576	0.00274	0.00164
Node9	87	GAC	0.06163	0.05873	0.13127	0.03796	0.01431	0.03214	0.01074	0.00983	0.00239	0.01923	0.00610	0.00755	0.00185	0.00809	0.00401	0.00339	0.00416	0.00672	0.01067	0.00435	0.00342	0.00752	0.00257	0.00339	0.00202	0.00388	0.00791	0.00128	0.00080	0.00563	0.00520	0.00232	0.04314	0.15679	0.12910	0.06006	0.00339	0.01209	0.00167	0.00339	0.00478	0.01534	0.00887	0.00296	0.00207	0.00563	0.01282	0.00313	0.00387	0.00122	0.00584	0.01717	0.00406	0.00851	0.00308	0.00114	0.00120	0.00039	0.00353	0.00256	0.00114
Node9	88	AGC	0.00003	0.00099	0.00006	0.00064	0.00020	0.00097	0.00021	0.00031	0.00000	0.65438	0.00001	0.30898	0.00000	0.00000	0.00000	0.00000	0.00000	0.00001	0.00001	0.00000	0.00000	0.00001	0.00000	0.00000	0.00000	0.00000	0.00000	0.00000	0.00000	0.00000	0.00000	0.00000	0.00002	0.00014	0.00006	0.00004	0.00000	0.00009	0.00000	0.00002	0.00002	0.00011	0.00004	0.00003	0.00000	0.00000	0.00000	0.00000	0.00000	0.00000	0.00299	0.01755	0.00299	0.00903	0.00001	0.00000	0.00001	0.00000	0.00000	0.00000	0.00000
Node9	89	AAG	0.01010	0.00000	0.98954	0.00000	0.00000	0.00000	0.00000	0.00000	0.00000	0.00000	0.00025	0.00000	0.00000	0.00000	0.00000	0.00000	0.00000	0.00000	0.00001	0.00000	0.00000	0.00000	0.00000	0.00000	0.00000	0.00001	0.00006	0.00000	0.00000	0.00000	0.00000	0.00000	0.00000	0.00000	0.00002	0.00000	0.00000	0.00000	0.00000	0.00000	0.00000	0.00000	0.00000	0.00000	0.00000	0.00000	0.00000	0.00000	0.00000	0.00000	0.00000	0.00000	0.00000	0.00000	0.00000	0.00000	0.00000	0.00000	0.00000	0.00000	0.00000
Node9	90	GAG	0.04206	0.05449	0.12998	0.02327	0.00023	0.00112	0.00092	0.00013	0.00009	0.00440	0.00167	0.00063	0.00000	0.00000	0.00003	0.00000	0.00073	0.00064	0.00506	0.00022	0.00001	0.00009	0.00006	0.00001	0.00002	0.00038	0.00115	0.00001	0.00000	0.00000	0.00000	0.00000	0.08023	0.08246	0.54684	0.02105	0.00003	0.00036	0.00005	0.00002	0.00007	0.00022	0.00036	0.00001	0.00000	0.00001	0.00002	0.00000	0.00001	0.00000	0.00008	0.00042	0.00026	0.00008	0.00000	0.00000	0.00000	0.00000	0.00000	0.00000	0.00000
Node9	91	AGT	0.00002	0.00049	0.00001	0.00129	0.00004	0.00005	0.00001	0.00009	0.00000	0.06399	0.00000	0.93242	0.00000	0.00000	0.00000	0.00000	0.00000	0.00000	0.00000	0.00001	0.00000	0.00000	0.00000	0.00000	0.00000	0.00000	0.00000	0.00000	0.00000	0.00000	0.00000	0.00000	0.00000	0.00001	0.00000	0.00001	0.00000	0.00000	0.00000	0.00001	0.00000	0.00000	0.00000	0.00001	0.00000	0.00000	0.00000	0.00000	0.00000	0.00000	0.00023	0.00028	0.00005	0.00095	0.00000	0.00000	0.00000	0.00000	0.00000	0.00000	0.00000
Node9	92	AAC	0.00000	0.99397	0.00000	0.00598	0.00000	0.00000	0.00000	0.00000	0.00000	0.00002	0.00000	0.00000	0.00000	0.00000	0.00000	0.00000	0.00000	0.00000	0.00000	0.00000	0.00000	0.00000	0.00000	0.00000	0.00000	0.00000	0.00000	0.00000	0.00000	0.00000	0.00000	0.00000	0.00000	0.00002	0.00000	0.00000	0.00000	0.00000	0.00000	0.00000	0.00000	0.00000	0.00000	0.00000	0.00000	0.00000	0.00000	0.00000	0.00000	0.00000	0.00000	0.00000	0.00000	0.00000	0.00000	0.00000	0.00000	0.00000	0.00000	0.00000	0.00000
Node9	93	ATC	0.00000	0.00000	0.00000	0.00000	0.00000	0.00000	0.00000	0.00000	0.00000	0.00000	0.00000	0.00000	0.00082	0.98451	0.00001	0.01267	0.00000	0.00000	0.00000	0.00000	0.00000	0.00000	0.00000	0.00000	0.00000	0.00000	0.00000	0.00000	0.00000	0.00023	0.00012	0.00001	0.00000	0.00000	0.00000	0.00000	0.00000	0.00000	0.00000	0.00000	0.00000	0.00000	0.00000	0.00000	0.00001	0.00090	0.00066	0.00004	0.00000	0.00000	0.00000	0.00000	0.00000	0.00000	0.00000	0.00000	0.00000	0.00000	0.00001	0.00001	0.00000
Node9	94	TCC	0.00000	0.00000	0.00000	0.00000	0.00000	0.00001	0.00000	0.00000	0.00000	0.00014	0.00000	0.00000	0.00000	0.00000	0.00000	0.00000	0.00000	0.00000	0.00000	0.00000	0.00000	0.00000	0.00000	0.00000	0.00000	0.00000	0.00000	0.00000	0.00000	0.00000	0.00000	0.00000	0.00000	0.00000	0.00000	0.00000	0.00000	0.00000	0.00000	0.00000	0.00000	0.00000	0.00000	0.00000	0.00000	0.00000	0.00000	0.00000	0.00000	0.00000	0.00051	0.99483	0.00250	0.00200	0.00000	0.00000	0.00000	0.00000	0.00000	0.00000	0.00000
Node9	95	ATC	0.00000	0.00000	0.00000	0.00000	0.00000	0.00000	0.00000	0.00000	0.00000	0.00000	0.00000	0.00000	0.00876	0.58723	0.00006	0.39975	0.00000	0.00000	0.00000	0.00000	0.00000	0.00000	0.00000	0.00000	0.00000	0.00000	0.00000	0.00000	0.00003	0.00047	0.00022	0.00023	0.00000	0.00000	0.00000	0.00000	0.00000	0.00000	0.00000	0.00000	0.00000	0.00000	0.00000	0.00000	0.00014	0.00110	0.00135	0.00057	0.00000	0.00000	0.00000	0.00000	0.00000	0.00000	0.00000	0.00000	0.00000	0.00001	0.00001	0.00007	0.00000
Node9	96	CTG	0.00000	0.00000	0.00000	0.00000	0.00000	0.00000	0.00000	0.00000	0.00000	0.00000	0.00000	0.00000	0.00003	0.00050	0.00022	0.00010	0.00000	0.00000	0.00000	0.00000	0.00000	0.00000	0.00000	0.00000	0.00000	0.00000	0.00000	0.00000	0.24302	0.13592	0.39081	0.17141	0.00000	0.00000	0.00000	0.00000	0.00000	0.00000	0.00000	0.00000	0.00000	0.00000	0.00000	0.00000	0.00001	0.00005	0.00014	0.00001	0.00000	0.00000	0.00000	0.00000	0.00000	0.00000	0.00000	0.00000	0.00000	0.00246	0.00006	0.05526	0.00001
Node9	97	CTG	0.00000	0.00000	0.00000	0.00000	0.00000	0.00000	0.00000	0.00000	0.00000	0.00000	0.00000	0.00000	0.00000	0.00007	0.00004	0.00000	0.00000	0.00000	0.00000	0.00000	0.00000	0.00000	0.00000	0.00000	0.00000	0.00000	0.00000	0.00000	0.01890	0.01531	0.94375	0.00331	0.00000	0.00000	0.00000	0.00000	0.00000	0.00000	0.00000	0.00000	0.00000	0.00000	0.00000	0.00000	0.00000	0.00001	0.00003	0.00000	0.00000	0.00000	0.00000	0.00000	0.00000	0.00000	0.00000	0.00000	0.00000	0.00011	0.00001	0.01846	0.00000
Node9	98	TGG	0.00004	0.00002	0.00014	0.00002	0.00000	0.00000	0.00001	0.00000	0.00002	0.00001	0.00014	0.00001	0.00000	0.00000	0.00001	0.00000	0.00000	0.00124	0.00005	0.00160	0.00000	0.00000	0.00000	0.00000	0.00005	0.00002	0.00070	0.00001	0.00000	0.00000	0.00001	0.00000	0.00000	0.00000	0.00002	0.00000	0.00000	0.00000	0.00000	0.00000	0.00000	0.00000	0.00001	0.00000	0.00000	0.00000	0.00001	0.00000	0.00038	0.00031	0.00000	0.00000	0.00000	0.00000	0.00000	0.99504	0.00000	0.00000	0.00006	0.00001	0.00004
Node9	99	AAC	0.00004	0.73602	0.00008	0.26015	0.00001	0.00003	0.00000	0.00001	0.00000	0.00034	0.00000	0.00009	0.00000	0.00000	0.00000	0.00000	0.00000	0.00004	0.00001	0.00002	0.00000	0.00000	0.00000	0.00000	0.00000	0.00000	0.00000	0.00000	0.00000	0.00000	0.00000	0.00000	0.00001	0.00207	0.00002	0.00101	0.00000	0.00000	0.00000	0.00000	0.00000	0.00001	0.00000	0.00000	0.00000	0.00000	0.00000	0.00000	0.00000	0.00000	0.00000	0.00002	0.00000	0.00001	0.00000	0.00000	0.00000	0.00000	0.00000	0.00000	0.00000
Node9	100	GTC	0.00000	0.00000	0.00000	0.00000	0.00000	0.00007	0.00001	0.00000	0.00000	0.00000	0.00000	0.00000	0.00010	0.02856	0.00002	0.00088	0.00000	0.00000	0.00000	0.00000	0.00000	0.00000	0.00000	0.00000	0.00000	0.00000	0.00000	0.00000	0.00000	0.00047	0.00027	0.00001	0.00000	0.00000	0.00000	0.00000	0.00000	0.00004	0.00000	0.00000	0.00000	0.00000	0.00000	0.00000	0.00201	0.88925	0.07244	0.00581	0.00000	0.00000	0.00000	0.00000	0.00000	0.00000	0.00001	0.00000	0.00000	0.00000	0.00002	0.00001	0.00000
Node9	101	ACG	0.00007	0.00009	0.00013	0.00005	0.28926	0.19760	0.47825	0.03291	0.00000	0.00044	0.00001	0.00009	0.00000	0.00000	0.00001	0.00000	0.00000	0.00000	0.00001	0.00000	0.00000	0.00000	0.00000	0.00000	0.00000	0.00000	0.00001	0.00000	0.00000	0.00000	0.00000	0.00000	0.00009	0.00003	0.00017	0.00000	0.00002	0.00003	0.00001	0.00000	0.00000	0.00000	0.00000	0.00000	0.00001	0.00001	0.00003	0.00000	0.00000	0.00000	0.00014	0.00029	0.00010	0.00009	0.00000	0.00000	0.00000	0.00000	0.00000	0.00000	0.00000
Node9	102	TTT	0.00000	0.00000	0.00000	0.00000	0.00000	0.00000	0.00000	0.00000	0.00000	0.00000	0.00000	0.00000	0.00000	0.00000	0.00000	0.00000	0.00000	0.00000	0.00000	0.00000	0.00000	0.00000	0.00000	0.00000	0.00000	0.00000	0.00000	0.00000	0.00000	0.00000	0.00000	0.00000	0.00000	0.00000	0.00000	0.00000	0.00000	0.00000	0.00000	0.00000	0.00000	0.00000	0.00000	0.00000	0.00000	0.00000	0.00000	0.00000	0.00001	0.00001	0.00000	0.00000	0.00000	0.00000	0.00000	0.00000	0.00000	0.00000	0.07410	0.00000	0.92587
Node9	103	GAG	0.00002	0.00001	0.00018	0.00001	0.00000	0.00001	0.00001	0.00000	0.00000	0.00004	0.00001	0.00000	0.00000	0.00000	0.00000	0.00000	0.00001	0.00000	0.00011	0.00000	0.00000	0.00000	0.00000	0.00000	0.00000	0.00000	0.00002	0.00000	0.00000	0.00000	0.00000	0.00000	0.11979	0.00130	0.87827	0.00019	0.00000	0.00001	0.00000	0.00000	0.00000	0.00000	0.00001	0.00000	0.00000	0.00000	0.00000	0.00000	0.00000	0.00000	0.00000	0.00000	0.00000	0.00000	0.00000	0.00000	0.00000	0.00000	0.00000	0.00000	0.00000
Node9	104	GAT	0.00000	0.00000	0.00000	0.00001	0.00000	0.00000	0.00000	0.00000	0.00000	0.00000	0.00000	0.00000	0.00000	0.00000	0.00000	0.00000	0.00000	0.00000	0.00000	0.00000	0.00000	0.00000	0.00000	0.00000	0.00000	0.00000	0.00000	0.00000	0.00000	0.00000	0.00000	0.00000	0.00001	0.05292	0.00002	0.94705	0.00000	0.00000	0.00000	0.00000	0.00000	0.00000	0.00000	0.00000	0.00000	0.00000	0.00000	0.00000	0.00000	0.00000	0.00000	0.00000	0.00000	0.00000	0.00000	0.00000	0.00000	0.00000	0.00000	0.00000	0.00000
Node9	105	GAG	0.00053	0.00031	0.00416	0.00009	0.00007	0.00047	0.00082	0.00002	0.00000	0.00059	0.00009	0.00004	0.00000	0.00000	0.00001	0.00000	0.00137	0.00011	0.06412	0.00002	0.00000	0.00003	0.00003	0.00000	0.00000	0.00006	0.00074	0.00000	0.00000	0.00000	0.00001	0.00000	0.09664	0.00442	0.82347	0.00035	0.00002	0.00066	0.00021	0.00001	0.00000	0.00003	0.00007	0.00000	0.00000	0.00001	0.00004	0.00000	0.00000	0.00000	0.00002	0.00016	0.00019	0.00002	0.00000	0.00000	0.00000	0.00000	0.00000	0.00000	0.00000
Node9	106	GGA	0.00000	0.00000	0.00000	0.00000	0.00000	0.00000	0.00000	0.00000	0.00000	0.00001	0.00000	0.00000	0.00000	0.00000	0.00000	0.00000	0.00000	0.00000	0.00000	0.00000	0.00000	0.00000	0.00000	0.00000	0.00000	0.00000	0.00000	0.00000	0.00000	0.00000	0.00000	0.00000	0.00000	0.00000	0.00000	0.00000	0.00000	0.00000	0.00000	0.00000	0.57657	0.27937	0.11065	0.03339	0.00000	0.00000	0.00000	0.00000	0.00000	0.00000	0.00000	0.00000	0.00000	0.00000	0.00000	0.00000	0.00000	0.00000	0.00000	0.00000	0.00000
Node9	107	GAG	0.00074	0.00029	0.00324	0.00013	0.00001	0.00005	0.00005	0.00000	0.00003	0.00018	0.00029	0.00002	0.00000	0.00000	0.00000	0.00000	0.00008	0.00003	0.00076	0.00001	0.00000	0.00001	0.00001	0.00000	0.00002	0.00010	0.00061	0.00000	0.00000	0.00000	0.00000	0.00000	0.19530	0.02213	0.77247	0.00325	0.00000	0.00005	0.00001	0.00000	0.00001	0.00002	0.00005	0.00000	0.00000	0.00000	0.00000	0.00000	0.00000	0.00000	0.00000	0.00002	0.00002	0.00000	0.00000	0.00000	0.00000	0.00000	0.00000	0.00000	0.00000
Node9	108	TAT	0.00000	0.00000	0.00000	0.00000	0.00000	0.00000	0.00000	0.00000	0.00000	0.00000	0.00000	0.00000	0.00000	0.00000	0.00000	0.00000	0.00000	0.00000	0.00000	0.00000	0.00000	0.00000	0.00000	0.00000	0.00000	0.00000	0.00000	0.00000	0.00000	0.00000	0.00000	0.00000	0.00000	0.00000	0.00000	0.00000	0.00000	0.00000	0.00000	0.00000	0.00000	0.00000	0.00000	0.00000	0.00000	0.00000	0.00000	0.00000	0.05302	0.94697	0.00000	0.00000	0.00000	0.00000	0.00000	0.00000	0.00000	0.00000	0.00000	0.00000	0.00000
Node9	109	ACC	0.00000	0.00002	0.00000	0.00000	0.00021	0.58587	0.00516	0.00047	0.00000	0.00011	0.00000	0.00000	0.00005	0.39074	0.00005	0.00071	0.00000	0.00000	0.00000	0.00000	0.00000	0.00001	0.00000	0.00000	0.00000	0.00000	0.00000	0.00000	0.00000	0.00113	0.00006	0.00000	0.00000	0.00000	0.00000	0.00000	0.00000	0.00015	0.00000	0.00000	0.00000	0.00000	0.00000	0.00000	0.00000	0.01446	0.00068	0.00001	0.00000	0.00000	0.00000	0.00004	0.00000	0.00000	0.00001	0.00000	0.00000	0.00000	0.00003	0.00000	0.00000
Node9	110	TGC	0.00000	0.00000	0.00000	0.00000	0.00000	0.00000	0.00000	0.00000	0.00000	0.00000	0.00000	0.00000	0.00000	0.00000	0.00000	0.00000	0.00000	0.00000	0.00000	0.00000	0.00000	0.00000	0.00000	0.00000	0.00000	0.00000	0.00000	0.00000	0.00000	0.00000	0.00000	0.00000	0.00000	0.00000	0.00000	0.00000	0.00000	0.00000	0.00000	0.00000	0.00000	0.00000	0.00000	0.00000	0.00000	0.00000	0.00000	0.00000	0.00000	0.00000	0.00000	0.00000	0.00000	0.00000	0.92952	0.00000	0.07048	0.00000	0.00000	0.00000	0.00000
Node9	111	TTT	0.00000	0.00000	0.00000	0.00000	0.00000	0.00000	0.00000	0.00000	0.00000	0.00000	0.00000	0.00000	0.00000	0.00000	0.00000	0.00000	0.00000	0.00000	0.00000	0.00000	0.00000	0.00000	0.00000	0.00000	0.00000	0.00000	0.00000	0.00000	0.00000	0.00001	0.00000	0.00002	0.00000	0.00000	0.00000	0.00000	0.00000	0.00000	0.00000	0.00000	0.00000	0.00000	0.00000	0.00000	0.00000	0.00000	0.00000	0.00000	0.00007	0.00007	0.00000	0.00000	0.00000	0.00000	0.00000	0.00000	0.00000	0.00000	0.09908	0.00001	0.90072
Node9	112	GCC	0.00000	0.00000	0.00000	0.00000	0.00000	0.00001	0.00000	0.00000	0.00000	0.00000	0.00000	0.00000	0.00000	0.00000	0.00000	0.00000	0.00000	0.00000	0.00000	0.00000	0.00000	0.00000	0.00000	0.00000	0.00000	0.00000	0.00000	0.00000	0.00000	0.00000	0.00000	0.00000	0.00000	0.00000	0.00000	0.00000	0.00125	0.97586	0.00132	0.02139	0.00000	0.00000	0.00000	0.00000	0.00000	0.00010	0.00003	0.00000	0.00000	0.00000	0.00000	0.00002	0.00000	0.00000	0.00000	0.00000	0.00000	0.00000	0.00000	0.00000	0.00000
Node9	113	CGT	0.01056	0.00002	0.01423	0.00004	0.00000	0.00000	0.00000	0.00000	0.00628	0.00003	0.00988	0.00001	0.00000	0.00000	0.00000	0.00000	0.00003	0.00002	0.00007	0.00003	0.00000	0.00000	0.00000	0.00000	0.03746	0.21756	0.03977	0.66395	0.00000	0.00000	0.00000	0.00000	0.00000	0.00000	0.00002	0.00000	0.00000	0.00000	0.00000	0.00000	0.00000	0.00000	0.00000	0.00000	0.00000	0.00000	0.00000	0.00000	0.00000	0.00000	0.00000	0.00000	0.00000	0.00000	0.00000	0.00000	0.00000	0.00000	0.00000	0.00000	0.00000
Node9	114	AAT	0.00000	0.13064	0.00000	0.86932	0.00000	0.00000	0.00000	0.00000	0.00000	0.00001	0.00000	0.00001	0.00000	0.00000	0.00000	0.00000	0.00000	0.00000	0.00000	0.00000	0.00000	0.00000	0.00000	0.00000	0.00000	0.00000	0.00000	0.00000	0.00000	0.00000	0.00000	0.00000	0.00000	0.00000	0.00000	0.00001	0.00000	0.00000	0.00000	0.00000	0.00000	0.00000	0.00000	0.00000	0.00000	0.00000	0.00000	0.00000	0.00000	0.00000	0.00000	0.00000	0.00000	0.00000	0.00000	0.00000	0.00000	0.00000	0.00000	0.00000	0.00000
Node9	115	CCC	0.00000	0.00000	0.00000	0.00000	0.00000	0.00000	0.00000	0.00000	0.00000	0.00000	0.00000	0.00000	0.00000	0.00000	0.00000	0.00000	0.00000	0.00000	0.00000	0.00000	0.01597	0.96725	0.00585	0.01093	0.00000	0.00000	0.00000	0.00000	0.00000	0.00000	0.00000	0.00000	0.00000	0.00000	0.00000	0.00000	0.00000	0.00000	0.00000	0.00000	0.00000	0.00000	0.00000	0.00000	0.00000	0.00000	0.00000	0.00000	0.00000	0.00000	0.00000	0.00000	0.00000	0.00000	0.00000	0.00000	0.00000	0.00000	0.00000	0.00000	0.00000
Node9	116	AAA	0.98857	0.00000	0.01139	0.00001	0.00000	0.00000	0.00000	0.00000	0.00002	0.00000	0.00001	0.00000	0.00000	0.00000	0.00000	0.00000	0.00000	0.00000	0.00000	0.00000	0.00000	0.00000	0.00000	0.00000	0.00000	0.00000	0.00000	0.00000	0.00000	0.00000	0.00000	0.00000	0.00000	0.00000	0.00000	0.00000	0.00000	0.00000	0.00000	0.00000	0.00000	0.00000	0.00000	0.00000	0.00000	0.00000	0.00000	0.00000	0.00000	0.00000	0.00000	0.00000	0.00000	0.00000	0.00000	0.00000	0.00000	0.00000	0.00000	0.00000	0.00000
Node9	117	GAG	0.00000	0.00000	0.00001	0.00000	0.00000	0.00000	0.00000	0.00000	0.00000	0.00000	0.00000	0.00000	0.00000	0.00000	0.00000	0.00000	0.00000	0.00000	0.00001	0.00000	0.00000	0.00000	0.00000	0.00000	0.00000	0.00000	0.00000	0.00000	0.00000	0.00000	0.00000	0.00000	0.00175	0.00003	0.99820	0.00000	0.00000	0.00000	0.00000	0.00000	0.00000	0.00000	0.00000	0.00000	0.00000	0.00000	0.00000	0.00000	0.00000	0.00000	0.00000	0.00000	0.00000	0.00000	0.00000	0.00000	0.00000	0.00000	0.00000	0.00000	0.00000
Node9	118	AAG	0.01347	0.00001	0.98611	0.00000	0.00000	0.00000	0.00000	0.00000	0.00001	0.00000	0.00029	0.00000	0.00000	0.00000	0.00000	0.00000	0.00000	0.00000	0.00001	0.00000	0.00000	0.00000	0.00000	0.00000	0.00000	0.00001	0.00006	0.00000	0.00000	0.00000	0.00000	0.00000	0.00000	0.00000	0.00002	0.00000	0.00000	0.00000	0.00000	0.00000	0.00000	0.00000	0.00000	0.00000	0.00000	0.00000	0.00000	0.00000	0.00000	0.00000	0.00000	0.00000	0.00000	0.00000	0.00000	0.00000	0.00000	0.00000	0.00000	0.00000	0.00000
Node9	119	GAC	0.00001	0.01011	0.00005	0.00159	0.00000	0.00005	0.00000	0.00000	0.00000	0.00029	0.00000	0.00001	0.00000	0.00000	0.00000	0.00000	0.00000	0.00003	0.00002	0.00000	0.00000	0.00001	0.00000	0.00000	0.00000	0.00000	0.00000	0.00000	0.00000	0.00000	0.00000	0.00000	0.00014	0.89473	0.00119	0.09163	0.00000	0.00001	0.00000	0.00000	0.00000	0.00006	0.00001	0.00000	0.00000	0.00000	0.00000	0.00000	0.00000	0.00000	0.00000	0.00004	0.00001	0.00000	0.00000	0.00000	0.00000	0.00000	0.00000	0.00000	0.00000
Node9	120	CGA	0.00010	0.00000	0.00007	0.00000	0.00000	0.00000	0.00000	0.00000	0.00095	0.00000	0.00100	0.00000	0.00000	0.00000	0.00000	0.00000	0.00001	0.00001	0.00001	0.00000	0.00000	0.00000	0.00000	0.00000	0.87889	0.07268	0.03144	0.01482	0.00000	0.00000	0.00000	0.00000	0.00000	0.00000	0.00000	0.00000	0.00000	0.00000	0.00000	0.00000	0.00000	0.00000	0.00000	0.00000	0.00000	0.00000	0.00000	0.00000	0.00000	0.00000	0.00000	0.00000	0.00000	0.00000	0.00000	0.00000	0.00000	0.00000	0.00000	0.00000	0.00000
Node9	121	AAC	0.00001	0.97679	0.00002	0.02294	0.00000	0.00001	0.00000	0.00000	0.00000	0.00010	0.00000	0.00001	0.00000	0.00000	0.00000	0.00000	0.00000	0.00001	0.00000	0.00000	0.00000	0.00000	0.00000	0.00000	0.00000	0.00000	0.00000	0.00000	0.00000	0.00000	0.00000	0.00000	0.00000	0.00010	0.00000	0.00001	0.00000	0.00000	0.00000	0.00000	0.00000	0.00000	0.00000	0.00000	0.00000	0.00000	0.00000	0.00000	0.00000	0.00000	0.00000	0.00000	0.00000	0.00000	0.00000	0.00000	0.00000	0.00000	0.00000	0.00000	0.00000
Node9	122	CAC	0.00000	0.00000	0.00000	0.00000	0.00000	0.00000	0.00000	0.00000	0.00000	0.00000	0.00000	0.00000	0.00000	0.00000	0.00000	0.00000	0.00000	0.96199	0.00000	0.03801	0.00000	0.00000	0.00000	0.00000	0.00000	0.00000	0.00000	0.00000	0.00000	0.00000	0.00000	0.00000	0.00000	0.00000	0.00000	0.00000	0.00000	0.00000	0.00000	0.00000	0.00000	0.00000	0.00000	0.00000	0.00000	0.00000	0.00000	0.00000	0.00000	0.00000	0.00000	0.00000	0.00000	0.00000	0.00000	0.00000	0.00000	0.00000	0.00000	0.00000	0.00000
Node9	123	AGT	0.00000	0.00001	0.00000	0.00011	0.00000	0.00000	0.00000	0.00001	0.00000	0.00231	0.00000	0.99731	0.00000	0.00000	0.00000	0.00000	0.00000	0.00000	0.00000	0.00000	0.00000	0.00000	0.00000	0.00000	0.00000	0.00000	0.00000	0.00000	0.00000	0.00000	0.00000	0.00000	0.00000	0.00000	0.00000	0.00000	0.00000	0.00000	0.00000	0.00000	0.00000	0.00000	0.00000	0.00000	0.00000	0.00000	0.00000	0.00000	0.00000	0.00000	0.00003	0.00001	0.00000	0.00019	0.00000	0.00000	0.00000	0.00000	0.00000	0.00000	0.00000
Node9	124	GCT	0.00000	0.00000	0.00000	0.00000	0.00000	0.00000	0.00000	0.00000	0.00000	0.00000	0.00000	0.00000	0.00000	0.00000	0.00000	0.00000	0.00000	0.00000	0.00000	0.00000	0.00000	0.00000	0.00000	0.00000	0.00000	0.00000	0.00000	0.00000	0.00000	0.00000	0.00000	0.00000	0.00000	0.00000	0.00000	0.00000	0.27863	0.09900	0.15845	0.46387	0.00000	0.00000	0.00000	0.00000	0.00000	0.00000	0.00000	0.00000	0.00000	0.00000	0.00001	0.00001	0.00000	0.00001	0.00000	0.00000	0.00000	0.00000	0.00000	0.00000	0.00000
Node9	125	GTT	0.00001	0.00000	0.00000	0.00000	0.00079	0.00064	0.00025	0.00102	0.00000	0.00000	0.00000	0.00000	0.11145	0.04218	0.00024	0.03067	0.00000	0.00000	0.00000	0.00000	0.00000	0.00000	0.00000	0.00000	0.00000	0.00000	0.00000	0.00000	0.00006	0.00016	0.00006	0.00018	0.00000	0.00000	0.00000	0.00000	0.00004	0.00002	0.00000	0.00001	0.00000	0.00000	0.00000	0.00000	0.10339	0.15441	0.08810	0.46620	0.00000	0.00000	0.00000	0.00000	0.00000	0.00000	0.00000	0.00000	0.00000	0.00002	0.00001	0.00006	0.00001
Node9	126	TTC	0.00000	0.00000	0.00000	0.00000	0.00000	0.00000	0.00000	0.00000	0.00000	0.00000	0.00000	0.00000	0.00001	0.00007	0.00001	0.00003	0.00000	0.00000	0.00000	0.00000	0.00000	0.00000	0.00000	0.00000	0.00000	0.00000	0.00000	0.00000	0.00001	0.00010	0.00004	0.00004	0.00000	0.00000	0.00000	0.00000	0.00000	0.00000	0.00000	0.00000	0.00000	0.00000	0.00000	0.00000	0.00000	0.00001	0.00001	0.00000	0.00014	0.00002	0.00000	0.00000	0.00000	0.00000	0.00000	0.00001	0.00000	0.00000	0.70347	0.00003	0.29602
Node9	127	ACC	0.00001	0.00014	0.00004	0.00003	0.03191	0.80883	0.05231	0.10292	0.00000	0.00091	0.00000	0.00008	0.00000	0.00016	0.00003	0.00002	0.00000	0.00002	0.00000	0.00000	0.00000	0.00001	0.00000	0.00000	0.00000	0.00001	0.00000	0.00000	0.00000	0.00006	0.00001	0.00001	0.00000	0.00002	0.00001	0.00000	0.00000	0.00019	0.00000	0.00001	0.00000	0.00000	0.00000	0.00000	0.00001	0.00024	0.00005	0.00002	0.00002	0.00000	0.00008	0.00137	0.00015	0.00018	0.00002	0.00000	0.00000	0.00000	0.00010	0.00000	0.00001
Node9	128	CTC	0.00000	0.00000	0.00000	0.00000	0.00000	0.00000	0.00000	0.00000	0.00000	0.00000	0.00000	0.00000	0.00000	0.00005	0.00000	0.00000	0.00000	0.00000	0.00000	0.00000	0.00000	0.00000	0.00000	0.00000	0.00000	0.00000	0.00000	0.00000	0.00106	0.91957	0.00569	0.07283	0.00000	0.00000	0.00000	0.00000	0.00000	0.00000	0.00000	0.00000	0.00000	0.00000	0.00000	0.00000	0.00000	0.00000	0.00000	0.00000	0.00000	0.00000	0.00000	0.00000	0.00000	0.00000	0.00000	0.00000	0.00000	0.00002	0.00001	0.00077	0.00000
Node9	129	ATA	0.00133	0.00026	0.00093	0.00033	0.00248	0.00200	0.00054	0.00166	0.00005	0.00009	0.00006	0.00009	0.53710	0.20356	0.00614	0.18002	0.00071	0.00011	0.00012	0.00011	0.00001	0.00002	0.00000	0.00001	0.00000	0.00002	0.00001	0.00000	0.00060	0.00388	0.00182	0.00278	0.00005	0.00001	0.00004	0.00000	0.00009	0.00012	0.00001	0.00005	0.00000	0.00000	0.00000	0.00000	0.00606	0.00700	0.00853	0.00849	0.00433	0.01147	0.00005	0.00008	0.00001	0.00006	0.00006	0.00008	0.00003	0.00085	0.00239	0.00143	0.00189
Node9	130	GTG	0.00000	0.00000	0.00000	0.00000	0.00000	0.00000	0.00001	0.00000	0.00000	0.00000	0.00000	0.00000	0.00000	0.00010	0.00000	0.00000	0.00000	0.00000	0.00000	0.00000	0.00000	0.00000	0.00000	0.00000	0.00000	0.00000	0.00000	0.00000	0.00000	0.00000	0.00001	0.00000	0.00000	0.00000	0.00000	0.00000	0.00000	0.00000	0.00000	0.00000	0.00000	0.00000	0.00000	0.00000	0.00123	0.00638	0.99160	0.00066	0.00000	0.00000	0.00000	0.00000	0.00000	0.00000	0.00000	0.00000	0.00000	0.00000	0.00000	0.00000	0.00000
Node9	131	GTG	0.00000	0.00000	0.00000	0.00000	0.00000	0.00000	0.00001	0.00000	0.00000	0.00000	0.00000	0.00000	0.00005	0.00022	0.00000	0.00005	0.00000	0.00000	0.00000	0.00000	0.00000	0.00000	0.00000	0.00000	0.00000	0.00000	0.00000	0.00000	0.00000	0.00000	0.00001	0.00000	0.00000	0.00000	0.00000	0.00000	0.00000	0.00000	0.00000	0.00000	0.00000	0.00000	0.00000	0.00000	0.16366	0.01432	0.80055	0.02111	0.00000	0.00000	0.00000	0.00000	0.00000	0.00000	0.00000	0.00000	0.00000	0.00000	0.00000	0.00000	0.00000
Node9	132	GAT	0.00000	0.00001	0.00000	0.00003	0.00000	0.00000	0.00000	0.00000	0.00000	0.00000	0.00000	0.00000	0.00000	0.00000	0.00000	0.00000	0.00000	0.00000	0.00000	0.00000	0.00000	0.00000	0.00000	0.00000	0.00000	0.00000	0.00000	0.00000	0.00000	0.00000	0.00000	0.00000	0.00002	0.04021	0.00004	0.95969	0.00000	0.00000	0.00000	0.00000	0.00000	0.00000	0.00000	0.00000	0.00000	0.00000	0.00000	0.00000	0.00000	0.00000	0.00000	0.00000	0.00000	0.00000	0.00000	0.00000	0.00000	0.00000	0.00000	0.00000	0.00000
Node9	133	CAG	0.00213	0.00019	0.01127	0.00008	0.00001	0.00003	0.00006	0.00000	0.00002	0.00009	0.00022	0.00001	0.00000	0.00000	0.00001	0.00000	0.11001	0.00011	0.84369	0.00005	0.00000	0.00001	0.00001	0.00000	0.00009	0.00008	0.00110	0.00001	0.00000	0.00000	0.00000	0.00000	0.00380	0.00029	0.02652	0.00004	0.00000	0.00001	0.00001	0.00000	0.00000	0.00000	0.00001	0.00000	0.00000	0.00000	0.00001	0.00000	0.00000	0.00000	0.00000	0.00001	0.00001	0.00000	0.00000	0.00000	0.00000	0.00000	0.00000	0.00000	0.00000
Node9	134	TTG	0.00000	0.00000	0.00000	0.00000	0.00000	0.00000	0.00000	0.00000	0.00000	0.00000	0.00000	0.00000	0.00000	0.00000	0.00062	0.00000	0.00000	0.00000	0.00000	0.00000	0.00000	0.00000	0.00000	0.00000	0.00000	0.00000	0.00000	0.00000	0.00034	0.00019	0.00105	0.00036	0.00000	0.00000	0.00000	0.00000	0.00000	0.00000	0.00000	0.00000	0.00000	0.00000	0.00000	0.00000	0.00000	0.00000	0.00000	0.00000	0.00000	0.00000	0.00000	0.00000	0.00000	0.00000	0.00000	0.00000	0.00000	0.00023	0.00000	0.99719	0.00000
Node9	135	AGG	0.00496	0.00001	0.02553	0.00001	0.00000	0.00000	0.00000	0.00000	0.08751	0.00001	0.87758	0.00001	0.00000	0.00000	0.00000	0.00000	0.00000	0.00000	0.00002	0.00000	0.00000	0.00000	0.00000	0.00000	0.00105	0.00010	0.00270	0.00017	0.00000	0.00000	0.00000	0.00000	0.00004	0.00000	0.00028	0.00000	0.00000	0.00000	0.00000	0.00000	0.00000	0.00000	0.00000	0.00000	0.00000	0.00000	0.00000	0.00000	0.00000	0.00000	0.00000	0.00000	0.00000	0.00000	0.00000	0.00000	0.00000	0.00000	0.00000	0.00000	0.00000
Node9	136	GAA	0.00056	0.00002	0.00054	0.00003	0.00010	0.00003	0.00006	0.00001	0.00000	0.00002	0.00001	0.00001	0.00002	0.00000	0.00001	0.00000	0.00008	0.00000	0.00017	0.00000	0.00001	0.00000	0.00000	0.00000	0.00000	0.00000	0.00003	0.00000	0.00000	0.00000	0.00000	0.00000	0.86517	0.00033	0.13185	0.00017	0.00006	0.00005	0.00002	0.00001	0.00001	0.00000	0.00001	0.00000	0.00015	0.00005	0.00029	0.00009	0.00000	0.00000	0.00002	0.00000	0.00000	0.00000	0.00000	0.00000	0.00000	0.00000	0.00000	0.00000	0.00000
Node9	137	GTG	0.00001	0.00001	0.00004	0.00001	0.00005	0.00027	0.00026	0.00015	0.00000	0.00001	0.00000	0.00000	0.00040	0.00419	0.00012	0.00198	0.00000	0.00000	0.00001	0.00000	0.00000	0.00000	0.00000	0.00000	0.00000	0.00000	0.00001	0.00000	0.00001	0.00021	0.00024	0.00010	0.00003	0.00003	0.00014	0.00001	0.00005	0.00026	0.00009	0.00009	0.00000	0.00000	0.00000	0.00000	0.04736	0.11406	0.44760	0.38203	0.00000	0.00000	0.00000	0.00001	0.00000	0.00001	0.00002	0.00000	0.00002	0.00000	0.00002	0.00008	0.00000
Node9	138	GAC	0.00000	0.00001	0.00000	0.00000	0.00000	0.00000	0.00000	0.00000	0.00000	0.00000	0.00000	0.00000	0.00000	0.00000	0.00000	0.00000	0.00000	0.00000	0.00000	0.00000	0.00000	0.00000	0.00000	0.00000	0.00000	0.00000	0.00000	0.00000	0.00000	0.00000	0.00000	0.00000	0.00000	0.96305	0.00004	0.03689	0.00000	0.00000	0.00000	0.00000	0.00000	0.00000	0.00000	0.00000	0.00000	0.00000	0.00000	0.00000	0.00000	0.00000	0.00000	0.00000	0.00000	0.00000	0.00000	0.00000	0.00000	0.00000	0.00000	0.00000	0.00000
Node9	139	AAC	0.00000	0.99495	0.00000	0.00501	0.00000	0.00000	0.00000	0.00000	0.00000	0.00002	0.00000	0.00000	0.00000	0.00000	0.00000	0.00000	0.00000	0.00000	0.00000	0.00000	0.00000	0.00000	0.00000	0.00000	0.00000	0.00000	0.00000	0.00000	0.00000	0.00000	0.00000	0.00000	0.00000	0.00001	0.00000	0.00000	0.00000	0.00000	0.00000	0.00000	0.00000	0.00000	0.00000	0.00000	0.00000	0.00000	0.00000	0.00000	0.00000	0.00000	0.00000	0.00000	0.00000	0.00000	0.00000	0.00000	0.00000	0.00000	0.00000	0.00000	0.00000
Node9	140	ACA	0.00000	0.00000	0.00000	0.00000	0.53496	0.18654	0.04142	0.23698	0.00000	0.00002	0.00000	0.00001	0.00000	0.00000	0.00000	0.00000	0.00000	0.00000	0.00000	0.00000	0.00000	0.00000	0.00000	0.00000	0.00000	0.00000	0.00000	0.00000	0.00000	0.00000	0.00000	0.00000	0.00000	0.00000	0.00000	0.00000	0.00000	0.00000	0.00000	0.00000	0.00000	0.00000	0.00000	0.00000	0.00000	0.00000	0.00000	0.00000	0.00000	0.00000	0.00001	0.00002	0.00000	0.00001	0.00000	0.00000	0.00000	0.00000	0.00000	0.00000	0.00000
Node9	141	CTG	0.00000	0.00000	0.00000	0.00000	0.00000	0.00000	0.00000	0.00000	0.00000	0.00000	0.00000	0.00000	0.00000	0.00016	0.00006	0.00001	0.00000	0.00000	0.00000	0.00000	0.00000	0.00000	0.00000	0.00000	0.00000	0.00000	0.00000	0.00000	0.00118	0.01034	0.94963	0.00156	0.00000	0.00000	0.00000	0.00000	0.00000	0.00000	0.00000	0.00000	0.00000	0.00000	0.00000	0.00000	0.00000	0.00003	0.00023	0.00000	0.00000	0.00000	0.00000	0.00000	0.00000	0.00000	0.00000	0.00000	0.00000	0.00005	0.00001	0.03674	0.00000
Node9	142	ACT	0.00000	0.00000	0.00000	0.00000	0.20625	0.04618	0.00922	0.73830	0.00000	0.00001	0.00000	0.00001	0.00000	0.00000	0.00000	0.00000	0.00000	0.00000	0.00000	0.00000	0.00000	0.00000	0.00000	0.00000	0.00000	0.00000	0.00000	0.00000	0.00000	0.00000	0.00000	0.00000	0.00000	0.00000	0.00000	0.00000	0.00000	0.00000	0.00000	0.00000	0.00000	0.00000	0.00000	0.00000	0.00000	0.00000	0.00000	0.00000	0.00000	0.00000	0.00001	0.00001	0.00000	0.00001	0.00000	0.00000	0.00000	0.00000	0.00000	0.00000	0.00000
Node9	143	CTC	0.00000	0.00000	0.00000	0.00000	0.00000	0.00012	0.00001	0.00000	0.00000	0.00000	0.00000	0.00000	0.00040	0.42155	0.00033	0.00442	0.00000	0.00000	0.00000	0.00000	0.00000	0.00000	0.00000	0.00000	0.00000	0.00000	0.00000	0.00000	0.00055	0.45879	0.04533	0.00422	0.00000	0.00000	0.00000	0.00000	0.00000	0.00008	0.00000	0.00000	0.00000	0.00000	0.00000	0.00000	0.00015	0.05035	0.01095	0.00041	0.00001	0.00000	0.00000	0.00000	0.00000	0.00000	0.00001	0.00000	0.00000	0.00003	0.00049	0.00179	0.00000
Node9	144	ATC	0.00000	0.00000	0.00000	0.00000	0.00000	0.00000	0.00000	0.00000	0.00000	0.00000	0.00000	0.00000	0.00013	0.99485	0.00001	0.00267	0.00000	0.00000	0.00000	0.00000	0.00000	0.00000	0.00000	0.00000	0.00000	0.00000	0.00000	0.00000	0.00000	0.00053	0.00016	0.00000	0.00000	0.00000	0.00000	0.00000	0.00000	0.00000	0.00000	0.00000	0.00000	0.00000	0.00000	0.00000	0.00000	0.00085	0.00028	0.00001	0.00000	0.00000	0.00000	0.00000	0.00000	0.00000	0.00000	0.00000	0.00000	0.00000	0.00050	0.00000	0.00000
Node9	145	ATT	0.00000	0.00000	0.00000	0.00000	0.00000	0.00000	0.00000	0.00000	0.00000	0.00000	0.00000	0.00000	0.00072	0.00429	0.00000	0.99493	0.00000	0.00000	0.00000	0.00000	0.00000	0.00000	0.00000	0.00000	0.00000	0.00000	0.00000	0.00000	0.00000	0.00000	0.00000	0.00000	0.00000	0.00000	0.00000	0.00000	0.00000	0.00000	0.00000	0.00000	0.00000	0.00000	0.00000	0.00000	0.00000	0.00000	0.00000	0.00003	0.00000	0.00000	0.00000	0.00000	0.00000	0.00000	0.00000	0.00000	0.00000	0.00000	0.00000	0.00000	0.00000
Node9	146	GTG	0.00000	0.00000	0.00000	0.00000	0.00000	0.00000	0.00001	0.00000	0.00000	0.00000	0.00000	0.00000	0.00013	0.00043	0.00001	0.00013	0.00000	0.00000	0.00000	0.00000	0.00000	0.00000	0.00000	0.00000	0.00000	0.00000	0.00000	0.00000	0.00001	0.00002	0.00008	0.00001	0.00000	0.00000	0.00000	0.00000	0.00000	0.00000	0.00000	0.00000	0.00000	0.00000	0.00000	0.00000	0.23888	0.01585	0.73201	0.01241	0.00000	0.00000	0.00000	0.00000	0.00000	0.00000	0.00000	0.00000	0.00000	0.00000	0.00000	0.00003	0.00000
Node9	147	TCT	0.00000	0.00000	0.00000	0.00000	0.00002	0.00000	0.00000	0.00003	0.00000	0.00001	0.00000	0.00032	0.00000	0.00000	0.00000	0.00000	0.00000	0.00000	0.00000	0.00000	0.00000	0.00000	0.00000	0.00000	0.00000	0.00000	0.00000	0.00000	0.00000	0.00000	0.00000	0.00000	0.00000	0.00000	0.00000	0.00000	0.00012	0.00000	0.00000	0.00077	0.00000	0.00000	0.00000	0.00000	0.00000	0.00000	0.00000	0.00000	0.00000	0.00000	0.05371	0.00634	0.00048	0.93818	0.00000	0.00000	0.00000	0.00000	0.00000	0.00000	0.00000
Node9	148	GTG	0.00000	0.00000	0.00000	0.00000	0.00000	0.00000	0.00001	0.00000	0.00000	0.00000	0.00000	0.00000	0.00000	0.00018	0.00000	0.00001	0.00000	0.00000	0.00000	0.00000	0.00000	0.00000	0.00000	0.00000	0.00000	0.00000	0.00000	0.00000	0.00000	0.00000	0.00001	0.00000	0.00000	0.00000	0.00000	0.00000	0.00000	0.00000	0.00000	0.00000	0.00000	0.00000	0.00000	0.00000	0.00449	0.01075	0.97601	0.00852	0.00000	0.00000	0.00000	0.00000	0.00000	0.00000	0.00000	0.00000	0.00000	0.00000	0.00000	0.00000	0.00000
Node9	149	CTT	0.00000	0.00000	0.00000	0.00000	0.00000	0.00000	0.00000	0.00001	0.00000	0.00000	0.00000	0.00000	0.00174	0.00578	0.00016	0.16965	0.00000	0.00000	0.00000	0.00000	0.00000	0.00000	0.00000	0.00000	0.00000	0.00000	0.00000	0.00000	0.00403	0.00788	0.00183	0.79554	0.00000	0.00000	0.00000	0.00000	0.00000	0.00000	0.00000	0.00000	0.00000	0.00000	0.00000	0.00000	0.00030	0.00020	0.00048	0.00546	0.00000	0.00000	0.00000	0.00000	0.00000	0.00000	0.00000	0.00000	0.00000	0.00094	0.00001	0.00593	0.00004
Node9	150	GGT	0.00000	0.00000	0.00000	0.00000	0.00000	0.00000	0.00000	0.00000	0.00000	0.00000	0.00000	0.00000	0.00000	0.00000	0.00000	0.00000	0.00000	0.00000	0.00000	0.00000	0.00000	0.00000	0.00000	0.00000	0.00000	0.00000	0.00000	0.00000	0.00000	0.00000	0.00000	0.00000	0.00000	0.00000	0.00000	0.00000	0.00000	0.00000	0.00000	0.00000	0.39304	0.00620	0.06601	0.53475	0.00000	0.00000	0.00000	0.00000	0.00000	0.00000	0.00000	0.00000	0.00000	0.00000	0.00000	0.00000	0.00000	0.00000	0.00000	0.00000	0.00000
Node9	151	GGA	0.00000	0.00000	0.00000	0.00000	0.00000	0.00000	0.00000	0.00000	0.00000	0.00000	0.00000	0.00000	0.00000	0.00000	0.00000	0.00000	0.00000	0.00000	0.00000	0.00000	0.00000	0.00000	0.00000	0.00000	0.00000	0.00000	0.00000	0.00000	0.00000	0.00000	0.00000	0.00000	0.00000	0.00000	0.00000	0.00000	0.00000	0.00000	0.00000	0.00000	0.94246	0.00117	0.05345	0.00293	0.00000	0.00000	0.00000	0.00000	0.00000	0.00000	0.00000	0.00000	0.00000	0.00000	0.00000	0.00000	0.00000	0.00000	0.00000	0.00000	0.00000
Node9	152	GTC	0.00000	0.00000	0.00000	0.00000	0.00000	0.00000	0.00000	0.00000	0.00000	0.00000	0.00000	0.00000	0.00000	0.00034	0.00000	0.00000	0.00000	0.00000	0.00000	0.00000	0.00000	0.00000	0.00000	0.00000	0.00000	0.00000	0.00000	0.00000	0.00000	0.00001	0.00000	0.00000	0.00000	0.00000	0.00000	0.00000	0.00000	0.00000	0.00000	0.00000	0.00000	0.00000	0.00000	0.00000	0.00006	0.99382	0.00542	0.00033	0.00000	0.00000	0.00000	0.00000	0.00000	0.00000	0.00000	0.00000	0.00000	0.00000	0.00000	0.00000	0.00000
Node9	153	ATT	0.00000	0.00000	0.00000	0.00000	0.00000	0.00000	0.00000	0.00000	0.00000	0.00000	0.00000	0.00000	0.33283	0.14435	0.00005	0.52129	0.00000	0.00000	0.00000	0.00000	0.00000	0.00000	0.00000	0.00000	0.00000	0.00000	0.00000	0.00000	0.00002	0.00004	0.00002	0.00006	0.00000	0.00000	0.00000	0.00000	0.00000	0.00000	0.00000	0.00000	0.00000	0.00000	0.00000	0.00000	0.00034	0.00018	0.00040	0.00038	0.00000	0.00000	0.00000	0.00000	0.00000	0.00000	0.00000	0.00000	0.00000	0.00001	0.00000	0.00002	0.00000
Node9	154	GGT	0.00000	0.00000	0.00000	0.00000	0.00000	0.00000	0.00000	0.00000	0.00000	0.00000	0.00000	0.00000	0.00000	0.00000	0.00000	0.00000	0.00000	0.00000	0.00000	0.00000	0.00000	0.00000	0.00000	0.00000	0.00000	0.00000	0.00000	0.00000	0.00000	0.00000	0.00000	0.00000	0.00000	0.00000	0.00000	0.00000	0.00000	0.00000	0.00000	0.00000	0.00224	0.00113	0.00108	0.99554	0.00000	0.00000	0.00000	0.00000	0.00000	0.00000	0.00000	0.00000	0.00000	0.00000	0.00000	0.00000	0.00000	0.00000	0.00000	0.00000	0.00000
Node9	155	TTG	0.00000	0.00000	0.00000	0.00000	0.00000	0.00000	0.00000	0.00000	0.00000	0.00000	0.00000	0.00000	0.00000	0.00003	0.00003	0.00001	0.00000	0.00000	0.00000	0.00000	0.00000	0.00000	0.00000	0.00000	0.00000	0.00000	0.00000	0.00000	0.00509	0.06097	0.02023	0.02840	0.00000	0.00000	0.00000	0.00000	0.00000	0.00000	0.00000	0.00000	0.00000	0.00000	0.00000	0.00000	0.00000	0.00000	0.00001	0.00000	0.00000	0.00000	0.00000	0.00000	0.00000	0.00000	0.00000	0.00000	0.00000	0.00059	0.00001	0.88463	0.00000
Node9	156	GTC	0.00000	0.00000	0.00000	0.00000	0.00000	0.00011	0.00001	0.00000	0.00000	0.00000	0.00000	0.00000	0.00105	0.15962	0.00013	0.01210	0.00000	0.00000	0.00000	0.00000	0.00000	0.00000	0.00000	0.00000	0.00000	0.00000	0.00000	0.00000	0.00007	0.00730	0.00253	0.00085	0.00000	0.00000	0.00000	0.00000	0.00000	0.00006	0.00000	0.00000	0.00000	0.00000	0.00000	0.00000	0.00535	0.65097	0.10048	0.05897	0.00000	0.00000	0.00000	0.00000	0.00000	0.00000	0.00001	0.00000	0.00000	0.00001	0.00009	0.00026	0.00000
Node9	157	ATC	0.00000	0.00000	0.00000	0.00000	0.00000	0.00000	0.00000	0.00000	0.00000	0.00000	0.00000	0.00000	0.00451	0.63071	0.00002	0.36339	0.00000	0.00000	0.00000	0.00000	0.00000	0.00000	0.00000	0.00000	0.00000	0.00000	0.00000	0.00000	0.00000	0.00010	0.00004	0.00004	0.00000	0.00000	0.00000	0.00000	0.00000	0.00000	0.00000	0.00000	0.00000	0.00000	0.00000	0.00000	0.00005	0.00043	0.00049	0.00021	0.00000	0.00000	0.00000	0.00000	0.00000	0.00000	0.00000	0.00000	0.00000	0.00000	0.00000	0.00001	0.00000
Node9	158	ATA	0.00000	0.00000	0.00000	0.00000	0.00003	0.00003	0.00001	0.00001	0.00000	0.00000	0.00000	0.00000	0.33626	0.21190	0.00279	0.23483	0.00000	0.00000	0.00000	0.00000	0.00000	0.00000	0.00000	0.00000	0.00000	0.00000	0.00000	0.00000	0.02682	0.05890	0.01260	0.08071	0.00000	0.00000	0.00000	0.00000	0.00000	0.00001	0.00000	0.00000	0.00000	0.00000	0.00000	0.00000	0.00240	0.00248	0.00458	0.00253	0.00000	0.00000	0.00000	0.00000	0.00000	0.00000	0.00000	0.00000	0.00000	0.00749	0.00020	0.01517	0.00022
Node9	159	ATC	0.00000	0.00000	0.00000	0.00000	0.00000	0.00001	0.00000	0.00000	0.00000	0.00000	0.00000	0.00000	0.00017	0.98652	0.00000	0.00313	0.00000	0.00000	0.00000	0.00000	0.00000	0.00000	0.00000	0.00000	0.00000	0.00000	0.00000	0.00000	0.00000	0.00016	0.00006	0.00000	0.00000	0.00000	0.00000	0.00000	0.00000	0.00000	0.00000	0.00000	0.00000	0.00000	0.00000	0.00000	0.00001	0.00838	0.00150	0.00005	0.00000	0.00000	0.00000	0.00000	0.00000	0.00000	0.00000	0.00000	0.00000	0.00000	0.00000	0.00000	0.00000
Node9	160	ATG	0.00000	0.00000	0.00000	0.00000	0.00000	0.00000	0.00000	0.00000	0.00000	0.00000	0.00000	0.00000	0.00000	0.00000	0.99999	0.00000	0.00000	0.00000	0.00000	0.00000	0.00000	0.00000	0.00000	0.00000	0.00000	0.00000	0.00000	0.00000	0.00000	0.00000	0.00000	0.00000	0.00000	0.00000	0.00000	0.00000	0.00000	0.00000	0.00000	0.00000	0.00000	0.00000	0.00000	0.00000	0.00000	0.00000	0.00000	0.00000	0.00000	0.00000	0.00000	0.00000	0.00000	0.00000	0.00000	0.00000	0.00000	0.00000	0.00000	0.00000	0.00000
Node9	161	GTG	0.00000	0.00000	0.00000	0.00000	0.00000	0.00001	0.00004	0.00000	0.00000	0.00000	0.00000	0.00000	0.00008	0.00396	0.00009	0.00029	0.00000	0.00000	0.00000	0.00000	0.00000	0.00000	0.00000	0.00000	0.00000	0.00000	0.00000	0.00000	0.00001	0.00026	0.00146	0.00002	0.00000	0.00000	0.00000	0.00000	0.00000	0.00001	0.00001	0.00000	0.00000	0.00000	0.00000	0.00000	0.00784	0.03440	0.94427	0.00706	0.00000	0.00000	0.00000	0.00000	0.00000	0.00000	0.00000	0.00000	0.00000	0.00000	0.00001	0.00016	0.00000
Node9	162	ATA	0.00000	0.00000	0.00000	0.00000	0.00004	0.00004	0.00004	0.00001	0.00000	0.00000	0.00000	0.00000	0.36934	0.34020	0.00148	0.12807	0.00000	0.00000	0.00000	0.00000	0.00000	0.00000	0.00000	0.00000	0.00000	0.00000	0.00000	0.00000	0.00030	0.00109	0.00111	0.00047	0.00000	0.00000	0.00000	0.00000	0.00001	0.00001	0.00000	0.00000	0.00000	0.00000	0.00000	0.00000	0.03005	0.02016	0.09005	0.01684	0.00000	0.00000	0.00000	0.00000	0.00000	0.00000	0.00000	0.00000	0.00000	0.00007	0.00004	0.00053	0.00002
Node9	163	AAG	0.11103	0.00001	0.88871	0.00000	0.00000	0.00000	0.00000	0.00000	0.00001	0.00000	0.00019	0.00000	0.00000	0.00000	0.00000	0.00000	0.00000	0.00000	0.00001	0.00000	0.00000	0.00000	0.00000	0.00000	0.00000	0.00000	0.00002	0.00000	0.00000	0.00000	0.00000	0.00000	0.00000	0.00000	0.00001	0.00000	0.00000	0.00000	0.00000	0.00000	0.00000	0.00000	0.00000	0.00000	0.00000	0.00000	0.00000	0.00000	0.00000	0.00000	0.00000	0.00000	0.00000	0.00000	0.00000	0.00000	0.00000	0.00000	0.00000	0.00000	0.00000
Node9	164	GCA	0.00009	0.00000	0.00005	0.00000	0.00005	0.00001	0.00001	0.00002	0.00000	0.00000	0.00000	0.00001	0.00000	0.00000	0.00001	0.00000	0.00000	0.00000	0.00000	0.00000	0.00000	0.00000	0.00000	0.00000	0.00000	0.00000	0.00000	0.00000	0.00000	0.00000	0.00000	0.00000	0.00002	0.00000	0.00002	0.00000	0.73799	0.01793	0.05807	0.18527	0.00001	0.00000	0.00001	0.00001	0.00002	0.00000	0.00002	0.00002	0.00000	0.00000	0.00013	0.00007	0.00002	0.00012	0.00000	0.00000	0.00000	0.00000	0.00000	0.00000	0.00000
Node9	165	GTG	0.00000	0.00000	0.00000	0.00000	0.00001	0.00001	0.00006	0.00000	0.00000	0.00000	0.00000	0.00000	0.00081	0.00597	0.00012	0.00121	0.00000	0.00000	0.00000	0.00000	0.00000	0.00000	0.00000	0.00000	0.00000	0.00000	0.00000	0.00000	0.00003	0.00025	0.00090	0.00005	0.00000	0.00000	0.00000	0.00000	0.00001	0.00002	0.00001	0.00000	0.00000	0.00000	0.00000	0.00000	0.13339	0.05896	0.75807	0.03989	0.00000	0.00000	0.00000	0.00000	0.00000	0.00000	0.00001	0.00000	0.00000	0.00001	0.00001	0.00019	0.00000
Node9	166	GTC	0.00000	0.00000	0.00000	0.00000	0.00000	0.00001	0.00000	0.00000	0.00000	0.00000	0.00000	0.00000	0.00000	0.00053	0.00000	0.00001	0.00000	0.00000	0.00000	0.00000	0.00000	0.00000	0.00000	0.00000	0.00000	0.00000	0.00000	0.00000	0.00000	0.00001	0.00000	0.00000	0.00000	0.00000	0.00000	0.00000	0.00000	0.00000	0.00000	0.00000	0.00000	0.00000	0.00000	0.00000	0.00010	0.99266	0.00625	0.00043	0.00000	0.00000	0.00000	0.00000	0.00000	0.00000	0.00000	0.00000	0.00000	0.00000	0.00000	0.00000	0.00000
Node9	167	ATC	0.00000	0.00000	0.00000	0.00000	0.00002	0.00042	0.00005	0.00007	0.00000	0.00000	0.00000	0.00000	0.01009	0.31474	0.00150	0.18091	0.00000	0.00000	0.00000	0.00000	0.00000	0.00001	0.00000	0.00000	0.00000	0.00000	0.00000	0.00000	0.00422	0.10335	0.03080	0.06908	0.00000	0.00000	0.00000	0.00000	0.00000	0.00015	0.00001	0.00002	0.00000	0.00000	0.00000	0.00000	0.00678	0.16233	0.06507	0.03898	0.00001	0.00000	0.00000	0.00000	0.00000	0.00000	0.00004	0.00000	0.00001	0.00068	0.00064	0.00985	0.00013
Node9	168	CAC	0.00006	0.00060	0.00016	0.00045	0.00001	0.00021	0.00001	0.00006	0.00000	0.00018	0.00000	0.00009	0.00000	0.00002	0.00006	0.00001	0.00007	0.58432	0.00013	0.40524	0.00001	0.00005	0.00000	0.00003	0.00000	0.00004	0.00003	0.00001	0.00001	0.00015	0.00004	0.00011	0.00001	0.00006	0.00006	0.00001	0.00003	0.00145	0.00003	0.00082	0.00000	0.00003	0.00000	0.00001	0.00000	0.00006	0.00002	0.00003	0.00168	0.00089	0.00004	0.00071	0.00002	0.00031	0.00006	0.00001	0.00004	0.00000	0.00093	0.00000	0.00052
Node9	169	ATT	0.00000	0.00000	0.00000	0.00000	0.00000	0.00000	0.00000	0.00002	0.00000	0.00000	0.00000	0.00000	0.00938	0.01331	0.00005	0.90719	0.00000	0.00000	0.00000	0.00000	0.00000	0.00000	0.00000	0.00000	0.00000	0.00000	0.00000	0.00000	0.00003	0.00005	0.00002	0.00073	0.00000	0.00000	0.00000	0.00000	0.00000	0.00000	0.00000	0.00001	0.00000	0.00000	0.00000	0.00000	0.00165	0.00068	0.00126	0.06300	0.00000	0.00000	0.00000	0.00000	0.00000	0.00000	0.00000	0.00000	0.00000	0.00004	0.00006	0.00008	0.00243
Node9	170	CTA	0.00000	0.00000	0.00000	0.00000	0.00000	0.00000	0.00000	0.00000	0.00000	0.00000	0.00000	0.00000	0.00003	0.00023	0.00008	0.00005	0.00000	0.00000	0.00000	0.00000	0.00000	0.00000	0.00000	0.00000	0.00000	0.00000	0.00000	0.00000	0.74307	0.16204	0.03150	0.04680	0.00000	0.00000	0.00000	0.00000	0.00000	0.00000	0.00000	0.00000	0.00000	0.00000	0.00000	0.00000	0.00000	0.00002	0.00002	0.00000	0.00000	0.00000	0.00000	0.00000	0.00000	0.00000	0.00000	0.00000	0.00000	0.00167	0.00003	0.01444	0.00000
Node9	171	AAC	0.00155	0.93832	0.03041	0.01869	0.00001	0.00023	0.00021	0.00001	0.00005	0.00315	0.00136	0.00006	0.00000	0.00000	0.00000	0.00000	0.00002	0.00074	0.00067	0.00003	0.00000	0.00003	0.00000	0.00000	0.00001	0.00174	0.00112	0.00001	0.00000	0.00000	0.00000	0.00000	0.00002	0.00088	0.00037	0.00002	0.00000	0.00002	0.00000	0.00000	0.00000	0.00014	0.00002	0.00000	0.00000	0.00000	0.00000	0.00000	0.00000	0.00000	0.00000	0.00006	0.00005	0.00000	0.00000	0.00000	0.00000	0.00000	0.00000	0.00000	0.00000
Node9	172	AAG	0.01157	0.00001	0.92385	0.00000	0.00000	0.00000	0.00000	0.00000	0.00019	0.00001	0.06347	0.00000	0.00000	0.00000	0.00000	0.00000	0.00000	0.00000	0.00002	0.00000	0.00000	0.00000	0.00000	0.00000	0.00001	0.00006	0.00073	0.00001	0.00000	0.00000	0.00000	0.00000	0.00000	0.00000	0.00005	0.00000	0.00000	0.00000	0.00000	0.00000	0.00000	0.00000	0.00000	0.00000	0.00000	0.00000	0.00000	0.00000	0.00000	0.00000	0.00000	0.00000	0.00000	0.00000	0.00000	0.00000	0.00000	0.00000	0.00000	0.00000	0.00000
Node9	173	GCC	0.00003	0.00152	0.00040	0.00018	0.00079	0.04336	0.00403	0.00137	0.00000	0.00923	0.00001	0.00040	0.00003	0.00237	0.00012	0.00013	0.00000	0.00018	0.00011	0.00001	0.00001	0.00064	0.00009	0.00002	0.00000	0.00019	0.00003	0.00000	0.00001	0.00132	0.00020	0.00005	0.00005	0.00075	0.00097	0.00002	0.00731	0.80615	0.01115	0.01456	0.00034	0.02248	0.00342	0.00152	0.00064	0.03787	0.01290	0.00156	0.00006	0.00000	0.00020	0.00777	0.00108	0.00058	0.00143	0.00000	0.00011	0.00000	0.00020	0.00002	0.00001
Node9	174	CAA	0.00235	0.00085	0.00211	0.00166	0.00004	0.00001	0.00001	0.00001	0.00013	0.00008	0.00009	0.00006	0.00000	0.00000	0.00001	0.00000	0.79638	0.00022	0.19161	0.00051	0.00000	0.00000	0.00000	0.00000	0.00170	0.00013	0.00078	0.00047	0.00000	0.00000	0.00000	0.00000	0.00030	0.00004	0.00035	0.00003	0.00000	0.00000	0.00000	0.00000	0.00000	0.00000	0.00000	0.00000	0.00000	0.00000	0.00000	0.00000	0.00000	0.00000	0.00002	0.00001	0.00000	0.00001	0.00000	0.00000	0.00000	0.00000	0.00000	0.00000	0.00000
Node9	175	GAG	0.00000	0.00000	0.00003	0.00000	0.00000	0.00000	0.00000	0.00000	0.00000	0.00000	0.00000	0.00000	0.00000	0.00000	0.00000	0.00000	0.00000	0.00000	0.00002	0.00000	0.00000	0.00000	0.00000	0.00000	0.00000	0.00000	0.00001	0.00000	0.00000	0.00000	0.00000	0.00000	0.00508	0.00082	0.99397	0.00006	0.00000	0.00000	0.00000	0.00000	0.00000	0.00000	0.00000	0.00000	0.00000	0.00000	0.00000	0.00000	0.00000	0.00000	0.00000	0.00000	0.00000	0.00000	0.00000	0.00000	0.00000	0.00000	0.00000	0.00000	0.00000
Node9	176	AAG	0.42216	0.00004	0.57616	0.00006	0.00001	0.00000	0.00000	0.00000	0.00018	0.00001	0.00100	0.00001	0.00000	0.00000	0.00000	0.00000	0.00003	0.00000	0.00004	0.00000	0.00000	0.00000	0.00000	0.00000	0.00002	0.00003	0.00012	0.00001	0.00000	0.00000	0.00000	0.00000	0.00004	0.00000	0.00007	0.00000	0.00000	0.00000	0.00000	0.00000	0.00000	0.00000	0.00000	0.00000	0.00000	0.00000	0.00000	0.00000	0.00000	0.00000	0.00000	0.00000	0.00000	0.00000	0.00000	0.00000	0.00000	0.00000	0.00000	0.00000	0.00000
Node9	177	AAT	0.00016	0.01184	0.00005	0.98785	0.00000	0.00000	0.00000	0.00000	0.00000	0.00001	0.00000	0.00004	0.00000	0.00000	0.00000	0.00000	0.00000	0.00000	0.00000	0.00001	0.00000	0.00000	0.00000	0.00000	0.00000	0.00000	0.00000	0.00000	0.00000	0.00000	0.00000	0.00000	0.00000	0.00000	0.00000	0.00003	0.00000	0.00000	0.00000	0.00000	0.00000	0.00000	0.00000	0.00000	0.00000	0.00000	0.00000	0.00000	0.00000	0.00000	0.00000	0.00000	0.00000	0.00000	0.00000	0.00000	0.00000	0.00000	0.00000	0.00000	0.00000
Node9	178	AAA	0.98529	0.00000	0.01466	0.00001	0.00000	0.00000	0.00000	0.00000	0.00002	0.00000	0.00001	0.00000	0.00000	0.00000	0.00000	0.00000	0.00000	0.00000	0.00000	0.00000	0.00000	0.00000	0.00000	0.00000	0.00000	0.00000	0.00000	0.00000	0.00000	0.00000	0.00000	0.00000	0.00000	0.00000	0.00000	0.00000	0.00000	0.00000	0.00000	0.00000	0.00000	0.00000	0.00000	0.00000	0.00000	0.00000	0.00000	0.00000	0.00000	0.00000	0.00000	0.00000	0.00000	0.00000	0.00000	0.00000	0.00000	0.00000	0.00000	0.00000	0.00000
Node9	179	GAG	0.00000	0.00000	0.00001	0.00000	0.00000	0.00000	0.00000	0.00000	0.00000	0.00000	0.00000	0.00000	0.00000	0.00000	0.00000	0.00000	0.00000	0.00000	0.00001	0.00000	0.00000	0.00000	0.00000	0.00000	0.00000	0.00000	0.00000	0.00000	0.00000	0.00000	0.00000	0.00000	0.00154	0.00004	0.99841	0.00000	0.00000	0.00000	0.00000	0.00000	0.00000	0.00000	0.00000	0.00000	0.00000	0.00000	0.00000	0.00000	0.00000	0.00000	0.00000	0.00000	0.00000	0.00000	0.00000	0.00000	0.00000	0.00000	0.00000	0.00000	0.00000
Node9	180	TGC	0.00000	0.00000	0.00000	0.00000	0.00000	0.00000	0.00000	0.00000	0.00000	0.00000	0.00000	0.00000	0.00000	0.00000	0.00000	0.00000	0.00000	0.00000	0.00000	0.00000	0.00000	0.00000	0.00000	0.00000	0.00000	0.00000	0.00000	0.00000	0.00000	0.00000	0.00000	0.00000	0.00000	0.00000	0.00000	0.00000	0.00000	0.00000	0.00000	0.00000	0.00000	0.00000	0.00000	0.00000	0.00000	0.00000	0.00000	0.00000	0.00000	0.00000	0.00000	0.00000	0.00000	0.00000	0.87206	0.00000	0.12794	0.00000	0.00000	0.00000	0.00000
Node9	181	CTC	0.00000	0.00000	0.00000	0.00000	0.00000	0.00000	0.00000	0.00000	0.00000	0.00000	0.00000	0.00000	0.00000	0.00011	0.00002	0.00001	0.00000	0.00000	0.00000	0.00000	0.00000	0.00000	0.00000	0.00000	0.00000	0.00000	0.00000	0.00000	0.00387	0.74744	0.06116	0.18297	0.00000	0.00000	0.00000	0.00000	0.00000	0.00000	0.00000	0.00000	0.00000	0.00000	0.00000	0.00000	0.00000	0.00001	0.00001	0.00000	0.00000	0.00000	0.00000	0.00000	0.00000	0.00000	0.00000	0.00000	0.00000	0.00006	0.00001	0.00434	0.00000
Node9	182	GTG	0.00000	0.00000	0.00000	0.00000	0.00000	0.00000	0.00001	0.00000	0.00000	0.00000	0.00000	0.00000	0.00001	0.00026	0.00000	0.00004	0.00000	0.00000	0.00000	0.00000	0.00000	0.00000	0.00000	0.00000	0.00000	0.00000	0.00000	0.00000	0.00000	0.00000	0.00002	0.00000	0.00000	0.00000	0.00000	0.00000	0.00000	0.00000	0.00000	0.00000	0.00000	0.00000	0.00000	0.00000	0.01046	0.01947	0.93394	0.03577	0.00000	0.00000	0.00000	0.00000	0.00000	0.00000	0.00000	0.00000	0.00000	0.00000	0.00000	0.00000	0.00000
Node9	183	AGC	0.00000	0.00002	0.00000	0.00000	0.00000	0.00001	0.00000	0.00000	0.00000	0.80313	0.00000	0.19671	0.00000	0.00000	0.00000	0.00000	0.00000	0.00000	0.00000	0.00000	0.00000	0.00000	0.00000	0.00000	0.00000	0.00000	0.00000	0.00000	0.00000	0.00000	0.00000	0.00000	0.00000	0.00000	0.00000	0.00000	0.00000	0.00000	0.00000	0.00000	0.00000	0.00000	0.00000	0.00000	0.00000	0.00000	0.00000	0.00000	0.00000	0.00000	0.00001	0.00008	0.00002	0.00001	0.00000	0.00000	0.00000	0.00000	0.00000	0.00000	0.00000
Node9	184	TCT	0.00000	0.00000	0.00000	0.00000	0.00009	0.00011	0.00001	0.00028	0.00000	0.00006	0.00000	0.00027	0.00000	0.00000	0.00000	0.00000	0.00000	0.00000	0.00000	0.00000	0.00000	0.00000	0.00000	0.00000	0.00000	0.00000	0.00000	0.00000	0.00000	0.00000	0.00000	0.00000	0.00000	0.00000	0.00000	0.00000	0.00000	0.00000	0.00000	0.00001	0.00000	0.00000	0.00000	0.00000	0.00000	0.00000	0.00000	0.00000	0.00000	0.00000	0.00813	0.06533	0.00229	0.92340	0.00000	0.00000	0.00000	0.00000	0.00000	0.00000	0.00000
Node9	185	TCA	0.00000	0.00000	0.00000	0.00000	0.00000	0.00000	0.00000	0.00000	0.00000	0.00000	0.00000	0.00000	0.00000	0.00000	0.00000	0.00000	0.00000	0.00000	0.00000	0.00000	0.00000	0.00000	0.00000	0.00000	0.00000	0.00000	0.00000	0.00000	0.00000	0.00000	0.00000	0.00000	0.00000	0.00000	0.00000	0.00000	0.00000	0.00000	0.00000	0.00000	0.00000	0.00000	0.00000	0.00000	0.00000	0.00000	0.00000	0.00000	0.00000	0.00000	0.99645	0.00057	0.00054	0.00242	0.00000	0.00000	0.00000	0.00000	0.00000	0.00000	0.00000
Node9	186	GGG	0.00000	0.00000	0.00000	0.00000	0.00000	0.00000	0.00000	0.00000	0.00000	0.00000	0.00000	0.00000	0.00000	0.00000	0.00000	0.00000	0.00000	0.00000	0.00000	0.00000	0.00000	0.00000	0.00000	0.00000	0.00000	0.00000	0.00000	0.00000	0.00000	0.00000	0.00000	0.00000	0.00000	0.00000	0.00000	0.00000	0.00000	0.00000	0.00000	0.00000	0.00601	0.00521	0.98761	0.00117	0.00000	0.00000	0.00000	0.00000	0.00000	0.00000	0.00000	0.00000	0.00000	0.00000	0.00000	0.00000	0.00000	0.00000	0.00000	0.00000	0.00000
Node9	187	AAT	0.00000	0.07218	0.00000	0.92778	0.00000	0.00000	0.00000	0.00000	0.00000	0.00001	0.00000	0.00001	0.00000	0.00000	0.00000	0.00000	0.00000	0.00000	0.00000	0.00000	0.00000	0.00000	0.00000	0.00000	0.00000	0.00000	0.00000	0.00000	0.00000	0.00000	0.00000	0.00000	0.00000	0.00000	0.00000	0.00001	0.00000	0.00000	0.00000	0.00000	0.00000	0.00000	0.00000	0.00000	0.00000	0.00000	0.00000	0.00000	0.00000	0.00000	0.00000	0.00000	0.00000	0.00000	0.00000	0.00000	0.00000	0.00000	0.00000	0.00000	0.00000
Node9	188	GAC	0.00000	0.00001	0.00000	0.00000	0.00000	0.00000	0.00000	0.00000	0.00000	0.00000	0.00000	0.00000	0.00000	0.00000	0.00000	0.00000	0.00000	0.00000	0.00000	0.00000	0.00000	0.00000	0.00000	0.00000	0.00000	0.00000	0.00000	0.00000	0.00000	0.00000	0.00000	0.00000	0.00000	0.99902	0.00002	0.00094	0.00000	0.00000	0.00000	0.00000	0.00000	0.00000	0.00000	0.00000	0.00000	0.00000	0.00000	0.00000	0.00000	0.00000	0.00000	0.00000	0.00000	0.00000	0.00000	0.00000	0.00000	0.00000	0.00000	0.00000	0.00000
Node9	189	AAC	0.00000	0.99451	0.00000	0.00545	0.00000	0.00000	0.00000	0.00000	0.00000	0.00002	0.00000	0.00000	0.00000	0.00000	0.00000	0.00000	0.00000	0.00000	0.00000	0.00000	0.00000	0.00000	0.00000	0.00000	0.00000	0.00000	0.00000	0.00000	0.00000	0.00000	0.00000	0.00000	0.00000	0.00001	0.00000	0.00000	0.00000	0.00000	0.00000	0.00000	0.00000	0.00000	0.00000	0.00000	0.00000	0.00000	0.00000	0.00000	0.00000	0.00000	0.00000	0.00000	0.00000	0.00000	0.00000	0.00000	0.00000	0.00000	0.00000	0.00000	0.00000
Node9	190	ACA	0.00000	0.00000	0.00000	0.00000	0.99636	0.00025	0.00130	0.00208	0.00000	0.00000	0.00000	0.00000	0.00000	0.00000	0.00000	0.00000	0.00000	0.00000	0.00000	0.00000	0.00000	0.00000	0.00000	0.00000	0.00000	0.00000	0.00000	0.00000	0.00000	0.00000	0.00000	0.00000	0.00000	0.00000	0.00000	0.00000	0.00000	0.00000	0.00000	0.00000	0.00000	0.00000	0.00000	0.00000	0.00000	0.00000	0.00000	0.00000	0.00000	0.00000	0.00000	0.00000	0.00000	0.00000	0.00000	0.00000	0.00000	0.00000	0.00000	0.00000	0.00000
Node9	191	GAA	0.00000	0.00000	0.00000	0.00000	0.00000	0.00000	0.00000	0.00000	0.00000	0.00000	0.00000	0.00000	0.00000	0.00000	0.00000	0.00000	0.00000	0.00000	0.00000	0.00000	0.00000	0.00000	0.00000	0.00000	0.00000	0.00000	0.00000	0.00000	0.00000	0.00000	0.00000	0.00000	0.99645	0.00000	0.00354	0.00000	0.00000	0.00000	0.00000	0.00000	0.00000	0.00000	0.00000	0.00000	0.00000	0.00000	0.00000	0.00000	0.00000	0.00000	0.00000	0.00000	0.00000	0.00000	0.00000	0.00000	0.00000	0.00000	0.00000	0.00000	0.00000
Node9	192	AAT	0.00000	0.01019	0.00000	0.98978	0.00000	0.00000	0.00000	0.00000	0.00000	0.00000	0.00000	0.00001	0.00000	0.00000	0.00000	0.00000	0.00000	0.00000	0.00000	0.00000	0.00000	0.00000	0.00000	0.00000	0.00000	0.00000	0.00000	0.00000	0.00000	0.00000	0.00000	0.00000	0.00000	0.00000	0.00000	0.00001	0.00000	0.00000	0.00000	0.00000	0.00000	0.00000	0.00000	0.00000	0.00000	0.00000	0.00000	0.00000	0.00000	0.00000	0.00000	0.00000	0.00000	0.00000	0.00000	0.00000	0.00000	0.00000	0.00000	0.00000	0.00000
Node9	193	GGC	0.01760	0.02874	0.04318	0.01784	0.00539	0.01355	0.00498	0.00343	0.00122	0.01761	0.00370	0.00682	0.00141	0.00717	0.00433	0.00282	0.00154	0.00367	0.00501	0.00222	0.00257	0.00541	0.00238	0.00230	0.00119	0.00198	0.00472	0.00067	0.00083	0.00629	0.00637	0.00248	0.00916	0.02759	0.03621	0.00814	0.00661	0.01568	0.00260	0.00522	0.11361	0.20408	0.20395	0.06307	0.00203	0.00537	0.01335	0.00296	0.00282	0.00079	0.00470	0.01310	0.00420	0.00602	0.00528	0.00278	0.00209	0.00037	0.00450	0.00287	0.00143
Node9	194	GGC	0.00000	0.00000	0.00000	0.00000	0.00000	0.00000	0.00000	0.00000	0.00000	0.00001	0.00000	0.00000	0.00000	0.00000	0.00000	0.00000	0.00000	0.00000	0.00000	0.00000	0.00000	0.00000	0.00000	0.00000	0.00000	0.00000	0.00000	0.00000	0.00000	0.00000	0.00000	0.00000	0.00000	0.00000	0.00000	0.00000	0.00000	0.00000	0.00000	0.00000	0.01790	0.91909	0.05150	0.01148	0.00000	0.00000	0.00000	0.00000	0.00000	0.00000	0.00000	0.00000	0.00000	0.00000	0.00000	0.00000	0.00000	0.00000	0.00000	0.00000	0.00000
Node9	195	CTT	0.00000	0.00000	0.00000	0.00000	0.00000	0.00000	0.00000	0.00000	0.00000	0.00000	0.00000	0.00000	0.00000	0.00003	0.00001	0.00002	0.00000	0.00000	0.00000	0.00000	0.00000	0.00000	0.00000	0.00000	0.00000	0.00000	0.00000	0.00000	0.00475	0.08696	0.00764	0.89355	0.00000	0.00000	0.00000	0.00000	0.00000	0.00000	0.00000	0.00000	0.00000	0.00000	0.00000	0.00000	0.00000	0.00000	0.00000	0.00000	0.00000	0.00000	0.00000	0.00000	0.00000	0.00000	0.00000	0.00000	0.00000	0.00028	0.00000	0.00673	0.00000
Node9	196	TCT	0.00008	0.00001	0.00001	0.00008	0.00077	0.00007	0.00003	0.00042	0.00000	0.00017	0.00000	0.00086	0.00000	0.00000	0.00000	0.00000	0.00003	0.00000	0.00000	0.00001	0.27635	0.01498	0.00169	0.16369	0.00000	0.00000	0.00000	0.00000	0.00000	0.00000	0.00000	0.00000	0.00003	0.00000	0.00000	0.00001	0.00065	0.00003	0.00000	0.00043	0.00001	0.00000	0.00000	0.00000	0.00000	0.00000	0.00000	0.00000	0.00000	0.00000	0.22326	0.02783	0.00275	0.28571	0.00000	0.00000	0.00000	0.00000	0.00000	0.00000	0.00000
Node9	197	GGA	0.00000	0.00000	0.00000	0.00000	0.00000	0.00000	0.00000	0.00000	0.00000	0.00000	0.00000	0.00000	0.00000	0.00000	0.00000	0.00000	0.00000	0.00000	0.00000	0.00000	0.00000	0.00000	0.00000	0.00000	0.00000	0.00000	0.00000	0.00000	0.00000	0.00000	0.00000	0.00000	0.00000	0.00000	0.00000	0.00000	0.00000	0.00000	0.00000	0.00000	0.67385	0.00967	0.02254	0.29393	0.00000	0.00000	0.00000	0.00000	0.00000	0.00000	0.00000	0.00000	0.00000	0.00000	0.00000	0.00000	0.00000	0.00000	0.00000	0.00000	0.00000
Node9	198	TCC	0.00000	0.00000	0.00000	0.00000	0.00000	0.00006	0.00000	0.00000	0.00000	0.00052	0.00000	0.00000	0.00000	0.00000	0.00000	0.00000	0.00000	0.00000	0.00000	0.00000	0.00000	0.00001	0.00000	0.00000	0.00000	0.00000	0.00000	0.00000	0.00000	0.00000	0.00000	0.00000	0.00000	0.00000	0.00000	0.00000	0.00000	0.00122	0.00000	0.00000	0.00000	0.00000	0.00000	0.00000	0.00000	0.00000	0.00000	0.00000	0.00000	0.00000	0.00041	0.99235	0.00384	0.00157	0.00000	0.00000	0.00000	0.00000	0.00000	0.00000	0.00000
Node9	199	AAA	0.98448	0.00000	0.01547	0.00001	0.00000	0.00000	0.00000	0.00000	0.00002	0.00000	0.00001	0.00000	0.00000	0.00000	0.00000	0.00000	0.00000	0.00000	0.00000	0.00000	0.00000	0.00000	0.00000	0.00000	0.00000	0.00000	0.00000	0.00000	0.00000	0.00000	0.00000	0.00000	0.00000	0.00000	0.00000	0.00000	0.00000	0.00000	0.00000	0.00000	0.00000	0.00000	0.00000	0.00000	0.00000	0.00000	0.00000	0.00000	0.00000	0.00000	0.00000	0.00000	0.00000	0.00000	0.00000	0.00000	0.00000	0.00000	0.00000	0.00000	0.00000
Node9	200	GCA	0.00000	0.00000	0.00000	0.00000	0.00000	0.00000	0.00000	0.00000	0.00000	0.00000	0.00000	0.00000	0.00000	0.00000	0.00000	0.00000	0.00000	0.00000	0.00000	0.00000	0.00000	0.00000	0.00000	0.00000	0.00000	0.00000	0.00000	0.00000	0.00000	0.00000	0.00000	0.00000	0.00000	0.00000	0.00000	0.00000	0.98875	0.00010	0.00003	0.01111	0.00000	0.00000	0.00000	0.00000	0.00000	0.00000	0.00000	0.00000	0.00000	0.00000	0.00000	0.00000	0.00000	0.00000	0.00000	0.00000	0.00000	0.00000	0.00000	0.00000	0.00000
Node9	201	GAC	0.00005	0.00029	0.00012	0.00011	0.00000	0.00002	0.00000	0.00000	0.00000	0.00009	0.00000	0.00001	0.00000	0.00000	0.00000	0.00000	0.00001	0.00001	0.00008	0.00000	0.00000	0.00001	0.00000	0.00000	0.00000	0.00000	0.00000	0.00000	0.00000	0.00000	0.00000	0.00000	0.35203	0.42611	0.18264	0.03833	0.00000	0.00002	0.00000	0.00000	0.00000	0.00001	0.00001	0.00000	0.00000	0.00000	0.00000	0.00000	0.00000	0.00000	0.00000	0.00001	0.00000	0.00000	0.00000	0.00000	0.00000	0.00000	0.00000	0.00000	0.00000
Node9	202	AGC	0.00028	0.07100	0.00204	0.00531	0.00405	0.25590	0.01919	0.00521	0.00000	0.56568	0.00005	0.01030	0.00000	0.00004	0.00002	0.00000	0.00003	0.00066	0.00177	0.00002	0.00000	0.00025	0.00001	0.00000	0.00000	0.00022	0.00006	0.00000	0.00000	0.00003	0.00000	0.00000	0.00014	0.00794	0.00165	0.00013	0.00001	0.00281	0.00004	0.00002	0.00001	0.00078	0.00005	0.00001	0.00000	0.00008	0.00001	0.00000	0.00002	0.00000	0.00068	0.03579	0.00631	0.00128	0.00011	0.00000	0.00001	0.00000	0.00001	0.00000	0.00000
Node9	203	AAA	0.99504	0.00000	0.00492	0.00000	0.00000	0.00000	0.00000	0.00000	0.00001	0.00000	0.00000	0.00000	0.00000	0.00000	0.00000	0.00000	0.00000	0.00000	0.00000	0.00000	0.00000	0.00000	0.00000	0.00000	0.00000	0.00000	0.00000	0.00000	0.00000	0.00000	0.00000	0.00000	0.00000	0.00000	0.00000	0.00000	0.00000	0.00000	0.00000	0.00000	0.00000	0.00000	0.00000	0.00000	0.00000	0.00000	0.00000	0.00000	0.00000	0.00000	0.00000	0.00000	0.00000	0.00000	0.00000	0.00000	0.00000	0.00000	0.00000	0.00000	0.00000
Node9	204	GCA	0.00080	0.00005	0.00007	0.00016	0.00119	0.00008	0.00004	0.00027	0.00001	0.00006	0.00000	0.00013	0.00001	0.00000	0.00000	0.00000	0.00032	0.00000	0.00001	0.00001	0.31633	0.01035	0.00295	0.06399	0.00000	0.00000	0.00000	0.00000	0.00001	0.00000	0.00000	0.00000	0.00143	0.00029	0.00020	0.00135	0.54499	0.00375	0.00108	0.03562	0.00027	0.00002	0.00003	0.00003	0.00011	0.00000	0.00001	0.00003	0.00000	0.00000	0.00835	0.00100	0.00014	0.00444	0.00000	0.00000	0.00000	0.00000	0.00000	0.00000	0.00000
Node9	205	ACA	0.00067	0.00024	0.00019	0.00041	0.49203	0.04326	0.04792	0.06955	0.00002	0.00297	0.00001	0.00316	0.00003	0.00000	0.00003	0.00000	0.00011	0.00000	0.00001	0.00000	0.00383	0.00077	0.00014	0.00099	0.00001	0.00000	0.00001	0.00000	0.00001	0.00000	0.00000	0.00000	0.00016	0.00002	0.00004	0.00001	0.00122	0.00019	0.00002	0.00022	0.00002	0.00000	0.00000	0.00000	0.00011	0.00001	0.00002	0.00001	0.00000	0.00000	0.25181	0.03429	0.00752	0.03788	0.00001	0.00000	0.00001	0.00000	0.00000	0.00001	0.00000
Node9	206	CCA	0.00000	0.00000	0.00000	0.00000	0.00000	0.00000	0.00000	0.00000	0.00000	0.00000	0.00000	0.00000	0.00000	0.00000	0.00000	0.00000	0.00000	0.00000	0.00000	0.00000	0.97600	0.00296	0.00091	0.02013	0.00000	0.00000	0.00000	0.00000	0.00000	0.00000	0.00000	0.00000	0.00000	0.00000	0.00000	0.00000	0.00000	0.00000	0.00000	0.00000	0.00000	0.00000	0.00000	0.00000	0.00000	0.00000	0.00000	0.00000	0.00000	0.00000	0.00000	0.00000	0.00000	0.00000	0.00000	0.00000	0.00000	0.00000	0.00000	0.00000	0.00000
Node9	207	AAG	0.01915	0.00000	0.98062	0.00000	0.00000	0.00000	0.00000	0.00000	0.00000	0.00000	0.00017	0.00000	0.00000	0.00000	0.00000	0.00000	0.00000	0.00000	0.00001	0.00000	0.00000	0.00000	0.00000	0.00000	0.00000	0.00001	0.00003	0.00000	0.00000	0.00000	0.00000	0.00000	0.00000	0.00000	0.00001	0.00000	0.00000	0.00000	0.00000	0.00000	0.00000	0.00000	0.00000	0.00000	0.00000	0.00000	0.00000	0.00000	0.00000	0.00000	0.00000	0.00000	0.00000	0.00000	0.00000	0.00000	0.00000	0.00000	0.00000	0.00000	0.00000
Node9	208	GCA	0.00000	0.00000	0.00000	0.00000	0.00003	0.00000	0.00000	0.00000	0.00000	0.00000	0.00000	0.00000	0.00001	0.00000	0.00000	0.00000	0.00000	0.00000	0.00000	0.00000	0.00000	0.00000	0.00000	0.00000	0.00000	0.00000	0.00000	0.00000	0.00000	0.00000	0.00000	0.00000	0.00000	0.00000	0.00000	0.00000	0.99577	0.00003	0.00002	0.00083	0.00000	0.00000	0.00000	0.00000	0.00325	0.00000	0.00002	0.00002	0.00000	0.00000	0.00001	0.00000	0.00000	0.00000	0.00000	0.00000	0.00000	0.00000	0.00000	0.00000	0.00000
Node9	209	CTC	0.00021	0.00200	0.00111	0.00031	0.00028	0.00643	0.00060	0.00030	0.00001	0.00132	0.00006	0.00010	0.00107	0.03833	0.00528	0.00400	0.00013	0.00139	0.00091	0.00024	0.00016	0.00214	0.00024	0.00026	0.00012	0.00053	0.00111	0.00006	0.01127	0.68024	0.10080	0.05620	0.00007	0.00130	0.00061	0.00008	0.00011	0.00516	0.00015	0.00019	0.00004	0.00151	0.00019	0.00005	0.00056	0.01256	0.01108	0.00127	0.00265	0.00012	0.00011	0.00190	0.00014	0.00019	0.00251	0.00034	0.00023	0.00140	0.01477	0.02251	0.00101
Node9	210	TGG	0.00068	0.00081	0.00240	0.00066	0.00035	0.00062	0.00095	0.00016	0.00012	0.00083	0.00062	0.00033	0.00048	0.00202	0.00124	0.00062	0.00008	0.00099	0.00058	0.00044	0.00021	0.00021	0.00027	0.00018	0.00016	0.00024	0.00209	0.00003	0.00012	0.00159	0.00437	0.00031	0.00014	0.00077	0.00197	0.00015	0.00010	0.00035	0.00030	0.00011	0.00032	0.00091	0.00155	0.00013	0.00023	0.00084	0.00399	0.00029	0.00651	0.00184	0.00049	0.00068	0.00051	0.00034	0.00098	0.93710	0.00051	0.00020	0.00888	0.00255	0.00250
Node9	211	GCT	0.00268	0.00106	0.00540	0.00466	0.00232	0.00226	0.00067	0.00554	0.00005	0.00101	0.00010	0.00440	0.00030	0.00084	0.00160	0.00304	0.00038	0.00014	0.00019	0.00081	0.00117	0.00070	0.00012	0.00289	0.00003	0.00007	0.00007	0.00018	0.00014	0.00074	0.00032	0.00346	0.00216	0.00073	0.00215	0.00148	0.04914	0.04374	0.00350	0.79605	0.00215	0.00094	0.00131	0.00289	0.00187	0.00161	0.00355	0.00862	0.00014	0.00054	0.00485	0.00605	0.00072	0.01251	0.00081	0.00009	0.00300	0.00007	0.00030	0.00033	0.00132
Node9	212	CAA	0.02694	0.00588	0.01384	0.01259	0.00639	0.00128	0.00050	0.00140	0.00091	0.00149	0.00027	0.00241	0.00102	0.00039	0.00161	0.00062	0.82266	0.00217	0.03424	0.00457	0.00264	0.00055	0.00016	0.00121	0.00347	0.00029	0.00095	0.00071	0.00150	0.00099	0.00066	0.00225	0.01196	0.00195	0.00672	0.00269	0.00277	0.00036	0.00006	0.00076	0.00163	0.00032	0.00029	0.00018	0.00126	0.00018	0.00056	0.00068	0.00047	0.00072	0.00447	0.00111	0.00020	0.00215	0.00022	0.00014	0.00031	0.00039	0.00023	0.00028	0.00040
Node9	213	CTG	0.00031	0.00068	0.00278	0.00015	0.00022	0.00171	0.00174	0.00014	0.00001	0.00031	0.00012	0.00004	0.00077	0.02819	0.00756	0.00275	0.00009	0.00085	0.00139	0.00016	0.00016	0.00077	0.00054	0.00012	0.00007	0.00055	0.00138	0.00003	0.01068	0.10478	0.70639	0.02373	0.00012	0.00038	0.00227	0.00004	0.00008	0.00119	0.00084	0.00009	0.00005	0.00053	0.00069	0.00003	0.00082	0.00783	0.02727	0.00118	0.00158	0.00008	0.00008	0.00037	0.00032	0.00009	0.00127	0.00098	0.00013	0.00123	0.00980	0.04076	0.00073
Node9	214	TTT	0.00135	0.00043	0.00066	0.00190	0.00051	0.00044	0.00012	0.00122	0.00010	0.00016	0.00011	0.00050	0.00268	0.00252	0.00254	0.00616	0.00016	0.00025	0.00006	0.00117	0.00014	0.00015	0.00003	0.00075	0.00004	0.00002	0.00003	0.00008	0.00154	0.00319	0.00223	0.00826	0.00037	0.00011	0.00027	0.00026	0.00031	0.00028	0.00002	0.00106	0.00035	0.00015	0.00013	0.00032	0.00129	0.00083	0.00197	0.00312	0.00384	0.00595	0.00076	0.00074	0.00011	0.00243	0.00056	0.00170	0.00120	0.00152	0.10532	0.00477	0.82078
Node9	215	ATG	0.00311	0.00265	0.00955	0.00178	0.00354	0.00428	0.00347	0.00137	0.00023	0.00146	0.00105	0.00068	0.00544	0.01740	0.82630	0.00736	0.00052	0.00050	0.00174	0.00063	0.00016	0.00017	0.00025	0.00023	0.00005	0.00010	0.00084	0.00003	0.00250	0.01345	0.01853	0.00623	0.00034	0.00039	0.00357	0.00027	0.00119	0.00114	0.00055	0.00103	0.00022	0.00038	0.00156	0.00011	0.00169	0.00353	0.01860	0.00223	0.00144	0.00047	0.00064	0.00064	0.00064	0.00048	0.00143	0.00068	0.00059	0.00103	0.00596	0.01156	0.00205
Node9	216	TCT	0.00391	0.00312	0.00404	0.01160	0.00890	0.00562	0.00197	0.01039	0.00011	0.00641	0.00015	0.01985	0.00018	0.00038	0.00046	0.00101	0.00067	0.00042	0.00027	0.00208	0.00190	0.00155	0.00020	0.00573	0.00006	0.00009	0.00010	0.00033	0.00010	0.00047	0.00021	0.00114	0.00162	0.00143	0.00135	0.00362	0.00445	0.00240	0.00022	0.00782	0.00049	0.00077	0.00032	0.00167	0.00026	0.00036	0.00046	0.00185	0.00057	0.00092	0.06619	0.10905	0.01444	0.67787	0.00142	0.00018	0.00273	0.00020	0.00093	0.00109	0.00190
Node9	217	GGT	0.00093	0.00231	0.00144	0.00881	0.00029	0.00049	0.00015	0.00094	0.00006	0.00244	0.00015	0.00432	0.00005	0.00015	0.00018	0.00040	0.00010	0.00016	0.00013	0.00071	0.00015	0.00024	0.00008	0.00091	0.00005	0.00006	0.00016	0.00013	0.00003	0.00022	0.00014	0.00066	0.00056	0.00150	0.00122	0.00221	0.00149	0.00121	0.00016	0.00321	0.05730	0.08747	0.05446	0.75389	0.00021	0.00023	0.00061	0.00061	0.00008	0.00019	0.00045	0.00077	0.00021	0.00296	0.00041	0.00013	0.00069	0.00001	0.00015	0.00008	0.00044
Node9	218	CAG	0.00594	0.01057	0.04020	0.00271	0.00059	0.00571	0.00427	0.00040	0.00011	0.00592	0.00159	0.00050	0.00008	0.00174	0.00284	0.00020	0.01802	0.00575	0.78698	0.00228	0.00057	0.00207	0.00089	0.00040	0.00066	0.00207	0.00803	0.00027	0.00025	0.00377	0.00554	0.00066	0.00354	0.00935	0.03618	0.00097	0.00015	0.00330	0.00096	0.00020	0.00022	0.00263	0.00257	0.00012	0.00018	0.00097	0.00626	0.00025	0.00150	0.00019	0.00026	0.00295	0.00175	0.00045	0.00054	0.00052	0.00014	0.00003	0.00094	0.00120	0.00008
Node9	219	CGA	0.02565	0.00076	0.01011	0.00077	0.00159	0.00042	0.00042	0.00022	0.01947	0.00186	0.01719	0.00118	0.00037	0.00019	0.00023	0.00013	0.00496	0.00161	0.00178	0.00256	0.00159	0.00082	0.00021	0.00093	0.80256	0.01264	0.05062	0.02078	0.00113	0.00134	0.00081	0.00181	0.00194	0.00038	0.00173	0.00014	0.00067	0.00016	0.00009	0.00008	0.00080	0.00041	0.00077	0.00014	0.00055	0.00012	0.00057	0.00012	0.00031	0.00012	0.00126	0.00030	0.00015	0.00027	0.00075	0.00039	0.00044	0.00012	0.00019	0.00022	0.00013
Node9	220	CTG	0.00031	0.00068	0.00278	0.00015	0.00022	0.00171	0.00174	0.00014	0.00001	0.00031	0.00012	0.00004	0.00077	0.02819	0.00756	0.00275	0.00009	0.00085	0.00139	0.00016	0.00016	0.00077	0.00054	0.00012	0.00007	0.00055	0.00138	0.00003	0.01068	0.10478	0.70639	0.02373	0.00012	0.00038	0.00227	0.00004	0.00008	0.00119	0.00084	0.00009	0.00005	0.00053	0.00069	0.00003	0.00082	0.00783	0.02727	0.00118	0.00158	0.00008	0.00008	0.00037	0.00032	0.00009	0.00127	0.00098	0.00013	0.00123	0.00980	0.04076	0.00073
Node9	221	CGC	0.00653	0.00906	0.04836	0.00113	0.00044	0.01087	0.00108	0.00038	0.00110	0.00567	0.00538	0.00036	0.00006	0.00304	0.00034	0.00021	0.00032	0.00564	0.00438	0.00071	0.00013	0.00225	0.00098	0.00016	0.00983	0.75378	0.05605	0.01384	0.00011	0.00466	0.00462	0.00042	0.00054	0.00847	0.00835	0.00039	0.00012	0.00730	0.00024	0.00016	0.00013	0.00457	0.00086	0.00013	0.00007	0.00309	0.00147	0.00016	0.00252	0.00009	0.00017	0.00399	0.00038	0.00031	0.00202	0.00045	0.00018	0.00001	0.00156	0.00033	0.00007
Node8	1	TTG	0.00000	0.00000	0.00000	0.00000	0.00000	0.00000	0.00000	0.00000	0.00000	0.00000	0.00000	0.00000	0.00001	0.00012	0.00013	0.00006	0.00000	0.00000	0.00000	0.00000	0.00000	0.00000	0.00000	0.00000	0.00000	0.00000	0.00000	0.00000	0.01244	0.02352	0.09189	0.07417	0.00000	0.00000	0.00000	0.00000	0.00000	0.00000	0.00000	0.00000	0.00000	0.00000	0.00000	0.00000	0.00000	0.00001	0.00005	0.00001	0.00000	0.00000	0.00000	0.00000	0.00000	0.00000	0.00000	0.00000	0.00000	0.00303	0.00003	0.79450	0.00001
Node8	2	GAG	0.00000	0.00000	0.00002	0.00000	0.00000	0.00000	0.00000	0.00000	0.00000	0.00000	0.00000	0.00000	0.00000	0.00000	0.00000	0.00000	0.00000	0.00000	0.00002	0.00000	0.00000	0.00000	0.00000	0.00000	0.00000	0.00000	0.00000	0.00000	0.00000	0.00000	0.00000	0.00000	0.00283	0.00008	0.99704	0.00000	0.00000	0.00000	0.00000	0.00000	0.00000	0.00000	0.00000	0.00000	0.00000	0.00000	0.00000	0.00000	0.00000	0.00000	0.00000	0.00000	0.00000	0.00000	0.00000	0.00000	0.00000	0.00000	0.00000	0.00000	0.00000
Node8	3	GTG	0.00000	0.00000	0.00000	0.00000	0.00000	0.00001	0.00001	0.00000	0.00000	0.00000	0.00000	0.00000	0.00014	0.00115	0.00001	0.00018	0.00000	0.00000	0.00000	0.00000	0.00000	0.00000	0.00000	0.00000	0.00000	0.00000	0.00000	0.00000	0.00000	0.00002	0.00006	0.00000	0.00000	0.00000	0.00000	0.00000	0.00000	0.00001	0.00000	0.00000	0.00000	0.00000	0.00000	0.00000	0.26887	0.14076	0.56371	0.02503	0.00000	0.00000	0.00000	0.00000	0.00000	0.00000	0.00000	0.00000	0.00000	0.00000	0.00000	0.00001	0.00000
Node8	4	TCA	0.00017	0.00027	0.00007	0.00037	0.03722	0.00702	0.00292	0.00796	0.00001	0.01951	0.00000	0.02037	0.00000	0.00000	0.00001	0.00000	0.00004	0.00001	0.00000	0.00000	0.00009	0.00004	0.00000	0.00004	0.00000	0.00000	0.00000	0.00000	0.00000	0.00000	0.00000	0.00000	0.00005	0.00003	0.00002	0.00001	0.00053	0.00014	0.00001	0.00018	0.00002	0.00001	0.00000	0.00000	0.00001	0.00000	0.00000	0.00000	0.00000	0.00000	0.65159	0.09942	0.04019	0.11161	0.00002	0.00000	0.00002	0.00000	0.00000	0.00000	0.00000
Node8	5	ACA	0.00003	0.00001	0.00006	0.00000	0.32978	0.01406	0.22496	0.00757	0.00000	0.00002	0.00001	0.00001	0.00241	0.00081	0.00058	0.00039	0.00000	0.00000	0.00000	0.00000	0.00000	0.00000	0.00000	0.00000	0.00000	0.00000	0.00001	0.00000	0.00002	0.00002	0.00004	0.00000	0.00001	0.00000	0.00001	0.00000	0.00051	0.00004	0.00003	0.00002	0.00000	0.00000	0.00000	0.00000	0.29896	0.00613	0.10760	0.00575	0.00000	0.00000	0.00004	0.00002	0.00002	0.00001	0.00001	0.00000	0.00001	0.00001	0.00000	0.00001	0.00000
Node8	6	GGG	0.00000	0.00000	0.00000	0.00000	0.00000	0.00000	0.00000	0.00000	0.00000	0.00000	0.00000	0.00000	0.00000	0.00000	0.00000	0.00000	0.00000	0.00000	0.00000	0.00000	0.00000	0.00000	0.00000	0.00000	0.00000	0.00000	0.00000	0.00000	0.00000	0.00000	0.00000	0.00000	0.00000	0.00000	0.00000	0.00000	0.00000	0.00000	0.00000	0.00000	0.16725	0.00793	0.81983	0.00498	0.00000	0.00000	0.00000	0.00000	0.00000	0.00000	0.00000	0.00000	0.00000	0.00000	0.00000	0.00000	0.00000	0.00000	0.00000	0.00000	0.00000
Node8	7	AAG	0.28192	0.00003	0.71717	0.00004	0.00001	0.00000	0.00000	0.00000	0.00007	0.00001	0.00051	0.00000	0.00000	0.00000	0.00000	0.00000	0.00001	0.00000	0.00003	0.00000	0.00000	0.00000	0.00000	0.00000	0.00001	0.00002	0.00008	0.00000	0.00000	0.00000	0.00000	0.00000	0.00002	0.00000	0.00006	0.00000	0.00000	0.00000	0.00000	0.00000	0.00000	0.00000	0.00000	0.00000	0.00000	0.00000	0.00000	0.00000	0.00000	0.00000	0.00000	0.00000	0.00000	0.00000	0.00000	0.00000	0.00000	0.00000	0.00000	0.00000	0.00000
Node8	8	GTG	0.00001	0.00001	0.00004	0.00001	0.00010	0.00073	0.00051	0.00025	0.00000	0.00002	0.00000	0.00001	0.00058	0.00953	0.00020	0.00285	0.00000	0.00000	0.00001	0.00000	0.00000	0.00001	0.00001	0.00000	0.00000	0.00000	0.00001	0.00000	0.00003	0.00063	0.00065	0.00017	0.00001	0.00000	0.00006	0.00000	0.00068	0.00438	0.00086	0.00108	0.00000	0.00001	0.00001	0.00000	0.04586	0.26801	0.37179	0.29038	0.00001	0.00000	0.00000	0.00003	0.00001	0.00002	0.00013	0.00000	0.00006	0.00001	0.00008	0.00013	0.00001
Node8	9	CAT	0.00134	0.01005	0.00072	0.06756	0.00060	0.00049	0.00017	0.00426	0.00002	0.00099	0.00001	0.01287	0.00000	0.00000	0.00003	0.00001	0.00060	0.02366	0.00019	0.78933	0.00016	0.00013	0.00001	0.00083	0.00002	0.00002	0.00002	0.00010	0.00000	0.00001	0.00000	0.00004	0.00019	0.00032	0.00012	0.00115	0.00003	0.00006	0.00001	0.00045	0.00002	0.00002	0.00002	0.00011	0.00000	0.00000	0.00000	0.00004	0.00008	0.00033	0.00290	0.00355	0.00053	0.07554	0.00002	0.00000	0.00016	0.00000	0.00001	0.00000	0.00006
Node8	10	TTT	0.00079	0.00119	0.00039	0.00335	0.00882	0.02203	0.00193	0.03241	0.00003	0.00410	0.00004	0.00717	0.00067	0.00147	0.00135	0.00171	0.00014	0.00058	0.00009	0.00087	0.00010	0.00062	0.00003	0.00108	0.00000	0.00004	0.00001	0.00002	0.00027	0.00227	0.00076	0.00213	0.00017	0.00019	0.00013	0.00019	0.00089	0.00314	0.00006	0.00416	0.00006	0.00018	0.00003	0.00010	0.00064	0.00129	0.00101	0.00238	0.00294	0.00239	0.03230	0.08386	0.00616	0.19369	0.00120	0.00018	0.00157	0.00043	0.16279	0.00163	0.39976
Node8	11	ATT	0.00000	0.00000	0.00000	0.00000	0.00001	0.00000	0.00000	0.00002	0.00000	0.00000	0.00000	0.00000	0.19774	0.04710	0.00012	0.65926	0.00000	0.00000	0.00000	0.00000	0.00000	0.00000	0.00000	0.00000	0.00000	0.00000	0.00000	0.00000	0.00007	0.00011	0.00007	0.00037	0.00000	0.00000	0.00000	0.00000	0.00000	0.00000	0.00000	0.00001	0.00000	0.00000	0.00000	0.00000	0.00932	0.00343	0.00750	0.07470	0.00000	0.00000	0.00000	0.00000	0.00000	0.00000	0.00000	0.00000	0.00000	0.00005	0.00001	0.00008	0.00002
Node8	12	GAA	0.00085	0.00022	0.00142	0.00025	0.00008	0.00009	0.00010	0.00001	0.00001	0.00014	0.00005	0.00004	0.00001	0.00000	0.00002	0.00000	0.00029	0.00017	0.00059	0.00009	0.00001	0.00002	0.00001	0.00000	0.00000	0.00002	0.00011	0.00000	0.00000	0.00000	0.00001	0.00000	0.62320	0.00255	0.36775	0.00081	0.00003	0.00012	0.00002	0.00002	0.00001	0.00001	0.00003	0.00000	0.00001	0.00001	0.00004	0.00001	0.00029	0.00028	0.00006	0.00005	0.00003	0.00002	0.00000	0.00001	0.00000	0.00000	0.00001	0.00000	0.00000
Node8	13	GCA	0.00001	0.00000	0.00005	0.00000	0.00014	0.00008	0.00028	0.00005	0.00000	0.00001	0.00000	0.00000	0.00013	0.00020	0.00022	0.00010	0.00000	0.00000	0.00000	0.00000	0.00000	0.00000	0.00001	0.00000	0.00000	0.00000	0.00000	0.00000	0.00001	0.00002	0.00003	0.00001	0.00002	0.00000	0.00005	0.00000	0.65915	0.03033	0.01243	0.17248	0.00002	0.00001	0.00005	0.00001	0.01934	0.00411	0.08653	0.01373	0.00000	0.00000	0.00005	0.00005	0.00006	0.00005	0.00007	0.00000	0.00006	0.00000	0.00000	0.00001	0.00000
Node8	14	ATG	0.00000	0.00000	0.00001	0.00000	0.00001	0.00001	0.00002	0.00000	0.00000	0.00000	0.00000	0.00000	0.00022	0.00056	0.99659	0.00022	0.00000	0.00000	0.00001	0.00000	0.00000	0.00000	0.00000	0.00000	0.00000	0.00000	0.00000	0.00000	0.00007	0.00035	0.00069	0.00014	0.00000	0.00000	0.00000	0.00000	0.00000	0.00000	0.00000	0.00000	0.00000	0.00000	0.00000	0.00000	0.00002	0.00005	0.00044	0.00003	0.00000	0.00000	0.00000	0.00000	0.00000	0.00000	0.00000	0.00000	0.00000	0.00002	0.00003	0.00049	0.00001
Node8	15	AAT	0.00002	0.26060	0.00001	0.73922	0.00000	0.00000	0.00000	0.00000	0.00000	0.00003	0.00000	0.00003	0.00000	0.00000	0.00000	0.00000	0.00000	0.00000	0.00000	0.00001	0.00000	0.00000	0.00000	0.00000	0.00000	0.00000	0.00000	0.00000	0.00000	0.00000	0.00000	0.00000	0.00000	0.00002	0.00000	0.00003	0.00000	0.00000	0.00000	0.00000	0.00000	0.00000	0.00000	0.00000	0.00000	0.00000	0.00000	0.00000	0.00000	0.00000	0.00000	0.00000	0.00000	0.00000	0.00000	0.00000	0.00000	0.00000	0.00000	0.00000	0.00000
Node8	16	GGA	0.00000	0.00001	0.00000	0.00000	0.00000	0.00000	0.00000	0.00000	0.00000	0.00002	0.00000	0.00000	0.00000	0.00000	0.00000	0.00000	0.00000	0.00000	0.00000	0.00000	0.00000	0.00000	0.00000	0.00000	0.00000	0.00000	0.00000	0.00000	0.00000	0.00000	0.00000	0.00000	0.00000	0.00000	0.00000	0.00000	0.00000	0.00000	0.00000	0.00000	0.50162	0.37141	0.09880	0.02812	0.00000	0.00000	0.00000	0.00000	0.00000	0.00000	0.00000	0.00000	0.00000	0.00000	0.00000	0.00000	0.00000	0.00000	0.00000	0.00000	0.00000
Node8	17	AGC	0.00004	0.00106	0.00010	0.00036	0.00092	0.00677	0.00112	0.00108	0.00000	0.45122	0.00001	0.11093	0.00000	0.00000	0.00000	0.00000	0.00001	0.00004	0.00002	0.00001	0.00000	0.00016	0.00000	0.00002	0.00000	0.00001	0.00001	0.00000	0.00000	0.00000	0.00000	0.00000	0.00001	0.00024	0.00005	0.00002	0.00002	0.00071	0.00001	0.00012	0.00001	0.00015	0.00002	0.00001	0.00000	0.00001	0.00000	0.00000	0.00001	0.00000	0.02673	0.30867	0.03026	0.05892	0.00010	0.00000	0.00003	0.00000	0.00001	0.00000	0.00000
Node8	18	TCT	0.00152	0.00210	0.00054	0.00959	0.07460	0.01210	0.00473	0.03282	0.00003	0.00644	0.00001	0.02084	0.00002	0.00000	0.00003	0.00001	0.00035	0.00003	0.00003	0.00011	0.00031	0.00013	0.00001	0.00037	0.00001	0.00001	0.00001	0.00000	0.00000	0.00000	0.00000	0.00001	0.00133	0.00098	0.00031	0.00264	0.00144	0.00036	0.00003	0.00086	0.00010	0.00004	0.00001	0.00004	0.00005	0.00001	0.00001	0.00004	0.00001	0.00002	0.29823	0.08914	0.01307	0.42436	0.00003	0.00000	0.00007	0.00001	0.00001	0.00001	0.00001
Node8	19	GTG	0.00000	0.00000	0.00000	0.00000	0.00000	0.00005	0.00007	0.00000	0.00000	0.00000	0.00000	0.00000	0.00029	0.02701	0.00008	0.00136	0.00000	0.00000	0.00000	0.00000	0.00000	0.00000	0.00000	0.00000	0.00000	0.00000	0.00000	0.00000	0.00001	0.00035	0.00071	0.00002	0.00000	0.00000	0.00000	0.00000	0.00000	0.00006	0.00001	0.00000	0.00000	0.00000	0.00000	0.00000	0.00915	0.21596	0.73192	0.01282	0.00000	0.00000	0.00000	0.00000	0.00000	0.00000	0.00001	0.00000	0.00000	0.00000	0.00003	0.00006	0.00000
Node8	20	CTG	0.00000	0.00000	0.00000	0.00000	0.00000	0.00000	0.00000	0.00000	0.00000	0.00000	0.00000	0.00000	0.00005	0.00082	0.00050	0.00030	0.00000	0.00000	0.00000	0.00000	0.00000	0.00000	0.00000	0.00000	0.00000	0.00000	0.00000	0.00000	0.03461	0.11954	0.32299	0.26866	0.00000	0.00000	0.00000	0.00000	0.00000	0.00000	0.00000	0.00000	0.00000	0.00000	0.00000	0.00000	0.00002	0.00011	0.00031	0.00005	0.00000	0.00000	0.00000	0.00000	0.00000	0.00000	0.00000	0.00000	0.00000	0.00387	0.00017	0.24795	0.00004
Node8	21	TTA	0.00000	0.00000	0.00000	0.00000	0.00000	0.00000	0.00000	0.00000	0.00000	0.00000	0.00000	0.00000	0.00004	0.00001	0.00014	0.00006	0.00000	0.00000	0.00000	0.00000	0.00000	0.00000	0.00000	0.00000	0.00000	0.00000	0.00000	0.00000	0.01650	0.00350	0.01305	0.01324	0.00000	0.00000	0.00000	0.00000	0.00000	0.00000	0.00000	0.00000	0.00000	0.00000	0.00000	0.00000	0.00001	0.00000	0.00001	0.00001	0.00000	0.00000	0.00000	0.00000	0.00000	0.00000	0.00000	0.00000	0.00000	0.62462	0.00001	0.32879	0.00002
Node8	22	CCC	0.00000	0.00000	0.00000	0.00000	0.00000	0.00000	0.00000	0.00000	0.00000	0.00000	0.00000	0.00000	0.00000	0.00000	0.00000	0.00000	0.00000	0.00000	0.00000	0.00000	0.00208	0.97548	0.00217	0.02027	0.00000	0.00000	0.00000	0.00000	0.00000	0.00000	0.00000	0.00000	0.00000	0.00000	0.00000	0.00000	0.00000	0.00000	0.00000	0.00000	0.00000	0.00000	0.00000	0.00000	0.00000	0.00000	0.00000	0.00000	0.00000	0.00000	0.00000	0.00000	0.00000	0.00000	0.00000	0.00000	0.00000	0.00000	0.00000	0.00000	0.00000
Node8	23	TGC	0.00000	0.00000	0.00000	0.00000	0.00000	0.00000	0.00000	0.00000	0.00000	0.00000	0.00000	0.00000	0.00000	0.00000	0.00000	0.00000	0.00000	0.00000	0.00000	0.00000	0.00000	0.00000	0.00000	0.00000	0.00000	0.00000	0.00000	0.00000	0.00000	0.00000	0.00000	0.00000	0.00000	0.00000	0.00000	0.00000	0.00000	0.00000	0.00000	0.00000	0.00000	0.00000	0.00000	0.00000	0.00000	0.00000	0.00000	0.00000	0.00000	0.00000	0.00000	0.00000	0.00000	0.00000	0.98300	0.00000	0.01700	0.00000	0.00000	0.00000	0.00000
Node8	24	ACT	0.00001	0.00001	0.00001	0.00001	0.35791	0.22807	0.03239	0.38128	0.00000	0.00007	0.00000	0.00003	0.00000	0.00000	0.00000	0.00000	0.00000	0.00000	0.00000	0.00000	0.00000	0.00000	0.00000	0.00000	0.00000	0.00000	0.00000	0.00000	0.00000	0.00000	0.00000	0.00000	0.00000	0.00000	0.00000	0.00000	0.00000	0.00000	0.00000	0.00000	0.00000	0.00000	0.00000	0.00000	0.00000	0.00000	0.00000	0.00000	0.00000	0.00000	0.00005	0.00007	0.00001	0.00005	0.00000	0.00000	0.00000	0.00000	0.00000	0.00000	0.00000
Node8	25	TAC	0.00000	0.00000	0.00000	0.00000	0.00000	0.00000	0.00000	0.00000	0.00000	0.00000	0.00000	0.00000	0.00000	0.00000	0.00000	0.00000	0.00000	0.00001	0.00000	0.00000	0.00000	0.00000	0.00000	0.00000	0.00000	0.00000	0.00000	0.00000	0.00000	0.00000	0.00000	0.00000	0.00000	0.00000	0.00000	0.00000	0.00000	0.00000	0.00000	0.00000	0.00000	0.00000	0.00000	0.00000	0.00000	0.00000	0.00000	0.00000	0.99545	0.00114	0.00000	0.00000	0.00000	0.00000	0.00000	0.00000	0.00000	0.00000	0.00336	0.00000	0.00002
Node8	26	TCC	0.00010	0.00194	0.00025	0.00083	0.00366	0.02680	0.00372	0.00485	0.00000	0.25700	0.00001	0.10855	0.00000	0.00002	0.00001	0.00000	0.00001	0.00008	0.00004	0.00002	0.00002	0.00034	0.00002	0.00007	0.00000	0.00003	0.00001	0.00000	0.00000	0.00002	0.00000	0.00000	0.00004	0.00049	0.00017	0.00007	0.00101	0.03405	0.00036	0.00608	0.00002	0.00043	0.00008	0.00004	0.00000	0.00006	0.00002	0.00001	0.00001	0.00000	0.04379	0.33475	0.03708	0.13245	0.00039	0.00000	0.00015	0.00000	0.00002	0.00000	0.00000
Node8	27	AGC	0.00000	0.00019	0.00001	0.00001	0.00002	0.00314	0.00023	0.00003	0.00000	0.89355	0.00000	0.00242	0.00000	0.00000	0.00000	0.00000	0.00000	0.00001	0.00000	0.00000	0.00000	0.00002	0.00000	0.00000	0.00000	0.00000	0.00000	0.00000	0.00000	0.00000	0.00000	0.00000	0.00000	0.00005	0.00001	0.00000	0.00000	0.00019	0.00000	0.00000	0.00000	0.00003	0.00000	0.00000	0.00000	0.00000	0.00000	0.00000	0.00000	0.00000	0.00039	0.09408	0.00507	0.00051	0.00001	0.00000	0.00000	0.00000	0.00000	0.00000	0.00000
Node8	28	TGC	0.00000	0.00000	0.00000	0.00000	0.00000	0.00000	0.00000	0.00000	0.00000	0.00000	0.00000	0.00000	0.00000	0.00000	0.00000	0.00000	0.00000	0.00000	0.00000	0.00000	0.00000	0.00000	0.00000	0.00000	0.00000	0.00000	0.00000	0.00000	0.00000	0.00000	0.00000	0.00000	0.00000	0.00000	0.00000	0.00000	0.00000	0.00000	0.00000	0.00000	0.00000	0.00000	0.00000	0.00000	0.00000	0.00000	0.00000	0.00000	0.00000	0.00000	0.00000	0.00000	0.00000	0.00000	0.73505	0.00000	0.26494	0.00000	0.00000	0.00000	0.00000
Node8	29	ATT	0.00000	0.00000	0.00000	0.00000	0.00000	0.00000	0.00000	0.00000	0.00000	0.00000	0.00000	0.00000	0.00221	0.02010	0.00000	0.97746	0.00000	0.00000	0.00000	0.00000	0.00000	0.00000	0.00000	0.00000	0.00000	0.00000	0.00000	0.00000	0.00000	0.00001	0.00000	0.00002	0.00000	0.00000	0.00000	0.00000	0.00000	0.00000	0.00000	0.00000	0.00000	0.00000	0.00000	0.00000	0.00001	0.00003	0.00004	0.00011	0.00000	0.00000	0.00000	0.00000	0.00000	0.00000	0.00000	0.00000	0.00000	0.00000	0.00000	0.00000	0.00000
Node8	30	GGC	0.00000	0.00000	0.00000	0.00000	0.00000	0.00000	0.00000	0.00000	0.00000	0.00000	0.00000	0.00000	0.00000	0.00000	0.00000	0.00000	0.00000	0.00000	0.00000	0.00000	0.00000	0.00000	0.00000	0.00000	0.00000	0.00000	0.00000	0.00000	0.00000	0.00000	0.00000	0.00000	0.00000	0.00000	0.00000	0.00000	0.00000	0.00000	0.00000	0.00000	0.00010	0.99730	0.00204	0.00055	0.00000	0.00000	0.00000	0.00000	0.00000	0.00000	0.00000	0.00000	0.00000	0.00000	0.00000	0.00000	0.00000	0.00000	0.00000	0.00000	0.00000
Node8	31	ATT	0.00000	0.00000	0.00000	0.00000	0.00001	0.00003	0.00001	0.00003	0.00000	0.00000	0.00000	0.00000	0.01823	0.20404	0.00050	0.76006	0.00000	0.00000	0.00000	0.00000	0.00000	0.00000	0.00000	0.00000	0.00000	0.00000	0.00000	0.00000	0.00019	0.00165	0.00074	0.00194	0.00000	0.00000	0.00000	0.00000	0.00000	0.00001	0.00000	0.00001	0.00000	0.00000	0.00000	0.00000	0.00052	0.00177	0.00255	0.00248	0.00001	0.00001	0.00000	0.00000	0.00000	0.00000	0.00000	0.00000	0.00001	0.00011	0.00168	0.00057	0.00283
Node8	32	AAG	0.08024	0.00119	0.53157	0.00050	0.00007	0.00030	0.00042	0.00003	0.00012	0.00058	0.00318	0.00006	0.00000	0.00001	0.00007	0.00000	0.00627	0.00030	0.28194	0.00011	0.00001	0.00004	0.00005	0.00001	0.00013	0.00079	0.00620	0.00004	0.00000	0.00000	0.00002	0.00000	0.00696	0.00143	0.07644	0.00019	0.00001	0.00013	0.00008	0.00001	0.00001	0.00004	0.00016	0.00000	0.00000	0.00001	0.00007	0.00000	0.00001	0.00000	0.00002	0.00007	0.00010	0.00001	0.00000	0.00000	0.00000	0.00000	0.00000	0.00001	0.00000
Node8	33	AAC	0.00842	0.71536	0.01461	0.21294	0.00044	0.00096	0.00026	0.00028	0.00949	0.00693	0.00423	0.00199	0.00000	0.00001	0.00002	0.00000	0.00030	0.00058	0.00040	0.00033	0.00002	0.00007	0.00001	0.00001	0.00009	0.00063	0.00024	0.00014	0.00000	0.00001	0.00000	0.00000	0.00084	0.01351	0.00170	0.00336	0.00001	0.00008	0.00000	0.00001	0.00020	0.00036	0.00014	0.00003	0.00000	0.00001	0.00000	0.00000	0.00003	0.00001	0.00018	0.00049	0.00010	0.00012	0.00001	0.00000	0.00000	0.00000	0.00000	0.00000	0.00000
Node8	34	CTC	0.00000	0.00000	0.00000	0.00000	0.00000	0.00000	0.00000	0.00000	0.00000	0.00000	0.00000	0.00000	0.00004	0.00080	0.00029	0.00024	0.00000	0.00000	0.00000	0.00000	0.00000	0.00000	0.00000	0.00000	0.00000	0.00000	0.00000	0.00000	0.02058	0.37738	0.08217	0.29238	0.00000	0.00000	0.00000	0.00000	0.00000	0.00000	0.00000	0.00000	0.00000	0.00000	0.00000	0.00000	0.00002	0.00012	0.00028	0.00004	0.00000	0.00000	0.00000	0.00000	0.00000	0.00000	0.00000	0.00000	0.00000	0.00213	0.00015	0.22334	0.00003
Node8	35	TAC	0.00000	0.00001	0.00000	0.00000	0.00000	0.00005	0.00000	0.00000	0.00000	0.00001	0.00000	0.00000	0.00000	0.00000	0.00000	0.00000	0.00000	0.00029	0.00000	0.00001	0.00000	0.00000	0.00000	0.00000	0.00000	0.00000	0.00000	0.00000	0.00000	0.00001	0.00000	0.00000	0.00000	0.00000	0.00000	0.00000	0.00000	0.00000	0.00000	0.00000	0.00000	0.00000	0.00000	0.00000	0.00000	0.00001	0.00000	0.00000	0.99240	0.00668	0.00000	0.00001	0.00000	0.00000	0.00000	0.00001	0.00000	0.00000	0.00048	0.00000	0.00001
Node8	36	TTC	0.00000	0.00000	0.00000	0.00000	0.00000	0.00000	0.00000	0.00000	0.00000	0.00000	0.00000	0.00000	0.00000	0.00000	0.00000	0.00000	0.00000	0.00000	0.00000	0.00000	0.00000	0.00000	0.00000	0.00000	0.00000	0.00000	0.00000	0.00000	0.00000	0.00001	0.00000	0.00000	0.00000	0.00000	0.00000	0.00000	0.00000	0.00000	0.00000	0.00000	0.00000	0.00000	0.00000	0.00000	0.00000	0.00000	0.00000	0.00000	0.00003	0.00000	0.00000	0.00000	0.00000	0.00000	0.00000	0.00000	0.00000	0.00000	0.99903	0.00000	0.00093
Node8	37	AAC	0.00176	0.62864	0.00361	0.25380	0.00218	0.00829	0.00190	0.00225	0.00005	0.06702	0.00015	0.01644	0.00000	0.00003	0.00003	0.00001	0.00010	0.00051	0.00023	0.00020	0.00001	0.00007	0.00000	0.00002	0.00001	0.00010	0.00006	0.00001	0.00000	0.00001	0.00000	0.00000	0.00013	0.00305	0.00035	0.00057	0.00001	0.00025	0.00001	0.00003	0.00005	0.00036	0.00007	0.00003	0.00000	0.00003	0.00001	0.00001	0.00002	0.00001	0.00067	0.00473	0.00081	0.00126	0.00003	0.00000	0.00001	0.00000	0.00001	0.00000	0.00000
Node8	38	TGG	0.00000	0.00000	0.00000	0.00000	0.00000	0.00000	0.00000	0.00000	0.00000	0.00000	0.00000	0.00000	0.00000	0.00000	0.00000	0.00000	0.00000	0.00000	0.00000	0.00000	0.00000	0.00000	0.00000	0.00000	0.00000	0.00000	0.00000	0.00000	0.00000	0.00000	0.00000	0.00000	0.00000	0.00000	0.00000	0.00000	0.00000	0.00000	0.00000	0.00000	0.00000	0.00000	0.00000	0.00000	0.00000	0.00000	0.00000	0.00000	0.00000	0.00000	0.00000	0.00000	0.00000	0.00000	0.00000	1.00000	0.00000	0.00000	0.00000	0.00000	0.00000
Node8	39	CAA	0.00509	0.00451	0.00396	0.00922	0.00146	0.00086	0.00045	0.00068	0.00008	0.00186	0.00007	0.00246	0.00001	0.00001	0.00015	0.00001	0.56079	0.04761	0.21115	0.13501	0.00020	0.00012	0.00002	0.00017	0.00065	0.00021	0.00070	0.00021	0.00005	0.00007	0.00005	0.00010	0.00152	0.00069	0.00193	0.00048	0.00012	0.00015	0.00003	0.00010	0.00004	0.00005	0.00004	0.00001	0.00002	0.00001	0.00004	0.00002	0.00046	0.00063	0.00206	0.00100	0.00033	0.00215	0.00002	0.00001	0.00004	0.00000	0.00002	0.00001	0.00003
Node8	40	TAC	0.00000	0.00000	0.00000	0.00000	0.00000	0.00000	0.00000	0.00000	0.00000	0.00000	0.00000	0.00000	0.00000	0.00001	0.00001	0.00000	0.00000	0.00004	0.00000	0.00001	0.00000	0.00000	0.00000	0.00000	0.00000	0.00000	0.00000	0.00000	0.00000	0.00005	0.00002	0.00001	0.00000	0.00000	0.00000	0.00000	0.00000	0.00000	0.00000	0.00000	0.00000	0.00000	0.00000	0.00000	0.00000	0.00001	0.00000	0.00000	0.63119	0.02446	0.00000	0.00000	0.00000	0.00000	0.00000	0.00007	0.00000	0.00000	0.30265	0.00001	0.04146
Node8	41	AAG	0.06394	0.05417	0.14883	0.03410	0.01516	0.03617	0.01214	0.01020	0.01587	0.06426	0.05892	0.02643	0.00276	0.01215	0.00657	0.00527	0.00373	0.00748	0.01002	0.00483	0.00404	0.00867	0.00254	0.00414	0.01174	0.00910	0.02546	0.00611	0.00125	0.00881	0.00798	0.00378	0.01341	0.03168	0.04929	0.00972	0.00411	0.01458	0.00175	0.00455	0.00793	0.02204	0.01412	0.00512	0.00257	0.00723	0.01655	0.00405	0.00578	0.00177	0.01079	0.03531	0.00829	0.01644	0.00772	0.00256	0.00312	0.00057	0.00614	0.00417	0.00202
Node8	42	TCC	0.02613	0.03529	0.04279	0.02977	0.08375	0.07809	0.02927	0.04490	0.00166	0.03035	0.00245	0.02156	0.00525	0.01580	0.00642	0.00860	0.00371	0.00492	0.00416	0.00440	0.00905	0.01096	0.00283	0.00913	0.00124	0.00183	0.00317	0.00091	0.00183	0.00987	0.00811	0.00516	0.00993	0.02017	0.02243	0.00877	0.01380	0.01771	0.00201	0.01291	0.00565	0.01169	0.00642	0.00374	0.00561	0.00969	0.02027	0.00754	0.00530	0.00233	0.05221	0.08408	0.01670	0.08381	0.00960	0.00153	0.00524	0.00106	0.00799	0.00463	0.00383
Node8	43	TTC	0.00578	0.00973	0.01354	0.00540	0.00472	0.01578	0.00464	0.00349	0.00037	0.00538	0.00094	0.00177	0.00867	0.06610	0.01679	0.02395	0.00090	0.00558	0.00278	0.00259	0.00189	0.00528	0.00137	0.00218	0.00060	0.00144	0.00242	0.00041	0.01342	0.11291	0.09132	0.04738	0.00219	0.00629	0.00852	0.00168	0.00220	0.01142	0.00120	0.00259	0.00139	0.00571	0.00262	0.00101	0.00669	0.02488	0.05138	0.01176	0.03419	0.00711	0.00252	0.00929	0.00176	0.00395	0.00931	0.00681	0.00324	0.00451	0.20675	0.03610	0.05344
Node8	44	AAT	0.00094	0.07839	0.00078	0.91923	0.00002	0.00001	0.00000	0.00002	0.00001	0.00008	0.00001	0.00019	0.00000	0.00000	0.00000	0.00000	0.00002	0.00001	0.00000	0.00005	0.00000	0.00000	0.00000	0.00000	0.00000	0.00000	0.00000	0.00000	0.00000	0.00000	0.00000	0.00000	0.00001	0.00005	0.00001	0.00013	0.00000	0.00000	0.00000	0.00000	0.00000	0.00000	0.00000	0.00000	0.00000	0.00000	0.00000	0.00000	0.00000	0.00000	0.00001	0.00000	0.00000	0.00002	0.00000	0.00000	0.00000	0.00000	0.00000	0.00000	0.00000
Node8	45	GAC	0.00022	0.21683	0.00157	0.02066	0.00006	0.00378	0.00021	0.00010	0.00000	0.02524	0.00001	0.00100	0.00000	0.00001	0.00000	0.00000	0.00005	0.00144	0.00062	0.00013	0.00000	0.00039	0.00003	0.00001	0.00000	0.00013	0.00003	0.00000	0.00000	0.00001	0.00000	0.00000	0.00048	0.68300	0.00455	0.02905	0.00000	0.00073	0.00003	0.00001	0.00003	0.00175	0.00018	0.00002	0.00000	0.00001	0.00000	0.00000	0.00004	0.00000	0.00012	0.00626	0.00088	0.00030	0.00002	0.00000	0.00000	0.00000	0.00001	0.00000	0.00000
Node8	46	AAT	0.00019	0.04332	0.00008	0.95138	0.00038	0.00007	0.00004	0.00055	0.00000	0.00048	0.00000	0.00263	0.00000	0.00000	0.00000	0.00000	0.00002	0.00001	0.00000	0.00005	0.00000	0.00000	0.00000	0.00001	0.00000	0.00000	0.00000	0.00000	0.00000	0.00000	0.00000	0.00000	0.00002	0.00005	0.00001	0.00019	0.00000	0.00000	0.00000	0.00001	0.00001	0.00000	0.00000	0.00001	0.00000	0.00000	0.00000	0.00000	0.00000	0.00000	0.00009	0.00003	0.00001	0.00033	0.00000	0.00000	0.00000	0.00000	0.00000	0.00000	0.00000
Node8	47	GGC	0.00003	0.00051	0.00016	0.00013	0.00001	0.00004	0.00001	0.00000	0.00000	0.00069	0.00002	0.00012	0.00000	0.00000	0.00000	0.00000	0.00000	0.00001	0.00002	0.00000	0.00000	0.00002	0.00001	0.00000	0.00000	0.00001	0.00002	0.00000	0.00000	0.00000	0.00000	0.00000	0.00009	0.00072	0.00047	0.00008	0.00009	0.00023	0.00004	0.00003	0.20443	0.38321	0.36000	0.04852	0.00000	0.00000	0.00001	0.00000	0.00000	0.00000	0.00004	0.00013	0.00006	0.00001	0.00001	0.00000	0.00000	0.00000	0.00000	0.00000	0.00000
Node8	48	ACA	0.00014	0.00004	0.00009	0.00005	0.89547	0.04483	0.02074	0.03754	0.00000	0.00011	0.00000	0.00008	0.00001	0.00000	0.00001	0.00000	0.00001	0.00000	0.00000	0.00000	0.00000	0.00000	0.00000	0.00000	0.00000	0.00000	0.00000	0.00000	0.00000	0.00000	0.00000	0.00000	0.00001	0.00000	0.00000	0.00000	0.00019	0.00002	0.00000	0.00002	0.00000	0.00000	0.00000	0.00000	0.00002	0.00001	0.00001	0.00000	0.00000	0.00000	0.00026	0.00013	0.00003	0.00014	0.00000	0.00000	0.00000	0.00000	0.00000	0.00000	0.00000
Node8	49	ATG	0.00004	0.00002	0.00010	0.00001	0.00023	0.00016	0.00018	0.00005	0.00000	0.00004	0.00001	0.00002	0.00061	0.00099	0.96607	0.00042	0.00002	0.00001	0.00004	0.00001	0.00003	0.00002	0.00002	0.00002	0.00000	0.00000	0.00001	0.00000	0.00719	0.00486	0.00611	0.00326	0.00000	0.00000	0.00002	0.00000	0.00006	0.00003	0.00002	0.00003	0.00000	0.00000	0.00001	0.00000	0.00008	0.00015	0.00067	0.00007	0.00003	0.00001	0.00005	0.00003	0.00004	0.00002	0.00002	0.00001	0.00001	0.00066	0.00069	0.00647	0.00026
Node8	50	GTT	0.00021	0.00004	0.00038	0.00008	0.00025	0.00095	0.00049	0.00076	0.00000	0.00005	0.00003	0.00004	0.00665	0.03812	0.00074	0.05076	0.00001	0.00001	0.00005	0.00002	0.00000	0.00003	0.00001	0.00003	0.00000	0.00002	0.00005	0.00000	0.00012	0.00096	0.00091	0.00078	0.00041	0.00003	0.00106	0.00002	0.00015	0.00073	0.00011	0.00038	0.00000	0.00001	0.00001	0.00000	0.04983	0.15091	0.20536	0.48752	0.00002	0.00001	0.00001	0.00003	0.00001	0.00004	0.00005	0.00000	0.00005	0.00005	0.00009	0.00047	0.00005
Node8	51	AAG	0.12574	0.00057	0.85789	0.00033	0.00016	0.00040	0.00034	0.00008	0.00030	0.00021	0.00472	0.00005	0.00007	0.00014	0.00042	0.00005	0.00013	0.00006	0.00099	0.00003	0.00001	0.00002	0.00002	0.00001	0.00005	0.00060	0.00232	0.00004	0.00002	0.00003	0.00013	0.00002	0.00032	0.00009	0.00240	0.00002	0.00001	0.00008	0.00004	0.00002	0.00000	0.00001	0.00006	0.00000	0.00003	0.00004	0.00043	0.00003	0.00001	0.00000	0.00002	0.00004	0.00004	0.00002	0.00000	0.00000	0.00000	0.00003	0.00001	0.00030	0.00000
Node8	52	ATT	0.00005	0.00003	0.00005	0.00005	0.00007	0.00020	0.00006	0.00020	0.00000	0.00001	0.00000	0.00002	0.04024	0.12129	0.00659	0.40498	0.00001	0.00007	0.00002	0.00012	0.00000	0.00001	0.00000	0.00002	0.00000	0.00001	0.00001	0.00000	0.01130	0.06202	0.05558	0.17289	0.00000	0.00000	0.00001	0.00000	0.00001	0.00007	0.00001	0.00006	0.00000	0.00000	0.00000	0.00000	0.00218	0.00537	0.00797	0.01021	0.00509	0.01032	0.00001	0.00002	0.00000	0.00003	0.00009	0.00014	0.00008	0.00979	0.00863	0.05634	0.00768
Node8	53	TGT	0.00000	0.00000	0.00000	0.00000	0.00000	0.00000	0.00000	0.00001	0.00000	0.00001	0.00000	0.00002	0.00000	0.00000	0.00000	0.00000	0.00000	0.00000	0.00000	0.00001	0.00000	0.00000	0.00000	0.00000	0.00000	0.00000	0.00000	0.00000	0.00000	0.00001	0.00000	0.00001	0.00000	0.00000	0.00000	0.00000	0.00000	0.00001	0.00000	0.00002	0.00000	0.00000	0.00000	0.00000	0.00000	0.00001	0.00001	0.00002	0.00011	0.00024	0.00001	0.00002	0.00000	0.00003	0.14236	0.00000	0.85695	0.00000	0.00004	0.00000	0.00007
Node8	54	GAA	0.00078	0.00004	0.00026	0.00013	0.00003	0.00001	0.00000	0.00000	0.00000	0.00001	0.00000	0.00002	0.00000	0.00000	0.00000	0.00000	0.00024	0.00005	0.00008	0.00014	0.00001	0.00000	0.00000	0.00000	0.00000	0.00000	0.00001	0.00000	0.00000	0.00000	0.00000	0.00000	0.95620	0.00039	0.04113	0.00041	0.00001	0.00000	0.00000	0.00000	0.00000	0.00000	0.00000	0.00000	0.00000	0.00000	0.00000	0.00000	0.00000	0.00000	0.00002	0.00000	0.00000	0.00001	0.00000	0.00000	0.00000	0.00000	0.00000	0.00000	0.00000
Node8	55	GCT	0.00001	0.00001	0.00002	0.00001	0.00002	0.00003	0.00001	0.00002	0.00000	0.00004	0.00000	0.00005	0.00000	0.00000	0.00001	0.00000	0.00000	0.00000	0.00000	0.00000	0.00000	0.00001	0.00000	0.00001	0.00000	0.00000	0.00000	0.00000	0.00000	0.00000	0.00000	0.00000	0.00002	0.00001	0.00003	0.00000	0.40348	0.12317	0.00585	0.46285	0.00128	0.00043	0.00129	0.00063	0.00002	0.00001	0.00002	0.00002	0.00000	0.00000	0.00016	0.00019	0.00004	0.00020	0.00001	0.00000	0.00001	0.00000	0.00000	0.00000	0.00000
Node8	56	GTG	0.00001	0.00001	0.00012	0.00000	0.00010	0.00114	0.00192	0.00006	0.00000	0.00001	0.00001	0.00000	0.00055	0.01874	0.00044	0.00180	0.00000	0.00000	0.00002	0.00000	0.00000	0.00001	0.00001	0.00000	0.00000	0.00000	0.00004	0.00000	0.00002	0.00072	0.00163	0.00006	0.00000	0.00000	0.00006	0.00000	0.00003	0.00035	0.00012	0.00001	0.00000	0.00000	0.00000	0.00000	0.02728	0.17292	0.73931	0.03211	0.00001	0.00000	0.00000	0.00001	0.00001	0.00000	0.00006	0.00000	0.00001	0.00000	0.00007	0.00021	0.00000
Node8	57	ATC	0.00000	0.00000	0.00000	0.00000	0.00000	0.00003	0.00001	0.00000	0.00000	0.00000	0.00000	0.00000	0.00908	0.79991	0.00014	0.17086	0.00000	0.00000	0.00000	0.00000	0.00000	0.00000	0.00000	0.00000	0.00000	0.00000	0.00000	0.00000	0.00003	0.00094	0.00058	0.00018	0.00000	0.00000	0.00000	0.00000	0.00000	0.00001	0.00000	0.00000	0.00000	0.00000	0.00000	0.00000	0.00056	0.00655	0.00926	0.00171	0.00000	0.00000	0.00000	0.00000	0.00000	0.00000	0.00000	0.00000	0.00000	0.00001	0.00003	0.00009	0.00000
Node8	58	CCA	0.00066	0.00003	0.00024	0.00001	0.00003	0.00001	0.00001	0.00001	0.00000	0.00001	0.00000	0.00000	0.00000	0.00000	0.00000	0.00000	0.00001	0.00001	0.00003	0.00000	0.74090	0.18657	0.01977	0.05143	0.00001	0.00000	0.00001	0.00000	0.00000	0.00000	0.00000	0.00000	0.00004	0.00001	0.00001	0.00000	0.00001	0.00001	0.00000	0.00000	0.00000	0.00000	0.00000	0.00000	0.00000	0.00000	0.00000	0.00000	0.00000	0.00000	0.00007	0.00006	0.00001	0.00002	0.00000	0.00000	0.00000	0.00000	0.00000	0.00000	0.00000
Node8	59	AGT	0.00259	0.02825	0.00110	0.13188	0.03125	0.00925	0.00326	0.07438	0.00015	0.04958	0.00011	0.61781	0.00001	0.00000	0.00002	0.00001	0.00021	0.00004	0.00003	0.00027	0.00004	0.00002	0.00000	0.00008	0.00001	0.00001	0.00001	0.00001	0.00000	0.00000	0.00000	0.00000	0.00028	0.00043	0.00012	0.00163	0.00024	0.00014	0.00001	0.00123	0.00738	0.00140	0.00143	0.00576	0.00001	0.00001	0.00001	0.00004	0.00000	0.00001	0.01155	0.00350	0.00073	0.01362	0.00003	0.00000	0.00009	0.00000	0.00000	0.00000	0.00000
Node8	60	GAG	0.00123	0.00007	0.00543	0.00004	0.00001	0.00002	0.00005	0.00000	0.00000	0.00005	0.00013	0.00001	0.00000	0.00000	0.00000	0.00000	0.00006	0.00001	0.00058	0.00000	0.00000	0.00000	0.00001	0.00000	0.00000	0.00002	0.00030	0.00000	0.00000	0.00000	0.00000	0.00000	0.18501	0.00144	0.80512	0.00026	0.00000	0.00003	0.00001	0.00000	0.00000	0.00001	0.00003	0.00000	0.00000	0.00000	0.00001	0.00000	0.00000	0.00000	0.00000	0.00001	0.00001	0.00000	0.00000	0.00000	0.00000	0.00000	0.00000	0.00000	0.00000
Node8	61	GAT	0.05916	0.03522	0.04290	0.16279	0.00316	0.00327	0.00098	0.00788	0.00062	0.00719	0.00112	0.03041	0.00045	0.00029	0.00152	0.00056	0.01281	0.00098	0.00305	0.00479	0.00096	0.00062	0.00017	0.00219	0.00069	0.00056	0.00136	0.00056	0.00129	0.00235	0.00096	0.00978	0.01978	0.05788	0.01887	0.36783	0.00182	0.00226	0.00031	0.00927	0.03225	0.01655	0.02132	0.03251	0.00050	0.00028	0.00061	0.00113	0.00007	0.00024	0.00353	0.00208	0.00063	0.00650	0.00008	0.00002	0.00017	0.00093	0.00009	0.00159	0.00030
Node8	62	GTG	0.00003	0.00001	0.00010	0.00001	0.00059	0.00060	0.00263	0.00016	0.00000	0.00003	0.00001	0.00002	0.02255	0.01938	0.00097	0.00758	0.00000	0.00000	0.00002	0.00000	0.00001	0.00001	0.00002	0.00000	0.00000	0.00000	0.00002	0.00000	0.00007	0.00044	0.00074	0.00013	0.00001	0.00000	0.00006	0.00000	0.00057	0.00054	0.00021	0.00014	0.00000	0.00000	0.00001	0.00000	0.10594	0.05001	0.71607	0.06884	0.00001	0.00000	0.00010	0.00009	0.00023	0.00006	0.00013	0.00001	0.00004	0.00003	0.00010	0.00064	0.00003
Node8	63	GAG	0.00002	0.00002	0.00029	0.00000	0.00000	0.00001	0.00001	0.00000	0.00000	0.00002	0.00001	0.00000	0.00000	0.00000	0.00000	0.00000	0.00000	0.00000	0.00019	0.00000	0.00000	0.00000	0.00000	0.00000	0.00000	0.00000	0.00005	0.00000	0.00000	0.00000	0.00000	0.00000	0.01790	0.00242	0.97882	0.00018	0.00000	0.00002	0.00000	0.00000	0.00000	0.00000	0.00001	0.00000	0.00000	0.00000	0.00000	0.00000	0.00000	0.00000	0.00000	0.00000	0.00000	0.00000	0.00000	0.00000	0.00000	0.00000	0.00000	0.00000	0.00000
Node8	64	CCC	0.00000	0.00000	0.00000	0.00000	0.00000	0.00000	0.00000	0.00000	0.00000	0.00000	0.00000	0.00000	0.00000	0.00000	0.00000	0.00000	0.00000	0.00000	0.00000	0.00000	0.03002	0.83659	0.02037	0.11299	0.00000	0.00000	0.00000	0.00000	0.00000	0.00000	0.00000	0.00000	0.00000	0.00000	0.00000	0.00000	0.00000	0.00000	0.00000	0.00000	0.00000	0.00000	0.00000	0.00000	0.00000	0.00000	0.00000	0.00000	0.00000	0.00000	0.00000	0.00001	0.00000	0.00000	0.00000	0.00000	0.00000	0.00000	0.00000	0.00000	0.00000
Node8	65	AAG	0.15013	0.02589	0.27441	0.01968	0.00743	0.01300	0.00625	0.00405	0.00370	0.00989	0.01033	0.00416	0.00152	0.00435	0.00356	0.00203	0.00536	0.00413	0.01255	0.00309	0.00267	0.00374	0.00181	0.00198	0.00291	0.00415	0.01141	0.00158	0.00062	0.00266	0.00352	0.00126	0.07121	0.03492	0.20448	0.01203	0.00271	0.00705	0.00129	0.00214	0.00322	0.00640	0.00653	0.00130	0.00163	0.00318	0.00968	0.00203	0.00207	0.00085	0.00345	0.00699	0.00227	0.00374	0.00112	0.00080	0.00048	0.00033	0.00159	0.00205	0.00064
Node8	66	CCT	0.00762	0.00483	0.01069	0.00876	0.00456	0.00457	0.00152	0.00432	0.00024	0.00286	0.00034	0.00339	0.00075	0.00210	0.00079	0.00269	0.00128	0.00126	0.00106	0.00250	0.18345	0.15539	0.03229	0.47621	0.00066	0.00033	0.00080	0.00049	0.00098	0.00308	0.00172	0.00483	0.00285	0.00421	0.00388	0.00387	0.00264	0.00309	0.00027	0.00461	0.00091	0.00188	0.00066	0.00126	0.00091	0.00158	0.00211	0.00352	0.00073	0.00082	0.00557	0.00851	0.00120	0.01328	0.00067	0.00034	0.00073	0.00018	0.00114	0.00072	0.00148
Node8	67	CAT	0.04452	0.04598	0.07146	0.04230	0.01183	0.01824	0.00646	0.00812	0.00245	0.01186	0.00375	0.00756	0.01215	0.01930	0.00718	0.01462	0.01448	0.07450	0.01185	0.14383	0.00523	0.00629	0.00194	0.00499	0.00334	0.00307	0.00641	0.00250	0.00287	0.01186	0.01048	0.00819	0.06937	0.03219	0.08577	0.01596	0.00420	0.00841	0.00112	0.00451	0.00385	0.00826	0.00527	0.00244	0.00451	0.00824	0.01915	0.00780	0.01216	0.00779	0.00616	0.01269	0.00274	0.00969	0.00395	0.00189	0.00216	0.00121	0.00860	0.00527	0.00502
Node8	68	CCA	0.02984	0.02085	0.05168	0.01527	0.01533	0.02230	0.00819	0.00848	0.00153	0.01135	0.00271	0.00526	0.00621	0.01935	0.00494	0.00978	0.00531	0.00442	0.00672	0.00347	0.12915	0.09103	0.03866	0.07928	0.00185	0.00215	0.00495	0.00094	0.00253	0.01198	0.01131	0.00625	0.04565	0.02907	0.07517	0.01079	0.01164	0.01513	0.00214	0.00838	0.00466	0.00987	0.00608	0.00241	0.01159	0.01377	0.03525	0.01172	0.00358	0.00125	0.01098	0.01949	0.00416	0.01300	0.00392	0.00127	0.00175	0.00098	0.00600	0.00493	0.00228
Node8	69	ATC	0.02350	0.03370	0.04921	0.02257	0.01387	0.03250	0.01097	0.00997	0.00115	0.01339	0.00283	0.00563	0.02050	0.09808	0.01493	0.06160	0.00260	0.00532	0.00669	0.00364	0.00347	0.00748	0.00237	0.00377	0.00109	0.00235	0.00453	0.00073	0.00483	0.03345	0.03121	0.01646	0.02202	0.05325	0.06804	0.02155	0.00504	0.01703	0.00218	0.00569	0.00337	0.01051	0.00596	0.00229	0.01368	0.03494	0.08159	0.02465	0.00625	0.00194	0.00481	0.01405	0.00318	0.00726	0.00638	0.00203	0.00257	0.00215	0.01431	0.01388	0.00500
Node8	70	TAC	0.01925	0.02504	0.03980	0.01584	0.00903	0.02177	0.00729	0.00595	0.00119	0.00990	0.00261	0.00384	0.00728	0.04176	0.01344	0.01722	0.01498	0.02129	0.02046	0.01300	0.00280	0.00608	0.00170	0.00287	0.00170	0.00292	0.00479	0.00104	0.00442	0.03345	0.03106	0.01446	0.00791	0.01554	0.02558	0.00486	0.00400	0.01276	0.00156	0.00378	0.00236	0.00745	0.00393	0.00150	0.00880	0.02404	0.05424	0.01391	0.18345	0.05012	0.00461	0.01356	0.00285	0.00681	0.01071	0.00957	0.00410	0.00185	0.06866	0.01311	0.02016
Node8	71	AAT	0.11736	0.04604	0.04198	0.63503	0.00077	0.00007	0.00006	0.00039	0.13473	0.00058	0.01546	0.00256	0.00002	0.00000	0.00003	0.00001	0.00073	0.00004	0.00009	0.00040	0.00001	0.00000	0.00000	0.00002	0.00029	0.00012	0.00013	0.00137	0.00000	0.00000	0.00000	0.00000	0.00055	0.00009	0.00018	0.00026	0.00001	0.00000	0.00000	0.00001	0.00015	0.00001	0.00003	0.00002	0.00000	0.00000	0.00000	0.00000	0.00000	0.00002	0.00018	0.00003	0.00001	0.00014	0.00000	0.00000	0.00000	0.00000	0.00000	0.00000	0.00000
Node8	72	GTG	0.00000	0.00000	0.00000	0.00000	0.00000	0.00002	0.00007	0.00000	0.00000	0.00000	0.00000	0.00000	0.00014	0.00468	0.00009	0.00044	0.00000	0.00000	0.00000	0.00000	0.00000	0.00000	0.00000	0.00000	0.00000	0.00000	0.00000	0.00000	0.00000	0.00013	0.00048	0.00001	0.00000	0.00000	0.00000	0.00000	0.00000	0.00002	0.00002	0.00000	0.00000	0.00000	0.00000	0.00000	0.01081	0.03874	0.93434	0.00989	0.00000	0.00000	0.00000	0.00000	0.00000	0.00000	0.00001	0.00000	0.00000	0.00000	0.00002	0.00006	0.00000
Node8	73	AAG	0.48242	0.00171	0.50119	0.00224	0.00063	0.00038	0.00029	0.00024	0.00240	0.00051	0.00393	0.00038	0.00001	0.00000	0.00002	0.00000	0.00028	0.00004	0.00030	0.00005	0.00002	0.00001	0.00001	0.00001	0.00026	0.00026	0.00078	0.00011	0.00000	0.00000	0.00000	0.00000	0.00032	0.00009	0.00064	0.00005	0.00002	0.00002	0.00001	0.00001	0.00001	0.00001	0.00003	0.00000	0.00001	0.00000	0.00001	0.00000	0.00000	0.00000	0.00012	0.00006	0.00004	0.00006	0.00000	0.00000	0.00000	0.00000	0.00000	0.00000	0.00000
Node8	74	ATC	0.00000	0.00000	0.00001	0.00000	0.00001	0.00029	0.00010	0.00001	0.00000	0.00000	0.00000	0.00000	0.00638	0.61303	0.00115	0.04390	0.00000	0.00000	0.00000	0.00000	0.00000	0.00000	0.00000	0.00000	0.00000	0.00000	0.00000	0.00000	0.00021	0.01088	0.01200	0.00095	0.00000	0.00000	0.00001	0.00000	0.00000	0.00014	0.00001	0.00000	0.00000	0.00000	0.00000	0.00000	0.00582	0.09200	0.20043	0.01076	0.00002	0.00000	0.00000	0.00000	0.00000	0.00000	0.00004	0.00000	0.00000	0.00003	0.00041	0.00135	0.00001
Node8	75	TAT	0.00902	0.00149	0.00609	0.00393	0.00057	0.00114	0.00029	0.00159	0.00072	0.00037	0.00093	0.00072	0.00222	0.00194	0.00429	0.00291	0.00142	0.00381	0.00085	0.00840	0.00006	0.00023	0.00001	0.00053	0.00051	0.00094	0.00050	0.00297	0.00095	0.01601	0.00661	0.03114	0.00035	0.00015	0.00047	0.00018	0.00013	0.00050	0.00003	0.00063	0.00003	0.00006	0.00002	0.00004	0.00052	0.00126	0.00098	0.00208	0.18932	0.65295	0.00031	0.00052	0.00008	0.00091	0.00028	0.00065	0.00033	0.00384	0.00952	0.01078	0.00993
Node8	76	CAT	0.00000	0.00000	0.00000	0.00001	0.00000	0.00000	0.00000	0.00000	0.00000	0.00000	0.00000	0.00000	0.00000	0.00000	0.00000	0.00000	0.00000	0.01984	0.00000	0.98014	0.00000	0.00000	0.00000	0.00000	0.00000	0.00000	0.00000	0.00000	0.00000	0.00000	0.00000	0.00000	0.00000	0.00000	0.00000	0.00000	0.00000	0.00000	0.00000	0.00000	0.00000	0.00000	0.00000	0.00000	0.00000	0.00000	0.00000	0.00000	0.00000	0.00000	0.00000	0.00000	0.00000	0.00000	0.00000	0.00000	0.00000	0.00000	0.00000	0.00000	0.00000
Node8	77	GAG	0.00004	0.00010	0.00046	0.00003	0.00000	0.00002	0.00003	0.00000	0.00000	0.00005	0.00001	0.00000	0.00000	0.00000	0.00000	0.00000	0.00001	0.00001	0.00025	0.00000	0.00000	0.00000	0.00001	0.00000	0.00000	0.00000	0.00005	0.00000	0.00000	0.00000	0.00000	0.00000	0.02967	0.01139	0.95521	0.00254	0.00000	0.00003	0.00001	0.00000	0.00000	0.00001	0.00003	0.00000	0.00000	0.00000	0.00000	0.00000	0.00000	0.00000	0.00000	0.00001	0.00001	0.00000	0.00000	0.00000	0.00000	0.00000	0.00000	0.00000	0.00000
Node8	78	GAC	0.02023	0.03750	0.04782	0.02221	0.00847	0.02431	0.00773	0.00602	0.00084	0.01580	0.00244	0.00539	0.00221	0.01395	0.00508	0.00529	0.00254	0.00653	0.00841	0.00373	0.04506	0.09490	0.07364	0.04445	0.00117	0.00296	0.00553	0.00075	0.00260	0.01733	0.01641	0.00826	0.02092	0.12129	0.07983	0.04712	0.00395	0.01760	0.00262	0.00420	0.00420	0.01655	0.00840	0.00293	0.00268	0.00866	0.01919	0.00442	0.00450	0.00112	0.00694	0.02214	0.00517	0.01055	0.00382	0.00154	0.00138	0.00100	0.00708	0.00863	0.00199
Node8	79	CGG	0.00001	0.00000	0.00008	0.00000	0.00000	0.00000	0.00000	0.00000	0.00063	0.00000	0.00160	0.00000	0.00000	0.00000	0.00000	0.00000	0.00000	0.00000	0.00001	0.00000	0.00000	0.00000	0.00000	0.00000	0.22787	0.01153	0.59709	0.16117	0.00000	0.00000	0.00000	0.00000	0.00000	0.00000	0.00000	0.00000	0.00000	0.00000	0.00000	0.00000	0.00000	0.00000	0.00000	0.00000	0.00000	0.00000	0.00000	0.00000	0.00000	0.00000	0.00000	0.00000	0.00000	0.00000	0.00000	0.00000	0.00000	0.00000	0.00000	0.00000	0.00000
Node8	80	GTG	0.00000	0.00000	0.00000	0.00000	0.00000	0.00001	0.00005	0.00000	0.00000	0.00000	0.00000	0.00000	0.00022	0.00595	0.00006	0.00063	0.00000	0.00000	0.00000	0.00000	0.00000	0.00000	0.00000	0.00000	0.00000	0.00000	0.00000	0.00000	0.00000	0.00011	0.00037	0.00001	0.00000	0.00000	0.00000	0.00000	0.00000	0.00002	0.00001	0.00000	0.00000	0.00000	0.00000	0.00000	0.01149	0.04313	0.92682	0.01105	0.00000	0.00000	0.00000	0.00000	0.00000	0.00000	0.00000	0.00000	0.00000	0.00000	0.00001	0.00005	0.00000
Node8	81	GAG	0.00014	0.00004	0.00039	0.00003	0.00002	0.00004	0.00005	0.00000	0.00000	0.00004	0.00001	0.00001	0.00000	0.00000	0.00000	0.00000	0.00004	0.00001	0.00050	0.00000	0.00000	0.00000	0.00000	0.00000	0.00000	0.00000	0.00005	0.00000	0.00000	0.00000	0.00000	0.00000	0.31983	0.00286	0.67520	0.00062	0.00000	0.00003	0.00001	0.00000	0.00000	0.00000	0.00001	0.00000	0.00000	0.00000	0.00001	0.00000	0.00000	0.00000	0.00001	0.00001	0.00001	0.00000	0.00000	0.00000	0.00000	0.00000	0.00000	0.00000	0.00000
Node8	82	TTT	0.00000	0.00000	0.00000	0.00000	0.00000	0.00000	0.00000	0.00000	0.00000	0.00000	0.00000	0.00000	0.00002	0.00000	0.00001	0.00003	0.00000	0.00000	0.00000	0.00000	0.00000	0.00000	0.00000	0.00000	0.00000	0.00000	0.00000	0.00000	0.00020	0.00003	0.00002	0.00041	0.00000	0.00000	0.00000	0.00000	0.00000	0.00000	0.00000	0.00000	0.00000	0.00000	0.00000	0.00000	0.00000	0.00000	0.00000	0.00001	0.00001	0.00003	0.00000	0.00000	0.00000	0.00000	0.00000	0.00000	0.00000	0.00011	0.00938	0.00015	0.98959
Node8	83	GTT	0.00000	0.00000	0.00000	0.00000	0.00002	0.00001	0.00003	0.00001	0.00000	0.00000	0.00000	0.00000	0.00110	0.00270	0.00005	0.00187	0.00000	0.00000	0.00000	0.00000	0.00000	0.00000	0.00000	0.00000	0.00000	0.00000	0.00000	0.00000	0.00001	0.00006	0.00016	0.00004	0.00000	0.00000	0.00000	0.00000	0.00003	0.00002	0.00001	0.00002	0.00000	0.00000	0.00000	0.00000	0.30142	0.03848	0.27548	0.37839	0.00000	0.00000	0.00000	0.00000	0.00000	0.00000	0.00001	0.00000	0.00000	0.00001	0.00001	0.00005	0.00000
Node8	84	GGC	0.00000	0.00001	0.00000	0.00000	0.00000	0.00000	0.00000	0.00000	0.00000	0.00002	0.00000	0.00000	0.00000	0.00000	0.00000	0.00000	0.00000	0.00000	0.00000	0.00000	0.00000	0.00000	0.00000	0.00000	0.00000	0.00000	0.00000	0.00000	0.00000	0.00000	0.00000	0.00000	0.00000	0.00001	0.00000	0.00000	0.00000	0.00001	0.00000	0.00000	0.00414	0.90572	0.02019	0.06990	0.00000	0.00000	0.00000	0.00000	0.00000	0.00000	0.00000	0.00000	0.00000	0.00000	0.00000	0.00000	0.00000	0.00000	0.00000	0.00000	0.00000
Node8	85	TCC	0.00000	0.00001	0.00000	0.00000	0.00001	0.00261	0.00008	0.00002	0.00000	0.00482	0.00000	0.00002	0.00000	0.00000	0.00000	0.00000	0.00000	0.00000	0.00000	0.00000	0.00000	0.00001	0.00000	0.00000	0.00000	0.00000	0.00000	0.00000	0.00000	0.00000	0.00000	0.00000	0.00000	0.00001	0.00000	0.00000	0.00000	0.00006	0.00000	0.00000	0.00000	0.00000	0.00000	0.00000	0.00000	0.00000	0.00000	0.00000	0.00000	0.00000	0.00131	0.97909	0.00767	0.00425	0.00000	0.00000	0.00000	0.00000	0.00000	0.00000	0.00000
Node8	86	ACC	0.02049	0.04919	0.04325	0.03152	0.09011	0.25984	0.06625	0.09444	0.00095	0.02844	0.00200	0.01031	0.00324	0.01868	0.00539	0.00688	0.00171	0.00452	0.00392	0.00244	0.00266	0.00620	0.00162	0.00288	0.00061	0.00218	0.00279	0.00045	0.00097	0.01010	0.00633	0.00338	0.00542	0.01940	0.01806	0.00532	0.00403	0.01476	0.00141	0.00434	0.00205	0.00820	0.00335	0.00145	0.00359	0.01386	0.01996	0.00620	0.00375	0.00102	0.00983	0.03094	0.00634	0.01463	0.00581	0.00074	0.00212	0.00041	0.00531	0.00246	0.00149
Node8	87	GAC	0.06225	0.05814	0.13369	0.03734	0.01417	0.03220	0.01074	0.00982	0.00228	0.01902	0.00600	0.00736	0.00170	0.00738	0.00375	0.00305	0.00400	0.00640	0.01050	0.00408	0.00314	0.00711	0.00243	0.00312	0.00188	0.00376	0.00770	0.00118	0.00072	0.00513	0.00473	0.00208	0.04403	0.16334	0.13188	0.06210	0.00313	0.01155	0.00160	0.00315	0.00439	0.01446	0.00836	0.00270	0.00191	0.00524	0.01192	0.00287	0.00357	0.00112	0.00553	0.01652	0.00392	0.00805	0.00280	0.00104	0.00108	0.00035	0.00318	0.00235	0.00102
Node8	88	AGC	0.00017	0.00341	0.00035	0.00187	0.00070	0.00421	0.00085	0.00096	0.00001	0.65832	0.00003	0.22690	0.00000	0.00000	0.00000	0.00000	0.00002	0.00006	0.00007	0.00002	0.00000	0.00011	0.00000	0.00003	0.00000	0.00002	0.00002	0.00000	0.00000	0.00000	0.00000	0.00000	0.00017	0.00112	0.00056	0.00022	0.00002	0.00066	0.00001	0.00014	0.00008	0.00072	0.00022	0.00012	0.00000	0.00001	0.00000	0.00000	0.00001	0.00000	0.00725	0.06007	0.00880	0.02155	0.00006	0.00000	0.00003	0.00000	0.00000	0.00000	0.00000
Node8	89	AAG	0.01537	0.00001	0.98392	0.00001	0.00000	0.00000	0.00000	0.00000	0.00001	0.00000	0.00044	0.00000	0.00000	0.00000	0.00000	0.00000	0.00000	0.00000	0.00002	0.00000	0.00000	0.00000	0.00000	0.00000	0.00000	0.00002	0.00013	0.00000	0.00000	0.00000	0.00000	0.00000	0.00000	0.00000	0.00004	0.00000	0.00000	0.00000	0.00000	0.00000	0.00000	0.00000	0.00000	0.00000	0.00000	0.00000	0.00000	0.00000	0.00000	0.00000	0.00000	0.00000	0.00000	0.00000	0.00000	0.00000	0.00000	0.00000	0.00000	0.00000	0.00000
Node8	90	GAG	0.03080	0.09651	0.09886	0.03570	0.00031	0.00178	0.00105	0.00020	0.00009	0.00625	0.00144	0.00083	0.00000	0.00001	0.00003	0.00000	0.00067	0.00098	0.00541	0.00027	0.00002	0.00017	0.00007	0.00002	0.00002	0.00048	0.00102	0.00001	0.00000	0.00000	0.00001	0.00000	0.07182	0.15468	0.45635	0.03077	0.00002	0.00062	0.00006	0.00002	0.00009	0.00055	0.00052	0.00002	0.00000	0.00002	0.00004	0.00000	0.00003	0.00000	0.00012	0.00074	0.00037	0.00012	0.00000	0.00000	0.00000	0.00000	0.00000	0.00000	0.00000
Node8	91	AGT	0.00018	0.00520	0.00018	0.00826	0.00025	0.00044	0.00011	0.00044	0.00001	0.20510	0.00003	0.77388	0.00000	0.00000	0.00000	0.00000	0.00002	0.00003	0.00001	0.00007	0.00000	0.00001	0.00000	0.00001	0.00000	0.00000	0.00000	0.00000	0.00000	0.00000	0.00000	0.00000	0.00003	0.00011	0.00003	0.00013	0.00000	0.00003	0.00000	0.00003	0.00003	0.00006	0.00005	0.00005	0.00000	0.00000	0.00000	0.00000	0.00002	0.00004	0.00077	0.00136	0.00030	0.00264	0.00002	0.00000	0.00003	0.00000	0.00000	0.00000	0.00000
Node8	92	AAC	0.00000	0.98986	0.00001	0.01001	0.00000	0.00000	0.00000	0.00000	0.00000	0.00005	0.00000	0.00000	0.00000	0.00000	0.00000	0.00000	0.00000	0.00001	0.00000	0.00000	0.00000	0.00000	0.00000	0.00000	0.00000	0.00000	0.00000	0.00000	0.00000	0.00000	0.00000	0.00000	0.00000	0.00004	0.00000	0.00000	0.00000	0.00000	0.00000	0.00000	0.00000	0.00000	0.00000	0.00000	0.00000	0.00000	0.00000	0.00000	0.00000	0.00000	0.00000	0.00000	0.00000	0.00000	0.00000	0.00000	0.00000	0.00000	0.00000	0.00000	0.00000
Node8	93	ATC	0.00000	0.00000	0.00000	0.00000	0.00000	0.00001	0.00000	0.00000	0.00000	0.00000	0.00000	0.00000	0.00145	0.97426	0.00003	0.02038	0.00000	0.00000	0.00000	0.00000	0.00000	0.00000	0.00000	0.00000	0.00000	0.00000	0.00000	0.00000	0.00000	0.00049	0.00026	0.00003	0.00000	0.00000	0.00000	0.00000	0.00000	0.00000	0.00000	0.00000	0.00000	0.00000	0.00000	0.00000	0.00004	0.00160	0.00131	0.00010	0.00000	0.00000	0.00000	0.00000	0.00000	0.00000	0.00000	0.00000	0.00000	0.00000	0.00002	0.00002	0.00000
Node8	94	TCC	0.00000	0.00000	0.00000	0.00000	0.00000	0.00003	0.00000	0.00000	0.00000	0.00034	0.00000	0.00000	0.00000	0.00000	0.00000	0.00000	0.00000	0.00000	0.00000	0.00000	0.00000	0.00000	0.00000	0.00000	0.00000	0.00000	0.00000	0.00000	0.00000	0.00000	0.00000	0.00000	0.00000	0.00000	0.00000	0.00000	0.00000	0.00002	0.00000	0.00000	0.00000	0.00000	0.00000	0.00000	0.00000	0.00000	0.00000	0.00000	0.00000	0.00000	0.00103	0.99050	0.00438	0.00368	0.00000	0.00000	0.00000	0.00000	0.00000	0.00000	0.00000
Node8	95	ATC	0.00000	0.00000	0.00000	0.00000	0.00000	0.00002	0.00000	0.00000	0.00000	0.00000	0.00000	0.00000	0.01115	0.64129	0.00014	0.33851	0.00000	0.00000	0.00000	0.00000	0.00000	0.00000	0.00000	0.00000	0.00000	0.00000	0.00000	0.00000	0.00007	0.00136	0.00072	0.00053	0.00000	0.00000	0.00000	0.00000	0.00000	0.00000	0.00000	0.00000	0.00000	0.00000	0.00000	0.00000	0.00025	0.00220	0.00257	0.00093	0.00000	0.00000	0.00000	0.00000	0.00000	0.00000	0.00000	0.00000	0.00000	0.00002	0.00004	0.00018	0.00001
Node8	96	CTG	0.00000	0.00000	0.00000	0.00000	0.00000	0.00000	0.00000	0.00000	0.00000	0.00000	0.00000	0.00000	0.00008	0.00112	0.00034	0.00027	0.00000	0.00000	0.00000	0.00000	0.00000	0.00000	0.00000	0.00000	0.00000	0.00000	0.00000	0.00000	0.19768	0.16904	0.32881	0.24008	0.00000	0.00000	0.00000	0.00000	0.00000	0.00000	0.00000	0.00000	0.00000	0.00000	0.00000	0.00000	0.00002	0.00015	0.00036	0.00004	0.00000	0.00000	0.00000	0.00000	0.00000	0.00000	0.00000	0.00000	0.00000	0.00324	0.00014	0.05857	0.00003
Node8	97	CTG	0.00000	0.00000	0.00000	0.00000	0.00000	0.00000	0.00000	0.00000	0.00000	0.00000	0.00000	0.00000	0.00001	0.00017	0.00011	0.00001	0.00000	0.00000	0.00000	0.00000	0.00000	0.00000	0.00000	0.00000	0.00000	0.00000	0.00000	0.00000	0.06524	0.02748	0.85129	0.00853	0.00000	0.00000	0.00000	0.00000	0.00000	0.00000	0.00000	0.00000	0.00000	0.00000	0.00000	0.00000	0.00000	0.00002	0.00008	0.00000	0.00000	0.00000	0.00000	0.00000	0.00000	0.00000	0.00000	0.00000	0.00000	0.00046	0.00003	0.04656	0.00000
Node8	98	TGG	0.00007	0.00002	0.00021	0.00003	0.00000	0.00000	0.00001	0.00000	0.00002	0.00001	0.00021	0.00001	0.00000	0.00000	0.00002	0.00000	0.00001	0.00114	0.00006	0.00132	0.00000	0.00000	0.00000	0.00000	0.00005	0.00003	0.00085	0.00001	0.00000	0.00000	0.00002	0.00000	0.00000	0.00000	0.00003	0.00000	0.00000	0.00000	0.00000	0.00000	0.00000	0.00000	0.00001	0.00000	0.00000	0.00000	0.00001	0.00000	0.00038	0.00028	0.00000	0.00001	0.00001	0.00000	0.00000	0.99500	0.00000	0.00000	0.00007	0.00001	0.00003
Node8	99	AAC	0.00013	0.73118	0.00025	0.25358	0.00002	0.00012	0.00002	0.00003	0.00000	0.00089	0.00000	0.00022	0.00000	0.00000	0.00000	0.00000	0.00001	0.00012	0.00003	0.00005	0.00000	0.00001	0.00000	0.00000	0.00000	0.00001	0.00000	0.00000	0.00000	0.00000	0.00000	0.00000	0.00005	0.00901	0.00013	0.00388	0.00000	0.00002	0.00000	0.00000	0.00001	0.00008	0.00001	0.00001	0.00000	0.00000	0.00000	0.00000	0.00000	0.00000	0.00001	0.00008	0.00001	0.00002	0.00000	0.00000	0.00000	0.00000	0.00000	0.00000	0.00000
Node8	100	GTC	0.00000	0.00000	0.00000	0.00000	0.00000	0.00017	0.00002	0.00000	0.00000	0.00000	0.00000	0.00000	0.00038	0.07932	0.00007	0.00260	0.00000	0.00000	0.00000	0.00000	0.00000	0.00000	0.00000	0.00000	0.00000	0.00000	0.00000	0.00000	0.00001	0.00138	0.00091	0.00005	0.00000	0.00000	0.00000	0.00000	0.00000	0.00010	0.00001	0.00000	0.00000	0.00000	0.00000	0.00000	0.00362	0.78107	0.12125	0.00888	0.00000	0.00000	0.00000	0.00000	0.00000	0.00000	0.00002	0.00000	0.00000	0.00000	0.00006	0.00006	0.00000
Node8	101	ACG	0.00033	0.00049	0.00073	0.00025	0.21161	0.28924	0.45337	0.03547	0.00001	0.00169	0.00002	0.00027	0.00001	0.00003	0.00005	0.00001	0.00003	0.00002	0.00013	0.00000	0.00001	0.00003	0.00001	0.00001	0.00000	0.00002	0.00006	0.00000	0.00000	0.00001	0.00001	0.00000	0.00061	0.00043	0.00232	0.00005	0.00006	0.00025	0.00004	0.00002	0.00000	0.00001	0.00001	0.00000	0.00005	0.00008	0.00015	0.00001	0.00000	0.00000	0.00036	0.00098	0.00036	0.00026	0.00001	0.00000	0.00000	0.00000	0.00000	0.00000	0.00000
Node8	102	TTT	0.00000	0.00000	0.00000	0.00000	0.00000	0.00000	0.00000	0.00000	0.00000	0.00000	0.00000	0.00000	0.00000	0.00000	0.00000	0.00000	0.00000	0.00000	0.00000	0.00000	0.00000	0.00000	0.00000	0.00000	0.00000	0.00000	0.00000	0.00000	0.00000	0.00000	0.00000	0.00000	0.00000	0.00000	0.00000	0.00000	0.00000	0.00000	0.00000	0.00000	0.00000	0.00000	0.00000	0.00000	0.00000	0.00000	0.00000	0.00000	0.00002	0.00002	0.00000	0.00000	0.00000	0.00000	0.00000	0.00000	0.00000	0.00000	0.07072	0.00000	0.92922
Node8	103	GAG	0.00013	0.00011	0.00063	0.00006	0.00001	0.00004	0.00006	0.00000	0.00000	0.00036	0.00002	0.00007	0.00000	0.00000	0.00000	0.00000	0.00003	0.00001	0.00026	0.00000	0.00000	0.00001	0.00001	0.00000	0.00000	0.00000	0.00006	0.00000	0.00000	0.00000	0.00000	0.00000	0.22878	0.00348	0.76489	0.00074	0.00001	0.00005	0.00001	0.00000	0.00000	0.00001	0.00003	0.00000	0.00000	0.00000	0.00001	0.00000	0.00000	0.00000	0.00001	0.00004	0.00003	0.00001	0.00000	0.00000	0.00000	0.00000	0.00000	0.00000	0.00000
Node8	104	GAT	0.00000	0.00001	0.00000	0.00002	0.00000	0.00000	0.00000	0.00000	0.00000	0.00000	0.00000	0.00000	0.00000	0.00000	0.00000	0.00000	0.00000	0.00000	0.00000	0.00000	0.00000	0.00000	0.00000	0.00000	0.00000	0.00000	0.00000	0.00000	0.00000	0.00000	0.00000	0.00000	0.00001	0.04854	0.00003	0.95140	0.00000	0.00000	0.00000	0.00000	0.00000	0.00000	0.00000	0.00000	0.00000	0.00000	0.00000	0.00000	0.00000	0.00000	0.00000	0.00000	0.00000	0.00000	0.00000	0.00000	0.00000	0.00000	0.00000	0.00000	0.00000
Node8	105	GAG	0.00116	0.00067	0.00552	0.00026	0.00033	0.00126	0.00168	0.00011	0.00001	0.00123	0.00012	0.00013	0.00000	0.00001	0.00003	0.00000	0.00207	0.00016	0.05036	0.00004	0.00002	0.00007	0.00006	0.00001	0.00001	0.00009	0.00076	0.00000	0.00000	0.00001	0.00001	0.00000	0.17305	0.00709	0.74908	0.00087	0.00013	0.00167	0.00039	0.00007	0.00001	0.00007	0.00015	0.00000	0.00001	0.00003	0.00012	0.00001	0.00001	0.00000	0.00010	0.00047	0.00039	0.00008	0.00000	0.00000	0.00000	0.00000	0.00000	0.00000	0.00000
Node8	106	GGA	0.00000	0.00001	0.00000	0.00000	0.00000	0.00000	0.00000	0.00000	0.00000	0.00001	0.00000	0.00000	0.00000	0.00000	0.00000	0.00000	0.00000	0.00000	0.00000	0.00000	0.00000	0.00000	0.00000	0.00000	0.00000	0.00000	0.00000	0.00000	0.00000	0.00000	0.00000	0.00000	0.00000	0.00000	0.00000	0.00000	0.00000	0.00000	0.00000	0.00000	0.58818	0.26050	0.11578	0.03551	0.00000	0.00000	0.00000	0.00000	0.00000	0.00000	0.00000	0.00000	0.00000	0.00000	0.00000	0.00000	0.00000	0.00000	0.00000	0.00000	0.00000
Node8	107	GAG	0.00322	0.00199	0.01395	0.00092	0.00009	0.00038	0.00030	0.00003	0.00034	0.00124	0.00203	0.00015	0.00000	0.00000	0.00001	0.00000	0.00027	0.00024	0.00252	0.00005	0.00002	0.00010	0.00008	0.00001	0.00014	0.00099	0.00365	0.00002	0.00000	0.00000	0.00001	0.00000	0.16187	0.07000	0.72536	0.00859	0.00002	0.00030	0.00008	0.00001	0.00004	0.00019	0.00034	0.00001	0.00000	0.00001	0.00003	0.00000	0.00001	0.00000	0.00005	0.00018	0.00013	0.00003	0.00000	0.00000	0.00000	0.00000	0.00000	0.00000	0.00000
Node8	108	TAT	0.00000	0.00000	0.00000	0.00000	0.00000	0.00000	0.00000	0.00000	0.00000	0.00000	0.00000	0.00000	0.00000	0.00000	0.00000	0.00000	0.00000	0.00000	0.00000	0.00000	0.00000	0.00000	0.00000	0.00000	0.00000	0.00000	0.00000	0.00000	0.00000	0.00000	0.00000	0.00000	0.00000	0.00000	0.00000	0.00000	0.00000	0.00000	0.00000	0.00000	0.00000	0.00000	0.00000	0.00000	0.00000	0.00000	0.00000	0.00000	0.30104	0.69888	0.00000	0.00000	0.00000	0.00000	0.00000	0.00000	0.00000	0.00000	0.00005	0.00000	0.00002
Node8	109	ACC	0.00000	0.00003	0.00001	0.00000	0.00042	0.58056	0.00727	0.00083	0.00000	0.00018	0.00000	0.00000	0.00010	0.39190	0.00006	0.00119	0.00000	0.00000	0.00000	0.00000	0.00000	0.00001	0.00000	0.00000	0.00000	0.00000	0.00000	0.00000	0.00000	0.00121	0.00010	0.00000	0.00000	0.00000	0.00000	0.00000	0.00000	0.00020	0.00000	0.00000	0.00000	0.00000	0.00000	0.00000	0.00001	0.01471	0.00101	0.00002	0.00000	0.00000	0.00000	0.00009	0.00000	0.00000	0.00001	0.00000	0.00000	0.00000	0.00004	0.00000	0.00000
Node8	110	TGC	0.00000	0.00000	0.00000	0.00000	0.00000	0.00000	0.00000	0.00000	0.00000	0.00000	0.00000	0.00000	0.00000	0.00000	0.00000	0.00000	0.00000	0.00000	0.00000	0.00000	0.00000	0.00000	0.00000	0.00000	0.00000	0.00000	0.00000	0.00000	0.00000	0.00000	0.00000	0.00000	0.00000	0.00000	0.00000	0.00000	0.00000	0.00000	0.00000	0.00000	0.00000	0.00000	0.00000	0.00000	0.00000	0.00000	0.00000	0.00000	0.00000	0.00000	0.00000	0.00000	0.00000	0.00000	0.85116	0.00000	0.14884	0.00000	0.00000	0.00000	0.00000
Node8	111	TTT	0.00000	0.00000	0.00000	0.00000	0.00000	0.00000	0.00000	0.00000	0.00000	0.00000	0.00000	0.00000	0.00001	0.00001	0.00001	0.00002	0.00000	0.00002	0.00000	0.00007	0.00000	0.00000	0.00000	0.00000	0.00000	0.00000	0.00000	0.00000	0.00001	0.00005	0.00002	0.00009	0.00000	0.00000	0.00000	0.00000	0.00000	0.00000	0.00000	0.00000	0.00000	0.00000	0.00000	0.00000	0.00000	0.00000	0.00000	0.00001	0.00022	0.00026	0.00000	0.00000	0.00000	0.00000	0.00000	0.00001	0.00000	0.00001	0.09431	0.00004	0.90481
Node8	112	GCC	0.00000	0.00000	0.00000	0.00000	0.00000	0.00009	0.00001	0.00000	0.00000	0.00001	0.00000	0.00000	0.00000	0.00004	0.00000	0.00000	0.00000	0.00000	0.00000	0.00000	0.00000	0.00001	0.00000	0.00000	0.00000	0.00000	0.00000	0.00000	0.00000	0.00003	0.00000	0.00000	0.00000	0.00000	0.00001	0.00000	0.00126	0.98034	0.00193	0.01462	0.00000	0.00001	0.00000	0.00000	0.00001	0.00117	0.00034	0.00003	0.00000	0.00000	0.00000	0.00005	0.00001	0.00000	0.00002	0.00000	0.00000	0.00000	0.00000	0.00000	0.00000
Node8	113	CGT	0.09309	0.00026	0.09720	0.00052	0.00002	0.00010	0.00003	0.00004	0.02404	0.00018	0.02863	0.00011	0.00000	0.00000	0.00001	0.00000	0.00037	0.00009	0.00043	0.00020	0.00001	0.00001	0.00001	0.00001	0.05179	0.15200	0.04835	0.50187	0.00000	0.00000	0.00000	0.00000	0.00005	0.00005	0.00035	0.00002	0.00000	0.00002	0.00000	0.00001	0.00000	0.00001	0.00001	0.00000	0.00000	0.00000	0.00000	0.00000	0.00000	0.00001	0.00001	0.00002	0.00000	0.00004	0.00000	0.00000	0.00000	0.00000	0.00000	0.00000	0.00000
Node8	114	AAT	0.00001	0.12428	0.00000	0.87562	0.00000	0.00000	0.00000	0.00000	0.00000	0.00001	0.00000	0.00003	0.00000	0.00000	0.00000	0.00000	0.00000	0.00000	0.00000	0.00001	0.00000	0.00000	0.00000	0.00000	0.00000	0.00000	0.00000	0.00000	0.00000	0.00000	0.00000	0.00000	0.00000	0.00001	0.00000	0.00002	0.00000	0.00000	0.00000	0.00000	0.00000	0.00000	0.00000	0.00000	0.00000	0.00000	0.00000	0.00000	0.00000	0.00000	0.00000	0.00000	0.00000	0.00000	0.00000	0.00000	0.00000	0.00000	0.00000	0.00000	0.00000
Node8	115	CCC	0.00000	0.00000	0.00000	0.00000	0.00000	0.00000	0.00000	0.00000	0.00000	0.00000	0.00000	0.00000	0.00000	0.00000	0.00000	0.00000	0.00000	0.00000	0.00000	0.00000	0.04868	0.91841	0.01028	0.02261	0.00000	0.00000	0.00000	0.00000	0.00000	0.00000	0.00000	0.00000	0.00000	0.00000	0.00000	0.00000	0.00000	0.00000	0.00000	0.00000	0.00000	0.00000	0.00000	0.00000	0.00000	0.00000	0.00000	0.00000	0.00000	0.00000	0.00000	0.00001	0.00000	0.00000	0.00000	0.00000	0.00000	0.00000	0.00000	0.00000	0.00000
Node8	116	AAA	0.97368	0.00000	0.02619	0.00002	0.00000	0.00000	0.00000	0.00000	0.00004	0.00000	0.00003	0.00000	0.00000	0.00000	0.00000	0.00000	0.00001	0.00000	0.00000	0.00000	0.00000	0.00000	0.00000	0.00000	0.00001	0.00000	0.00000	0.00000	0.00000	0.00000	0.00000	0.00000	0.00001	0.00000	0.00000	0.00000	0.00000	0.00000	0.00000	0.00000	0.00000	0.00000	0.00000	0.00000	0.00000	0.00000	0.00000	0.00000	0.00000	0.00000	0.00000	0.00000	0.00000	0.00000	0.00000	0.00000	0.00000	0.00000	0.00000	0.00000	0.00000
Node8	117	GAG	0.00000	0.00000	0.00002	0.00000	0.00000	0.00000	0.00000	0.00000	0.00000	0.00000	0.00000	0.00000	0.00000	0.00000	0.00000	0.00000	0.00000	0.00000	0.00001	0.00000	0.00000	0.00000	0.00000	0.00000	0.00000	0.00000	0.00000	0.00000	0.00000	0.00000	0.00000	0.00000	0.00337	0.00008	0.99651	0.00000	0.00000	0.00000	0.00000	0.00000	0.00000	0.00000	0.00000	0.00000	0.00000	0.00000	0.00000	0.00000	0.00000	0.00000	0.00000	0.00000	0.00000	0.00000	0.00000	0.00000	0.00000	0.00000	0.00000	0.00000	0.00000
Node8	118	AAG	0.02031	0.00002	0.97893	0.00001	0.00000	0.00000	0.00000	0.00000	0.00001	0.00000	0.00047	0.00000	0.00000	0.00000	0.00000	0.00000	0.00000	0.00000	0.00003	0.00000	0.00000	0.00000	0.00000	0.00000	0.00000	0.00002	0.00011	0.00000	0.00000	0.00000	0.00000	0.00000	0.00000	0.00000	0.00006	0.00000	0.00000	0.00000	0.00000	0.00000	0.00000	0.00000	0.00000	0.00000	0.00000	0.00000	0.00000	0.00000	0.00000	0.00000	0.00000	0.00000	0.00000	0.00000	0.00000	0.00000	0.00000	0.00000	0.00000	0.00000	0.00000
Node8	119	GAC	0.00008	0.04245	0.00041	0.01096	0.00001	0.00026	0.00002	0.00002	0.00000	0.00118	0.00000	0.00009	0.00000	0.00000	0.00000	0.00000	0.00001	0.00014	0.00008	0.00003	0.00000	0.00004	0.00001	0.00000	0.00000	0.00002	0.00000	0.00000	0.00000	0.00000	0.00000	0.00000	0.00059	0.78484	0.00302	0.15509	0.00000	0.00005	0.00000	0.00000	0.00001	0.00026	0.00004	0.00001	0.00000	0.00000	0.00000	0.00000	0.00000	0.00000	0.00001	0.00022	0.00003	0.00002	0.00000	0.00000	0.00000	0.00000	0.00000	0.00000	0.00000
Node8	120	CGA	0.00045	0.00001	0.00034	0.00000	0.00001	0.00001	0.00001	0.00000	0.00235	0.00004	0.00190	0.00001	0.00000	0.00000	0.00000	0.00000	0.00012	0.00003	0.00005	0.00002	0.00001	0.00001	0.00000	0.00000	0.87317	0.06929	0.03593	0.01600	0.00000	0.00001	0.00000	0.00001	0.00001	0.00000	0.00003	0.00000	0.00003	0.00005	0.00002	0.00000	0.00000	0.00001	0.00000	0.00000	0.00000	0.00000	0.00000	0.00000	0.00000	0.00000	0.00001	0.00001	0.00000	0.00000	0.00001	0.00000	0.00000	0.00000	0.00000	0.00000	0.00000
Node8	121	AAC	0.00002	0.96643	0.00007	0.03284	0.00000	0.00003	0.00001	0.00000	0.00000	0.00022	0.00000	0.00002	0.00000	0.00000	0.00000	0.00000	0.00000	0.00003	0.00002	0.00001	0.00000	0.00000	0.00000	0.00000	0.00000	0.00000	0.00000	0.00000	0.00000	0.00000	0.00000	0.00000	0.00000	0.00023	0.00001	0.00002	0.00000	0.00000	0.00000	0.00000	0.00000	0.00001	0.00000	0.00000	0.00000	0.00000	0.00000	0.00000	0.00000	0.00000	0.00000	0.00002	0.00000	0.00000	0.00000	0.00000	0.00000	0.00000	0.00000	0.00000	0.00000
Node8	122	CAC	0.00000	0.00000	0.00000	0.00000	0.00000	0.00000	0.00000	0.00000	0.00000	0.00000	0.00000	0.00000	0.00000	0.00000	0.00000	0.00000	0.00000	0.97409	0.00000	0.02590	0.00000	0.00000	0.00000	0.00000	0.00000	0.00000	0.00000	0.00000	0.00000	0.00000	0.00000	0.00000	0.00000	0.00000	0.00000	0.00000	0.00000	0.00000	0.00000	0.00000	0.00000	0.00000	0.00000	0.00000	0.00000	0.00000	0.00000	0.00000	0.00000	0.00000	0.00000	0.00000	0.00000	0.00000	0.00000	0.00000	0.00000	0.00000	0.00000	0.00000	0.00000
Node8	123	AGT	0.00001	0.00011	0.00001	0.00085	0.00002	0.00001	0.00000	0.00005	0.00000	0.00516	0.00000	0.99294	0.00000	0.00000	0.00000	0.00000	0.00000	0.00000	0.00000	0.00001	0.00000	0.00000	0.00000	0.00000	0.00000	0.00000	0.00000	0.00000	0.00000	0.00000	0.00000	0.00000	0.00000	0.00000	0.00000	0.00001	0.00000	0.00000	0.00000	0.00001	0.00000	0.00000	0.00000	0.00001	0.00000	0.00000	0.00000	0.00000	0.00000	0.00000	0.00013	0.00004	0.00001	0.00061	0.00000	0.00000	0.00000	0.00000	0.00000	0.00000	0.00000
Node8	124	GCT	0.00000	0.00000	0.00000	0.00000	0.00000	0.00000	0.00000	0.00000	0.00000	0.00000	0.00000	0.00000	0.00000	0.00000	0.00000	0.00000	0.00000	0.00000	0.00000	0.00000	0.00000	0.00000	0.00000	0.00000	0.00000	0.00000	0.00000	0.00000	0.00000	0.00000	0.00000	0.00000	0.00000	0.00000	0.00000	0.00000	0.33657	0.11751	0.13947	0.40634	0.00000	0.00000	0.00000	0.00000	0.00000	0.00000	0.00001	0.00000	0.00000	0.00000	0.00001	0.00003	0.00000	0.00002	0.00000	0.00000	0.00000	0.00000	0.00000	0.00000	0.00000
Node8	125	GTC	0.00002	0.00001	0.00002	0.00001	0.00196	0.00514	0.00114	0.00171	0.00000	0.00002	0.00000	0.00001	0.06071	0.06529	0.00045	0.02134	0.00000	0.00000	0.00000	0.00000	0.00000	0.00000	0.00000	0.00000	0.00000	0.00000	0.00000	0.00000	0.00007	0.00058	0.00017	0.00019	0.00001	0.00000	0.00001	0.00000	0.00006	0.00017	0.00001	0.00004	0.00000	0.00000	0.00000	0.00000	0.07114	0.36517	0.11071	0.29355	0.00001	0.00000	0.00001	0.00001	0.00000	0.00001	0.00003	0.00000	0.00001	0.00002	0.00004	0.00010	0.00001
Node8	126	TTC	0.00000	0.00000	0.00000	0.00000	0.00000	0.00001	0.00000	0.00000	0.00000	0.00000	0.00000	0.00000	0.00008	0.00105	0.00009	0.00033	0.00000	0.00000	0.00000	0.00000	0.00000	0.00000	0.00000	0.00000	0.00000	0.00000	0.00000	0.00000	0.00003	0.00081	0.00034	0.00023	0.00000	0.00000	0.00000	0.00000	0.00000	0.00001	0.00000	0.00000	0.00000	0.00000	0.00000	0.00000	0.00002	0.00015	0.00011	0.00005	0.00041	0.00006	0.00000	0.00001	0.00000	0.00000	0.00001	0.00002	0.00000	0.00002	0.75485	0.00015	0.24116
Node8	127	ACC	0.00004	0.00046	0.00015	0.00010	0.03127	0.81308	0.05839	0.08156	0.00000	0.00219	0.00000	0.00017	0.00003	0.00103	0.00018	0.00009	0.00000	0.00015	0.00003	0.00001	0.00000	0.00009	0.00001	0.00001	0.00000	0.00004	0.00001	0.00000	0.00001	0.00067	0.00009	0.00004	0.00001	0.00011	0.00005	0.00000	0.00002	0.00093	0.00002	0.00003	0.00000	0.00004	0.00000	0.00000	0.00004	0.00146	0.00037	0.00010	0.00035	0.00002	0.00021	0.00361	0.00042	0.00044	0.00015	0.00000	0.00002	0.00000	0.00161	0.00001	0.00011
Node8	128	CTC	0.00000	0.00000	0.00000	0.00000	0.00000	0.00000	0.00000	0.00000	0.00000	0.00000	0.00000	0.00000	0.00000	0.00012	0.00001	0.00000	0.00000	0.00000	0.00000	0.00000	0.00000	0.00000	0.00000	0.00000	0.00000	0.00000	0.00000	0.00000	0.00109	0.93348	0.00796	0.05640	0.00000	0.00000	0.00000	0.00000	0.00000	0.00000	0.00000	0.00000	0.00000	0.00000	0.00000	0.00000	0.00000	0.00002	0.00000	0.00000	0.00000	0.00000	0.00000	0.00000	0.00000	0.00000	0.00000	0.00000	0.00000	0.00002	0.00002	0.00088	0.00000
Node8	129	ATA	0.00210	0.00027	0.00124	0.00041	0.00426	0.00224	0.00071	0.00190	0.00009	0.00010	0.00008	0.00012	0.60627	0.15413	0.00648	0.15693	0.00129	0.00011	0.00016	0.00013	0.00002	0.00003	0.00000	0.00002	0.00001	0.00002	0.00002	0.00001	0.00104	0.00334	0.00178	0.00270	0.00009	0.00001	0.00006	0.00000	0.00016	0.00014	0.00001	0.00006	0.00000	0.00000	0.00000	0.00000	0.00834	0.00651	0.01017	0.00820	0.00286	0.00943	0.00009	0.00009	0.00001	0.00007	0.00005	0.00007	0.00003	0.00101	0.00160	0.00137	0.00158
Node8	130	GTG	0.00000	0.00000	0.00000	0.00000	0.00000	0.00000	0.00001	0.00000	0.00000	0.00000	0.00000	0.00000	0.00000	0.00026	0.00000	0.00001	0.00000	0.00000	0.00000	0.00000	0.00000	0.00000	0.00000	0.00000	0.00000	0.00000	0.00000	0.00000	0.00000	0.00000	0.00003	0.00000	0.00000	0.00000	0.00000	0.00000	0.00000	0.00000	0.00000	0.00000	0.00000	0.00000	0.00000	0.00000	0.00208	0.01040	0.98594	0.00125	0.00000	0.00000	0.00000	0.00000	0.00000	0.00000	0.00000	0.00000	0.00000	0.00000	0.00000	0.00000	0.00000
Node8	131	GTG	0.00000	0.00000	0.00000	0.00000	0.00000	0.00000	0.00001	0.00000	0.00000	0.00000	0.00000	0.00000	0.00007	0.00050	0.00001	0.00009	0.00000	0.00000	0.00000	0.00000	0.00000	0.00000	0.00000	0.00000	0.00000	0.00000	0.00000	0.00000	0.00000	0.00001	0.00004	0.00000	0.00000	0.00000	0.00000	0.00000	0.00000	0.00000	0.00000	0.00000	0.00000	0.00000	0.00000	0.00000	0.14449	0.02091	0.80634	0.02750	0.00000	0.00000	0.00000	0.00000	0.00000	0.00000	0.00000	0.00000	0.00000	0.00000	0.00000	0.00001	0.00000
Node8	132	GAT	0.00000	0.00003	0.00000	0.00005	0.00000	0.00000	0.00000	0.00000	0.00000	0.00000	0.00000	0.00000	0.00000	0.00000	0.00000	0.00000	0.00000	0.00000	0.00000	0.00000	0.00000	0.00000	0.00000	0.00000	0.00000	0.00000	0.00000	0.00000	0.00000	0.00000	0.00000	0.00000	0.00003	0.03334	0.00007	0.96647	0.00000	0.00000	0.00000	0.00000	0.00000	0.00000	0.00000	0.00000	0.00000	0.00000	0.00000	0.00000	0.00000	0.00000	0.00000	0.00000	0.00000	0.00000	0.00000	0.00000	0.00000	0.00000	0.00000	0.00000	0.00000
Node8	133	CAG	0.00582	0.00036	0.01735	0.00021	0.00003	0.00005	0.00008	0.00001	0.00007	0.00012	0.00035	0.00003	0.00000	0.00000	0.00003	0.00000	0.24026	0.00018	0.70857	0.00014	0.00001	0.00001	0.00001	0.00000	0.00032	0.00012	0.00129	0.00003	0.00000	0.00000	0.00001	0.00000	0.00487	0.00028	0.01916	0.00007	0.00001	0.00002	0.00001	0.00000	0.00000	0.00001	0.00002	0.00000	0.00000	0.00000	0.00001	0.00000	0.00000	0.00000	0.00001	0.00002	0.00002	0.00001	0.00000	0.00000	0.00000	0.00000	0.00000	0.00000	0.00000
Node8	134	TTG	0.00000	0.00000	0.00000	0.00000	0.00000	0.00000	0.00000	0.00000	0.00000	0.00000	0.00000	0.00000	0.00001	0.00002	0.00833	0.00003	0.00000	0.00000	0.00000	0.00000	0.00000	0.00000	0.00000	0.00000	0.00000	0.00000	0.00000	0.00000	0.00108	0.00094	0.00417	0.00134	0.00000	0.00000	0.00000	0.00000	0.00000	0.00000	0.00000	0.00000	0.00000	0.00000	0.00000	0.00000	0.00000	0.00000	0.00004	0.00000	0.00000	0.00000	0.00000	0.00000	0.00000	0.00000	0.00000	0.00000	0.00000	0.00065	0.00001	0.98335	0.00002
Node8	135	AGG	0.02162	0.00022	0.18632	0.00016	0.00005	0.00002	0.00008	0.00001	0.05200	0.00019	0.70990	0.00007	0.00000	0.00000	0.00002	0.00000	0.00005	0.00001	0.00051	0.00001	0.00000	0.00000	0.00001	0.00000	0.00101	0.00045	0.00951	0.00019	0.00000	0.00000	0.00000	0.00000	0.00102	0.00003	0.01631	0.00001	0.00000	0.00000	0.00000	0.00000	0.00001	0.00000	0.00012	0.00000	0.00000	0.00000	0.00002	0.00000	0.00000	0.00000	0.00001	0.00000	0.00001	0.00000	0.00000	0.00000	0.00000	0.00000	0.00000	0.00000	0.00000
Node8	136	GAA	0.00051	0.00002	0.00050	0.00003	0.00004	0.00002	0.00002	0.00001	0.00000	0.00001	0.00001	0.00001	0.00000	0.00000	0.00000	0.00000	0.00008	0.00000	0.00012	0.00000	0.00000	0.00000	0.00000	0.00000	0.00000	0.00000	0.00002	0.00000	0.00000	0.00000	0.00000	0.00000	0.86831	0.00042	0.12941	0.00023	0.00002	0.00002	0.00001	0.00001	0.00000	0.00000	0.00001	0.00000	0.00003	0.00001	0.00006	0.00002	0.00000	0.00000	0.00001	0.00000	0.00000	0.00000	0.00000	0.00000	0.00000	0.00000	0.00000	0.00000	0.00000
Node8	137	GTG	0.00012	0.00015	0.00044	0.00018	0.00028	0.00199	0.00147	0.00081	0.00000	0.00011	0.00001	0.00006	0.00077	0.00862	0.00037	0.00312	0.00001	0.00003	0.00013	0.00002	0.00001	0.00007	0.00006	0.00004	0.00000	0.00002	0.00007	0.00000	0.00004	0.00092	0.00089	0.00029	0.00030	0.00095	0.00183	0.00034	0.00024	0.00174	0.00049	0.00041	0.00001	0.00005	0.00006	0.00001	0.05084	0.14680	0.46408	0.30985	0.00003	0.00001	0.00002	0.00009	0.00005	0.00008	0.00013	0.00001	0.00007	0.00001	0.00012	0.00023	0.00003
Node8	138	GAC	0.00000	0.00005	0.00000	0.00001	0.00000	0.00000	0.00000	0.00000	0.00000	0.00000	0.00000	0.00000	0.00000	0.00000	0.00000	0.00000	0.00000	0.00000	0.00000	0.00000	0.00000	0.00000	0.00000	0.00000	0.00000	0.00000	0.00000	0.00000	0.00000	0.00000	0.00000	0.00000	0.00001	0.89829	0.00012	0.10152	0.00000	0.00000	0.00000	0.00000	0.00000	0.00000	0.00000	0.00000	0.00000	0.00000	0.00000	0.00000	0.00000	0.00000	0.00000	0.00000	0.00000	0.00000	0.00000	0.00000	0.00000	0.00000	0.00000	0.00000	0.00000
Node8	139	AAC	0.00000	0.99133	0.00000	0.00857	0.00000	0.00000	0.00000	0.00000	0.00000	0.00005	0.00000	0.00000	0.00000	0.00000	0.00000	0.00000	0.00000	0.00000	0.00000	0.00000	0.00000	0.00000	0.00000	0.00000	0.00000	0.00000	0.00000	0.00000	0.00000	0.00000	0.00000	0.00000	0.00000	0.00004	0.00000	0.00000	0.00000	0.00000	0.00000	0.00000	0.00000	0.00000	0.00000	0.00000	0.00000	0.00000	0.00000	0.00000	0.00000	0.00000	0.00000	0.00000	0.00000	0.00000	0.00000	0.00000	0.00000	0.00000	0.00000	0.00000	0.00000
Node8	140	ACA	0.00000	0.00000	0.00000	0.00001	0.51811	0.14549	0.04536	0.29087	0.00000	0.00003	0.00000	0.00002	0.00000	0.00000	0.00000	0.00000	0.00000	0.00000	0.00000	0.00000	0.00000	0.00000	0.00000	0.00000	0.00000	0.00000	0.00000	0.00000	0.00000	0.00000	0.00000	0.00000	0.00000	0.00000	0.00000	0.00000	0.00000	0.00000	0.00000	0.00000	0.00000	0.00000	0.00000	0.00000	0.00000	0.00000	0.00000	0.00000	0.00000	0.00000	0.00003	0.00003	0.00000	0.00002	0.00000	0.00000	0.00000	0.00000	0.00000	0.00000	0.00000
Node8	141	CTG	0.00000	0.00000	0.00000	0.00000	0.00000	0.00000	0.00000	0.00000	0.00000	0.00000	0.00000	0.00000	0.00001	0.00053	0.00021	0.00003	0.00000	0.00000	0.00000	0.00000	0.00000	0.00000	0.00000	0.00000	0.00000	0.00000	0.00000	0.00000	0.00247	0.01753	0.87276	0.00343	0.00000	0.00000	0.00000	0.00000	0.00000	0.00000	0.00000	0.00000	0.00000	0.00000	0.00000	0.00000	0.00001	0.00016	0.00156	0.00001	0.00000	0.00000	0.00000	0.00000	0.00000	0.00000	0.00000	0.00000	0.00000	0.00016	0.00005	0.10107	0.00000
Node8	142	ACT	0.00000	0.00000	0.00000	0.00001	0.31560	0.02848	0.00827	0.64755	0.00000	0.00001	0.00000	0.00002	0.00000	0.00000	0.00000	0.00000	0.00000	0.00000	0.00000	0.00000	0.00000	0.00000	0.00000	0.00000	0.00000	0.00000	0.00000	0.00000	0.00000	0.00000	0.00000	0.00000	0.00000	0.00000	0.00000	0.00000	0.00000	0.00000	0.00000	0.00000	0.00000	0.00000	0.00000	0.00000	0.00000	0.00000	0.00000	0.00000	0.00000	0.00000	0.00002	0.00001	0.00000	0.00002	0.00000	0.00000	0.00000	0.00000	0.00000	0.00000	0.00000
Node8	143	CTC	0.00000	0.00000	0.00000	0.00000	0.00000	0.00023	0.00002	0.00000	0.00000	0.00000	0.00000	0.00000	0.00059	0.37456	0.00044	0.00570	0.00000	0.00000	0.00000	0.00000	0.00000	0.00001	0.00000	0.00000	0.00000	0.00000	0.00000	0.00000	0.00079	0.45347	0.05315	0.00543	0.00000	0.00000	0.00000	0.00000	0.00000	0.00015	0.00000	0.00000	0.00000	0.00000	0.00000	0.00000	0.00035	0.08087	0.01987	0.00094	0.00002	0.00000	0.00000	0.00000	0.00000	0.00000	0.00003	0.00000	0.00000	0.00004	0.00071	0.00259	0.00001
Node8	144	ATC	0.00000	0.00000	0.00000	0.00000	0.00000	0.00004	0.00000	0.00000	0.00000	0.00000	0.00000	0.00000	0.00030	0.97985	0.00009	0.00478	0.00000	0.00000	0.00000	0.00000	0.00000	0.00000	0.00000	0.00000	0.00000	0.00000	0.00000	0.00000	0.00000	0.00268	0.00093	0.00003	0.00000	0.00000	0.00000	0.00000	0.00000	0.00001	0.00000	0.00000	0.00000	0.00000	0.00000	0.00000	0.00001	0.00274	0.00109	0.00002	0.00002	0.00000	0.00000	0.00000	0.00000	0.00000	0.00000	0.00000	0.00000	0.00000	0.00733	0.00003	0.00003
Node8	145	ATT	0.00000	0.00000	0.00000	0.00000	0.00000	0.00000	0.00000	0.00000	0.00000	0.00000	0.00000	0.00000	0.00162	0.01474	0.00000	0.98345	0.00000	0.00000	0.00000	0.00000	0.00000	0.00000	0.00000	0.00000	0.00000	0.00000	0.00000	0.00000	0.00000	0.00000	0.00000	0.00002	0.00000	0.00000	0.00000	0.00000	0.00000	0.00000	0.00000	0.00000	0.00000	0.00000	0.00000	0.00000	0.00001	0.00001	0.00003	0.00010	0.00000	0.00000	0.00000	0.00000	0.00000	0.00000	0.00000	0.00000	0.00000	0.00000	0.00000	0.00000	0.00000
Node8	146	GTG	0.00000	0.00000	0.00000	0.00000	0.00000	0.00000	0.00002	0.00000	0.00000	0.00000	0.00000	0.00000	0.00021	0.00107	0.00004	0.00025	0.00000	0.00000	0.00000	0.00000	0.00000	0.00000	0.00000	0.00000	0.00000	0.00000	0.00000	0.00000	0.00002	0.00009	0.00055	0.00002	0.00000	0.00000	0.00000	0.00000	0.00000	0.00001	0.00000	0.00000	0.00000	0.00000	0.00000	0.00000	0.17328	0.02056	0.79032	0.01340	0.00000	0.00000	0.00000	0.00000	0.00000	0.00000	0.00000	0.00000	0.00000	0.00000	0.00000	0.00012	0.00000
Node8	147	TCT	0.00001	0.00000	0.00000	0.00003	0.00013	0.00001	0.00000	0.00021	0.00000	0.00004	0.00000	0.00107	0.00000	0.00000	0.00000	0.00000	0.00000	0.00000	0.00000	0.00000	0.00001	0.00000	0.00000	0.00003	0.00000	0.00000	0.00000	0.00000	0.00000	0.00000	0.00000	0.00000	0.00000	0.00000	0.00000	0.00000	0.00130	0.00004	0.00000	0.00752	0.00000	0.00000	0.00000	0.00000	0.00000	0.00000	0.00000	0.00000	0.00000	0.00000	0.13323	0.01250	0.00106	0.84275	0.00000	0.00000	0.00001	0.00000	0.00000	0.00000	0.00000
Node8	148	GTG	0.00000	0.00000	0.00000	0.00000	0.00000	0.00000	0.00001	0.00000	0.00000	0.00000	0.00000	0.00000	0.00002	0.00043	0.00001	0.00006	0.00000	0.00000	0.00000	0.00000	0.00000	0.00000	0.00000	0.00000	0.00000	0.00000	0.00000	0.00000	0.00000	0.00001	0.00003	0.00000	0.00000	0.00000	0.00000	0.00000	0.00000	0.00000	0.00000	0.00000	0.00000	0.00000	0.00000	0.00000	0.00894	0.01832	0.94907	0.02308	0.00000	0.00000	0.00000	0.00000	0.00000	0.00000	0.00000	0.00000	0.00000	0.00000	0.00000	0.00001	0.00000
Node8	149	CTT	0.00000	0.00000	0.00000	0.00000	0.00000	0.00000	0.00000	0.00001	0.00000	0.00000	0.00000	0.00000	0.00241	0.00944	0.00025	0.15302	0.00000	0.00000	0.00000	0.00000	0.00000	0.00000	0.00000	0.00000	0.00000	0.00000	0.00000	0.00000	0.00478	0.01450	0.00400	0.79098	0.00000	0.00000	0.00000	0.00000	0.00000	0.00000	0.00000	0.00001	0.00000	0.00000	0.00000	0.00000	0.00073	0.00053	0.00162	0.00886	0.00000	0.00000	0.00000	0.00000	0.00000	0.00000	0.00000	0.00000	0.00000	0.00097	0.00002	0.00778	0.00006
Node8	150	GGT	0.00000	0.00000	0.00000	0.00000	0.00000	0.00000	0.00000	0.00000	0.00000	0.00000	0.00000	0.00000	0.00000	0.00000	0.00000	0.00000	0.00000	0.00000	0.00000	0.00000	0.00000	0.00000	0.00000	0.00000	0.00000	0.00000	0.00000	0.00000	0.00000	0.00000	0.00000	0.00000	0.00000	0.00000	0.00000	0.00000	0.00000	0.00000	0.00000	0.00000	0.35088	0.01044	0.10554	0.53313	0.00000	0.00000	0.00000	0.00000	0.00000	0.00000	0.00000	0.00000	0.00000	0.00000	0.00000	0.00000	0.00000	0.00000	0.00000	0.00000	0.00000
Node8	151	GGA	0.00000	0.00000	0.00000	0.00000	0.00000	0.00000	0.00000	0.00000	0.00000	0.00000	0.00000	0.00000	0.00000	0.00000	0.00000	0.00000	0.00000	0.00000	0.00000	0.00000	0.00000	0.00000	0.00000	0.00000	0.00000	0.00000	0.00000	0.00000	0.00000	0.00000	0.00000	0.00000	0.00000	0.00000	0.00000	0.00000	0.00000	0.00000	0.00000	0.00000	0.94862	0.00152	0.04610	0.00375	0.00000	0.00000	0.00000	0.00000	0.00000	0.00000	0.00000	0.00000	0.00000	0.00000	0.00000	0.00000	0.00000	0.00000	0.00000	0.00000	0.00000
Node8	152	GTC	0.00000	0.00000	0.00000	0.00000	0.00000	0.00002	0.00000	0.00000	0.00000	0.00000	0.00000	0.00000	0.00000	0.00108	0.00000	0.00001	0.00000	0.00000	0.00000	0.00000	0.00000	0.00000	0.00000	0.00000	0.00000	0.00000	0.00000	0.00000	0.00000	0.00003	0.00001	0.00000	0.00000	0.00000	0.00000	0.00000	0.00000	0.00001	0.00000	0.00000	0.00000	0.00000	0.00000	0.00000	0.00015	0.98720	0.01075	0.00073	0.00000	0.00000	0.00000	0.00000	0.00000	0.00000	0.00000	0.00000	0.00000	0.00000	0.00000	0.00000	0.00000
Node8	153	ATT	0.00000	0.00000	0.00000	0.00000	0.00000	0.00000	0.00000	0.00000	0.00000	0.00000	0.00000	0.00000	0.23914	0.11561	0.00005	0.64316	0.00000	0.00000	0.00000	0.00000	0.00000	0.00000	0.00000	0.00000	0.00000	0.00000	0.00000	0.00000	0.00003	0.00007	0.00004	0.00010	0.00000	0.00000	0.00000	0.00000	0.00000	0.00000	0.00000	0.00000	0.00000	0.00000	0.00000	0.00000	0.00041	0.00026	0.00048	0.00057	0.00000	0.00000	0.00000	0.00000	0.00000	0.00000	0.00000	0.00000	0.00000	0.00002	0.00000	0.00003	0.00001
Node8	154	GGT	0.00000	0.00000	0.00000	0.00000	0.00000	0.00000	0.00000	0.00000	0.00000	0.00000	0.00000	0.00000	0.00000	0.00000	0.00000	0.00000	0.00000	0.00000	0.00000	0.00000	0.00000	0.00000	0.00000	0.00000	0.00000	0.00000	0.00000	0.00000	0.00000	0.00000	0.00000	0.00000	0.00000	0.00000	0.00000	0.00000	0.00000	0.00000	0.00000	0.00000	0.00676	0.00383	0.00427	0.98513	0.00000	0.00000	0.00000	0.00000	0.00000	0.00000	0.00000	0.00000	0.00000	0.00000	0.00000	0.00000	0.00000	0.00000	0.00000	0.00000	0.00000
Node8	155	TTG	0.00000	0.00000	0.00000	0.00000	0.00000	0.00000	0.00000	0.00000	0.00000	0.00000	0.00000	0.00000	0.00000	0.00004	0.00005	0.00001	0.00000	0.00000	0.00000	0.00000	0.00000	0.00000	0.00000	0.00000	0.00000	0.00000	0.00000	0.00000	0.00587	0.05728	0.02121	0.03384	0.00000	0.00000	0.00000	0.00000	0.00000	0.00000	0.00000	0.00000	0.00000	0.00000	0.00000	0.00000	0.00000	0.00000	0.00002	0.00000	0.00000	0.00000	0.00000	0.00000	0.00000	0.00000	0.00000	0.00000	0.00000	0.00091	0.00001	0.88075	0.00000
Node8	156	GTC	0.00000	0.00000	0.00000	0.00000	0.00001	0.00016	0.00003	0.00002	0.00000	0.00000	0.00000	0.00000	0.00197	0.13795	0.00031	0.02066	0.00000	0.00000	0.00000	0.00000	0.00000	0.00000	0.00000	0.00000	0.00000	0.00000	0.00000	0.00000	0.00025	0.01196	0.00471	0.00347	0.00000	0.00000	0.00000	0.00000	0.00000	0.00011	0.00001	0.00002	0.00000	0.00000	0.00000	0.00000	0.00965	0.55742	0.12216	0.12800	0.00001	0.00000	0.00000	0.00000	0.00000	0.00000	0.00003	0.00000	0.00001	0.00004	0.00018	0.00082	0.00002
Node8	157	ATC	0.00000	0.00000	0.00000	0.00000	0.00000	0.00001	0.00000	0.00000	0.00000	0.00000	0.00000	0.00000	0.00597	0.67881	0.00004	0.31247	0.00000	0.00000	0.00000	0.00000	0.00000	0.00000	0.00000	0.00000	0.00000	0.00000	0.00000	0.00000	0.00001	0.00023	0.00011	0.00008	0.00000	0.00000	0.00000	0.00000	0.00000	0.00000	0.00000	0.00000	0.00000	0.00000	0.00000	0.00000	0.00009	0.00087	0.00091	0.00036	0.00000	0.00000	0.00000	0.00000	0.00000	0.00000	0.00000	0.00000	0.00000	0.00000	0.00001	0.00002	0.00000
Node8	158	ATT	0.00000	0.00000	0.00000	0.00000	0.00003	0.00004	0.00001	0.00002	0.00000	0.00000	0.00000	0.00000	0.27121	0.21188	0.00278	0.29589	0.00000	0.00000	0.00000	0.00000	0.00000	0.00000	0.00000	0.00000	0.00000	0.00000	0.00000	0.00000	0.02412	0.05635	0.01490	0.08418	0.00000	0.00000	0.00000	0.00000	0.00000	0.00001	0.00000	0.00000	0.00000	0.00000	0.00000	0.00000	0.00257	0.00301	0.00535	0.00335	0.00000	0.00000	0.00000	0.00000	0.00000	0.00000	0.00000	0.00000	0.00000	0.00789	0.00025	0.01584	0.00026
Node8	159	ATC	0.00000	0.00000	0.00000	0.00000	0.00000	0.00004	0.00000	0.00000	0.00000	0.00000	0.00000	0.00000	0.00033	0.95556	0.00002	0.00502	0.00000	0.00000	0.00000	0.00000	0.00000	0.00000	0.00000	0.00000	0.00000	0.00000	0.00000	0.00000	0.00000	0.00056	0.00022	0.00001	0.00000	0.00000	0.00000	0.00000	0.00000	0.00001	0.00000	0.00000	0.00000	0.00000	0.00000	0.00000	0.00006	0.03220	0.00574	0.00020	0.00000	0.00000	0.00000	0.00000	0.00000	0.00000	0.00000	0.00000	0.00000	0.00000	0.00002	0.00001	0.00000
Node8	160	ATG	0.00000	0.00000	0.00000	0.00000	0.00000	0.00000	0.00000	0.00000	0.00000	0.00000	0.00000	0.00000	0.00000	0.00001	0.99993	0.00000	0.00000	0.00000	0.00000	0.00000	0.00000	0.00000	0.00000	0.00000	0.00000	0.00000	0.00000	0.00000	0.00000	0.00001	0.00002	0.00000	0.00000	0.00000	0.00000	0.00000	0.00000	0.00000	0.00000	0.00000	0.00000	0.00000	0.00000	0.00000	0.00000	0.00000	0.00000	0.00000	0.00000	0.00000	0.00000	0.00000	0.00000	0.00000	0.00000	0.00000	0.00000	0.00000	0.00000	0.00002	0.00000
Node8	161	GTG	0.00000	0.00000	0.00001	0.00000	0.00000	0.00003	0.00011	0.00000	0.00000	0.00000	0.00000	0.00000	0.00024	0.00897	0.00030	0.00079	0.00000	0.00000	0.00000	0.00000	0.00000	0.00000	0.00000	0.00000	0.00000	0.00000	0.00001	0.00000	0.00005	0.00116	0.00603	0.00013	0.00000	0.00000	0.00001	0.00000	0.00000	0.00004	0.00003	0.00000	0.00000	0.00000	0.00000	0.00000	0.01004	0.04688	0.91446	0.00993	0.00000	0.00000	0.00000	0.00000	0.00000	0.00000	0.00002	0.00000	0.00000	0.00001	0.00006	0.00069	0.00000
Node8	162	ATC	0.00000	0.00000	0.00000	0.00000	0.00005	0.00009	0.00005	0.00002	0.00000	0.00000	0.00000	0.00000	0.28859	0.41112	0.00180	0.14858	0.00000	0.00000	0.00000	0.00000	0.00000	0.00000	0.00000	0.00000	0.00000	0.00000	0.00000	0.00000	0.00039	0.00217	0.00200	0.00076	0.00000	0.00000	0.00000	0.00000	0.00001	0.00003	0.00000	0.00000	0.00000	0.00000	0.00000	0.00000	0.02189	0.02499	0.08128	0.01529	0.00000	0.00000	0.00000	0.00000	0.00000	0.00000	0.00001	0.00000	0.00000	0.00010	0.00009	0.00065	0.00003
Node8	163	AAG	0.09065	0.00001	0.90885	0.00001	0.00000	0.00000	0.00000	0.00000	0.00001	0.00000	0.00032	0.00000	0.00000	0.00000	0.00000	0.00000	0.00000	0.00000	0.00002	0.00000	0.00000	0.00000	0.00000	0.00000	0.00000	0.00001	0.00006	0.00000	0.00000	0.00000	0.00000	0.00000	0.00000	0.00000	0.00003	0.00000	0.00000	0.00000	0.00000	0.00000	0.00000	0.00000	0.00000	0.00000	0.00000	0.00000	0.00000	0.00000	0.00000	0.00000	0.00000	0.00000	0.00000	0.00000	0.00000	0.00000	0.00000	0.00000	0.00000	0.00000	0.00000
Node8	164	GCA	0.00167	0.00003	0.00142	0.00005	0.00039	0.00014	0.00015	0.00012	0.00002	0.00005	0.00002	0.00006	0.00001	0.00000	0.00009	0.00001	0.00005	0.00000	0.00003	0.00001	0.00003	0.00002	0.00001	0.00002	0.00002	0.00001	0.00003	0.00000	0.00000	0.00000	0.00000	0.00001	0.00026	0.00003	0.00040	0.00002	0.64238	0.03595	0.15928	0.15472	0.00011	0.00004	0.00020	0.00003	0.00016	0.00004	0.00029	0.00010	0.00000	0.00000	0.00048	0.00042	0.00016	0.00040	0.00001	0.00000	0.00001	0.00000	0.00000	0.00000	0.00000
Node8	165	GTG	0.00000	0.00000	0.00001	0.00000	0.00002	0.00005	0.00015	0.00001	0.00000	0.00000	0.00000	0.00000	0.00136	0.01395	0.00037	0.00247	0.00000	0.00000	0.00000	0.00000	0.00000	0.00000	0.00000	0.00000	0.00000	0.00000	0.00001	0.00000	0.00011	0.00120	0.00379	0.00022	0.00000	0.00000	0.00001	0.00000	0.00002	0.00007	0.00004	0.00001	0.00000	0.00000	0.00000	0.00000	0.10547	0.07952	0.74716	0.04316	0.00000	0.00000	0.00000	0.00000	0.00000	0.00000	0.00002	0.00000	0.00000	0.00002	0.00007	0.00068	0.00001
Node8	166	GTC	0.00000	0.00000	0.00000	0.00000	0.00000	0.00002	0.00000	0.00000	0.00000	0.00000	0.00000	0.00000	0.00000	0.00163	0.00000	0.00002	0.00000	0.00000	0.00000	0.00000	0.00000	0.00000	0.00000	0.00000	0.00000	0.00000	0.00000	0.00000	0.00000	0.00004	0.00001	0.00000	0.00000	0.00000	0.00000	0.00000	0.00000	0.00001	0.00000	0.00000	0.00000	0.00000	0.00000	0.00000	0.00021	0.98535	0.01182	0.00089	0.00000	0.00000	0.00000	0.00000	0.00000	0.00000	0.00000	0.00000	0.00000	0.00000	0.00000	0.00000	0.00000
Node8	167	ATC	0.00000	0.00001	0.00001	0.00000	0.00004	0.00070	0.00011	0.00013	0.00000	0.00001	0.00000	0.00000	0.01048	0.24111	0.00233	0.14449	0.00000	0.00001	0.00001	0.00000	0.00000	0.00002	0.00000	0.00001	0.00000	0.00000	0.00001	0.00000	0.00912	0.18667	0.06332	0.14368	0.00000	0.00000	0.00001	0.00000	0.00001	0.00026	0.00002	0.00004	0.00000	0.00000	0.00000	0.00000	0.00569	0.08762	0.05274	0.02865	0.00003	0.00000	0.00000	0.00001	0.00000	0.00000	0.00007	0.00000	0.00002	0.00169	0.00120	0.01940	0.00026
Node8	168	CAC	0.00005	0.00052	0.00012	0.00039	0.00001	0.00017	0.00002	0.00006	0.00000	0.00014	0.00000	0.00008	0.00000	0.00002	0.00006	0.00001	0.00006	0.55650	0.00012	0.43240	0.00001	0.00004	0.00000	0.00002	0.00000	0.00004	0.00003	0.00001	0.00001	0.00018	0.00005	0.00013	0.00001	0.00005	0.00004	0.00001	0.00003	0.00097	0.00002	0.00057	0.00000	0.00002	0.00000	0.00000	0.00000	0.00005	0.00002	0.00003	0.00252	0.00112	0.00004	0.00054	0.00003	0.00031	0.00005	0.00002	0.00004	0.00000	0.00144	0.00001	0.00076
Node8	169	ATT	0.00000	0.00000	0.00000	0.00000	0.00000	0.00000	0.00000	0.00004	0.00000	0.00000	0.00000	0.00000	0.01428	0.02830	0.00017	0.88528	0.00000	0.00000	0.00000	0.00000	0.00000	0.00000	0.00000	0.00000	0.00000	0.00000	0.00000	0.00000	0.00009	0.00020	0.00008	0.00157	0.00000	0.00000	0.00000	0.00000	0.00000	0.00000	0.00000	0.00001	0.00000	0.00000	0.00000	0.00000	0.00195	0.00112	0.00184	0.05503	0.00000	0.00001	0.00000	0.00000	0.00000	0.00000	0.00000	0.00000	0.00001	0.00009	0.00051	0.00026	0.00913
Node8	170	CTA	0.00000	0.00000	0.00000	0.00000	0.00000	0.00000	0.00000	0.00000	0.00000	0.00000	0.00000	0.00000	0.00009	0.00053	0.00017	0.00013	0.00000	0.00000	0.00000	0.00000	0.00000	0.00000	0.00000	0.00000	0.00000	0.00000	0.00000	0.00000	0.74917	0.14097	0.03890	0.04981	0.00000	0.00000	0.00000	0.00000	0.00000	0.00000	0.00000	0.00000	0.00000	0.00000	0.00000	0.00000	0.00001	0.00006	0.00007	0.00001	0.00000	0.00000	0.00000	0.00000	0.00000	0.00000	0.00000	0.00000	0.00000	0.00228	0.00005	0.01774	0.00001
Node8	171	AAG	0.01784	0.32905	0.48936	0.01135	0.00008	0.00111	0.00212	0.00005	0.00084	0.00982	0.02821	0.00019	0.00000	0.00001	0.00009	0.00000	0.00017	0.00329	0.00810	0.00018	0.00000	0.00027	0.00004	0.00000	0.00029	0.02713	0.05914	0.00021	0.00000	0.00004	0.00002	0.00000	0.00018	0.00219	0.00662	0.00006	0.00000	0.00011	0.00005	0.00000	0.00002	0.00069	0.00025	0.00000	0.00000	0.00002	0.00002	0.00000	0.00003	0.00000	0.00001	0.00025	0.00044	0.00001	0.00001	0.00001	0.00000	0.00000	0.00000	0.00001	0.00000
Node8	172	AAG	0.01672	0.00002	0.93473	0.00001	0.00000	0.00000	0.00000	0.00000	0.00019	0.00001	0.04748	0.00000	0.00000	0.00000	0.00000	0.00000	0.00000	0.00000	0.00003	0.00000	0.00000	0.00000	0.00000	0.00000	0.00001	0.00006	0.00063	0.00001	0.00000	0.00000	0.00000	0.00000	0.00000	0.00000	0.00007	0.00000	0.00000	0.00000	0.00000	0.00000	0.00000	0.00000	0.00000	0.00000	0.00000	0.00000	0.00000	0.00000	0.00000	0.00000	0.00000	0.00000	0.00000	0.00000	0.00000	0.00000	0.00000	0.00000	0.00000	0.00000	0.00000
Node8	173	GCC	0.00013	0.00463	0.00124	0.00084	0.00241	0.05787	0.00683	0.00428	0.00000	0.02167	0.00002	0.00169	0.00006	0.00209	0.00021	0.00028	0.00001	0.00033	0.00025	0.00003	0.00003	0.00097	0.00018	0.00007	0.00000	0.00032	0.00009	0.00000	0.00001	0.00121	0.00027	0.00012	0.00015	0.00238	0.00207	0.00012	0.01398	0.67139	0.01285	0.02848	0.00197	0.07249	0.01209	0.00995	0.00100	0.02501	0.01216	0.00234	0.00008	0.00000	0.00075	0.01561	0.00255	0.00222	0.00174	0.00001	0.00024	0.00000	0.00022	0.00004	0.00002
Node8	174	CAA	0.01410	0.00666	0.01082	0.01873	0.00047	0.00015	0.00019	0.00010	0.00150	0.00079	0.00087	0.00073	0.00001	0.00000	0.00005	0.00000	0.74342	0.00105	0.17410	0.00244	0.00005	0.00003	0.00001	0.00004	0.00896	0.00115	0.00513	0.00379	0.00001	0.00001	0.00001	0.00003	0.00134	0.00037	0.00179	0.00029	0.00003	0.00002	0.00001	0.00001	0.00006	0.00004	0.00004	0.00001	0.00001	0.00000	0.00001	0.00001	0.00001	0.00002	0.00025	0.00007	0.00005	0.00012	0.00000	0.00000	0.00000	0.00000	0.00000	0.00000	0.00000
Node8	175	GAG	0.00000	0.00001	0.00009	0.00000	0.00000	0.00000	0.00001	0.00000	0.00000	0.00001	0.00000	0.00000	0.00000	0.00000	0.00000	0.00000	0.00000	0.00000	0.00006	0.00000	0.00000	0.00000	0.00000	0.00000	0.00000	0.00000	0.00001	0.00000	0.00000	0.00000	0.00000	0.00000	0.00804	0.00357	0.98780	0.00035	0.00000	0.00001	0.00000	0.00000	0.00000	0.00000	0.00001	0.00000	0.00000	0.00000	0.00000	0.00000	0.00000	0.00000	0.00000	0.00000	0.00000	0.00000	0.00000	0.00000	0.00000	0.00000	0.00000	0.00000	0.00000
Node8	176	AAG	0.35584	0.00009	0.64106	0.00012	0.00002	0.00001	0.00001	0.00001	0.00027	0.00002	0.00161	0.00001	0.00000	0.00000	0.00000	0.00000	0.00005	0.00000	0.00011	0.00001	0.00000	0.00000	0.00000	0.00000	0.00004	0.00008	0.00029	0.00002	0.00000	0.00000	0.00000	0.00000	0.00008	0.00001	0.00020	0.00000	0.00000	0.00000	0.00000	0.00000	0.00000	0.00000	0.00001	0.00000	0.00000	0.00000	0.00000	0.00000	0.00000	0.00000	0.00000	0.00000	0.00000	0.00000	0.00000	0.00000	0.00000	0.00000	0.00000	0.00000	0.00000
Node8	177	AAT	0.00180	0.02452	0.00083	0.97226	0.00002	0.00000	0.00000	0.00003	0.00001	0.00004	0.00001	0.00019	0.00000	0.00000	0.00000	0.00000	0.00003	0.00000	0.00001	0.00005	0.00000	0.00000	0.00000	0.00000	0.00000	0.00000	0.00000	0.00000	0.00000	0.00000	0.00000	0.00000	0.00002	0.00002	0.00001	0.00011	0.00000	0.00000	0.00000	0.00000	0.00000	0.00000	0.00000	0.00000	0.00000	0.00000	0.00000	0.00000	0.00000	0.00000	0.00001	0.00000	0.00000	0.00002	0.00000	0.00000	0.00000	0.00000	0.00000	0.00000	0.00000
Node8	178	AAA	0.96423	0.00000	0.03563	0.00002	0.00000	0.00000	0.00000	0.00000	0.00004	0.00000	0.00004	0.00000	0.00000	0.00000	0.00000	0.00000	0.00001	0.00000	0.00000	0.00000	0.00000	0.00000	0.00000	0.00000	0.00001	0.00000	0.00000	0.00000	0.00000	0.00000	0.00000	0.00000	0.00001	0.00000	0.00000	0.00000	0.00000	0.00000	0.00000	0.00000	0.00000	0.00000	0.00000	0.00000	0.00000	0.00000	0.00000	0.00000	0.00000	0.00000	0.00000	0.00000	0.00000	0.00000	0.00000	0.00000	0.00000	0.00000	0.00000	0.00000	0.00000
Node8	179	GAG	0.00000	0.00000	0.00002	0.00000	0.00000	0.00000	0.00000	0.00000	0.00000	0.00000	0.00000	0.00000	0.00000	0.00000	0.00000	0.00000	0.00000	0.00000	0.00002	0.00000	0.00000	0.00000	0.00000	0.00000	0.00000	0.00000	0.00000	0.00000	0.00000	0.00000	0.00000	0.00000	0.00265	0.00011	0.99719	0.00000	0.00000	0.00000	0.00000	0.00000	0.00000	0.00000	0.00000	0.00000	0.00000	0.00000	0.00000	0.00000	0.00000	0.00000	0.00000	0.00000	0.00000	0.00000	0.00000	0.00000	0.00000	0.00000	0.00000	0.00000	0.00000
Node8	180	TGC	0.00000	0.00000	0.00000	0.00000	0.00000	0.00000	0.00000	0.00000	0.00000	0.00000	0.00000	0.00000	0.00000	0.00000	0.00000	0.00000	0.00000	0.00000	0.00000	0.00000	0.00000	0.00000	0.00000	0.00000	0.00000	0.00000	0.00000	0.00000	0.00000	0.00000	0.00000	0.00000	0.00000	0.00000	0.00000	0.00000	0.00000	0.00000	0.00000	0.00000	0.00000	0.00000	0.00000	0.00000	0.00000	0.00000	0.00000	0.00000	0.00000	0.00000	0.00000	0.00000	0.00000	0.00000	0.73124	0.00000	0.26875	0.00000	0.00000	0.00000	0.00000
Node8	181	CTC	0.00000	0.00000	0.00000	0.00000	0.00000	0.00000	0.00000	0.00000	0.00000	0.00000	0.00000	0.00000	0.00000	0.00031	0.00004	0.00002	0.00000	0.00000	0.00000	0.00000	0.00000	0.00000	0.00000	0.00000	0.00000	0.00000	0.00000	0.00000	0.00469	0.70970	0.11376	0.16514	0.00000	0.00000	0.00000	0.00000	0.00000	0.00000	0.00000	0.00000	0.00000	0.00000	0.00000	0.00000	0.00000	0.00004	0.00003	0.00000	0.00000	0.00000	0.00000	0.00000	0.00000	0.00000	0.00000	0.00000	0.00000	0.00010	0.00005	0.00612	0.00000
Node8	182	GTG	0.00000	0.00000	0.00000	0.00000	0.00000	0.00000	0.00001	0.00000	0.00000	0.00000	0.00000	0.00000	0.00004	0.00060	0.00001	0.00017	0.00000	0.00000	0.00000	0.00000	0.00000	0.00000	0.00000	0.00000	0.00000	0.00000	0.00000	0.00000	0.00000	0.00001	0.00003	0.00000	0.00000	0.00000	0.00000	0.00000	0.00000	0.00000	0.00000	0.00000	0.00000	0.00000	0.00000	0.00000	0.02061	0.03388	0.84604	0.09856	0.00000	0.00000	0.00000	0.00000	0.00000	0.00000	0.00000	0.00000	0.00000	0.00000	0.00000	0.00001	0.00000
Node8	183	AGC	0.00000	0.00004	0.00000	0.00001	0.00000	0.00003	0.00000	0.00000	0.00000	0.85304	0.00000	0.14654	0.00000	0.00000	0.00000	0.00000	0.00000	0.00000	0.00000	0.00000	0.00000	0.00000	0.00000	0.00000	0.00000	0.00000	0.00000	0.00000	0.00000	0.00000	0.00000	0.00000	0.00000	0.00000	0.00000	0.00000	0.00000	0.00000	0.00000	0.00000	0.00000	0.00000	0.00000	0.00000	0.00000	0.00000	0.00000	0.00000	0.00000	0.00000	0.00001	0.00023	0.00005	0.00002	0.00000	0.00000	0.00000	0.00000	0.00000	0.00000	0.00000
Node8	184	TCT	0.00000	0.00002	0.00001	0.00004	0.00118	0.00485	0.00050	0.00279	0.00000	0.00080	0.00000	0.00101	0.00000	0.00000	0.00000	0.00000	0.00000	0.00000	0.00000	0.00000	0.00000	0.00001	0.00000	0.00001	0.00000	0.00000	0.00000	0.00000	0.00000	0.00000	0.00000	0.00000	0.00000	0.00000	0.00000	0.00000	0.00002	0.00007	0.00000	0.00006	0.00000	0.00000	0.00000	0.00000	0.00000	0.00000	0.00000	0.00000	0.00000	0.00000	0.01567	0.23154	0.01018	0.73118	0.00001	0.00000	0.00001	0.00000	0.00000	0.00000	0.00000
Node8	185	TCA	0.00000	0.00000	0.00000	0.00000	0.00002	0.00000	0.00000	0.00000	0.00000	0.00001	0.00000	0.00002	0.00000	0.00000	0.00000	0.00000	0.00000	0.00000	0.00000	0.00000	0.00000	0.00000	0.00000	0.00000	0.00000	0.00000	0.00000	0.00000	0.00000	0.00000	0.00000	0.00000	0.00000	0.00000	0.00000	0.00000	0.00000	0.00000	0.00000	0.00000	0.00000	0.00000	0.00000	0.00000	0.00000	0.00000	0.00000	0.00000	0.00000	0.00000	0.98760	0.00254	0.00307	0.00674	0.00000	0.00000	0.00000	0.00000	0.00000	0.00000	0.00000
Node8	186	GGG	0.00000	0.00000	0.00000	0.00000	0.00000	0.00000	0.00000	0.00000	0.00000	0.00000	0.00000	0.00000	0.00000	0.00000	0.00000	0.00000	0.00000	0.00000	0.00000	0.00000	0.00000	0.00000	0.00000	0.00000	0.00000	0.00000	0.00000	0.00000	0.00000	0.00000	0.00000	0.00000	0.00000	0.00000	0.00000	0.00000	0.00000	0.00000	0.00000	0.00000	0.00945	0.00914	0.97934	0.00206	0.00000	0.00000	0.00000	0.00000	0.00000	0.00000	0.00000	0.00000	0.00000	0.00000	0.00000	0.00000	0.00000	0.00000	0.00000	0.00000	0.00000
Node8	187	AAT	0.00001	0.05935	0.00000	0.94055	0.00000	0.00000	0.00000	0.00000	0.00000	0.00001	0.00000	0.00003	0.00000	0.00000	0.00000	0.00000	0.00000	0.00000	0.00000	0.00001	0.00000	0.00000	0.00000	0.00000	0.00000	0.00000	0.00000	0.00000	0.00000	0.00000	0.00000	0.00000	0.00000	0.00000	0.00000	0.00002	0.00000	0.00000	0.00000	0.00000	0.00000	0.00000	0.00000	0.00000	0.00000	0.00000	0.00000	0.00000	0.00000	0.00000	0.00000	0.00000	0.00000	0.00000	0.00000	0.00000	0.00000	0.00000	0.00000	0.00000	0.00000
Node8	188	GAC	0.00000	0.00003	0.00000	0.00000	0.00000	0.00000	0.00000	0.00000	0.00000	0.00000	0.00000	0.00000	0.00000	0.00000	0.00000	0.00000	0.00000	0.00000	0.00000	0.00000	0.00000	0.00000	0.00000	0.00000	0.00000	0.00000	0.00000	0.00000	0.00000	0.00000	0.00000	0.00000	0.00000	0.99816	0.00006	0.00173	0.00000	0.00000	0.00000	0.00000	0.00000	0.00000	0.00000	0.00000	0.00000	0.00000	0.00000	0.00000	0.00000	0.00000	0.00000	0.00000	0.00000	0.00000	0.00000	0.00000	0.00000	0.00000	0.00000	0.00000	0.00000
Node8	189	AAC	0.00000	0.99050	0.00001	0.00939	0.00000	0.00000	0.00000	0.00000	0.00000	0.00005	0.00000	0.00000	0.00000	0.00000	0.00000	0.00000	0.00000	0.00001	0.00000	0.00000	0.00000	0.00000	0.00000	0.00000	0.00000	0.00000	0.00000	0.00000	0.00000	0.00000	0.00000	0.00000	0.00000	0.00004	0.00000	0.00000	0.00000	0.00000	0.00000	0.00000	0.00000	0.00000	0.00000	0.00000	0.00000	0.00000	0.00000	0.00000	0.00000	0.00000	0.00000	0.00000	0.00000	0.00000	0.00000	0.00000	0.00000	0.00000	0.00000	0.00000	0.00000
Node8	190	ACA	0.00000	0.00000	0.00000	0.00000	0.98928	0.00113	0.00499	0.00458	0.00000	0.00000	0.00000	0.00000	0.00000	0.00000	0.00000	0.00000	0.00000	0.00000	0.00000	0.00000	0.00000	0.00000	0.00000	0.00000	0.00000	0.00000	0.00000	0.00000	0.00000	0.00000	0.00000	0.00000	0.00000	0.00000	0.00000	0.00000	0.00000	0.00000	0.00000	0.00000	0.00000	0.00000	0.00000	0.00000	0.00000	0.00000	0.00000	0.00000	0.00000	0.00000	0.00001	0.00000	0.00000	0.00000	0.00000	0.00000	0.00000	0.00000	0.00000	0.00000	0.00000
Node8	191	GAA	0.00001	0.00000	0.00000	0.00000	0.00000	0.00000	0.00000	0.00000	0.00000	0.00000	0.00000	0.00000	0.00000	0.00000	0.00000	0.00000	0.00000	0.00000	0.00000	0.00000	0.00000	0.00000	0.00000	0.00000	0.00000	0.00000	0.00000	0.00000	0.00000	0.00000	0.00000	0.00000	0.98595	0.00002	0.01400	0.00002	0.00000	0.00000	0.00000	0.00000	0.00000	0.00000	0.00000	0.00000	0.00000	0.00000	0.00000	0.00000	0.00000	0.00000	0.00000	0.00000	0.00000	0.00000	0.00000	0.00000	0.00000	0.00000	0.00000	0.00000	0.00000
Node8	192	AAT	0.00001	0.02389	0.00000	0.97603	0.00000	0.00000	0.00000	0.00000	0.00000	0.00000	0.00000	0.00003	0.00000	0.00000	0.00000	0.00000	0.00000	0.00000	0.00000	0.00001	0.00000	0.00000	0.00000	0.00000	0.00000	0.00000	0.00000	0.00000	0.00000	0.00000	0.00000	0.00000	0.00000	0.00000	0.00000	0.00002	0.00000	0.00000	0.00000	0.00000	0.00000	0.00000	0.00000	0.00000	0.00000	0.00000	0.00000	0.00000	0.00000	0.00000	0.00000	0.00000	0.00000	0.00000	0.00000	0.00000	0.00000	0.00000	0.00000	0.00000	0.00000
Node8	193	GGG	0.01700	0.02793	0.04230	0.01726	0.00514	0.01304	0.00485	0.00327	0.00118	0.01737	0.00367	0.00669	0.00133	0.00679	0.00424	0.00264	0.00147	0.00352	0.00491	0.00212	0.00244	0.00519	0.00233	0.00217	0.00115	0.00191	0.00463	0.00064	0.00079	0.00601	0.00615	0.00235	0.00887	0.02688	0.03561	0.00786	0.00647	0.01536	0.00257	0.00506	0.11493	0.20597	0.21259	0.06330	0.00195	0.00517	0.01296	0.00283	0.00267	0.00075	0.00453	0.01267	0.00417	0.00576	0.00510	0.00272	0.00201	0.00035	0.00429	0.00277	0.00135
Node8	194	GGC	0.00000	0.00001	0.00000	0.00000	0.00000	0.00000	0.00000	0.00000	0.00000	0.00002	0.00000	0.00000	0.00000	0.00000	0.00000	0.00000	0.00000	0.00000	0.00000	0.00000	0.00000	0.00000	0.00000	0.00000	0.00000	0.00000	0.00000	0.00000	0.00000	0.00000	0.00000	0.00000	0.00000	0.00001	0.00000	0.00000	0.00000	0.00001	0.00000	0.00000	0.06857	0.79410	0.11479	0.02248	0.00000	0.00000	0.00000	0.00000	0.00000	0.00000	0.00000	0.00000	0.00000	0.00000	0.00000	0.00000	0.00000	0.00000	0.00000	0.00000	0.00000
Node8	195	CTT	0.00000	0.00000	0.00000	0.00000	0.00000	0.00000	0.00000	0.00000	0.00000	0.00000	0.00000	0.00000	0.00001	0.00006	0.00003	0.00005	0.00000	0.00000	0.00000	0.00000	0.00000	0.00000	0.00000	0.00000	0.00000	0.00000	0.00000	0.00000	0.00651	0.08010	0.01177	0.88928	0.00000	0.00000	0.00000	0.00000	0.00000	0.00000	0.00000	0.00000	0.00000	0.00000	0.00000	0.00000	0.00000	0.00001	0.00001	0.00001	0.00000	0.00000	0.00000	0.00000	0.00000	0.00000	0.00000	0.00000	0.00000	0.00057	0.00001	0.01158	0.00001
Node8	196	CCA	0.00011	0.00003	0.00003	0.00012	0.00094	0.00015	0.00005	0.00052	0.00000	0.00037	0.00000	0.00130	0.00000	0.00000	0.00000	0.00000	0.00005	0.00000	0.00000	0.00001	0.27847	0.02013	0.00303	0.15532	0.00000	0.00000	0.00000	0.00000	0.00000	0.00000	0.00000	0.00000	0.00004	0.00001	0.00001	0.00002	0.00077	0.00007	0.00001	0.00055	0.00001	0.00000	0.00000	0.00000	0.00000	0.00000	0.00000	0.00000	0.00000	0.00000	0.24931	0.03805	0.00435	0.24614	0.00000	0.00000	0.00001	0.00000	0.00000	0.00000	0.00000
Node8	197	GGA	0.00000	0.00000	0.00000	0.00000	0.00000	0.00000	0.00000	0.00000	0.00000	0.00000	0.00000	0.00000	0.00000	0.00000	0.00000	0.00000	0.00000	0.00000	0.00000	0.00000	0.00000	0.00000	0.00000	0.00000	0.00000	0.00000	0.00000	0.00000	0.00000	0.00000	0.00000	0.00000	0.00000	0.00000	0.00000	0.00000	0.00000	0.00000	0.00000	0.00000	0.68874	0.02020	0.03149	0.25956	0.00000	0.00000	0.00000	0.00000	0.00000	0.00000	0.00000	0.00000	0.00000	0.00000	0.00000	0.00000	0.00000	0.00000	0.00000	0.00000	0.00000
Node8	198	TCC	0.00000	0.00002	0.00000	0.00000	0.00000	0.00045	0.00002	0.00000	0.00000	0.00192	0.00000	0.00000	0.00000	0.00000	0.00000	0.00000	0.00000	0.00000	0.00000	0.00000	0.00000	0.00006	0.00000	0.00000	0.00000	0.00000	0.00000	0.00000	0.00000	0.00000	0.00000	0.00000	0.00000	0.00002	0.00000	0.00000	0.00002	0.01216	0.00005	0.00005	0.00000	0.00002	0.00000	0.00000	0.00000	0.00000	0.00000	0.00000	0.00000	0.00000	0.00079	0.97442	0.00730	0.00265	0.00002	0.00000	0.00000	0.00000	0.00000	0.00000	0.00000
Node8	199	AAA	0.96361	0.00000	0.03622	0.00002	0.00000	0.00000	0.00000	0.00000	0.00005	0.00000	0.00004	0.00000	0.00000	0.00000	0.00000	0.00000	0.00001	0.00000	0.00000	0.00000	0.00000	0.00000	0.00000	0.00000	0.00001	0.00000	0.00000	0.00000	0.00000	0.00000	0.00000	0.00000	0.00001	0.00000	0.00000	0.00000	0.00000	0.00000	0.00000	0.00000	0.00000	0.00000	0.00000	0.00000	0.00000	0.00000	0.00000	0.00000	0.00000	0.00000	0.00000	0.00000	0.00000	0.00000	0.00000	0.00000	0.00000	0.00000	0.00000	0.00000	0.00000
Node8	200	GCA	0.00000	0.00000	0.00000	0.00000	0.00000	0.00000	0.00000	0.00000	0.00000	0.00000	0.00000	0.00000	0.00000	0.00000	0.00000	0.00000	0.00000	0.00000	0.00000	0.00000	0.00000	0.00000	0.00000	0.00000	0.00000	0.00000	0.00000	0.00000	0.00000	0.00000	0.00000	0.00000	0.00000	0.00000	0.00000	0.00000	0.95986	0.00046	0.00013	0.03951	0.00000	0.00000	0.00000	0.00000	0.00000	0.00000	0.00000	0.00000	0.00000	0.00000	0.00002	0.00000	0.00000	0.00001	0.00000	0.00000	0.00000	0.00000	0.00000	0.00000	0.00000
Node8	201	GAC	0.00008	0.00036	0.00021	0.00013	0.00001	0.00003	0.00001	0.00000	0.00000	0.00011	0.00000	0.00001	0.00000	0.00000	0.00000	0.00000	0.00002	0.00001	0.00013	0.00000	0.00000	0.00001	0.00000	0.00000	0.00000	0.00000	0.00001	0.00000	0.00000	0.00000	0.00000	0.00000	0.32440	0.43475	0.20309	0.03648	0.00000	0.00003	0.00001	0.00000	0.00000	0.00002	0.00002	0.00000	0.00000	0.00000	0.00000	0.00000	0.00000	0.00000	0.00000	0.00002	0.00001	0.00000	0.00000	0.00000	0.00000	0.00000	0.00000	0.00000	0.00000
Node8	202	AGC	0.00072	0.12103	0.00449	0.01224	0.00548	0.19960	0.02035	0.00627	0.00001	0.53137	0.00013	0.01424	0.00000	0.00008	0.00004	0.00000	0.00014	0.00124	0.00423	0.00006	0.00001	0.00042	0.00003	0.00001	0.00000	0.00036	0.00016	0.00000	0.00000	0.00006	0.00001	0.00000	0.00046	0.01414	0.00440	0.00040	0.00003	0.00417	0.00009	0.00005	0.00003	0.00133	0.00016	0.00002	0.00000	0.00017	0.00004	0.00000	0.00006	0.00000	0.00124	0.04017	0.00777	0.00229	0.00016	0.00000	0.00001	0.00000	0.00002	0.00000	0.00000
Node8	203	AAA	0.99051	0.00000	0.00940	0.00001	0.00000	0.00000	0.00000	0.00000	0.00003	0.00000	0.00001	0.00000	0.00000	0.00000	0.00000	0.00000	0.00001	0.00000	0.00000	0.00000	0.00000	0.00000	0.00000	0.00000	0.00000	0.00000	0.00000	0.00000	0.00000	0.00000	0.00000	0.00000	0.00001	0.00000	0.00000	0.00000	0.00000	0.00000	0.00000	0.00000	0.00000	0.00000	0.00000	0.00000	0.00000	0.00000	0.00000	0.00000	0.00000	0.00000	0.00000	0.00000	0.00000	0.00000	0.00000	0.00000	0.00000	0.00000	0.00000	0.00000	0.00000
Node8	204	GCA	0.00113	0.00018	0.00019	0.00051	0.00138	0.00020	0.00009	0.00051	0.00001	0.00018	0.00000	0.00039	0.00002	0.00000	0.00001	0.00000	0.00042	0.00001	0.00002	0.00003	0.28098	0.01887	0.00531	0.08711	0.00001	0.00000	0.00000	0.00000	0.00001	0.00000	0.00000	0.00001	0.00219	0.00104	0.00058	0.00457	0.50922	0.00845	0.00303	0.05520	0.00042	0.00005	0.00012	0.00009	0.00013	0.00001	0.00004	0.00006	0.00000	0.00000	0.00861	0.00173	0.00028	0.00656	0.00001	0.00000	0.00002	0.00000	0.00000	0.00000	0.00000
Node8	205	ACA	0.00117	0.00063	0.00066	0.00074	0.41093	0.08508	0.09986	0.07580	0.00003	0.00568	0.00002	0.00370	0.00006	0.00004	0.00008	0.00002	0.00015	0.00002	0.00006	0.00002	0.00754	0.00379	0.00075	0.00290	0.00001	0.00001	0.00005	0.00000	0.00002	0.00002	0.00001	0.00001	0.00031	0.00013	0.00019	0.00005	0.00145	0.00068	0.00009	0.00040	0.00004	0.00003	0.00002	0.00000	0.00021	0.00007	0.00012	0.00005	0.00001	0.00000	0.18401	0.05726	0.01262	0.04230	0.00003	0.00000	0.00002	0.00001	0.00001	0.00003	0.00000
Node8	206	CCA	0.00000	0.00000	0.00000	0.00000	0.00000	0.00000	0.00000	0.00000	0.00000	0.00000	0.00000	0.00000	0.00000	0.00000	0.00000	0.00000	0.00000	0.00000	0.00000	0.00000	0.95926	0.00639	0.00209	0.03225	0.00000	0.00000	0.00000	0.00000	0.00000	0.00000	0.00000	0.00000	0.00000	0.00000	0.00000	0.00000	0.00000	0.00000	0.00000	0.00000	0.00000	0.00000	0.00000	0.00000	0.00000	0.00000	0.00000	0.00000	0.00000	0.00000	0.00001	0.00000	0.00000	0.00000	0.00000	0.00000	0.00000	0.00000	0.00000	0.00000	0.00000
Node8	207	AAG	0.03628	0.00001	0.96327	0.00001	0.00000	0.00000	0.00000	0.00000	0.00001	0.00000	0.00029	0.00000	0.00000	0.00000	0.00000	0.00000	0.00000	0.00000	0.00001	0.00000	0.00000	0.00000	0.00000	0.00000	0.00000	0.00001	0.00006	0.00000	0.00000	0.00000	0.00000	0.00000	0.00000	0.00000	0.00003	0.00000	0.00000	0.00000	0.00000	0.00000	0.00000	0.00000	0.00000	0.00000	0.00000	0.00000	0.00000	0.00000	0.00000	0.00000	0.00000	0.00000	0.00000	0.00000	0.00000	0.00000	0.00000	0.00000	0.00000	0.00000	0.00000
Node8	208	GCA	0.00000	0.00000	0.00000	0.00000	0.00001	0.00000	0.00000	0.00000	0.00000	0.00000	0.00000	0.00000	0.00000	0.00000	0.00000	0.00000	0.00000	0.00000	0.00000	0.00000	0.00000	0.00000	0.00000	0.00000	0.00000	0.00000	0.00000	0.00000	0.00000	0.00000	0.00000	0.00000	0.00000	0.00000	0.00000	0.00000	0.99878	0.00004	0.00002	0.00084	0.00000	0.00000	0.00000	0.00000	0.00030	0.00000	0.00000	0.00000	0.00000	0.00000	0.00000	0.00000	0.00000	0.00000	0.00000	0.00000	0.00000	0.00000	0.00000	0.00000	0.00000
Node8	209	CTC	0.00037	0.00254	0.00168	0.00051	0.00047	0.00785	0.00093	0.00048	0.00002	0.00167	0.00009	0.00016	0.00162	0.04650	0.00681	0.00597	0.00018	0.00173	0.00116	0.00035	0.00024	0.00263	0.00033	0.00038	0.00016	0.00067	0.00137	0.00009	0.01376	0.60821	0.11851	0.06623	0.00013	0.00166	0.00096	0.00013	0.00018	0.00630	0.00023	0.00031	0.00007	0.00190	0.00030	0.00008	0.00091	0.01512	0.01537	0.00196	0.00339	0.00020	0.00018	0.00239	0.00022	0.00031	0.00313	0.00048	0.00037	0.00193	0.01831	0.02825	0.00155
Node8	210	TGG	0.00096	0.00112	0.00323	0.00089	0.00048	0.00090	0.00119	0.00023	0.00016	0.00108	0.00079	0.00043	0.00063	0.00274	0.00163	0.00087	0.00011	0.00129	0.00075	0.00059	0.00028	0.00030	0.00035	0.00024	0.00022	0.00033	0.00264	0.00005	0.00020	0.00225	0.00560	0.00051	0.00021	0.00104	0.00260	0.00021	0.00015	0.00050	0.00038	0.00015	0.00044	0.00124	0.00197	0.00019	0.00034	0.00117	0.00517	0.00043	0.00846	0.00241	0.00063	0.00094	0.00064	0.00047	0.00130	0.91694	0.00067	0.00027	0.01151	0.00325	0.00330
Node8	211	GCT	0.00363	0.00174	0.00704	0.00584	0.00325	0.00334	0.00100	0.00672	0.00007	0.00164	0.00015	0.00541	0.00049	0.00142	0.00206	0.00383	0.00051	0.00024	0.00029	0.00103	0.00159	0.00106	0.00020	0.00360	0.00005	0.00012	0.00012	0.00023	0.00023	0.00121	0.00057	0.00421	0.00276	0.00117	0.00305	0.00189	0.06033	0.05380	0.00445	0.74008	0.00279	0.00151	0.00180	0.00357	0.00246	0.00233	0.00506	0.01043	0.00024	0.00069	0.00626	0.00814	0.00105	0.01531	0.00131	0.00013	0.00369	0.00011	0.00052	0.00050	0.00167
Node8	212	CAA	0.03306	0.00807	0.01929	0.01568	0.00789	0.00193	0.00080	0.00189	0.00118	0.00207	0.00044	0.00303	0.00129	0.00063	0.00208	0.00085	0.77192	0.00288	0.04201	0.00575	0.00333	0.00080	0.00024	0.00159	0.00432	0.00042	0.00136	0.00092	0.00183	0.00140	0.00098	0.00280	0.01479	0.00281	0.00940	0.00345	0.00348	0.00058	0.00010	0.00103	0.00206	0.00052	0.00047	0.00027	0.00155	0.00030	0.00093	0.00090	0.00066	0.00093	0.00547	0.00166	0.00032	0.00283	0.00032	0.00019	0.00040	0.00050	0.00035	0.00045	0.00052
Node8	213	CTG	0.00052	0.00098	0.00365	0.00026	0.00037	0.00251	0.00212	0.00025	0.00002	0.00048	0.00017	0.00007	0.00123	0.03523	0.00953	0.00427	0.00013	0.00110	0.00173	0.00024	0.00023	0.00104	0.00067	0.00019	0.00011	0.00069	0.00170	0.00005	0.01306	0.12318	0.63742	0.03028	0.00020	0.00057	0.00291	0.00007	0.00014	0.00173	0.00102	0.00015	0.00009	0.00075	0.00087	0.00006	0.00130	0.01029	0.03358	0.00191	0.00210	0.00014	0.00014	0.00060	0.00040	0.00016	0.00170	0.00125	0.00022	0.00173	0.01256	0.04872	0.00114
Node8	214	TTT	0.00171	0.00071	0.00100	0.00237	0.00071	0.00073	0.00020	0.00151	0.00013	0.00027	0.00015	0.00064	0.00337	0.00390	0.00330	0.00769	0.00021	0.00041	0.00010	0.00148	0.00021	0.00025	0.00005	0.00094	0.00005	0.00004	0.00005	0.00011	0.00198	0.00490	0.00347	0.01020	0.00048	0.00019	0.00041	0.00035	0.00043	0.00048	0.00003	0.00134	0.00045	0.00025	0.00020	0.00040	0.00163	0.00131	0.00295	0.00389	0.00556	0.00745	0.00099	0.00113	0.00017	0.00298	0.00085	0.00224	0.00149	0.00190	0.13085	0.00605	0.77073
Node8	215	ATG	0.00413	0.00346	0.01220	0.00234	0.00448	0.00564	0.00425	0.00181	0.00030	0.00189	0.00130	0.00088	0.00681	0.02220	0.77639	0.00954	0.00067	0.00067	0.00220	0.00081	0.00023	0.00028	0.00033	0.00031	0.00008	0.00015	0.00109	0.00005	0.00321	0.01736	0.02337	0.00814	0.00052	0.00062	0.00464	0.00036	0.00152	0.00157	0.00069	0.00133	0.00032	0.00058	0.00194	0.00016	0.00228	0.00495	0.02350	0.00305	0.00190	0.00061	0.00083	0.00096	0.00079	0.00067	0.00188	0.00089	0.00077	0.00133	0.00771	0.01440	0.00266
Node8	216	TCT	0.00518	0.00498	0.00562	0.01414	0.01134	0.00835	0.00282	0.01241	0.00017	0.00965	0.00022	0.02338	0.00028	0.00067	0.00065	0.00129	0.00089	0.00067	0.00041	0.00255	0.00262	0.00234	0.00033	0.00691	0.00009	0.00015	0.00017	0.00040	0.00016	0.00077	0.00037	0.00141	0.00214	0.00235	0.00208	0.00444	0.00568	0.00365	0.00033	0.00957	0.00077	0.00127	0.00054	0.00203	0.00041	0.00060	0.00081	0.00226	0.00084	0.00114	0.07711	0.12791	0.01776	0.60388	0.00210	0.00025	0.00333	0.00026	0.00137	0.00138	0.00233
Node8	217	GGT	0.00137	0.00370	0.00227	0.01079	0.00047	0.00084	0.00026	0.00117	0.00010	0.00341	0.00023	0.00525	0.00009	0.00026	0.00027	0.00051	0.00015	0.00027	0.00022	0.00090	0.00025	0.00040	0.00013	0.00112	0.00008	0.00011	0.00026	0.00017	0.00005	0.00037	0.00024	0.00081	0.00080	0.00237	0.00191	0.00278	0.00197	0.00182	0.00025	0.00397	0.07037	0.10831	0.06781	0.68992	0.00028	0.00036	0.00090	0.00077	0.00013	0.00025	0.00071	0.00127	0.00034	0.00361	0.00060	0.00018	0.00085	0.00002	0.00025	0.00013	0.00056
Node8	218	CAG	0.00859	0.01335	0.05002	0.00385	0.00096	0.00740	0.00516	0.00063	0.00018	0.00733	0.00208	0.00075	0.00014	0.00240	0.00359	0.00034	0.02211	0.00716	0.72835	0.00296	0.00077	0.00265	0.00113	0.00057	0.00090	0.00264	0.00986	0.00038	0.00036	0.00482	0.00690	0.00095	0.00494	0.01204	0.04502	0.00142	0.00025	0.00424	0.00119	0.00030	0.00038	0.00347	0.00325	0.00021	0.00029	0.00142	0.00789	0.00040	0.00195	0.00027	0.00043	0.00389	0.00213	0.00069	0.00073	0.00068	0.00020	0.00005	0.00128	0.00159	0.00013
Node8	219	CGA	0.03160	0.00124	0.01603	0.00125	0.00205	0.00073	0.00066	0.00036	0.02396	0.00246	0.02120	0.00153	0.00050	0.00034	0.00037	0.00022	0.00617	0.00216	0.00243	0.00324	0.00202	0.00113	0.00031	0.00121	0.74770	0.01594	0.06154	0.02584	0.00138	0.00183	0.00120	0.00226	0.00251	0.00063	0.00288	0.00023	0.00087	0.00029	0.00015	0.00014	0.00105	0.00066	0.00105	0.00020	0.00068	0.00021	0.00095	0.00020	0.00044	0.00017	0.00158	0.00051	0.00023	0.00043	0.00098	0.00054	0.00057	0.00016	0.00028	0.00036	0.00018
Node8	220	CTG	0.00052	0.00098	0.00365	0.00026	0.00037	0.00251	0.00212	0.00025	0.00002	0.00048	0.00017	0.00007	0.00123	0.03523	0.00953	0.00427	0.00013	0.00110	0.00173	0.00024	0.00023	0.00104	0.00067	0.00019	0.00011	0.00069	0.00170	0.00005	0.01306	0.12318	0.63742	0.03028	0.00020	0.00057	0.00291	0.00007	0.00014	0.00173	0.00102	0.00015	0.00009	0.00075	0.00087	0.00006	0.00130	0.01029	0.03358	0.00191	0.00210	0.00014	0.00014	0.00060	0.00040	0.00016	0.00170	0.00125	0.00022	0.00173	0.01256	0.04872	0.00114
Node8	221	CGC	0.00952	0.01139	0.06032	0.00186	0.00074	0.01329	0.00165	0.00061	0.00153	0.00706	0.00690	0.00057	0.00011	0.00394	0.00053	0.00036	0.00047	0.00699	0.00556	0.00104	0.00023	0.00289	0.00124	0.00027	0.01240	0.68872	0.06711	0.01704	0.00017	0.00587	0.00581	0.00066	0.00088	0.01067	0.01119	0.00064	0.00020	0.00899	0.00036	0.00027	0.00023	0.00580	0.00126	0.00021	0.00013	0.00375	0.00234	0.00027	0.00319	0.00015	0.00030	0.00503	0.00058	0.00052	0.00255	0.00062	0.00028	0.00003	0.00204	0.00054	0.00012
Node6	1	TTG	0.00000	0.00000	0.00000	0.00000	0.00000	0.00000	0.00000	0.00000	0.00000	0.00000	0.00000	0.00000	0.00000	0.00006	0.00006	0.00001	0.00000	0.00000	0.00000	0.00000	0.00000	0.00000	0.00000	0.00000	0.00000	0.00000	0.00000	0.00000	0.00898	0.01238	0.12167	0.01194	0.00000	0.00000	0.00000	0.00000	0.00000	0.00000	0.00000	0.00000	0.00000	0.00000	0.00000	0.00000	0.00000	0.00001	0.00003	0.00000	0.00000	0.00000	0.00000	0.00000	0.00000	0.00000	0.00000	0.00000	0.00000	0.00735	0.00001	0.83749	0.00000
Node6	2	GAG	0.00000	0.00000	0.00001	0.00000	0.00000	0.00000	0.00000	0.00000	0.00000	0.00000	0.00000	0.00000	0.00000	0.00000	0.00000	0.00000	0.00000	0.00000	0.00000	0.00000	0.00000	0.00000	0.00000	0.00000	0.00000	0.00000	0.00000	0.00000	0.00000	0.00000	0.00000	0.00000	0.00896	0.00003	0.99099	0.00000	0.00000	0.00000	0.00000	0.00000	0.00000	0.00000	0.00000	0.00000	0.00000	0.00000	0.00000	0.00000	0.00000	0.00000	0.00000	0.00000	0.00000	0.00000	0.00000	0.00000	0.00000	0.00000	0.00000	0.00000	0.00000
Node6	3	GTG	0.00000	0.00000	0.00000	0.00000	0.00000	0.00000	0.00000	0.00000	0.00000	0.00000	0.00000	0.00000	0.00005	0.00055	0.00000	0.00009	0.00000	0.00000	0.00000	0.00000	0.00000	0.00000	0.00000	0.00000	0.00000	0.00000	0.00000	0.00000	0.00000	0.00001	0.00003	0.00000	0.00000	0.00000	0.00000	0.00000	0.00000	0.00000	0.00000	0.00000	0.00000	0.00000	0.00000	0.00000	0.12138	0.03691	0.82871	0.01224	0.00000	0.00000	0.00000	0.00000	0.00000	0.00000	0.00000	0.00000	0.00000	0.00000	0.00000	0.00000	0.00000
Node6	4	TCT	0.00001	0.00002	0.00001	0.00003	0.00059	0.00046	0.00014	0.00041	0.00000	0.00137	0.00000	0.00153	0.00000	0.00000	0.00000	0.00000	0.00000	0.00000	0.00000	0.00000	0.00001	0.00001	0.00000	0.00001	0.00000	0.00000	0.00000	0.00000	0.00000	0.00000	0.00000	0.00000	0.00000	0.00001	0.00000	0.00000	0.00007	0.00006	0.00000	0.00009	0.00000	0.00000	0.00000	0.00000	0.00000	0.00000	0.00000	0.00000	0.00000	0.00000	0.26889	0.13344	0.24453	0.34826	0.00001	0.00000	0.00001	0.00000	0.00000	0.00000	0.00000
Node6	5	GTG	0.00000	0.00000	0.00000	0.00000	0.00010	0.00003	0.00050	0.00001	0.00000	0.00000	0.00000	0.00000	0.00019	0.00050	0.00002	0.00011	0.00000	0.00000	0.00000	0.00000	0.00000	0.00000	0.00000	0.00000	0.00000	0.00000	0.00000	0.00000	0.00000	0.00001	0.00003	0.00000	0.00000	0.00000	0.00000	0.00000	0.00002	0.00001	0.00000	0.00000	0.00000	0.00000	0.00000	0.00000	0.25551	0.01516	0.71593	0.01186	0.00000	0.00000	0.00000	0.00000	0.00000	0.00000	0.00000	0.00000	0.00000	0.00000	0.00000	0.00001	0.00000
Node6	6	GGG	0.00000	0.00000	0.00000	0.00000	0.00000	0.00000	0.00000	0.00000	0.00000	0.00000	0.00000	0.00000	0.00000	0.00000	0.00000	0.00000	0.00000	0.00000	0.00000	0.00000	0.00000	0.00000	0.00000	0.00000	0.00000	0.00000	0.00000	0.00000	0.00000	0.00000	0.00000	0.00000	0.00000	0.00000	0.00000	0.00000	0.00000	0.00000	0.00000	0.00000	0.18962	0.05776	0.74175	0.01087	0.00000	0.00000	0.00000	0.00000	0.00000	0.00000	0.00000	0.00000	0.00000	0.00000	0.00000	0.00000	0.00000	0.00000	0.00000	0.00000	0.00000
Node6	7	AAG	0.47753	0.00001	0.52182	0.00001	0.00000	0.00000	0.00000	0.00000	0.00007	0.00000	0.00043	0.00000	0.00000	0.00000	0.00000	0.00000	0.00001	0.00000	0.00001	0.00000	0.00000	0.00000	0.00000	0.00000	0.00001	0.00001	0.00005	0.00000	0.00000	0.00000	0.00000	0.00000	0.00001	0.00000	0.00002	0.00000	0.00000	0.00000	0.00000	0.00000	0.00000	0.00000	0.00000	0.00000	0.00000	0.00000	0.00000	0.00000	0.00000	0.00000	0.00000	0.00000	0.00000	0.00000	0.00000	0.00000	0.00000	0.00000	0.00000	0.00000	0.00000
Node6	8	GCC	0.00023	0.00471	0.00116	0.00083	0.00660	0.06576	0.01234	0.00584	0.00000	0.00645	0.00001	0.00059	0.00008	0.00141	0.00022	0.00012	0.00002	0.00021	0.00023	0.00002	0.00002	0.00032	0.00007	0.00003	0.00000	0.00013	0.00006	0.00000	0.00001	0.00064	0.00014	0.00003	0.00013	0.00094	0.00111	0.00005	0.04664	0.69827	0.06581	0.04511	0.00004	0.00070	0.00015	0.00003	0.00075	0.00948	0.00599	0.00156	0.00006	0.00000	0.00095	0.00971	0.00171	0.00168	0.00065	0.00000	0.00008	0.00000	0.00010	0.00002	0.00000
Node6	9	AAC	0.00122	0.52441	0.00223	0.31668	0.00528	0.02845	0.00353	0.01080	0.00001	0.01788	0.00003	0.00795	0.00000	0.00001	0.00001	0.00000	0.00026	0.02567	0.00039	0.02019	0.00036	0.00353	0.00020	0.00168	0.00000	0.00010	0.00004	0.00001	0.00000	0.00001	0.00000	0.00000	0.00010	0.00383	0.00024	0.00087	0.00002	0.00036	0.00001	0.00007	0.00001	0.00014	0.00001	0.00001	0.00000	0.00001	0.00000	0.00000	0.00005	0.00002	0.00189	0.01301	0.00124	0.00710	0.00002	0.00000	0.00001	0.00000	0.00001	0.00000	0.00000
Node6	10	ACC	0.00060	0.00268	0.00173	0.00127	0.07297	0.43795	0.11045	0.14396	0.00001	0.00915	0.00006	0.00213	0.00188	0.02317	0.00588	0.00609	0.00037	0.00101	0.00389	0.00028	0.00004	0.00047	0.00008	0.00011	0.00000	0.00026	0.00022	0.00001	0.00080	0.01939	0.00779	0.00473	0.00028	0.00244	0.00150	0.00038	0.00041	0.00679	0.00055	0.00102	0.00001	0.00012	0.00003	0.00001	0.00440	0.03051	0.02596	0.01359	0.00116	0.00020	0.00278	0.01603	0.00332	0.00561	0.00068	0.00006	0.00020	0.00026	0.01505	0.00231	0.00491
Node6	11	ATC	0.00000	0.00000	0.00000	0.00000	0.00000	0.00001	0.00000	0.00000	0.00000	0.00000	0.00000	0.00000	0.03474	0.58084	0.00119	0.33799	0.00000	0.00000	0.00000	0.00000	0.00000	0.00000	0.00000	0.00000	0.00000	0.00000	0.00000	0.00000	0.00004	0.00073	0.00065	0.00020	0.00000	0.00000	0.00000	0.00000	0.00000	0.00000	0.00000	0.00000	0.00000	0.00000	0.00000	0.00000	0.00251	0.01056	0.02366	0.00670	0.00000	0.00000	0.00000	0.00000	0.00000	0.00000	0.00000	0.00000	0.00000	0.00001	0.00002	0.00013	0.00000
Node6	12	TAC	0.01605	0.00704	0.02051	0.00434	0.00543	0.00922	0.00313	0.00268	0.00044	0.00244	0.00164	0.00077	0.00032	0.00052	0.01752	0.00014	0.00197	0.00741	0.00314	0.00348	0.00006	0.00035	0.00003	0.00010	0.00007	0.00069	0.00051	0.00006	0.00004	0.00064	0.00048	0.00011	0.01409	0.00282	0.01885	0.00066	0.00034	0.00132	0.00009	0.00023	0.00006	0.00017	0.00004	0.00001	0.00021	0.00083	0.00077	0.00024	0.48530	0.35000	0.00099	0.00294	0.00048	0.00127	0.00019	0.00040	0.00005	0.00007	0.00478	0.00030	0.00118
Node6	13	GCT	0.00000	0.00000	0.00000	0.00000	0.00000	0.00000	0.00000	0.00000	0.00000	0.00000	0.00000	0.00000	0.00000	0.00000	0.00000	0.00000	0.00000	0.00000	0.00000	0.00000	0.00000	0.00000	0.00000	0.00000	0.00000	0.00000	0.00000	0.00000	0.00000	0.00000	0.00000	0.00000	0.00000	0.00000	0.00000	0.00000	0.01175	0.00158	0.00007	0.98615	0.00000	0.00000	0.00000	0.00000	0.00003	0.00001	0.00003	0.00036	0.00000	0.00000	0.00000	0.00000	0.00000	0.00000	0.00000	0.00000	0.00000	0.00000	0.00000	0.00000	0.00000
Node6	14	ATG	0.00044	0.00006	0.00187	0.00002	0.00024	0.00139	0.00097	0.00018	0.00001	0.00006	0.00010	0.00001	0.01921	0.19174	0.32521	0.06958	0.00008	0.00005	0.00284	0.00001	0.00000	0.00001	0.00001	0.00000	0.00000	0.00009	0.00039	0.00000	0.00673	0.05698	0.11478	0.01743	0.00001	0.00001	0.00020	0.00000	0.00002	0.00034	0.00019	0.00003	0.00000	0.00000	0.00001	0.00000	0.00701	0.03270	0.10195	0.01097	0.00005	0.00001	0.00001	0.00002	0.00001	0.00001	0.00004	0.00001	0.00001	0.00153	0.00096	0.03326	0.00012
Node6	15	AAT	0.00000	0.36087	0.00000	0.63906	0.00000	0.00000	0.00000	0.00000	0.00000	0.00002	0.00000	0.00001	0.00000	0.00000	0.00000	0.00000	0.00000	0.00000	0.00000	0.00000	0.00000	0.00000	0.00000	0.00000	0.00000	0.00000	0.00000	0.00000	0.00000	0.00000	0.00000	0.00000	0.00000	0.00001	0.00000	0.00001	0.00000	0.00000	0.00000	0.00000	0.00000	0.00000	0.00000	0.00000	0.00000	0.00000	0.00000	0.00000	0.00000	0.00000	0.00000	0.00000	0.00000	0.00000	0.00000	0.00000	0.00000	0.00000	0.00000	0.00000	0.00000
Node6	16	GGC	0.00000	0.00000	0.00000	0.00000	0.00000	0.00000	0.00000	0.00000	0.00000	0.00000	0.00000	0.00000	0.00000	0.00000	0.00000	0.00000	0.00000	0.00000	0.00000	0.00000	0.00000	0.00000	0.00000	0.00000	0.00000	0.00000	0.00000	0.00000	0.00000	0.00000	0.00000	0.00000	0.00000	0.00000	0.00000	0.00000	0.00000	0.00000	0.00000	0.00000	0.04373	0.86306	0.07814	0.01506	0.00000	0.00000	0.00000	0.00000	0.00000	0.00000	0.00000	0.00000	0.00000	0.00000	0.00000	0.00000	0.00000	0.00000	0.00000	0.00000	0.00000
Node6	17	TCC	0.00002	0.00022	0.00003	0.00011	0.03020	0.05986	0.02135	0.01639	0.00000	0.02537	0.00000	0.00871	0.00000	0.00000	0.00000	0.00000	0.00000	0.00001	0.00000	0.00000	0.00001	0.00004	0.00000	0.00001	0.00000	0.00000	0.00000	0.00000	0.00000	0.00000	0.00000	0.00000	0.00000	0.00004	0.00001	0.00000	0.00008	0.00030	0.00001	0.00008	0.00000	0.00001	0.00000	0.00000	0.00000	0.00000	0.00000	0.00000	0.00000	0.00000	0.17222	0.45314	0.05652	0.15518	0.00002	0.00000	0.00001	0.00000	0.00000	0.00000	0.00000
Node6	18	GAC	0.00098	0.14904	0.00238	0.09159	0.00115	0.00492	0.00115	0.00121	0.00001	0.04249	0.00004	0.01302	0.00000	0.00000	0.00000	0.00000	0.00018	0.00037	0.00052	0.00018	0.00002	0.00019	0.00003	0.00004	0.00000	0.00004	0.00004	0.00000	0.00000	0.00000	0.00000	0.00000	0.00894	0.32622	0.02987	0.19901	0.00004	0.00062	0.00004	0.00009	0.00006	0.00042	0.00016	0.00004	0.00000	0.00000	0.00000	0.00000	0.00001	0.00000	0.01251	0.05525	0.03042	0.02669	0.00001	0.00000	0.00000	0.00000	0.00000	0.00000	0.00000
Node6	19	ATC	0.00000	0.00000	0.00000	0.00000	0.00000	0.00003	0.00001	0.00000	0.00000	0.00000	0.00000	0.00000	0.00509	0.64304	0.00015	0.03152	0.00000	0.00000	0.00000	0.00000	0.00000	0.00000	0.00000	0.00000	0.00000	0.00000	0.00000	0.00000	0.00002	0.00083	0.00088	0.00007	0.00000	0.00000	0.00000	0.00000	0.00000	0.00001	0.00000	0.00000	0.00000	0.00000	0.00000	0.00000	0.00698	0.08933	0.21238	0.00955	0.00000	0.00000	0.00000	0.00000	0.00000	0.00000	0.00000	0.00000	0.00000	0.00000	0.00002	0.00007	0.00000
Node6	20	CTG	0.00000	0.00000	0.00001	0.00000	0.00001	0.00005	0.00006	0.00000	0.00000	0.00000	0.00000	0.00000	0.00005	0.00201	0.00089	0.00018	0.00000	0.00001	0.00001	0.00000	0.00000	0.00000	0.00000	0.00000	0.00000	0.00000	0.00001	0.00000	0.05062	0.14516	0.65901	0.05095	0.00000	0.00000	0.00000	0.00000	0.00000	0.00002	0.00001	0.00000	0.00000	0.00000	0.00000	0.00000	0.00003	0.00037	0.00093	0.00004	0.00021	0.00001	0.00000	0.00000	0.00000	0.00000	0.00001	0.00001	0.00000	0.00216	0.00113	0.08594	0.00007
Node6	21	CTG	0.00000	0.00000	0.00000	0.00000	0.00000	0.00000	0.00000	0.00000	0.00000	0.00000	0.00000	0.00000	0.00000	0.00006	0.00004	0.00001	0.00000	0.00000	0.00000	0.00000	0.00000	0.00000	0.00000	0.00000	0.00000	0.00000	0.00000	0.00000	0.00737	0.02063	0.92365	0.01217	0.00000	0.00000	0.00000	0.00000	0.00000	0.00000	0.00000	0.00000	0.00000	0.00000	0.00000	0.00000	0.00000	0.00000	0.00002	0.00000	0.00000	0.00000	0.00000	0.00000	0.00000	0.00000	0.00000	0.00000	0.00000	0.00265	0.00001	0.03338	0.00000
Node6	22	CCC	0.00000	0.00000	0.00000	0.00000	0.00000	0.00000	0.00000	0.00000	0.00000	0.00000	0.00000	0.00000	0.00000	0.00000	0.00000	0.00000	0.00000	0.00000	0.00000	0.00000	0.00095	0.99379	0.00151	0.00375	0.00000	0.00000	0.00000	0.00000	0.00000	0.00000	0.00000	0.00000	0.00000	0.00000	0.00000	0.00000	0.00000	0.00000	0.00000	0.00000	0.00000	0.00000	0.00000	0.00000	0.00000	0.00000	0.00000	0.00000	0.00000	0.00000	0.00000	0.00000	0.00000	0.00000	0.00000	0.00000	0.00000	0.00000	0.00000	0.00000	0.00000
Node6	23	TGC	0.00000	0.00000	0.00000	0.00000	0.00000	0.00000	0.00000	0.00000	0.00000	0.00000	0.00000	0.00000	0.00000	0.00000	0.00000	0.00000	0.00000	0.00000	0.00000	0.00000	0.00000	0.00000	0.00000	0.00000	0.00000	0.00000	0.00000	0.00000	0.00000	0.00000	0.00000	0.00000	0.00000	0.00000	0.00000	0.00000	0.00000	0.00000	0.00000	0.00000	0.00000	0.00000	0.00000	0.00000	0.00000	0.00000	0.00000	0.00000	0.00000	0.00000	0.00000	0.00000	0.00000	0.00000	0.86746	0.00000	0.13254	0.00000	0.00000	0.00000	0.00000
Node6	24	ACC	0.00000	0.00001	0.00000	0.00000	0.16231	0.42730	0.03191	0.37776	0.00000	0.00011	0.00000	0.00003	0.00000	0.00000	0.00000	0.00000	0.00000	0.00000	0.00000	0.00000	0.00000	0.00000	0.00000	0.00000	0.00000	0.00000	0.00000	0.00000	0.00000	0.00000	0.00000	0.00000	0.00000	0.00000	0.00000	0.00000	0.00000	0.00001	0.00000	0.00000	0.00000	0.00000	0.00000	0.00000	0.00000	0.00000	0.00000	0.00000	0.00000	0.00000	0.00008	0.00030	0.00004	0.00013	0.00000	0.00000	0.00000	0.00000	0.00000	0.00000	0.00000
Node6	25	TTC	0.00000	0.00000	0.00000	0.00000	0.00000	0.00000	0.00000	0.00000	0.00000	0.00000	0.00000	0.00000	0.00000	0.00000	0.00000	0.00000	0.00000	0.00000	0.00000	0.00000	0.00000	0.00000	0.00000	0.00000	0.00000	0.00000	0.00000	0.00000	0.00000	0.00001	0.00000	0.00000	0.00000	0.00000	0.00000	0.00000	0.00000	0.00000	0.00000	0.00000	0.00000	0.00000	0.00000	0.00000	0.00000	0.00000	0.00000	0.00000	0.00187	0.00006	0.00000	0.00000	0.00000	0.00000	0.00000	0.00000	0.00000	0.00000	0.97957	0.00000	0.01847
Node6	26	TCC	0.00007	0.00361	0.00029	0.00072	0.01949	0.29004	0.03561	0.01844	0.00000	0.08103	0.00001	0.00767	0.00001	0.00013	0.00024	0.00001	0.00001	0.00012	0.00008	0.00001	0.00001	0.00031	0.00002	0.00002	0.00000	0.00004	0.00002	0.00000	0.00000	0.00010	0.00002	0.00000	0.00002	0.00060	0.00016	0.00002	0.00068	0.02757	0.00071	0.00120	0.00001	0.00024	0.00003	0.00001	0.00001	0.00028	0.00010	0.00002	0.00002	0.00000	0.02334	0.39283	0.04643	0.04717	0.00033	0.00000	0.00005	0.00000	0.00005	0.00001	0.00000
Node6	27	AGC	0.00000	0.00014	0.00001	0.00001	0.00020	0.07787	0.00223	0.00027	0.00000	0.78853	0.00000	0.00169	0.00000	0.00000	0.00000	0.00000	0.00000	0.00000	0.00000	0.00000	0.00000	0.00001	0.00000	0.00000	0.00000	0.00000	0.00000	0.00000	0.00000	0.00000	0.00000	0.00000	0.00000	0.00004	0.00001	0.00000	0.00000	0.00221	0.00001	0.00001	0.00000	0.00003	0.00000	0.00000	0.00000	0.00000	0.00000	0.00000	0.00000	0.00000	0.00037	0.11855	0.00704	0.00076	0.00001	0.00000	0.00000	0.00000	0.00000	0.00000	0.00000
Node6	28	TGC	0.00000	0.00000	0.00000	0.00000	0.00000	0.00000	0.00000	0.00000	0.00000	0.00000	0.00000	0.00000	0.00000	0.00000	0.00000	0.00000	0.00000	0.00000	0.00000	0.00000	0.00000	0.00000	0.00000	0.00000	0.00000	0.00000	0.00000	0.00000	0.00000	0.00000	0.00000	0.00000	0.00000	0.00000	0.00000	0.00000	0.00000	0.00000	0.00000	0.00000	0.00000	0.00000	0.00000	0.00000	0.00000	0.00000	0.00000	0.00000	0.00000	0.00000	0.00000	0.00000	0.00000	0.00000	0.87698	0.00000	0.12302	0.00000	0.00000	0.00000	0.00000
Node6	29	ATT	0.00000	0.00000	0.00000	0.00000	0.00000	0.00000	0.00000	0.00000	0.00000	0.00000	0.00000	0.00000	0.00730	0.01123	0.00001	0.98083	0.00000	0.00000	0.00000	0.00000	0.00000	0.00000	0.00000	0.00000	0.00000	0.00000	0.00000	0.00000	0.00001	0.00003	0.00001	0.00007	0.00000	0.00000	0.00000	0.00000	0.00000	0.00000	0.00000	0.00000	0.00000	0.00000	0.00000	0.00000	0.00004	0.00005	0.00007	0.00026	0.00000	0.00000	0.00000	0.00000	0.00000	0.00000	0.00000	0.00000	0.00000	0.00001	0.00001	0.00001	0.00007
Node6	30	GGC	0.00000	0.00000	0.00000	0.00000	0.00000	0.00000	0.00000	0.00000	0.00000	0.00000	0.00000	0.00000	0.00000	0.00000	0.00000	0.00000	0.00000	0.00000	0.00000	0.00000	0.00000	0.00000	0.00000	0.00000	0.00000	0.00000	0.00000	0.00000	0.00000	0.00000	0.00000	0.00000	0.00000	0.00000	0.00000	0.00000	0.00000	0.00000	0.00000	0.00000	0.00016	0.99535	0.00230	0.00218	0.00000	0.00000	0.00000	0.00000	0.00000	0.00000	0.00000	0.00000	0.00000	0.00000	0.00000	0.00000	0.00000	0.00000	0.00000	0.00000	0.00000
Node6	31	TTT	0.00000	0.00000	0.00000	0.00000	0.00000	0.00000	0.00000	0.00000	0.00000	0.00000	0.00000	0.00000	0.00026	0.00222	0.00007	0.00232	0.00000	0.00000	0.00000	0.00000	0.00000	0.00000	0.00000	0.00000	0.00000	0.00000	0.00000	0.00000	0.00003	0.00072	0.00029	0.00029	0.00000	0.00000	0.00000	0.00000	0.00000	0.00000	0.00000	0.00000	0.00000	0.00000	0.00000	0.00000	0.00001	0.00011	0.00010	0.00006	0.00016	0.00004	0.00000	0.00000	0.00000	0.00000	0.00000	0.00001	0.00000	0.00003	0.36815	0.00013	0.62498
Node6	32	GAG	0.00162	0.00053	0.01313	0.00019	0.00001	0.00005	0.00008	0.00000	0.00001	0.00015	0.00032	0.00001	0.00000	0.00000	0.00000	0.00000	0.00119	0.00007	0.15753	0.00002	0.00000	0.00001	0.00001	0.00000	0.00001	0.00008	0.00109	0.00000	0.00000	0.00000	0.00000	0.00000	0.04084	0.00339	0.77914	0.00038	0.00000	0.00004	0.00001	0.00000	0.00000	0.00001	0.00004	0.00000	0.00000	0.00000	0.00001	0.00000	0.00000	0.00000	0.00000	0.00002	0.00002	0.00000	0.00000	0.00000	0.00000	0.00000	0.00000	0.00000	0.00000
Node6	33	GAC	0.00241	0.25053	0.00531	0.09267	0.00021	0.00120	0.00020	0.00025	0.00007	0.00330	0.00011	0.00071	0.00000	0.00000	0.00000	0.00000	0.00007	0.00022	0.00021	0.00008	0.00000	0.00003	0.00000	0.00000	0.00000	0.00007	0.00003	0.00000	0.00000	0.00000	0.00000	0.00000	0.00112	0.48098	0.00493	0.15433	0.00000	0.00006	0.00000	0.00000	0.00001	0.00014	0.00003	0.00001	0.00000	0.00000	0.00000	0.00000	0.00000	0.00000	0.00005	0.00044	0.00008	0.00010	0.00000	0.00000	0.00000	0.00000	0.00000	0.00000	0.00000
Node6	34	CTC	0.00000	0.00000	0.00000	0.00000	0.00000	0.00005	0.00001	0.00000	0.00000	0.00000	0.00000	0.00000	0.00014	0.01106	0.00063	0.00096	0.00000	0.00000	0.00000	0.00000	0.00000	0.00000	0.00000	0.00000	0.00000	0.00000	0.00000	0.00000	0.00820	0.66891	0.18605	0.07511	0.00000	0.00000	0.00000	0.00000	0.00000	0.00057	0.00004	0.00001	0.00000	0.00000	0.00000	0.00000	0.00031	0.00905	0.00860	0.00121	0.00001	0.00000	0.00000	0.00000	0.00000	0.00000	0.00002	0.00000	0.00000	0.00057	0.00043	0.02802	0.00002
Node6	35	TAC	0.00004	0.00565	0.00023	0.00055	0.00159	0.19586	0.00783	0.00185	0.00000	0.00251	0.00001	0.00008	0.00006	0.00664	0.00035	0.00024	0.00001	0.06220	0.00019	0.00149	0.00000	0.00012	0.00001	0.00000	0.00000	0.00021	0.00004	0.00000	0.00001	0.00245	0.00064	0.00007	0.00001	0.00021	0.00008	0.00001	0.00000	0.00161	0.00002	0.00001	0.00000	0.00003	0.00000	0.00000	0.00005	0.00471	0.00120	0.00009	0.67646	0.00776	0.00005	0.00243	0.00019	0.00012	0.00038	0.00005	0.00002	0.00000	0.01329	0.00006	0.00020
Node6	36	TTC	0.00000	0.00000	0.00000	0.00000	0.00000	0.00000	0.00000	0.00000	0.00000	0.00000	0.00000	0.00000	0.00000	0.00000	0.00000	0.00000	0.00000	0.00000	0.00000	0.00000	0.00000	0.00000	0.00000	0.00000	0.00000	0.00000	0.00000	0.00000	0.00000	0.00000	0.00000	0.00000	0.00000	0.00000	0.00000	0.00000	0.00000	0.00000	0.00000	0.00000	0.00000	0.00000	0.00000	0.00000	0.00000	0.00000	0.00000	0.00000	0.00001	0.00000	0.00000	0.00000	0.00000	0.00000	0.00000	0.00000	0.00000	0.00000	0.99933	0.00000	0.00066
Node6	37	ACG	0.04367	0.03989	0.09000	0.02987	0.13801	0.17251	0.17696	0.06737	0.00121	0.04809	0.00547	0.01833	0.00237	0.00311	0.00424	0.00122	0.00103	0.00196	0.00391	0.00073	0.00017	0.00080	0.00020	0.00022	0.00053	0.00391	0.02021	0.00027	0.00012	0.00143	0.00121	0.00034	0.00127	0.00176	0.00579	0.00036	0.00129	0.00464	0.00148	0.00137	0.00009	0.00040	0.00030	0.00003	0.00233	0.00403	0.01228	0.00233	0.00053	0.00021	0.01394	0.03152	0.01555	0.01592	0.00038	0.00009	0.00011	0.00009	0.00125	0.00064	0.00067
Node6	38	TGG	0.00000	0.00000	0.00000	0.00000	0.00000	0.00000	0.00000	0.00000	0.00000	0.00000	0.00000	0.00000	0.00000	0.00000	0.00000	0.00000	0.00000	0.00000	0.00000	0.00000	0.00000	0.00000	0.00000	0.00000	0.00000	0.00000	0.00000	0.00000	0.00000	0.00000	0.00000	0.00000	0.00000	0.00000	0.00000	0.00000	0.00000	0.00000	0.00000	0.00000	0.00000	0.00000	0.00000	0.00000	0.00000	0.00000	0.00000	0.00000	0.00000	0.00000	0.00000	0.00000	0.00000	0.00000	0.00000	1.00000	0.00000	0.00000	0.00000	0.00000	0.00000
Node6	39	TCC	0.00592	0.03599	0.01439	0.01174	0.03001	0.14371	0.03010	0.01584	0.00016	0.16486	0.00057	0.02527	0.00034	0.00133	0.00088	0.00021	0.03157	0.05399	0.04094	0.00937	0.00020	0.00165	0.00012	0.00018	0.00014	0.00138	0.00110	0.00004	0.00004	0.00094	0.00025	0.00011	0.00901	0.00996	0.02125	0.00079	0.00103	0.00947	0.00040	0.00055	0.00006	0.00067	0.00017	0.00002	0.00016	0.00139	0.00084	0.00017	0.02142	0.00288	0.03430	0.19099	0.02834	0.04021	0.00073	0.00004	0.00016	0.00002	0.00138	0.00011	0.00014
Node6	40	TAC	0.00000	0.00000	0.00000	0.00000	0.00000	0.00000	0.00000	0.00000	0.00000	0.00000	0.00000	0.00000	0.00000	0.00000	0.00000	0.00000	0.00000	0.00035	0.00000	0.00001	0.00000	0.00000	0.00000	0.00000	0.00000	0.00000	0.00000	0.00000	0.00000	0.00000	0.00000	0.00000	0.00000	0.00000	0.00000	0.00000	0.00000	0.00000	0.00000	0.00000	0.00000	0.00000	0.00000	0.00000	0.00000	0.00000	0.00000	0.00000	0.96153	0.00856	0.00000	0.00000	0.00000	0.00000	0.00000	0.00001	0.00000	0.00000	0.02906	0.00000	0.00048
Node6	41	AAG	0.05556	0.04946	0.15203	0.02702	0.01119	0.03223	0.01080	0.00769	0.01896	0.12686	0.12539	0.03797	0.00148	0.00640	0.00471	0.00250	0.00234	0.00542	0.00871	0.00285	0.00193	0.00589	0.00154	0.00215	0.01188	0.00933	0.03150	0.00551	0.00056	0.00471	0.00398	0.00168	0.00857	0.02285	0.03896	0.00556	0.00208	0.01079	0.00117	0.00255	0.00511	0.01690	0.01184	0.00323	0.00122	0.00410	0.00930	0.00193	0.00352	0.00093	0.00809	0.03467	0.00857	0.01253	0.00522	0.00162	0.00187	0.00025	0.00308	0.00238	0.00089
Node6	42	TCT	0.01881	0.02232	0.02473	0.02370	0.14288	0.07871	0.03241	0.06401	0.00112	0.02570	0.00137	0.02479	0.00385	0.00766	0.00409	0.00500	0.00284	0.00259	0.00216	0.00287	0.00656	0.00652	0.00145	0.00702	0.00065	0.00092	0.00153	0.00050	0.00112	0.00457	0.00326	0.00272	0.00680	0.01044	0.01105	0.00562	0.01250	0.01147	0.00123	0.01098	0.00342	0.00571	0.00298	0.00225	0.00452	0.00526	0.01017	0.00500	0.00261	0.00150	0.07720	0.09721	0.01794	0.14608	0.00549	0.00074	0.00382	0.00074	0.00389	0.00250	0.00243
Node6	43	TTC	0.00213	0.00521	0.00602	0.00219	0.00200	0.01074	0.00257	0.00163	0.00013	0.00309	0.00042	0.00072	0.00495	0.05620	0.01276	0.01513	0.00041	0.00400	0.00171	0.00126	0.00076	0.00353	0.00074	0.00100	0.00028	0.00094	0.00151	0.00018	0.01249	0.16847	0.10085	0.04813	0.00075	0.00301	0.00373	0.00057	0.00089	0.00840	0.00069	0.00116	0.00049	0.00332	0.00117	0.00038	0.00358	0.01962	0.03450	0.00652	0.02794	0.00411	0.00116	0.00625	0.00099	0.00191	0.00617	0.00430	0.00166	0.00332	0.29810	0.03323	0.04995
Node6	44	AAT	0.00001	0.38708	0.00001	0.61274	0.00000	0.00000	0.00000	0.00000	0.00000	0.00004	0.00000	0.00003	0.00000	0.00000	0.00000	0.00000	0.00000	0.00000	0.00000	0.00001	0.00000	0.00000	0.00000	0.00000	0.00000	0.00000	0.00000	0.00000	0.00000	0.00000	0.00000	0.00000	0.00000	0.00003	0.00000	0.00002	0.00000	0.00000	0.00000	0.00000	0.00000	0.00000	0.00000	0.00000	0.00000	0.00000	0.00000	0.00000	0.00000	0.00000	0.00000	0.00000	0.00000	0.00000	0.00000	0.00000	0.00000	0.00000	0.00000	0.00000	0.00000
Node6	45	AGC	0.00207	0.17937	0.00442	0.07175	0.00271	0.01646	0.00350	0.00235	0.00003	0.34059	0.00014	0.08802	0.00000	0.00003	0.00007	0.00001	0.00239	0.01254	0.01189	0.00307	0.00005	0.00068	0.00006	0.00008	0.00002	0.00029	0.00027	0.00001	0.00000	0.00008	0.00002	0.00001	0.00132	0.03538	0.00465	0.00511	0.00009	0.00255	0.00012	0.00016	0.00011	0.00118	0.00027	0.00006	0.00000	0.00004	0.00003	0.00001	0.00010	0.00001	0.02393	0.12595	0.02761	0.02813	0.00014	0.00000	0.00003	0.00000	0.00003	0.00002	0.00000
Node6	46	AGC	0.00025	0.00923	0.00027	0.00820	0.08775	0.14655	0.09369	0.07746	0.00001	0.27927	0.00001	0.18608	0.00000	0.00000	0.00001	0.00000	0.00002	0.00003	0.00002	0.00001	0.00001	0.00003	0.00000	0.00001	0.00000	0.00000	0.00001	0.00000	0.00000	0.00000	0.00000	0.00000	0.00003	0.00017	0.00005	0.00004	0.00003	0.00017	0.00001	0.00006	0.00001	0.00003	0.00001	0.00000	0.00000	0.00001	0.00000	0.00000	0.00000	0.00000	0.03007	0.04563	0.01087	0.02388	0.00001	0.00000	0.00001	0.00000	0.00000	0.00000	0.00000
Node6	47	GAC	0.01140	0.03671	0.02222	0.02147	0.00588	0.01466	0.00477	0.00290	0.00033	0.04338	0.00112	0.01517	0.00032	0.00074	0.00124	0.00023	0.00348	0.00226	0.00566	0.00099	0.00188	0.00449	0.00156	0.00116	0.00025	0.00089	0.00253	0.00007	0.00046	0.00211	0.00181	0.00074	0.09597	0.16624	0.14037	0.04134	0.00856	0.02115	0.00298	0.00646	0.04132	0.09709	0.06236	0.01553	0.00053	0.00120	0.00266	0.00058	0.00038	0.00012	0.01833	0.03554	0.01080	0.01460	0.00060	0.00014	0.00020	0.00033	0.00048	0.00107	0.00017
Node6	48	ACA	0.02241	0.00095	0.00939	0.00164	0.80712	0.03098	0.02627	0.05303	0.00042	0.00109	0.00027	0.00128	0.00029	0.00006	0.00023	0.00006	0.00073	0.00003	0.00011	0.00003	0.00024	0.00006	0.00002	0.00008	0.00006	0.00005	0.00011	0.00001	0.00002	0.00001	0.00001	0.00001	0.00086	0.00012	0.00052	0.00007	0.02796	0.00117	0.00029	0.00201	0.00011	0.00004	0.00006	0.00001	0.00060	0.00009	0.00027	0.00013	0.00001	0.00001	0.00464	0.00142	0.00038	0.00206	0.00002	0.00000	0.00002	0.00002	0.00000	0.00001	0.00000
Node6	49	TCC	0.00336	0.00590	0.00721	0.00300	0.01343	0.03089	0.00973	0.00796	0.00010	0.02033	0.00030	0.00548	0.00222	0.01357	0.07651	0.00359	0.00074	0.00270	0.00197	0.00114	0.03494	0.09500	0.01879	0.04597	0.00008	0.00037	0.00068	0.00004	0.00469	0.03460	0.02012	0.01202	0.00072	0.00222	0.00261	0.00040	0.00538	0.01551	0.00143	0.00571	0.00021	0.00127	0.00049	0.00012	0.00147	0.00705	0.00865	0.00238	0.00775	0.00128	0.05029	0.14439	0.02458	0.06407	0.00241	0.00072	0.00082	0.00089	0.13414	0.00777	0.02781
Node6	50	GAG	0.02210	0.00121	0.10209	0.00071	0.00057	0.00150	0.00197	0.00027	0.00088	0.00113	0.03442	0.00027	0.00009	0.00018	0.00042	0.00006	0.00046	0.00019	0.00760	0.00007	0.00002	0.00009	0.00014	0.00002	0.00034	0.00108	0.01622	0.00009	0.00001	0.00004	0.00012	0.00001	0.10360	0.00485	0.68821	0.00089	0.00013	0.00110	0.00049	0.00013	0.00004	0.00011	0.00048	0.00001	0.00030	0.00059	0.00363	0.00041	0.00002	0.00001	0.00006	0.00021	0.00019	0.00006	0.00001	0.00001	0.00000	0.00000	0.00001	0.00009	0.00000
Node6	51	TTA	0.10083	0.00131	0.11266	0.00176	0.00379	0.00412	0.00289	0.00240	0.00073	0.00060	0.00269	0.00044	0.06026	0.06680	0.02803	0.10237	0.00333	0.00023	0.00423	0.00028	0.00010	0.00015	0.00006	0.00012	0.00022	0.00075	0.00277	0.00010	0.03464	0.02807	0.04897	0.03940	0.05251	0.00047	0.03777	0.00026	0.00045	0.00106	0.00036	0.00048	0.00002	0.00003	0.00006	0.00000	0.00917	0.00913	0.03182	0.01153	0.00008	0.00010	0.00024	0.00024	0.00010	0.00021	0.00003	0.00003	0.00002	0.11537	0.00041	0.07256	0.00043
Node6	52	ATC	0.00000	0.00000	0.00000	0.00000	0.00000	0.00002	0.00000	0.00000	0.00000	0.00000	0.00000	0.00000	0.05190	0.26800	0.00182	0.14584	0.00000	0.00000	0.00000	0.00000	0.00000	0.00000	0.00000	0.00000	0.00000	0.00000	0.00000	0.00000	0.02171	0.22620	0.06267	0.18088	0.00000	0.00000	0.00000	0.00000	0.00000	0.00001	0.00000	0.00000	0.00000	0.00000	0.00000	0.00000	0.00065	0.00437	0.00521	0.00141	0.00003	0.00001	0.00000	0.00000	0.00000	0.00000	0.00000	0.00000	0.00000	0.00448	0.00067	0.02391	0.00017
Node6	53	TAC	0.00000	0.00001	0.00000	0.00000	0.00000	0.00005	0.00000	0.00000	0.00000	0.00001	0.00000	0.00000	0.00016	0.00145	0.00014	0.00025	0.00000	0.00017	0.00000	0.00002	0.00000	0.00000	0.00000	0.00000	0.00000	0.00000	0.00000	0.00000	0.00001	0.00099	0.00032	0.00011	0.00000	0.00000	0.00000	0.00000	0.00000	0.00005	0.00000	0.00000	0.00000	0.00000	0.00000	0.00000	0.00003	0.00045	0.00024	0.00007	0.67748	0.16659	0.00000	0.00004	0.00000	0.00001	0.00256	0.00020	0.00055	0.00002	0.13117	0.00010	0.01668
Node6	54	GAG	0.07335	0.01338	0.11799	0.00689	0.00010	0.00042	0.00016	0.00006	0.00015	0.00129	0.00119	0.00025	0.00000	0.00000	0.00001	0.00000	0.00529	0.16328	0.01201	0.10234	0.00002	0.00006	0.00003	0.00001	0.00024	0.00093	0.00390	0.00007	0.00000	0.00000	0.00000	0.00000	0.16569	0.04129	0.28037	0.00843	0.00001	0.00012	0.00002	0.00001	0.00001	0.00006	0.00005	0.00000	0.00000	0.00000	0.00001	0.00000	0.00004	0.00002	0.00005	0.00025	0.00007	0.00006	0.00000	0.00000	0.00000	0.00000	0.00000	0.00000	0.00000
Node6	55	GGG	0.00000	0.00001	0.00001	0.00000	0.00000	0.00000	0.00000	0.00000	0.00000	0.00002	0.00000	0.00001	0.00000	0.00000	0.00000	0.00000	0.00000	0.00000	0.00000	0.00000	0.00000	0.00000	0.00000	0.00000	0.00000	0.00000	0.00000	0.00000	0.00000	0.00000	0.00000	0.00000	0.00000	0.00001	0.00001	0.00000	0.00024	0.00011	0.00003	0.00009	0.09607	0.07865	0.79779	0.02691	0.00000	0.00000	0.00000	0.00000	0.00000	0.00000	0.00000	0.00001	0.00001	0.00000	0.00000	0.00000	0.00000	0.00000	0.00000	0.00000	0.00000
Node6	56	GTG	0.00830	0.00088	0.03367	0.00036	0.03449	0.16657	0.09062	0.03569	0.00006	0.00195	0.00089	0.00030	0.01118	0.12598	0.01165	0.02998	0.00006	0.00015	0.00137	0.00003	0.00001	0.00014	0.00006	0.00002	0.00003	0.00086	0.00222	0.00001	0.00070	0.01099	0.01318	0.00221	0.00016	0.00015	0.00160	0.00001	0.00022	0.00409	0.00085	0.00026	0.00000	0.00004	0.00003	0.00000	0.02357	0.09414	0.24786	0.03596	0.00007	0.00001	0.00018	0.00105	0.00038	0.00022	0.00015	0.00001	0.00003	0.00017	0.00034	0.00380	0.00003
Node6	57	GTG	0.00000	0.00000	0.00000	0.00000	0.00001	0.00003	0.00003	0.00000	0.00000	0.00000	0.00000	0.00000	0.01513	0.37015	0.00061	0.04722	0.00000	0.00000	0.00000	0.00000	0.00000	0.00000	0.00000	0.00000	0.00000	0.00000	0.00000	0.00000	0.00082	0.00660	0.01303	0.00118	0.00000	0.00000	0.00000	0.00000	0.00000	0.00002	0.00001	0.00000	0.00000	0.00000	0.00000	0.00000	0.03517	0.08775	0.39853	0.02172	0.00000	0.00000	0.00000	0.00000	0.00000	0.00000	0.00001	0.00000	0.00000	0.00010	0.00009	0.00176	0.00001
Node6	58	AAG	0.09058	0.00005	0.90758	0.00003	0.00001	0.00002	0.00002	0.00001	0.00007	0.00002	0.00063	0.00001	0.00000	0.00000	0.00000	0.00000	0.00002	0.00000	0.00008	0.00000	0.00007	0.00011	0.00008	0.00007	0.00001	0.00005	0.00026	0.00000	0.00000	0.00000	0.00000	0.00000	0.00003	0.00001	0.00013	0.00000	0.00000	0.00000	0.00000	0.00000	0.00000	0.00000	0.00000	0.00000	0.00000	0.00000	0.00000	0.00000	0.00000	0.00000	0.00000	0.00001	0.00001	0.00000	0.00000	0.00000	0.00000	0.00000	0.00000	0.00000	0.00000
Node6	59	AAC	0.00019	0.64952	0.00034	0.23880	0.00027	0.00122	0.00021	0.00037	0.00000	0.07171	0.00001	0.02717	0.00000	0.00000	0.00000	0.00000	0.00002	0.00013	0.00003	0.00006	0.00000	0.00002	0.00000	0.00000	0.00000	0.00001	0.00000	0.00000	0.00000	0.00000	0.00000	0.00000	0.00004	0.00552	0.00012	0.00128	0.00000	0.00005	0.00000	0.00001	0.00004	0.00026	0.00004	0.00003	0.00000	0.00000	0.00000	0.00000	0.00000	0.00000	0.00020	0.00156	0.00024	0.00052	0.00000	0.00000	0.00000	0.00000	0.00000	0.00000	0.00000
Node6	60	AAG	0.38086	0.00077	0.45443	0.00110	0.00005	0.00005	0.00005	0.00002	0.00030	0.00013	0.00277	0.00007	0.00000	0.00000	0.00000	0.00000	0.00060	0.00002	0.00134	0.00002	0.00000	0.00000	0.00000	0.00000	0.00007	0.00019	0.00134	0.00002	0.00000	0.00000	0.00000	0.00000	0.05129	0.00254	0.09840	0.00343	0.00001	0.00001	0.00001	0.00000	0.00001	0.00001	0.00002	0.00000	0.00000	0.00000	0.00000	0.00000	0.00000	0.00000	0.00002	0.00001	0.00001	0.00001	0.00000	0.00000	0.00000	0.00000	0.00000	0.00000	0.00000
Node6	61	AAG	0.13163	0.05095	0.50914	0.02303	0.00399	0.02221	0.00683	0.00322	0.00034	0.01517	0.00401	0.00303	0.00000	0.00002	0.00006	0.00000	0.00084	0.00075	0.00513	0.00023	0.00003	0.00024	0.00009	0.00004	0.00007	0.00247	0.00269	0.00005	0.00000	0.00002	0.00001	0.00000	0.00656	0.12178	0.04548	0.03128	0.00007	0.00098	0.00018	0.00011	0.00021	0.00136	0.00129	0.00008	0.00001	0.00003	0.00006	0.00001	0.00001	0.00000	0.00045	0.00224	0.00093	0.00054	0.00000	0.00000	0.00000	0.00000	0.00000	0.00001	0.00000
Node6	62	TCT	0.00001	0.00001	0.00001	0.00003	0.00037	0.00028	0.00012	0.00035	0.00000	0.00043	0.00000	0.00073	0.00000	0.00000	0.00000	0.00001	0.00000	0.00000	0.00000	0.00000	0.00001	0.00001	0.00000	0.00002	0.00000	0.00000	0.00000	0.00000	0.00000	0.00000	0.00000	0.00000	0.00000	0.00000	0.00000	0.00000	0.00020	0.00013	0.00001	0.00025	0.00000	0.00000	0.00000	0.00000	0.00001	0.00001	0.00000	0.00006	0.00000	0.00000	0.08366	0.15114	0.01532	0.74669	0.00002	0.00000	0.00003	0.00000	0.00001	0.00001	0.00001
Node6	63	GAG	0.00105	0.00118	0.01163	0.00020	0.00005	0.00139	0.00073	0.00004	0.00000	0.00096	0.00014	0.00003	0.00000	0.00001	0.00002	0.00000	0.00004	0.00011	0.00332	0.00001	0.00000	0.00005	0.00004	0.00000	0.00000	0.00024	0.00072	0.00000	0.00000	0.00001	0.00002	0.00000	0.02484	0.10044	0.84764	0.00401	0.00000	0.00042	0.00011	0.00000	0.00000	0.00007	0.00006	0.00000	0.00000	0.00003	0.00007	0.00000	0.00000	0.00000	0.00001	0.00018	0.00010	0.00001	0.00000	0.00000	0.00000	0.00000	0.00000	0.00001	0.00000
Node6	64	CCC	0.00000	0.00000	0.00000	0.00000	0.00000	0.00000	0.00000	0.00000	0.00000	0.00000	0.00000	0.00000	0.00000	0.00000	0.00000	0.00000	0.00000	0.00000	0.00000	0.00000	0.08048	0.61900	0.11703	0.18349	0.00000	0.00000	0.00000	0.00000	0.00000	0.00000	0.00000	0.00000	0.00000	0.00000	0.00000	0.00000	0.00000	0.00000	0.00000	0.00000	0.00000	0.00000	0.00000	0.00000	0.00000	0.00000	0.00000	0.00000	0.00000	0.00000	0.00000	0.00000	0.00000	0.00000	0.00000	0.00000	0.00000	0.00000	0.00000	0.00000	0.00000
Node6	65	AAG	0.20136	0.00905	0.33405	0.00722	0.00201	0.00330	0.00257	0.00092	0.00148	0.00373	0.00760	0.00132	0.00015	0.00031	0.00070	0.00013	0.00318	0.00115	0.00893	0.00083	0.00049	0.00065	0.00048	0.00027	0.00105	0.00172	0.00765	0.00039	0.00005	0.00015	0.00027	0.00007	0.08852	0.01430	0.27516	0.00556	0.00073	0.00164	0.00040	0.00037	0.00071	0.00095	0.00180	0.00015	0.00029	0.00033	0.00134	0.00024	0.00020	0.00010	0.00082	0.00138	0.00067	0.00065	0.00005	0.00007	0.00002	0.00003	0.00007	0.00019	0.00003
Node6	66	CCT	0.00006	0.00003	0.00007	0.00010	0.00005	0.00003	0.00001	0.00006	0.00000	0.00002	0.00000	0.00005	0.00000	0.00001	0.00000	0.00001	0.00001	0.00001	0.00001	0.00003	0.08523	0.04627	0.00645	0.86032	0.00001	0.00000	0.00000	0.00000	0.00001	0.00001	0.00001	0.00005	0.00002	0.00003	0.00002	0.00004	0.00003	0.00002	0.00000	0.00009	0.00000	0.00001	0.00000	0.00001	0.00000	0.00001	0.00001	0.00003	0.00000	0.00000	0.00012	0.00013	0.00001	0.00045	0.00000	0.00000	0.00000	0.00000	0.00000	0.00000	0.00001
Node6	67	CAT	0.04730	0.02911	0.04805	0.04431	0.01005	0.00922	0.00331	0.00804	0.00193	0.00563	0.00190	0.00667	0.02218	0.01109	0.00587	0.01697	0.02117	0.07964	0.01076	0.26621	0.00336	0.00222	0.00061	0.00290	0.00255	0.00151	0.00396	0.00167	0.00306	0.00564	0.00418	0.00710	0.12819	0.01684	0.07383	0.01288	0.00246	0.00311	0.00041	0.00303	0.00123	0.00169	0.00129	0.00072	0.00365	0.00437	0.00895	0.00822	0.00476	0.00713	0.00390	0.00522	0.00102	0.00693	0.00097	0.00054	0.00086	0.00097	0.00271	0.00233	0.00365
Node6	68	CCA	0.02436	0.00707	0.03107	0.00584	0.01664	0.01392	0.00618	0.00647	0.00084	0.00531	0.00115	0.00240	0.00619	0.00919	0.00201	0.00472	0.00582	0.00161	0.00465	0.00132	0.22997	0.08985	0.06834	0.08066	0.00096	0.00094	0.00313	0.00027	0.00174	0.00496	0.00499	0.00263	0.08637	0.01754	0.08176	0.00580	0.01481	0.01076	0.00186	0.00668	0.00198	0.00292	0.00223	0.00057	0.02512	0.01210	0.03317	0.01248	0.00070	0.00029	0.01047	0.01081	0.00253	0.00812	0.00083	0.00027	0.00039	0.00053	0.00136	0.00175	0.00055
Node6	69	ATC	0.01738	0.03046	0.03643	0.01943	0.01030	0.03863	0.01171	0.01012	0.00049	0.01287	0.00193	0.00469	0.02381	0.13404	0.01406	0.09681	0.00161	0.00362	0.00608	0.00217	0.00117	0.00553	0.00143	0.00203	0.00028	0.00167	0.00300	0.00021	0.00262	0.02486	0.01953	0.01033	0.02528	0.06980	0.08738	0.02553	0.00256	0.01821	0.00202	0.00399	0.00095	0.00498	0.00247	0.00080	0.01241	0.04067	0.08497	0.02547	0.00295	0.00096	0.00196	0.00860	0.00189	0.00366	0.00237	0.00080	0.00091	0.00121	0.00634	0.00949	0.00207
Node6	70	TAC	0.01209	0.01709	0.02673	0.00881	0.00585	0.01799	0.00586	0.00346	0.00061	0.00647	0.00189	0.00174	0.00470	0.03490	0.01357	0.00944	0.02902	0.02837	0.03919	0.01185	0.00090	0.00310	0.00067	0.00088	0.00103	0.00272	0.00341	0.00044	0.00265	0.03013	0.02554	0.00847	0.00474	0.00724	0.01674	0.00155	0.00252	0.00993	0.00106	0.00170	0.00055	0.00225	0.00099	0.00026	0.00955	0.03305	0.05817	0.01218	0.30212	0.05685	0.00261	0.00897	0.00178	0.00342	0.00690	0.00578	0.00201	0.00100	0.06576	0.00870	0.01206
Node6	71	AAG	0.15160	0.14152	0.50504	0.17762	0.00023	0.00034	0.00018	0.00016	0.00622	0.00139	0.00920	0.00081	0.00000	0.00000	0.00001	0.00000	0.00031	0.00021	0.00055	0.00025	0.00000	0.00001	0.00000	0.00001	0.00013	0.00035	0.00066	0.00014	0.00000	0.00000	0.00000	0.00000	0.00032	0.00082	0.00103	0.00039	0.00000	0.00003	0.00000	0.00001	0.00002	0.00004	0.00007	0.00001	0.00000	0.00000	0.00000	0.00000	0.00000	0.00000	0.00005	0.00010	0.00005	0.00007	0.00000	0.00000	0.00000	0.00000	0.00000	0.00000	0.00000
Node6	72	GTG	0.00004	0.00001	0.00045	0.00000	0.00004	0.00051	0.00051	0.00003	0.00000	0.00002	0.00012	0.00000	0.00258	0.10036	0.00237	0.00741	0.00000	0.00001	0.00004	0.00000	0.00000	0.00001	0.00000	0.00000	0.00000	0.00002	0.00012	0.00000	0.00011	0.00333	0.00622	0.00031	0.00000	0.00000	0.00007	0.00000	0.00001	0.00029	0.00007	0.00001	0.00000	0.00000	0.00000	0.00000	0.01248	0.10090	0.74438	0.01344	0.00006	0.00000	0.00000	0.00001	0.00001	0.00000	0.00004	0.00001	0.00000	0.00002	0.00247	0.00098	0.00011
Node6	73	AAG	0.08501	0.13525	0.16331	0.08697	0.03958	0.09264	0.04205	0.02475	0.04366	0.12950	0.04033	0.04158	0.00012	0.00029	0.00115	0.00009	0.00172	0.00192	0.00458	0.00090	0.00007	0.00039	0.00005	0.00009	0.00381	0.00609	0.01823	0.00202	0.00005	0.00041	0.00018	0.00011	0.00082	0.00281	0.00331	0.00049	0.00015	0.00189	0.00014	0.00017	0.00013	0.00056	0.00035	0.00004	0.00006	0.00023	0.00032	0.00007	0.00009	0.00003	0.00371	0.01082	0.00283	0.00374	0.00009	0.00001	0.00003	0.00003	0.00003	0.00012	0.00001
Node6	74	GTG	0.00002	0.00002	0.00012	0.00001	0.00005	0.00047	0.00047	0.00005	0.00000	0.00002	0.00001	0.00000	0.00614	0.10115	0.00576	0.02226	0.00000	0.00004	0.00007	0.00001	0.00000	0.00002	0.00001	0.00000	0.00000	0.00001	0.00004	0.00000	0.00766	0.07749	0.10626	0.03112	0.00003	0.00001	0.00025	0.00000	0.00003	0.00043	0.00011	0.00003	0.00000	0.00000	0.00001	0.00000	0.02589	0.10819	0.38960	0.04013	0.00076	0.00009	0.00001	0.00002	0.00001	0.00001	0.00009	0.00003	0.00002	0.00192	0.00349	0.06918	0.00039
Node6	75	AAG	0.38451	0.00276	0.40710	0.00447	0.00031	0.00030	0.00025	0.00014	0.03702	0.00120	0.05284	0.00091	0.00002	0.00002	0.00012	0.00001	0.00209	0.00110	0.00226	0.00186	0.00004	0.00004	0.00002	0.00003	0.01336	0.01563	0.03369	0.02685	0.00002	0.00002	0.00005	0.00003	0.00091	0.00022	0.00278	0.00009	0.00008	0.00012	0.00006	0.00007	0.00116	0.00058	0.00167	0.00012	0.00002	0.00001	0.00008	0.00002	0.00051	0.00165	0.00023	0.00014	0.00011	0.00014	0.00001	0.00004	0.00001	0.00001	0.00002	0.00005	0.00003
Node6	76	CAC	0.00004	0.00043	0.00012	0.00023	0.00000	0.00002	0.00000	0.00000	0.00000	0.00003	0.00000	0.00001	0.00000	0.00000	0.00000	0.00000	0.00003	0.52635	0.00017	0.47069	0.00000	0.00000	0.00000	0.00000	0.00002	0.00087	0.00016	0.00006	0.00000	0.00000	0.00000	0.00000	0.00001	0.00048	0.00006	0.00016	0.00000	0.00000	0.00000	0.00000	0.00000	0.00000	0.00000	0.00000	0.00000	0.00000	0.00000	0.00000	0.00003	0.00001	0.00000	0.00001	0.00000	0.00000	0.00000	0.00000	0.00000	0.00000	0.00000	0.00000	0.00000
Node6	77	GAT	0.00104	0.01606	0.00216	0.01704	0.00007	0.00023	0.00010	0.00009	0.00000	0.00068	0.00004	0.00036	0.00000	0.00000	0.00009	0.00000	0.00023	0.00009	0.00078	0.00008	0.00000	0.00001	0.00000	0.00000	0.00000	0.00001	0.00004	0.00000	0.00000	0.00000	0.00000	0.00000	0.04776	0.18385	0.11713	0.61160	0.00001	0.00007	0.00001	0.00001	0.00001	0.00005	0.00006	0.00001	0.00000	0.00000	0.00000	0.00000	0.00000	0.00000	0.00003	0.00009	0.00004	0.00006	0.00000	0.00000	0.00000	0.00000	0.00000	0.00000	0.00000
Node6	78	GAC	0.00552	0.01583	0.02349	0.00750	0.00164	0.01651	0.00479	0.00215	0.00005	0.00847	0.00061	0.00156	0.00027	0.00325	0.00303	0.00088	0.00080	0.00331	0.00763	0.00105	0.01713	0.13243	0.19824	0.03139	0.00011	0.00199	0.00309	0.00008	0.00157	0.01890	0.01427	0.00691	0.00875	0.21671	0.08267	0.06960	0.00065	0.01378	0.00322	0.00093	0.00042	0.00532	0.00300	0.00032	0.00072	0.00408	0.00877	0.00138	0.00090	0.00015	0.00302	0.01473	0.00546	0.00530	0.00045	0.00044	0.00011	0.00051	0.00166	0.01220	0.00031
Node6	79	CGA	0.00000	0.00000	0.00001	0.00000	0.00000	0.00000	0.00000	0.00000	0.00022	0.00000	0.00016	0.00000	0.00000	0.00000	0.00000	0.00000	0.00000	0.00000	0.00000	0.00000	0.00000	0.00000	0.00000	0.00000	0.91891	0.00541	0.06733	0.00795	0.00000	0.00000	0.00000	0.00000	0.00000	0.00000	0.00000	0.00000	0.00000	0.00000	0.00000	0.00000	0.00000	0.00000	0.00000	0.00000	0.00000	0.00000	0.00000	0.00000	0.00000	0.00000	0.00000	0.00000	0.00000	0.00000	0.00000	0.00000	0.00000	0.00000	0.00000	0.00000	0.00000
Node6	80	GTC	0.00000	0.00000	0.00000	0.00000	0.00002	0.00016	0.00007	0.00002	0.00000	0.00000	0.00000	0.00000	0.01730	0.20528	0.00020	0.04178	0.00000	0.00000	0.00000	0.00000	0.00000	0.00003	0.00001	0.00000	0.00000	0.00000	0.00000	0.00000	0.00007	0.00138	0.00094	0.00030	0.00000	0.00000	0.00000	0.00000	0.00001	0.00009	0.00001	0.00001	0.00000	0.00000	0.00000	0.00000	0.06156	0.32380	0.24828	0.09848	0.00000	0.00000	0.00000	0.00000	0.00000	0.00000	0.00001	0.00000	0.00000	0.00001	0.00003	0.00012	0.00000
Node6	81	GAG	0.00107	0.00233	0.00542	0.00071	0.00245	0.02343	0.01249	0.00223	0.00000	0.00344	0.00012	0.00026	0.00000	0.00000	0.00001	0.00000	0.00058	0.00019	0.02884	0.00002	0.00000	0.00007	0.00005	0.00000	0.00000	0.00019	0.00065	0.00000	0.00000	0.00000	0.00000	0.00000	0.08330	0.09368	0.72834	0.00750	0.00002	0.00074	0.00012	0.00001	0.00000	0.00010	0.00006	0.00000	0.00000	0.00002	0.00003	0.00000	0.00000	0.00000	0.00009	0.00089	0.00041	0.00011	0.00000	0.00000	0.00000	0.00000	0.00000	0.00000	0.00000
Node6	82	CTA	0.00000	0.00000	0.00000	0.00000	0.00000	0.00000	0.00000	0.00000	0.00000	0.00000	0.00000	0.00000	0.00009	0.00064	0.00038	0.00018	0.00000	0.00000	0.00000	0.00000	0.00000	0.00000	0.00000	0.00000	0.00000	0.00000	0.00000	0.00000	0.67151	0.06341	0.07287	0.07307	0.00000	0.00000	0.00000	0.00000	0.00000	0.00000	0.00000	0.00000	0.00000	0.00000	0.00000	0.00000	0.00001	0.00007	0.00011	0.00002	0.00005	0.00000	0.00000	0.00000	0.00000	0.00000	0.00000	0.00000	0.00000	0.00761	0.04649	0.03989	0.02356
Node6	83	GTT	0.00001	0.00000	0.00002	0.00000	0.00010	0.00014	0.00013	0.00008	0.00000	0.00000	0.00000	0.00000	0.00328	0.00786	0.00017	0.00523	0.00000	0.00000	0.00001	0.00000	0.00003	0.00005	0.00003	0.00004	0.00000	0.00000	0.00001	0.00000	0.00018	0.00086	0.00101	0.00061	0.00003	0.00000	0.00007	0.00000	0.00017	0.00018	0.00004	0.00017	0.00000	0.00000	0.00000	0.00000	0.27341	0.06022	0.16593	0.47948	0.00000	0.00000	0.00000	0.00001	0.00000	0.00000	0.00001	0.00000	0.00001	0.00005	0.00002	0.00031	0.00001
Node6	84	GGC	0.00000	0.00009	0.00001	0.00001	0.00000	0.00003	0.00000	0.00000	0.00000	0.00029	0.00000	0.00001	0.00000	0.00000	0.00000	0.00000	0.00000	0.00001	0.00000	0.00000	0.00001	0.00079	0.00010	0.00001	0.00000	0.00000	0.00001	0.00000	0.00000	0.00001	0.00000	0.00000	0.00000	0.00010	0.00001	0.00000	0.00000	0.00043	0.00002	0.00001	0.00246	0.96865	0.01339	0.01340	0.00000	0.00000	0.00000	0.00000	0.00000	0.00000	0.00000	0.00011	0.00001	0.00000	0.00000	0.00000	0.00000	0.00000	0.00000	0.00000	0.00000
Node6	85	TCC	0.00000	0.00001	0.00000	0.00000	0.00000	0.00014	0.00001	0.00000	0.00000	0.08143	0.00000	0.00065	0.00000	0.00000	0.00000	0.00000	0.00000	0.00000	0.00000	0.00000	0.00000	0.00000	0.00000	0.00000	0.00000	0.00000	0.00000	0.00000	0.00000	0.00000	0.00000	0.00000	0.00000	0.00000	0.00000	0.00000	0.00000	0.00003	0.00000	0.00000	0.00000	0.00000	0.00000	0.00000	0.00000	0.00000	0.00000	0.00000	0.00000	0.00000	0.00189	0.88987	0.01530	0.01066	0.00000	0.00000	0.00000	0.00000	0.00000	0.00000	0.00000
Node6	86	ACC	0.00716	0.04325	0.01905	0.02465	0.07992	0.51783	0.07409	0.19839	0.00007	0.01556	0.00026	0.00393	0.00002	0.00015	0.00011	0.00004	0.00013	0.00045	0.00043	0.00014	0.00002	0.00015	0.00002	0.00005	0.00001	0.00031	0.00015	0.00001	0.00000	0.00007	0.00001	0.00001	0.00025	0.00212	0.00095	0.00035	0.00005	0.00074	0.00004	0.00012	0.00002	0.00021	0.00005	0.00002	0.00002	0.00020	0.00011	0.00006	0.00004	0.00001	0.00094	0.00456	0.00095	0.00162	0.00006	0.00000	0.00001	0.00000	0.00002	0.00001	0.00000
Node6	87	GAC	0.05914	0.04039	0.18528	0.02339	0.01043	0.03518	0.01242	0.01217	0.00025	0.01505	0.00221	0.00393	0.00001	0.00004	0.00009	0.00001	0.00106	0.00084	0.00536	0.00041	0.00011	0.00055	0.00022	0.00014	0.00006	0.00115	0.00210	0.00004	0.00000	0.00002	0.00002	0.00001	0.05399	0.27095	0.16354	0.08753	0.00016	0.00159	0.00027	0.00025	0.00010	0.00070	0.00051	0.00005	0.00003	0.00008	0.00018	0.00004	0.00003	0.00001	0.00104	0.00401	0.00140	0.00142	0.00001	0.00000	0.00000	0.00000	0.00001	0.00001	0.00000
Node6	88	AGC	0.00190	0.09324	0.01231	0.01802	0.00300	0.04579	0.02767	0.00218	0.00003	0.52441	0.00071	0.02816	0.00000	0.00001	0.00005	0.00000	0.00010	0.00059	0.00286	0.00007	0.00001	0.00024	0.00010	0.00001	0.00001	0.00026	0.00066	0.00000	0.00000	0.00001	0.00001	0.00000	0.00581	0.04360	0.08662	0.00255	0.00015	0.00618	0.00041	0.00015	0.00203	0.02464	0.02353	0.00096	0.00000	0.00006	0.00007	0.00001	0.00001	0.00000	0.00156	0.01965	0.01753	0.00198	0.00005	0.00000	0.00001	0.00000	0.00000	0.00000	0.00000
Node6	89	AAG	0.02602	0.00000	0.96921	0.00000	0.00000	0.00000	0.00000	0.00000	0.00004	0.00000	0.00211	0.00000	0.00000	0.00000	0.00000	0.00000	0.00000	0.00000	0.00003	0.00000	0.00000	0.00000	0.00000	0.00000	0.00002	0.00013	0.00239	0.00001	0.00000	0.00000	0.00000	0.00000	0.00000	0.00000	0.00003	0.00000	0.00000	0.00000	0.00000	0.00000	0.00000	0.00000	0.00000	0.00000	0.00000	0.00000	0.00000	0.00000	0.00000	0.00000	0.00000	0.00000	0.00000	0.00000	0.00000	0.00000	0.00000	0.00000	0.00000	0.00000	0.00000
Node6	90	GAC	0.00122	0.00921	0.00555	0.00338	0.00031	0.00290	0.00152	0.00028	0.00000	0.00217	0.00010	0.00025	0.00000	0.00000	0.00008	0.00000	0.00009	0.00011	0.00208	0.00003	0.00000	0.00004	0.00003	0.00000	0.00000	0.00007	0.00024	0.00000	0.00000	0.00000	0.00000	0.00000	0.03398	0.46396	0.34852	0.12266	0.00001	0.00022	0.00006	0.00001	0.00001	0.00011	0.00010	0.00000	0.00000	0.00001	0.00001	0.00000	0.00000	0.00000	0.00004	0.00039	0.00017	0.00006	0.00000	0.00000	0.00000	0.00000	0.00000	0.00000	0.00000
Node6	91	AAC	0.00062	0.59429	0.00090	0.26662	0.00045	0.00305	0.00040	0.00078	0.00002	0.03206	0.00006	0.01704	0.00001	0.00005	0.00008	0.00001	0.00009	0.00966	0.00015	0.00358	0.00000	0.00009	0.00000	0.00002	0.00000	0.00007	0.00001	0.00001	0.00000	0.00008	0.00001	0.00002	0.00006	0.00151	0.00012	0.00036	0.00001	0.00040	0.00000	0.00005	0.00003	0.00028	0.00003	0.00003	0.00000	0.00004	0.00001	0.00001	0.03773	0.01580	0.00068	0.00573	0.00054	0.00240	0.00020	0.00003	0.00006	0.00000	0.00291	0.00001	0.00073
Node6	92	AAC	0.00000	0.97993	0.00000	0.01987	0.00000	0.00000	0.00000	0.00000	0.00000	0.00014	0.00000	0.00002	0.00000	0.00000	0.00000	0.00000	0.00000	0.00000	0.00000	0.00000	0.00000	0.00000	0.00000	0.00000	0.00000	0.00000	0.00000	0.00000	0.00000	0.00000	0.00000	0.00000	0.00000	0.00002	0.00000	0.00000	0.00000	0.00000	0.00000	0.00000	0.00000	0.00000	0.00000	0.00000	0.00000	0.00000	0.00000	0.00000	0.00000	0.00000	0.00000	0.00000	0.00000	0.00000	0.00000	0.00000	0.00000	0.00000	0.00000	0.00000	0.00000
Node6	93	ATC	0.00000	0.00000	0.00000	0.00000	0.00000	0.00001	0.00000	0.00000	0.00000	0.00000	0.00000	0.00000	0.00570	0.80421	0.00014	0.16311	0.00000	0.00000	0.00000	0.00000	0.00000	0.00000	0.00000	0.00000	0.00000	0.00000	0.00000	0.00000	0.00011	0.00299	0.00283	0.00071	0.00000	0.00000	0.00000	0.00000	0.00000	0.00000	0.00000	0.00000	0.00000	0.00000	0.00000	0.00000	0.00056	0.00745	0.00866	0.00290	0.00000	0.00000	0.00000	0.00000	0.00000	0.00000	0.00000	0.00000	0.00000	0.00003	0.00003	0.00055	0.00000
Node6	94	TCC	0.00000	0.00000	0.00000	0.00000	0.00000	0.00003	0.00000	0.00000	0.00000	0.00042	0.00000	0.00000	0.00000	0.00000	0.00000	0.00000	0.00000	0.00000	0.00000	0.00000	0.00000	0.00000	0.00000	0.00000	0.00000	0.00000	0.00000	0.00000	0.00000	0.00000	0.00000	0.00000	0.00000	0.00000	0.00000	0.00000	0.00000	0.00001	0.00000	0.00000	0.00000	0.00000	0.00000	0.00000	0.00000	0.00000	0.00000	0.00000	0.00000	0.00000	0.00326	0.96384	0.02536	0.00706	0.00000	0.00000	0.00000	0.00000	0.00000	0.00000	0.00000
Node6	95	ATC	0.00000	0.00000	0.00000	0.00000	0.00000	0.00002	0.00000	0.00000	0.00000	0.00000	0.00000	0.00000	0.01404	0.71551	0.00060	0.17949	0.00000	0.00000	0.00000	0.00000	0.00000	0.00000	0.00000	0.00000	0.00000	0.00000	0.00000	0.00000	0.00198	0.04029	0.02061	0.01056	0.00000	0.00000	0.00000	0.00000	0.00000	0.00001	0.00000	0.00000	0.00000	0.00000	0.00000	0.00000	0.00035	0.00442	0.00524	0.00098	0.00000	0.00000	0.00000	0.00000	0.00000	0.00000	0.00000	0.00000	0.00000	0.00128	0.00016	0.00442	0.00002
Node6	96	CTC	0.00000	0.00000	0.00000	0.00000	0.00000	0.00001	0.00001	0.00000	0.00000	0.00000	0.00000	0.00000	0.00017	0.01475	0.00062	0.00117	0.00000	0.00000	0.00000	0.00000	0.00000	0.00000	0.00000	0.00000	0.00000	0.00000	0.00000	0.00000	0.01670	0.49449	0.35165	0.05480	0.00000	0.00000	0.00000	0.00000	0.00000	0.00002	0.00000	0.00000	0.00000	0.00000	0.00000	0.00000	0.00043	0.00909	0.01421	0.00081	0.00000	0.00000	0.00000	0.00000	0.00000	0.00000	0.00000	0.00000	0.00000	0.00085	0.00037	0.03981	0.00001
Node6	97	CTG	0.00000	0.00000	0.00000	0.00000	0.00000	0.00000	0.00000	0.00000	0.00000	0.00000	0.00000	0.00000	0.00000	0.00007	0.00004	0.00001	0.00000	0.00000	0.00000	0.00000	0.00000	0.00000	0.00000	0.00000	0.00000	0.00000	0.00000	0.00000	0.00509	0.01394	0.74547	0.00491	0.00000	0.00000	0.00000	0.00000	0.00000	0.00000	0.00000	0.00000	0.00000	0.00000	0.00000	0.00000	0.00000	0.00001	0.00003	0.00000	0.00000	0.00000	0.00000	0.00000	0.00000	0.00000	0.00000	0.00000	0.00000	0.00042	0.00001	0.22999	0.00000
Node6	98	AGG	0.08479	0.00180	0.36388	0.00223	0.00064	0.00109	0.00103	0.00054	0.01515	0.00534	0.38970	0.00876	0.00009	0.00012	0.00169	0.00007	0.00049	0.00050	0.00323	0.00051	0.00002	0.00004	0.00003	0.00004	0.00779	0.00571	0.09151	0.00190	0.00006	0.00022	0.00039	0.00019	0.00023	0.00014	0.00229	0.00005	0.00002	0.00014	0.00008	0.00007	0.00003	0.00007	0.00028	0.00001	0.00003	0.00007	0.00036	0.00005	0.00016	0.00012	0.00035	0.00045	0.00032	0.00041	0.00002	0.00358	0.00001	0.00005	0.00007	0.00093	0.00004
Node6	99	GAT	0.00018	0.00608	0.00024	0.00746	0.00001	0.00007	0.00000	0.00004	0.00000	0.00021	0.00000	0.00014	0.00000	0.00000	0.00000	0.00000	0.00003	0.00012	0.00005	0.00014	0.00000	0.00001	0.00000	0.00001	0.00000	0.00001	0.00000	0.00000	0.00000	0.00000	0.00000	0.00000	0.00142	0.31368	0.00343	0.66625	0.00000	0.00002	0.00000	0.00000	0.00001	0.00004	0.00001	0.00001	0.00000	0.00000	0.00000	0.00000	0.00006	0.00011	0.00001	0.00006	0.00001	0.00006	0.00000	0.00000	0.00000	0.00000	0.00000	0.00000	0.00000
Node6	100	GTG	0.00000	0.00000	0.00000	0.00000	0.00001	0.00007	0.00008	0.00001	0.00000	0.00000	0.00000	0.00000	0.00075	0.01943	0.00032	0.00225	0.00000	0.00000	0.00000	0.00000	0.00000	0.00000	0.00000	0.00000	0.00000	0.00000	0.00000	0.00000	0.00021	0.00423	0.01007	0.00064	0.00000	0.00000	0.00000	0.00000	0.00007	0.00077	0.00032	0.00007	0.00000	0.00000	0.00000	0.00000	0.05713	0.24985	0.62092	0.03189	0.00000	0.00000	0.00000	0.00000	0.00000	0.00000	0.00002	0.00000	0.00000	0.00003	0.00006	0.00078	0.00000
Node6	101	GAG	0.00008	0.00032	0.00068	0.00009	0.00004	0.00045	0.00055	0.00002	0.00000	0.00028	0.00002	0.00002	0.00000	0.00000	0.00000	0.00000	0.00002	0.00002	0.00038	0.00000	0.00000	0.00001	0.00001	0.00000	0.00000	0.00001	0.00007	0.00000	0.00000	0.00000	0.00000	0.00000	0.03794	0.06844	0.88176	0.00846	0.00000	0.00010	0.00002	0.00000	0.00000	0.00002	0.00002	0.00000	0.00000	0.00000	0.00001	0.00000	0.00000	0.00000	0.00001	0.00007	0.00005	0.00001	0.00000	0.00000	0.00000	0.00000	0.00000	0.00000	0.00000
Node6	102	TTT	0.00000	0.00000	0.00000	0.00000	0.00000	0.00000	0.00000	0.00000	0.00000	0.00000	0.00000	0.00000	0.00000	0.00000	0.00000	0.00000	0.00000	0.00000	0.00000	0.00000	0.00000	0.00000	0.00000	0.00000	0.00000	0.00000	0.00000	0.00000	0.00000	0.00005	0.00001	0.00001	0.00000	0.00000	0.00000	0.00000	0.00000	0.00000	0.00000	0.00000	0.00000	0.00000	0.00000	0.00000	0.00000	0.00000	0.00000	0.00000	0.00005	0.00001	0.00000	0.00000	0.00000	0.00000	0.00000	0.00000	0.00000	0.00000	0.42491	0.00001	0.57494
Node6	103	GAG	0.00115	0.00573	0.00357	0.00293	0.00021	0.00150	0.00062	0.00018	0.00001	0.15752	0.00022	0.04297	0.00000	0.00000	0.00000	0.00000	0.00017	0.00011	0.00173	0.00003	0.00000	0.00007	0.00001	0.00001	0.00001	0.00007	0.00038	0.00000	0.00000	0.00000	0.00000	0.00000	0.18836	0.08018	0.48501	0.02012	0.00001	0.00062	0.00003	0.00003	0.00004	0.00038	0.00028	0.00003	0.00000	0.00000	0.00000	0.00000	0.00000	0.00000	0.00044	0.00314	0.00136	0.00073	0.00000	0.00000	0.00000	0.00000	0.00000	0.00000	0.00000
Node6	104	GAT	0.00000	0.00001	0.00000	0.00000	0.00000	0.00000	0.00000	0.00000	0.00000	0.00000	0.00000	0.00000	0.00000	0.00000	0.00000	0.00000	0.00000	0.00000	0.00000	0.00000	0.00000	0.00000	0.00000	0.00000	0.00000	0.00000	0.00000	0.00000	0.00000	0.00000	0.00000	0.00000	0.00000	0.29906	0.00003	0.70090	0.00000	0.00000	0.00000	0.00000	0.00000	0.00000	0.00000	0.00000	0.00000	0.00000	0.00000	0.00000	0.00000	0.00000	0.00000	0.00000	0.00000	0.00000	0.00000	0.00000	0.00000	0.00000	0.00000	0.00000	0.00000
Node6	105	ACC	0.00035	0.00184	0.00172	0.00040	0.04377	0.26383	0.17157	0.02283	0.00000	0.03242	0.00003	0.00246	0.00001	0.00007	0.00005	0.00001	0.00005	0.00013	0.00112	0.00001	0.00003	0.00056	0.00016	0.00003	0.00000	0.00015	0.00020	0.00000	0.00000	0.00004	0.00002	0.00000	0.00131	0.00251	0.01184	0.00011	0.01094	0.25706	0.01507	0.00743	0.00001	0.00037	0.00013	0.00001	0.00004	0.00042	0.00053	0.00004	0.00001	0.00000	0.01044	0.09608	0.02774	0.01390	0.00011	0.00000	0.00001	0.00000	0.00001	0.00001	0.00000
Node6	106	GGC	0.00000	0.00000	0.00000	0.00000	0.00000	0.00000	0.00000	0.00000	0.00000	0.00000	0.00000	0.00000	0.00000	0.00000	0.00000	0.00000	0.00000	0.00000	0.00000	0.00000	0.00000	0.00000	0.00000	0.00000	0.00000	0.00000	0.00000	0.00000	0.00000	0.00000	0.00000	0.00000	0.00000	0.00000	0.00000	0.00000	0.00000	0.00000	0.00000	0.00000	0.06790	0.72643	0.17698	0.02868	0.00000	0.00000	0.00000	0.00000	0.00000	0.00000	0.00000	0.00000	0.00000	0.00000	0.00000	0.00000	0.00000	0.00000	0.00000	0.00000	0.00000
Node6	107	AGG	0.03312	0.00048	0.08755	0.00029	0.00028	0.00030	0.00025	0.00008	0.23691	0.00051	0.38098	0.00016	0.00000	0.00000	0.00001	0.00000	0.00016	0.00006	0.00098	0.00003	0.00004	0.00008	0.00011	0.00001	0.05995	0.05352	0.12124	0.01510	0.00000	0.00000	0.00000	0.00000	0.00115	0.00027	0.00605	0.00004	0.00001	0.00003	0.00001	0.00000	0.00001	0.00001	0.00005	0.00000	0.00000	0.00000	0.00001	0.00000	0.00000	0.00000	0.00003	0.00004	0.00003	0.00001	0.00000	0.00000	0.00000	0.00000	0.00000	0.00000	0.00000
Node6	108	TAC	0.00000	0.00000	0.00000	0.00000	0.00000	0.00000	0.00000	0.00000	0.00000	0.00000	0.00000	0.00000	0.00000	0.00000	0.00000	0.00000	0.00000	0.00000	0.00000	0.00000	0.00000	0.00000	0.00000	0.00000	0.00000	0.00000	0.00000	0.00000	0.00000	0.00000	0.00000	0.00000	0.00000	0.00000	0.00000	0.00000	0.00000	0.00000	0.00000	0.00000	0.00000	0.00000	0.00000	0.00000	0.00000	0.00000	0.00000	0.00000	0.75606	0.24391	0.00000	0.00000	0.00000	0.00000	0.00000	0.00000	0.00000	0.00000	0.00002	0.00000	0.00000
Node6	109	ACC	0.00000	0.00000	0.00000	0.00000	0.00046	0.99084	0.00750	0.00085	0.00000	0.00003	0.00000	0.00000	0.00000	0.00016	0.00000	0.00000	0.00000	0.00000	0.00000	0.00000	0.00000	0.00000	0.00000	0.00000	0.00000	0.00000	0.00000	0.00000	0.00000	0.00001	0.00000	0.00000	0.00000	0.00000	0.00000	0.00000	0.00000	0.00001	0.00000	0.00000	0.00000	0.00000	0.00000	0.00000	0.00000	0.00010	0.00000	0.00000	0.00000	0.00000	0.00000	0.00002	0.00000	0.00000	0.00000	0.00000	0.00000	0.00000	0.00000	0.00000	0.00000
Node6	110	TGC	0.00000	0.00000	0.00000	0.00000	0.00000	0.00000	0.00000	0.00000	0.00000	0.00000	0.00000	0.00000	0.00000	0.00000	0.00000	0.00000	0.00000	0.00000	0.00000	0.00000	0.00000	0.00000	0.00000	0.00000	0.00000	0.00000	0.00000	0.00000	0.00000	0.00000	0.00000	0.00000	0.00000	0.00000	0.00000	0.00000	0.00000	0.00000	0.00000	0.00000	0.00000	0.00000	0.00000	0.00000	0.00000	0.00000	0.00000	0.00000	0.00000	0.00000	0.00000	0.00000	0.00000	0.00000	0.90936	0.00000	0.09064	0.00000	0.00000	0.00000	0.00000
Node6	111	TTT	0.00004	0.00011	0.00006	0.00013	0.00002	0.00019	0.00003	0.00009	0.00000	0.00003	0.00000	0.00002	0.00063	0.00417	0.00295	0.00334	0.00003	0.05035	0.00007	0.07580	0.00000	0.00002	0.00000	0.00001	0.00000	0.00002	0.00002	0.00001	0.00343	0.02100	0.01226	0.02059	0.00001	0.00001	0.00002	0.00000	0.00000	0.00009	0.00000	0.00003	0.00000	0.00000	0.00000	0.00000	0.00019	0.00144	0.00140	0.00125	0.01197	0.00704	0.00001	0.00008	0.00001	0.00008	0.00008	0.00020	0.00007	0.00096	0.28683	0.00742	0.48539
Node6	112	GTC	0.00000	0.00000	0.00000	0.00000	0.00000	0.00004	0.00002	0.00000	0.00000	0.00000	0.00000	0.00000	0.00001	0.00138	0.00001	0.00004	0.00000	0.00000	0.00000	0.00000	0.00000	0.00000	0.00000	0.00000	0.00000	0.00000	0.00000	0.00000	0.00000	0.00006	0.00005	0.00000	0.00000	0.00000	0.00000	0.00000	0.00001	0.00131	0.00008	0.00001	0.00000	0.00000	0.00000	0.00000	0.00203	0.57349	0.41789	0.00352	0.00000	0.00000	0.00000	0.00000	0.00000	0.00000	0.00001	0.00000	0.00000	0.00000	0.00000	0.00000	0.00000
Node6	113	AAG	0.09488	0.00063	0.36648	0.00039	0.00016	0.00048	0.00030	0.00009	0.02679	0.00066	0.24947	0.00021	0.00001	0.00001	0.00012	0.00000	0.00032	0.00017	0.00205	0.00010	0.00001	0.00003	0.00002	0.00001	0.03178	0.04929	0.13062	0.04292	0.00001	0.00004	0.00004	0.00002	0.00010	0.00006	0.00103	0.00001	0.00001	0.00009	0.00003	0.00001	0.00000	0.00002	0.00003	0.00000	0.00000	0.00001	0.00005	0.00000	0.00001	0.00000	0.00006	0.00015	0.00009	0.00006	0.00000	0.00000	0.00000	0.00000	0.00000	0.00004	0.00000
Node6	114	AAT	0.00000	0.43154	0.00000	0.56842	0.00000	0.00000	0.00000	0.00000	0.00000	0.00001	0.00000	0.00001	0.00000	0.00000	0.00000	0.00000	0.00000	0.00000	0.00000	0.00000	0.00000	0.00000	0.00000	0.00000	0.00000	0.00000	0.00000	0.00000	0.00000	0.00000	0.00000	0.00000	0.00000	0.00001	0.00000	0.00001	0.00000	0.00000	0.00000	0.00000	0.00000	0.00000	0.00000	0.00000	0.00000	0.00000	0.00000	0.00000	0.00000	0.00000	0.00000	0.00000	0.00000	0.00000	0.00000	0.00000	0.00000	0.00000	0.00000	0.00000	0.00000
Node6	115	CCC	0.00000	0.00001	0.00005	0.00000	0.00000	0.00001	0.00000	0.00000	0.00000	0.00002	0.00000	0.00000	0.00000	0.00000	0.00000	0.00000	0.00000	0.00000	0.00001	0.00000	0.00788	0.96780	0.01468	0.00938	0.00000	0.00000	0.00001	0.00000	0.00000	0.00000	0.00000	0.00000	0.00001	0.00004	0.00004	0.00000	0.00000	0.00001	0.00000	0.00000	0.00000	0.00000	0.00000	0.00000	0.00000	0.00000	0.00000	0.00000	0.00000	0.00000	0.00000	0.00004	0.00000	0.00000	0.00000	0.00000	0.00000	0.00000	0.00000	0.00000	0.00000
Node6	116	AAG	0.44933	0.00000	0.55047	0.00000	0.00000	0.00000	0.00000	0.00000	0.00002	0.00000	0.00014	0.00000	0.00000	0.00000	0.00000	0.00000	0.00000	0.00000	0.00000	0.00000	0.00000	0.00000	0.00000	0.00000	0.00000	0.00000	0.00001	0.00000	0.00000	0.00000	0.00000	0.00000	0.00000	0.00000	0.00001	0.00000	0.00000	0.00000	0.00000	0.00000	0.00000	0.00000	0.00000	0.00000	0.00000	0.00000	0.00000	0.00000	0.00000	0.00000	0.00000	0.00000	0.00000	0.00000	0.00000	0.00000	0.00000	0.00000	0.00000	0.00000	0.00000
Node6	117	GAG	0.00000	0.00000	0.00001	0.00000	0.00000	0.00000	0.00000	0.00000	0.00000	0.00000	0.00000	0.00000	0.00000	0.00000	0.00000	0.00000	0.00000	0.00000	0.00000	0.00000	0.00000	0.00000	0.00000	0.00000	0.00000	0.00000	0.00000	0.00000	0.00000	0.00000	0.00000	0.00000	0.02951	0.00003	0.97044	0.00000	0.00000	0.00000	0.00000	0.00000	0.00000	0.00000	0.00000	0.00000	0.00000	0.00000	0.00000	0.00000	0.00000	0.00000	0.00000	0.00000	0.00000	0.00000	0.00000	0.00000	0.00000	0.00000	0.00000	0.00000	0.00000
Node6	118	AAG	0.06810	0.00003	0.93121	0.00003	0.00000	0.00000	0.00000	0.00000	0.00003	0.00000	0.00048	0.00000	0.00000	0.00000	0.00000	0.00000	0.00000	0.00000	0.00001	0.00000	0.00000	0.00000	0.00000	0.00000	0.00000	0.00001	0.00006	0.00000	0.00000	0.00000	0.00000	0.00000	0.00000	0.00000	0.00002	0.00000	0.00000	0.00000	0.00000	0.00000	0.00000	0.00000	0.00000	0.00000	0.00000	0.00000	0.00000	0.00000	0.00000	0.00000	0.00000	0.00000	0.00000	0.00000	0.00000	0.00000	0.00000	0.00000	0.00000	0.00000	0.00000
Node6	119	GAC	0.00034	0.02435	0.00116	0.01221	0.00001	0.00009	0.00001	0.00001	0.00000	0.00081	0.00001	0.00014	0.00000	0.00000	0.00000	0.00000	0.00001	0.00005	0.00010	0.00002	0.00000	0.00002	0.00000	0.00000	0.00000	0.00002	0.00001	0.00000	0.00000	0.00000	0.00000	0.00000	0.00083	0.66802	0.00640	0.28401	0.00000	0.00004	0.00000	0.00000	0.00006	0.00084	0.00023	0.00006	0.00000	0.00000	0.00000	0.00000	0.00000	0.00000	0.00001	0.00008	0.00002	0.00002	0.00000	0.00000	0.00000	0.00000	0.00000	0.00000	0.00000
Node6	120	GCC	0.00062	0.00030	0.00198	0.00019	0.00190	0.00694	0.00240	0.00197	0.00007	0.00236	0.00023	0.00084	0.00009	0.00065	0.00060	0.00021	0.00018	0.00023	0.00039	0.00009	0.00010	0.00050	0.00010	0.00017	0.00044	0.00264	0.00153	0.00022	0.00058	0.00520	0.00170	0.00307	0.00012	0.00014	0.00072	0.00002	0.07100	0.56598	0.04781	0.25513	0.00004	0.00033	0.00014	0.00003	0.00048	0.00148	0.00235	0.00078	0.00003	0.00001	0.00295	0.00534	0.00143	0.00291	0.00076	0.00000	0.00037	0.00009	0.00009	0.00097	0.00003
Node6	121	AAC	0.00121	0.89583	0.00353	0.08885	0.00018	0.00101	0.00037	0.00015	0.00001	0.00216	0.00007	0.00032	0.00000	0.00000	0.00000	0.00000	0.00024	0.00029	0.00334	0.00009	0.00000	0.00001	0.00000	0.00000	0.00000	0.00004	0.00004	0.00000	0.00000	0.00000	0.00000	0.00000	0.00006	0.00127	0.00030	0.00018	0.00000	0.00003	0.00000	0.00000	0.00001	0.00006	0.00001	0.00000	0.00000	0.00000	0.00000	0.00000	0.00000	0.00000	0.00003	0.00021	0.00005	0.00004	0.00000	0.00000	0.00000	0.00000	0.00000	0.00000	0.00000
Node6	122	CAC	0.00000	0.00000	0.00000	0.00000	0.00000	0.00000	0.00000	0.00000	0.00000	0.00000	0.00000	0.00000	0.00000	0.00000	0.00000	0.00000	0.00000	0.99687	0.00000	0.00313	0.00000	0.00000	0.00000	0.00000	0.00000	0.00000	0.00000	0.00000	0.00000	0.00000	0.00000	0.00000	0.00000	0.00000	0.00000	0.00000	0.00000	0.00000	0.00000	0.00000	0.00000	0.00000	0.00000	0.00000	0.00000	0.00000	0.00000	0.00000	0.00000	0.00000	0.00000	0.00000	0.00000	0.00000	0.00000	0.00000	0.00000	0.00000	0.00000	0.00000	0.00000
Node6	123	AGT	0.00010	0.03723	0.00008	0.17820	0.00018	0.00023	0.00004	0.00033	0.00000	0.03918	0.00000	0.72030	0.00000	0.00000	0.00000	0.00000	0.00002	0.00043	0.00001	0.00148	0.00000	0.00000	0.00000	0.00001	0.00000	0.00000	0.00000	0.00000	0.00000	0.00000	0.00000	0.00000	0.00001	0.00013	0.00001	0.00016	0.00000	0.00001	0.00000	0.00002	0.00001	0.00002	0.00000	0.00001	0.00000	0.00000	0.00000	0.00000	0.00000	0.00000	0.00203	0.00381	0.00045	0.01550	0.00000	0.00000	0.00000	0.00000	0.00000	0.00000	0.00000
Node6	124	GCC	0.00000	0.00000	0.00000	0.00000	0.00000	0.00000	0.00000	0.00000	0.00000	0.00000	0.00000	0.00000	0.00000	0.00000	0.00000	0.00000	0.00000	0.00000	0.00000	0.00000	0.00000	0.00000	0.00000	0.00000	0.00000	0.00000	0.00000	0.00000	0.00000	0.00000	0.00000	0.00000	0.00000	0.00000	0.00000	0.00000	0.00146	0.99161	0.00425	0.00262	0.00000	0.00003	0.00000	0.00000	0.00000	0.00000	0.00000	0.00000	0.00000	0.00000	0.00000	0.00002	0.00000	0.00000	0.00000	0.00000	0.00000	0.00000	0.00000	0.00000	0.00000
Node6	125	ACC	0.00000	0.00001	0.00001	0.00000	0.01195	0.92712	0.03039	0.02916	0.00000	0.00010	0.00000	0.00001	0.00001	0.00016	0.00001	0.00001	0.00000	0.00000	0.00000	0.00000	0.00000	0.00000	0.00000	0.00000	0.00000	0.00000	0.00000	0.00000	0.00000	0.00002	0.00000	0.00000	0.00000	0.00000	0.00000	0.00000	0.00000	0.00006	0.00000	0.00000	0.00000	0.00000	0.00000	0.00000	0.00001	0.00069	0.00009	0.00002	0.00000	0.00000	0.00001	0.00010	0.00002	0.00001	0.00000	0.00000	0.00000	0.00000	0.00000	0.00000	0.00000
Node6	126	ATC	0.00000	0.00000	0.00000	0.00000	0.00000	0.00004	0.00001	0.00000	0.00000	0.00000	0.00000	0.00000	0.01599	0.75589	0.00040	0.16514	0.00000	0.00000	0.00000	0.00000	0.00000	0.00000	0.00000	0.00000	0.00000	0.00000	0.00000	0.00000	0.00012	0.00472	0.00251	0.00093	0.00000	0.00000	0.00000	0.00000	0.00000	0.00001	0.00000	0.00000	0.00000	0.00000	0.00000	0.00000	0.00131	0.01434	0.01465	0.00544	0.00003	0.00000	0.00000	0.00000	0.00000	0.00000	0.00001	0.00000	0.00000	0.00005	0.01321	0.00041	0.00476
Node6	127	TTC	0.00001	0.00010	0.00003	0.00002	0.00097	0.01749	0.00146	0.00154	0.00000	0.00021	0.00000	0.00002	0.00047	0.00675	0.00125	0.00082	0.00000	0.00032	0.00001	0.00002	0.00000	0.00004	0.00000	0.00000	0.00000	0.00001	0.00000	0.00000	0.00009	0.00466	0.00166	0.00045	0.00000	0.00001	0.00001	0.00000	0.00001	0.00047	0.00001	0.00001	0.00000	0.00001	0.00000	0.00000	0.00016	0.00259	0.00173	0.00031	0.03930	0.00320	0.00007	0.00120	0.00008	0.00015	0.00019	0.00011	0.00003	0.00003	0.84602	0.00036	0.06552
Node6	128	CTC	0.00000	0.00000	0.00000	0.00000	0.00000	0.00000	0.00000	0.00000	0.00000	0.00000	0.00000	0.00000	0.00000	0.00006	0.00000	0.00000	0.00000	0.00000	0.00000	0.00000	0.00000	0.00000	0.00000	0.00000	0.00000	0.00000	0.00000	0.00000	0.00081	0.96399	0.01495	0.01933	0.00000	0.00000	0.00000	0.00000	0.00000	0.00000	0.00000	0.00000	0.00000	0.00000	0.00000	0.00000	0.00000	0.00001	0.00000	0.00000	0.00000	0.00000	0.00000	0.00000	0.00000	0.00000	0.00000	0.00000	0.00000	0.00001	0.00001	0.00082	0.00000
Node6	129	ACA	0.23408	0.00366	0.09116	0.00652	0.30624	0.03713	0.01850	0.04600	0.00192	0.00211	0.00102	0.00254	0.00407	0.00050	0.00117	0.00066	0.21143	0.00031	0.01319	0.00040	0.00021	0.00006	0.00002	0.00007	0.00074	0.00034	0.00077	0.00011	0.00015	0.00011	0.00007	0.00012	0.00266	0.00017	0.00155	0.00010	0.00128	0.00024	0.00004	0.00019	0.00002	0.00001	0.00001	0.00000	0.00122	0.00023	0.00055	0.00037	0.00003	0.00007	0.00334	0.00096	0.00024	0.00115	0.00001	0.00000	0.00001	0.00007	0.00001	0.00004	0.00001
Node6	130	GTG	0.00000	0.00000	0.00000	0.00000	0.00000	0.00000	0.00000	0.00000	0.00000	0.00000	0.00000	0.00000	0.00000	0.00017	0.00000	0.00001	0.00000	0.00000	0.00000	0.00000	0.00000	0.00000	0.00000	0.00000	0.00000	0.00000	0.00000	0.00000	0.00000	0.00000	0.00001	0.00000	0.00000	0.00000	0.00000	0.00000	0.00000	0.00000	0.00000	0.00000	0.00000	0.00000	0.00000	0.00000	0.00238	0.03434	0.96155	0.00153	0.00000	0.00000	0.00000	0.00000	0.00000	0.00000	0.00000	0.00000	0.00000	0.00000	0.00000	0.00000	0.00000
Node6	131	GTG	0.00000	0.00000	0.00000	0.00000	0.00000	0.00000	0.00000	0.00000	0.00000	0.00000	0.00000	0.00000	0.00005	0.00048	0.00000	0.00016	0.00000	0.00000	0.00000	0.00000	0.00000	0.00000	0.00000	0.00000	0.00000	0.00000	0.00000	0.00000	0.00000	0.00001	0.00001	0.00000	0.00000	0.00000	0.00000	0.00000	0.00000	0.00000	0.00000	0.00000	0.00000	0.00000	0.00000	0.00000	0.12270	0.13100	0.49169	0.25390	0.00000	0.00000	0.00000	0.00000	0.00000	0.00000	0.00000	0.00000	0.00000	0.00000	0.00000	0.00000	0.00000
Node6	132	GAT	0.00003	0.00074	0.00005	0.00114	0.00000	0.00002	0.00000	0.00002	0.00000	0.00004	0.00000	0.00004	0.00000	0.00000	0.00000	0.00000	0.00001	0.00026	0.00004	0.00057	0.00000	0.00000	0.00000	0.00000	0.00000	0.00000	0.00000	0.00000	0.00000	0.00000	0.00000	0.00000	0.00047	0.09685	0.00139	0.89825	0.00000	0.00001	0.00000	0.00000	0.00000	0.00001	0.00000	0.00000	0.00000	0.00000	0.00000	0.00000	0.00000	0.00000	0.00000	0.00001	0.00000	0.00002	0.00000	0.00000	0.00000	0.00000	0.00000	0.00000	0.00000
Node6	133	AAG	0.37851	0.00019	0.56236	0.00023	0.00004	0.00003	0.00003	0.00001	0.02132	0.00005	0.02210	0.00003	0.00000	0.00000	0.00005	0.00000	0.00338	0.00002	0.00511	0.00002	0.00000	0.00000	0.00000	0.00000	0.00148	0.00043	0.00315	0.00026	0.00000	0.00000	0.00000	0.00000	0.00029	0.00002	0.00082	0.00001	0.00000	0.00000	0.00000	0.00000	0.00000	0.00000	0.00001	0.00000	0.00000	0.00000	0.00000	0.00000	0.00000	0.00000	0.00001	0.00000	0.00000	0.00000	0.00000	0.00000	0.00000	0.00000	0.00000	0.00000	0.00000
[truncated: 709,402 more chars]
