# Supplementary material for: Sodium Channel β Subunits—An Additional Element in Animal Tetrodotoxin Resistance?
Source: Int J Mol Sci. 2024 Jan 25;25(3):1478. doi: 10.3390/ijms25031478 (PMC10855141; doi:10.3390/ijms25031478)
Supplement: Supplementary file 1 [file ijms-25-01478-s001.zip › CSUBST results/SCNB4/SCNB4_expanded_231024.fas.treefile]

(T_sirtalis:0.0204695540,((((((X_tropical:0.7064078916,B_bufo:0.7800749280)Node7:0.9959900678,((D_rerio:0.6154060085,E_electric:0.3262692655)Node9:0.1104648926,T_rubri:0.7137433520)Node8:1.1234310065)Node6:0.0198067768,(M_musculus:0.2934608380,H_sapiens:0.3618332297)Node10:0.5613165025)Node5:0.0000004866,G_gallus:0.9165862578)Node4:1.1383821152,A_carol:35.1644276240)Node3:0.0045007606,P_textilis:0.1554140813)Node2:0.0982379596,T_elegans:0.0202526503)Node1;
