# Supplementary material for: Sodium Channel β Subunits—An Additional Element in Animal Tetrodotoxin Resistance?
Source: Int J Mol Sci. 2024 Jan 25;25(3):1478. doi: 10.3390/ijms25031478 (PMC10855141; doi:10.3390/ijms25031478)
Supplement: Supplementary file 1 [file ijms-25-01478-s001.zip › mlc files/SCNB1/SCNB1_oneratio_nssites2_231024.mlc]

     12    603

G_gallus                        --- GGC TGC GTG GAG GTG GAT TCG GAG ACG GAG GCT GTG CTG GGA GCC CCA TTC AAA CTG CTG TGC ATC GCC TGC AAG CGG CGC AGT GAG ACC CCC GCA GAG GCT GAG GGG GAG TGG TTC TTC CGG GCT GAG GGA GCC CCC GAA TTC ACC AAG ATC CTT CAC TAC ACC GCA GAG GAG GGC GCC TGG GTG GCC CCG GGC CCT TTC GAA GGG CTG CTG TTC TGG AAT GGC TCC CGC GGC ACT CGG GAC ATT CAG GAC CTG TCC GTC CGT CTG TCG AAC GTG GGG CGG TCC CAC GCC GGG CTC TAC GTC TGC CGC CTG CGC CGG AAC CTC ACC TTT GAG GGC --- TAC ACC TAC AGC CTG GCC CGC AAT AAG AGC GTG AAG CTG GCC GTG GTG GAG AGC GAG CGC CGG GAC CTG GCG AGC ATC GTG TCG GAG GTG CTG ATG TAC GTC CTG ATC GTG CTG CTC ACC CTT TGG CTG GCG GCC GAA ATG CTG TAC TGC TAT AGG AAG GTG GCG GCC GCC TCC --- GCA CCG CCC CCG GAC AGC GCC TCC GAG TAC CTG GCC ATC ACC TCC GAG AGC AAG GAG AAC TGC GCG GGG GTG CAG GTG GCC GAG 
D_rerio                         GGA GCG TGT GTG GAG GTC GAC TCT GAC ACA GAG GCA GTG GCG GGA AAA GGC TTC AAA CTG ACC TGC ATC TCT TGC AAG ATG AGA GGA GAA GTG GTT GCC TCC GCC ACG GTG GAC TGG TGG TTC ATG GCC AAA GGC GAG AGT GAA TTC ACA CAC ATC TAC ACT TAT GCA --- GAA ATG ACA GCC AGC ATA ACA GAC GAG CGC TTT GAA GAC CGC CTG GCC TGG AAT GGC AGT AAA AAA ACA GAC GAC GTG CAG GAC GGC TCA ATT TAC ATC CTC AAC GTC ACC TTC AAT GAC ACC GGC ACC TTT CGA TGC TTC TTC GAC AGA ATC CTC ATC TTC CCC AAC --- TAT GAG TAC CAC ACC AAC GCC ACA AAG TTC ATC ACC ATC AGC GTA GTA GGA CAT GCA ACC CGA GGC ATG GCG TCC ATC TTG TCT GAG GTG ATG ATG TAC GTG TCC ATT ATC GGG CTG CAG TTG TGG CTG GTG GTG GAG ATG GTT TAC TGC TAC AGG AAG ATT GCA GCA GCC GGA GAG GAA GCG CTG AGA GAG AGC GAG GCG GAA TAT TTA GCT ATA ACC TCT GAG AGC AAA GAT AAC TGT GCA GGT GTA GCG GTG GCA GAA 
X_tropical                      --- GGG TGT GTG GAG GTG GAG TCA GAG ACG GAA GCT GTG GTG GGA CGT GAG TTT AAG ATC CGG TGC ATC TCG TGT AAG AAA AGA GGA GAG ACC AAA GCG ATT ACC TTT GTA GAA TGG TTC TTC AGG GCC AAA GCG GAC GAT GCA TTC AGA GTG ATA TAT TAC TAC CAG --- AAA GAT GCC CCA GAT ATC AAG GAT GAG CGC TAC TCT GGC CGC CTC TTG TGG AGC GGG AGC AAC CAC ACG GAA GAC CTA CAG GAC GTG TCG ATA CAG ATC ACG AAT GTC ACC GAG GAA GAC GAA GGA GAA TAC ATG TGT AAG GTC AAC CGA ACC CTC GAG TTT GAG AAC --- CAC TAC TAT AAC ATC AAC GTC AGC AAG TTT GTC CAG GTC ACG GTG GTT CCC AAA GCC AAT CGG GAC GTC GCT TCC ATA GTG TCG GAG ATT ATG ATG TAT GTC CTC ATT GTG GTC TTG ACA ATA TGG CTG GTG GCA GAG ATG GTA TAC TGT TAC AGG AAG ATA GCG GCA GCG GGG GAA GAG ACA GTG CTG GAA AAT GCG TCG GAC TAC TTA GCA ATA ACG TCT GAA ACT AAA GAC AAC TGC TTG GGC GTG CAA GCT CAG GAA 
T_elegans                       GGT GGC TGC GTG GAG GTG GAT GCA GAA ACA GAG GCT GTA GTC GGC CAC ACT TTC AAG ATC CGT TGT ATC TCA TGC AAG AAG CGC AGT GAA ACA GAG GCC GAG GCC TTT ACT GAA TGG TTC TTC AAA GAA GAA GGG ACC ACC GAA CTG GTC AAG ATT CTT CGC TAT GAT TTC TAT GAT AAG CTC TCT ATA TAC GAT CCT CGC TTT GAA GAT CTA GTG ATG TGG AAT GGT ACC AAG AAC ATT GCA GAT TTG CAG GAT GTC TCC ATT TTC ATC CTG AAC GTG ACT GAA GAA CAC AGA GGG GAG TAC ATC TGC AGT GTC AAC CGC ACC CTC CAT TAT GCC AAT GAA TTC TCC TAC AAC ATA ATG GTC AAC AAG ACC ATC CAC CTG TCT GTG GTT CAT AAA GGC AAT CGG GAT ATG GCA TCT ATT GTC TCC GAA ATC ATG ATG TAC GTC CTC ATC GTT GTC CTG ACC ATC TGG CTG GTA GCG GAG ATG ATC TAT TGC TAC AAG AAG ATC GCC GCA GCG ACA GAG GCA GCT GCT CAA GAA AAT GCC TCC GAA TAC TTG GCC ATC ACA TCG GAA AGT AAA GAA AAC TGC ACA GGG GTG CAG GTA GCT GAA 
T_sirtalis                      GGT GGC TGC GTG GAG GTG GAT GCA GAA ACA GAG GCT GTA GTT GGC CAT ACT TTC AAG ATC CGT TGT ATC TCA TGC AAG AAG CGC AGT GAA ACA GAG GCC GAG GCC TTT ACT GAA TGG TTC TTC AAA GAA GAA GGG ACC ACC GAA TTG GTC AAG ATT CTT CGC TAT GAT TTC TAT GAT AAG CTC TCT ATA TAC GAT CCT CGC TTT GAA GAT CTA GTG ATG TGG AAT GGT ACC AAG AAC ATT GCA GAT TTG CAG GAT GTC TCC ATT TTC ATC CTG AAC GTG ACT GAA GAA CAC AGA GGG GAG TAC ATC TGC AGT GTC AAC CGC ACC CTC CAT TAT GCC AAT GAG TTC TCC TAC AAC ATA ATG GTC AAC AAG ACC ATC CAC CTG TCT GTG GTT CAT AAA GCC AAT CGG GAT ATG GCA TCT ATT GTC TCC GAA ATC ATG ATG TAC GTC CTC ATC GTT GTC CTG ACC ATC TGG CTG GTA GCG GAG ATG ATC TAT TGC TAC AAG AAG ATC GCC GCA GCG ACA GAG GCA GCT GCT CAA GAA AAT GCC TCC GAA TAC TTG GCC ATC ACA TCG GAA AGT AAA GAA AAC TGC ACA GGG GTG CAG GTA GCT GAA 
H_sapiens                       GGG GGC TGC GTG GAG GTG GAC TCG GAG ACC GAG GCC GTG TAT GGG ATG ACC TTC AAA ATT CTT TGC ATC TCC TGC AAG CGC CGC AGC GAG ACC AAC GCT GAG ACC TTC ACC GAG TGG ACC TTC CGC CAG AAG GGC ACT GAG GAG TTT GTC AAG ATC CTG CGC TAT GAG AAT GAG GTG TTG CAG CTG GAG GAG GAT GAG CGC TTC GAG GGC CGC GTG GTG TGG AAT GGC AGC CGG GGC ACC AAA GAC CTG CAG GAT CTG TCT ATC TTC ATC ACC AAT GTC ACC TAC AAC CAC TCG GGC GAC TAC GAG TGC CAC GTC TAC CGC CTG CTC TTC TTC GAA AAC --- TAC GAG CAC AAC ACC AGC GTC GTC AAG AAG ATC CAC ATT GAG GTA GTG GAC AAA GCC AAC AGA GAC ATG GCA TCC ATC GTG TCT GAG ATC ATG ATG TAT GTG CTC ATT GTG GTG TTG ACC ATA TGG CTC GTG GCA GAG ATG ATT TAC TGC TAC AAG AAG ATC GCT GCC GCC ACG GAG ACT GCT GCA CAG GAG AAT GCC TCG GAA TAC CTG GCC ATC ACC TCT GAA AGC AAA GAG AAC TGC ACG GGC GTC CAG GTG GCC GAA 
P_textilis                      --- GGC TGC GTG GAG GTG GAT TCA GAA ACG GAG GCT GTA GTT GGC CAG TCT TTC AAG ATC CGT TGC ATT TCG TGC AAG AAG CGC AGT GAA ACA GAT GCG GAA GCA TTT ACT GAA TGG TTC TTC AAA GAA GAG GGC ACC AAC GAG ATG GTC AAG ATT CTT CGC TAT GAT GTC TAT GAT AAG CTC GTT ATA TAT GAT CCT CGC TTT GAA GAT CTA GTG GAG TGG AAT GGT ACC AAG ATC ATT GCA GAT TTG CAG GAT GTC TCC ATT TTC ATC CTG AAC GTG ACT TTT GAA CAC AAA GGG GAG TAC ATG TGC AGT GTC AAT CGC ACA CTC CAT TAT GCC AAT GAT TTC TCC TAC AAC ATC ATG GTC AAC AAA ACC ATC CAC CTT GAT GTG GTC GAA AAA GCC AAT CGG GAT ATG GCA TCT ATT GTC TCC GAA ATC ATG ATG TAC GTC CTC ATT GTT GTC CTG ACC ATC TGG CTG GTA GCG GAG ATG ATC TAT TGC TAC AAG AAG ATC GCT GCA GCG ACA GAG GCA GCT GCT CAA GAA AAT GCC TCG GAA TAC TTG GCC ATC ACA TCG GAA AGT AAA GAA AAC TGC ACA GGG GTG CAG GTA GCT GAA 
E_electric                      --- GCA TGT GTG GAG GTG GAT TCG GAC ACG GAA GCA GTC GTG GGC CAC GGC TTC AAA CTG GGA TGC ATC TCC TGT AAA ATG CGG GGG GAA GTG CAG GCC TCA GCC ACC GTG GAC TGG TGG TTC ATG GCC AAA GGG GAG AGC GAG TTT AGC CAC ATC TAT AGT TAT ATT --- GAT ATG ACG GGC ATG GTT AAT GAC GAA CGC TTC CTG GAC CGC CTC AAC TGG ATG GGC AGC AAG AAC ACG TTC GAC CTG CAG GAC GGC TCC ATC TAC ATC CTC AAT GTA ACC TTG AAC GAT ACA GGC ACC TAC CGC TGC TAC TTT GAC CGA ACG CTC ACC TTT AAC TAC --- TAC GAG TTC CGC ACC AAC ATC AAC AAG ACC ATC ACC CTT AAT GTG GTG CCT AAG GCG ACT CGC GGC ACG GCG TCC ATC CTG TCG GAG GTG ATG ATG TAC GTG TCG ATC ATT GGA CTG CAG CTC TGG CTG TTG GTG GAG ATG GTC TAC TGC TAC AGG AAG ATA GCA GCC GCA GGG GAG GAG GCT CTG AGG GAG AGC GCG GCT GAG TAT TTA GCT ATA GCC TCC GAG AGC AAA GAT AAC TGC ACA GGT GTG GCA GTA GCA GAA 
B_bufo                          TCC GGC TGC GTG GAG GTG GAT CCC GAG ACA GAG GCC GTC TAC GGG CAT GAA TTT AAA ATC CGG TGT ATT TCC TGC AAG AAG CGA GGA GAA ACG GTC GCC AAA ACC TTT ACG GAG TGG TTT TTT AAA GGA GAC ACA ATG GAG AAA TTT GAC CTG ATA CTT ATG TAC CAG --- TAT CCG CAG CTG AGC GTC GTA GAT GAC CGC TTT ACA GGG CGG CTG AAA TGG AAT GGG AGC AGT CAC TCC GAA GAC TTG CAG GAC ATG TCT GTC GTC ATC ACC AAC GTG ACC TAC GAC CAC GCG GGG ACC TAC ATG TGC CGC GTC AAC CGC ACG CTT ATC TTT GAT AGC --- CAC GAC TAC AAC ACC AAC GTC ACC AAA TTC ATT GAT GTG ACA GTA GTG GAC AAA GGG AAT AGA GAT GTC GCC TCT ATC GTG TCA GAG ATC ATG ATG TAC GTC CTC ATC GTG GTG CTC ACC ATA TGG CTG GTG GTC GAA ATG ATC TAC TGC TAT CGG AAG ATT GCC GCA GCC GGG GAG GAG GCG GTT CTG GAG AAC GCT TCA GAT TAT TTA GCA ATA ACC TCT GAA AGT AAA GAC AAT TGC CTA GGA GTG CAG CCA CAG GAA 
T_rubri                         GGA GCC TGT GTG GAA CTG GAC TCG GAC ACT GAG GCT GTT GTC AAT CAA GGC TTC AAA CTG GGT TGC ATC TCC TGC AAG ATG AGG GGT GAA GTA CGG GCA ATG ACT TCT GTC AGC TGG TAC TTC AAA GCT GCA GAG GAT GCA AAC TTC TCT CAT TTC TAC AGA TAC AAA --- GAC GCA GCA GAA GAA ACC ATT GAT GCA CGT TTC TAT GGC CGC TTG GGA TGG AAC GGC AGT AAC AAC ACC AAG GAT TTG CAA GAT GGA TCC ATC TAC ATT AAC ACA GTG ACC TTC AAT GAC ACG GGG ACC TAC ATG TGC ATG TTC AAT CGC ACC CTT GTG TAT CCC AAC --- TAC AAG TTT GAA ACC AGC ATC AAC AAA TCC TTC ATT TTA AAC GTG GTG CCA CAA AGG AAA AGG GGA CTG GCC TCC ATC TTG TCC GAG CTG ATG ATG TAT GCG TCC ATC ATC GGG CTG CAG TTG TGG CTG GTG GTT GAG ATG ATT TAC TGC TAC AGG AAG ATT TCG GCA GCA GGA GAG GAA GCG ATA AGA GAG AGC CCG GAG GAG TAT TTA GCT AGA GCT TTG GAA ACC AAA GAT AAT TGT GTA GGT GTA CAG GTG GCA GAA 
M_musculus                      GGG GGC TGC GTG GAG GTG GAT TCC GAT ACC GAG GCT GTG TAT GGG ATG ACC TTC AAA ATC CTG TGC ATC TCC TGT AAG CGT CGT AGT GAG ACC ACC GCC GAA ACC TTC ACG GAG TGG ACC TTC CGC CAG AAG GGG ACA GAG GAA TTT GTC AAG ATC CTA CGC TAT GAG AAT GAG GTG CTG CAG CTG GAG GAA GAT GAG CGC TTT GAG GGC CGA GTG GTG TGG AAC GGT AGT CGG GGC ACC AAG GAC CTG CAG GAC CTG TCC ATC TTC ATC ACC AAC GTC ACC TAC AAC CAC TCT GGC GAC TAC GAA TGT CAC GTC TAC CGT CTC CTC TTC TTT GAT AAT --- TAT GAG CAC AAC ACC AGC GTC GTC AAG AAG ATC CAC CTG GAG GTG GTG GAC AAG GCC AAC AGA GAT ATG GCA TCC ATC GTG TCA GAG ATC ATG ATG TAC GTG CTC ATT GTG GTG TTG ACC ATA TGG CTT GTG GCA GAG ATG GTG TAC TGC TAC AAG AAG ATT GCT GCT GCT ACG GAG GCT GCT GCA CAA GAG AAC GCC TCA GAA TAC CTG GCC ATT ACA TCC GAG AGC AAA GAA AAC TGT ACA GGC GTC CAG GTG GCT GAA 
A_carol                         --- GGC TGC GTG GAA GTA GAG TCA GAA ACC GAG GCC GTG GCT GGT GAA ACT TTC AGG ATT CGG TGC ATC TCA TGT AAG AAG CGC AGT GAG ACA GAA GCC GAG GCC TTC ACC GAC TGG TAC TTC AAG CAA CAG GGG ATG GAA GAG TTT GAC CAT ATC CTC CAC TAC GAT GTT GAG ACT AAA CTC AGA ATA TTG GAC CCT CGC TTT GAA GAC CTG GTT GCC TGG GAA GGC ACT AAA CAC ACT GCA GAT TTG CAG GAG CTT TCC ATT TTG CTG CTT AAT GTG ACC TTT GAC CAG GAG GGA GAT TAT ATC TGC AGT GTC AAC CGC ACA CTC CTT TTT GCA AAT GAC CAT ACA CAC AAT GTC ATG GTC AAC AAG ACC GTC CAC ATT GAC GTG GTA GAG AAA GCA AAC CGG GAC ATG GCA TCC ATT GTG TCT GAG ATC ATG ATG TAC GTT CTT ATT GTC GTC CTG ACT ATT TGG CTG GTG GCG GAG ATG GTA TAC TGC TAC AAG AAG ATT GCT GCG GCA ACA GAG GCA GCA GCA CAA GAG AAT GCC TCC GAG TAC TTG GCC ATC ACA TCA GAA AGT AAA GAA AAC TGC ACA GGG GTG CAA GTA GCT GAA 


Printing out site pattern counts


        12        594  P

G_gallus                         --- --- --- AAA AAC AAC AAC AAG AAG AAG AAG AAG AAG AAT AAT ACC ACC ACC ACC ACC ACC ACC ACG ACT AGC AGC AGC AGC AGC AGC AGG AGT ATC ATC ATC ATC ATC ATG ATT CAC CAC CAG CAG CCA CCC CCC CCC CCG CCG CCG CCT CGC CGC CGC CGC CGC CGC CGG CGG CGG CGG CGG CGG CGT CTC CTC CTC CTG CTG CTG CTG CTG CTG CTG CTG CTG CTG CTG CTG CTG CTG CTG CTG CTG CTT CTT GAA GAA GAA GAC GAC GAC GAC GAG GAG GAG GAG GAG GAG GAG GAG GAG GAG GAG GAG GAG GAG GAG GAG GAG GAG GAT GCA GCA GCA GCC GCC GCC GCC GCC GCC GCC GCC GCC GCC GCC GCC GCC GCC GCG GCG GCG GCG GCT GCT GCT GGA GGA GGC GGC GGC GGC GGC GGC GGG GGG GGG GGG GGG GTC GTC GTC GTG GTG GTG GTG GTG GTG GTG GTG GTG GTG GTG GTG GTG GTG TAC TAC TAC TAC TAC TAC TAC TAT TCC TCC TCC TCC TCC TCC TCG TCG TCG TGC TGC TGC TGC TGC TGC TGG TGG TTC TTC TTC TTC TTC TTC TTT
D_rerio                          --- GAG GGA AAA AAC AAC ATC AAA AAG AAG AAG ACC CAC AAT ACA ACA ACC ATC CAG GAG GCA GTG ACA ACA AGC AGC CAC CAT TCC TTC AGG GGA ATA ATC ATC ATC ATT ATG GTG ACT GAC CAG GCG GGC AGT CTG GTT AGA GAC GCG CGC AAA ACC AGA GAC GCC TTC AGA ATG ATG CGA GAC TTC TAC ACC CTC CTG ACC ACC ATC ATC ATG ATG CGC CTG CTG CTG GCG GGC GGG GTT TCC TTA TTC TAC TTG GAA GAA GAG GAC GAC GAG GGC AAA ACG ATG CCC GAA GAA GAA GAA GAC GAC GAG GAG GAG GAG GAT GCA GGA TCC GAC --- GAA GCC AAA AAC ACA ACC AGC GAG GAG GCA GCA GCC GCC GCT GTG TCT GCA GCA GCG GTG GCA GCC GCC GGA GGC AAA AAC ACA GAG GCG GGC ACC GAC GGC GGT GTG ATT CGA GTG ATA ATC ATC ATT GTA GTA GTA GTC GTC GTG GTG GTG GTG TTG TAC TAC TAC TAT TAT TAT TTT TAC AAT AGT GCG GGA TCA TCT CTC TCT TCT TGC TGC TGC TGC TGT TGT AGC TGG GCC TGG TTC TTC TTC TTT TTC
X_tropical                       --- GAA --- AAG AAC AAT ACC AAA AAG AAG AAG CAG GTG AGC AGC AGA ACG GAG ACA TAC CAG ACC ACG ACG AAT ACT AAC AAA TCC TTT AGG GGA ATA ATA ATA ATC ATT ATG CTA TAC GAC CAG CAA GAG GAT GTG AAA CTG GAT ACA CGC AAC AAT AGA AAC GTC AAG CGA AAA AGG CGG GAA GAG CAG GAA CTC TTG ATC CGG ATC GTC ATG GTC CGC ATC CTC CTG GTG GTG GTC GTA CTC TTA GTC TAT ATA GCA TCT GAG GAC GAC GAA GAC AAA TTT GAT GAG AAA GAA GAC GAG GAA GAG GAA GAA GAG GAG GAC GCC CCC ATT GAG --- GAG GCG CGT AAC AAG GAA ACG GAC GCG CAG GCA CCA GCG GCA GCA TCG GCG TTG GCT GTG GCT ACC GCC GGA GCG CAC AAC GCC GAG GGG GGG ACC GGC GGA GGC GTA ATA ATG GTC ATC GTC GTG ATA GTG GTG GTT GTC GTG ATT GCT GTG GTG GTG TAC TAT TAT CAC TAC TAC TAC TAC GAA AGC TCG GGG TCG TCT ACG TCA TCG TGC TGT TGT TGT TGC TGT GAT TGG TTG TTC TTC TTC TTT TAC TTT
T_elegans                        GAA GAG GGT AAG AAC AAC ACC AAA AAG AAG AAG CAC AAG AAT AAC GTC ACA CAT ACC TCC GAT ACA ACA ATT AAT AGT AAC AAA TCT ACC AAG AGT ATC ATT ATT ATC ATC ATG TTG CGC CAC CAG CAG ACT ACC GCT GAG CAA GAT GCT CGC AAG AAT CGC AAC GTC AGT CGC AAG AAA CGG GCA GAA TTC GAG CTC CTG ATA CGT ATC CTG ATG ATG CTA ATC GTG CTG GTC GTC GTC ATC CTC TTG GTC CTT ATC GAA GAA GAG GAT GAT GAA GAT GAA TTT GAT GCC TAT GAA GAA GAA GAA GAA GAA GAG GAA GAG GAA GGC CAT GAG GAT TTC GCA GCC CAC ATG TAC AGA TCT ACC GCC GCT GCA CTC GCG GCC GCG TCA GCC ACA GCA GTA GCT GCC GAA GGC GGG AAC AAT AAG CCT GGC GGT ACT GAT GGG GGG ACT ATT ATC GTC ATA ATC GTT ATC GTG GTG GTT GTG GTG ATC GTA GTA GTG GTC TAT TAC TAC TTC TAC TAT TAC TAC GAA ACC TCC ACA TCC TCG CTG GCA TCC TGT TGC TGC TGC TGC TGC TCT TGG ATG TTC CTG TTC TTC TTT TAT
T_sirtalis                       GAG GAG GGT AAG AAC AAC ACC AAA AAG AAG AAG CAC AAG AAT AAC GTC ACA CAT ACC TCC GAT ACA ACA ATT AAT AGT AAC AAA TCT ACC AAG AGT ATC ATT ATT ATC ATC ATG TTG CGC CAC CAG CAG ACT ACC GCT GAG CAA GAT GCT CGC AAG AAT CGC AAC GTC AGT CGC AAG AAA CGG GCA GAA TTC GAG CTC CTG ATA CGT ATC CTG ATG ATG CTA ATC GTG CTG GTT GTC GTC ATC CTC TTG GTC CTT ATC GAA GAA GAG GAT GAT GAA GAT GAA TTT GAT GCC TAT GAA GAA GAA GAA GAA GAA GAG GAA GAG GAA GCC CAT GAG GAT TTC GCA GCC CAT ATG TAC AGA TCT ACC GCC GCT GCA CTC GCG GCC GCG TCA GCC ACA GCA GTA GCT GCC GAA GGC GGG AAC AAT AAG CCT GGC GGT ACT GAT GGG GGG ACT ATT ATC GTC ATA ATC GTT ATC GTG GTG GTT GTG GTG ATC GTA GTA GTG GTC TAT TAC TAC TTC TAC TAT TAC TAC GAA ACC TCC ACA TCC TCG CTG GCA TCC TGT TGC TGC TGC TGC TGC TCT TGG ATG TTC TTG TTC TTC TTT TAT
H_sapiens                        --- GAG GGG AAA AAC AAT CTG AAA AAG AAG AAG CAC AAG AAT GTC GTC ACC TTC ACC GAG GAG ACC ACC ACC AAT AGC AAC AAA TCC AAG AAG AGC ATC ATC ATC ATC ATT ATG CTG CGC CAC CAG CAG ACC GAG GCA AAC CAG GAT GCT CGC CGG AAC CGC TAC GTC CAC CGC CGC CGC AGA AAA TAC TTC GAC CTC TTG ACC CTT ATC ATT ATG ATG CGC ATT GTG CTC TAT CTG GTG ATT CTC CTG GTC CTG ATA GAG GAG GAG GAC GAT GAG GAC AAG TTC GTG GAA GAG GAA GAA GAG GAG GAG GAA GAG GAG GAG GAG GCC GAC GAG GAC AAT ACT GCT ATG AGC GAG TCG GAG ACT GCC GCC GCC CAG GCC GCC GCA TCC GCT ACG GCA GTG GCC ACC CAG GGG GGC GGC AAC TTG GAG GGC GGC ACC GGC GGC GGC ACC ATC GAG GTG GAG ATC GTG ATC GTA GTC GTG GTC GTG ATC GTG GTG GTG GTG TAC CAC TAT TAC TAC TAT TAC TAC AAC AGC TCG ACG TCT TCT ACC TCG TCT TGC TGC TGC TGC TGC TGC CTG TGG GTG ACC TTT TTC TTC TTC TTC
P_textilis                       GAT GAG --- AAG AAC AAC ACA AAA AAA AAG AAG CAC AAG AAT AAC GTC ACA CAT ACC TCC GAT ACA ACG ATT AAT AGT AAC AAA TCT ACC AAG AGT ATC ATT ATT ATT ATT ATG TTG CGC CAC CAG CAG TCT AAC GCT GAT CAA GAT GCT CGC AAG AAT CGC AAT GTC AGT CGC AAG AAA CGG GCA TTT TTC GAG CTC CTG ATC CGT ATC CTT ATG ATG CTA ATC GTG CTG GTT GTC GTC ATC CTC TTG GTC CTT ATC GAG GAA GAG GAT GAT GAA GAT GAG TTT GAT GCC TAT GAA GAA GAA GAA GAA GAA GAG GAA GAG GAA GCC GAA GAA GAT GTC GCA GCG CAG ATG TAT AAA GAT ACC GCC GCT GCA CTC GCG GCC GCG TCG GCT ACA GCA GTA GCT GCA GAA GGC GGC ATC AAT AAG CCT GGC GGT ACT GAT GGG GGG ACT ATT ATG GTC ATA ATC GTT ATC GTG GTG GTC GTG GTG ATC GTA GTA GTG GTC TAT TAC TAC TTC TAC TAT TAC TAC GAA ACC TCG ACA TCC TCG CTG TCA TCC TGC TGC TGC TGC TGC TGC GTT TGG GAG TTC ATG TTC TTC TTT TAT
E_electric                       --- GAG --- AAA AAC AAT ACG AAA AAG AAA AAG ACC CAC ATG AAC AGC GCC ACC CAG GAG ATT GTG ACG ACG AGC AGC CGC AAG TCC ACC AGG GGG ATA ATC ATC ATC ATC ATG CTG AGT GAT CAG GCA GGC AGC CTG CAG AGG GAC GCT CGC AAG ACT CGG GAC ATC TAC CGA ATG ATG CGC TTC TTG TAC ACC CTC CTG ACC GGA ATC CTT ATG ACG CGC CTG CTC CTG GTG GGC GGA GTC TCG TTA TTT TAT CTC GAG CTG GAG GAC GAC GAG GGC AAA ACC ATG AAC GAT GAA GAG GAA GAC GAC GAG GAA GAG GAG GAT GCG CCT TCA GAT --- GAG GCC CAC AAC AAT ACA AAT GAG GCG GCA GCC GGC GCA GCT GTG TCC GCA ACA GCG TTG GCA GCC GCC GGC GGG AAC TAC ACG GAA GCA GGC ACC GAC GGC GGT GTG ATC CGC GTG GTT ATC ATT ATA GTG GTG GTG GTA GTG GTG GTA GTC GTG CTG TAC TTC TAC TAC TAT TAT TAC TAC AAC AGC GCT GGG TCC TCC CTC TCG TCG TGC TGC TGC TGT TGC TGT ATG TGG AAC TGG TTT TTC TTC TTC TTT
B_bufo                           --- GAG TCC AAA AAT AAC ACG AAA AAA AAG AAG GAT CTG AAT ACC GAC ACC ATC ACC GAC CAG ACG ACA TCC AAC AGT AAC AAA TCT TTC CGG GGA ATA ATA ATC ATT ATC ATG TTG ATG CAC CAG CAG GAA GAG GTT GTC CTG GAT GCG CGC AGT AAT CGA AAC GTC CGC CGC AAG AAA AGA GAA TAC GTC ACC CTT CTC ACC CGG ATC GTG ATG GTC CGG ATC CTG CTG TAC ATG GTG ATC CTC TTA GTC CTT ATA AAA ACA GAA GAC GAC GAG GAT GAC TTT CCG GAT TAT GAA GAT GAA GAG GAG GAA GAG GAG GAG GAC GGG GAC AAA GAT --- GAG GCC CAT AAC GTA GCG ACA ATG GCT CAG GCA CTG GCC GCA GTC TCC GCC CTA GCC GTG GCC ACC GGA GGG ACA CAC AGC CAG GAC GGC GGG ACC GGG GGG GGA ACG GTC ATG GTC GTC ATT GTG ATT GTA GTG GTG GTG GTG ATC CCA GTC GTG GTG TAC TAC TAC CAC TAT TAC TAC TAT GAC AGC TCA GGG TCT TCT ACC CCC TCA TGT TGC TGC TGC TGC TGC AGC TGG AAA TTT TTT TTT TTT TTT TTT
T_rubri                          --- GAG GGA AAA AAT ACA ACC AAA AAA AAG AAG ATT CAT AAC AAC TCT GCT GTG CAG AAG AAA GTA ACT ACC AGC ACC GAA CAA TCC TCC AGG GGT AGA TTC ATC ATC ATC ATG TTG AGA GAC CAA CAG GGC GCA ATA CGG AGA GAT GCG CGT AAC AAA AGG AAT ATC ATG CGC ATG AAA AGG AAG TTC TAC ACC CTT CTG ACC GGT ATT TTA ATG CTG CGC CTG TTG CTG GTC GGA GGG ATT TCC TTA TTC TAC TTG AAC TAT GAG GAT GAT GAG GGA GCA TCT GCA CCC GAC GAA GAG GAA AGC GAC GAA GAG GAG GAA GAT AGG CCA ATG GAC --- GAA GCA CAA AGC ATT ACG AAC GAT CCG GCA GCA GAA GCA GCT GTT TCC TCG GTA GCC GTG GCT ACT GCT AAT GAG AAC AAC GCA GCA GCC GGC ACC GGC GGG GGT GTC ATC ATG GCG ACC TTC ATC ATT GTG GTA GTG GTG CTG CTG GTG GTT GTG TTG TAC TTT TAT TAC TAT TAC TAC TAC AAT AGT GAG GGA TCC TTG AAC TCG TCC TGC TGC TGC TGC TGT TGT GAA TGG GGA TAC TTC TTC TTC TTC TAT
M_musculus                       --- GAG GGG AAA AAC AAC CTC AAA AAG AAG AAG CAC AAG AAC GTC GTC ACA TTC ACC GAG GAG ACC ACC ACC AAC AGC AAC AAG TCC AAG AAG AGT ATT ATC ATC ATC ATT ATG CTG CGC CAC CAG CAG ACC GAG GCA ACC CAA GAT GCT CGC CGG AAC CGT TAC GTC CAC CGT CGT CGC AGA AAG TAC TTC GAC CTC TTG ACC CTG ATC CTG ATG ATG CGA ATC GTG CTT TAT CTG GTG GTG CTC CTG GTC CTA ATA GAA GAG GAG GAC GAC GAG GAT AAG TTC GTG GAT GAG GAA GAA GAG GAG GAT GAG GAG GAG GAG GAA GCC GAC GAA GAT AAT GCT GCC ATG AGC GAA TCT GAG ACA GCC GCT GCT CAG GCT GCC GCA TCC GCT ACA GCA GTG GCT ACC CAG GGG GGG GGC AAT CTG GAG GGC GGT ACC GGC GGC GGC ACG ATC GAA GTG GAG ATC GTG ATT GTG GTC GTG GTC GTG ATC GTG GTG GTG GTG TAC CAC TAC TAT TAC TAT TAC TAC AAC AGT TCA ACG TCC TCC ACC TCC TCA TGC TGC TGT TGT TGT TGC CTG TGG GTG ACC TTT TTC TTC TTT TTT
A_carol                          GAC GAG --- AGG AAC AAT ACA AAA AAG AAG AAG CAC CAT GAA AAC GAC ACA CTT ACT ACA GAT ACA ACC ACT AAT AGT AAT AAA TCC ACC AAG AGT ATC ATC ATT ATC ATT ATG TTG CAC CAG CAG CAA ACT GAA GCA GAA CAA GAC GCA CGC AAA AAC CGC AAC GTC AGT CGC AAG AAG CGG GCA TTT TTG GAT CTC CTG GTC CGG CTG ATT ATG ATG CTG ATT GTT CTG GCT CTT GTC GTA CTT TTG GTC CTC ATT GAG GAA GAG GAT GAG GAG GAC CAG TTC ACT GCA GAG GAA GAG GAG GAC GAA GAA GAG GAG GAA GAA GCA GAG GAG GAG GTT GCA GCC GAA ATG TTG GAG GAC ATG GCC GCT GCG CTC GCA GCC GCG TCA GCT ACA GCA GTG GCC GCC CAA GGT GGG CAC AAT AAA CCT GGC GGC ACC GAC GGA GGG ACC ATT ATC GTT ATA GTC GTC ATT GTG GTG GTA GTG GTA ATC GTA GTG GTG GTG TAC CAC TAC CAT TAC TAC TAT TAC GAC ACT TCC ACA TCC TCA CTT TCA TCT TGC TGC TGC TGT TGC TGC AGA TGG GCC TAC TTT TTC TTC TTT TTT


    1    1    1    1    1    1    1    1    1    1    1    1    1    1    1
    1    1    1    1    1    1    1    1    1    1    1    1    1    1    1
    1    1    1    1    1    1    1    2    1    1    1    1    1    1    1
    1    1    1    1    1    1    1    1    1    1    1    1    1    1    1
    1    1    1    1    1    1    1    1    1    1    1    1    1    1    1
    1    1    1    1    1    1    1    1    1    1    1    1    1    1    1
    1    1    1    1    1    1    1    1    1    1    1    1    1    1    1
    1    1    1    1    1    1    1    1    1    1    1    1    1    1    1
    1    1    1    1    1    1    1    1    1    1    1    1    1    1    1
    1    1    1    1    1    1    1    1    1    1    1    1    1    1    1
    1    1    1    1    1    1    1    1    1    1    1    1    1    1    1
    1    1    1    1    1    1    1    1    1    1    1    1    1    1    1
    1    1    1    1    1    1    1    1    1    1    3    1    1    1    1
    1    1    1

CODONML (in paml version 4.10.5, March 2022)  SCNB1_expanded_230613.phy
Model: several dN/dS ratios for branches, 
Codon frequency model: F3x4
ns =  12  ls = 201

Codon usage in sequences
--------------------------------------------------------------------------------------------------------------------------------------
Phe TTT   1   2   4   2   2   1 | Ser TCT   0   4   2   3   3   3 | Tyr TAT   1   3   3   4   4   3 | Cys TGT   0   2   4   1   1   0
    TTC   6   8   3   6   6   7 |     TCC   6   3   1   4   4   2 |     TAC   7   6   8   6   6   7 |     TGC   6   4   2   5   5   6
Leu TTA   0   1   1   0   0   0 |     TCA   0   1   1   1   1   0 | *** TAA   0   0   0   0   0   0 | *** TGA   0   0   0   0   0   0
    TTG   0   2   3   2   3   2 |     TCG   3   0   4   1   1   3 |     TAG   0   0   0   0   0   0 | Trp TGG   4   4   3   3   3   3
--------------------------------------------------------------------------------------------------------------------------------------
Leu CTT   2   0   0   1   1   1 | Pro CCT   1   0   0   1   1   0 | His CAT   0   1   0   2   3   0 | Arg CGT   1   0   1   1   1   0
    CTC   3   2   3   3   3   3 |     CCC   3   1   1   0   0   0 |     CAC   2   2   2   3   2   4 |     CGC   6   2   2   4   4   7
    CTA   0   0   1   1   1   0 |     CCA   1   0   1   0   0   0 | Gln CAA   0   0   1   1   1   0 |     CGA   0   2   1   0   0   0
    CTG  17   5   2   5   4   6 |     CCG   3   0   0   0   0   0 |     CAG   2   2   5   2   2   5 |     CGG   6   0   2   1   1   1
--------------------------------------------------------------------------------------------------------------------------------------
Ile ATT   1   3   3   4   4   4 | Thr ACT   1   1   1   3   3   2 | Asn AAT   2   2   3   4   4   4 | Ser AGT   1   2   0   3   3   0
    ATC   5   9   5  11  11   9 |     ACC   7   8   4   6   6  12 |     AAC   3   4   6   6   6   6 |     AGC   6   4   3   0   0   4
    ATA   0   2   6   2   2   1 |     ACA   0   6   2   5   5   0 | Lys AAA   1   6   6   3   3   4 | Arg AGA   0   3   2   1   1   1
Met ATG   2   7   4   6   6   5 |     ACG   1   1   5   0   0   2 |     AAG   6   3   6   9   9   7 |     AGG   1   1   2   0   0   0
--------------------------------------------------------------------------------------------------------------------------------------
Val GTT   0   2   1   2   3   0 | Ala GCT   3   1   3   4   4   3 | Asp GAT   1   1   4   8   8   2 | Gly GGT   0   1   0   2   2   0
    GTC   3   2   8   8   7   6 |     GCC  14   7   3   6   7   7 |     GAC   4  10   7   0   0   5 |     GGC   6   6   2   3   2   7
    GTA   0   3   2   3   3   1 |     GCA   3   7   4   5   5   3 | Glu GAA   3   7  10  16  15   4 |     GGA   2   5   3   0   0   0
    GTG  14  10  12   6   6  13 |     GCG   4   6   5   2   2   0 |     GAG  18  11  12   7   8  22 |     GGG   5   1   3   3   3   2
--------------------------------------------------------------------------------------------------------------------------------------

--------------------------------------------------------------------------------------------------------------------------------------
Phe TTT   3   3   7   1   3   4 | Ser TCT   2   0   3   2   1   1 | Tyr TAT   5   3   3   4   3   1 | Cys TGT   0   2   1   2   3   1
    TTC   5   5   1   8   5   3 |     TCC   3   4   3   6   5   3 |     TAC   5   8   7   8   7   6 |     TGC   6   4   5   4   3   5
Leu TTA   0   1   1   2   0   0 |     TCA   1   1   2   0   2   3 | *** TAA   0   0   0   0   0   0 | *** TGA   0   0   0   0   0   0
    TTG   2   2   1   5   1   4 |     TCG   3   3   0   2   0   0 |     TAG   0   0   0   0   0   0 | Trp TGG   3   4   3   3   3   3
--------------------------------------------------------------------------------------------------------------------------------------
Leu CTT   2   1   2   1   1   4 | Pro CCT   1   1   0   0   0   1 | His CAT   1   0   1   1   0   2 | Arg CGT   1   0   0   1   3   0
    CTC   3   4   2   0   3   3 |     CCC   0   0   1   1   0   0 |     CAC   2   2   3   0   4   4 |     CGC   4   5   3   2   3   3
    CTA   1   0   1   0   1   0 |     CCA   0   0   1   1   0   0 | Gln CAA   1   0   0   3   1   3 |     CGA   0   1   1   0   1   0
    CTG   3   7   5   6   7   4 |     CCG   0   0   1   1   0   0 |     CAG   3   3   5   2   4   3 |     CGG   1   1   3   1   1   2
--------------------------------------------------------------------------------------------------------------------------------------
Ile ATT   6   2   3   5   3   7 | Thr ACT   2   1   0   2   0   5 | Asn AAT   5   3   3   4   2   4 | Ser AGT   3   1   2   1   2   3
    ATC  10   8   7   6   8   5 |     ACC   4   7   8   7  11   4 |     AAC   5   7   5   8   7   4 |     AGC   0   5   3   3   2   0
    ATA   1   2   3   1   1   1 |     ACA   5   2   4   1   3   6 | Lys AAA   5   4   8   6   2   4 | Arg AGA   0   0   1   3   1   1
Met ATG   7   8   7   7   5   6 |     ACG   1   5   3   1   2   0 |     AAG   8   4   3   4   9   6 |     AGG   0   2   0   4   0   1
--------------------------------------------------------------------------------------------------------------------------------------
Val GTT   3   1   1   2   0   3 | Ala GCT   5   3   1   4   7   3 | Asp GAT  11   4   6   5   5   3 | Gly GGT   1   1   0   3   1   1
    GTC   9   2  10   2   6   6 |     GCC   4   5   5   2   4   6 |     GAC   0   7   9   4   4   8 |     GGC   3   7   1   3   5   2
    GTA   3   2   2   3   0   4 |     GCA   5   6   2   9   3   8 | Glu GAA  14   4   6   8   7  10 |     GGA   0   2   3   5   0   1
    GTG   6  11  10   7  15   7 |     GCG   3   3   2   2   0   2 |     GAG   8  11   9   8  17  14 |     GGG   2   3   6   2   3   2
--------------------------------------------------------------------------------------------------------------------------------------

Codon position x base (3x4) table for each sequence.

#1: G_gallus       
position  1:    T:0.17172    C:0.23737    A:0.18687    G:0.40404
position  2:    T:0.27273    C:0.25253    A:0.25253    G:0.22222
position  3:    T:0.07576    C:0.43939    A:0.05051    G:0.43434
Average         T:0.17340    C:0.30976    A:0.16330    G:0.35354

#2: D_rerio        
position  1:    T:0.20101    C:0.08543    A:0.31156    G:0.40201
position  2:    T:0.29146    C:0.23116    A:0.29146    G:0.18593
position  3:    T:0.12563    C:0.39196    A:0.21608    G:0.26633
Average         T:0.20603    C:0.23618    A:0.27303    G:0.28476

#3: X_tropical     
position  1:    T:0.19697    C:0.11111    A:0.29293    G:0.39899
position  2:    T:0.29293    C:0.18687    A:0.36869    G:0.15152
position  3:    T:0.14646    C:0.30303    A:0.20707    G:0.34343
Average         T:0.21212    C:0.20034    A:0.28956    G:0.29798

#4: T_elegans      
position  1:    T:0.18905    C:0.12438    A:0.31343    G:0.37313
position  2:    T:0.30846    C:0.20398    A:0.35323    G:0.13433
position  3:    T:0.22388    C:0.35323    A:0.18905    G:0.23383
Average         T:0.24046    C:0.22720    A:0.28524    G:0.24710

#5: T_sirtalis     
position  1:    T:0.19403    C:0.11940    A:0.31343    G:0.37313
position  2:    T:0.30846    C:0.20896    A:0.35323    G:0.12935
position  3:    T:0.23383    C:0.34328    A:0.18408    G:0.23881
Average         T:0.24544    C:0.22388    A:0.28358    G:0.24710

#6: H_sapiens      
position  1:    T:0.18500    C:0.13500    A:0.30500    G:0.37500
position  2:    T:0.29500    C:0.18500    A:0.36500    G:0.15500
position  3:    T:0.11500    C:0.46000    A:0.07000    G:0.35500
Average         T:0.19833    C:0.26000    A:0.24667    G:0.29500

#7: P_textilis     
position  1:    T:0.19000    C:0.11500    A:0.31000    G:0.38500
position  2:    T:0.32000    C:0.19500    A:0.36500    G:0.12000
position  3:    T:0.25500    C:0.31500    A:0.18000    G:0.25000
Average         T:0.25500    C:0.20833    A:0.28500    G:0.25167

#8: E_electric     
position  1:    T:0.20202    C:0.12626    A:0.30808    G:0.36364
position  2:    T:0.29798    C:0.20707    A:0.30303    G:0.19192
position  3:    T:0.13131    C:0.40404    A:0.12626    G:0.33838
Average         T:0.21044    C:0.24579    A:0.24579    G:0.29798

#9: B_bufo         
position  1:    T:0.18593    C:0.14573    A:0.30151    G:0.36683
position  2:    T:0.31658    C:0.18090    A:0.34171    G:0.16080
position  3:    T:0.16583    C:0.36683    A:0.17588    G:0.29146
Average         T:0.22278    C:0.23116    A:0.27303    G:0.27303

#10: T_rubri        
position  1:    T:0.23618    C:0.10050    A:0.31658    G:0.34673
position  2:    T:0.28141    C:0.20603    A:0.32663    G:0.18593
position  3:    T:0.19095    C:0.32161    A:0.21106    G:0.27638
Average         T:0.23618    C:0.20938    A:0.28476    G:0.26968

#11: M_musculus     
position  1:    T:0.18000    C:0.14500    A:0.29000    G:0.38500
position  2:    T:0.29500    C:0.19000    A:0.36000    G:0.15500
position  3:    T:0.17000    C:0.38500    A:0.11000    G:0.33500
Average         T:0.21500    C:0.24000    A:0.25333    G:0.29167

#12: A_carol        
position  1:    T:0.17000    C:0.14500    A:0.28500    G:0.40000
position  2:    T:0.30500    C:0.21000    A:0.36000    G:0.12500
position  3:    T:0.21500    C:0.31000    A:0.20500    G:0.27000
Average         T:0.23000    C:0.22167    A:0.28333    G:0.26500

Sums of codon usage counts
------------------------------------------------------------------------------
Phe F TTT      33 | Ser S TCT      24 | Tyr Y TAT      37 | Cys C TGT      17
      TTC      63 |       TCC      44 |       TAC      81 |       TGC      55
Leu L TTA       6 |       TCA      13 | *** * TAA       0 | *** * TGA       0
      TTG      27 |       TCG      20 |       TAG       0 | Trp W TGG      39
------------------------------------------------------------------------------
Leu L CTT      16 | Pro P CCT       6 | His H CAT      11 | Arg R CGT       9
      CTC      32 |       CCC       7 |       CAC      30 |       CGC      45
      CTA       6 |       CCA       4 | Gln Q CAA      11 |       CGA       6
      CTG      71 |       CCG       5 |       CAG      38 |       CGG      20
------------------------------------------------------------------------------
Ile I ATT      45 | Thr T ACT      21 | Asn N AAT      40 | Ser S AGT      21
      ATC      94 |       ACC      84 |       AAC      67 |       AGC      30
      ATA      22 |       ACA      39 | Lys K AAA      52 | Arg R AGA      14
Met M ATG      70 |       ACG      21 |       AAG      74 |       AGG      11
------------------------------------------------------------------------------
Val V GTT      18 | Ala A GCT      41 | Asp D GAT      58 | Gly G GGT      12
      GTC      69 |       GCC      70 |       GAC      58 |       GGC      47
      GTA      26 |       GCA      60 | Glu E GAA     104 |       GGA      21
      GTG     117 |       GCG      31 |       GAG     145 |       GGG      35
------------------------------------------------------------------------------

(Ambiguity data are not used in the counts.)


Codon position x base (3x4) table, overall

position  1:    T:0.19181    C:0.13247    A:0.29461    G:0.38111
position  2:    T:0.29879    C:0.20476    A:0.33682    G:0.15963
position  3:    T:0.17092    C:0.36607    A:0.16047    G:0.30255
Average         T:0.22050    C:0.23443    A:0.26396    G:0.28110

Codon frequencies under model, for use in evolver (TTT TTC TTA TTG ... GGG):
  0.01014865  0.02173648  0.00952832  0.01796486
  0.00695502  0.01489633  0.00652990  0.01231158
  0.01144030  0.02450294  0.00000000  0.00000000
  0.00542208  0.01161306  0.00000000  0.00959801
  0.00700898  0.01501191  0.00658056  0.01240710
  0.00480336  0.01028788  0.00450976  0.00850277
  0.00790104  0.01692251  0.00741809  0.01398619
  0.00374466  0.00802035  0.00351577  0.00662869
  0.01558780  0.03338610  0.01463500  0.02759308
  0.01068255  0.02287999  0.01002958  0.01890994
  0.01757171  0.03763524  0.01649764  0.03110493
  0.00832803  0.01783705  0.00781898  0.01474204
  0.02016465  0.04318883  0.01893209  0.03569488
  0.01381913  0.02959794  0.01297444  0.02446222
  0.02273106  0.04868559  0.02134163  0.04023786
  0.01077328  0.02307431  0.01011477  0.01907055


Nei & Gojobori 1986. dN/dS (dN, dS)
(Pairwise deletion)
(Note: This matrix is not used in later ML. analysis.
Use runmode = -2 for ML pairwise comparison.)

G_gallus            
D_rerio              0.2784 (0.5016 1.8020)
X_tropical           0.2375 (0.4580 1.9281) 0.1288 (0.3846 2.9863)
T_elegans            0.2418 (0.3885 1.6069)-1.0000 (0.4227 -1.0000)-1.0000 (0.2835 -1.0000)
T_sirtalis           0.2398 (0.3881 1.6189)-1.0000 (0.4186 -1.0000) 0.0872 (0.2801 3.2129) 0.0703 (0.0021 0.0304)
H_sapiens            0.3456 (0.3763 1.0888) 0.2829 (0.4087 1.4448) 0.1983 (0.3302 1.6650)-1.0000 (0.2297 -1.0000)-1.0000 (0.2266 -1.0000)
P_textilis           0.1545 (0.3905 2.5269)-1.0000 (0.3948 -1.0000) 0.0677 (0.2948 4.3509) 0.2783 (0.0503 0.1807) 0.2796 (0.0480 0.1716) 0.0720 (0.2099 2.9152)
E_electric           0.3974 (0.4957 1.2474) 0.1251 (0.1350 1.0789) 0.2028 (0.3754 1.8511) 0.1219 (0.3726 3.0566) 0.1165 (0.3687 3.1640) 0.3404 (0.4287 1.2594) 0.0872 (0.3739 4.2893)
B_bufo               0.3954 (0.4572 1.1565) 0.2151 (0.3997 1.8584)-1.0000 (0.2181 -1.0000) 0.1391 (0.2749 1.9768) 0.1463 (0.2778 1.8992) 0.1922 (0.2816 1.4648) 0.0990 (0.2757 2.7861) 0.2471 (0.4100 1.6590)
T_rubri              0.3180 (0.5968 1.8768) 0.2528 (0.2735 1.0817)-1.0000 (0.3800 -1.0000) 0.1445 (0.4412 3.0530) 0.1366 (0.4440 3.2509) 0.2711 (0.4802 1.7713) 0.0983 (0.4322 4.3974) 0.1447 (0.2666 1.8425) 0.1446 (0.4018 2.7785)
M_musculus           0.3130 (0.3656 1.1677) 0.2750 (0.3992 1.4515) 0.1605 (0.3360 2.0933) 0.1004 (0.2304 2.2951) 0.1105 (0.2273 2.0566) 0.0253 (0.0152 0.6019) 0.0872 (0.2154 2.4695) 0.2976 (0.4123 1.3851) 0.2073 (0.2831 1.3656) 0.1229 (0.4706 3.8297)
A_carol              0.2234 (0.3943 1.7646) 0.2157 (0.3863 1.7906)-1.0000 (0.3223 -1.0000) 0.1439 (0.1505 1.0457) 0.1489 (0.1478 0.9925) 0.1226 (0.2241 1.8272) 0.1144 (0.1250 1.0926) 0.1245 (0.4009 3.2212)-1.0000 (0.2867 -1.0000) 0.2458 (0.4642 1.8886) 0.1208 (0.2287 1.8928)NOTE: -1 means that NG86 is inapplicable.

TREE #  1:  ((10, (8, 2)), ((9, 3), ((11, 6), (((7, (4, 5)), 12), 1))));   MP score: -1
This is a rooted tree.  Please check!
lnL(ntime: 22  np: 25):  -5034.313960      +0.000000
  13..14   14..10   14..15   15..8    15..2    13..16   16..17   17..9    17..3    16..18   18..19   19..11   19..6    18..20   20..21   21..22   22..7    22..23   23..4    23..5    21..12   20..1  
 0.893444 0.704303 0.621450 0.742070 0.596583 0.982515 0.644033 1.009848 1.520470 0.667539 1.065187 0.240028 0.181187 0.226013 0.542401 0.371124 0.071602 0.156900 0.024844 0.000004 0.669160 3.068044 1.540739 0.076990 0.291008

Note: Branch length is defined as number of nucleotide substitutions per codon (not per nucleotide site).

tree length = 14.998749

((10: 0.704303, (8: 0.742070, 2: 0.596583): 0.621450): 0.893444, ((9: 1.009848, 3: 1.520470): 0.644033, ((11: 0.240028, 6: 0.181187): 1.065187, (((7: 0.071602, (4: 0.024844, 5: 0.000004): 0.156900): 0.371124, 12: 0.669160): 0.542401, 1: 3.068044): 0.226013): 0.667539): 0.982515);

((T_rubri: 0.704303, (E_electric: 0.742070, D_rerio: 0.596583): 0.621450): 0.893444, ((B_bufo: 1.009848, X_tropical: 1.520470): 0.644033, ((M_musculus: 0.240028, H_sapiens: 0.181187): 1.065187, (((P_textilis: 0.071602, (T_elegans: 0.024844, T_sirtalis: 0.000004): 0.156900): 0.371124, A_carol: 0.669160): 0.542401, G_gallus: 3.068044): 0.226013): 0.667539): 0.982515);

Detailed output identifying parameters

kappa (ts/tv) =  1.54074

w (dN/dS) for branches:  0.07699 0.29101

dN & dS for each branch

 branch          t       N       S   dN/dS      dN      dS  N*dN  S*dS

  13..14     0.893   468.2   134.8  0.0770  0.0809  1.0513  37.9 141.7
  14..10     0.704   468.2   134.8  0.2910  0.1520  0.5223  71.2  70.4
  14..15     0.621   468.2   134.8  0.0770  0.0563  0.7313  26.4  98.5
  15..8      0.742   468.2   134.8  0.0770  0.0672  0.8732  31.5 117.7
  15..2      0.597   468.2   134.8  0.0770  0.0540  0.7020  25.3  94.6
  13..16     0.983   468.2   134.8  0.0770  0.0890  1.1562  41.7 155.8
  16..17     0.644   468.2   134.8  0.0770  0.0583  0.7579  27.3 102.1
  17..9      1.010   468.2   134.8  0.0770  0.0915  1.1883  42.8 160.1
  17..3      1.520   468.2   134.8  0.0770  0.1377  1.7892  64.5 241.1
  16..18     0.668   468.2   134.8  0.0770  0.0605  0.7855  28.3 105.9
  18..19     1.065   468.2   134.8  0.0770  0.0965  1.2534  45.2 168.9
  19..11     0.240   468.2   134.8  0.0770  0.0217  0.2824  10.2  38.1
  19..6      0.181   468.2   134.8  0.0770  0.0164  0.2132   7.7  28.7
  18..20     0.226   468.2   134.8  0.0770  0.0205  0.2660   9.6  35.8
  20..21     0.542   468.2   134.8  0.0770  0.0491  0.6383  23.0  86.0
  21..22     0.371   468.2   134.8  0.0770  0.0336  0.4367  15.7  58.9
  22..7      0.072   468.2   134.8  0.0770  0.0065  0.0843   3.0  11.4
  22..23     0.157   468.2   134.8  0.2910  0.0339  0.1164  15.9  15.7
  23..4      0.025   468.2   134.8  0.0770  0.0023  0.0292   1.1   3.9
  23..5      0.000   468.2   134.8  0.0770  0.0000  0.0000   0.0   0.0
  21..12     0.669   468.2   134.8  0.0770  0.0606  0.7874  28.4 106.1
  20..1      3.068   468.2   134.8  0.0770  0.2780  3.6102 130.1 486.5

tree length for dN:       1.4667
tree length for dS:      17.2747

dS tree:
((T_rubri: 0.522334, (E_electric: 0.873214, D_rerio: 0.702015): 0.731277): 1.051338, ((B_bufo: 1.188315, X_tropical: 1.789177): 0.757851, ((M_musculus: 0.282447, H_sapiens: 0.213208): 1.253433, (((P_textilis: 0.084256, (T_elegans: 0.029235, T_sirtalis: 0.000005): 0.116362): 0.436711, A_carol: 0.787418): 0.638257, G_gallus: 3.610248): 0.265956): 0.785511): 1.156151);
dN tree:
((T_rubri: 0.152003, (E_electric: 0.067229, D_rerio: 0.054048): 0.056301): 0.080943, ((B_bufo: 0.091489, X_tropical: 0.137750): 0.058347, ((M_musculus: 0.021746, H_sapiens: 0.016415): 0.096502, (((P_textilis: 0.006487, (T_elegans: 0.002251, T_sirtalis: 0.000000): 0.033862): 0.033623, A_carol: 0.060624): 0.049140, G_gallus: 0.277955): 0.020476): 0.060477): 0.089013);

w ratios as labels for TreeView:
((T_rubri #0.291008 , (E_electric #0.0769904 , D_rerio #0.0769904 ) #0.0769904 ) #0.0769904 , ((B_bufo #0.0769904 , X_tropical #0.0769904 ) #0.0769904 , ((M_musculus #0.0769904 , H_sapiens #0.0769904 ) #0.0769904 , (((P_textilis #0.0769904 , (T_elegans #0.0769904 , T_sirtalis #0.0769904 ) #0.291008 ) #0.0769904 , A_carol #0.0769904 ) #0.0769904 , G_gallus #0.0769904 ) #0.0769904 ) #0.0769904 ) #0.0769904 );
