# Supplementary material for: Sodium Channel β Subunits—An Additional Element in Animal Tetrodotoxin Resistance?
Source: Int J Mol Sci. 2024 Jan 25;25(3):1478. doi: 10.3390/ijms25031478 (PMC10855141; doi:10.3390/ijms25031478)
Supplement: Supplementary file 1 [file ijms-25-01478-s001.zip › mlc files/SCNB2/SCNB2_oneratio_nssites0_231024.mlc]

     12    591

H_sapiens                       ATG GAG GTC ACA GTA CCT GCC ACC CTC AAC GTC CTC AAT GGC TCT GAC GCC CGC CTG CCC TGC ACC TTC AAC TCC TGC TAC ACA GTG AAC CAC AAA CAG TTC TCC CTG AAC TGG ACT TAC CAG GAG TGC AAC AAC TGC TCT GAG GAG ATG TTC CTC CAG TTC CGC ATG --- --- AAG ATC ATT AAC CTG AAG CTG GAG CGG TTT CAA GAC CGC GTG GAG TTC TCA GGG AAC CCC AGC AAG TAC GAT GTG TCG GTG ATG CTG AGA AAC GTG CAG CCG GAG GAT GAG GGG ATT TAC AAC TGC TAC ATC ATG AAC CCC CCT GAC CGC CAC CGT GGC CAT GGC AAG ATC CAT CTG CAG GTC CTC ATG GAA GAG CCC CCT GAG CGG GAC TCC ACG GTG GCC GTG ATT GTG GGT GCC TCC GTC GGG GGC TTC CTG GCT GTG GTC ATC TTG GTG CTG ATG GTG GTC AAG TGT GTG AGG AGA AAA AAA GAG CAG AAG CTG AGC ACA GAT GAC CTG AAG ACC GAG GAG GAG GGC AAG ACG GAC GGT GAA GGC AAC CCG GAT GAT GGC GCC AAG --- --- --- --- --- --- --- --- --- 
G_gallus                        ATG GAG GTA ATG GCC CCC CCT ATC ATC AAC GCC CTG AAC GGC ACC TCT GTA AAG CTC TCC TGC ACC TTC AAC TCC TGC TAC AAG GTG GAG AAC AAG CAG TTC TCC CTC AAC TGG ACA TAC CAG GCG TGC ACA AAC TGC TCT GAG GAG CTG TTC CTG CAG TTC CGG ATG --- --- AAG ATC ATG AAC AAG CAG CTG GAA CGC TTC GGG AAC CGG GTG GAG TTC ACT GGG AAC CCC ACC AAG AAC GAC GTG TCC TTC ACC CTC AAC AAC GTG CAG CTG GAG GAC CAG GGC ACC TAC AAC TGC TAC GTC CTC AAC CCC CCG GAC CGG CAG CGG GGC CAC GCC AGC ATC AGC CTG AAG GTG CTC ACT GAA GAA CCC CCA AAG CGC GAT TCG ACG GTG GCC GTC ATC GTG GGT GCC TCC GTG GGC GGC TTC CTG GCC GTG GTC ATC CTG GTG CTG ATG GTG GTG AAG TGC GTG CGC CGG AAA AAG CAG CAG AGG CTG AAC ACG GAT GAT CAG AAG ACG GAG GAG GAA GGA AAG ACG GAC GGC GAA GGC AAC CCG GAG GAG GGC ACC AAG --- --- --- --- --- --- --- --- --- 
T_sirtalis                      ATG GAG ATG ACG GCC GTA ACC CCC GTC TAT GCG CTG AAC GGC TCT TCC ATC CGC CTC ACC TGC ACA TTC AAT TCA TGC TAC CAG GTA GAC AAA AAG CAG TTC TCC ATG AAC TGG ACC TAC CAA ACC TGT CAG AAC TGC ACC GAA GAG ATG TTC TTG CAG TTT AAG CTG --- --- AAA GTG GTT CCT GTG GAG CTG AAG CGC TTT GAG GAT CGT GTG GAG TTT ACG GGG AAC CCC ACC AAG AAC GAT GTG TCC TTC ACC CTC CAC AAC GTG CAG CTG GAG GAC GCA GGG CTG TAC AAC TGC TAC GTG ATG AAC CCG CCT GAC CGG CAC AAG GGC CAC TTC CAG ATC AGC CTC CAG GTT CTC ACC GAA GAG CCC CCA GAG CGG GAC TCC ACT GTG GCC GTG ATT GTG GGT GCC ACT GTG GGA GGC TTC CTG GCT GTG GTG ATC CTG GCC TTG GTC ATT GTC AAG TGT GTC CGG CGC AAG AAG CAG CAG AGG CTC AAC ACG GAT GAC CAG AAG ACC GAA GAA GAG GGC AAG ACA GAT GGG GAA GGG AAC CCG GAG GAA GGC ATG AAG --- --- --- --- --- --- --- --- --- 
T_elegans                       ATG GAG ATG ACG GCC GTA ACC CCC GTC TAT GCG CTG AAC GGC TCT TCC ATC CGC CTC ACC TGC ACA TTC AAT TCA TGC TAC CAG GTA GAC AAA AAG CAG TTC TCC ATG AAC TGG ACC TAC CAA ACC TGT CAG AAC TGC ACC GAA GAG ATG TTC TTG CAG TTT AAG CTG --- --- AAA GTG GTT CCT GTG GAG CTG AAG CGT TTT GAG GAT CGT GTG GAG TTT ACG GGG AAC CCC ACC AAG AAC GAT GTG TCC TTC ACC CTC CAC AAC GTG CAG CTG GAG GAT GCA GGG CTG TAC AAC TGC TAC GTG ATG AAC CCG CCT GAC CGG CAC AAG GGC CAC TTC CAG ATC AGC CTC CAG GTT CTC ACC GAA GAG CCC CCA GAG CGG GAC TCC ACT GTG GCC GTG ATT GTG GGT GCC ACT GTG GGA GGC TTC CTG GCT GTG GTG ATC CTG GCC TTG GTC ATT GTC AAG TGT GTC CGG CGC AAG AAG CAG CAG AGG CTC AAC ACG GAT GAC CAG AAG ACC GAA GAA GAG GGC AAG ACA GAT GGG GAA GGG AAC CCG GAG GAA GGC ATG AAG --- --- --- --- --- --- --- --- --- 
X_tropical                      ATG GAG GTC ACA GTC CCT GCC ACA GTG TAT GCC CTA AAT GGT ACA GAT GCA CGG CTG CCC TGC AAA TTC AAC TCC TGT TAC AAA ATG GAC AAC AAA CTC TTC TCC GTG AAC TGG ACA TAC AAG AGC TGT GAG AAC TGC AGT GAG GAG ATG TTC ATT CAG TAT AAC AAG --- --- AAG CTC TCT TAT CAC AAC CTT GAG CGT TTT CAA AAC CGA GTG GAG TTT ACA GGG AAT CCC ACT AAA AAT GAC TTA ACT GTG ATG ATC CAT GAC GTC CAG CTA CAA GAC ATA GGA GAT TAT TAC TGC TAT GTT CTG AAT CCA CCA GAC CGA GAT AGG GGC ACT GGA AAA ATC CAT CTG GAA GTC CGA ACA GAG GTC CCT CCT GAA AGA GAT TCT ACA GTG GCA GTT TTA GTT GGT GCG TCT GTG GGA GGA TTC CTG GCC ATT GTG ATA CTT ATC CTA GTG ATT GTA AAA TGT GTC AGA CGA AAA AAA CAG CAA AAT CTT AAT TCT GAG GAT CAG AAA ACA GAA GAG GAA GTG AAG ACT GAT GGG GAA GGC AAC ACA GGC GGA GAA CTT AAA GCA GCC --- --- ATC CCT GAG GTT CCT 
D_rerio                         ATG GAT GTG CTG GTG CCG GCG CTG ATC AAC GCT CTC AAC GGG AGT GAC GTC AGA ATC ACA TGT ACT TTC ACC TCA TGC TAC AAG CTG GAC CCC AGC AAG TTT GCA ATG AAC TGG ACA TAT CAG GAG ACA AGC AAC AGC ACA GAG GAG ATG TTC ATG ACC TAT AAG AAC ACC TAT AAG ATG ATA CCC TTG AAG CCC AGT CGA TTT GGA GAG CGA GTC ATG TTT ACT GGA AAC CTG GAT AAG AAC GAC CTT TCC ATC ACC ATC TCG GAT GTG CAG CTG ACA GAC GAG GGC ATC TAC AAC TGC TAT GTG CGC AAC CCT CCA GAC CGT ATT CAG GGC CAT GGC ACC ATC CAG TTT GCC GTC CTG ACT GAA TTA CCT CCA CCA AGG GAC TCG ACC ATT GCT GTG GCC ATC GGC GCA TCT GTG GGG GGC ATC CTT GCT CTG CTC ATT CTG TCC ATG GTG GTG GTG AAG TGC ATC CGC AGA CAT AAG AAC CAG GAG CTG ATC TCA GAC GAG CAG AAG ATG GAA GAA GAG GGC AAA GTA GAT GGT GAA GGA GGC ACA GAA GAA GCA ACG AAA AAT TTA AGC CTC CTG CCT GAA GAT ATA 
T_rubri                         ATG GAT ATT AGT GGG TCC AAT TAC ATT AAT GCA TTG AAT GGA ACA ACT GTC AAA ATT CCC TGC ATA TTT ACT TCC TGT TAC AAG ATT GAT GTA ACA CAC TTT AAC ATG AAT TGG ACT TAT CAA GAG TCC TTG AAT GGT ACA GAA CAG AAG TTT ATG ACA TAT TCT AGG AAG AAA GGA ATG GTG CCT CTG CAT TCT GAA CGA TTC AGA GAG AGA GTG CTG TTC GCC GGA AAC TTG GAT AAG AAT GAC CTG TCG TTC ACA CTA TCC GAT GTT CAG CTT GAG GAT GAA GGA ATT TAC AAC TGT TAT GTA AAA AAT CCA CCT GAC AGA ATC AGT GGA CAT GGT CGA ATT CAG CTC AAT GTT GTC ACC AAA CTT CCT CCT CCA AGG GAT TCA ACT ATT GCT GTC GCA ATT GGG GCA TCC GTA GGT GGA GCA TTA GCT CTT CTG ATC CTG TCT ATG GTA ATA GTA AAA TGT CTT CGT CGA TAT CAG AAA CAG GAA CTG ATC TCA GAG GAG --- AAG ATG GAG GAG GAA GGA AAA GTG --- --- --- --- --- --- --- --- --- --- --- --- --- --- --- --- --- --- --- --- 
P_textilis                      ATG GAG CTG ATG GCC CCA ACC ACC CTC TAT GCG CTG AAC GGC TCT TCC ATC CGC CTC AGC TGC ACT TTC CAT TCC TGC TAC CAG GTA GAC AAA AAG CAA TTC TCC CTG AAC TGG ACC TAC CAA ACC TGC CAG AAC TGC ACC GAA GAG ATG TTC TTG CAG TTT AAG CTG --- --- AAA GTG GTT CCC GTG GAG CTG AAC CGT TTT GAG GAC CGC GTG GAG TTT ACA GGG AAC CCC AGC AAG AAC GAC ATG TCC TTC ACC CTC CAC AAC GTG CAG CTG GAG GAT GCA GGG CTG TAC AAC TGC TAC GTG ATG AAC CCG CCT GAC CGA CAA AAG GGC CAC GGC CAG ATC AGC CTC CAA GTT CTC ACA GAA GAA CCC CCA GAG CGG GAC TCC ACA GTG GCT GTG ATT GTG GGG GCC ACT GTG GGG GGC TTC CTG GCT GTG GTG ATC CTG GCC TTG GTC ATT GTG AAG TGT GTC CGG CGC AAG AAG CAG CAG AGG CTC AAC ACG GAT GAC CAG AAG ACC GAA GAA GAG GGC AAA ACC GAT GGG GAG GGG AAC CCG GAG GAA GGC ATG AAG --- --- --- --- --- --- --- --- --- 
E_electric                      ATG GAT GTA GTT GTG GCC CAG CGG ATC AAT GCC CTG AAT GGC ACC ATG GTC AAG ATC TCC TGC ACC TTC ACT TCC TGC TAT CGA ATT GAT ACC AGC AAG TTT TCT ATG AAC TGG ACC TAC AAG GAG AGT GAA AAC GAC ACA GAG GAG ATG TTT ATG ACC TTT AAG AAC --- --- AAA GTA ACA TCT ATG TGG ACA GAC CGT TTT GGG GGC CGA GTA AAG TTC GCC GGG AAC CTG GAC AAA AAT GAC CTG TCC ATC ACC ATC TCA GAT GTG CAG CTG GAA GAT GAG GGA ATC TAT AAC TGC TAT GTG CGC AAT CCT CCC GAT CGT ATT CAG GGG CAT GGT ATC ATC CAG CTG CAT GTA GTC CCT GAG TTG CCT CCG CCA CGG GAC TCC ACT ATC GCC GTG GCG ATC GGA GCT TCC ATT GGA GGC ATG CTC GCG CTG GTC ATC CTG TCC ATG GTC GTG GTG AAA TGC GTG CGT AGG CAC AAG AAA CAG GAG CTC ATC TCT GAT GAA CAG AAG ATG GAG GAG GAT GGC AAA ACC GAT GGA GAA GCT GGA ACG GAA GAG GGC ACC AAA CAA CTC --- --- --- --- --- --- --- 
B_bufo                          ATG GAG ATC ACC GTG CCT GCT GTT CTT CAT GCC CTT AAT GGC TCC AAC ATA CGA CTG CCC TGC AAC TTC CAG TCG TGC TAC AAG ATG GAC ATC AAA CAG TTC TCC ATG AAC TGG ACG TAT CGG GGC TGC GAG AAC TGT ACC GAA GAG ACG TTT ATC CAG TAC GAC AAG --- --- AAG ATC ATC AAC CAG CGA CTT GAG CGT TTT CAA AAC CGC ATA GAA TTT ACA GGA AAC CCC AGC AAA AAT GAT TTG GCC GTG ACA ATC CAT GAT GTT CAG CTG GAA GAT GAA GGA GAG TAC CAT TGT TAT GTG CTG AAC CCT CCA GAC CGT CAC AAG GGC ACT GGG AAA ATT CGC TTA GAG GTC CTT ACA GAA GTT CCT CCA GAA AGG GAC TCC ACA GTT GCA GTT TTG GTC GGA GCA TCG GTC GGC GGT TTT CTG GCT GTG GTC ATT CTT TGC CTT GTC ATC CTG AAA TGT GTC CGA AGA AAA AAA ATG CAA AAC CTT AAC TCA GAG GAT CAG AAA ACC GAG GAA GAA GTG AAG ACT GAT GGA GAG GGG AAC CCT GAA GGA GAA CTG AAA GCA ACC --- --- ATC CCT GAG GTC CTA 
M_musculus                      ATG GAA GTC ACA GCG CCC ACC ACT CTT AGT GTC CTC AAT GGG TCC GAT ACC CGC CTG CCC TGT ACC TTC AAC TCC TGC TAC ACC GTG AAC CAC AAG CAG TTC TCT CTT AAC TGG ACT TAC CAG GAG TGT AAC AAT TGC ACA GAG GAG ATG TTC CTC CAG TTC CGA ATG --- --- AAG ATC ATT AAC CTG AAG CTG GAG CGG TTT GGA GAC CGC GTG GAG TTC TCA GGG AAC CCC AGT AAG TAC GAC GTG TCA GTG ACT CTA AAG AAC GTG CAG CTA GAA GAC GAA GGC ATT TAC AAC TGC TAC ATT ACC AAC CCT CCA GAC CGC CAC CGC GGC CAC GGC AAG ATT TAC CTG CAG GTC CTT CTA GAA GTA CCC CCA GAG CGG GAC TCC ACG GTG GCG GTC ATC GTG GGT GCC TCA GTG GGG GGT TTC CTG GCT GTG GTC ATC TTG GTG CTG ATG GTG GTC AAA TGT GTG AGG AGG AAA AAA GAG CAG AAG CTG AGC ACG GAT GAC CTG AAG ACT GAA GAG GAA GGC AAG ATG GAT GGT GAG GGC AAC GCG GAA GAT GGC ACC AAG --- --- --- --- --- --- --- --- --- 
A_carol                         ATG GAG GTG ATG GCC CCG CCC ACC ATC TAC GCC CTC AAC GGC TCC TCC ATC CGC CTC ACC TGC ACC TTC AAC TCC TGC TAC CAG GTG GAG AAG AAG CAG TTC TCC CTC AAC TGG ACC TAC CAG GGT TGT GAC AAC TGC ACA GAA GAG CTG TTC CTG CAG TTC AAG CTG --- --- AAG GTG ATG CCC ATG GAA GAG AAC CGC TTT GGG GAC CGC ATC GAG TTC ACT GGG AAC CCC AGC AAG AAC GAC GTC TCC TTC ACG CTC CGC AAC GTG CAG CTG GAG GAC GAG GGC ACC TAC CAC TGC TAC GTG ATG AAC CCC CCC GAC CGG CAC AAG GGC CAC GGC AAG ATC CAG CTC AGA GTC ATC ACC GAA GAG CCC CCG GAG CGC GAC TCC ACG GTG GCG GTG ATT GTG GGG GCC ACG GTG GGG GGC TTC CTG GCC GTG GTC ATC CTG GCG CTG GTG GCC GTC AAG TGC GTC CGG CGG AAG AAG CAG CAG CGG CTC AAC ACC GAC GAC CAG AAG ACG GAG GAG GAG GGC AAG ACC GAC GGA GAA GGG AAC CCC GAG GAG GGG GCC AAG --- --- --- --- --- --- --- --- --- 


Printing out site pattern counts


        12        591  P

H_sapiens                        --- --- --- --- --- --- --- --- --- --- --- AAA AAA AAA AAC AAC AAC AAC AAC AAC AAC AAC AAC AAC AAC AAC AAG AAG AAG AAG AAG AAG AAG AAG AAG AAT ACA ACA ACA ACC ACC ACC ACG ACG ACT AGA AGA AGC AGC AGG ATC ATC ATC ATC ATG ATG ATG ATG ATG ATG ATG ATT ATT ATT CAA CAC CAC CAG CAG CAG CAG CAG CAG CAT CAT CCC CCC CCC CCC CCG CCG CCT CCT CCT CGC CGC CGC CGC CGG CGG CGT CTC CTC CTC CTC CTG CTG CTG CTG CTG CTG CTG CTG CTG CTG GAA GAA GAC GAC GAC GAC GAC GAC GAG GAG GAG GAG GAG GAG GAG GAG GAG GAG GAG GAG GAG GAG GAT GAT GAT GAT GAT GCC GCC GCC GCC GCC GCT GGC GGC GGC GGC GGC GGC GGC GGG GGG GGG GGT GGT GTA GTC GTC GTC GTC GTC GTC GTG GTG GTG GTG GTG GTG GTG GTG GTG GTG GTG GTG TAC TAC TAC TAC TAC TCA TCC TCC TCC TCC TCG TCT TCT TGC TGC TGC TGC TGC TGG TGT TTC TTC TTC TTC TTC TTC TTG TTT
G_gallus                         --- --- --- --- --- --- --- --- --- --- --- AAA AAG AAG AAC AAC AAC AAC AAC AAC AAC AAC AAC AAC ACA GAG AAG AAG AAG AAG AAG AAG AGC AGG CAG AAC AAG ACG ATG ACC ACG ATC ACG ACG ACA AAC CGG AAC ACC CGC ATC ATC ATC GTC ACC ACT ATG ATG ATG CTC CTG ACC ATC ATG GGG AAC CAG AAG CAG CAG CAG CAG CAG AGC CAC CCC CCC CCC TCC CCG CTG CCA CCC CCG AAG CGG CGG CGG CGC CGC CGG ATC CTC CTG CTG AAG CAG CTC CTC CTC CTG CTG CTG CTG CTG GAA GAA AAC GAC GAC GAT GAT TCT AAG CAG CAG GAA GAA GAA GAG GAG GAG GAG GAG GAG GAG GCG GAC GAC GAG GAG GAT ACC CCT GCC GCC GTA GCC GCC GGA GGC GGC GGC GGC GGC GGC GGC GGG GGC GGT GCC GCC GTA GTC GTG GTG GTG GTC GTG GTG GTG GTG GTG GTG GTG GTG GTG GTG TTC AAC TAC TAC TAC TAC ACT TCC TCC TCC TCG TCC ACC TCT TGC TGC TGC TGC TGC TGG TGC TTC TTC TTC TTC TTC TTC CTG TTC
T_sirtalis                       --- --- --- --- --- --- --- --- --- --- --- AAG AAG AAG AAC AAC AAC AAC AAC AAC AAC AAT CCT TAT CAG GAC AAA AAG AAG AAG AAG AAG CAG AGG GAG AAC CAG ACG ACG ACA ACC CCC ACA ACT ACC CAC CGC AAC ACC CGG ATC ATC GTG GTG ACC ACC ATG CTG GTC ATG ATG CTG ATT GTT GAG AAA CAC CAG CAA CAG CAG CAG CAG AGC CAC CCC CCC CCG ACC CCG CTG CCA GTA CCT CGC AAG CGG CGT CGC CGG AAG GTC CTC CTG TTG GTG CAG ATG CTC CTC CTC CTC CTG CTG TTG GAA GAA GAT GAC GAT GAC GAC TCC GAG CAG GCA AAG GAG GAG GAA GAA GAA GAG GAG GAG GAG ACC GAC GAT GAA GAG GAT ATG ACC GCC GCC ATC GCT TTC GGC GGC GGC GGC GGC GGG GGA GGG GGG GGG GGT GCC GCG ATG GTG GTC GTG GTT GTG ATT GCC GTA GTC GTG GTG GTG GTG GTG GTG TTC AAC TAC TAC TAC TAC ACG ACT TCA TCC TCC TCC TCT ACC TGC TGC TGC TGC TGT TGG TGT TTC TTC TTC TTC TTT TTT CTG TTT
T_elegans                        --- --- --- --- --- --- --- --- --- --- --- AAG AAG AAG AAC AAC AAC AAC AAC AAC AAC AAT CCT TAT CAG GAC AAA AAG AAG AAG AAG AAG CAG AGG GAG AAC CAG ACG ACG ACA ACC CCC ACA ACT ACC CAC CGC AAC ACC CGG ATC ATC GTG GTG ACC ACC ATG CTG GTC ATG ATG CTG ATT GTT GAG AAA CAC CAG CAA CAG CAG CAG CAG AGC CAC CCC CCC CCG ACC CCG CTG CCA GTA CCT CGC AAG CGG CGT CGT CGG AAG GTC CTC CTG TTG GTG CAG ATG CTC CTC CTC CTC CTG CTG TTG GAA GAA GAT GAC GAT GAC GAC TCC GAG CAG GCA AAG GAG GAG GAA GAA GAA GAG GAG GAG GAG ACC GAT GAT GAA GAG GAT ATG ACC GCC GCC ATC GCT TTC GGC GGC GGC GGC GGC GGG GGA GGG GGG GGG GGT GCC GCG ATG GTG GTC GTG GTT GTG ATT GCC GTA GTC GTG GTG GTG GTG GTG GTG TTC AAC TAC TAC TAC TAC ACG ACT TCA TCC TCC TCC TCT ACC TGC TGC TGC TGC TGT TGG TGT TTC TTC TTC TTC TTT TTT CTG TTT
X_tropical                       --- --- --- --- ATC CCT CCT GAG GCA GCC GTT AAA AAA AAA AAC AAC AAC AAT AAT GAC TAC AAC TAT TAT GAG GAC AAG AAA AAA AAA AAA AAG AAA AAT AAC AAT AAA TCT ACA AAA ACA ACA ACT ACA ACA CAT CGA AAT ACT AGA ATA ATC CTC GTT ATG ACA ATG AAG GTG CTG ATG GAT TTA TCT CAA AAC GAT GAA AAG CAA CAG CAG CTC CAT ACT CCC CCT CCA CCC ACA CTA CCT CCT CCA CGG AAC CGA CGA CGT AGA AGG GTG CGA CTA ATT CAC CAG GTG ATC CTG CTG CTT CTG CTT CTA GAA GAG AAC GAC GAT GAT GAT GAT GAA CAG ATA GAG GAA GTC GAA GAG GAG CAA GAG GAG GAG AGC GAC GAC GGA GGC GAG CTT GCC GCA GCG GCA GCC GGA GTG GAA GGA GGC GGT GGC GGA GGA GGG GGG GGT GTC GCC GTC GTG GTA GTG GTC GTT ATT ATC ATG GTC ATT GTC GTG GTG GTT TTA GTG AAT TAC TAC TAT TAT ACA TCT TCC TCC TCT ACT ACA AGT TGC TGC TGC TGT TGT TGG TGT TTC TTC TTC TTC TAT TTT CTT TTT
D_rerio                          ACC AGC CTC TAT CTG ATA CCT GAA AAT TTA GAT CAT AAG AGC AAC AAC GGC AAC AAC GAT AAC ACC CCC AAC AGC GAC AAG AAA AAG AAG AAG AAA ACC GAG AAG AAC AAG TCA CTG ACT ATG CTG GTA ACC ACA TCG AGA ATC GAT CGC ATT ATC ATG GTG ACC ACT ATG AAC GTG CGC ATG ATC GCC ATA GGA CCC ATT GCC CAG CAG ACC CAG AAG CAG CAT CTG CCT CCT ACA ACA CTG CCA CCG CCA AGA AAG CGT CGA CGA AGG CAG ATC CTG CTC ATG TTG CAG ATG ATC ATC TTT CTG CTT CCC ATG GAA GAA GAG GAC GAT GAC GAG GAC CCA AAC GAG AGT GAG TTA GAA GAA GAG ACA ATG GAG GAT GAG GAC GAC GAA GAA GAC ACG GCG GCT GCA GTC GCT GGC GGC GCA GGC GGC GGG GGA GGG GGC GGA GGT GGC GTG GCT GTG CTC GTG GTG GTC GTG GTG TCC CTG ATC CTG GTG ATT GTC ATC CTT ATC AAC TAC TAT TAC TAT ACT TCT TCA GCA TCG TCC AGT ACA AGC TGC TGT TGC ACA TGG TGC ATC TTC TTC TTT TAT TTT CTG TTT
T_rubri                          AAG --- --- AAA --- --- --- --- --- --- --- TAT CAG ACA AAT AAT --- AAC AAT GAT AAC ACT CCT AAT TTG GAT GGA --- AAA AAG AAG AAA CGA GAA CAT AAT AAG TCA AGT ATA ATG TAC GTG ACT ACT TCC CGA ATC GAT CGT ATC ATT ATG GTA ACA ACC ATG AGG GTA AAA AAG ATT GCA GTG AGA GTA ATC AAT CAA CAG ACA CAG CAC CAG CAT TTG CCT CCA CCC --- CTT CCT TCC CCT AAA TCT AGA AGA CGA AGG AGT ATT GTC TTG ATG CTG --- ATG CTA ATT CTC CTG TTA TCT ATG --- AAA GAG GAC --- GAT GAG ACT CCA AAA GAA GAA GAA CTT GAG GAG GAA GAG CTG CAG GAT GAG GAT GAC --- --- GAG --- AAT GCT GCA GTC GCT GGT GGA --- GGA GGA GGA --- GGT GGA GGA --- GGG GGG GCA ATT CTG GTA GTA GTT GTC ATA TCT ATT CTT CTT GTT ATT GTG ATT CTG TTC AAT TAC TAT TAC TAT GCC TCC TCC AAC TCA TCG ACA ACA GGT TGT TGC TGT TCC TGG TGT GCA TTT TTT TTT TAT TTC CTG TTC
P_textilis                       --- --- --- --- --- --- --- --- --- --- --- AAG AAG AAG AAC AAC AAC AAC AAC AAC AAC CAT CCC TAT CAG GAC AAA AAG AAG AAG AAG AAA CAG AGG GAG AAC CAG ACG ATG ACT ACC ACC ACC ACA ACC CAC CGC AAC AGC CGG ATC ATC GTG GTG ACC ACA ATG CTG GTC ATG ATG CTG ATT GTT GAG AAA CAA CAA CAA CAG CAG CAG CAA AGC CAC CCC CCC CCG AGC CCG CTG CCA CCA CCT CGC AAG CGA CGC CGT CGG AAG CTC CTC CTG TTG GTG CAG CTG CTC CTC CTC CTC CTG CTG TTG GAG GAA GAC GAC GAT GAC GAC TCC GAG CAG GCA AAC GAG GAA GAA GAA GAA GAG GAG GAG GAG ACC GAT GAC GAA GAG GAT ATG ACC GCT GCC ATC GCT GGC GGC GGC GGC GGC GGC GGG GGG GGG GGG GGG GGG GCC GCG CTG GTG GTG GTG GTT GTG ATT GCC GTA GTC GTG GTG GTG GTG GTG ATG TTC AAC TAC TAC TAC TAC ACA ACT TCC TCC TCC TCC TCT ACC TGC TGC TGC TGC TGC TGG TGT TTC TTC TTC TTC TTT TTT CTG TTT
E_electric                       --- --- --- --- --- --- --- --- CAA CTC --- CAC AAG AGC AAC AAC GGA AAC AAT GAT AAC ACT TCT AAT GAA GAT AAA AAA AAA AAA AAG AAA ATC GAG TGG AAT CGA TCT GTT ACC ATG CGG ACC ACT ACC TCA AGG ATC GAC CGT ATC ATC GTA GTG ACC CCT ATG AAC GTC CGC ATG ATC GCG ACA GGG ACC ATT CAT AAG CAG ACC CAG AAG CAG CAT CTG CCT CCT TCC ACG CTG CCG GCC CCC AAG AAG CGT CGA CGT CGG CAG ATC GTC CTG ATG ATG CAG ATG ATC ATC CTG CTC CTC ACA ATG GAA GAG GGC GAT GAT GAC GAA ATG CCA AAA GAG GAC GAT TTG GAG GAG GAG GAA AAG GAG GAT GAG GAT GAC GAG GAA GAT ACC CAG GCC GCT GTC GCG GGT GGC GGC GGC GGG GGC GCT GGA GGA GGG GGA GGA GTG GCC GTA GTC GTG ATT GTA GTG GTG TCC ATT GTG CTG GTG ATC GTA ATC CTG ATC AAT TAT TAC TAT TAT GCC TCC TCC TCT TCC TCC ACC ACA GAC TGC TGC TGC AGT TGG TGC ATG TTC TTT TTT TTT TTC CTG TTT
B_bufo                           --- --- --- --- ATC CTA CCT GAG GCA ACC GTC AAA AAA AAA AAC AAC AAC AAC AAC GAT CAT CAG AAC CAT GAG GAC AAG AAA AAA AAA AAA AAG AAA AAC CGA AAT AAG TCA ACC AAC ACC GTT ACT ACA ACG CAT AGA AAC AGC CGA ATT ATT ATC GTG ACA ACA ATG AAG GTC CTG ACG GAG TTG ATC CAA ATC CAC GAG CGG CAA CAG CAG CAG CGC ACT CCC CCT CCT CCC CCT CTG CCA CCT CCA CGA GAC CGT CGC CGT AGG AAG CTT CTT CTT ATC CAG CAG ATG ATC CTG TTA CTT CTG CTT CTT GAG GAA AAC GAC GAT GAC GAT AAC GAA ATG GAA GAG GAA GTT GAG GAA GAA GAA GAA GAG GAG GGC GAT GAT GGA GAA GAG CTG GCT GCA GCA ATA GCT GGG GTG GAA GGT GGC GGC GGG GGC GGA GGA GGA GGA GTG GCC ATC GTC CTG GTC GTC GTT ATC TGC ATG GTC GTG GTT GTT ATA GTC TTG GTG AAT TAC TAT TAC TAT ACA TCG TCG TCC TCC GCC TCC ACC TGT TGT TGC TGC TGC TGG TGT TTT TTC TTT TTC TAC TTT CTT TTT
M_musculus                       --- --- --- --- --- --- --- --- --- --- --- AAA AAA AAG AAC AAT AAC AAC AAC AAC AAC AAC AAC AGT AAC AAC AAG AAG AAA AAG AAG AAG AAG AAG AAG AAT ACC ACG ACA ACC ACT ACT ATG ACG ACT AAG AGG AGC AGT AGG ATC ATT ATC ATT ACT CTA ATG ATG ATG ACC ATG ATT ATC ATT GGA CAC CAC CAG CAG CAG CAG CAG CAG TAC CAC CCC CCC CCT CCC GCG CTA CCA CCC CCA CGC CGA CGC CGC CGG CGG CGC CTT CTT CTC CTC CTG CTG CTT CTA CTG CTG CTG CTG CTG CTG GAG GAA GAC GAC GAT GAC GAC GAT GAG GAG GAA GAG GAA GTA GAA GAG GAG GAA GAG GAG GAA GAG GAC GAC GAT GAA GAT ACC ACC GCG GCC ACC GCT GGC GGC GGC GGT GGC GGG GGC GGG GGC GGG GGT GGT GCG GTC GTC GTC GTC GTG GTC GTC GTG GTG GTG GTG GTG GTG GTG GTG GTG GTG GTG TAC TAC TAC TAC TAC TCA TCA TCC TCT TCC TCA TCC ACA TGC TGC TGT TGC TGT TGG TGT TTC TTC TTC TTC TTC TTC TTG TTT
A_carol                          --- --- --- --- --- --- --- --- --- --- --- AAG AAG AAG AAC AAC AAC AAC AAC AAC CAC AAC CCC TAC GAC GAG AAG AAG AAG AAG AAG AAG AAG CGG GAA AAC CAG ACC ATG ACC ACG ACC ACC ACG ACC CGC CGG AAC AGC CGG ATC ATC GTG GTG ACG ACC ATG CTG GTG ATG CTG ACC ATT ATG GGG AAG CAC AGA CAG CAG CAG CAG CAG CAG CAC CCC CCC CCC ACC CCC CTG CCG CCG CCC CGC AAG CGG CGC CGC CGC AAG ATC ATC CTC CTG ATG CAG CTC CTC CTC CTC CTC CTG GAG CTG GAA GAA GAC GAC GAC GAC GAC TCC GAG CAG GAG AAC GAG GAG GAG GAG GAA GAG GAG GAG GAG GGT GAC GAC GAG GAG GAC GCC CCC GCG GCC ATC GCC GGC GGC GGG GGC GGC GGC GGG GGG GGC GGG GGA GGG GCC GCC GTG GTC GTC GTG GTC GTG GCC GCG GTG GTC GTG GTG GTG ATC GTG GTC TTC AAC TAC TAC TAC TAC ACT ACG TCC TCC TCC TCC TCC ACA TGC TGC TGC TGC TGT TGG TGC TTC TTC TTC TTC TTC TTC CTG TTT


    1    1    1    1    1    1    1    1    1    1    1    1    1    1    1
    1    1    1    1    1    1    1    1    1    1    1    1    1    1    1
    1    1    1    1    1    1    1    1    1    1    1    1    1    1    1
    1    1    1    1    1    1    1    1    1    1    1    1    1    1    1
    1    1    1    1    1    1    1    1    1    1    1    1    1    1    1
    1    1    1    1    1    1    1    1    1    1    1    1    1    1    1
    1    1    1    1    1    1    1    1    1    1    1    1    1    1    1
    1    1    1    1    1    1    1    1    1    1    1    1    1    1    1
    1    1    1    1    1    1    1    1    1    1    1    1    1    1    1
    1    1    1    1    1    1    1    1    1    1    1    1    1    1    1
    1    1    1    1    1    1    1    1    1    1    1    1    1    1    1
    1    1    1    1    1    1    1    1    1    1    1    1    1    1    1
    1    1    1    1    1    1    1    1    1    1    1    1    1    1    1
    1    1

CODONML (in paml version 4.10.5, March 2022)  SCNB2_expanded_230613.phy
Model: One dN/dS ratio, 
Codon frequency model: F3x4
Site-class models:  PositiveSelection
ns =  12  ls = 197

Codon usage in sequences
--------------------------------------------------------------------------------------------------------------------------------------
Phe TTT   1   0   3   3   2   4 | Ser TCT   2   2   1   1   4   1 | Tyr TAT   0   0   1   1   5   4 | Cys TGT   1   0   2   2   3   1
    TTC   6   8   6   6   4   2 |     TCC   4   5   4   4   2   2 |     TAC   5   4   4   4   3   2 |     TGC   5   6   4   4   3   3
Leu TTA   0   0   0   0   2   2 |     TCA   1   0   1   1   0   2 | *** TAA   0   0   0   0   0   0 | *** TGA   0   0   0   0   0   0
    TTG   1   0   2   2   0   1 |     TCG   1   1   0   0   0   2 |     TAG   0   0   0   0   0   0 | Trp TGG   1   1   1   1   1   1
--------------------------------------------------------------------------------------------------------------------------------------
Leu CTT   0   0   0   0   4   2 | Pro CCT   3   1   2   2   5   3 | His CAT   2   0   0   0   2   2 | Arg CGT   1   0   1   2   1   1
    CTC   4   5   5   5   2   3 |     CCC   4   4   3   3   2   3 |     CAC   2   1   3   3   1   0 |     CGC   4   3   3   2   0   2
    CTA   0   0   0   0   3   0 |     CCA   0   1   1   1   2   3 | Gln CAA   1   0   1   1   3   0 |     CGA   0   0   0   0   4   2
    CTG  10  10   7   7   4  10 |     CCG   2   2   2   2   0   1 |     CAG   6  10  10  10   4   6 |     CGG   2   5   3   3   1   0
--------------------------------------------------------------------------------------------------------------------------------------
Ile ATT   3   0   2   2   3   3 | Thr ACT   1   2   2   2   4   3 | Asn AAT   1   0   1   1   6   1 | Ser AGT   0   0   0   0   1   2
    ATC   4   6   3   3   4  10 |     ACC   3   6   9   9   0   6 |     AAC  12  16  10  10   8  10 |     AGC   2   2   1   1   1   4
    ATA   0   0   0   0   2   2 |     ACA   3   2   2   2   9   6 | Lys AAA   3   1   2   2  10   2 | Arg AGA   2   0   0   0   2   2
Met ATG   7   5   6   6   4   8 |     ACG   2   4   3   3   0   1 |     AAG   9  13  11  11   4   9 |     AGG   1   1   1   1   1   1
--------------------------------------------------------------------------------------------------------------------------------------
Val GTT   0   0   2   2   4   0 | Ala GCT   1   0   1   1   0   3 | Asp GAT   5   3   4   5   6   5 | Gly GGT   2   1   1   1   2   1
    GTC   6   3   4   4   6   3 |     GCC   5   6   4   4   4   2 |     GAC   6   4   5   4   5   7 |     GGC   7   8   5   5   3   7
    GTA   1   2   2   2   1   1 |     GCA   0   0   1   1   3   3 | Glu GAA   2   5   6   6   6   7 |     GGA   0   1   1   1   5   3
    GTG  12  13  12  12   9   9 |     GCG   0   1   1   1   1   1 |     GAG  14  10  10  10  10   8 |     GGG   3   2   4   4   2   2
--------------------------------------------------------------------------------------------------------------------------------------

--------------------------------------------------------------------------------------------------------------------------------------
Phe TTT   3   3   4   4   1   1 | Ser TCT   3   1   3   0   1   0 | Tyr TAT   4   1   3   2   0   0 | Cys TGT   3   1   0   3   3   1
    TTC   3   5   2   2   6   7 |     TCC   5   5   6   3   3   6 |     TAC   3   4   1   3   6   5 |     TGC   1   5   4   4   3   5
Leu TTA   1   0   0   1   0   0 |     TCA   2   0   1   1   3   0 | *** TAA   0   0   0   0   0   0 | *** TGA   0   0   0   0   0   0
    TTG   3   2   1   2   1   0 |     TCG   1   0   0   2   0   0 |     TAG   0   0   0   0   0   0 | Trp TGG   1   1   2   1   1   1
--------------------------------------------------------------------------------------------------------------------------------------
Leu CTT   4   0   0   7   3   0 | Pro CCT   4   1   3   5   1   0 | His CAT   2   1   2   3   0   0 | Arg CGT   1   1   3   2   0   0
    CTC   1   6   3   0   2   6 |     CCC   1   3   1   2   4   7 |     CAC   1   2   1   1   3   3 |     CGC   0   3   1   2   4   5
    CTA   1   0   0   1   3   0 |     CCA   2   2   1   2   2   0 | Gln CAA   1   4   1   2   0   0 |     CGA   3   1   2   3   1   0
    CTG   6   9   7   6   8   7 |     CCG   0   2   1   0   0   2 |     CAG   5   8   6   6   6   9 |     CGG   0   2   2   1   2   4
--------------------------------------------------------------------------------------------------------------------------------------
Ile ATT   8   2   3   2   4   1 | Thr ACT   4   2   2   2   4   1 | Asn AAT   8   0   4   2   2   0 | Ser AGT   2   0   1   0   2   0
    ATC   3   3  11   8   3   6 |     ACC   1   8   8   4   6   8 |     AAC   3  11   5  11  10  11 |     AGC   0   3   1   1   1   1
    ATA   2   0   0   2   0   0 |     ACA   5   3   3   4   2   1 | Lys AAA   7   3   6   8   3   0 | Arg AGA   3   0   0   1   0   1
Met ATG   6   6   9   4   5   5 |     ACG   0   1   1   2   2   4 |     AAG   5   9   7   5  10  13 |     AGG   2   1   1   1   2   0
--------------------------------------------------------------------------------------------------------------------------------------
Val GTT   2   2   1   5   0   0 | Ala GCT   2   2   2   2   1   0 | Asp GAT   6   3   8   5   4   0 | Gly GGT   3   0   1   1   3   1
    GTC   3   2   4   7   6   5 |     GCC   1   3   4   2   1   6 |     GAC   2   6   5   4   6   9 |     GGC   0   6   5   4   6   6
    GTA   5   1   4   0   1   0 |     GCA   4   1   0   3   0   0 | Glu GAA   5   6   5  10   7   4 |     GGA   7   0   5   5   1   1
    GTG   3  12   7   5  12  11 |     GCG   0   1   2   0   3   2 |     GAG   7  10   9  10   9  14 |     GGG   2   6   3   2   3   6
--------------------------------------------------------------------------------------------------------------------------------------

Codon position x base (3x4) table for each sequence.

#1: H_sapiens      
position  1:    T:0.15054    C:0.22043    A:0.28495    G:0.34409
position  2:    T:0.29570    C:0.17204    A:0.36559    G:0.16667
position  3:    T:0.12366    C:0.42473    A:0.06989    G:0.38172
Average         T:0.18996    C:0.27240    A:0.24014    G:0.29749

#2: G_gallus       
position  1:    T:0.14516    C:0.22581    A:0.31183    G:0.31720
position  2:    T:0.27957    C:0.19892    A:0.36022    G:0.16129
position  3:    T:0.04839    C:0.46774    A:0.06452    G:0.41935
Average         T:0.15771    C:0.29749    A:0.24552    G:0.29928

#3: T_sirtalis     
position  1:    T:0.15591    C:0.22043    A:0.28495    G:0.33871
position  2:    T:0.29032    C:0.19892    A:0.36559    G:0.14516
position  3:    T:0.12366    C:0.39247    A:0.09140    G:0.39247
Average         T:0.18996    C:0.27061    A:0.24731    G:0.29211

#4: T_elegans      
position  1:    T:0.15591    C:0.22043    A:0.28495    G:0.33871
position  2:    T:0.29032    C:0.19892    A:0.36559    G:0.14516
position  3:    T:0.13441    C:0.38172    A:0.09140    G:0.39247
Average         T:0.19355    C:0.26703    A:0.24731    G:0.29211

#5: X_tropical     
position  1:    T:0.15026    C:0.19689    A:0.30570    G:0.34715
position  2:    T:0.27979    C:0.18653    A:0.37824    G:0.15544
position  3:    T:0.26943    C:0.24870    A:0.26943    G:0.21244
Average         T:0.23316    C:0.21071    A:0.31779    G:0.23834

#6: D_rerio        
position  1:    T:0.13706    C:0.19289    A:0.35533    G:0.31472
position  2:    T:0.30457    C:0.21320    A:0.31980    G:0.16244
position  3:    T:0.18274    C:0.33503    A:0.17766    G:0.30457
Average         T:0.20812    C:0.24704    A:0.28426    G:0.26058

#7: T_rubri        
position  1:    T:0.18750    C:0.18182    A:0.33523    G:0.29545
position  2:    T:0.30682    C:0.19886    A:0.33523    G:0.15909
position  3:    T:0.33523    C:0.15909    A:0.27273    G:0.23295
Average         T:0.27652    C:0.17992    A:0.31439    G:0.22917

#8: P_textilis     
position  1:    T:0.15054    C:0.24194    A:0.27957    G:0.32796
position  2:    T:0.28495    C:0.18817    A:0.36559    G:0.16129
position  3:    T:0.10753    C:0.40323    A:0.11290    G:0.37634
Average         T:0.18100    C:0.27778    A:0.25269    G:0.28853

#9: E_electric     
position  1:    T:0.14362    C:0.18085    A:0.32979    G:0.34574
position  2:    T:0.29787    C:0.20213    A:0.33511    G:0.16489
position  3:    T:0.21277    C:0.32979    A:0.14894    G:0.30851
Average         T:0.21809    C:0.23759    A:0.27128    G:0.27305

#10: B_bufo         
position  1:    T:0.14508    C:0.22280    A:0.29534    G:0.33679
position  2:    T:0.29016    C:0.17617    A:0.37306    G:0.16062
position  3:    T:0.23316    C:0.30052    A:0.22280    G:0.24352
Average         T:0.22280    C:0.23316    A:0.29706    G:0.24698

#11: M_musculus     
position  1:    T:0.15054    C:0.20968    A:0.30108    G:0.33871
position  2:    T:0.29570    C:0.17742    A:0.35484    G:0.17204
position  3:    T:0.15591    C:0.37634    A:0.12366    G:0.34409
Average         T:0.20072    C:0.25448    A:0.25986    G:0.28495

#12: A_carol        
position  1:    T:0.13978    C:0.23118    A:0.27957    G:0.34946
position  2:    T:0.26344    C:0.19892    A:0.36559    G:0.17204
position  3:    T:0.02688    C:0.51613    A:0.03763    G:0.41935
Average         T:0.14337    C:0.31541    A:0.22760    G:0.31362

Sums of codon usage counts
------------------------------------------------------------------------------
Phe F TTT      29 | Ser S TCT      19 | Tyr Y TAT      21 | Cys C TGT      20
      TTC      57 |       TCC      49 |       TAC      44 |       TGC      47
Leu L TTA       6 |       TCA      12 | *** * TAA       0 | *** * TGA       0
      TTG      15 |       TCG       7 |       TAG       0 | Trp W TGG      13
------------------------------------------------------------------------------
Leu L CTT      20 | Pro P CCT      30 | His H CAT      14 | Arg R CGT      13
      CTC      42 |       CCC      37 |       CAC      21 |       CGC      29
      CTA       8 |       CCA      17 | Gln Q CAA      14 |       CGA      16
      CTG      91 |       CCG      14 |       CAG      86 |       CGG      25
------------------------------------------------------------------------------
Ile I ATT      33 | Thr T ACT      29 | Asn N AAT      26 | Ser S AGT       8
      ATC      64 |       ACC      68 |       AAC     117 |       AGC      18
      ATA       8 |       ACA      42 | Lys K AAA      47 | Arg R AGA      11
Met M ATG      71 |       ACG      23 |       AAG     106 |       AGG      13
------------------------------------------------------------------------------
Val V GTT      18 | Ala A GCT      15 | Asp D GAT      54 | Gly G GGT      17
      GTC      53 |       GCC      42 |       GAC      63 |       GGC      62
      GTA      20 |       GCA      16 | Glu E GAA      69 |       GGA      30
      GTG     117 |       GCG      13 |       GAG     121 |       GGG      39
------------------------------------------------------------------------------

(Ambiguity data are not used in the counts.)


Codon position x base (3x4) table, overall

position  1:    T:0.15073    C:0.21209    A:0.30414    G:0.33304
position  2:    T:0.28991    C:0.19253    A:0.35705    G:0.16052
position  3:    T:0.16274    C:0.36149    A:0.14051    G:0.33526
Average         T:0.20113    C:0.25537    A:0.26723    G:0.27627

Codon frequencies under model, for use in evolver (TTT TTC TTA TTG ... GGG):
  0.00732391  0.01626868  0.00632338  0.01508805
  0.00486388  0.01080420  0.00419942  0.01002013
  0.00902009  0.02003643  0.00000000  0.00000000
  0.00405511  0.00900766  0.00000000  0.00835397
  0.01030532  0.02289134  0.00889749  0.02123009
  0.00684387  0.01520237  0.00590892  0.01409913
  0.01269199  0.02819286  0.01095811  0.02614688
  0.00570586  0.01267450  0.00492637  0.01175470
  0.01477745  0.03282531  0.01275867  0.03044315
  0.00981386  0.02179963  0.00847317  0.02021762
  0.01819983  0.04042749  0.01571351  0.03749364
  0.00818199  0.01817475  0.00706423  0.01685580
  0.01618174  0.03594468  0.01397112  0.03333614
  0.01074646  0.02387123  0.00927836  0.02213888
  0.01992935  0.04426929  0.01720676  0.04105663
  0.00895952  0.01990188  0.00773554  0.01845759


Nei & Gojobori 1986. dN/dS (dN, dS)
(Pairwise deletion)
(Note: This matrix is not used in later ML. analysis.
Use runmode = -2 for ML pairwise comparison.)

H_sapiens           
G_gallus             0.2105 (0.1536 0.7299)
T_sirtalis           0.2165 (0.2010 0.9286) 0.1439 (0.1562 1.0856)
T_elegans            0.2229 (0.2010 0.9021) 0.1354 (0.1562 1.1540)-1.0000 (0.0000 0.0157)
X_tropical           0.0633 (0.2223 3.5099)-1.0000 (0.2536 -1.0000)-1.0000 (0.2355 -1.0000)-1.0000 (0.2355 -1.0000)
D_rerio              0.1836 (0.3500 1.9061) 0.2400 (0.3287 1.3694) 0.2118 (0.3496 1.6505) 0.2028 (0.3496 1.7238)-1.0000 (0.4094 -1.0000)
T_rubri             -1.0000 (0.4170 -1.0000)-1.0000 (0.3751 -1.0000)-1.0000 (0.3737 -1.0000)-1.0000 (0.3737 -1.0000)-1.0000 (0.4099 -1.0000)-1.0000 (0.2375 -1.0000)
P_textilis           0.2037 (0.1950 0.9573) 0.1238 (0.1476 1.1925) 0.1747 (0.0358 0.2046) 0.1939 (0.0358 0.1845)-1.0000 (0.2443 -1.0000) 0.2431 (0.3483 1.4327)-1.0000 (0.3833 -1.0000)
E_electric           0.2136 (0.3761 1.7609) 0.2372 (0.3175 1.3387) 0.1824 (0.3499 1.9180) 0.2011 (0.3499 1.7401)-1.0000 (0.4041 -1.0000) 0.0843 (0.1506 1.7871)-1.0000 (0.2335 -1.0000) 0.1838 (0.3504 1.9069)
B_bufo               0.0969 (0.2272 2.3461)-1.0000 (0.2344 -1.0000)-1.0000 (0.2281 -1.0000)-1.0000 (0.2281 -1.0000) 0.0706 (0.1309 1.8543) 0.1757 (0.3678 2.0931)-1.0000 (0.3864 -1.0000) 0.0731 (0.2217 3.0330)-1.0000 (0.3726 -1.0000)
M_musculus           0.0783 (0.0470 0.5996) 0.1663 (0.1516 0.9112) 0.1294 (0.1951 1.5074) 0.1245 (0.1951 1.5670) 0.0975 (0.2514 2.5781) 0.1932 (0.3356 1.7370)-1.0000 (0.4068 -1.0000) 0.1360 (0.1875 1.3786) 0.1368 (0.3600 2.6323) 0.0975 (0.2408 2.4703)
A_carol              0.2329 (0.1766 0.7581) 0.2259 (0.1306 0.5782) 0.1352 (0.1028 0.7601) 0.1279 (0.1028 0.8039)-1.0000 (0.2702 -1.0000) 0.2385 (0.3234 1.3560)-1.0000 (0.4025 -1.0000) 0.1144 (0.0895 0.7825) 0.1913 (0.3136 1.6394)-1.0000 (0.2403 -1.0000) 0.1537 (0.1820 1.1841)NOTE: -1 means that NG86 is inapplicable.

TREE #  1:  ((7, (9, 6)), ((10, 5), ((11, 1), (((8, (4, 3)), 12), 2))));   MP score: -1
This is a rooted tree.  Please check!
lnL(ntime: 22  np: 27):  -4341.060316      +0.000000
  13..14   14..7    14..15   15..9    15..6    13..16   16..17   17..10   17..5    16..18   18..19   19..11   19..1    18..20   20..21   21..22   22..8    22..23   23..4    23..3    21..12   20..2  
 0.937881 1.773896 0.276367 0.844039 0.832047 1.026865 0.824618 0.447415 0.916919 0.631912 0.393120 0.351282 0.182117 0.218316 0.347013 0.439239 0.089186 0.137532 0.000004 0.011151 0.324465 0.473900 1.812660 0.885529 0.076836 0.068975 1.000000

Note: Branch length is defined as number of nucleotide substitutions per codon (not per nucleotide site).

tree length = 11.479285

((7: 1.773896, (9: 0.844039, 6: 0.832047): 0.276367): 0.937881, ((10: 0.447415, 5: 0.916919): 0.824618, ((11: 0.351282, 1: 0.182117): 0.393120, (((8: 0.089186, (4: 0.000004, 3: 0.011151): 0.137532): 0.439239, 12: 0.324465): 0.347013, 2: 0.473900): 0.218316): 0.631912): 1.026865);

((T_rubri: 1.773896, (E_electric: 0.844039, D_rerio: 0.832047): 0.276367): 0.937881, ((B_bufo: 0.447415, X_tropical: 0.916919): 0.824618, ((M_musculus: 0.351282, H_sapiens: 0.182117): 0.393120, (((P_textilis: 0.089186, (T_elegans: 0.000004, T_sirtalis: 0.011151): 0.137532): 0.439239, A_carol: 0.324465): 0.347013, G_gallus: 0.473900): 0.218316): 0.631912): 1.026865);

Detailed output identifying parameters

kappa (ts/tv) =  1.81266


MLEs of dN/dS (w) for site classes (K=3)

p:   0.88553  0.07684  0.03763
w:   0.06898  1.00000  1.00000

dN & dS for each branch

 branch          t       N       S   dN/dS      dN      dS  N*dN  S*dS

  13..14     0.938   465.5   125.5  0.1756  0.1565  0.8917  72.9 111.9
  14..7      1.774   465.5   125.5  0.1756  0.2961  1.6866 137.8 211.6
  14..15     0.276   465.5   125.5  0.1756  0.0461  0.2628  21.5  33.0
  15..9      0.844   465.5   125.5  0.1756  0.1409  0.8025  65.6 100.7
  15..6      0.832   465.5   125.5  0.1756  0.1389  0.7911  64.6  99.3
  13..16     1.027   465.5   125.5  0.1756  0.1714  0.9763  79.8 122.5
  16..17     0.825   465.5   125.5  0.1756  0.1376  0.7840  64.1  98.4
  17..10     0.447   465.5   125.5  0.1756  0.0747  0.4254  34.8  53.4
  17..5      0.917   465.5   125.5  0.1756  0.1530  0.8718  71.2 109.4
  16..18     0.632   465.5   125.5  0.1756  0.1055  0.6008  49.1  75.4
  18..19     0.393   465.5   125.5  0.1756  0.0656  0.3738  30.5  46.9
  19..11     0.351   465.5   125.5  0.1756  0.0586  0.3340  27.3  41.9
  19..1      0.182   465.5   125.5  0.1756  0.0304  0.1732  14.2  21.7
  18..20     0.218   465.5   125.5  0.1756  0.0364  0.2076  17.0  26.0
  20..21     0.347   465.5   125.5  0.1756  0.0579  0.3299  27.0  41.4
  21..22     0.439   465.5   125.5  0.1756  0.0733  0.4176  34.1  52.4
  22..8      0.089   465.5   125.5  0.1756  0.0149  0.0848   6.9  10.6
  22..23     0.138   465.5   125.5  0.1756  0.0230  0.1308  10.7  16.4
  23..4      0.000   465.5   125.5  0.1756  0.0000  0.0000   0.0   0.0
  23..3      0.011   465.5   125.5  0.1756  0.0019  0.0106   0.9   1.3
  21..12     0.324   465.5   125.5  0.1756  0.0542  0.3085  25.2  38.7
  20..2      0.474   465.5   125.5  0.1756  0.0791  0.4506  36.8  56.5


Naive Empirical Bayes (NEB) analysis
Bayes Empirical Bayes (BEB) analysis (Yang, Wong & Nielsen 2005. Mol. Biol. Evol. 22:1107-1118)
Positively selected sites (*: P>95%; **: P>99%)
(amino acids refer to 1st sequence: H_sapiens)

            Pr(w>1)     post mean +- SE for w


The grid (see ternary graph for p0-p1)

w0:   0.050  0.150  0.250  0.350  0.450  0.550  0.650  0.750  0.850  0.950
w2:   1.500  2.500  3.500  4.500  5.500  6.500  7.500  8.500  9.500 10.500


Posterior on the grid

w0:   1.000  0.000  0.000  0.000  0.000  0.000  0.000  0.000  0.000  0.000
w2:   0.382  0.095  0.074  0.068  0.065  0.064  0.063  0.063  0.063  0.062

Posterior for p0-p1 (see the ternary graph) (YWN2015, fig. 1)

 0.000
 0.000 0.000 0.000
 0.000 0.000 0.000 0.000 0.000
 0.000 0.000 0.000 0.000 0.000 0.000 0.000
 0.000 0.000 0.000 0.000 0.000 0.000 0.000 0.000 0.000
 0.000 0.000 0.000 0.000 0.000 0.000 0.000 0.000 0.000 0.000 0.000
 0.000 0.000 0.000 0.000 0.000 0.000 0.000 0.000 0.000 0.000 0.000 0.000 0.000
 0.000 0.000 0.000 0.000 0.000 0.000 0.000 0.000 0.000 0.000 0.000 0.000 0.000 0.000 0.004
 0.000 0.000 0.000 0.000 0.000 0.000 0.000 0.000 0.000 0.000 0.000 0.000 0.000 0.000 0.000 0.001 0.994
 0.000 0.000 0.000 0.000 0.000 0.000 0.000 0.000 0.000 0.000 0.000 0.000 0.000 0.000 0.000 0.000 0.000 0.001 0.000

sum of density on p0-p1 =   1.000000
