# Supplementary material for: Sodium Channel β Subunits—An Additional Element in Animal Tetrodotoxin Resistance?
Source: Int J Mol Sci. 2024 Jan 25;25(3):1478. doi: 10.3390/ijms25031478 (PMC10855141; doi:10.3390/ijms25031478)
Supplement: Supplementary file 1 [file ijms-25-01478-s001.zip › mlc files/SCNB3/SCNB3_oneratio_nssites0_231024.mlc]

     11    612

X_tropical                      --- CCT GTG TGT GTT GAA GTC CCA TCT GGT ACA GAC GCT GTA AAG GGA GAG AAC ATG ACC TTG TTG TGC ATC TCT TGC ATG AAG AGG GAG GAA GTT GCT GCC ACC ACC AAT GTA AGG TGG TTC TAT CAA CCA GAG GAT GGG CAA GAA --- --- ATA CTT --- --- --- --- --- ATT TAT GAA TAT --- GAT GGA --- --- AAA CCT TTG GAA TCA AAA AGT CCA CTG CAA GGT CGG CTT CAG TGG ACT GGA AGC AAA GAT CTG CAG GAT GTT TCT ATC ACC ATC CTC AAT GTA ACA ACC AAT GAT TCA GGA CTT TTT ACC TGC TAT GTG AAC CGT ACT CTG CAC TTT GAG GCA CAC CGT CAC TTA ACG CAA AGC AAG AAA AGC ATC ACA CTA AAG GTC ACG GAA GAA GCT GGT GAA GAC TTT ACT TCA GTT CTT TCT GAA ATT ATG ATG TAT TTT CTT CTT GCC TTC CTT ACC TTC TGG CTA TTA GTA GAA GTT GTA TAT TGC TAC AGG AAG ATC TCC AAG GCA GAG GAA GTC ACA CAA GAA AGC GTT ACT GAC TAT TTA GCC ATA CCA TCT GAA AAC AAG GAA AAC TGT TCT GTT CCA GTG GAA GAA --- 
M_musculus                      --- CCT GTG TGT GTA GAA GTA CCC TCG GAG ACA GAA GCC GTG CAG GGC AAT TCC ATG AAG CTG AGA TGC ATC TCC TGC ATG AAG AGG GAG GAG GTG GAG GCC ACC ACT GTA GTG GAG TGG TTC TAC AGG CCT GAG GGC GGT AAA GAT --- --- TTC CTT --- --- --- --- --- ATA TAT GAG TAT CGA AAT GGC --- --- CAC --- CAG GAG GTG GAG AGC CCC TTC CAA GGT CGT CTG CAG TGG AAT GGG AGC AAA GAC CTG CAG GAC GTA TCC ATC ACT GTT CTC AAT GTC ACT CTG AAT GAC TCT GGC CTC TAC ACA TGT AAT GTG TCC AGG GAG TTT GAG TTC GAA GCA CAC CGG CCC TTT GTG AAG ACC ACA AGA CTA ATA CCC CTG CGA GTC ACT GAA GAG GCG GGA GAA GAC TTC ACC TCC GTG GTC TCG GAA ATC ATG ATG TAC ATC CTC CTG GTC TTC CTC ACC TTG TGG CTG TTT ATT GAG ATG ATC TAT TGC TAC AGA AAG GTC TCT AAG GCC GAA GAG GCA GCT CAG GAA AAT GCG TCT GAC TAC CTT GCT ATC CCT TCA GAG AAC AAG GAG AAC TCT GTG GTA CCC GTG GAG GAA --- 
H_sapiens                       --- CCT GTG TGT GTG GAA GTG CCC TCG GAG ACG GAG GCC GTG CAG GGC AAC CCC ATG AAG CTG CGC TGC ATC TCC TGC ATG AAG AGA GAG GAG GTG GAG GCC ACC ACG GTG GTG GAA TGG TTC TAC AGG CCC GAG GGC GGT AAA GAT --- --- TTC CTT --- --- --- --- --- ATT TAC GAG TAT CGG AAT GGC --- --- CAC --- CAG GAG GTG GAG AGC CCC TTT CAG GGG CGC CTG CAG TGG AAT GGC AGC AAG GAC CTG CAG GAC GTG TCC ATC ACT GTG CTC AAC GTC ACT CTG AAC GAC TCT GGC CTC TAC ACC TGC AAT GTG TCC CGG GAG TTT GAG TTT GAG GCG CAT CGG CCC TTT GTG AAG ACG ACG CGG CTG ATC CCC CTA AGA GTC ACC GAG GAG GCT GGA GAG GAC TTC ACC TCT GTG GTC TCA GAA ATC ATG ATG TAC ATC CTT CTG GTC TTC CTC ACC CTG TGG CTG CTC ATC GAG ATG ATA TAT TGC TAC AGA AAG GTC TCA AAA GCC GAA GAG GCA GCC CAA GAA AAC GCG TCT GAC TAC CTT GCC ATC CCA TCT GAG AAC AAG GAG AAC TCT GCG GTA CCA GTG GAG GAA --- 
G_gallus                        --- GCA GTA TGT GTT GAA GTT CCG TCA GAG ACA GAG GCG GTC CAG GGG ACG GAC ATG AAG CTG CTC TGC ATC TCC TGC ATG AAA AGG GAA GAG GTC ACA GCC AGC ACA GTG GTG GAA TGG TTC TAC AGG CCG GAG GGT GGC AAA GAT --- --- GAA CCC --- --- --- --- --- ATC TAC GAG CAC AGG AAA ATG --- --- AAT --- CAT GAA TTT CCA AGC CGC TTC AGT GGT CGG ATA CAA TGG AAT GGG AGT AAA GAC ATG CAG GAT GTG TCC ATC ACT GTG TTA AAT GTC ACC TTG AAC GAT TCG GGT ATC TAC ACC TGT AAC ATC ACC CGG GAG TTT GAG TTT GAG ATT CAC CGG CCT CTC TTC ACA AGC TCC AGA TTG ATC CAC CTC ACC GTG GTG GAG GAG GCT GGA GAA GAC TTC ACC TCA GTC ATC TCT GAA ATC ATG ATG TAC ATT CTG CTG GTC TTC CTC ACG TTG TGG CTA CTG ATA GAA ATG GTC TAT TGC TAC AGG AAA GTC TCT AAG GCA GAG GAG GCT GCC CAG GAA AAT GCG ACA GAC TAC CTT GCA ATT CCA TCA GAA AAC AAG GAA AAC TGT GCT GTG CCT GTG GAG GAA --- 
T_elegans                       --- TCC GTT TGT GTC GAA GTC CCT TCA GAG ACC GAA GCC GTG CAA GGA TCA CGC ATG AAG CTC ATG TGC ATT TCC TGT ATG AAG CGA GAA GAA GTT TTG GCC AAC ACC GTG GTG AAG TGG TTC TAC AAG CCT GAA GGA GGA CAA GAT --- --- GTA GCT --- --- --- --- --- ATC TAC GAA TTC AAC AAT GAG --- --- AAA --- CGG GAA CTT GAG AGT CCT TTT CAG GGC CGG CTT GAA TGG AAC GGG AGT GCA GAT ATG CAG GAC GTC TCC ATC TCG GTC CTA AAC ATC TCC CTG AAT GAT TCG GGG ATC TAC ACC TGC AAT GTA ACT CGG GAA TTC CTC TTT GAG ACC CAC CGG CCC ATC TTT ACC AGC TCG ACG CTG ATT CAT CTC ACC GTG ATG AAG GAT GCT GGA AGA GAC TTA ACA GCT CTC ATC TCT GCA ATA ATG ATG TAT ATT CTC TTG GTC TTC CTC ACA TTG TGG CTC CTG ATT GAG ATG GTT TAC TGC TAC CGG AAA GTT TCC AAA GCG GAG GAT GCC GCG CAG GAA AAC GCT GCC AAC TAC CTC GCC ATC CCA TCA GAA AAT AAA GAA AAC TGT GCT ATA CCA GTG GAG GAG --- 
D_rerio                         --- CTG GTG TGT GTG GAT GTG CCA TCA GAC GGC GAG GCC ATT GTA GGC AAA GTT AAG AAG TTA ACC TGC ATC TAC TGC ATG AAA CGA GAG GAA ATC CTG GCT ACC ACC AAA GTG GAG TGG TTT TAC AAG GGC CAA GAT AAA AAC AAA ACT AGA ACA CTT --- --- --- --- --- ATC TAT CTG TAT GAC GGC GAG CCG CAG GAG CCG AAG GAT GTA GAT GAG CAA TGG AAA GGT CGG GTA ACA TGG ACG GGC AGT AAG GAC ATG CAG GAC GTC TCC ATT AGC ATC CTA AAT GTC ACT TTA AAC GAC ACT GGC ACA TAC GAA TGT GAA GTA ACT CGC TTC TTT GAG TTT GAT TCA TTC AAG CTT TCC GCC AAC AAG AAC ATC AGA ATC AAT CTG AAG GTA AAC ATG CGA GCG AGT GCA GAC ATC ACG GCG CTG TAC TCG GAG ATC ATG ATG TAT GTG CTG CTG GTG TTC CTC ACC TTC TGG CTG CTG GTG GAG ATG GTC TAC TGC TAC AGG AAG ATC TCC AAA TCT GAC GAG CAA GCA CAG GAC ACT GCG ACA GAC TAC TTA GCC ATT CCC TCT GAA AAT AAA GAA AAC CCG GGC CCT GCT GTA ACG GAA --- 
T_rubri                         CAG CCT GTG TGT GTG GAC GTG CCG TCG GCA ACA GAA GCG GTC CTC GGC GAA CCC ATG AAG CTG ACC TGC ATC GCC TGT ATG AAG AGG GAG GAA ATC AAA GCG AGG ACG CGG GTT GAT TGG TAC TAC ATG CCC ACA AAG GAA AAA AAT --- --- GTC CCA CCC AAC AAG ACT CAC ATA TAC AGG TTT GAG GAT TAC --- --- AAC CTT ATT GAG ATG GAT GGA CCG TTT AAA GGC CGT CTA TTC TGG AAT GGG ACC CAG GAC CTG CAG GAC CTG TCC ATT CGG ATC AAC AAA GTC AAG TAC GAT GAC AGC GGG GTC TAC GAG TGC CAC GTT TTT CGC AGA TTT GAG TTC AAC TTG TTT GCG CCC ACA GTT TTG ATC ACC AAG GAC ATC AAG TTG AGA GTG AAG GAG AAA GCC AGC CAA GAC ACC GCG GCG CTC TAC TCT GAG ATC ACC ATG TAC GTC CTG CTG GTG TTC CTG ACC TCC TGG CTG CTG GTG GAG ATG GTC TAC TGC TAC AGG AAG ATC TCC AGG TCA GAT GAG CAG ACG CAA GAC GCT GCG ACA AGC TAC CTC GCC ATC CCC TCT GAG CAG AAA GTG ACA CCA GAT GCT CCT GTT ACC CAA --- 
P_textilis                      --- TCC GTT TGT GTC GAG GTC CCT TCG GAG ACA GAG GCC GTG CAG GGA TCG CGC ATG AAG CTG ATG TGC ATT TCC TGT ATG AAG CGA GAA GAG GTT TTG GCC AAC ACC ATA GTG AAG TGG TTC TAC AAG CCC GAA GGA GGA CAA GAT --- --- GTA GCT --- --- --- --- --- ATC TAT GAA TTC AAC AAC GAG --- --- AAA --- CGG GAA CTT GAG AGT CCT TTC CAG GGC CGG CTT GAG TGG AAT GGA AGT GCA GAT ATG CAG GAC GTC TCC ATC TCG GTC CTA AAC ATC TCT ATG AAC GAT TCA GGG ATT TAC ACT TGT AAC GTC ACC CGG GAA TTC CTC TTT GAG ACC CAC CGG CCC ATC TTC ACC AGC TCA ACA CTG ATT CAT CTC ACT GTG TTG AAG GAG GCT GGA AGA GAC TTA ACG GCT CTC ATC TCT GCA ATA ATG ATG TAT ATT CTC TTG GTC TTC CTC ACA TTG TGG CTC TTG ATC GAG ATG ATT TAC TGC TAC CGA AAA GTT TCC AAA GCT GAG GAA GCC GCC CAG GAA AAT GCT ACC AAC TAC CTC GCC ATC CCA TCG GAA AAT AAA GAA AAC TGT GCT ATA CCT GTA GAG GAG --- 
B_bufo                          --- CCT GTG TGT GTT GAG GTT CCA TCG GGG ACA GAG GCC GTC CAA GGA CAC AAT ATG ACC TTA CTG TGC ATC TCC TGC ATG CAA AGA GAG GAA GTA TTC GCC ATT ACC AGT GTG GAG TGG TAC TAT CAA CCT CCC AAT GGA AAC AGA --- --- TCT CTT --- --- --- --- --- ATC TTT GAA TAC ATT GAG GGA --- --- AAA CCC CGG GAG CAT AAA AGT CCA TTT AAA GGC CGT CTG CAG TGG ATA GGC AGC AAA GAT CTG CAG GAT GTC TCC ATT ATA TTA CAC AAT GTA ACA TTC ACA GAT TCG GGG CGA TTC ATC TGT AAC GTC AAC CGC ACG CTT CAT TTC GAG GCA CAC CAA CAC TCA ACC ATG AGC AAC GTG GAG ATT GAT CTG ATT GTG TCC GAG ATA CAA AAA GAG GAT TTT ACT TCT GTC CTC TCA GAG ATT ATG ATG TAC ATC CTC CTA GCA TTC CTT ACC TTG TGG CTC TTG ATC GAG GTT GTC TAT TGC TAC AGA AAG ATC TCT AAG GCT GAA GAA GTG ACC CAG GAG AGT GTC ACG GAT TAT CTA GCA ATA CCC TCA GAA AAC AAG GAA CAC TGT CCT GTT CAA GTG GAG GAT CAA 
E_electro                       --- CCA GTG TGT GTG GAC GCC GTC TCA GAC ACA GAG GCG GTG CTG GGA AGA CCG ATG AAA CTG ACC TGT GTC TCC TGT ATG AAG CGG GAG GAA ATC AGC GCT GAG ACC AGG GTG AAC TGG TAC TAC ACA GGC CCG GAC GAT GAC CGG --- --- CAG TCT --- --- --- --- --- ATA TTC CTG TAC --- GAT GGC --- --- AGA CCG CGG GAC CTC GAG GGT CCC TGG AAG GGG CGG CTA CAG TGG AAC GGC AGC AAG GAC CTG CAG GAC GTC TCC ATC AGC ATC ATC AAA ATC AGG CTC AAT GAT AGC GGC CGG TAC GAG TGC GTG GTC CAC CGC CAG TTC TCC TTT AAC CTC TAC ACA CCG TCC ATG GAG AAG CGT GTC GAG ATC AAG CTG GTG GTG AAG GAG AAA GCG AGT ACT GAC TCC ACA GCA TGG TAC TCG GAG ATC ATG ATG TAC GTG CTG TTG GTG TTC CTC ACC TTC TGG CTG CTG GTG GAA ATG ATC TAC TGC TAT AGG AAG ATC TCC AAA TCA GAC GAG CAA ACC CAG GAC AGT GCG ACA GAC TAC CTA GCC ATT CCG TCG GAG AAT AAA GAG ACT CCG GCT CCT GCA GTA ATG GAA --- 
A_carol                         --- GCA GTT TGT GTC GAA GTG CCG TCG GAG AAG CAG GCA GTG CAA GGT TCA CGC ATG AAG CTC ATG TGC ATC TCC TGC ATG AAG CGA GAA GAG GTT TCC GCC AAC ACG GTG GTC AAA TGG TTC TAC AAG GCT GAA GGG GGA CAA GAT --- --- ATT CCT --- --- --- --- --- ATC TAT GAG TAC AGA AAC GAG --- --- AAG --- CGG GAA CTT GAC AGC CGT TTC CGT GGC CGG CTC CAG TGG AAT GGC AGC GCC GAC ATG CAG GAC GTG TCC ATC TCC GTA CTC AAC GTC AGC CTG AAT GAT TCG GGG ATC TAC ACC TGC AAC ATC ACT CGG GAG TTC AAC TTT GAG GGC CAT CGT CCA CTC TAT ACC CGA ACG ACG TTG ATC CAC CTC ACA GTA CTG GAG GAT GCT GGA GAT GAC ATC ACA TCT ATC GTC TCT GAA GTA ATG ATG TAC ATT CTC TTG ATC TTC CTT ACT TTG TGG CTG CTC GTA GAA ATG GTT TAC TGC TAT AGG AAA GTC TCC AAA GCA GAG GAA GCT GCC CAG GAA AAT GCG ACT GAT TAC CTT GCC ATT CCA TCG GAA AAT AAA GAA AAT TGT GCT GTG CCT GTG GAG GAA --- 


Printing out site pattern counts


        11        600  P

X_tropical                       --- --- --- --- --- --- --- --- --- --- --- --- AAA AAA AAA AAA AAC AAC AAC AAC AAG AAG AAG AAG AAG AAG AAG AAT AAT AAT ACA ACA ACA ACA ACC ACC ACC ACC ACC ACC ACC ACG ACG ACT ACT ACT ACT AGC AGC AGC AGC AGG AGG AGG AGT ATA ATA ATC ATC ATC ATC ATC ATG ATG ATG ATT ATT CAA CAA CAA CAA CAA CAC CAC CAC CAG CAG CCA CCA CCA CCA CCA CCT CCT CGG CGT CGT CTA CTA CTC CTG CTG CTG CTT CTT CTT CTT CTT CTT CTT GAA GAA GAA GAA GAA GAA GAA GAA GAA GAA GAA GAA GAA GAA GAA GAA GAC GAC GAC GAG GAG GAG GAG GAG GAT GAT GAT GAT GAT GCA GCA GCC GCC GCC GCT GCT GCT GGA GGA GGA GGA GGG GGT GGT GGT GTA GTA GTA GTA GTA GTC GTC GTC GTG GTG GTG GTT GTT GTT GTT GTT GTT GTT TAC TAT TAT TAT TAT TAT TAT TCA TCA TCA TCC TCT TCT TCT TCT TCT TCT TGC TGC TGC TGC TGG TGT TGT TTA TTA TTA TTC TTC TTC TTG TTG TTG TTT TTT TTT TTT
M_musculus                       --- --- --- --- --- --- --- --- --- --- --- CGA AAA AGA CAC GAG AAC AAC TCC TCC AAG AAG AAG AAG ACA CAG CGA AAT AAT GTA ACA ACT CCC GCT AAG ACA ACC ACC ACT ACT CTG ACT GTG AAT ACC GAG TCT AAT ACC AGC CTA AGA AGG GAG AGC ATC TTC ATA ATC ATC GTC GTT ATG ATG ATG ATA ATC AAA AAG AGG CAA CAG CAC CCC GAG CAG CAG CCC CCC CCC CCT CCT --- CCT CGT AGG CGG CTG CTG CTC CTG TTC TTT CTC CTC CTC CTG CTG CTT GTC GAA GAA GAA GAA GAA GAA GAG GAG GAG GAG GAG GAG GAG GAG GAG GAT GAA GAC GAC AAT GAA GAA GAG GAG AAT GAC GAC GAC GGC GCA GCC GCC GCT GTC GAG GCC GCG GGC GGC GGC GGG GGT GAG GGA GGT ATC ATT GTC GTG GTG GCA GTA GTC GTG GTG GTG ATG GCG GTA GTA GTA GTG GTG TAC AAT TAC TAC TAT TAT TAT GTG TCC TCT TCT GTG TCA TCC TCC TCG TCG TGC TGC TGC TGT TGG TCT TGT CTT TTT TTT TTC TTC TTG AGA CAG CTG ATC TAC TTC TTC
H_sapiens                        --- --- --- --- --- --- --- --- --- --- --- CGG AAG CGG CAC GAG AAC AAC CCC TCC AAA AAG AAG AAG ACG CAG AGA AAC AAC GTG ACG ACT CCC GCC AAG ACC ACC ACC ACG ACT CTG ACC GTG AAT ACC GAG TCT AAC ACG AGC CTG AGA AGA GAA AGC ATC TTC ATC ATC ATC GTC GTG ATG ATG ATG ATT ATC AAA AAG AGG CAG CAA CAT CCC GAG CAG CAG CCA CCC CCC CCA CCC --- CCT CGC CGG CGG CTA CTG CTC CTG TTT TTT CTC CTC CTT CTG CTG CTT GTC GAA GAA GAA GAA GAG GAG GAG GAG GAG GAG GAG GAG GAG GAG GAG GAT GAG GAC GAC AAC GAA GAG GAG GAG AAT GAC GAC GAC GGC GCG GCC GCC GCC GTC GAG GCC GCT GGC GGC GGC GGC GGT GAG GGA GGG ATA ATC GTC GTG GTG GCA GTG GTC GTG GTG GTG ATG GCG GTA GTG GTG GTG GTG TAC AAT TAC TAC TAC TAT TAT GTG TCT TCT TCA GCG TCT TCC TCC TCA TCG TGC TGC TGC TGC TGG TCT TGT CTT CTC TTT TTC TTC CTG CGC CAG CTG ATC TAC TTC TTT
G_gallus                         --- --- --- --- --- --- --- --- --- --- --- AGG AAA AGA AAT CCA AAC AAC GAC ACC AAG AAA AAA AAG TCC CAG ACC AAC AAT GTG ACA ACC CAC GCC AAG ACC ACG AGC ACA ACT TTG GTG TTC AAT ACC GAG ACA AAT AGC AGT TTG AGG AGG GAA AGC ATT GAA ATC ATC ATC GTC GTG ATG ATG ATG ATC ATC AAA ACA AGG AGT CAG CAC CCT GAG CAA CAG CCT CCG CGC CCA CCG --- GCA CGG CGG CGG CTC CTA TTA ATG TTC TTT ATC CTC CTG ATA CTG CCC ATC GAA GAA GAA GAA GAA GAG GAA GAA GAA GAA GAG GAG GAG GAG GAG GAT GAG GAC GAC ACG GAG GAG GAA GAG AAA GAC GAT GAT GGT ATT GCA GCC GCA GTC ACA GCG GCT ATG GGG GGT GGG GGC GAG GGA GGT GTC ATA GTC GTC GTG GCT GTT GTG ATC GTA GTG ATG GCG GTG GTG GTT GTC GTC TAC AAC TAC TAC TAC CAC TAT TTT TCA TCG TCT GCT TCA TCC TCC TCT TCA TGC TGC TGC TGT TGG TGT TGT CTT CTG CTC TTC TTC TTG CTC CAT CTG ATT TAC TTC TTT
T_elegans                        --- --- --- --- --- --- --- --- --- --- --- AAC GCA ACG AAA GAG AAC AAT CGC ACT AAA AAA AAG AAA TCG CAA ACC AAT AAC GTG ACC TCC CAT GCG AAG ACC ACA AAC ACC TCG CTG ATG TTT AAC ACA GAA GCC AAC AGC AGT CTG CGG CGA AAG AGT ATC GTA ATT ATC ATT GTT GTC ATG ATG ATG ATC ATA CAA ACC AAG CAG CAG CAC CCC CTC GAA CAG CCA CCT CCT CCA CCT --- TCC CGG CGG CGG CTC CTC CTA ATG TTT TTC ATC CTC CTC CTT TTG GCT ATC GAA GAA GAG GCA AGA AAG GAA GAA GAA GAG GAA GAA GAG GAT GAT GAT GAA AAC GAC TCA GAG GAG GAA GAA AAT GAT GAC GAT GGA ACC GCG GCC GCC GTC TTG GCC GCT GAG GGA GGG GGG GGA GAG GGA GGC GTT ATT ATC GTG GTG GCC GTC GTG GTA GTT GTG ATG GCT ATA GTC GTC CTC GTT TAC AAT TAC TAT TAC TTC TAC CTT GCT TCG TCC GCT TCA TCC TCC TCT TCA TGC TGC TGT TGC TGG TGT TGT CTC CTG ATC TTC TTC TTG ATG CGG CTC ATT TAC TTA TTT
D_rerio                          --- --- --- --- --- --- --- ACT AGA CAG CCG GAC AAG ATC GAG GAT AAC AAT GTT ACT AAA AAG AAA AAA AAC GTA AAG AAC AAT AAA GGC ACT AAT GCA AAG GAA ACC ACC ACC AGC TTA AAC GCC ACG ACG TTC ACA ACT AAG AGT AGA AGG CGA GAG GAG ATT ACA ATC ATT ATC ATC ATC AAG ATG ATG ATC ATC AAC AAC AAG AAA CAG TTC CTT GAG ACA CAG GCT CCA CAA CCC GGC CCG CTG CGG CGC AAG CTG CTG CTA ATG TGG TTT ACA CTC CTG GTA CTG CTT TAC GAC GAT GAA GAG GCA ATG GAA GAA GAT GAG CTG GAA ACG CGA GAG AAA GAG GAC GAC AAA GAC GAT GAG CAA GGC GAC GAC GAC GAT TCA TCT GCT GCC GTG CTG GCC GCG GAG GGC GGC GGC AAA GAC AGT GGT GTC GTG GTC ATT GTG CAA GTG GTA GTA GTG GTA ATG GCG CCT GTC GTG CTG ATC TAC GAA TAC TAT TAT TAT TAC GTA GCG ACT TCC GGC TCT TAC TCC TCG TCA TGC TGC TGC TGT TGG CCG TGT TTA CTG TCC TTC TTT TTC ACC AAG TTA GTG TAC ATC TTT
T_rubri                          --- AAC AAG ACT CAC CAG CCC --- --- --- --- GAG CAG AAG AAC GAT ACA CAG CCC TTT AGG AAG AAG AAA ACC CTC AGA GAT AAA CGG ACA AAG AAG ACG AAG GAG ACC AGG ACG CGG TAC AAG GTT AAT GCG AGA ACA GCT ATC ACC GAC AGG AGG GAT GGA ATC GTC ATC ATT ATC ATC ATC ATG ACC ATG ATA ATC AAA TTG ATG AAA CAA TTT CCC GAG TTC CAG CCT CCG CCG CCC CCC CTT CCT CGT CGC GCG TTG CTG AAC CTG TTT TTT GTC CTG CTG CTA CTG CCA TAC GAC GAC CAA GAG CAA GAG GAG GTG GAG GAG AGG GAA ACC AAA GAG AAT GAA AGC GAC GAA GAT AAC GAG ACA GAT GAC GAC GAC AAG TTG TCA GCG GCC GTG AAA GCG GCC TAC GGC GGG GGG GAA GCA AGC GGC GTC GTG GTC GTC GTT CAG GTG GTG GTT GTG GTT ATG GCG GCT CTG GTG CTC ATC TAC CAC TAC TAC TAC TTT TAC ATG GCG AGC TCC GAT TCT GCC TCC TCT TCG TGC TGC TGT TGC TGG CCA TGT CTC CTG ACA TTC TAC TCC ACC ATT CTG GTC TAC ACC TTC
P_textilis                       --- --- --- --- --- --- --- --- --- --- --- AAC GCA ACA AAA GAG AAC AAT CGC ACC AAA AAA AAG AAA TCA CAG ACT AAC AAC ATA ACA TCT CAT GCC AAG ACT ACA AAC ACC TCG ATG TTG TTC AAT ACG GAA ACC AAT AGC AGT CTG CGA CGA AAG AGT ATC GTA ATT ATC ATT GTT GTC ATG ATG ATG ATC ATA CAA ACC AAG CAG CAG CAC CCC CTC GAG CAG CCT CCT CCT CCA CCC --- TCC CGG CGG CGG CTC CTC CTA ATG TTC TTC ATT CTC CTC CTT TTG GCT ATC GAA GAG GAG GCA AGA AAG GAA GAA GAA GAG GAA GAG GAG GAG GAA GAT GAG AAC GAC TCG GAG GAG GAA GAA AAC GAT GAC GAT GGA ACC GCT GCC GCC GTC TTG GCC GCT GAG GGA GGG GGA GGA GAG GGA GGC ATT ATC ATC GTG GTG GCC GTC GTG GTC GTT GTA ATG GCT ATA GTC GTC CTC GTT TAC AAC TAC TAT TAT TTC TAC CTT GCT TCA TCC GCT TCG TCC TCC TCT TCG TGC TGC TGT TGT TGG TGT TGT CTC TTG ATC TTC TTC TTG ATG CGG CTG ATT TAC TTA TTT
B_bufo                           CAA --- --- --- --- --- --- --- --- --- --- ATT AAA GTG AAA AAA CAC AAC AAT AAC AAG AAG CAA AAG AAC CAA ATT ACA AAT AGT ACA ACA GAT ACC ACC ATC ACC ATT ACC ATA TTC TCC ACC ATA ACT ACG ACG AGT AGC AGC GAG AGA AGA GAG AGT ATA TCT ATT ATT ATC ATC TTA ATG ATG ATG ATC ATT AAC ATG CAA AAA CAG CAC CAC CAT CAG CAG CAA CCA CCA CCC CCT CCC CCT CGT CGC CAA CTG CTC CAC CTG TTT CTT CGA CTT CTC CTG CTA CTT CTC GAG GAG GAT GAG GAG GAG GAA GAA GAG GAG GAA GAA GAG ATA GAA AGA GAG GAT GAT CAC GAA GAG GAG CCC GAG GAT GAT GAT AAT GCA GCT GCC GCA GCA TTC GCC CAA GGA GGA GGG GGC GGA GGG AAA GGC GTC ATC GTA GTC GTG GTG GTT GTG GTC GTG GTG GTT GTC GTT GTC GTT GTC GTA TAC AAC TAT TAC TTT TAC TAT CAT TCT TCG TCT CCT TCA TCC TCC TCA TCG TGC TGC TGC TGT TGG TGT TGT CTA TTG TCA TTC TAC TTG CTG CGG TTA ATC TTC TTT TTC
E_electro                        --- --- --- --- --- --- --- --- --- --- --- --- AAG GTC AGA GAG ACT AAT CCG CAC AAA AAG AAG AAA CGT CTG GTG AAT AAA AGG ACA AGG AAG ACC AAA GAG ACC GAG ACC AGC CTC AAG ATG AAC ACA CAG ACA AGT AAG AGC GAG AGG CGG AAC GGT ATT CAG ATC ATC GTC ATC ATC ATG ATG ATG ATA ATC GAC GAG ACA AAG CAG TAC CCG TCC CAG CAG GCA GTC CCC CCG GGC CCG CCA CGG CGC ACA CTG CTG ATC CTG TGG TTC CGG CTC CTG CTA TTG TCT TAC GAC GAC GAA GAG ACT GAG GAG GAG GAC GAA CTG GAA ATG AAA GAG CGG GAG GAC GAC AGA GAC AAC GAG CCG GAT GAC GAC GAT GAC CTC TCA GCT GCC GTG AGC GCG GCG GGC GGA GGC GGC GAT GAC AGT GGG ATC GTG ATC GTG GTG CAA GCC GTG GTC GTG GTA ATG GCG CCT GTC GTG TGG ATC TAT GTG TAC TAC TTC TAC TAC CTC GCA AGC TCC GCT TCG TCC TCC TCG TCA TGC TGT TGT TGC TGG CCG TGT CTA CTG TCC TTC TAC TTC ACC CGG CTG GTG TAC TCC TTT
A_carol                          --- --- --- --- --- --- --- --- --- --- --- AGA GCC ACG AAG GAC AAT AAT CGC ACT AAA AAA AAG AAA ACG CAA ACA AAT AAC GTG AAG AGC CAC GCC AAG ACC ACT AAC ACG TCC CTG CTG TAT AAT ACA GAG ACT AAT CGA AGC TTG AGG CGA AAA AGC ATT ATT ATC ATC ATC GTC GTA ATG ATG ATG ATC GTA CAA ACC AAG CGT CAG CAT CCA AAC CAG CAG CCT CCG CGT CCA GCT --- GCA CGG CGG CGT CTC CTG CTC ATG TTC TTC ATC CTT CTC CTC TTG CCT GTC GAA GAA GAA GAA GAT GAG GAA GAA GAA GAA GAG GAG GAG GAT GAA GAT CAG GAT GAC TCA GAG GAG GAA GAA AAC GAC GAC GAT GGG GGC GCA GCC GCC ATC TCC GCA GCT GAG GGT GGG GGC GGA GAG GGA GGC GTT GTA GTC GTG GTC GCT GTG GTA ATC GTT GTG ATG GCG GTG GTG GTC ATC GTT TAT AAC TAC TAC TAT TAC TAC CTT TCT TCG TCC GCT TCG TCC TCC TCT TCG TGC TGC TGC TGC TGG TGT TGT CTT CTC CTC TTC TTC TTG ATG CGG CTC ATT TAC ATC TTT


    1    1    1    1    1    1    1    1    1    1    1    1    1    1    1
    1    1    1    1    1    1    1    1    1    1    1    1    1    1    1
    1    1    1    1    1    1    1    1    1    1    1    1    1    1    1
    1    1    1    1    1    1    1    1    1    1    1    1    1    1    1
    1    1    1    1    2    1    1    1    1    1    1    1    1    1    1
    1    1    1    1    1    1    1    1    1    1    1    1    1    1    1
    1    1    1    1    1    1    1    1    1    1    1    1    1    1    1
    1    1    1    1    1    1    1    1    1    1    1    1    1    1    1
    1    1    1    1    1    1    1    1    1    1    1    1    1    1    1
    1    1    1    1    1    1    1    1    1    1    1    1    1    1    1
    1    1    1    1    1    1    1    1    1    1    1    1    1    1    1
    2    1    1    1    1    1    1    1    1    1    1    1    1    1    1
    1    1    1    1    3    1    1    1    1    1    1    1    1    1    1
    1    1    1    1    1

CODONML (in paml version 4.10.5, March 2022)  SCNB3_expanded_231024.phy
Model: One dN/dS ratio, 
Codon frequency model: F3x4
Site-class models:  PositiveSelection
ns =  11  ls = 204

Codon usage in sequences
--------------------------------------------------------------------------------------------------------------------------------------
Phe TTT   4   3   4   3   3   3 | Ser TCT   6   4   5   2   1   2 | Tyr TAT   7   3   2   1   1   3 | Cys TGT   2   2   1   3   3   2
    TTC   3   6   4   5   4   4 |     TCC   1   5   3   3   5   3 |     TAC   1   5   6   6   6   7 |     TGC   4   3   4   3   3   3
Leu TTA   3   0   0   1   1   3 |     TCA   3   1   2   3   3   2 | *** TAA   0   0   0   0   0   0 | *** TGA   0   0   0   0   0   0
    TTG   3   1   0   3   3   0 |     TCG   0   2   1   1   3   1 |     TAG   0   0   0   0   0   0 | Trp TGG   3   3   3   3   3   4
--------------------------------------------------------------------------------------------------------------------------------------
Leu CTT   7   2   3   1   2   2 | Pro CCT   2   3   1   2   3   1 | His CAT   0   0   1   1   1   0 | Arg CGT   2   1   0   0   0   0
    CTC   1   4   4   4   8   1 |     CCC   0   5   6   1   1   1 |     CAC   3   2   1   3   1   0 |     CGC   0   0   2   1   1   1
    CTA   2   1   1   1   1   1 |     CCA   5   0   2   2   2   1 | Gln CAA   5   1   1   1   2   3 |     CGA   0   2   0   0   1   2
    CTG   3   7   8   4   3   9 |     CCG   0   0   0   2   0   3 |     CAG   2   5   5   3   3   3 |     CGG   1   1   4   3   5   1
--------------------------------------------------------------------------------------------------------------------------------------
Ile ATT   2   1   1   3   4   3 | Thr ACT   4   4   2   1   1   5 | Asn AAT   3   7   3   4   4   3 | Ser AGT   1   0   0   2   2   2
    ATC   5   6   7   8   7   9 |     ACC   7   4   5   5   6   4 |     AAC   4   2   6   4   7   6 |     AGC   4   2   2   3   1   1
    ATA   2   2   1   2   2   0 |     ACA   4   3   0   5   2   4 | Lys AAA   4   2   2   5   4   8 | Arg AGA   0   3   3   1   1   2
Met ATG   4   5   5   7   8   6 |     ACG   2   0   4   2   1   3 |     AAG   7   6   6   3   5   9 |     AGG   3   3   1   4   0   1
--------------------------------------------------------------------------------------------------------------------------------------
Val GTT   7   1   0   2   4   1 | Ala GCT   3   2   1   3   5   2 | Asp GAT   5   1   1   3   5   5 | Gly GGT   3   2   1   3   0   1
    GTC   3   5   5   7   5   3 |     GCC   3   3   5   2   5   3 |     GAC   3   5   5   4   2   9 |     GGC   0   4   5   1   1   7
    GTA   5   5   1   1   2   6 |     GCA   2   2   1   3   2   2 | Glu GAA  16   9   6  12  12   6 |     GGA   4   1   1   1   4   0
    GTG   3  10  14   8   5   7 |     GCG   0   2   3   2   2   3 |     GAG   5  17  20  13   8  10 |     GGG   1   1   1   2   2   0
--------------------------------------------------------------------------------------------------------------------------------------

----------------------------------------------------------------------------------------------------------------------
Phe TTT   5   1   3   1   1 | Ser TCT   2   2   3   1   2 | Tyr TAT   0   2   3   1   3 | Cys TGT   2   4   3   3   2
    TTC   3   6   5   4   4 |     TCC   3   4   3   6   5 |     TAC  11   5   4   9   6 |     TGC   3   2   3   2   4
Leu TTA   0   1   2   0   0 |     TCA   1   2   3   2   1 | *** TAA   0   0   0   0   0 | *** TGA   0   0   0   0   0
    TTG   3   5   2   1   3 |     TCG   1   4   2   2   3 |     TAG   0   0   0   0   0 | Trp TGG   3   3   3   5   3
----------------------------------------------------------------------------------------------------------------------
Leu CTT   1   2   3   0   3 | Pro CCT   2   3   3   1   2 | His CAT   0   1   2   0   1 | Arg CGT   1   0   1   1   3
    CTC   3   7   3   4   7 |     CCC   5   2   3   1   0 |     CAC   2   1   5   1   1 |     CGC   1   1   1   1   1
    CTA   1   1   2   2   0 |     CCA   2   1   2   1   2 | Gln CAA   3   1   7   1   2 |     CGA   0   2   1   0   2
    CTG   8   2   4   8   3 |     CCG   2   0   0   6   1 |     CAG   5   4   3   5   4 |     CGG   2   4   1   5   3
----------------------------------------------------------------------------------------------------------------------
Ile ATT   2   5   6   1   3 | Thr ACT   1   2   1   2   3 | Asn AAT   2   3   3   2   5 | Ser AGT   0   2   3   2   0
    ATC   8   7   6   9   9 |     ACC   7   5   5   4   2 |     AAC   4   8   5   3   5 |     AGC   3   1   2   4   3
    ATA   1   3   4   1   0 |     ACA   5   3   3   5   2 | Lys AAA   6   4   5   5   4 | Arg AGA   2   1   3   2   1
Met ATG   6   8   5   7   7 |     ACG   2   1   2   0   3 |     AAG   9   5   3   7   5 |     AGG   5   0   0   3   1
----------------------------------------------------------------------------------------------------------------------
Val GTT   4   3   4   0   3 | Ala GCT   2   6   1   2   4 | Asp GAT   6   3   7   3   5 | Gly GGT   0   0   0   1   1
    GTC   6   6   6   5   5 |     GCC   3   5   2   2   4 |     GAC   7   2   0  11   4 |     GGC   2   1   2   4   3
    GTA   0   2   2   1   4 |     GCA   1   2   3   2   3 | Glu GAA   4   9   6   3  11 |     GGA   1   5   3   1   2
    GTG   7   3   6  10   6 |     GCG   6   0   0   3   1 |     GAG  10  13  14  12   9 |     GGG   2   1   2   1   2
----------------------------------------------------------------------------------------------------------------------

Codon position x base (3x4) table for each sequence.

#1: X_tropical     
position  1:    T:0.20833    C:0.17188    A:0.29167    G:0.32812
position  2:    T:0.29688    C:0.21875    A:0.33854    G:0.14583
position  3:    T:0.30208    C:0.21875    A:0.28646    G:0.19271
Average         T:0.26910    C:0.20312    A:0.30556    G:0.22222

#2: M_musculus     
position  1:    T:0.19792    C:0.17708    A:0.26042    G:0.36458
position  2:    T:0.30729    C:0.20833    A:0.33854    G:0.14583
position  3:    T:0.18750    C:0.31771    A:0.16667    G:0.32812
Average         T:0.23090    C:0.23438    A:0.25521    G:0.27951

#3: H_sapiens      
position  1:    T:0.18229    C:0.20312    A:0.25000    G:0.36458
position  2:    T:0.30208    C:0.21354    A:0.33854    G:0.14583
position  3:    T:0.13542    C:0.36458    A:0.10938    G:0.39062
Average         T:0.20660    C:0.26042    A:0.23264    G:0.30035

#4: G_gallus       
position  1:    T:0.19271    C:0.15104    A:0.30729    G:0.34896
position  2:    T:0.31250    C:0.20312    A:0.32812    G:0.15625
position  3:    T:0.17708    C:0.31250    A:0.19792    G:0.31250
Average         T:0.22743    C:0.22222    A:0.27778    G:0.27257

#5: T_elegans      
position  1:    T:0.20312    C:0.17708    A:0.28646    G:0.33333
position  2:    T:0.32292    C:0.21875    A:0.31771    G:0.14062
position  3:    T:0.20312    C:0.32812    A:0.20312    G:0.26562
Average         T:0.24306    C:0.24132    A:0.26910    G:0.24653

#6: D_rerio        
position  1:    T:0.18782    C:0.14721    A:0.33503    G:0.32995
position  2:    T:0.29442    C:0.20305    A:0.36548    G:0.13706
position  3:    T:0.17766    C:0.31472    A:0.20305    G:0.30457
Average         T:0.21997    C:0.22166    A:0.30118    G:0.25719

#7: T_rubri        
position  1:    T:0.18593    C:0.19095    A:0.31658    G:0.30653
position  2:    T:0.29146    C:0.22613    A:0.34673    G:0.13568
position  3:    T:0.15075    C:0.35678    A:0.13568    G:0.35678
Average         T:0.20938    C:0.25796    A:0.26633    G:0.26633

#8: P_textilis     
position  1:    T:0.21354    C:0.16667    A:0.30208    G:0.31771
position  2:    T:0.32292    C:0.21875    A:0.31771    G:0.14062
position  3:    T:0.20312    C:0.32812    A:0.19271    G:0.27604
Average         T:0.24653    C:0.23785    A:0.27083    G:0.24479

#9: B_bufo         
position  1:    T:0.20103    C:0.21134    A:0.28866    G:0.29897
position  2:    T:0.32474    C:0.18557    A:0.34536    G:0.14433
position  3:    T:0.23711    C:0.28351    A:0.23711    G:0.24227
Average         T:0.25430    C:0.22680    A:0.29038    G:0.22852

#10: E_electro      
position  1:    T:0.19271    C:0.19271    A:0.29688    G:0.31771
position  2:    T:0.28125    C:0.20833    A:0.32812    G:0.18229
position  3:    T:0.10938    C:0.36458    A:0.13542    G:0.39062
Average         T:0.19444    C:0.25521    A:0.25347    G:0.29688

#11: A_carol        
position  1:    T:0.19271    C:0.18229    A:0.27604    G:0.34896
position  2:    T:0.30208    C:0.19792    A:0.33854    G:0.16146
position  3:    T:0.21354    C:0.32812    A:0.17708    G:0.28125
Average         T:0.23611    C:0.23611    A:0.26389    G:0.26389

Sums of codon usage counts
------------------------------------------------------------------------------
Phe F TTT      31 | Ser S TCT      30 | Tyr Y TAT      26 | Cys C TGT      27
      TTC      48 |       TCC      41 |       TAC      66 |       TGC      34
Leu L TTA      11 |       TCA      23 | *** * TAA       0 | *** * TGA       0
      TTG      24 |       TCG      20 |       TAG       0 | Trp W TGG      36
------------------------------------------------------------------------------
Leu L CTT      26 | Pro P CCT      23 | His H CAT       7 | Arg R CGT       9
      CTC      46 |       CCC      25 |       CAC      20 |       CGC      10
      CTA      13 |       CCA      20 | Gln Q CAA      27 |       CGA      10
      CTG      59 |       CCG      14 |       CAG      42 |       CGG      30
------------------------------------------------------------------------------
Ile I ATT      31 | Thr T ACT      26 | Asn N AAT      39 | Ser S AGT      14
      ATC      81 |       ACC      54 |       AAC      54 |       AGC      26
      ATA      18 |       ACA      36 | Lys K AAA      49 | Arg R AGA      19
Met M ATG      68 |       ACG      20 |       AAG      65 |       AGG      21
------------------------------------------------------------------------------
Val V GTT      29 | Ala A GCT      31 | Asp D GAT      44 | Gly G GGT      12
      GTC      56 |       GCC      37 |       GAC      52 |       GGC      30
      GTA      29 |       GCA      23 | Glu E GAA      94 |       GGA      23
      GTG      79 |       GCG      22 |       GAG     131 |       GGG      15
------------------------------------------------------------------------------

(Ambiguity data are not used in the counts.)


Codon position x base (3x4) table, overall

position  1:    T:0.19614    C:0.17921    A:0.29210    G:0.33255
position  2:    T:0.30527    C:0.20931    A:0.33678    G:0.14864
position  3:    T:0.19050    C:0.31985    A:0.18579    G:0.30386
Average         T:0.23064    C:0.23612    A:0.27156    G:0.26168

Codon frequencies under model, for use in evolver (TTT TTC TTA TTG ... GGG):
  0.01185396  0.01990294  0.01156127  0.01890780
  0.00812791  0.01364686  0.00792722  0.01296451
  0.01307771  0.02195764  0.00000000  0.00000000
  0.00577173  0.00969080  0.00000000  0.00920626
  0.01083060  0.01818470  0.01056317  0.01727547
  0.00742622  0.01246871  0.00724285  0.01184528
  0.01194870  0.02006202  0.01165367  0.01905891
  0.00527345  0.00885419  0.00514324  0.00841148
  0.01765302  0.02963964  0.01721714  0.02815765
  0.01210415  0.02032302  0.01180528  0.01930687
  0.01947544  0.03269951  0.01899457  0.03106453
  0.00859531  0.01443163  0.00838308  0.01371004
  0.02009772  0.03374432  0.01960148  0.03205710
  0.01378041  0.02313748  0.01344015  0.02198060
  0.02217252  0.03722794  0.02162505  0.03536654
  0.00978564  0.01643021  0.00954402  0.01560870


Nei & Gojobori 1986. dN/dS (dN, dS)
(Pairwise deletion)
(Note: This matrix is not used in later ML. analysis.
Use runmode = -2 for ML pairwise comparison.)

X_tropical          
M_musculus          -1.0000 (0.1995 -1.0000)
H_sapiens           -1.0000 (0.1974 -1.0000) 0.0140 (0.0091 0.6513)
G_gallus            -1.0000 (0.2504 -1.0000) 0.0680 (0.1283 1.8869) 0.0687 (0.1220 1.7755)
T_elegans           -1.0000 (0.2668 -1.0000)-1.0000 (0.1662 -1.0000)-1.0000 (0.1624 -1.0000) 0.0664 (0.1399 2.1064)
D_rerio             -1.0000 (0.3638 -1.0000) 0.2017 (0.3606 1.7880) 0.1909 (0.3587 1.8793) 0.2501 (0.4004 1.6007) 0.1971 (0.4039 2.0492)
T_rubri             -1.0000 (0.4334 -1.0000) 0.2663 (0.3831 1.4390) 0.3300 (0.3838 1.1632) 0.2837 (0.4348 1.5323) 0.1903 (0.4386 2.3050) 0.2746 (0.3451 1.2568)
P_textilis          -1.0000 (0.2540 -1.0000)-1.0000 (0.1659 -1.0000)-1.0000 (0.1664 -1.0000) 0.0786 (0.1410 1.7953) 0.0465 (0.0171 0.3676) 0.2157 (0.3973 1.8424)-1.0000 (0.4350 -1.0000)
B_bufo               0.0847 (0.1790 2.1122)-1.0000 (0.2656 -1.0000)-1.0000 (0.2579 -1.0000)-1.0000 (0.2855 -1.0000)-1.0000 (0.3185 -1.0000) 0.2007 (0.4167 2.0767) 0.1711 (0.4770 2.7878) 0.1011 (0.3093 3.0604)
E_electro           -1.0000 (0.4080 -1.0000) 0.2007 (0.3748 1.8678) 0.2715 (0.3637 1.3397) 0.2724 (0.4317 1.5845) 0.2612 (0.4190 1.6041) 0.2221 (0.2702 1.2164) 0.2518 (0.2983 1.1845) 0.2229 (0.4080 1.8305)-1.0000 (0.3955 -1.0000)
A_carol             -1.0000 (0.2586 -1.0000)-1.0000 (0.1613 -1.0000) 0.0955 (0.1548 1.6208) 0.1018 (0.1202 1.1804) 0.1218 (0.1100 0.9025) 0.1501 (0.4092 2.7262) 0.2390 (0.4599 1.9244) 0.1062 (0.1150 1.0828)-1.0000 (0.3201 -1.0000) 0.3440 (0.4315 1.2544)NOTE: -1 means that NG86 is inapplicable.

TREE #  1:  ((7, (10, 6)), ((9, 1), ((2, 3), (((8, 5), 11), 4))));   MP score: -1
This is a rooted tree.  Please check!
lnL(ntime: 20  np: 25):  -4604.407414      +0.000000
  12..13   13..7    13..14   14..10   14..6    12..15   15..16   16..9    16..1    15..17   17..18   18..2    18..3    17..19   19..20   20..21   21..8    21..5    20..11   19..4  
 0.880009 1.543599 0.439580 0.806594 1.241738 0.968966 0.669636 1.055905 0.608151 0.331962 0.405451 0.215218 0.186759 0.366097 0.359639 0.466355 0.167095 0.110791 0.361684 0.406195 1.963190 0.808873 0.125473 0.077819 1.000000

Note: Branch length is defined as number of nucleotide substitutions per codon (not per nucleotide site).

tree length = 11.591424

((7: 1.543599, (10: 0.806594, 6: 1.241738): 0.439580): 0.880009, ((9: 1.055905, 1: 0.608151): 0.669636, ((2: 0.215218, 3: 0.186759): 0.405451, (((8: 0.167095, 5: 0.110791): 0.466355, 11: 0.361684): 0.359639, 4: 0.406195): 0.366097): 0.331962): 0.968966);

((T_rubri: 1.543599, (E_electro: 0.806594, D_rerio: 1.241738): 0.439580): 0.880009, ((B_bufo: 1.055905, X_tropical: 0.608151): 0.669636, ((M_musculus: 0.215218, H_sapiens: 0.186759): 0.405451, (((P_textilis: 0.167095, T_elegans: 0.110791): 0.466355, A_carol: 0.361684): 0.359639, G_gallus: 0.406195): 0.366097): 0.331962): 0.968966);

Detailed output identifying parameters

kappa (ts/tv) =  1.96319


MLEs of dN/dS (w) for site classes (K=3)

p:   0.80887  0.12547  0.06565
w:   0.07782  1.00000  1.00000

dN & dS for each branch

 branch          t       N       S   dN/dS      dN      dS  N*dN  S*dS

  12..13     0.880   462.1   149.9  0.2541  0.1706  0.6715  78.8 100.7
  13..7      1.544   462.1   149.9  0.2541  0.2993  1.1779 138.3 176.6
  13..14     0.440   462.1   149.9  0.2541  0.0852  0.3354  39.4  50.3
  14..10     0.807   462.1   149.9  0.2541  0.1564  0.6155  72.3  92.3
  14..6      1.242   462.1   149.9  0.2541  0.2407  0.9475 111.2 142.1
  12..15     0.969   462.1   149.9  0.2541  0.1879  0.7394  86.8 110.9
  15..16     0.670   462.1   149.9  0.2541  0.1298  0.5110  60.0  76.6
  16..9      1.056   462.1   149.9  0.2541  0.2047  0.8057  94.6 120.8
  16..1      0.608   462.1   149.9  0.2541  0.1179  0.4641  54.5  69.6
  15..17     0.332   462.1   149.9  0.2541  0.0644  0.2533  29.7  38.0
  17..18     0.405   462.1   149.9  0.2541  0.0786  0.3094  36.3  46.4
  18..2      0.215   462.1   149.9  0.2541  0.0417  0.1642  19.3  24.6
  18..3      0.187   462.1   149.9  0.2541  0.0362  0.1425  16.7  21.4
  17..19     0.366   462.1   149.9  0.2541  0.0710  0.2794  32.8  41.9
  19..20     0.360   462.1   149.9  0.2541  0.0697  0.2744  32.2  41.1
  20..21     0.466   462.1   149.9  0.2541  0.0904  0.3559  41.8  53.4
  21..8      0.167   462.1   149.9  0.2541  0.0324  0.1275  15.0  19.1
  21..5      0.111   462.1   149.9  0.2541  0.0215  0.0845   9.9  12.7
  20..11     0.362   462.1   149.9  0.2541  0.0701  0.2760  32.4  41.4
  19..4      0.406   462.1   149.9  0.2541  0.0788  0.3100  36.4  46.5


Naive Empirical Bayes (NEB) analysis
Bayes Empirical Bayes (BEB) analysis (Yang, Wong & Nielsen 2005. Mol. Biol. Evol. 22:1107-1118)
Positively selected sites (*: P>95%; **: P>99%)
(amino acids refer to 1st sequence: X_tropical)

            Pr(w>1)     post mean +- SE for w


The grid (see ternary graph for p0-p1)

w0:   0.050  0.150  0.250  0.350  0.450  0.550  0.650  0.750  0.850  0.950
w2:   1.500  2.500  3.500  4.500  5.500  6.500  7.500  8.500  9.500 10.500


Posterior on the grid

w0:   1.000  0.000  0.000  0.000  0.000  0.000  0.000  0.000  0.000  0.000
w2:   0.471  0.113  0.074  0.059  0.053  0.049  0.047  0.045  0.044  0.044

Posterior for p0-p1 (see the ternary graph) (YWN2015, fig. 1)

 0.000
 0.000 0.000 0.000
 0.000 0.000 0.000 0.000 0.000
 0.000 0.000 0.000 0.000 0.000 0.000 0.000
 0.000 0.000 0.000 0.000 0.000 0.000 0.000 0.000 0.000
 0.000 0.000 0.000 0.000 0.000 0.000 0.000 0.000 0.000 0.000 0.000
 0.000 0.000 0.000 0.000 0.000 0.000 0.000 0.000 0.000 0.000 0.000 0.000 0.003
 0.000 0.000 0.000 0.000 0.000 0.000 0.000 0.000 0.000 0.000 0.000 0.000 0.000 0.001 0.965
 0.000 0.000 0.000 0.000 0.000 0.000 0.000 0.000 0.000 0.000 0.000 0.000 0.000 0.000 0.000 0.007 0.024
 0.000 0.000 0.000 0.000 0.000 0.000 0.000 0.000 0.000 0.000 0.000 0.000 0.000 0.000 0.000 0.000 0.000 0.000 0.000

sum of density on p0-p1 =   1.000000
