# Supplementary material for: Sodium Channel β Subunits—An Additional Element in Animal Tetrodotoxin Resistance?
Source: Int J Mol Sci. 2024 Jan 25;25(3):1478. doi: 10.3390/ijms25031478 (PMC10855141; doi:10.3390/ijms25031478)
Supplement: Supplementary file 1 [file ijms-25-01478-s001.zip › mlc files/SCNB4/SCNB4_oneratio_nssites0_231024.mlc]

     12    663

A_carol                         CTG GAG GTC TCG GTG GGC AAG GTG CCC GTC ATC TAC ACC CGC AAC GGC ACC GAC GTG CTC CTG CCC TGC ACC TTC ACC TCC TGC ATC GGC ATC GAG AAG GCC AAC TTC TCC TGG TAC CGC --- --- --- AAC CAC ACC GAG --- --- --- CTG ATC TTC AAA GGA GTG GTG AAG AAC AAG GAC TCC AAG CCG GAG CCC TAC CCG GAG TTC AGG GAG TGG TTC AAG TAC ATG ATG CCC CCA GAC ATC GCC CTC AGC AAG GAC AAC CGG GAG TTC AAC ATC TCC CTC ATT CTC CTC GAC GCC GAC TTC AGT GAC TCC GGG AAG TAC ACC TGC CAC GTG AAG AAC CCC AAG GAG AAG AAC GCT ATG CAC AAT GAC ACC ATC ACC CTC AAG GTG GTC GTG GAG CTG GAG AAA GTG GAC AAG ACC CTC ACC ATC ATC ATC GTC TCC GTT GTG GGC GGC GTC ATC GGC CTC CTC ATC CTC ATC ATG GTG GTG AAG AAG CTC ACC CTC TTC ATC CTC AAG AAG ATG CGG GAC AAG --- AAG GAG TGC CTG GTG AGC TCC TCG GCC AAC GAC AAC ACG GAG AAC --- GGT CTG GCC GGA TCC AAA GGG GAA CAG AAG ACT CCC AGC AAG GCC --- --- --- --- --- --- --- --- --- --- --- --- --- 
T_sirtalis                      TTG GAG GTG TCA GTG GGC AAA GCA CCT GTC ATT TAC GCC AAG AAT GGC ACC AAT GTG CTC CTG CCC TGT ACT TTC ACC TCC TGC ATC GGC ATT GAG AAA GCC ACC TTC GTA TGG AGC CAC --- --- --- AAT CAG ACC GAA --- --- --- --- ATA TTC AAA GGG CTG GTA AAG AAC AAA GAC TCC AAG CCG GAG CCT CAT CCA GAC TAC AAG TTC AGC CTT AAG CAC ATG TTG CCA CCT GAC CTG CCC CTC AGC AAG GAC AAC CGG GAG TTC AAC GTT TCC CTC CTG CTG CTT GAT GCC GAC TTC GAG GAC TCC GGG CCC TAC ACC TGC TTG GTC AAG AAT CCC AAA GAG AAG GAC GCC AAC CAC AGT GGC ACC GTT ACT CTC AAA GTG GTG GTG AAG TTG GAG AAG GTT GAC AAC ACA CTG ACA CGG ATC ATT TTG TCT GTT GTG GGT GGC ATC ATT GGG CTC ATC ATC CTC ATC ATG GTG ACC AAG AAA CTA GTC CTC TTC ATC CTC AAG AAG ACG CGG AAA CAG --- AAG GAG TGC CTT GTG AGC TCT TCA GCA AAT GAG AAC ACG GAG AAT --- GGG CTG CCG GGC TCC AAA ATA GAC TCT AAA TCG GCC CCA AAG GCC --- --- --- --- --- --- --- --- --- --- --- --- --- 
X_tropical                      CTG GAG GTG TCG GTA GGC AAG AAT AAC CTG ATC ACA GCT ATC AAT GGG TCT AAT GTA ACG CTT CCC TGT TCT TTT ATG GCC TGC ATT GGC TTC AAT ACT GTT ACC TTC TCT TGG ATA TAC AGC TCT CTC AAC AGT TCA CTT AAA CCT GAG GAA CTT TAT AAA GGA ACG CTA AAG GAC AAG AAG TCA ACC CCT AAA CCT GAA --- GTA ATT GTG AAC AGG AAT GAA CGT ATG GAA CGA GTA CAG CTT CTT CCT AGC AAT GAA ACC AAA GAT TAC AAC CTG TCG CTG CTC TTG AAG TAT GTG GAT TTT GAT GAC ACA GGC CGC TAT ACC TGT GTC GTG AAG AAT GAG AAA GAA AAG GGT GCC ACG CAC AAT GCC ACT ATT ATA CTG AAA GTG GTA GAC AAA TTT GAG GAT GTG GAT AAC ACA CTG ACT CTG ATT ATC GTG GCT GCT GTT GGT GGA GTG ATT GGA CTT CTT ATT CTT ATT CTA ATA ATG AAG AAA ATT ATA ACC TTT ATT ATT AAG AGG AAC CGT GAC AAG AAG AAG GAC TGC CTT GTA AGC TCC TCT GTT AAT GAC AAT ACT GAC AAT --- --- --- --- GCC TCC AAG CAA GAA AGC AAG GCC AAA CCC AAA GCA --- --- --- --- --- --- --- --- --- --- --- --- --- 
D_rerio                         CTG GAG GTG AGC ACA GGG AAG GTC CAT TTC ATA GAA GTG ATG AAT GGA AGT TCA GTG TTG TTA CCT TGC ACT TAC GCC AGC TGC ATC GGC ATT AAA AAC CTT TAC TTC AGC TGG CAG TTC --- --- --- AAG GAC AAT GGG ACA CTA ATT AAG CTG TGT GAA GCC GTC ATC CCA GGA GAA GGA ATA GAG CCT --- --- --- --- --- --- AAT GTG AAA ATC TAC CAT --- GAG CGG GTG GAG TTT GTA GGC ACC --- --- AGC AAG AAA AGT AAC ATC TCC ATC CTA CTG CAT AAT GTC ACG TTC GAG GAC CAG GGA GAA TAT ATC TGC TTC GCT CGC AAC CCC AAA GAG AAG GAC CGC AAC CAT AGT GCG GTT TTC ACT CTT TAT GTG GTA GAC GAG TTG AGA GTG GTG GAC AAC ACA CTG ACC CTC ATC ATT GTG TCT GTG CTT GGT GGG GTC ATC GGT CTC ATC ATC CTC ATC ATG GTG GTG AAA GCT GTA GTC ATT GCT GTT CTA AAC AGG GTC CAG GAG AAG AAT AAA GAG TGC CTT GTG AGC TCT TCA GGG AAC GAC AAC ACA GAA AAT --- GGC CTC CCA GGA TCC AAA GCA GAC AGC AAA CCA ACA CCA AAG GCA --- --- --- --- --- --- --- --- --- --- --- --- --- 
T_rubri                         CTT GAG GTC ACA ACA GGA AAA GTG TCT TCT ATT GAA GCA ATG AAT GGC TCC ACA GTC CTG TTG CCC TGC ACC TAC TCC TCC TGC ATT GGC ATC CAG AGA CTC TAC TTC AAT TGG CAT TTT --- --- --- AAT AAC AAT GGA ACC ATG GTC AAG TAT TGT GAA GCA GTG ATT CCC AGT GAG GAT GTG GAG CCC --- --- --- --- --- --- AGA GTG AAA GTG CTT CAT --- GAG CGT GTG GAG TTT GTT GGT TCC --- --- TCC AAG AAC AGC AAC ATC TCC ATC CTT CTA TGG AAC ATC ACC TTT GAA GAT GAA GGA GAC TAC ATC TGT TTT GCC AAA AAT CCA AAA GAG AAG AAT CGA AAC CAC AGT GCA GTC TTC ACC CTC ATA GTG GTG GAT CAA ATG AAG GAA GAC GAT AAC ACT TTG ACA GTC TTC ATT GTG TCA GTG CTT GGG GGA GTC ATT GGT TTG GTT ATC ATT GTC ATG GTG ATC AAG GCG GTG GTC CTT CAT TTT CTA CGG AAG GGT AAT GAG AAG AAT AAA GAG TGT CTG GTT AGC ACC TCA GGG AAT GAC AAC ACA GAA AAT --- GGA CTT TCA GGA GCC AAA GCT GAC AAC AAA GAT ACG CCA AAG GCA --- --- --- --- --- --- --- --- --- --- --- --- --- 
T_elegans                       TTG GAG GTG TCA GTG GGC AAA GCA CCT GTC ATT TAT GCC AAG AAT GGC ACC AAT ATG CTA CTG CCC TGT ACT TTC ACC TCC TGC ATC GGC ATT GAG AAA GCC ACC TTC GTA TGG AGC CAC --- --- --- AAT CAG ACC GAA --- --- --- --- ATA TTC AAA GGG CTC GTA AAG AAC AAA GAC TCC AAG CCG GAG CCT CAT CCA GAC TAC AAG TTC AGC CTT AAG CAC ATG TTG CCA CCT GAC CTG CCC CTC AGC AAG GAC AAC CGG GAG TTC AAC GTT TCC CTC TTG CTG CTT GAT GCC GAC TTC GAG GAC TCC GGG CCG TAC ACC TGC TTG GTC AAG AAT CCC AAA GAG AAG GAC GCC AAC CAC AGT GGC ACC GTT ACT CTC AAA GTG GTG GTG AAG TTG GAG AAG GTT GAC AAC ACA CTG ACA CGG ATC ATT TTG TCT GTT GTG GGT GGC ATC ATT GGG CTC ATC ATC CTC ATC ATG GTG ACC AAG AAA CTG GTC CTC TTC ATC CTC AAG AAG ACG CGG AAA CAG --- AAG GAG TGC CTT GTG AGC TCT TCA GCA AAT GAG AAC ACG GAG AAT --- GGG CTG CCG GGC TCC AAA ACA GAC TCT AAA TCG GCC CCA AAG GCC --- --- --- --- --- --- --- --- --- --- --- --- --- 
G_gallus                        CTG GAG GTG TCG GTG GGG AAA ACC AAC ACT GTG ATG GCT CTG AAC GGC TCC GAC ATC CTG CTG CCC TGC ACC TTC ACC ACC TGC ATT GGC TTC CAG GAC CTG ATC TTC ACG TGG TAC TTC --- --- --- AAC TCA ACG GAG --- --- --- CTG ATC TAC CAC GGC AAG ATC AAG AGC AAA ACC TCT GAG CCC --- --- --- --- --- --- --- ATC CTC GTG GGA CGC AAC CCG CGG GTC GAG TTC GTT GGC TCC ACC ACT GGG AAG GAC AAC AAC ATC TCC ATC GTC CTG AAG GAT GTA GAG CTC AGC GAT GCC GGC AGG TAC ACC TGC CAT GTC CTC AAC CCC AAG GAG AAG AAG GCT --- CAC AAT GCC ACC ATC TTC CTC ACC GTG GTC CAT AAG TTG GAG GAG ACA GAC AAC ACG GTG ACG CTC ATC ATC GTG GGT GTT GTG GGA GGA CTC ATC GGC CTC CTC ATC CTC TTC ATG CTT GTC AAG AGG GTC GTC CTC TTC ATC ATC AAG AAG ATC CAG GAT GGG AAG AAG GAG TGC CTC GTC AGC TCC TCG GGC AAC GAC AAC ACG GAG AAC --- GGC CTG GCG GGC TCC AAG GCG GAG CAG AAA GCG CCC CCG AAG GCA --- --- --- --- --- --- --- --- --- --- --- --- --- 
M_musculus                      TTG GAG GTA TCT GTG GGA AAG GCC ACC ACC ATC TAC GCT ATT AAC GGC TCA TCG ATC CTG CTG CCC TGC ACC TTC TCC AGC TGT TAT GGC TTT GAG AAC CTC TAC TTC AAG TGG TCC TAC --- --- --- AAT AAC AGC GAA ACA TCC AGG ATT CTC ATC GAC GGG ATC GTG AAG AAC GAT AAG TCT GAC CCT --- --- --- --- --- --- AAG GTG AGA GTG AAG GAT GAT GAT CGA ATC ACC CTA GAG GGC TCC ACC AAG GAG AAG ACG AAT AAC ATC TCC ATC CTC TTG AGT GAC CTG GAG TTC AGT GAC ACG GGC AGA TAC ACC TGC TTC GTG AGG AAC CCC AAG GAG AAG GAC TTG AAC AAC TCT GCC ACC ATC TTC CTC CAA GTG GTT GAT AAA TTG GAA AAA GTG GAC AAC ACG GTG ACT CTC ATC ATC CTG GCT GTG GTG GGC GGG GTC ATT GGA CTT CTT GTT TGC ATC CTT CTG CTG AAG AAG CTC ATC ACC TTC ATC CTG AAG AAG ACC CGA GAG AAG AAG AAG GAG TGT CTC GTG AGT TCC TCT GGG AAT GAC AAC ACA GAG AAC --- GGG TTG CCT GGC TCC AAG GCA GAA GAG AAG CCA CCC ACA AAA GTG --- --- --- --- --- --- --- --- --- --- --- --- --- 
H_sapiens                       CTG GAG GTG TCT GTG GGA AAG GCC ACC GAC ATC TAC GCT GTC AAT GGC ACG GAG ATC CTG CTG CCC TGC ACC TTC TCC AGC TGC TTT GGC TTC GAG GAC CTC CAC TTC CGG TGG ACC TAC --- --- --- AAC AGC AGT GAC GCA TTC AAG ATT CTC ATA GAG GGG ACT GTG AAG AAT GAG AAG TCT GAC CCC --- --- --- --- --- --- AAG GTG ACG TTG AAA GAC GAT GAC CGC ATC ACT CTG GTA GGC TCT ACT AAG GAG AAG ATG AAC AAC ATT TCC ATT GTG CTG AGG GAC CTG GAG TTC AGC GAC ACG GGC AAA TAC ACC TGC CAT GTG AAG AAC CCC AAG GAG AAT AAT CTC CAG CAC CAC GCC ACC ATC TTC CTC CAA GTC GTT GAT AGA CTG GAA GAA GTG GAC AAC ACA GTG ACA CTC ATC ATC CTG GCT GTC GTG GGC GGG GTC ATC GGG CTC CTC ATC CTC ATC CTG CTG ATC AAG AAA CTC ATC ATC TTC ATC CTG AAG AAG ACT CGG GAG AAG AAG AAG GAG TGT CTC GTG AGC TCC TCG GGG AAT GAC AAC ACG GAG AAC --- GGC TTG CCT GGC TCC AAG GCA GAG GAG AAA CCA CCT TCA AAA GTG --- --- --- --- --- --- --- --- --- --- --- --- --- 
P_textilis                      TTG GAG GTG TCG GTG GGC AAG GCG CCT GTT ATT TAT GCC AAA AAT GGC ACC AAT GTG CTA CTG CCC TGT ACT TTC AAC TCC TGC ATC GGC ATT GAG AAA GCC AAC TTC ATA TGG AGC CAC --- --- --- AAC CAC ACC AAA --- --- --- --- ATA TTC AAA GGG GTC GTA AAG AAC AAA GAC TCC AAG CCA GAG CCT CAT CCG GAG TAC AAG TTC AGC CTT AAG CAC ATG TTG CCA CCT GAC CTA CCA CTC AGC AAG GAC AAC CGG GAG TTC AAC GTT TCC CTC CTG TTG CTT GAT GCT GAC TTT GAG GAC TCT GGG ACA TAT ACC TGC CTG GTC AAG AAT CCC AAA GAG AAG GAT GCC AAC CAC AGC GGC ACC TTT ACT CTC AAA GTG GTG GTG ATG TTG GAG AAG GTG GAC AAC ACA CTG ACA TGG ATC ATA TTG TCC GTT GTG GGT GGC ATC ATT GGG CTC CTC ATC CTT ATC ATG CTG ACC AAG AAA CTG GTC CTC CTC ATC CTC AAG AAG ACG CGG AAG CAG --- AAG GAG TGC CTT GTG AGC TCT TCA GCA AAC GAG AAC ACG GAG AAC GGG GGG CTG CCA GGC TCC AAG ATA GAC TCT AAA CCA GCC TCC AAG GCC --- --- --- --- --- --- --- --- --- --- --- --- --- 
B_bufo                          TTA GAA GTC ATT GTA GGG AAA AAT AAT CAG ATG AAA GTT CAG AAC GGA ACA GAT ATC TAC CTG CCT TGC ACA TTT GCC ACC TGC ATT GGT TTT GAG GAT GTT ACC TTC TTT TGG GAA TAC AGG ACA TTC AAT CTG TCA TCA AAG CCA GAA TTA CTT TAC CAT GGG AAG CTG AAG AAC AAG AAA TCC CTG CCG AAA CCT ATA GAA ATT CAA AAT AAA AAT TAC CGG CAT --- GAT CGA ATA ACG CTA GTT CCT AGC AAT GAC ACC AAG GAT TAT AGT TTG AAA TTA CTC CTG AAG GAG GTG GAG TTT GAA GAT GCC GGA CGC TAC ACC TGT ATT GTG TCA AAT AAA AAG GAA AAA GAC ACT AAA AGC AAC GCC ACC ATC TAC CTT ACA GTG GTG GAC AAG TTT GAG GTC GTG GAT AAC ACG TTG ACT CTG ATT ATC GTG GCT GTT GTT GGT GGT GTC ACC GGC CTT CTT ATA TTA ATC CTT ATC ATA AAG AAG ACA GTC GGC TTC ATT ATG AAG AAG AAT CGT GAC CAA AAG AAA GAC TGT CTC GTT ACC TCT TCG GTC AAT GAC AAC ACA GAT AAT --- --- --- --- GCC TCA AAG CAA GAA GCC AAA GCT AAG ACA AAA GCA --- --- --- --- --- --- --- --- --- --- --- --- --- 
E_electric                      TTG GAG GTA TCA GTG GGG AAG GTT CAT TTT GTT GAG GTG ATG AAC GGA AGC TCT GTG CTT TTA CCC TGC ACA TAC AGT AGC TGT ATT GGC ATT AAG AAC TTG TAC TTC AAC TGG CAA TAC --- --- --- AAT GAC AAT GGC ACA ATG GTT AAG ATT TGT GAA GCT GTG ATC CCA ACT GAG CTT GTG GAG CCC --- --- --- --- --- --- AAT GTG AAG ATC TAT CAT --- GAG CGG GTG GAA TTT GTG GGC TCC --- --- AGT AAG GAG AGT AAC ATC TCC ATT CTG CTG TGG AAC GTC ACA TTT GAG GAT GAG GGC GAG TAT ACC TGC TTT GCC CGT AAT CCC AAA GAG AAG GAC CGA AAC CAC AGT GCT ATA TTT ACC CTC ATC GTG GTG GAT CAG TTG AGG GAA GTT GAC AAC ACC CTG ACT ATC ATC ATT GTA TCT GTG ATT GGA GGA GTC ATA GGT TTG GTC ATT ATA ATC ATG GTG ATA AAG GCA GTG GTC GTC CAC ATT CTC AAC AAG GCC CAA GAG AAA AAT AAA GAG TGC CTC GTG AGT TCT TCA GGG AAT GAC AAC ACA GAA AAT --- GGC CTT TCT GGT TCC AAA GCA GAA ACC AAA GCA TCA CCA AAG GTA CTC TGG GCT CAA CTG TTT ATG TCT GGT CAG CGA CTG CGC 


Printing out site pattern counts


        12        660  P

A_carol                          --- --- --- --- --- --- --- --- --- --- --- --- --- --- --- --- --- --- --- --- AAA AAA AAA AAC AAC AAC AAC AAC AAC AAC AAC AAC AAC AAC AAG AAG AAG AAG AAG AAG AAG AAG AAG AAG AAG AAG AAG AAG AAG AAG AAG AAG AAG AAG AAG AAT ACC ACC ACC ACC ACC ACC ACC ACC ACC ACC ACC ACG ACT AGC AGC AGC AGG AGT ATC ATC ATC ATC ATC ATC ATC ATC ATC ATC ATC ATC ATC ATC ATG ATG ATG ATG ATG ATT CAC CAC CAC CAG CCA CCC CCC CCC CCC CCC CCC CCG CCG CGC CGC CGG CGG CTC CTC CTC CTC CTC CTC CTC CTC CTC CTC CTC CTC CTC CTG CTG CTG CTG CTG CTG GAA GAC GAC GAC GAC GAC GAC GAC GAC GAC GAC GAC GAG GAG GAG GAG GAG GAG GAG GAG GAG GAG GAG GAG GCC GCC GCC GCC GCC GCC GCT GGA GGA GGC GGC GGC GGC GGC GGC GGG GGG GGT GTC GTC GTC GTC GTC GTG GTG GTG GTG GTG GTG GTG GTG GTG GTG GTG GTG GTG GTT TAC TAC TAC TAC TAC TCC TCC TCC TCC TCC TCC TCC TCC TCG TCG TGC TGC TGC TGC TGG TGG TTC TTC TTC TTC TTC TTC TTC TTC
T_sirtalis                       --- --- --- --- --- --- --- --- --- --- --- --- --- --- --- --- --- --- --- --- AAA AAA AAG AAC AAC AAC AAC AAT AAT AAT AAT AAT ACC GAC AAA AAA AAA AAA AAA AAA AAA AAC AAG AAG AAG AAG AAG AAG AAG AAG AAG AAG AAG CAG CCC AGT ACA ACA ACC ACC ACC ACC ACC ACT ACT GCC GTC ACG TCG AGC AGC CCA AAG GAG ATA ATC ATC ATC ATC ATC ATT ATT ATT ATT CGG CTG GTT GTT AAC ACG ATG ATG TTG CTG CAC CAG TTG TCT CCT CCA CCC CCC CCT CCT GCC CCA CCG AAG CAC CGG CGG ATC CTA CTC CTC CTC CTC CTC CTC CTC CTC CTG CTG CTT --- CTG CTG CTT TTG TTG GAC AAA AAT GAC GAC GAC GAC GAC GAC GAG GAT GGC AAG GAA GAC GAG GAG GAG GAG GAG GAG GAG GAG TTC CCC CCG GCA GCC GCC GCC GCC GGC GGG GGC GGC GGC GGC GGG GGT ATA GGG GGG ATC GTC GTG GTG TTG ACC CTG GCA GTA GTC GTG GTG GTG GTG GTG GTG GTG GTT GTT AGC CAC CAT TAC TAC GTA TCC TCC TCC TCC TCC TCT TCT TCA TCA TGC TGC TGC TGT AGC TGG CTT TAC TTC TTC TTC TTC TTC TTC
X_tropical                       --- --- --- --- --- --- --- --- --- --- --- --- --- AAA AAG AGC CCT CTC GAG TCT AAA AAG GAT AAC AAT ACC GAC AAC AAT AAT AAT AAT ACC GGT AAA AAA AAA AAG AAG AAG ACT AAC AAA AAG AAG AAG AAG AAG AAG AAT ACC AGG GAA AAG CGC AAT ACA ACT ACC ACT ATG TCA TCT ATA TCT GCT ATA ACT GCC AGC AGC CCC GTG GAT CTT ATT ATT ATT ATT ATT ATC ATC ATT TTC CTG CTT ATT CTG ACG AAC ATG CTA GAA CTC CAC AGT GTC AGC GTA CGA CCC GAG AAC CCT AAA --- CCT ATC TAC AAA CGT CTT ATT ACC ACG ATT CCT CTG CTG CTT CTT CTG TTG AAG GAA --- CTT CTT CTG TTT GAA GAC AAT AAG CAG GAA GAC GAT GAT GAC TAT GCC AAA CTT GTA AAA AAT GAA GAC GAC GAG GAG GAT AAC CTT --- GTT GCA GTG GTT GCC GCC GGA GGA GGC GGC GGG GGA GGT CAA GGC --- GTG CTG GTA GTG GTG ATG ACG AAT CTA GTG ATA GAC GTA GTA GTA GTG GTT GTG GCT ATA CGT GAA ACA TAT TCT ACA GCC TCA TCC TCG GCT TCC TCG TCT TGC TGC TGT TGT AGG TGG AAT ATT TAC TAT TTC TTT TTT TTT
D_rerio                          --- --- --- --- --- --- --- --- --- --- --- --- --- ACA AAT --- CTA --- ATT --- GAA AAA GTG AAC AAC AGC GGA AAG AAC AAC AAT AAT TAC GAC AAA GCT TAT AAA AAG GAA AAC AAC AAG AAA AAA AAC AAG CCA CGC --- GAG AGG TAC AAG GAA AGT ACA ACC ATC GTT GCC AAT AGT ACT ACT GTG GTC ACA CCA ACC AGC CCA AAT GAG CTG ATC ATC ATC ATC GTT ATA ATT ATC ATT CTC TTT TTC ATC AAC GTC --- ATG GAG CTA CAT GAC TTC AGC GTG CGG CCT CCC CAT --- ACA --- CCT ATG TTC AAG CAG ATC GTA ATT TTG CTA GGC ATC CTT CTC CTC CTG CTG CAT AAG CTC TTA CTT CTG TTG GAC GAG TCA GGA GAG --- GAC ACG GAC GAC AAT GCG GAG GGG --- --- AAA GAG GAA GAG AGA GAG AAA GTG GTA CCA GGG GCA GTC CTT CGC GGA GCC GGG GGC GGG GGA GGT GGT GCA GGA GGC GTC TTC GTA GTG GTG GTG GTC GTC ATC GCT GTG GAC ACA GTG GTG GTG CTT GTG GTG CAG CAT --- GAA TAT AGC CAG AGC ATA TCC TCC TCT TCT AGC TCA TGC TGC TGC TGC AAA TGG ATC --- AGT TGT TTC GCT TAC TTC
T_rubri                          --- --- --- --- --- --- --- --- --- --- --- --- --- ACC AAT --- ATG --- GTC --- GAA AAA GAA AAC AAC TCC AGT AAT AAT AAT AAT AAT TAC AAT AAA GCG ATA AAA AAA GAG AGA AAC AAG AAA AAG CGG AAG CCC AAA --- GAG AAG CTT AAG GAC AGT ACT ACA ATC GTC TCC AAT TCC ACC ACC GCA GTC ACA GAT TCC AGC CCA AGA GAA TAT ATC ATT GTC TTC TTT ATT ATT ATT ATC GTC TTT TTC ATC AAC GGT --- ATG GAG CTT CAC AAC TTT AAC GTG CGT CCC CCA TCT --- ACG --- CCC ATG TTT AAG AAT GTT GTG CTT CTG CTA GGT ATC CTC ATT TTG TTG CTA TGG AAG CTT TTG CTG CTT ATG GAC GAG ACA GAT GAG --- GAT ACC GAT GAC AAC GCA CAA GGA --- --- CAG GAG GAA GAG AAG GAG AAC GTG GTT TCA GGG GCA ATC CTC CGA GGA GCA GGA GGC GGA GGC GGT GGG GCT GGA GGA GTC TCT GTG GTC GTG ATC GTG GTG ATT GCC GTG GAT ACA GTC GTT GTG CTT GAC GTG CAT CAT --- GAA TAC AAT GAA TCC GTG GCC TCC TCA ACC ACA TCA TGC TGT TGT TGC AAA TGG GTG --- AGC TGT TTC CAT TAC TTT
T_elegans                        --- --- --- --- --- --- --- --- --- --- --- --- --- --- --- --- --- --- --- --- AAA AAA AAG AAC AAC AAC AAC AAT AAT AAT AAT AAT ACC GAC AAA AAA AAA AAA AAA AAA AAA AAC AAG AAG AAG AAG AAG AAG AAG AAG AAG AAG AAG CAG CCG AGT ACA ACA ACC ACC ACC ACC ACC ACT ACT GCC GTC ACG TCG AGC AGC CCA AAG GAG ATA ATC ATC ATC ATC ATC ATT ATT ATT ATT CGG CTG GTT GTT AAC ACG ATG ATG TTG TTG CAC CAG TTG TCT CCT CCA CCC CCC CCT CCT GCC CCA CCG AAG CAC CGG CGG ATC CTG CTC CTA CTC CTC CTC CTC CTC CTC CTG CTG CTT --- CTG CTG CTT TTG TTG GAC AAA AAT GAC GAC GAC GAC GAC GAC GAG GAT GGC AAG GAA GAC GAG GAG GAG GAG GAG GAG GAG GAG TTC CCC CCG GCA GCC GCC GCC GCC GGC GGG GGC GGC GGC GGC GGG GGT ACA GGG GGG ATC GTC GTG GTG TTG ACC CTC GCA GTA GTC GTG GTG GTG ATG GTG GTG GTG GTT GTT AGC CAC CAT TAT TAC GTA TCC TCC TCC TCC TCC TCT TCT TCA TCA TGC TGC TGC TGT AGC TGG CTT TAC TTC TTC TTC TTC TTC TTC
G_gallus                         --- --- --- --- --- --- --- --- --- --- --- --- --- --- AAG --- --- --- --- --- CAC AAG GAG AAC AAC GGG AGC AAC AAC AAC AAC AAC ATC AAG AAG AGG ACC AAA AAA AAA GAC AAC AAG AAG AAG AAG AAG AAG CTC ACC GAG AAG GGA GGG AGG AAT ACG ACG ACC ACC ACC ACG TCC TTC ACC GCT GTC ACG GCG TCC AGC CCG --- AGC ATC ATC ATT TTC ATC ATC GTG ATC ATC TTC CTC TTC ATC ATC --- ATC AAC ATG CCG GTC CAC TCA CAT CAG GTC CGG CCC CCC AAC --- CCC --- CCC CTG TTC AAG CAG CTC GTC CTC CTG ATC GGC ATC CTC CTC CTC GTG CTG AAG CTG CTG CTG CTC CTG TTG GAG GAT GAC ACC GAG ACT GAT GAG GAC GAC GAT GCC AAG GAG --- --- CAG GAG GAG GAG GAG GAG GAC ATC GTT GCG GGC GCA GTA CTG GCT GGC GGC GGA GGC GGG GGC GGC GGA GCG GGC GGC CTC ACT GTC GTG GTG GTC AAG ACC ATC GTC CTT CAT GTG ATC GTC GTG GTG ACA GTT TAC CGC --- ATG TAC ACG GCC ACC TCT TCC TCC GGT TCC TCG TCG TGC TGC TGC TGC CTC TGG GTG --- AAC TAC TTC TTC TTC CTC
M_musculus                       --- --- --- --- --- --- --- --- --- --- --- --- --- ACA AAG --- TCC --- AGG --- GAC AAG AAA AAC AAC GAG AAC AAT AAC AAT AAC AAC TAC GAC AAG AAG CAA AAG AAG GAT AAC AAC AAA AAG AAG AAG AAG AAG AGG ACC GAC AAG AAG AAG AGA TCT ACG ACT ACC ACC TCC AGC TCA TTC ACC GCT ATC ACA CCA TCC AGT ACA AAG AGT CTC GTT TAT ATC ATC ATC ATC ATC ATT TTT CTC CTA ATC ATC AAC ACC GAT CTT GAT CTC AAC AAC TTC GAG ATC CGA CCC CCC ACC --- CCC --- CCT ATT TAC AAG CGA CTT CTC ACC CTG CTG GGC ATC CTC TGC CTT GTG TTG AGT ATT TTG CTG CTC TTG TTG GAA GAG TCG AAG ACC AAG GAC GAG GAC GAC GAC GCC AAA GAA --- --- GAG GAG GAG GAG GAA GAG ACG GTG GAG CCT GGG GTG CTG CTC TTG GGC GGG GGG GGC GGA GGC GGA GGC GCA GGC GGG GTC ACC GTT GTA CTG CTG ATC GCC GTG GTG CTG GAT GTG ATC GTG GTG GTG GTG GTG TCC GAT --- TAC TAC AAG ACG AGC TCT TCC TCC GCT TCC TCT TCT TGT TGT TGC TGC AGA TGG GTG --- AAT ATC TTC TTC TTC TTC
H_sapiens                        --- --- --- --- --- --- --- --- --- --- --- --- --- GCA AAG --- TTC --- AAG --- GAG AAG GAA AAC AAC GAG AAT AAC AAC AAT AAC AAT CAC AAT AAG AAA CAA AAA AAG GAG GAC AAC AAA AAG AAG AAG AAT AAG AAG ACT GAC AAG AAA AAG AAA CAC ACA ACA ACC ACC TCC AGT ACG TTC ACC GCT ATC ACG CCA TCT AGC TCA AAG AGC CTC ATC TTT ATC ATC ATC ATC ATC ATC TTC CTC CTG ATC ATT CAG ACT GAT CTG GAC GTG CAC AGC CAT GAG ATC CGC CCC CCC ACC --- CCT --- CCC GTC TAC AAG CGG CTC CTC ATC CTG CTG GGC ATT CTC CTC CTC GTG CTG AGG ATT TTG CTG CTC CTG CTG GAG GAG GAG AAG ACT AAG GAC GAG GAC GAC GAC GCC AGA GAC --- --- GAG GAG GAG GAG GAA GAG ATG GTG GTA CCT GGG GTG CTG CTC CTC GGC GGG GGG GGC GGA GGC GGG GGC GCA GGC GGC GTC GAC GTT GTG CTG ATC ACT GCC GTG GTG CTG GAT GTG ATC GTG GTC GTG GTG GTC ACC GAC --- TAC TAC CGG ACG AGC TCT TCC TCC GCT TCC TCT TCG TGC TGT TGC TGC ACG TGG TTG --- AAC ATA TTC TTC TTC TTC
P_textilis                       --- --- --- --- --- --- --- --- --- --- --- --- GGG --- --- --- --- --- --- --- AAA AAG AAG AAC AAC AAC AAC AAC AAT AAC AAC AAT AAC GAT AAA AAA AAA AAA AAG AAA AAA AAC AAG AAG AAG AAG AAG AAG AAG AAG AAG AAG AAG CAG ACA AGC ACA ACA ACC ACC AAC ACC ACC ACT ACT GCC GTC ACG CCA AGC AGC TCC AAG GAG ATA ATC ATC ATC ATC ATC ATT ATA ATT ATT TGG CTA TTT GTT AAC ACG ATG ATG TTG CTG CAC CAC CTG TCT CCT CCA CCC CCC CCT CCT GCC CCG CCA AAA CAC CGG CGG CTC CTG CTC CTA CTC CTC CTC CTC CTT CTC CTG TTG CTT --- CTG CTG CTT TTG TTG GAC AAG AAT GAC GAC GAC GAC GAC GAC GAG GAT GGC ATG AAA GAG GAG GAG GAG GAG GAG GAG GAG GAG TTC CCA CCA GCA GCC GCT GCC GCC GGC GGG GGC GGC GGC GGC GGG GGT ATA GGG GGG ATC GTT GTG GTG TTG ACC GTC GCG GTA GTC CTG GTG GTG GTG GTG GTG GTG GTG GTT AGC CAC CAT TAT TAT ATA TCT TCC TCC TCC TCC TCC TCT TCG TCA TGC TGC TGC TGT AGC TGG CTT TAC TTC TTC TTC CTC TTC TTT
B_bufo                           --- --- --- --- --- --- --- --- --- --- --- --- --- AAG AAG AGG CCA TTC GAA ACA CAT AAG GTC AGT AAC ACC AAC AAT AAT AAT AAT AAC ACC GAC AAG AAG ACA AAA AAA AAG GAT AAC AAA AAA AAG AAG AAA AAG TCA AAT CTG AAG CGG CAA CGC AAC ACG ACT ACC ACC GCC TCA ACA TAC ACA GTT GTC ACA GCT AGC ACC ACA AAT GAA CTT ATA ATT ATC ATT ATT ATG ATC ACC TTT CTG CTA ATC TTG AAA AAT --- CTT GAT CTC AGC CTG ATT GCC ATA CGA CCT AAA AAT CCT AAG GAA CCG CAG TAC AAG CGT CTT ACA GGC TAC ATG CCT TTA CTT TTA CTT TTG CTG AAG TTA --- CTG CTC TTA TTT GAA GAC GAT AAA ACG GAC GAT GAG GAT GAC GAG GCC AAG TCA ATT AAA GAG GAA GAT GAC GAG GAA GAT AAA GTT --- GTC GCA GTG GTT ACT GCC GGG GGT GGT GGG GGA GGC GGT CAA GGA --- GTC CAG GTG GTC GTG ATA AAG AAT CTG GTG ATC GAC GTA ATC GTT GTG GTT GTG GTT GAA CAT ATA AAA TAC TTT GCC ACC TCC TCA AAA GCT TCT ATT TCG TGC TGT TGT TGC AAT TGG TAC CAA TAT TAC TTC TTC TTT TTT
E_electric                       ATG CAA CAG CGA CGC CTC CTG GCT GGT TCT TGG TTT --- ACA AAT --- ATG --- GTT --- GAA AAA GAA AAC AAC AGT ACT AAT AAT AAT AAT AAC TAC GAC AAA GCA ATC AAA AAG GAG AAC AAC AAG AAA AAG AAC AAG CCA CGT --- GAG AAG TAT AAA GAG AGT ACC ACT ACC ATA AGT AAT AGC ACC ACA GTG GTC ACA GCA TCC AGT CCA AAT GAG ATT ATT ATT ATC ATC ATT GTT ATT ATA ATT ATC TTT TTT ATC AAC GCC --- ATG GAG CTG CAC GAC TTT ACC GTG CGG CCC CCC CAT --- TCA --- CCC ATG TAC AAG CAA GTC GTG GTC CTT CTC GGC ATT CTC ATA TTG CTG CTG TGG AAG CTT TTA CTC TTG TTG GAA GAG TCT CTT GAA --- GAT ACA GAC GAC AAC GCT CAG GGC --- --- AAG GAG GAA GAG AGG GAG GAG GTG GTG TCT GGG GTA GTC TTG CGA GGT GCT GGA GGC GGG GGA GGT GGA GCA GGC GGC GTC TTT GTG GTA GTA ATA GTG GTT ATC GCC GTG GAT GTG GTG GTG GTG ATT GTT GTG CAA CAT --- GAG TAT AAC GAG AGC GTG TCC TCC TCT TCT TCA TCA TGT TGC TGC TGC AAG TGG ATC --- AGT TGT TTC CAC TAC TTT


    1    1    1    1    1    1    2    1    1    1    1    1    1    1    1
    1    1    1    1    1    1    1    1    1    1    1    1    1    1    1
    1    1    1    1    1    1    1    1    1    1    1    1    1    1    1
    1    1    1    1    1    1    1    1    1    1    1    1    1    1    1
    1    1    1    1    1    1    1    1    1    1    1    1    1    1    1
    1    1    1    1    1    1    1    1    1    1    1    1    1    1    1
    1    1    1    1    1    1    1    1    1    1    1    1    1    1    1
    1    1    1    1    1    1    1    1    1    1    1    1    1    1    1
    1    1    1    1    1    1    1    1    1    1    1    1    1    1    1
    1    1    1    1    1    1    1    1    1    1    1    1    1    1    1
    1    1    1    1    1    1    1    1    1    1    1    1    1    1    1
    1    1    1    1    1    1    1    1    1    1    1    1    1    1    1
    1    1    1    1    1    1    1    1    1    1    1    1    1    1    1
    1    1    1    1    1    1    1    1    1    1    1    1    1    1    1
    1    1    1    1    1    1    1    1    1    1

CODONML (in paml version 4.10.5, March 2022)  SCNB4_expanded_230613.phy
Model: One dN/dS ratio, 
Codon frequency model: F3x4
Site-class models:  PositiveSelection
ns =  12  ls = 221

Codon usage in sequences
--------------------------------------------------------------------------------------------------------------------------------------
Phe TTT   0   0   4   1   5   0 | Ser TCT   0   3   5   2   2   3 | Tyr TAT   0   0   3   2   1   1 | Cys TGT   0   1   2   1   3   1
    TTC   8   7   2   6   3   7 |     TCC   8   5   2   2   6   5 |     TAC   5   3   2   3   3   2 |     TGC   4   3   2   4   2   3
Leu TTA   0   0   0   1   0   0 |     TCA   0   2   2   2   3   2 | *** TAA   0   0   0   0   0   0 | *** TGA   0   0   0   0   0   0
    TTG   0   5   1   2   3   6 |     TCG   2   1   2   0   0   1 |     TAG   0   0   0   0   0   0 | Trp TGG   2   1   1   1   2   1
--------------------------------------------------------------------------------------------------------------------------------------
Leu CTT   0   3   9   4   6   3 | Pro CCT   0   3   4   2   0   3 | His CAT   0   1   0   4   3   1 | Arg CGT   0   0   2   0   1   0
    CTC  13   8   2   4   2   8 |     CCC   6   4   2   1   3   3 |     CAC   3   3   1   0   1   3 |     CGC   2   0   1   2   0   0
    CTA   0   1   2   3   2   1 |     CCA   1   3   0   4   2   3 | Gln CAA   0   0   1   0   1   0 |     CGA   0   0   1   0   1   0
    CTG   6   7   7   4   2   6 |     CCG   2   2   0   0   0   3 |     CAG   1   2   1   3   1   2 |     CGG   2   3   0   1   1   3
--------------------------------------------------------------------------------------------------------------------------------------
Ile ATT   1   4  10   4   6   4 | Thr ACT   1   2   4   2   1   2 | Asn AAT   1   6  11   6  10   6 | Ser AGT   1   1   1   3   2   1
    ATC  14   7   3  11   7   7 |     ACC  11   7   5   2   5   7 |     AAC  11   6   6   8   8   6 |     AGC   3   4   4   6   2   4
    ATA   0   2   4   2   1   1 |     ACA   0   2   3   5   5   3 | Lys AAA   3  10  10   8   7  10 | Arg AGA   0   0   0   1   2   0
Met ATG   5   2   3   2   4   3 |     ACG   1   2   3   1   1   2 |     AAG  21  15  14   7   8  15 |     AGG   1   0   2   1   0   0
--------------------------------------------------------------------------------------------------------------------------------------
Val GTT   1   4   3   2   3   4 | Ala GCT   1   0   3   3   1   0 | Asp GAT   0   1   5   0   5   1 | Gly GGT   1   1   2   2   3   1
    GTC   5   3   1   6   8   3 |     GCC   6   6   5   2   2   6 |     GAC  11   9   7   7   4   9 |     GGC   6   6   3   3   2   6
    GTA   0   2   6   3   0   2 |     GCA   0   2   1   2   4   2 | Glu GAA   1   1   7   5   6   1 |     GGA   2   0   3   5   6   0
    GTG  13   9   8  13  12   8 |     GCG   0   0   0   1   1   0 |     GAG  12  10   4   9   8  10 |     GGG   2   4   1   4   2   4
--------------------------------------------------------------------------------------------------------------------------------------

--------------------------------------------------------------------------------------------------------------------------------------
Phe TTT   0   1   1   2   5   6 | Ser TCT   1   4   3   3   1   5 | Tyr TAT   0   1   0   2   1   2 | Cys TGT   0   2   1   1   2   2
    TTC   8   6   7   5   3   1 |     TCC   5   7   4   6   1   3 |     TAC   3   4   3   1   6   3 |     TGC   4   3   3   3   2   3
Leu TTA   0   0   0   0   4   1 |     TCA   1   1   1   1   4   3 | *** TAA   0   0   0   0   0   0 | *** TGA   0   0   0   0   0   0
    TTG   1   5   2   5   2   4 |     TCG   2   1   1   1   1   0 |     TAG   0   0   0   0   0   0 | Trp TGG   1   1   1   2   1   3
--------------------------------------------------------------------------------------------------------------------------------------
Leu CTT   1   3   0   4   5   3 | Pro CCT   0   2   2   3   3   0 | His CAT   2   0   1   1   2   2 | Arg CGT   0   0   0   0   1   1
    CTC  11   7  10   8   2   4 |     CCC   4   3   3   2   0   3 |     CAC   2   0   3   4   0   2 |     CGC   1   0   1   0   1   1
    CTA   0   1   0   2   1   0 |     CCA   0   1   1   5   1   2 | Gln CAA   0   1   1   0   3   3 |     CGA   0   2   0   0   1   2
    CTG   8   7  11   7   6   5 |     CCG   2   0   0   1   1   0 |     CAG   3   0   1   1   2   2 |     CGG   1   0   2   2   1   1
--------------------------------------------------------------------------------------------------------------------------------------
Ile ATT   1   3   3   3   6   8 | Thr ACT   2   1   4   2   2   2 | Asn AAT   1   3   5   3  10   7 | Ser AGT   0   3   1   0   1   5
    ATC  15  13  13   6   5   7 |     ACC   9   9   5   5   7   4 |     AAC  11  11   7  11   5   9 |     AGC   3   2   4   5   2   2
    ATA   0   0   1   4   4   4 |     ACA   1   3   2   3   7   4 | Lys AAA   3   3   5   9  12   5 | Arg AGA   0   2   1   0   0   0
Met ATG   2   0   1   3   2   4 |     ACG   5   3   4   2   2   0 |     AAG  15  19  16  16  15   9 |     AGG   2   2   1   0   1   1
--------------------------------------------------------------------------------------------------------------------------------------
Val GTT   2   2   1   3   6   4 | Ala GCT   2   2   2   1   2   3 | Asp GAT   3   5   2   2   7   2 | Gly GGT   1   0   0   1   3   3
    GTC   8   1   4   3   5   5 |     GCC   2   2   2   5   5   2 |     GAC   5   7  10   7   6   4 |     GGC   9   6   7   6   2   5
    GTA   1   1   1   1   1   3 |     GCA   1   1   2   1   1   3 | Glu GAA   0   3   2   0   7   5 |     GGA   3   2   1   0   2   3
    GTG   8  12  11   9   6  14 |     GCG   3   0   0   1   0   0 |     GAG  11  10  13  11   4  12 |     GGG   3   4   4   5   2   2
--------------------------------------------------------------------------------------------------------------------------------------

Codon position x base (3x4) table for each sequence.

#1: A_carol        
position  1:    T:0.14500    C:0.18000    A:0.37000    G:0.30500
position  2:    T:0.33000    C:0.19500    A:0.34500    G:0.13000
position  3:    T:0.03500    C:0.58000    A:0.03500    G:0.35000
Average         T:0.17000    C:0.31833    A:0.25000    G:0.26167

#2: T_sirtalis     
position  1:    T:0.15578    C:0.20101    A:0.35176    G:0.29146
position  2:    T:0.32161    C:0.22111    A:0.33668    G:0.12060
position  3:    T:0.15075    C:0.40704    A:0.12563    G:0.31658
Average         T:0.20938    C:0.27638    A:0.27136    G:0.24288

#3: X_tropical     
position  1:    T:0.13793    C:0.16256    A:0.40887    G:0.29064
position  2:    T:0.32020    C:0.20197    A:0.35468    G:0.12315
position  3:    T:0.33498    C:0.23645    A:0.19704    G:0.23153
Average         T:0.26437    C:0.20033    A:0.32020    G:0.21511

#4: D_rerio        
position  1:    T:0.13846    C:0.16410    A:0.35385    G:0.34359
position  2:    T:0.34872    C:0.15897    A:0.31795    G:0.17436
position  3:    T:0.19487    C:0.34359    A:0.21026    G:0.25128
Average         T:0.22735    C:0.22222    A:0.29402    G:0.25641

#5: T_rubri        
position  1:    T:0.16923    C:0.13333    A:0.35385    G:0.34359
position  2:    T:0.32821    C:0.18462    A:0.33846    G:0.14872
position  3:    T:0.26667    C:0.29744    A:0.20513    G:0.23077
Average         T:0.25470    C:0.20513    A:0.29915    G:0.24103

#6: T_elegans      
position  1:    T:0.16080    C:0.19598    A:0.35678    G:0.28643
position  2:    T:0.31658    C:0.22613    A:0.33668    G:0.12060
position  3:    T:0.15578    C:0.39698    A:0.12563    G:0.32161
Average         T:0.21106    C:0.27303    A:0.27303    G:0.24288

#7: G_gallus       
position  1:    T:0.13472    C:0.18135    A:0.36269    G:0.32124
position  2:    T:0.34197    C:0.20725    A:0.30570    G:0.14508
position  3:    T:0.08290    C:0.51813    A:0.05181    G:0.34715
Average         T:0.18653    C:0.30225    A:0.24007    G:0.27116

#8: M_musculus     
position  1:    T:0.18182    C:0.13636    A:0.38889    G:0.29293
position  2:    T:0.31313    C:0.20202    A:0.33838    G:0.14646
position  3:    T:0.16162    C:0.40909    A:0.10606    G:0.32323
Average         T:0.21886    C:0.24916    A:0.27778    G:0.25421

#9: H_sapiens      
position  1:    T:0.13636    C:0.18182    A:0.36869    G:0.31313
position  2:    T:0.33333    C:0.18182    A:0.34848    G:0.13636
position  3:    T:0.13131    C:0.43434    A:0.09091    G:0.34343
Average         T:0.20034    C:0.26599    A:0.26936    G:0.26431

#10: P_textilis     
position  1:    T:0.16000    C:0.20000    A:0.36000    G:0.28000
position  2:    T:0.32500    C:0.21000    A:0.34000    G:0.12500
position  3:    T:0.15500    C:0.38500    A:0.13000    G:0.33000
Average         T:0.21333    C:0.26500    A:0.27667    G:0.24500

#11: B_bufo         
position  1:    T:0.16256    C:0.14778    A:0.39901    G:0.29064
position  2:    T:0.31034    C:0.18719    A:0.39409    G:0.10837
position  3:    T:0.28079    C:0.25616    A:0.23645    G:0.22660
Average         T:0.25123    C:0.19704    A:0.34319    G:0.20854

#12: E_electric     
position  1:    T:0.17308    C:0.14904    A:0.34135    G:0.33654
position  2:    T:0.35096    C:0.16346    A:0.32212    G:0.16346
position  3:    T:0.26442    C:0.27885    A:0.18269    G:0.27404
Average         T:0.26282    C:0.19712    A:0.28205    G:0.25801

Sums of codon usage counts
------------------------------------------------------------------------------
Phe F TTT      25 | Ser S TCT      32 | Tyr Y TAT      13 | Cys C TGT      16
      TTC      63 |       TCC      54 |       TAC      38 |       TGC      36
Leu L TTA       6 |       TCA      22 | *** * TAA       0 | *** * TGA       0
      TTG      36 |       TCG      12 |       TAG       0 | Trp W TGG      17
------------------------------------------------------------------------------
Leu L CTT      41 | Pro P CCT      22 | His H CAT      17 | Arg R CGT       5
      CTC      79 |       CCC      34 |       CAC      22 |       CGC       9
      CTA      13 |       CCA      23 | Gln Q CAA      10 |       CGA       7
      CTG      76 |       CCG      11 |       CAG      19 |       CGG      17
------------------------------------------------------------------------------
Ile I ATT      53 | Thr T ACT      25 | Asn N AAT      69 | Ser S AGT      19
      ATC     108 |       ACC      76 |       AAC      99 |       AGC      41
      ATA      23 |       ACA      38 | Lys K AAA      85 | Arg R AGA       6
Met M ATG      31 |       ACG      26 |       AAG     170 |       AGG      11
------------------------------------------------------------------------------
Val V GTT      35 | Ala A GCT      20 | Asp D GAT      33 | Gly G GGT      18
      GTC      52 |       GCC      45 |       GAC      86 |       GGC      61
      GTA      21 |       GCA      20 | Glu E GAA      38 |       GGA      27
      GTG     123 |       GCG       6 |       GAG     114 |       GGG      37
------------------------------------------------------------------------------

(Ambiguity data are not used in the counts.)


Codon position x base (3x4) table, overall

position  1:    T:0.15475    C:0.16939    A:0.36805    G:0.30782
position  2:    T:0.32831    C:0.19490    A:0.34003    G:0.13676
position  3:    T:0.18528    C:0.37767    A:0.14178    G:0.29527
Average         T:0.22278    C:0.24732    A:0.28328    G:0.24662

Codon frequencies under model, for use in evolver (TTT TTC TTA TTG ... GGG):
  0.00966443  0.01969973  0.00739558  0.01540201
  0.00573710  0.01169436  0.00439024  0.00914310
  0.01000915  0.02040240  0.00000000  0.00000000
  0.00402582  0.00820613  0.00000000  0.00641587
  0.01057863  0.02156322  0.00809516  0.01685895
  0.00627980  0.01280059  0.00480554  0.01000799
  0.01095596  0.02233236  0.00838391  0.01746029
  0.00440664  0.00898239  0.00337213  0.00702277
  0.02298568  0.04685342  0.01758949  0.03663180
  0.01364500  0.02781362  0.01044166  0.02174576
  0.02380555  0.04852463  0.01821689  0.03793841
  0.00957492  0.01951728  0.00732709  0.01525936
  0.01922438  0.03918650  0.01471121  0.03063750
  0.01141218  0.02326230  0.00873302  0.01818736
  0.01991009  0.04058423  0.01523594  0.03173031
  0.00800812  0.01632355  0.00612811  0.01276237


Nei & Gojobori 1986. dN/dS (dN, dS)
(Pairwise deletion)
(Note: This matrix is not used in later ML. analysis.
Use runmode = -2 for ML pairwise comparison.)

A_carol             
T_sirtalis           0.2188 (0.1764 0.8061)
X_tropical          -1.0000 (0.3948 -1.0000) 0.1713 (0.3753 2.1907)
D_rerio              0.2360 (0.4498 1.9060) 0.3463 (0.4251 1.2276) 0.1520 (0.5003 3.2911)
T_rubri              0.1797 (0.4609 2.5655) 0.2078 (0.4395 2.1150)-1.0000 (0.5484 -1.0000) 0.1127 (0.1999 1.7726)
T_elegans            0.2060 (0.1780 0.8640) 0.1018 (0.0044 0.0433) 0.1617 (0.3863 2.3895) 0.3107 (0.4182 1.3463) 0.2055 (0.4469 2.1744)
G_gallus             0.5253 (0.3438 0.6546) 0.4498 (0.4145 0.9215)-1.0000 (0.3765 -1.0000) 0.2715 (0.4275 1.5746) 0.2375 (0.4178 1.7591) 0.4497 (0.4090 0.9095)
M_musculus           0.3901 (0.3631 0.9309) 0.3069 (0.3708 1.2079) 0.2102 (0.4203 1.9992) 0.2515 (0.4132 1.6426) 0.2273 (0.4465 1.9641) 0.2937 (0.3645 1.2409) 0.3351 (0.3105 0.9264)
H_sapiens            0.3681 (0.3317 0.9010) 0.3043 (0.3671 1.2065) 0.1118 (0.4078 3.6481) 0.2445 (0.4306 1.7609) 0.2409 (0.4511 1.8726) 0.2833 (0.3584 1.2651) 0.3932 (0.2848 0.7243) 0.1979 (0.1091 0.5512)
P_textilis           0.1889 (0.1728 0.9147) 0.1245 (0.0360 0.2891) 0.2082 (0.3886 1.8663) 0.2826 (0.4263 1.5084)-1.0000 (0.4440 -1.0000) 0.1559 (0.0406 0.2601) 0.4069 (0.4253 1.0454) 0.2700 (0.3606 1.3354) 0.2969 (0.3525 1.1871)
B_bufo              -1.0000 (0.4848 -1.0000) 0.2515 (0.4406 1.7518) 0.1326 (0.2504 1.8885)-1.0000 (0.5485 -1.0000) 0.4895 (0.6241 1.2750) 0.2221 (0.4461 2.0081) 0.1260 (0.3627 2.8780) 0.3111 (0.4308 1.3849)-1.0000 (0.4094 -1.0000)-1.0000 (0.4661 -1.0000)
E_electric           0.1053 (0.4180 3.9697) 0.2645 (0.3892 1.4714)-1.0000 (0.4919 -1.0000) 0.0996 (0.1264 1.2695) 0.1341 (0.1655 1.2342) 0.2540 (0.3865 1.5219) 0.1991 (0.3707 1.8617) 0.2848 (0.3922 1.3772) 0.1872 (0.4056 2.1668) 0.1720 (0.3837 2.2305) 0.1958 (0.5140 2.6258)NOTE: -1 means that NG86 is inapplicable.

TREE #  1:  ((5, (12, 4)), ((11, 3), ((8, 9), (((10, (6, 2)), 1), 7))));   MP score: -1
This is a rooted tree.  Please check!
lnL(ntime: 22  np: 27):  -5281.893532      +0.000000
  13..14   14..5    14..15   15..12   15..4    13..16   16..17   17..11   17..3    16..18   18..19   19..8    19..9    18..20   20..21   21..22   22..10   22..23   23..6    23..2    21..1    20..7  
 0.839345 0.791909 0.176791 0.394612 0.687867 0.928333 1.668744 1.168492 0.707419 0.000004 0.664714 0.422569 0.267593 0.000004 0.935177 0.541661 0.154061 0.114954 0.016378 0.025719 0.528092 0.933858 2.167125 0.719498 0.231456 0.112524 1.000000

Note: Branch length is defined as number of nucleotide substitutions per codon (not per nucleotide site).

tree length = 11.968296

((5: 0.791909, (12: 0.394612, 4: 0.687867): 0.176791): 0.839345, ((11: 1.168492, 3: 0.707419): 1.668744, ((8: 0.422569, 9: 0.267593): 0.664714, (((10: 0.154061, (6: 0.016378, 2: 0.025719): 0.114954): 0.541661, 1: 0.528092): 0.935177, 7: 0.933858): 0.000004): 0.000004): 0.928333);

((T_rubri: 0.791909, (E_electric: 0.394612, D_rerio: 0.687867): 0.176791): 0.839345, ((B_bufo: 1.168492, X_tropical: 0.707419): 1.668744, ((M_musculus: 0.422569, H_sapiens: 0.267593): 0.664714, (((P_textilis: 0.154061, (T_elegans: 0.016378, T_sirtalis: 0.025719): 0.114954): 0.541661, A_carol: 0.528092): 0.935177, G_gallus: 0.933858): 0.000004): 0.000004): 0.928333);

Detailed output identifying parameters

kappa (ts/tv) =  2.16713


MLEs of dN/dS (w) for site classes (K=3)

p:   0.71950  0.23146  0.04905
w:   0.11252  1.00000  1.00000

dN & dS for each branch

 branch          t       N       S   dN/dS      dN      dS  N*dN  S*dS

  13..14     0.839   513.9   149.1  0.3615  0.2002  0.5540 102.9  82.6
  14..5      0.792   513.9   149.1  0.3615  0.1889  0.5226  97.1  77.9
  14..15     0.177   513.9   149.1  0.3615  0.0422  0.1167  21.7  17.4
  15..12     0.395   513.9   149.1  0.3615  0.0941  0.2604  48.4  38.8
  15..4      0.688   513.9   149.1  0.3615  0.1641  0.4540  84.3  67.7
  13..16     0.928   513.9   149.1  0.3615  0.2215  0.6127 113.8  91.4
  16..17     1.669   513.9   149.1  0.3615  0.3981  1.1013 204.6 164.2
  17..11     1.168   513.9   149.1  0.3615  0.2788  0.7712 143.3 115.0
  17..3      0.707   513.9   149.1  0.3615  0.1688  0.4669  86.7  69.6
  16..18     0.000   513.9   149.1  0.3615  0.0000  0.0000   0.0   0.0
  18..19     0.665   513.9   149.1  0.3615  0.1586  0.4387  81.5  65.4
  19..8      0.423   513.9   149.1  0.3615  0.1008  0.2789  51.8  41.6
  19..9      0.268   513.9   149.1  0.3615  0.0638  0.1766  32.8  26.3
  18..20     0.000   513.9   149.1  0.3615  0.0000  0.0000   0.0   0.0
  20..21     0.935   513.9   149.1  0.3615  0.2231  0.6172 114.6  92.0
  21..22     0.542   513.9   149.1  0.3615  0.1292  0.3575  66.4  53.3
  22..10     0.154   513.9   149.1  0.3615  0.0368  0.1017  18.9  15.2
  22..23     0.115   513.9   149.1  0.3615  0.0274  0.0759  14.1  11.3
  23..6      0.016   513.9   149.1  0.3615  0.0039  0.0108   2.0   1.6
  23..2      0.026   513.9   149.1  0.3615  0.0061  0.0170   3.2   2.5
  21..1      0.528   513.9   149.1  0.3615  0.1260  0.3485  64.7  52.0
  20..7      0.934   513.9   149.1  0.3615  0.2228  0.6163 114.5  91.9


Naive Empirical Bayes (NEB) analysis
Bayes Empirical Bayes (BEB) analysis (Yang, Wong & Nielsen 2005. Mol. Biol. Evol. 22:1107-1118)
Positively selected sites (*: P>95%; **: P>99%)
(amino acids refer to 1st sequence: A_carol)

            Pr(w>1)     post mean +- SE for w


The grid (see ternary graph for p0-p1)

w0:   0.050  0.150  0.250  0.350  0.450  0.550  0.650  0.750  0.850  0.950
w2:   1.500  2.500  3.500  4.500  5.500  6.500  7.500  8.500  9.500 10.500


Posterior on the grid

w0:   0.000  1.000  0.000  0.000  0.000  0.000  0.000  0.000  0.000  0.000
w2:   0.637  0.114  0.062  0.043  0.034  0.028  0.024  0.021  0.019  0.018

Posterior for p0-p1 (see the ternary graph) (YWN2015, fig. 1)

 0.000
 0.000 0.000 0.000
 0.000 0.000 0.000 0.000 0.000
 0.000 0.000 0.000 0.000 0.000 0.000 0.000
 0.000 0.000 0.000 0.000 0.000 0.000 0.000 0.000 0.000
 0.000 0.000 0.000 0.000 0.000 0.000 0.000 0.000 0.000 0.000 0.000
 0.000 0.000 0.000 0.000 0.000 0.000 0.000 0.000 0.000 0.000 0.000 0.000 0.004
 0.000 0.000 0.000 0.000 0.000 0.000 0.000 0.000 0.000 0.000 0.000 0.000 0.000 0.003 0.908
 0.000 0.000 0.000 0.000 0.000 0.000 0.000 0.000 0.000 0.000 0.000 0.000 0.000 0.000 0.000 0.040 0.045
 0.000 0.000 0.000 0.000 0.000 0.000 0.000 0.000 0.000 0.000 0.000 0.000 0.000 0.000 0.000 0.000 0.000 0.000 0.000

sum of density on p0-p1 =   1.000000
