# Supplementary material for: Sodium Channel β Subunits—An Additional Element in Animal Tetrodotoxin Resistance?
Source: Int J Mol Sci. 2024 Jan 25;25(3):1478. doi: 10.3390/ijms25031478 (PMC10855141; doi:10.3390/ijms25031478)
Supplement: Supplementary file 1 [file ijms-25-01478-s001.zip › rst files/SCNB1/rst_SCNB1_230613]

Supplemental results for CODEML (seqf: SCNB1_expanded_230613.phy  treef: Timetree_phylogeny.newick)


TREE #  1


MLEs of dN/dS (w) for site classes (K=4)

site class             0        1       2a       2b
proportion       0.65355  0.20067  0.11154  0.03425
background w     0.06120  1.00000  0.06120  1.00000
foreground w     0.06120  1.00000  1.00000  1.00000

Naive Empirical Bayes (NEB) probabilities for 4 classes
(amino acids refer to 1st sequence: G_gallus)

   1 -   0.82558 0.09627 0.06172 0.01643 ( 1)
   2 G   0.96035 0.00000 0.03965 0.00000 ( 1)
   3 C   0.92491 0.00000 0.07509 0.00000 ( 1)
   4 V   0.95441 0.00000 0.04559 0.00000 ( 1)
   5 E   0.95963 0.00000 0.04037 0.00000 ( 1)
   6 V   0.49885 0.00002 0.50113 0.00000 ( 3)
   7 D   0.96713 0.00001 0.03285 0.00000 ( 1)
   8 S   0.44316 0.00339 0.55287 0.00058 ( 3)
   9 E   0.96462 0.00001 0.03537 0.00000 ( 1)
  10 T   0.93610 0.00000 0.06390 0.00000 ( 1)
  11 E   0.96601 0.00000 0.03399 0.00000 ( 1)
  12 A   0.93808 0.00000 0.06192 0.00000 ( 1)
  13 V   0.94122 0.00000 0.05878 0.00000 ( 1)
  14 L   0.00007 0.85415 0.00000 0.14577 ( 2)
  15 G   0.06346 0.00001 0.93653 0.00000 ( 3)
  16 A   0.00000 0.85422 0.00000 0.14578 ( 2)
  17 P   0.24887 0.63263 0.01053 0.10797 ( 2)
  18 F   0.96432 0.00000 0.03568 0.00000 ( 1)
  19 K   0.95389 0.00000 0.04611 0.00000 ( 1)
  20 L   0.94001 0.00026 0.05968 0.00005 ( 1)
  21 L   0.02819 0.82802 0.00248 0.14131 ( 2)
  22 C   0.95138 0.00000 0.04862 0.00000 ( 1)
  23 I   0.96869 0.00000 0.03131 0.00000 ( 1)
  24 A   0.94478 0.00003 0.05518 0.00001 ( 1)
  25 C   0.95124 0.00000 0.04876 0.00000 ( 1)
  26 K   0.96501 0.00000 0.03499 0.00000 ( 1)
  27 R   0.97055 0.00203 0.02708 0.00035 ( 1)
  28 R   0.94823 0.00001 0.05177 0.00000 ( 1)
  29 S   0.93885 0.00002 0.06112 0.00000 ( 1)
  30 E   0.95473 0.00000 0.04527 0.00000 ( 1)
  31 T   0.92981 0.00007 0.07010 0.00001 ( 1)
  32 P   0.00000 0.85422 0.00000 0.14578 ( 2)
  33 A   0.94910 0.00000 0.05090 0.00000 ( 1)
  34 E   0.05438 0.74674 0.07144 0.12744 ( 2)
  35 A   0.88496 0.00005 0.11498 0.00001 ( 1)
  36 E   0.75926 0.12177 0.09818 0.02078 ( 1)
  37 G   0.21804 0.65715 0.01265 0.11215 ( 2)
  38 E   0.11692 0.00025 0.88278 0.00004 ( 3)
  39 W   0.92907 0.00000 0.07093 0.00000 ( 1)
  40 F   0.13546 0.62427 0.13373 0.10654 ( 2)
  41 F   0.96445 0.00000 0.03555 0.00000 ( 1)
  42 R   0.57048 0.18250 0.21588 0.03115 ( 1)
  43 A   0.03938 0.81868 0.00222 0.13972 ( 2)
  44 E   0.04888 0.38159 0.50441 0.06512 ( 3)
  45 G   0.59039 0.00157 0.40777 0.00027 ( 1)
  46 A   0.00102 0.85294 0.00047 0.14557 ( 2)
  47 P   0.00000 0.85411 0.00012 0.14577 ( 2)
  48 E   0.12288 0.00165 0.87519 0.00028 ( 3)
  49 F   0.95451 0.00008 0.04540 0.00001 ( 1)
  50 T   0.00000 0.85421 0.00000 0.14578 ( 2)
  51 K   0.03490 0.82268 0.00202 0.14040 ( 2)
  52 I   0.55887 0.00000 0.44113 0.00000 ( 1)
  53 L   0.66712 0.25206 0.03780 0.04302 ( 1)
  54 H   0.00002 0.85419 0.00002 0.14578 ( 2)
  55 Y   0.94538 0.00000 0.05462 0.00000 ( 1)
  56 T   0.00034 0.85380 0.00015 0.14571 ( 2)
  57 A   0.00976 0.82668 0.02248 0.14108 ( 2)
  58 E   0.00406 0.85021 0.00063 0.14510 ( 2)
  59 E   0.00001 0.85421 0.00000 0.14578 ( 2)
  60 G   0.00001 0.85421 0.00000 0.14578 ( 2)
  61 A   0.00006 0.85408 0.00009 0.14576 ( 2)
  62 W   0.00000 0.85422 0.00000 0.14578 ( 2)
  63 V   0.03699 0.78566 0.04326 0.13408 ( 2)
  64 A   0.00000 0.85422 0.00000 0.14578 ( 2)
  65 P   0.95954 0.00003 0.04043 0.00000 ( 1)
  66 G   0.05586 0.75001 0.06613 0.12800 ( 2)
  67 P   0.92591 0.00001 0.07408 0.00000 ( 1)
  68 F   0.95624 0.00001 0.04375 0.00000 ( 1)
  69 E   0.00040 0.84922 0.00545 0.14493 ( 2)
  70 G   0.91802 0.00004 0.08193 0.00001 ( 1)
  71 L   0.93852 0.00025 0.06119 0.00004 ( 1)
  72 L   0.93554 0.00052 0.06385 0.00009 ( 1)
  73 F   0.00000 0.85422 0.00000 0.14578 ( 2)
  74 W   0.92907 0.00000 0.07093 0.00000 ( 1)
  75 N   0.86829 0.08560 0.03150 0.01461 ( 1)
  76 G   0.96355 0.00000 0.03645 0.00000 ( 1)
  77 S   0.94651 0.00003 0.05345 0.00001 ( 1)
  78 R   0.23000 0.58182 0.08888 0.09930 ( 2)
  79 G   0.01382 0.84199 0.00049 0.14370 ( 2)
  80 T   0.95527 0.00017 0.04453 0.00003 ( 1)
  81 R   0.00015 0.85390 0.00022 0.14573 ( 2)
  82 D   0.95967 0.00000 0.04033 0.00000 ( 1)
  83 I   0.93572 0.00298 0.06079 0.00051 ( 1)
  84 Q   0.93153 0.00000 0.06847 0.00000 ( 1)
  85 D   0.95965 0.00000 0.04034 0.00000 ( 1)
  86 L   0.74181 0.18412 0.04264 0.03142 ( 1)
  87 S   0.95025 0.00000 0.04975 0.00000 ( 1)
  88 V   0.96313 0.00002 0.03685 0.00000 ( 1)
  89 R   0.00571 0.84912 0.00025 0.14491 ( 2)
  90 L   0.95691 0.00004 0.04305 0.00001 ( 1)
  91 S   0.01530 0.82112 0.02344 0.14014 ( 2)
  92 N   0.38700 0.00000 0.61299 0.00000 ( 3)
  93 V   0.95383 0.00000 0.04617 0.00000 ( 1)
  94 G   0.95974 0.00001 0.04025 0.00000 ( 1)
  95 R   0.00001 0.85405 0.00019 0.14575 ( 2)
  96 S   0.60967 0.30812 0.02962 0.05259 ( 1)
  97 H   0.96515 0.00004 0.03480 0.00001 ( 1)
  98 A   0.00321 0.84907 0.00282 0.14490 ( 2)
  99 G   0.95961 0.00000 0.04039 0.00000 ( 1)
 100 L   0.00875 0.84645 0.00034 0.14446 ( 2)
 101 Y   0.95619 0.00000 0.04381 0.00000 ( 1)
 102 V   0.03266 0.78341 0.05023 0.13370 ( 2)
 103 C   0.95355 0.00000 0.04645 0.00000 ( 1)
 104 R   0.00001 0.85415 0.00006 0.14577 ( 2)
 105 L   0.96302 0.00005 0.03691 0.00001 ( 1)
 106 R   0.90705 0.00203 0.09057 0.00035 ( 1)
 107 R   0.93629 0.00001 0.06370 0.00000 ( 1)
 108 N   0.90484 0.04985 0.03681 0.00851 ( 1)
 109 L   0.93712 0.00000 0.06288 0.00000 ( 1)
 110 T   0.00001 0.85421 0.00001 0.14578 ( 2)
 111 F   0.43065 0.00018 0.56913 0.00003 ( 3)
 112 E   0.00046 0.85375 0.00008 0.14570 ( 2)
 113 G   0.96749 0.00109 0.03123 0.00019 ( 1)
 114 -   0.22338 0.25796 0.47464 0.04402 ( 3)
 115 Y   0.95534 0.00105 0.04343 0.00018 ( 1)
 116 T   0.00938 0.84212 0.00477 0.14372 ( 2)
 117 Y   0.75975 0.00651 0.23263 0.00111 ( 1)
 118 S   0.15823 0.00119 0.84038 0.00020 ( 3)
 119 L   0.95476 0.00693 0.03713 0.00118 ( 1)
 120 A   0.69521 0.05600 0.23923 0.00956 ( 1)
 121 R   0.72036 0.13339 0.12349 0.02276 ( 1)
 122 N   0.80226 0.14118 0.03247 0.02409 ( 1)
 123 K   0.95532 0.00000 0.04468 0.00000 ( 1)
 124 S   0.01931 0.83602 0.00198 0.14268 ( 2)
 125 V   0.59144 0.00116 0.40721 0.00020 ( 1)
 126 K   0.05967 0.77819 0.02934 0.13281 ( 2)
 127 L   0.06594 0.78639 0.01347 0.13421 ( 2)
 128 A   0.00214 0.83416 0.02134 0.14236 ( 2)
 129 V   0.95323 0.00000 0.04677 0.00000 ( 1)
 130 V   0.95091 0.00000 0.04909 0.00000 ( 1)
 131 E   0.00000 0.85409 0.00015 0.14576 ( 2)
 132 S   0.67810 0.12969 0.17008 0.02213 ( 1)
 133 E   0.05224 0.07357 0.86163 0.01256 ( 3)
 134 R   0.53052 0.00203 0.46711 0.00035 ( 1)
 135 R   0.92970 0.00003 0.07026 0.00001 ( 1)
 136 D   0.94458 0.00000 0.05541 0.00000 ( 1)
 137 L   0.57222 0.00125 0.42631 0.00021 ( 1)
 138 A   0.95722 0.00000 0.04278 0.00000 ( 1)
 139 S   0.94770 0.00019 0.05208 0.00003 ( 1)
 140 I   0.96551 0.00000 0.03449 0.00000 ( 1)
 141 V   0.94536 0.00002 0.05461 0.00000 ( 1)
 142 S   0.94443 0.00001 0.05555 0.00000 ( 1)
 143 E   0.96424 0.00000 0.03576 0.00000 ( 1)
 144 V   0.54141 0.00014 0.45843 0.00002 ( 1)
 145 L   0.97531 0.00000 0.02469 0.00000 ( 1)
 146 M   0.97531 0.00000 0.02469 0.00000 ( 1)
 147 Y   0.94001 0.00000 0.05999 0.00000 ( 1)
 148 V   0.59635 0.00001 0.40364 0.00000 ( 1)
 149 L   0.94760 0.00002 0.05237 0.00000 ( 1)
 150 I   0.96501 0.00000 0.03499 0.00000 ( 1)
 151 V   0.95976 0.00001 0.04023 0.00000 ( 1)
 152 L   0.95890 0.00008 0.04100 0.00001 ( 1)
 153 L   0.93124 0.00000 0.06875 0.00000 ( 1)
 154 T   0.94662 0.00010 0.05327 0.00002 ( 1)
 155 L   0.94165 0.00065 0.05759 0.00011 ( 1)
 156 W   0.92907 0.00000 0.07093 0.00000 ( 1)
 157 L   0.93125 0.00000 0.06875 0.00000 ( 1)
 158 A   0.94817 0.00028 0.05150 0.00005 ( 1)
 159 A   0.94334 0.00010 0.05654 0.00002 ( 1)
 160 E   0.96704 0.00000 0.03296 0.00000 ( 1)
 161 M   0.97531 0.00000 0.02469 0.00000 ( 1)
 162 L   0.17397 0.64314 0.07314 0.10976 ( 2)
 163 Y   0.95386 0.00000 0.04614 0.00000 ( 1)
 164 C   0.95357 0.00000 0.04643 0.00000 ( 1)
 165 Y   0.95819 0.00000 0.04181 0.00000 ( 1)
 166 R   0.96331 0.00000 0.03669 0.00000 ( 1)
 167 K   0.96632 0.00000 0.03368 0.00000 ( 1)
 168 V   0.95189 0.00000 0.04811 0.00000 ( 1)
 169 A   0.47894 0.00001 0.52105 0.00000 ( 3)
 170 A   0.93310 0.00000 0.06689 0.00000 ( 1)
 171 A   0.94047 0.00000 0.05953 0.00000 ( 1)
 172 S   0.90996 0.01892 0.06789 0.00323 ( 1)
 173 -   0.96706 0.00000 0.03294 0.00000 ( 1)
 174 A   0.95158 0.00047 0.04787 0.00008 ( 1)
 175 P   0.95343 0.00026 0.04627 0.00004 ( 1)
 176 P   0.24712 0.26370 0.44417 0.04500 ( 3)
 177 P   0.78147 0.13921 0.05556 0.02376 ( 1)
 178 D   0.96421 0.00000 0.03579 0.00000 ( 1)
 179 S   0.96622 0.00000 0.03378 0.00000 ( 1)
 180 A   0.50707 0.00003 0.49290 0.00001 ( 1)
 181 S   0.50293 0.00059 0.49638 0.00010 ( 1)
 182 E   0.96238 0.00000 0.03762 0.00000 ( 1)
 183 Y   0.93038 0.00000 0.06962 0.00000 ( 1)
 184 L   0.92359 0.00001 0.07640 0.00000 ( 1)
 185 A   0.94263 0.00000 0.05737 0.00000 ( 1)
 186 I   0.48999 0.00000 0.51001 0.00000 ( 3)
 187 T   0.72278 0.00009 0.27712 0.00001 ( 1)
 188 S   0.35120 0.00012 0.64866 0.00002 ( 3)
 189 E   0.95609 0.00000 0.04391 0.00000 ( 1)
 190 S   0.53131 0.00001 0.46867 0.00000 ( 1)
 191 K   0.94997 0.00000 0.05003 0.00000 ( 1)
 192 E   0.95657 0.00000 0.04343 0.00000 ( 1)
 193 N   0.96247 0.00000 0.03753 0.00000 ( 1)
 194 C   0.92689 0.00000 0.07311 0.00000 ( 1)
 195 A   0.00184 0.84671 0.00695 0.14450 ( 2)
 196 G   0.93980 0.00000 0.06020 0.00000 ( 1)
 197 V   0.94060 0.00000 0.05940 0.00000 ( 1)
 198 Q   0.88724 0.00028 0.11244 0.00005 ( 1)
 199 V   0.94582 0.00253 0.05122 0.00043 ( 1)
 200 A   0.92975 0.00212 0.06777 0.00036 ( 1)
 201 E   0.95469 0.00000 0.04531 0.00000 ( 1)


lnL = -4906.070735

Bayes Empirical Bayes (BEB) probabilities for 4 classes (class)
(amino acids refer to 1st sequence: G_gallus)

   1 -   0.80405 0.14707 0.03349 0.01538 ( 1)
   2 G   0.97992 0.00000 0.02007 0.00000 ( 1)
   3 C   0.95623 0.00000 0.04377 0.00000 ( 1)
   4 V   0.97532 0.00000 0.02468 0.00000 ( 1)
   5 E   0.98007 0.00000 0.01993 0.00000 ( 1)
   6 V   0.51866 0.00002 0.48132 0.00000 ( 1)
   7 D   0.98260 0.00002 0.01738 0.00000 ( 1)
   8 S   0.44803 0.00529 0.54595 0.00073 ( 3)
   9 E   0.98068 0.00001 0.01931 0.00000 ( 1)
  10 T   0.96388 0.00000 0.03612 0.00000 ( 1)
  11 E   0.98338 0.00000 0.01662 0.00000 ( 1)
  12 A   0.96496 0.00000 0.03504 0.00000 ( 1)
  13 V   0.96575 0.00000 0.03424 0.00000 ( 1)
  14 L   0.00002 0.89216 0.00000 0.10782 ( 2)
  15 G   0.04405 0.00001 0.95594 0.00000 ( 3)
  16 A   0.00000 0.87474 0.00000 0.12526 ( 2)
  17 P   0.11807 0.79651 0.00248 0.08293 ( 2)
  18 F   0.98421 0.00000 0.01579 0.00000 ( 1)
  19 K   0.97808 0.00000 0.02192 0.00000 ( 1)
  20 L   0.96835 0.00040 0.03121 0.00004 ( 1)
  21 L   0.01099 0.88202 0.00069 0.10630 ( 2)
  22 C   0.97696 0.00000 0.02304 0.00000 ( 1)
  23 I   0.98522 0.00000 0.01478 0.00000 ( 1)
  24 A   0.97136 0.00004 0.02859 0.00000 ( 1)
  25 C   0.97686 0.00000 0.02314 0.00000 ( 1)
  26 K   0.98370 0.00000 0.01630 0.00000 ( 1)
  27 R   0.98434 0.00340 0.01194 0.00031 ( 1)
  28 R   0.97175 0.00001 0.02824 0.00000 ( 1)
  29 S   0.96592 0.00003 0.03405 0.00000 ( 1)
  30 E   0.97745 0.00000 0.02255 0.00000 ( 1)
  31 T   0.95579 0.00010 0.04410 0.00001 ( 1)
  32 P   0.00000 0.84899 0.00000 0.15101 ( 2)
  33 A   0.97342 0.00000 0.02658 0.00000 ( 1)
  34 E   0.02227 0.80924 0.03506 0.13343 ( 2)
  35 A   0.92051 0.00006 0.07942 0.00001 ( 1)
  36 E   0.66858 0.23968 0.06205 0.02969 ( 1)
  37 G   0.08806 0.81486 0.00311 0.09397 ( 2)
  38 E   0.10078 0.00042 0.89875 0.00005 ( 3)
  39 W   0.95982 0.00000 0.04018 0.00000 ( 1)
  40 F   0.05573 0.77524 0.05662 0.11241 ( 2)
  41 F   0.98430 0.00000 0.01570 0.00000 ( 1)
  42 R   0.47321 0.31536 0.17312 0.03831 ( 1)
  43 A   0.01596 0.89117 0.00047 0.09240 ( 2)
  44 E   0.02154 0.51569 0.37688 0.08589 ( 2)
  45 G   0.63715 0.00290 0.35963 0.00032 ( 1)
  46 A   0.00024 0.89580 0.00009 0.10387 ( 2)
  47 P   0.00000 0.78961 0.00005 0.21034 ( 2)
  48 E   0.10864 0.00292 0.88811 0.00033 ( 3)
  49 F   0.97699 0.00012 0.02287 0.00001 ( 1)
  50 T   0.00000 0.87181 0.00000 0.12819 ( 2)
  51 K   0.01192 0.90331 0.00035 0.08442 ( 2)
  52 I   0.59351 0.00000 0.40649 0.00000 ( 1)
  53 L   0.51362 0.43017 0.01522 0.04098 ( 1)
  54 H   0.00000 0.88531 0.00000 0.11468 ( 2)
  55 Y   0.97104 0.00000 0.02896 0.00000 ( 1)
  56 T   0.00007 0.88003 0.00004 0.11986 ( 2)
  57 A   0.00420 0.82591 0.01415 0.15574 ( 2)
  58 E   0.00118 0.89627 0.00015 0.10240 ( 2)
  59 E   0.00000 0.87254 0.00000 0.12746 ( 2)
  60 G   0.00000 0.88929 0.00000 0.11071 ( 2)
  61 A   0.00001 0.88071 0.00002 0.11925 ( 2)
  62 W   0.00000 0.75692 0.00000 0.24308 ( 2)
  63 V   0.01322 0.85721 0.01781 0.11176 ( 2)
  64 A   0.00000 0.88809 0.00000 0.11191 ( 2)
  65 P   0.97902 0.00004 0.02094 0.00000 ( 1)
  66 G   0.02413 0.82884 0.03113 0.11589 ( 2)
  67 P   0.95665 0.00002 0.04333 0.00000 ( 1)
  68 F   0.97842 0.00001 0.02157 0.00000 ( 1)
  69 E   0.00011 0.85129 0.00257 0.14604 ( 2)
  70 G   0.94987 0.00006 0.05006 0.00001 ( 1)
  71 L   0.96765 0.00031 0.03201 0.00003 ( 1)
  72 L   0.96134 0.00078 0.03780 0.00008 ( 1)
  73 F   0.00000 0.80832 0.00000 0.19168 ( 2)
  74 W   0.95982 0.00000 0.04018 0.00000 ( 1)
  75 N   0.78321 0.18282 0.01409 0.01988 ( 1)
  76 G   0.98277 0.00000 0.01723 0.00000 ( 1)
  77 S   0.97358 0.00004 0.02637 0.00000 ( 1)
  78 R   0.11886 0.76134 0.03609 0.08371 ( 2)
  79 G   0.00347 0.89323 0.00006 0.10324 ( 2)
  80 T   0.97721 0.00025 0.02252 0.00002 ( 1)
  81 R   0.00003 0.87134 0.00005 0.12858 ( 2)
  82 D   0.97909 0.00000 0.02091 0.00000 ( 1)
  83 I   0.96099 0.00490 0.03363 0.00048 ( 1)
  84 Q   0.96091 0.00000 0.03909 0.00000 ( 1)
  85 D   0.97908 0.00000 0.02092 0.00000 ( 1)
  86 L   0.60960 0.33685 0.01866 0.03489 ( 1)
  87 S   0.97570 0.00000 0.02430 0.00000 ( 1)
  88 V   0.98145 0.00002 0.01852 0.00000 ( 1)
  89 R   0.00159 0.91778 0.00003 0.08059 ( 2)
  90 L   0.97892 0.00005 0.02102 0.00001 ( 1)
  91 S   0.00523 0.84214 0.01014 0.14249 ( 2)
  92 N   0.37482 0.00000 0.62517 0.00000 ( 3)
  93 V   0.97484 0.00000 0.02516 0.00000 ( 1)
  94 G   0.98059 0.00001 0.01940 0.00000 ( 1)
  95 R   0.00000 0.77413 0.00007 0.22580 ( 2)
  96 S   0.38226 0.55590 0.00924 0.05259 ( 2)
  97 H   0.98118 0.00006 0.01875 0.00001 ( 1)
  98 A   0.00106 0.87768 0.00090 0.12036 ( 2)
  99 G   0.98003 0.00000 0.01997 0.00000 ( 1)
 100 L   0.00234 0.91530 0.00004 0.08232 ( 2)
 101 Y   0.97906 0.00000 0.02094 0.00000 ( 1)
 102 V   0.01163 0.79136 0.02519 0.17182 ( 2)
 103 C   0.97862 0.00000 0.02138 0.00000 ( 1)
 104 R   0.00000 0.85328 0.00002 0.14670 ( 2)
 105 L   0.98316 0.00007 0.01676 0.00001 ( 1)
 106 R   0.93775 0.00409 0.05770 0.00046 ( 1)
 107 R   0.96545 0.00001 0.03455 0.00000 ( 1)
 108 N   0.87349 0.09983 0.01645 0.01023 ( 1)
 109 L   0.96576 0.00000 0.03423 0.00000 ( 1)
 110 T   0.00000 0.87887 0.00000 0.12113 ( 2)
 111 F   0.42839 0.00027 0.57130 0.00004 ( 3)
 112 E   0.00012 0.91414 0.00002 0.08573 ( 2)
 113 G   0.98226 0.00211 0.01541 0.00023 ( 1)
 114 -   0.17481 0.28313 0.49574 0.04632 ( 3)
 115 Y   0.97738 0.00182 0.02063 0.00016 ( 1)
 116 T   0.00299 0.89452 0.00125 0.10124 ( 2)
 117 Y   0.77222 0.01377 0.21253 0.00148 ( 1)
 118 S   0.13609 0.00235 0.86126 0.00031 ( 3)
 119 L   0.96621 0.01502 0.01737 0.00140 ( 1)
 120 A   0.67212 0.14756 0.16559 0.01472 ( 1)
 121 R   0.61215 0.27746 0.07936 0.03104 ( 1)
 122 N   0.67772 0.27708 0.01428 0.03092 ( 1)
 123 K   0.97773 0.00000 0.02227 0.00000 ( 1)
 124 S   0.00643 0.90055 0.00040 0.09261 ( 2)
 125 V   0.63937 0.00243 0.35793 0.00027 ( 1)
 126 K   0.01793 0.87162 0.00789 0.10256 ( 2)
 127 L   0.03176 0.83907 0.00629 0.12289 ( 2)
 128 A   0.00055 0.79581 0.01028 0.19336 ( 2)
 129 V   0.97459 0.00000 0.02540 0.00000 ( 1)
 130 V   0.97258 0.00000 0.02742 0.00000 ( 1)
 131 E   0.00000 0.81023 0.00011 0.18967 ( 2)
 132 S   0.56593 0.27560 0.12923 0.02924 ( 1)
 133 E   0.03297 0.12056 0.82981 0.01666 ( 3)
 134 R   0.53824 0.00416 0.45703 0.00057 ( 1)
 135 R   0.95281 0.00004 0.04715 0.00000 ( 1)
 136 D   0.96873 0.00000 0.03127 0.00000 ( 1)
 137 L   0.62035 0.00264 0.37670 0.00031 ( 1)
 138 A   0.97729 0.00000 0.02271 0.00000 ( 1)
 139 S   0.97357 0.00028 0.02612 0.00002 ( 1)
 140 I   0.98288 0.00000 0.01712 0.00000 ( 1)
 141 V   0.97175 0.00002 0.02823 0.00000 ( 1)
 142 S   0.97123 0.00001 0.02875 0.00000 ( 1)
 143 E   0.98188 0.00000 0.01812 0.00000 ( 1)
 144 V   0.56912 0.00024 0.43061 0.00003 ( 1)
 145 L   0.98969 0.00000 0.01031 0.00000 ( 1)
 146 M   0.98969 0.00000 0.01031 0.00000 ( 1)
 147 Y   0.96770 0.00000 0.03230 0.00000 ( 1)
 148 V   0.64488 0.00001 0.35511 0.00000 ( 1)
 149 L   0.97338 0.00003 0.02658 0.00000 ( 1)
 150 I   0.98288 0.00000 0.01712 0.00000 ( 1)
 151 V   0.97872 0.00001 0.02128 0.00000 ( 1)
 152 L   0.98041 0.00012 0.01946 0.00001 ( 1)
 153 L   0.96102 0.00001 0.03897 0.00000 ( 1)
 154 T   0.97356 0.00014 0.02628 0.00001 ( 1)
 155 L   0.96754 0.00100 0.03137 0.00009 ( 1)
 156 W   0.95982 0.00000 0.04018 0.00000 ( 1)
 157 L   0.96105 0.00000 0.03895 0.00000 ( 1)
 158 A   0.97006 0.00039 0.02950 0.00005 ( 1)
 159 A   0.96763 0.00015 0.03221 0.00002 ( 1)
 160 E   0.98401 0.00000 0.01599 0.00000 ( 1)
 161 M   0.98969 0.00000 0.01031 0.00000 ( 1)
 162 L   0.08269 0.79643 0.03114 0.08973 ( 2)
 163 Y   0.97706 0.00000 0.02294 0.00000 ( 1)
 164 C   0.97864 0.00000 0.02136 0.00000 ( 1)
 165 Y   0.98037 0.00000 0.01963 0.00000 ( 1)
 166 R   0.98454 0.00000 0.01546 0.00000 ( 1)
 167 K   0.98457 0.00000 0.01543 0.00000 ( 1)
 168 V   0.97619 0.00000 0.02380 0.00000 ( 1)
 169 A   0.49233 0.00001 0.50766 0.00000 ( 3)
 170 A   0.96140 0.00000 0.03860 0.00000 ( 1)
 171 A   0.96758 0.00000 0.03242 0.00000 ( 1)
 172 S   0.92387 0.03416 0.03857 0.00340 ( 1)
 173 -   0.98402 0.00000 0.01598 0.00000 ( 1)
 174 A   0.97418 0.00066 0.02510 0.00007 ( 1)
 175 P   0.97536 0.00038 0.02422 0.00004 ( 1)
 176 P   0.17186 0.41312 0.35716 0.05786 ( 2)
 177 P   0.70832 0.24162 0.02722 0.02285 ( 1)
 178 D   0.98186 0.00000 0.01814 0.00000 ( 1)
 179 S   0.98555 0.00000 0.01445 0.00000 ( 1)
 180 A   0.53463 0.00005 0.46532 0.00001 ( 1)
 181 S   0.51722 0.00090 0.48176 0.00012 ( 1)
 182 E   0.98069 0.00000 0.01931 0.00000 ( 1)
 183 Y   0.96041 0.00000 0.03959 0.00000 ( 1)
 184 L   0.95467 0.00001 0.04532 0.00000 ( 1)
 185 A   0.96964 0.00000 0.03036 0.00000 ( 1)
 186 I   0.51972 0.00000 0.48028 0.00000 ( 1)
 187 T   0.74230 0.00012 0.25757 0.00001 ( 1)
 188 S   0.33149 0.00014 0.66835 0.00002 ( 3)
 189 E   0.97743 0.00000 0.02257 0.00000 ( 1)
 190 S   0.56875 0.00002 0.43123 0.00000 ( 1)
 191 K   0.97515 0.00000 0.02485 0.00000 ( 1)
 192 E   0.97795 0.00000 0.02205 0.00000 ( 1)
 193 N   0.98228 0.00000 0.01772 0.00000 ( 1)
 194 C   0.95779 0.00000 0.04221 0.00000 ( 1)
 195 A   0.00057 0.86187 0.00379 0.13377 ( 2)
 196 G   0.96810 0.00000 0.03190 0.00000 ( 1)
 197 V   0.96644 0.00000 0.03356 0.00000 ( 1)
 198 Q   0.91486 0.00042 0.08467 0.00006 ( 1)
 199 V   0.96664 0.00368 0.02928 0.00040 ( 1)
 200 A   0.95743 0.00315 0.03910 0.00032 ( 1)
 201 E   0.97744 0.00000 0.02256 0.00000 ( 1)

Ancestral reconstruction by CODONML.

((T_rubri: 0.998263, (E_electric: 0.638342, D_rerio: 0.523825): 0.416919): 0.985507, ((B_bufo: 0.903800, X_tropical: 1.334214): 0.561824, ((M_musculus: 0.188226, H_sapiens: 0.193303): 0.838279, (((P_textilis: 0.087822, (T_elegans: 0.025299, T_sirtalis: 0.000004): 0.145579): 0.297389, A_carol: 0.636786): 0.301527, G_gallus: 3.631583): 0.325672): 0.597555): 1.074614);

((10, (8, 2)), ((9, 3), ((11, 6), (((7, (4, 5)), 12), 1))));

  13..14   14..10   14..15   15..8    15..2    13..16   16..17   17..9    17..3    16..18   18..19   19..11   19..6    18..20   20..21   21..22   22..7    22..23   23..4    23..5    21..12   20..1  

tree with node labels for Rod Page's TreeView
((10_T_rubri, (8_E_electric, 2_D_rerio) 15 ) 14 , ((9_B_bufo, 3_X_tropical) 17 , ((11_M_musculus, 6_H_sapiens) 19 , (((7_P_textilis, (4_T_elegans, 5_T_sirtalis) 23 ) 22 , 12_A_carol) 21 , 1_G_gallus) 20 ) 18 ) 16 ) 13 ;

Nodes 13 to 23 are ancestral
Unreliable at sites with alignment gaps

(1) Marginal reconstruction of ancestral sequences
(eqn. 4 in Yang et al. 1995 Genetics 141:1641-1650).

Prob of best state at each node, listed by site

   site   Freq   Data: 

   1      1   --- (-) GGA (G) --- (-) GGT (G) GGT (G) GGG (G) --- (-) --- (-) TCC (S) GGA (G) GGG (G) --- (-) :  GGA G 0.383 (G 0.930) GGA G 0.880 (G 0.988) GGA G 0.901 (G 0.990) GGC G 0.407 (G 0.916) GGC G 0.242 (G 0.369) GGG G 0.365 (G 0.963) GGG G 0.990 (G 0.999) GGT G 0.446 (G 0.966) GGT G 0.638 (G 0.976) GGT G 0.880 (G 0.992) GGT G 1.000 (G 1.000)
   2      1   GGC (G) GCG (A) GGG (G) GGC (G) GGC (G) GGC (G) GGC (G) GCA (A) GGC (G) GCC (A) GGC (G) GGC (G) :  GCC A 0.292 (A 0.514) GCC A 0.469 (A 0.995) GCG A 0.477 (A 1.000) GGC G 0.802 (G 0.997) GGC G 0.737 (G 1.000) GGC G 0.935 (G 1.000) GGC G 0.997 (G 1.000) GGC G 0.949 (G 1.000) GGC G 0.987 (G 1.000) GGC G 1.000 (G 1.000) GGC G 1.000 (G 1.000)
   3      1   TGC (C) TGT (C) TGT (C) TGC (C) TGC (C) TGC (C) TGC (C) TGT (C) TGC (C) TGT (C) TGC (C) TGC (C) :  TGT C 0.630 (C 0.999) TGT C 0.984 (C 1.000) TGT C 0.998 (C 1.000) TGC C 0.712 (C 1.000) TGC C 0.686 (C 1.000) TGC C 0.959 (C 1.000) TGC C 0.999 (C 1.000) TGC C 0.982 (C 1.000) TGC C 0.998 (C 1.000) TGC C 1.000 (C 1.000) TGC C 1.000 (C 1.000)
   4      1   GTG (V) GTG (V) GTG (V) GTG (V) GTG (V) GTG (V) GTG (V) GTG (V) GTG (V) GTG (V) GTG (V) GTG (V) :  GTG V 0.511 (V 0.996) GTG V 0.797 (V 1.000) GTG V 0.902 (V 1.000) GTG V 0.669 (V 1.000) GTG V 0.709 (V 1.000) GTG V 0.800 (V 1.000) GTG V 0.988 (V 1.000) GTG V 0.831 (V 1.000) GTG V 0.940 (V 1.000) GTG V 0.998 (V 1.000) GTG V 1.000 (V 1.000)
   5      1   GAG (E) GAG (E) GAG (E) GAG (E) GAG (E) GAG (E) GAG (E) GAG (E) GAG (E) GAA (E) GAG (E) GAA (E) :  GAG E 0.665 (E 0.995) GAG E 0.623 (E 1.000) GAG E 0.865 (E 1.000) GAG E 0.778 (E 1.000) GAG E 0.833 (E 1.000) GAG E 0.808 (E 1.000) GAG E 0.990 (E 1.000) GAG E 0.771 (E 1.000) GAG E 0.757 (E 1.000) GAG E 0.993 (E 1.000) GAG E 1.000 (E 1.000)
   6      1   GTG (V) GTC (V) GTG (V) GTG (V) GTG (V) GTG (V) GTG (V) GTG (V) GTG (V) CTG (L) GTG (V) GTA (V) :  GTG V 0.471 (V 0.987) GTG V 0.682 (V 0.984) GTG V 0.584 (V 1.000) GTG V 0.628 (V 1.000) GTG V 0.693 (V 1.000) GTG V 0.716 (V 1.000) GTG V 0.986 (V 1.000) GTG V 0.691 (V 1.000) GTG V 0.722 (V 1.000) GTG V 0.993 (V 1.000) GTG V 1.000 (V 1.000)
   7      1   GAT (D) GAC (D) GAG (E) GAT (D) GAT (D) GAC (D) GAT (D) GAT (D) GAT (D) GAC (D) GAT (D) GAG (E) :  GAC D 0.620 (D 0.993) GAC D 0.711 (D 1.000) GAC D 0.644 (D 1.000) GAT D 0.563 (D 0.998) GAT D 0.593 (D 0.983) GAT D 0.650 (D 1.000) GAT D 0.586 (D 1.000) GAT D 0.713 (D 0.999) GAT D 0.816 (D 0.994) GAT D 0.996 (D 1.000) GAT D 1.000 (D 1.000)
   8      1   TCG (S) TCT (S) TCA (S) GCA (A) GCA (A) TCG (S) TCA (S) TCG (S) CCC (P) TCG (S) TCC (S) TCA (S) :  TCG S 0.541 (S 0.999) TCG S 0.831 (S 1.000) TCG S 0.796 (S 1.000) TCA S 0.537 (S 1.000) TCA S 0.521 (S 0.994) TCA S 0.604 (S 1.000) TCG S 0.589 (S 1.000) TCA S 0.782 (S 1.000) TCA S 0.984 (S 1.000) TCA S 0.999 (S 1.000) GCA A 1.000 (A 1.000)
   9      1   GAG (E) GAC (D) GAG (E) GAA (E) GAA (E) GAG (E) GAA (E) GAC (D) GAG (E) GAC (D) GAT (D) GAA (E) :  GAC D 0.366 (D 0.510) GAC D 0.857 (D 0.989) GAC D 0.925 (D 1.000) GAG E 0.642 (E 0.990) GAG E 0.781 (E 0.999) GAG E 0.513 (E 0.996) GAG E 0.861 (E 0.961) GAA E 0.688 (E 0.999) GAA E 0.921 (E 1.000) GAA E 0.998 (E 1.000) GAA E 1.000 (E 1.000)
  10      1   ACG (T) ACA (T) ACG (T) ACA (T) ACA (T) ACC (T) ACG (T) ACG (T) ACA (T) ACT (T) ACC (T) ACC (T) :  ACA T 0.338 (T 0.999) ACA T 0.358 (T 1.000) ACA T 0.503 (T 1.000) ACA T 0.413 (T 1.000) ACA T 0.523 (T 1.000) ACC T 0.390 (T 1.000) ACC T 0.991 (T 1.000) ACC T 0.341 (T 1.000) ACG T 0.335 (T 1.000) ACG T 0.524 (T 1.000) ACA T 1.000 (T 1.000)
  11      1   GAG (E) GAG (E) GAA (E) GAG (E) GAG (E) GAG (E) GAG (E) GAA (E) GAG (E) GAG (E) GAG (E) GAG (E) :  GAG E 0.693 (E 0.995) GAG E 0.743 (E 1.000) GAG E 0.668 (E 1.000) GAG E 0.753 (E 1.000) GAG E 0.699 (E 1.000) GAG E 0.869 (E 1.000) GAG E 0.991 (E 1.000) GAG E 0.896 (E 1.000) GAG E 0.960 (E 1.000) GAG E 0.998 (E 1.000) GAG E 1.000 (E 1.000)
  12      1   GCT (A) GCA (A) GCT (A) GCT (A) GCT (A) GCC (A) GCT (A) GCA (A) GCC (A) GCT (A) GCT (A) GCC (A) :  GCT A 0.317 (A 0.998) GCA A 0.437 (A 1.000) GCA A 0.893 (A 1.000) GCT A 0.507 (A 1.000) GCC A 0.468 (A 1.000) GCT A 0.644 (A 1.000) GCT A 0.624 (A 1.000) GCT A 0.683 (A 1.000) GCT A 0.737 (A 1.000) GCT A 0.997 (A 1.000) GCT A 1.000 (A 1.000)
  13      1   GTG (V) GTG (V) GTG (V) GTA (V) GTA (V) GTG (V) GTA (V) GTC (V) GTC (V) GTT (V) GTG (V) GTG (V) :  GTC V 0.334 (V 0.996) GTC V 0.330 (V 1.000) GTC V 0.391 (V 1.000) GTG V 0.404 (V 1.000) GTC V 0.374 (V 1.000) GTG V 0.527 (V 1.000) GTG V 0.982 (V 1.000) GTG V 0.442 (V 1.000) GTA V 0.570 (V 1.000) GTA V 0.994 (V 1.000) GTA V 1.000 (V 1.000)
  14      1   CTG (L) GCG (A) GTG (V) GTC (V) GTT (V) TAT (Y) GTT (V) GTG (V) TAC (Y) GTC (V) TAT (Y) GCT (A) :  GTC V 0.074 (V 0.205) GTG V 0.208 (V 0.468) GTG V 0.372 (V 0.460) GAC D 0.088 (D 0.170) TAC Y 0.135 (Y 0.187) GAT D 0.178 (D 0.233) TAT Y 0.991 (Y 0.994) GTT V 0.262 (V 0.339) GTT V 0.557 (V 0.594) GTT V 0.993 (V 0.994) GTT V 1.000 (V 1.000)
  15      1   GGA (G) GGA (G) GGA (G) GGC (G) GGC (G) GGG (G) GGC (G) GGC (G) GGG (G) AAT (N) GGG (G) GGT (G) :  GGG G 0.317 (G 0.995) GGC G 0.416 (G 0.994) GGC G 0.457 (G 1.000) GGG G 0.521 (G 1.000) GGG G 0.582 (G 1.000) GGG G 0.538 (G 1.000) GGG G 0.993 (G 1.000) GGC G 0.385 (G 1.000) GGC G 0.593 (G 1.000) GGC G 0.994 (G 1.000) GGC G 1.000 (G 1.000)
  16      1   GCC (A) AAA (K) CGT (R) CAC (H) CAT (H) ATG (M) CAG (Q) CAC (H) CAT (H) CAA (Q) ATG (M) GAA (E) :  CAA Q 0.450 (Q 0.592) CAA Q 0.836 (Q 0.874) CAA Q 0.732 (Q 0.765) CAT H 0.361 (Q 0.416) CAT H 0.715 (H 0.734) CAG Q 0.393 (Q 0.489) ATG M 0.944 (M 0.944) CAG Q 0.425 (Q 0.526) CAG Q 0.487 (Q 0.593) CAG Q 0.713 (Q 0.737) CAT H 1.000 (H 1.000)
  17      1   CCA (P) GGC (G) GAG (E) ACT (T) ACT (T) ACC (T) TCT (S) GGC (G) GAA (E) GGC (G) ACC (T) ACT (T) :  GGC G 0.143 (G 0.266) GGC G 0.658 (G 0.740) GGC G 0.846 (G 0.887) GCC A 0.082 (A 0.226) GAG E 0.253 (E 0.470) ACT T 0.340 (T 0.781) ACC T 0.976 (T 0.990) ACT T 0.588 (T 0.860) ACT T 0.919 (T 0.951) ACT T 0.924 (T 0.924) ACT T 1.000 (T 1.000)
  18      1   TTC (F) TTC (F) TTT (F) TTC (F) TTC (F) TTC (F) TTC (F) TTC (F) TTT (F) TTC (F) TTC (F) TTC (F) :  TTC F 0.775 (F 0.998) TTC F 0.959 (F 1.000) TTC F 0.987 (F 1.000) TTC F 0.625 (F 1.000) TTT F 0.787 (F 1.000) TTC F 0.902 (F 1.000) TTC F 0.998 (F 1.000) TTC F 0.943 (F 1.000) TTC F 0.987 (F 1.000) TTC F 1.000 (F 1.000) TTC F 1.000 (F 1.000)
  19      1   AAA (K) AAA (K) AAG (K) AAG (K) AAG (K) AAA (K) AAG (K) AAA (K) AAA (K) AAA (K) AAA (K) AGG (R) :  AAA K 0.650 (K 0.998) AAA K 0.925 (K 1.000) AAA K 0.974 (K 1.000) AAA K 0.610 (K 1.000) AAA K 0.620 (K 1.000) AAA K 0.558 (K 1.000) AAA K 0.992 (K 1.000) AAG K 0.685 (K 1.000) AAG K 0.938 (K 0.995) AAG K 0.999 (K 1.000) AAG K 1.000 (K 1.000)
  20      1   CTG (L) CTG (L) ATC (I) ATC (I) ATC (I) ATT (I) ATC (I) CTG (L) ATC (I) CTG (L) ATC (I) ATT (I) :  CTC L 0.288 (L 0.609) CTG L 0.902 (L 0.998) CTG L 0.980 (L 1.000) ATC I 0.752 (I 0.992) ATC I 0.838 (I 0.999) ATC I 0.691 (I 0.999) ATC I 0.557 (I 1.000) ATC I 0.702 (I 0.998) ATC I 0.712 (I 1.000) ATC I 0.993 (I 1.000) ATC I 1.000 (I 1.000)
  21      1   CTG (L) ACC (T) CGG (R) CGT (R) CGT (R) CTT (L) CGT (R) GGA (G) CGG (R) GGT (G) CTG (L) CGG (R) :  CGG R 0.148 (R 0.356) GGT G 0.279 (G 0.636) GGC G 0.221 (G 0.560) CGG R 0.741 (R 0.928) CGG R 0.933 (R 0.979) CGG R 0.687 (R 0.926) CTG L 0.692 (L 0.994) CGG R 0.687 (R 0.954) CGG R 0.681 (R 0.997) CGT R 0.999 (R 1.000) CGT R 1.000 (R 1.000)
  22      1   TGC (C) TGC (C) TGC (C) TGT (C) TGT (C) TGC (C) TGC (C) TGC (C) TGT (C) TGC (C) TGC (C) TGC (C) :  TGC C 0.939 (C 0.999) TGC C 0.993 (C 1.000) TGC C 0.998 (C 1.000) TGC C 0.921 (C 1.000) TGC C 0.793 (C 1.000) TGC C 0.978 (C 1.000) TGC C 1.000 (C 1.000) TGC C 0.979 (C 1.000) TGC C 0.978 (C 1.000) TGC C 0.935 (C 1.000) TGT C 1.000 (C 1.000)
  23      1   ATC (I) ATC (I) ATC (I) ATC (I) ATC (I) ATC (I) ATT (I) ATC (I) ATT (I) ATC (I) ATC (I) ATC (I) :  ATC I 0.696 (I 0.996) ATC I 0.904 (I 1.000) ATC I 0.958 (I 1.000) ATC I 0.648 (I 1.000) ATC I 0.526 (I 1.000) ATC I 0.765 (I 1.000) ATC I 0.991 (I 1.000) ATC I 0.745 (I 1.000) ATC I 0.745 (I 1.000) ATC I 0.612 (I 1.000) ATC I 1.000 (I 1.000)
  24      1   GCC (A) TCT (S) TCG (S) TCA (S) TCA (S) TCC (S) TCG (S) TCC (S) TCC (S) TCC (S) TCC (S) TCA (S) :  TCC S 0.737 (S 0.999) TCC S 0.831 (S 1.000) TCC S 0.742 (S 1.000) TCC S 0.739 (S 1.000) TCC S 0.728 (S 1.000) TCC S 0.702 (S 1.000) TCC S 0.997 (S 1.000) TCA S 0.427 (S 1.000) TCA S 0.835 (S 1.000) TCA S 0.815 (S 1.000) TCA S 1.000 (S 1.000)
  25      1   TGC (C) TGC (C) TGT (C) TGC (C) TGC (C) TGC (C) TGC (C) TGT (C) TGC (C) TGC (C) TGT (C) TGT (C) :  TGC C 0.750 (C 0.999) TGC C 0.837 (C 1.000) TGC C 0.789 (C 1.000) TGC C 0.669 (C 1.000) TGC C 0.650 (C 1.000) TGC C 0.652 (C 1.000) TGC C 0.579 (C 1.000) TGC C 0.673 (C 1.000) TGC C 0.675 (C 1.000) TGC C 0.997 (C 1.000) TGC C 1.000 (C 1.000)
  26      1   AAG (K) AAG (K) AAG (K) AAG (K) AAG (K) AAG (K) AAG (K) AAA (K) AAG (K) AAG (K) AAG (K) AAG (K) :  AAG K 0.765 (K 0.996) AAG K 0.790 (K 1.000) AAG K 0.708 (K 1.000) AAG K 0.886 (K 1.000) AAG K 0.907 (K 1.000) AAG K 0.938 (K 1.000) AAG K 0.996 (K 1.000) AAG K 0.946 (K 1.000) AAG K 0.982 (K 1.000) AAG K 0.999 (K 1.000) AAG K 1.000 (K 1.000)
  27      1   CGG (R) ATG (M) AAA (K) AAG (K) AAG (K) CGC (R) AAG (K) ATG (M) AAG (K) ATG (M) CGT (R) AAG (K) :  ATG M 0.546 (M 0.546) ATG M 0.995 (M 0.995) ATG M 0.999 (M 0.999) AAG K 0.597 (K 0.654) AAG K 0.815 (K 0.982) AGG R 0.530 (R 0.612) CGT R 0.445 (R 1.000) AGG R 0.539 (R 0.594) AAG K 0.975 (K 0.984) AAG K 0.999 (K 1.000) AAG K 1.000 (K 1.000)
  28      1   CGC (R) AGA (R) AGA (R) CGC (R) CGC (R) CGC (R) CGC (R) CGG (R) CGA (R) AGG (R) CGT (R) CGC (R) :  CGG R 0.288 (R 0.998) AGG R 0.511 (R 1.000) AGG R 0.485 (R 1.000) CGA R 0.636 (R 1.000) CGA R 0.896 (R 1.000) CGC R 0.870 (R 1.000) CGC R 0.803 (R 1.000) CGC R 0.962 (R 1.000) CGC R 0.997 (R 1.000) CGC R 1.000 (R 1.000) CGC R 1.000 (R 1.000)
  29      1   AGT (S) GGA (G) GGA (G) AGT (S) AGT (S) AGC (S) AGT (S) GGG (G) GGA (G) GGT (G) AGT (S) AGT (S) :  GGT G 0.358 (G 0.989) GGT G 0.387 (G 1.000) GGA G 0.474 (G 1.000) GGT G 0.473 (G 0.980) GGA G 0.720 (G 1.000) AGT S 0.852 (S 0.995) AGT S 0.781 (S 1.000) AGT S 0.942 (S 1.000) AGT S 0.994 (S 1.000) AGT S 1.000 (S 1.000) AGT S 1.000 (S 1.000)
  30      1   GAG (E) GAA (E) GAG (E) GAA (E) GAA (E) GAG (E) GAA (E) GAA (E) GAA (E) GAA (E) GAG (E) GAG (E) :  GAA E 0.542 (E 0.996) GAA E 0.862 (E 1.000) GAA E 0.942 (E 1.000) GAG E 0.509 (E 1.000) GAA E 0.535 (E 1.000) GAG E 0.579 (E 1.000) GAG E 0.984 (E 1.000) GAA E 0.513 (E 1.000) GAA E 0.615 (E 1.000) GAA E 0.994 (E 1.000) GAA E 1.000 (E 1.000)
  31      1   ACC (T) GTG (V) ACC (T) ACA (T) ACA (T) ACC (T) ACA (T) GTG (V) ACG (T) GTA (V) ACC (T) ACA (T) :  ATG M 0.134 (V 0.275) GTG V 0.559 (V 0.980) GTG V 0.833 (V 0.999) ACG T 0.376 (T 0.993) ACG T 0.469 (T 1.000) ACC T 0.395 (T 1.000) ACC T 0.991 (T 1.000) ACA T 0.637 (T 1.000) ACA T 0.962 (T 1.000) ACA T 1.000 (T 1.000) ACA T 1.000 (T 1.000)
  32      1   CCC (P) GTT (V) AAA (K) GAG (E) GAG (E) AAC (N) GAT (D) CAG (Q) GTC (V) CGG (R) ACC (T) GAA (E) :  CAG Q 0.111 (Q 0.130) CAG Q 0.299 (Q 0.305) CAG Q 0.363 (Q 0.368) GAC D 0.106 (E 0.160) GAC D 0.120 (D 0.158) GAC D 0.169 (D 0.247) AAC N 0.574 (N 0.579) GAC D 0.180 (D 0.327) GAT D 0.275 (E 0.493) GAT D 0.513 (D 0.550) GAG E 1.000 (E 1.000)
  33      1   GCA (A) GCC (A) GCG (A) GCC (A) GCC (A) GCT (A) GCG (A) GCC (A) GCC (A) GCA (A) GCC (A) GCC (A) :  GCC A 0.489 (A 0.997) GCC A 0.553 (A 1.000) GCC A 0.873 (A 1.000) GCC A 0.592 (A 1.000) GCC A 0.587 (A 1.000) GCC A 0.662 (A 1.000) GCC A 0.576 (A 1.000) GCC A 0.709 (A 1.000) GCC A 0.799 (A 1.000) GCC A 0.736 (A 1.000) GCC A 1.000 (A 1.000)
  34      1   GAG (E) TCC (S) ATT (I) GAG (E) GAG (E) GAG (E) GAA (E) TCA (S) AAA (K) ATG (M) GAA (E) GAG (E) :  AAG K 0.066 (T 0.131) TCG S 0.126 (S 0.284) TCA S 0.375 (S 0.900) AAA K 0.157 (K 0.296) AAA K 0.291 (K 0.420) GAA E 0.338 (E 0.629) GAA E 0.548 (E 0.969) GAA E 0.354 (E 0.705) GAG E 0.471 (E 0.881) GAA E 0.551 (E 0.992) GAG E 1.000 (E 1.000)
  35      1   GCT (A) GCC (A) ACC (T) GCC (A) GCC (A) ACC (T) GCA (A) GCC (A) ACC (T) ACT (T) ACC (T) GCC (A) :  ACC T 0.624 (T 0.891) ACC T 0.589 (T 0.845) GCC A 0.891 (A 0.974) ACC T 0.853 (T 0.948) ACC T 0.922 (T 0.997) ACC T 0.871 (T 0.917) ACC T 0.998 (T 1.000) GCC A 0.844 (A 0.920) GCC A 0.917 (A 0.998) GCC A 0.818 (A 1.000) GCC A 1.000 (A 1.000)
  36      1   GAG (E) ACG (T) TTT (F) TTT (F) TTT (F) TTC (F) TTT (F) ACC (T) TTT (F) TCT (S) TTC (F) TTC (F) :  TTT F 0.233 (F 0.453) TCT S 0.446 (S 0.876) ACC T 0.532 (T 0.961) TTT F 0.666 (F 0.978) TTT F 0.879 (F 0.990) TTT F 0.524 (F 0.990) TTC F 0.989 (F 0.999) TTT F 0.556 (F 0.990) TTT F 0.632 (F 0.997) TTT F 0.997 (F 1.000) TTT F 1.000 (F 1.000)
  37      1   GGG (G) GTG (V) GTA (V) ACT (T) ACT (T) ACC (T) ACT (T) GTG (V) ACG (T) GTC (V) ACG (T) ACC (T) :  GTG V 0.095 (V 0.238) GTG V 0.338 (V 0.695) GTG V 0.663 (V 0.835) ACG T 0.245 (T 0.557) ACG T 0.293 (T 0.500) ACT T 0.280 (T 0.850) ACG T 0.473 (T 0.992) ACT T 0.428 (T 0.887) ACT T 0.650 (T 0.976) ACT T 0.998 (T 1.000) ACT T 1.000 (T 1.000)
  38      1   GAG (E) GAC (D) GAA (E) GAA (E) GAA (E) GAG (E) GAA (E) GAC (D) GAG (E) AGC (S) GAG (E) GAC (D) :  GAC D 0.347 (E 0.501) GAC D 0.834 (D 0.916) GAC D 0.935 (D 0.997) GAG E 0.597 (E 0.993) GAG E 0.621 (E 0.999) GAG E 0.567 (E 0.999) GAG E 0.984 (E 1.000) GAA E 0.590 (E 0.999) GAA E 0.764 (E 0.993) GAA E 0.996 (E 1.000) GAA E 1.000 (E 1.000)
  39      3   TGG (W) TGG (W) TGG (W) TGG (W) TGG (W) TGG (W) TGG (W) TGG (W) TGG (W) TGG (W) TGG (W) TGG (W) :  TGG W 1.000 (W 1.000) TGG W 1.000 (W 1.000) TGG W 1.000 (W 1.000) TGG W 1.000 (W 1.000) TGG W 1.000 (W 1.000) TGG W 1.000 (W 1.000) TGG W 1.000 (W 1.000) TGG W 1.000 (W 1.000) TGG W 1.000 (W 1.000) TGG W 1.000 (W 1.000) TGG W 1.000 (W 1.000)
  40      1   TTC (F) TGG (W) TTC (F) TTC (F) TTC (F) ACC (T) TTC (F) TGG (W) TTT (F) TAC (Y) ACC (T) TAC (Y) :  TGC C 0.203 (C 0.248) TGC C 0.442 (C 0.488) TGG W 0.963 (W 0.963) TTC F 0.456 (F 0.625) TTC F 0.420 (F 0.794) TTC F 0.529 (F 0.570) ACC T 0.970 (T 0.972) TTC F 0.619 (F 0.650) TTC F 0.757 (F 0.765) TTC F 0.996 (F 0.997) TTC F 1.000 (F 1.000)
  41      1   TTC (F) TTC (F) TTC (F) TTC (F) TTC (F) TTC (F) TTC (F) TTC (F) TTT (F) TTC (F) TTC (F) TTC (F) :  TTC F 0.856 (F 0.998) TTC F 0.970 (F 1.000) TTC F 0.989 (F 1.000) TTC F 0.829 (F 1.000) TTC F 0.669 (F 1.000) TTC F 0.950 (F 1.000) TTC F 0.998 (F 1.000) TTC F 0.967 (F 1.000) TTC F 0.992 (F 1.000) TTC F 1.000 (F 1.000) TTC F 1.000 (F 1.000)
  42      1   CGG (R) ATG (M) AGG (R) AAA (K) AAA (K) CGC (R) AAA (K) ATG (M) AAA (K) AAA (K) CGC (R) AAG (K) :  AGG R 0.293 (K 0.359) AAG K 0.381 (K 0.482) ATG M 0.913 (M 0.913) AGG R 0.502 (R 0.629) AGG R 0.480 (R 0.626) AGG R 0.481 (R 0.695) CGC R 0.992 (R 0.998) AGG R 0.478 (R 0.658) AAG K 0.571 (K 0.959) AAA K 0.992 (K 1.000) AAA K 1.000 (K 1.000)
  43      1   GCT (A) GCC (A) GCC (A) GAA (E) GAA (E) CAG (Q) GAA (E) GCC (A) GGA (G) GCT (A) CAG (Q) CAA (Q) :  GCC A 0.076 (A 0.248) GCT A 0.346 (A 0.746) GCC A 0.651 (A 0.854) GAA E 0.169 (E 0.294) GGA G 0.210 (G 0.347) CAA Q 0.267 (Q 0.473) CAG Q 0.990 (Q 0.995) CAA Q 0.362 (Q 0.469) CAA Q 0.476 (Q 0.498) GAA E 0.992 (E 0.993) GAA E 1.000 (E 1.000)
  44      1   GAG (E) AAA (K) AAA (K) GAA (E) GAA (E) AAG (K) GAG (E) AAA (K) GAC (D) GCA (A) AAG (K) CAG (Q) :  AAA K 0.320 (K 0.592) AAA K 0.585 (K 0.677) AAA K 0.895 (K 0.932) AAG K 0.388 (K 0.609) AAG K 0.306 (K 0.575) AAG K 0.533 (K 0.628) AAG K 0.980 (K 0.987) GAG E 0.510 (E 0.600) GAG E 0.625 (E 0.714) GAG E 0.786 (E 0.993) GAA E 1.000 (E 1.000)
  45      1   GGA (G) GGC (G) GCG (A) GGG (G) GGG (G) GGC (G) GGC (G) GGG (G) ACA (T) GAG (E) GGG (G) GGG (G) :  GGG G 0.663 (G 0.958) GGG G 0.789 (G 0.968) GGG G 0.749 (G 0.999) GGG G 0.740 (G 0.955) GCG A 0.635 (A 0.953) GGG G 0.835 (G 0.999) GGG G 0.753 (G 1.000) GGG G 0.858 (G 1.000) GGG G 0.906 (G 1.000) GGG G 0.847 (G 1.000) GGG G 1.000 (G 1.000)
  46      1   GCC (A) GAG (E) GAC (D) ACC (T) ACC (T) ACT (T) ACC (T) GAG (E) ATG (M) GAT (D) ACA (T) ATG (M) :  GAG E 0.081 (V 0.122) GAG E 0.305 (E 0.407) GAG E 0.618 (E 0.705) ACG T 0.103 (T 0.310) ATG M 0.121 (T 0.166) ACC T 0.185 (T 0.680) ACT T 0.465 (T 0.996) ACC T 0.273 (T 0.671) ACC T 0.410 (T 0.728) ACC T 0.989 (T 0.994) ACC T 1.000 (T 1.000)
  47      1   CCC (P) AGT (S) GAT (D) ACC (T) ACC (T) GAG (E) AAC (N) AGC (S) GAG (E) GCA (A) GAG (E) GAA (E) :  GAC D 0.069 (G 0.126) AGT S 0.087 (G 0.182) AGT S 0.395 (S 0.730) GAG E 0.173 (E 0.281) GAG E 0.242 (E 0.359) GAG E 0.217 (E 0.343) GAG E 0.941 (E 0.956) GAC D 0.179 (E 0.244) AAC N 0.244 (N 0.269) AAC N 0.845 (N 0.847) ACC T 1.000 (T 1.000)
  48      1   GAA (E) GAA (E) GCA (A) GAA (E) GAA (E) GAG (E) GAG (E) GAG (E) AAA (K) AAC (N) GAA (E) GAG (E) :  GAG E 0.555 (E 0.985) GAG E 0.525 (E 0.984) GAA E 0.517 (E 0.999) GAA E 0.525 (E 0.994) GAA E 0.638 (E 0.968) GAG E 0.553 (E 0.999) GAA E 0.513 (E 1.000) GAG E 0.627 (E 0.999) GAG E 0.707 (E 1.000) GAG E 0.658 (E 1.000) GAA E 1.000 (E 1.000)
  49      1   TTC (F) TTC (F) TTC (F) CTG (L) TTG (L) TTT (F) ATG (M) TTT (F) TTT (F) TTC (F) TTT (F) TTT (F) :  TTT F 0.518 (F 0.999) TTC F 0.690 (F 1.000) TTC F 0.644 (F 1.000) TTT F 0.827 (F 1.000) TTT F 0.791 (F 1.000) TTT F 0.935 (F 1.000) TTT F 0.999 (F 1.000) TTT F 0.922 (F 1.000) TTT F 0.925 (F 0.993) TTG L 0.989 (L 0.991) TTG L 1.000 (L 1.000)
  50      1   ACC (T) ACA (T) AGA (R) GTC (V) GTC (V) GTC (V) GTC (V) AGC (S) GAC (D) TCT (S) GTC (V) GAC (D) :  ACC T 0.068 (T 0.174) ACT T 0.198 (T 0.450) ACC T 0.326 (T 0.728) GTC V 0.100 (V 0.174) GAC D 0.112 (D 0.141) GTC V 0.272 (V 0.373) GTC V 0.929 (V 0.947) GTC V 0.324 (V 0.411) GTC V 0.511 (V 0.554) GTC V 0.981 (V 0.984) GTC V 1.000 (V 1.000)
  51      1   AAG (K) CAC (H) GTG (V) AAG (K) AAG (K) AAG (K) AAG (K) CAC (H) CTG (L) CAT (H) AAG (K) CAT (H) :  CAG Q 0.177 (H 0.235) CAT H 0.428 (H 0.825) CAC H 0.804 (H 0.940) CAG Q 0.328 (Q 0.346) CTG L 0.333 (L 0.395) AAG K 0.329 (K 0.366) AAG K 0.965 (K 0.970) AAG K 0.338 (K 0.377) AAG K 0.410 (K 0.435) AAG K 0.987 (K 0.988) AAG K 1.000 (K 1.000)
  52      1   ATC (I) ATC (I) ATA (I) ATT (I) ATT (I) ATC (I) ATT (I) ATC (I) ATA (I) TTC (F) ATC (I) ATC (I) :  ATC I 0.609 (I 0.990) ATC I 0.909 (I 0.987) ATC I 0.962 (I 1.000) ATC I 0.424 (I 1.000) ATA I 0.806 (I 1.000) ATC I 0.591 (I 1.000) ATC I 0.988 (I 1.000) ATC I 0.503 (I 1.000) ATT I 0.569 (I 1.000) ATT I 0.995 (I 1.000) ATT I 1.000 (I 1.000)
  53      1   CTT (L) TAC (Y) TAT (Y) CTT (L) CTT (L) CTG (L) CTT (L) TAT (Y) CTT (L) TAC (Y) CTA (L) CTC (L) :  TAC Y 0.154 (Y 0.269) TAC Y 0.677 (Y 0.941) TAC Y 0.641 (Y 0.987) CTT L 0.621 (L 0.761) CTT L 0.668 (L 0.747) CTT L 0.795 (L 0.991) CTA L 0.510 (L 1.000) CTT L 0.850 (L 0.996) CTT L 0.868 (L 0.999) CTT L 0.999 (L 1.000) CTT L 1.000 (L 1.000)
  54      1   CAC (H) ACT (T) TAC (Y) CGC (R) CGC (R) CGC (R) CGC (R) AGT (S) ATG (M) AGA (R) CGC (R) CAC (H) :  AGT S 0.126 (S 0.252) AGT S 0.494 (S 0.576) AGT S 0.767 (S 0.784) CGC R 0.278 (R 0.319) AAC N 0.094 (N 0.107) CGC R 0.877 (R 0.886) CGC R 0.999 (R 0.999) CGC R 0.897 (R 0.903) CGC R 0.927 (R 0.928) CGC R 1.000 (R 1.000) CGC R 1.000 (R 1.000)
  55      1   TAC (Y) TAT (Y) TAC (Y) TAT (Y) TAT (Y) TAT (Y) TAT (Y) TAT (Y) TAC (Y) TAC (Y) TAT (Y) TAC (Y) :  TAT Y 0.557 (Y 0.999) TAT Y 0.651 (Y 1.000) TAT Y 0.939 (Y 1.000) TAT Y 0.556 (Y 1.000) TAC Y 0.756 (Y 1.000) TAT Y 0.811 (Y 1.000) TAT Y 0.997 (Y 1.000) TAT Y 0.803 (Y 1.000) TAT Y 0.817 (Y 1.000) TAT Y 0.998 (Y 1.000) TAT Y 1.000 (Y 1.000)
  56      1   ACC (T) GCA (A) CAG (Q) GAT (D) GAT (D) GAG (E) GAT (D) ATT (I) CAG (Q) AAA (K) GAG (E) GAT (D) :  AAG K 0.096 (K 0.171) AAA K 0.206 (K 0.270) ACA T 0.133 (T 0.199) CAG Q 0.307 (Q 0.345) CAG Q 0.757 (Q 0.802) GAG E 0.347 (E 0.443) GAG E 0.948 (E 0.961) GAT D 0.390 (D 0.503) GAT D 0.822 (D 0.872) GAT D 0.996 (D 0.998) GAT D 1.000 (D 1.000)
  57      1   GCA (A) --- (-) --- (-) TTC (F) TTC (F) AAT (N) GTC (V) --- (-) --- (-) --- (-) AAT (N) GTT (V) :  GAC D 0.062 (V 0.135) GAC D 0.057 (V 0.128) GAC D 0.056 (V 0.127) GAC D 0.075 (V 0.155) GAC D 0.067 (V 0.142) GAC D 0.093 (V 0.185) AAT N 0.973 (N 0.984) GTC V 0.188 (V 0.397) GTC V 0.415 (V 0.728) GTC V 0.793 (V 0.800) TTC F 1.000 (F 1.000)
  58      1   GAG (E) GAA (E) AAA (K) TAT (Y) TAT (Y) GAG (E) TAT (Y) GAT (D) TAT (Y) GAC (D) GAG (E) GAG (E) :  GAC D 0.105 (D 0.204) GAC D 0.224 (D 0.448) GAT D 0.329 (D 0.480) TAT Y 0.245 (Y 0.304) TAT Y 0.316 (Y 0.389) TAT Y 0.213 (D 0.283) GAG E 0.935 (E 0.949) TAT Y 0.271 (Y 0.322) TAT Y 0.360 (Y 0.410) TAT Y 0.996 (Y 0.997) TAT Y 1.000 (Y 1.000)
  59      1   GAG (E) ATG (M) GAT (D) GAT (D) GAT (D) GTG (V) GAT (D) ATG (M) CCG (P) GCA (A) GTG (V) ACT (T) :  GTG V 0.088 (V 0.193) GTG V 0.161 (V 0.275) ATG M 0.578 (M 0.578) GCG A 0.127 (A 0.229) GCG A 0.164 (A 0.250) GTG V 0.123 (V 0.259) GTG V 0.940 (V 0.959) GAT D 0.148 (A 0.236) GAT D 0.332 (D 0.366) GAT D 0.987 (D 0.990) GAT D 1.000 (D 1.000)
  60      1   GGC (G) ACA (T) GCC (A) AAG (K) AAG (K) TTG (L) AAG (K) ACG (T) CAG (Q) GCA (A) CTG (L) AAA (K) :  ACA T 0.103 (T 0.219) ACA T 0.468 (T 0.573) ACA T 0.718 (T 0.909) CAG Q 0.140 (Q 0.152) CAG Q 0.211 (Q 0.225) AAG K 0.174 (K 0.206) CTG L 0.573 (L 0.944) AAG K 0.354 (K 0.437) AAG K 0.671 (K 0.843) AAG K 0.991 (K 0.995) AAG K 1.000 (K 1.000)
  61      1   GCC (A) GCC (A) CCA (P) CTC (L) CTC (L) CAG (Q) CTC (L) GGC (G) CTG (L) GAA (E) CAG (Q) CTC (L) :  GTG V 0.059 (V 0.156) GAC D 0.179 (D 0.218) GCC A 0.260 (A 0.298) CTG L 0.277 (L 0.516) CTG L 0.316 (L 0.565) CTG L 0.332 (L 0.577) CAG Q 0.990 (Q 0.992) CTC L 0.454 (L 0.725) CTC L 0.910 (L 0.955) CTC L 0.999 (L 0.999) CTC L 1.000 (L 1.000)
  62      1   TGG (W) AGC (S) GAT (D) TCT (S) TCT (S) CTG (L) GTT (V) ATG (M) AGC (S) GAA (E) CTG (L) AGA (R) :  GAG E 0.062 (V 0.125) AAG K 0.092 (K 0.158) AGC S 0.147 (S 0.156) GTC V 0.062 (V 0.166) AAC N 0.106 (N 0.143) GTG V 0.129 (V 0.253) CTG L 0.986 (L 0.993) GTG V 0.101 (V 0.260) GTT V 0.108 (V 0.292) GTT V 0.505 (V 0.510) TCT S 1.000 (S 1.000)
  63      1   GTG (V) ATA (I) ATC (I) ATA (I) ATA (I) GAG (E) ATA (I) GTT (V) GTC (V) ACC (T) GAG (E) ATA (I) :  ATC I 0.106 (I 0.244) ATC I 0.211 (I 0.431) ATA I 0.230 (I 0.575) ATC I 0.119 (V 0.284) ATC I 0.192 (V 0.342) ATA I 0.206 (I 0.285) GAG E 0.925 (E 0.941) ATA I 0.448 (I 0.522) ATA I 0.907 (I 0.921) ATA I 0.999 (I 0.999) ATA I 1.000 (I 1.000)
  64      1   GCC (A) ACA (T) AAG (K) TAC (Y) TAC (Y) GAG (E) TAT (Y) AAT (N) GTA (V) ATT (I) GAA (E) TTG (L) :  ATT I 0.056 (I 0.145) ATT I 0.223 (I 0.350) ACT T 0.259 (T 0.482) GAG E 0.081 (V 0.191) GTG V 0.103 (V 0.277) GAC D 0.126 (D 0.208) GAA E 0.483 (E 0.930) TAC Y 0.146 (Y 0.239) TAC Y 0.275 (Y 0.469) TAC Y 0.535 (Y 0.994) TAC Y 1.000 (Y 1.000)
  65      1   CCG (P) GAC (D) GAT (D) GAT (D) GAT (D) GAT (D) GAT (D) GAC (D) GAT (D) GAT (D) GAT (D) GAC (D) :  GAC D 0.573 (D 0.995) GAC D 0.593 (D 1.000) GAC D 0.842 (D 1.000) GAT D 0.643 (D 1.000) GAT D 0.721 (D 1.000) GAT D 0.715 (D 1.000) GAT D 0.988 (D 1.000) GAT D 0.664 (D 0.998) GAT D 0.716 (D 1.000) GAT D 0.995 (D 1.000) GAT D 1.000 (D 1.000)
  66      1   GGC (G) GAG (E) GAG (E) CCT (P) CCT (P) GAG (E) CCT (P) GAA (E) GAC (D) GCA (A) GAG (E) CCT (P) :  GAG E 0.151 (E 0.272) GAA E 0.326 (E 0.479) GAA E 0.493 (E 0.794) GAG E 0.174 (E 0.251) GAG E 0.214 (E 0.310) GAG E 0.151 (A 0.248) GAG E 0.937 (E 0.948) CCT P 0.258 (P 0.352) CCT P 0.970 (P 0.982) CCT P 1.000 (P 1.000) CCT P 1.000 (P 1.000)
  67      1   CCT (P) CGC (R) CGC (R) CGC (R) CGC (R) CGC (R) CGC (R) CGC (R) CGC (R) CGT (R) CGC (R) CGC (R) :  CGC R 0.899 (R 0.999) CGC R 0.847 (R 1.000) CGC R 0.983 (R 1.000) CGC R 0.992 (R 1.000) CGC R 0.997 (R 1.000) CGC R 0.998 (R 1.000) CGC R 1.000 (R 1.000) CGC R 0.996 (R 1.000) CGC R 1.000 (R 1.000) CGC R 1.000 (R 1.000) CGC R 1.000 (R 1.000)
  68      1   TTC (F) TTT (F) TAC (Y) TTT (F) TTT (F) TTC (F) TTT (F) TTC (F) TTT (F) TTC (F) TTT (F) TTT (F) :  TTT F 0.524 (F 0.999) TTC F 0.636 (F 1.000) TTC F 0.563 (F 1.000) TTT F 0.777 (F 1.000) TTT F 0.728 (F 0.998) TTT F 0.884 (F 1.000) TTT F 0.781 (F 1.000) TTT F 0.927 (F 1.000) TTT F 0.990 (F 1.000) TTT F 1.000 (F 1.000) TTT F 1.000 (F 1.000)
  69      1   GAA (E) GAA (E) TCT (S) GAA (E) GAA (E) GAG (E) GAA (E) CTG (L) ACA (T) TAT (Y) GAG (E) GAA (E) :  GAG E 0.077 (E 0.135) GAT D 0.136 (D 0.220) GAG E 0.227 (E 0.383) GAA E 0.096 (A 0.174) ACA T 0.204 (T 0.408) GAA E 0.335 (E 0.559) GAG E 0.941 (E 0.963) GAA E 0.535 (E 0.700) GAA E 0.873 (E 0.927) GAA E 0.997 (E 0.999) GAA E 1.000 (E 1.000)
  70      1   GGG (G) GAC (D) GGC (G) GAT (D) GAT (D) GGC (G) GAT (D) GAC (D) GGG (G) GGC (G) GGC (G) GAC (D) :  GGC G 0.665 (G 0.911) GGC G 0.802 (G 0.846) GAC D 0.928 (D 0.965) GGC G 0.730 (G 0.994) GGC G 0.606 (G 1.000) GGC G 0.819 (G 0.991) GGC G 0.996 (G 1.000) GGC G 0.710 (G 0.918) GAC D 0.615 (D 0.982) GAT D 0.989 (D 1.000) GAT D 1.000 (D 1.000)
  71      1   CTG (L) CGC (R) CGC (R) CTA (L) CTA (L) CGC (R) CTA (L) CGC (R) CGG (R) CGC (R) CGA (R) CTG (L) :  CGC R 0.818 (R 0.999) CGC R 0.992 (R 1.000) CGC R 0.999 (R 1.000) CGC R 0.666 (R 1.000) CGC R 0.653 (R 1.000) CGC R 0.493 (R 0.993) CGC R 0.511 (R 1.000) CTA L 0.493 (L 0.980) CTA L 0.669 (L 1.000) CTA L 0.999 (L 1.000) CTA L 1.000 (L 1.000)
  72      1   CTG (L) CTG (L) CTC (L) GTG (V) GTG (V) GTG (V) GTG (V) CTC (L) CTG (L) TTG (L) GTG (V) GTT (V) :  CTG L 0.571 (L 0.991) CTG L 0.667 (L 1.000) CTG L 0.875 (L 1.000) CTG L 0.683 (L 0.983) CTG L 0.760 (L 0.999) GTG V 0.623 (V 0.741) GTG V 0.990 (V 1.000) GTG V 0.600 (V 0.751) GTG V 0.821 (V 0.997) GTG V 0.996 (V 1.000) GTG V 1.000 (V 1.000)
  73      1   TTC (F) GCC (A) TTG (L) ATG (M) ATG (M) GTG (V) GAG (E) AAC (N) AAA (K) GGA (G) GTG (V) GCC (A) :  GAG E 0.073 (V 0.166) GGA G 0.134 (G 0.327) GAC D 0.251 (D 0.270) GTG V 0.122 (V 0.230) ATG M 0.113 (K 0.179) GTG V 0.261 (V 0.397) GTG V 0.948 (V 0.963) GTG V 0.241 (V 0.377) GTG V 0.276 (V 0.396) GTG V 0.424 (V 0.426) ATG M 1.000 (M 1.000)
  74      3   TGG (W) TGG (W) TGG (W) TGG (W) TGG (W) TGG (W) TGG (W) TGG (W) TGG (W) TGG (W) TGG (W) TGG (W) :  TGG W 1.000 (W 1.000) TGG W 1.000 (W 1.000) TGG W 1.000 (W 1.000) TGG W 1.000 (W 1.000) TGG W 1.000 (W 1.000) TGG W 1.000 (W 1.000) TGG W 1.000 (W 1.000) TGG W 1.000 (W 1.000) TGG W 1.000 (W 1.000) TGG W 1.000 (W 1.000) TGG W 1.000 (W 1.000)
  75      1   AAT (N) AAT (N) AGC (S) AAT (N) AAT (N) AAT (N) AAT (N) ATG (M) AAT (N) AAC (N) AAC (N) GAA (E) :  AAC N 0.513 (N 0.920) AAC N 0.541 (N 0.943) AAT N 0.559 (N 0.928) AAT N 0.558 (N 0.951) AAT N 0.508 (N 0.945) AAT N 0.679 (N 0.968) AAT N 0.623 (N 0.997) AAT N 0.729 (N 0.966) AAT N 0.797 (N 0.963) AAT N 0.997 (N 1.000) AAT N 1.000 (N 1.000)
  76      1   GGC (G) GGC (G) GGG (G) GGT (G) GGT (G) GGC (G) GGT (G) GGC (G) GGG (G) GGC (G) GGT (G) GGC (G) :  GGC G 0.559 (G 0.998) GGC G 0.917 (G 1.000) GGC G 0.974 (G 1.000) GGT G 0.325 (G 1.000) GGG G 0.708 (G 1.000) GGT G 0.595 (G 1.000) GGT G 0.620 (G 1.000) GGT G 0.645 (G 1.000) GGT G 0.711 (G 1.000) GGT G 0.998 (G 1.000) GGT G 1.000 (G 1.000)
  77      1   TCC (S) AGT (S) AGC (S) ACC (T) ACC (T) AGC (S) ACC (T) AGC (S) AGC (S) AGT (S) AGT (S) ACT (T) :  AGT S 0.509 (S 0.998) AGT S 0.836 (S 1.000) AGT S 0.811 (S 1.000) AGC S 0.793 (S 1.000) AGC S 0.914 (S 1.000) AGC S 0.786 (S 0.988) AGC S 0.651 (S 1.000) ACC T 0.772 (T 0.951) ACC T 0.794 (T 1.000) ACC T 0.997 (T 1.000) ACC T 1.000 (T 1.000)
  78      1   CGC (R) AAA (K) AAC (N) AAG (K) AAG (K) CGG (R) AAG (K) AAG (K) AGT (S) AAC (N) CGG (R) AAA (K) :  AAG K 0.199 (K 0.314) AAA K 0.309 (K 0.597) AAA K 0.504 (K 0.873) AGG R 0.264 (R 0.339) AGT S 0.299 (S 0.471) AGG R 0.403 (R 0.530) CGG R 0.995 (R 0.997) AGG R 0.331 (R 0.411) AAG K 0.730 (K 0.883) AAG K 0.992 (K 0.997) AAG K 1.000 (K 1.000)
  79      1   GGC (G) AAA (K) CAC (H) AAC (N) AAC (N) GGC (G) ATC (I) AAC (N) CAC (H) AAC (N) GGC (G) CAC (H) :  AAC N 0.130 (N 0.178) AAC N 0.330 (N 0.428) AAC N 0.358 (N 0.446) CAC H 0.277 (H 0.298) CAC H 0.533 (H 0.565) GAC D 0.188 (D 0.205) GGC G 0.962 (G 0.965) CAC H 0.215 (N 0.222) AAC N 0.357 (N 0.364) AAC N 0.742 (N 0.743) AAC N 1.000 (N 1.000)
  80      1   ACT (T) ACA (T) ACG (T) ATT (I) ATT (I) ACC (T) ATT (I) ACG (T) TCC (S) ACC (T) ACC (T) ACT (T) :  ACC T 0.463 (T 0.998) ACC T 0.426 (T 1.000) ACA T 0.453 (T 1.000) ACC T 0.582 (T 1.000) ACC T 0.663 (T 0.991) ACC T 0.520 (T 1.000) ACC T 0.991 (T 1.000) ACT T 0.700 (T 0.999) ACT T 0.921 (T 0.988) ATT I 0.997 (I 0.999) ATT I 1.000 (I 1.000)
  81      1   CGG (R) GAC (D) GAA (E) GCA (A) GCA (A) AAA (K) GCA (A) TTC (F) GAA (E) AAG (K) AAG (K) GCA (A) :  GAG E 0.093 (E 0.172) AAC N 0.141 (N 0.171) GAC D 0.260 (D 0.281) GAA E 0.283 (E 0.392) GAA E 0.453 (E 0.566) GAA E 0.281 (E 0.368) AAA K 0.602 (K 0.962) GCA A 0.400 (A 0.493) GCA A 0.911 (A 0.936) GCA A 0.999 (A 0.999) GCA A 1.000 (A 1.000)
  82      1   GAC (D) GAC (D) GAC (D) GAT (D) GAT (D) GAC (D) GAT (D) GAC (D) GAC (D) GAT (D) GAC (D) GAT (D) :  GAC D 0.642 (D 0.994) GAC D 0.612 (D 1.000) GAC D 0.848 (D 1.000) GAC D 0.652 (D 1.000) GAC D 0.768 (D 1.000) GAC D 0.546 (D 1.000) GAC D 0.980 (D 1.000) GAT D 0.661 (D 1.000) GAT D 0.905 (D 1.000) GAT D 0.998 (D 1.000) GAT D 1.000 (D 1.000)
  83      1   ATT (I) GTG (V) CTA (L) TTG (L) TTG (L) CTG (L) TTG (L) CTG (L) TTG (L) TTG (L) CTG (L) TTG (L) :  TTG L 0.603 (L 0.998) TTG L 0.647 (L 0.999) CTG L 0.561 (L 0.989) TTG L 0.605 (L 1.000) TTG L 0.552 (L 1.000) TTG L 0.605 (L 1.000) CTG L 0.992 (L 1.000) TTG L 0.743 (L 0.999) TTG L 0.956 (L 1.000) TTG L 0.999 (L 1.000) TTG L 1.000 (L 1.000)
  84      1   CAG (Q) CAG (Q) CAG (Q) CAG (Q) CAG (Q) CAG (Q) CAG (Q) CAG (Q) CAG (Q) CAA (Q) CAG (Q) CAG (Q) :  CAG Q 0.852 (Q 0.999) CAG Q 0.777 (Q 1.000) CAG Q 0.962 (Q 1.000) CAG Q 0.977 (Q 1.000) CAG Q 0.987 (Q 1.000) CAG Q 0.994 (Q 1.000) CAG Q 1.000 (Q 1.000) CAG Q 0.994 (Q 1.000) CAG Q 0.999 (Q 1.000) CAG Q 1.000 (Q 1.000) CAG Q 1.000 (Q 1.000)
  85      1   GAC (D) GAC (D) GAC (D) GAT (D) GAT (D) GAT (D) GAT (D) GAC (D) GAC (D) GAT (D) GAC (D) GAG (E) :  GAC D 0.630 (D 0.994) GAC D 0.609 (D 1.000) GAC D 0.847 (D 1.000) GAC D 0.602 (D 1.000) GAC D 0.749 (D 1.000) GAT D 0.571 (D 1.000) GAT D 0.548 (D 1.000) GAT D 0.662 (D 0.999) GAT D 0.791 (D 0.993) GAT D 0.996 (D 1.000) GAT D 1.000 (D 1.000)
  86      1   CTG (L) GGC (G) GTG (V) GTC (V) GTC (V) CTG (L) GTC (V) GGC (G) ATG (M) GGA (G) CTG (L) CTT (L) :  GGC G 0.158 (V 0.397) GGC G 0.504 (G 0.943) GGC G 0.862 (G 0.974) GTG V 0.409 (V 0.671) GTG V 0.517 (V 0.655) CTG L 0.558 (L 0.880) CTG L 0.995 (L 0.999) CTG L 0.365 (L 0.874) CTC L 0.466 (L 0.860) GTC V 0.980 (V 0.994) GTC V 1.000 (V 1.000)
  87      1   TCC (S) TCA (S) TCG (S) TCC (S) TCC (S) TCT (S) TCC (S) TCC (S) TCT (S) TCC (S) TCC (S) TCC (S) :  TCC S 0.695 (S 0.999) TCC S 0.858 (S 1.000) TCC S 0.802 (S 1.000) TCC S 0.600 (S 1.000) TCT S 0.504 (S 1.000) TCC S 0.762 (S 1.000) TCC S 0.653 (S 1.000) TCC S 0.885 (S 1.000) TCC S 0.982 (S 1.000) TCC S 1.000 (S 1.000) TCC S 1.000 (S 1.000)
  88      1   GTC (V) ATT (I) ATA (I) ATT (I) ATT (I) ATC (I) ATT (I) ATC (I) GTC (V) ATC (I) ATC (I) ATT (I) :  ATC I 0.606 (I 0.996) ATC I 0.684 (I 1.000) ATC I 0.580 (I 1.000) ATC I 0.598 (I 0.999) ATC I 0.642 (I 0.984) ATC I 0.532 (I 1.000) ATC I 0.987 (I 1.000) ATT I 0.654 (I 0.999) ATT I 0.934 (I 1.000) ATT I 0.999 (I 1.000) ATT I 1.000 (I 1.000)
  89      1   CGT (R) TAC (Y) CAG (Q) TTC (F) TTC (F) TTC (F) TTC (F) TAC (Y) GTC (V) TAC (Y) TTC (F) TTG (L) :  TAC Y 0.209 (Y 0.254) TAC Y 0.736 (Y 0.783) TAC Y 0.890 (Y 0.916) TTC F 0.238 (F 0.270) GTC V 0.112 (V 0.184) TTC F 0.594 (F 0.652) TTC F 0.985 (F 0.988) TTC F 0.621 (F 0.690) TTC F 0.781 (F 0.830) TTC F 0.997 (F 0.998) TTC F 1.000 (F 1.000)
  90      1   CTG (L) ATC (I) ATC (I) ATC (I) ATC (I) ATC (I) ATC (I) ATC (I) ATC (I) ATT (I) ATC (I) CTG (L) :  ATC I 0.661 (I 0.996) ATC I 0.624 (I 1.000) ATC I 0.879 (I 1.000) ATC I 0.840 (I 1.000) ATC I 0.872 (I 1.000) ATC I 0.909 (I 0.994) ATC I 0.995 (I 1.000) ATC I 0.757 (I 0.826) ATC I 0.783 (I 0.822) ATC I 0.999 (I 1.000) ATC I 1.000 (I 1.000)
  91      1   TCG (S) CTC (L) ACG (T) CTG (L) CTG (L) ACC (T) CTG (L) CTC (L) ACC (T) AAC (N) ACC (T) CTT (L) :  ATC I 0.092 (L 0.147) CTC L 0.310 (L 0.324) CTC L 0.850 (L 0.859) ACC T 0.134 (T 0.266) ACC T 0.252 (T 0.492) ATC I 0.115 (L 0.199) ACC T 0.961 (T 0.970) CTG L 0.233 (L 0.522) CTG L 0.551 (L 0.947) CTG L 0.997 (L 1.000) CTG L 1.000 (L 1.000)
  92      1   AAC (N) AAC (N) AAT (N) AAC (N) AAC (N) AAT (N) AAC (N) AAT (N) AAC (N) ACA (T) AAC (N) AAT (N) :  AAC N 0.626 (N 0.987) AAC N 0.635 (N 0.984) AAC N 0.605 (N 1.000) AAC N 0.597 (N 1.000) AAC N 0.613 (N 1.000) AAC N 0.577 (N 1.000) AAT N 0.501 (N 1.000) AAC N 0.609 (N 1.000) AAC N 0.638 (N 1.000) AAC N 0.991 (N 1.000) AAC N 1.000 (N 1.000)
  93      1   GTG (V) GTC (V) GTC (V) GTG (V) GTG (V) GTC (V) GTG (V) GTA (V) GTG (V) GTG (V) GTC (V) GTG (V) :  GTG V 0.361 (V 0.996) GTG V 0.416 (V 1.000) GTC V 0.364 (V 1.000) GTG V 0.422 (V 1.000) GTG V 0.458 (V 1.000) GTG V 0.457 (V 1.000) GTC V 0.974 (V 1.000) GTG V 0.648 (V 1.000) GTG V 0.895 (V 1.000) GTG V 0.997 (V 1.000) GTG V 1.000 (V 1.000)
  94      1   GGG (G) ACC (T) ACC (T) ACT (T) ACT (T) ACC (T) ACT (T) ACC (T) ACC (T) ACC (T) ACC (T) ACC (T) :  ACC T 0.773 (T 0.997) ACC T 0.946 (T 1.000) ACC T 0.980 (T 1.000) ACC T 0.848 (T 1.000) ACC T 0.902 (T 1.000) ACC T 0.817 (T 1.000) ACC T 0.995 (T 1.000) ACC T 0.698 (T 0.999) ACC T 0.568 (T 1.000) ACT T 0.995 (T 1.000) ACT T 1.000 (T 1.000)
  95      1   CGG (R) TTC (F) GAG (E) GAA (E) GAA (E) TAC (Y) TTT (F) TTG (L) TAC (Y) TTC (F) TAC (Y) TTT (F) :  TTC F 0.176 (F 0.268) TTC F 0.602 (F 0.698) TTC F 0.658 (F 0.732) TAC Y 0.258 (Y 0.436) TAC Y 0.356 (Y 0.488) TAT Y 0.249 (Y 0.483) TAC Y 0.974 (Y 0.986) TTT F 0.371 (F 0.532) TTT F 0.745 (F 0.789) TTT F 0.738 (F 0.759) GAA E 1.000 (E 1.000)
  96      1   TCC (S) AAT (N) GAA (E) GAA (E) GAA (E) AAC (N) GAA (E) AAC (N) GAC (D) AAT (N) AAC (N) GAC (D) :  AAC N 0.305 (N 0.510) AAT N 0.658 (N 0.906) AAT N 0.675 (N 0.953) GAC D 0.439 (D 0.568) GAC D 0.569 (D 0.724) GAC D 0.492 (D 0.577) AAC N 0.972 (N 0.979) GAC D 0.566 (D 0.664) GAC D 0.635 (D 0.736) GAA E 0.994 (E 0.998) GAA E 1.000 (E 1.000)
  97      1   CAC (H) GAC (D) GAC (D) CAC (H) CAC (H) CAC (H) CAC (H) GAT (D) CAC (H) GAC (D) CAC (H) CAG (Q) :  GAC D 0.422 (D 0.519) GAC D 0.786 (D 0.990) GAC D 0.693 (D 1.000) CAC H 0.932 (H 0.951) CAC H 0.934 (H 0.949) CAC H 0.989 (H 1.000) CAC H 0.999 (H 1.000) CAC H 0.986 (H 1.000) CAC H 0.987 (H 0.998) CAC H 1.000 (H 1.000) CAC H 1.000 (H 1.000)
  98      1   GCC (A) ACC (T) GAA (E) AGA (R) AGA (R) TCG (S) AAA (K) ACA (T) GCG (A) ACG (T) TCT (S) GAG (E) :  ACA T 0.136 (T 0.332) ACA T 0.381 (T 0.845) ACA T 0.563 (T 0.952) GCG A 0.136 (A 0.242) GCG A 0.214 (A 0.355) ACG T 0.142 (T 0.227) TCG S 0.701 (S 0.991) AAG K 0.148 (K 0.253) AAA K 0.271 (K 0.516) AAA K 0.803 (K 0.807) AGA R 1.000 (R 1.000)
  99      1   GGG (G) GGC (G) GGA (G) GGG (G) GGG (G) GGC (G) GGG (G) GGC (G) GGG (G) GGG (G) GGC (G) GGA (G) :  GGG G 0.425 (G 0.998) GGC G 0.471 (G 1.000) GGC G 0.888 (G 1.000) GGG G 0.524 (G 1.000) GGG G 0.574 (G 1.000) GGG G 0.499 (G 1.000) GGC G 0.989 (G 1.000) GGG G 0.591 (G 1.000) GGG G 0.663 (G 1.000) GGG G 0.996 (G 1.000) GGG G 1.000 (G 1.000)
 100      1   CTC (L) ACC (T) GAA (E) GAG (E) GAG (E) GAC (D) GAG (E) ACC (T) ACC (T) ACC (T) GAC (D) GAT (D) :  ACC T 0.110 (T 0.179) ACC T 0.631 (T 0.705) ACC T 0.842 (T 0.881) GAC D 0.143 (D 0.199) GAC D 0.127 (D 0.159) GAC D 0.251 (D 0.381) GAC D 0.916 (D 0.935) GAG E 0.215 (D 0.390) GAG E 0.412 (E 0.485) GAG E 0.983 (E 0.988) GAG E 1.000 (E 1.000)
 101      1   TAC (Y) TTT (F) TAC (Y) TAC (Y) TAC (Y) TAC (Y) TAC (Y) TAC (Y) TAC (Y) TAC (Y) TAC (Y) TAT (Y) :  TAC Y 0.820 (Y 0.998) TAC Y 0.831 (Y 0.999) TAC Y 0.740 (Y 0.990) TAC Y 0.910 (Y 1.000) TAC Y 0.941 (Y 1.000) TAC Y 0.915 (Y 1.000) TAC Y 0.997 (Y 1.000) TAC Y 0.873 (Y 1.000) TAC Y 0.840 (Y 1.000) TAC Y 0.997 (Y 1.000) TAC Y 1.000 (Y 1.000)
 102      1   GTC (V) CGA (R) ATG (M) ATC (I) ATC (I) GAG (E) ATG (M) CGC (R) ATG (M) ATG (M) GAA (E) ATC (I) :  ATG M 0.098 (R 0.167) CGG R 0.109 (R 0.393) CGA R 0.461 (R 0.944) ATG M 0.237 (M 0.237) ATG M 0.390 (M 0.390) ATG M 0.208 (V 0.214) GAG E 0.537 (E 0.942) ATG M 0.259 (M 0.259) ATC I 0.396 (I 0.476) ATG M 0.496 (I 0.499) ATC I 1.000 (I 1.000)
 103      1   TGC (C) TGC (C) TGT (C) TGC (C) TGC (C) TGC (C) TGC (C) TGC (C) TGC (C) TGC (C) TGT (C) TGC (C) :  TGC C 0.937 (C 0.999) TGC C 0.993 (C 1.000) TGC C 0.998 (C 1.000) TGC C 0.917 (C 1.000) TGC C 0.859 (C 1.000) TGC C 0.936 (C 1.000) TGC C 0.796 (C 1.000) TGC C 0.973 (C 1.000) TGC C 0.996 (C 1.000) TGC C 1.000 (C 1.000) TGC C 1.000 (C 1.000)
 104      1   CGC (R) TTC (F) AAG (K) AGT (S) AGT (S) CAC (H) AGT (S) TAC (Y) CGC (R) ATG (M) CAC (H) AGT (S) :  TAC Y 0.060 (V 0.086) TTC F 0.212 (F 0.229) TTC F 0.505 (F 0.517) CGC R 0.207 (R 0.255) CGC R 0.273 (R 0.322) CGC R 0.173 (S 0.255) CAC H 0.975 (H 0.979) AGT S 0.351 (S 0.534) AGT S 0.934 (S 0.962) AGT S 1.000 (S 1.000) AGT S 1.000 (S 1.000)
 105      1   CTG (L) TTC (F) GTC (V) GTC (V) GTC (V) GTC (V) GTC (V) TTT (F) GTC (V) TTC (F) GTC (V) GTC (V) :  TTC F 0.466 (F 0.549) TTC F 0.865 (F 0.997) TTC F 0.784 (F 1.000) GTC V 0.738 (V 0.992) GTC V 0.730 (V 0.999) GTC V 0.797 (V 0.999) GTC V 0.985 (V 1.000) GTC V 0.811 (V 0.999) GTC V 0.926 (V 1.000) GTC V 0.997 (V 1.000) GTC V 1.000 (V 1.000)
 106      1   CGC (R) GAC (D) AAC (N) AAC (N) AAC (N) TAC (Y) AAT (N) GAC (D) AAC (N) AAT (N) TAC (Y) AAC (N) :  AAC N 0.658 (N 0.907) AAC N 0.580 (N 0.841) GAC D 0.857 (D 0.959) AAC N 0.844 (N 0.993) AAC N 0.876 (N 0.998) AAC N 0.886 (N 0.977) TAC Y 0.997 (Y 0.999) AAC N 0.860 (N 0.982) AAC N 0.829 (N 0.999) AAC N 0.660 (N 1.000) AAC N 1.000 (N 1.000)
 107      1   CGG (R) AGA (R) CGA (R) CGC (R) CGC (R) CGC (R) CGC (R) CGA (R) CGC (R) CGC (R) CGT (R) CGC (R) :  CGC R 0.750 (R 1.000) CGC R 0.655 (R 1.000) CGA R 0.969 (R 1.000) CGC R 0.891 (R 1.000) CGC R 0.869 (R 1.000) CGC R 0.959 (R 1.000) CGC R 0.855 (R 1.000) CGC R 0.974 (R 1.000) CGC R 0.998 (R 1.000) CGC R 1.000 (R 1.000) CGC R 1.000 (R 1.000)
 108      1   AAC (N) ATC (I) ACC (T) ACC (T) ACC (T) CTG (L) ACA (T) ACG (T) ACG (T) ACC (T) CTC (L) ACA (T) :  ACC T 0.542 (T 0.960) ACC T 0.792 (T 0.976) ACC T 0.780 (T 0.968) ACC T 0.451 (T 0.974) ACG T 0.415 (T 0.981) ACC T 0.457 (T 0.960) CTC L 0.581 (L 0.998) ACA T 0.410 (T 0.979) ACA T 0.775 (T 0.998) ACA T 0.798 (T 1.000) ACC T 1.000 (T 1.000)
 109      1   CTC (L) CTC (L) CTC (L) CTC (L) CTC (L) CTC (L) CTC (L) CTC (L) CTT (L) CTT (L) CTC (L) CTC (L) :  CTC L 0.695 (L 0.999) CTC L 0.673 (L 1.000) CTC L 0.939 (L 1.000) CTC L 0.785 (L 1.000) CTC L 0.657 (L 1.000) CTC L 0.956 (L 1.000) CTC L 0.999 (L 1.000) CTC L 0.975 (L 1.000) CTC L 0.996 (L 1.000) CTC L 1.000 (L 1.000) CTC L 1.000 (L 1.000)
 110      1   ACC (T) ATC (I) GAG (E) CAT (H) CAT (H) TTC (F) CAT (H) ACC (T) ATC (I) GTG (V) TTC (F) CTT (L) :  GTC V 0.087 (V 0.189) ATC I 0.193 (V 0.287) ATC I 0.440 (I 0.479) CTC L 0.102 (L 0.201) ATC I 0.135 (V 0.221) CTC L 0.187 (L 0.385) TTC F 0.969 (F 0.977) CTT L 0.364 (L 0.509) CTT L 0.620 (L 0.637) CAT H 0.998 (H 0.998) CAT H 1.000 (H 1.000)
 111      1   TTT (F) TTC (F) TTT (F) TAT (Y) TAT (Y) TTC (F) TAT (Y) TTT (F) TTT (F) TAT (Y) TTT (F) TTT (F) :  TTT F 0.822 (F 0.997) TTT F 0.850 (F 0.996) TTT F 0.782 (F 1.000) TTT F 0.960 (F 1.000) TTT F 0.975 (F 1.000) TTT F 0.967 (F 1.000) TTT F 0.831 (F 1.000) TTT F 0.978 (F 1.000) TTT F 0.990 (F 0.996) TAT Y 0.997 (Y 0.998) TAT Y 1.000 (Y 1.000)
 112      1   GAG (E) CCC (P) GAG (E) GCC (A) GCC (A) GAA (E) GCC (A) AAC (N) GAT (D) CCC (P) GAT (D) GCA (A) :  CCC P 0.123 (P 0.154) CCC P 0.714 (P 0.726) CCC P 0.714 (P 0.717) GAC D 0.135 (D 0.232) GAT D 0.200 (D 0.342) GAC D 0.141 (A 0.293) GAA E 0.450 (E 0.502) GCC A 0.203 (A 0.514) GCC A 0.443 (A 0.875) GCC A 0.988 (A 0.996) GCC A 1.000 (A 1.000)
 113      1   GGC (G) AAC (N) AAC (N) AAT (N) AAT (N) AAC (N) AAT (N) TAC (Y) AGC (S) AAC (N) AAT (N) AAT (N) :  AAC N 0.729 (N 0.992) AAC N 0.912 (N 0.997) AAC N 0.958 (N 0.989) AAC N 0.643 (N 0.996) AAC N 0.812 (N 0.962) AAT N 0.622 (N 0.999) AAT N 0.598 (N 1.000) AAT N 0.738 (N 0.998) AAT N 0.943 (N 1.000) AAT N 0.999 (N 1.000) AAT N 1.000 (N 1.000)
 114      1   --- (-) --- (-) --- (-) GAA (E) GAG (E) --- (-) GAT (D) --- (-) --- (-) --- (-) --- (-) GAC (D) :  GAC D 0.350 (D 0.530) GAC D 0.309 (D 0.463) GAC D 0.294 (D 0.438) GAC D 0.391 (D 0.626) GAC D 0.371 (D 0.571) GAC D 0.400 (D 0.708) GAC D 0.383 (D 0.601) GAC D 0.393 (D 0.778) GAT D 0.505 (D 0.879) GAT D 0.805 (D 0.898) GAG E 1.000 (E 1.000)
 115      1   TAC (Y) TAT (Y) CAC (H) TTC (F) TTC (F) TAC (Y) TTC (F) TAC (Y) CAC (H) TAC (Y) TAT (Y) CAT (H) :  TAC Y 0.779 (Y 0.970) TAC Y 0.790 (Y 0.999) TAC Y 0.673 (Y 1.000) TAC Y 0.851 (Y 0.942) CAC H 0.934 (H 0.960) TAC Y 0.818 (Y 0.995) TAC Y 0.638 (Y 1.000) TAC Y 0.824 (Y 0.994) TAC Y 0.825 (Y 0.986) TTC F 0.998 (F 0.999) TTC F 1.000 (F 1.000)
 116      1   ACC (T) GAG (E) TAC (Y) TCC (S) TCC (S) GAG (E) TCC (S) GAG (E) GAC (D) AAG (K) GAG (E) ACA (T) :  GAG E 0.114 (E 0.165) GAG E 0.341 (E 0.395) GAG E 0.625 (E 0.681) GAC D 0.142 (D 0.184) GAC D 0.213 (D 0.263) GAC D 0.130 (D 0.155) GAG E 0.930 (E 0.943) ACC T 0.144 (T 0.232) ACC T 0.298 (T 0.420) TCC S 0.994 (S 0.995) TCC S 1.000 (S 1.000)
 117      1   TAC (Y) TAC (Y) TAT (Y) TAC (Y) TAC (Y) CAC (H) TAC (Y) TTC (F) TAC (Y) TTT (F) CAC (H) CAC (H) :  TAC Y 0.527 (Y 0.673) TTC F 0.449 (F 0.598) TTC F 0.568 (F 0.596) TAC Y 0.863 (Y 0.994) TAC Y 0.784 (Y 0.999) TAC Y 0.909 (Y 0.940) CAC H 0.998 (H 0.999) TAC Y 0.921 (Y 0.947) TAC Y 0.939 (Y 0.944) TAC Y 0.999 (Y 1.000) TAC Y 1.000 (Y 1.000)
 118      1   AGC (S) CAC (H) AAC (N) AAC (N) AAC (N) AAC (N) AAC (N) CGC (R) AAC (N) GAA (E) AAC (N) AAT (N) :  AAC N 0.465 (N 0.558) CAC H 0.644 (H 0.665) CAC H 0.976 (H 0.981) AAC N 0.863 (N 0.995) AAC N 0.884 (N 0.999) AAC N 0.869 (N 0.999) AAC N 0.993 (N 1.000) AAC N 0.832 (N 0.998) AAC N 0.799 (N 1.000) AAC N 0.994 (N 1.000) AAC N 1.000 (N 1.000)
 119      1   CTG (L) ACC (T) ATC (I) ATA (I) ATA (I) ACC (T) ATC (I) ACC (T) ACC (T) ACC (T) ACC (T) GTC (V) :  ACC T 0.773 (T 0.957) ACC T 0.948 (T 0.997) ACC T 0.980 (T 0.999) ACC T 0.862 (T 0.926) ACC T 0.872 (T 0.919) ACC T 0.865 (T 0.892) ACC T 0.998 (T 1.000) ATC I 0.858 (I 0.898) ATC I 0.942 (I 0.983) ATC I 0.900 (I 1.000) ATA I 1.000 (I 1.000)
 120      1   GCC (A) AAC (N) AAC (N) ATG (M) ATG (M) AGC (S) ATG (M) AAC (N) AAC (N) AGC (S) AGC (S) ATG (M) :  AAC N 0.593 (N 0.729) AAC N 0.701 (N 0.746) AAC N 0.936 (N 0.967) AAC N 0.656 (N 0.735) AAC N 0.846 (N 0.936) AGC S 0.383 (S 0.394) AGC S 0.997 (S 0.998) ATC I 0.310 (I 0.353) ATG M 0.973 (M 0.973) ATG M 1.000 (M 1.000) ATG M 1.000 (M 1.000)
 121      1   CGC (R) GCC (A) GTC (V) GTC (V) GTC (V) GTC (V) GTC (V) ATC (I) GTC (V) ATC (I) GTC (V) GTC (V) :  GTC V 0.344 (V 0.568) ATC I 0.564 (I 0.605) ATC I 0.569 (I 0.583) GTC V 0.633 (V 0.894) GTC V 0.648 (V 0.910) GTC V 0.750 (V 0.922) GTC V 0.977 (V 0.992) GTC V 0.798 (V 0.928) GTC V 0.905 (V 0.966) GTC V 0.996 (V 0.998) GTC V 1.000 (V 1.000)
 122      1   AAT (N) ACA (T) AGC (S) AAC (N) AAC (N) GTC (V) AAC (N) AAC (N) ACC (T) AAC (N) GTC (V) AAC (N) :  AAC N 0.647 (N 0.802) AAC N 0.769 (N 0.854) AAC N 0.770 (N 0.828) AAC N 0.717 (N 0.783) AAC N 0.429 (N 0.455) AAC N 0.776 (N 0.815) GTC V 0.978 (V 0.985) AAC N 0.843 (N 0.895) AAC N 0.933 (N 0.957) AAC N 0.997 (N 0.998) AAC N 1.000 (N 1.000)
 123      1   AAG (K) AAG (K) AAG (K) AAG (K) AAG (K) AAG (K) AAA (K) AAG (K) AAA (K) AAA (K) AAG (K) AAG (K) :  AAG K 0.626 (K 0.997) AAG K 0.613 (K 1.000) AAG K 0.884 (K 1.000) AAG K 0.643 (K 1.000) AAG K 0.532 (K 1.000) AAG K 0.780 (K 1.000) AAG K 0.993 (K 1.000) AAG K 0.768 (K 1.000) AAG K 0.767 (K 1.000) AAG K 0.636 (K 1.000) AAG K 1.000 (K 1.000)
 124      1   AGC (S) TTC (F) TTT (F) ACC (T) ACC (T) AAG (K) ACC (T) ACC (T) TTC (F) TCC (S) AAG (K) ACC (T) :  TCC S 0.186 (S 0.253) TCC S 0.536 (S 0.558) TCC S 0.456 (S 0.463) TTC F 0.173 (F 0.230) TTC F 0.385 (F 0.579) ACC T 0.223 (T 0.303) AAG K 0.950 (K 0.957) ACC T 0.433 (T 0.510) ACC T 0.839 (T 0.869) ACC T 0.997 (T 0.997) ACC T 1.000 (T 1.000)
 125      1   GTG (V) ATC (I) GTC (V) ATC (I) ATC (I) ATC (I) ATC (I) ATC (I) ATT (I) TTC (F) ATC (I) GTC (V) :  ATC I 0.725 (I 0.985) ATC I 0.917 (I 0.982) ATC I 0.965 (I 0.999) ATC I 0.739 (I 0.997) ATC I 0.606 (I 0.990) ATC I 0.890 (I 0.996) ATC I 0.994 (I 1.000) ATC I 0.892 (I 0.963) ATC I 0.940 (I 0.961) ATC I 0.999 (I 1.000) ATC I 1.000 (I 1.000)
 126      1   AAG (K) ACC (T) CAG (Q) CAC (H) CAC (H) CAC (H) CAC (H) ACC (T) GAT (D) ATT (I) CAC (H) CAC (H) :  AAC N 0.109 (N 0.149) ACC T 0.270 (T 0.401) ACC T 0.720 (T 0.802) CAC H 0.336 (H 0.440) CAC H 0.195 (H 0.343) CAC H 0.733 (H 0.791) CAC H 0.991 (H 0.993) CAC H 0.792 (H 0.833) CAC H 0.952 (H 0.964) CAC H 0.999 (H 0.999) CAC H 1.000 (H 1.000)
 127      1   CTG (L) ATC (I) GTC (V) CTG (L) CTG (L) ATT (I) CTT (L) CTT (L) GTG (V) TTA (L) CTG (L) ATT (I) :  CTT L 0.245 (L 0.547) CTT L 0.212 (L 0.606) CTT L 0.317 (L 0.588) CTT L 0.377 (L 0.630) GTT V 0.156 (V 0.463) CTT L 0.653 (L 0.825) CTT L 0.541 (L 0.760) CTT L 0.723 (L 0.857) CTT L 0.804 (L 0.882) CTT L 0.899 (L 0.999) CTG L 1.000 (L 1.000)
 128      1   GCC (A) AGC (S) ACG (T) TCT (S) TCT (S) GAG (E) GAT (D) AAT (N) ACA (T) AAC (N) GAG (E) GAC (D) :  AAC N 0.099 (N 0.155) AAC N 0.305 (N 0.448) AAC N 0.337 (N 0.528) AAG K 0.089 (T 0.195) ACA T 0.304 (T 0.590) GAG E 0.198 (E 0.289) GAG E 0.941 (E 0.955) GAT D 0.238 (D 0.390) GAT D 0.448 (D 0.631) GAT D 0.708 (D 0.712) TCT S 1.000 (S 1.000)
 129      1   GTG (V) GTA (V) GTG (V) GTG (V) GTG (V) GTA (V) GTG (V) GTG (V) GTA (V) GTG (V) GTG (V) GTG (V) :  GTG V 0.433 (V 0.996) GTG V 0.591 (V 1.000) GTG V 0.521 (V 1.000) GTG V 0.490 (V 1.000) GTG V 0.419 (V 1.000) GTG V 0.631 (V 1.000) GTG V 0.542 (V 1.000) GTG V 0.744 (V 1.000) GTG V 0.916 (V 1.000) GTG V 0.997 (V 1.000) GTG V 1.000 (V 1.000)
 130      1   GTG (V) GTA (V) GTT (V) GTT (V) GTT (V) GTG (V) GTC (V) GTG (V) GTG (V) GTG (V) GTG (V) GTA (V) :  GTG V 0.413 (V 0.996) GTG V 0.589 (V 1.000) GTG V 0.521 (V 1.000) GTG V 0.436 (V 1.000) GTG V 0.466 (V 1.000) GTG V 0.454 (V 1.000) GTG V 0.981 (V 1.000) GTG V 0.307 (V 1.000) GTC V 0.331 (V 1.000) GTC V 0.558 (V 1.000) GTT V 1.000 (V 1.000)
 131      1   GAG (E) GGA (G) CCC (P) CAT (H) CAT (H) GAC (D) GAA (E) CCT (P) GAC (D) CCA (P) GAC (D) GAG (E) :  CCA P 0.175 (P 0.312) CCA P 0.670 (P 0.785) CCA P 0.601 (P 0.739) GAC D 0.112 (D 0.154) GAC D 0.139 (D 0.168) GAC D 0.220 (D 0.330) GAC D 0.914 (D 0.933) GAA E 0.205 (E 0.359) GAA E 0.318 (E 0.528) GAA E 0.460 (E 0.505) CAT H 1.000 (H 1.000)
 132      1   AGC (S) CAT (H) AAA (K) AAA (K) AAA (K) AAA (K) AAA (K) AAG (K) AAA (K) CAA (Q) AAG (K) AAA (K) :  AAA K 0.312 (K 0.546) CAA Q 0.444 (Q 0.730) CAG Q 0.436 (Q 0.695) AAA K 0.789 (K 0.957) AAA K 0.859 (K 0.970) AAA K 0.850 (K 0.982) AAA K 0.707 (K 0.998) AAA K 0.890 (K 0.983) AAA K 0.976 (K 0.997) AAA K 0.999 (K 1.000) AAA K 1.000 (K 1.000)
 133      1   GAG (E) GCA (A) GCC (A) GGC (G) GCC (A) GCC (A) GCC (A) GCG (A) GGG (G) AGG (R) GCC (A) GCA (A) :  GCG A 0.436 (A 0.928) GCG A 0.695 (A 0.936) GCG A 0.628 (A 0.982) GCC A 0.407 (A 0.947) GCG A 0.424 (A 0.926) GCC A 0.605 (A 0.971) GCC A 0.988 (A 0.998) GCC A 0.585 (A 0.977) GCC A 0.648 (A 0.993) GCC A 0.994 (A 1.000) GCC A 1.000 (A 1.000)
 134      1   CGC (R) ACC (T) AAT (N) AAT (N) AAT (N) AAC (N) AAT (N) ACT (T) AAT (N) AAA (K) AAC (N) AAC (N) :  AAC N 0.472 (N 0.766) AAC N 0.385 (N 0.568) ACC T 0.607 (T 0.993) AAT N 0.531 (N 0.997) AAT N 0.740 (N 0.999) AAC N 0.598 (N 0.999) AAC N 0.987 (N 1.000) AAC N 0.549 (N 0.998) AAT N 0.573 (N 1.000) AAT N 0.994 (N 1.000) AAT N 1.000 (N 1.000)
 135      1   CGG (R) CGA (R) CGG (R) CGG (R) CGG (R) AGA (R) CGG (R) CGC (R) AGA (R) AGG (R) AGA (R) CGG (R) :  CGG R 0.421 (R 0.999) CGG R 0.418 (R 1.000) CGA R 0.630 (R 1.000) CGG R 0.452 (R 1.000) CGG R 0.413 (R 1.000) CGG R 0.482 (R 1.000) AGA R 0.992 (R 1.000) CGG R 0.842 (R 1.000) CGG R 0.990 (R 1.000) CGG R 1.000 (R 1.000) CGG R 1.000 (R 1.000)
 136      1   GAC (D) GGC (G) GAC (D) GAT (D) GAT (D) GAC (D) GAT (D) GGC (G) GAT (D) GGA (G) GAT (D) GAC (D) :  GAC D 0.373 (D 0.495) GGC G 0.759 (G 0.993) GGC G 0.943 (G 1.000) GAC D 0.555 (D 0.994) GAC D 0.501 (D 0.999) GAT D 0.546 (D 1.000) GAT D 0.551 (D 1.000) GAT D 0.593 (D 1.000) GAT D 0.672 (D 1.000) GAT D 0.994 (D 1.000) GAT D 1.000 (D 1.000)
 137      1   CTG (L) ATG (M) GTC (V) ATG (M) ATG (M) ATG (M) ATG (M) ACG (T) GTC (V) CTG (L) ATG (M) ATG (M) :  ATG M 0.961 (M 0.961) ATG M 0.976 (M 0.976) ATG M 0.987 (M 0.987) ATG M 0.945 (M 0.945) GTG V 0.560 (V 0.968) ATG M 0.998 (M 0.998) ATG M 1.000 (M 1.000) ATG M 0.999 (M 0.999) ATG M 1.000 (M 1.000) ATG M 1.000 (M 1.000) ATG M 1.000 (M 1.000)
 138      1   GCG (A) GCG (A) GCT (A) GCA (A) GCA (A) GCA (A) GCA (A) GCG (A) GCC (A) GCC (A) GCA (A) GCA (A) :  GCG A 0.354 (A 0.998) GCG A 0.532 (A 1.000) GCG A 0.883 (A 1.000) GCA A 0.429 (A 1.000) GCC A 0.450 (A 1.000) GCA A 0.855 (A 1.000) GCA A 0.997 (A 1.000) GCA A 0.901 (A 1.000) GCA A 0.983 (A 1.000) GCA A 1.000 (A 1.000) GCA A 1.000 (A 1.000)
 139      1   AGC (S) TCC (S) TCC (S) TCT (S) TCT (S) TCC (S) TCT (S) TCC (S) TCT (S) TCC (S) TCC (S) TCC (S) :  TCC S 0.811 (S 0.999) TCC S 0.975 (S 1.000) TCC S 0.994 (S 1.000) TCC S 0.742 (S 1.000) TCC S 0.623 (S 1.000) TCC S 0.800 (S 1.000) TCC S 0.997 (S 1.000) TCC S 0.748 (S 0.999) TCC S 0.640 (S 1.000) TCT S 0.997 (S 1.000) TCT S 1.000 (S 1.000)
 140      1   ATC (I) ATC (I) ATA (I) ATT (I) ATT (I) ATC (I) ATT (I) ATC (I) ATC (I) ATC (I) ATC (I) ATT (I) :  ATC I 0.673 (I 0.996) ATC I 0.901 (I 1.000) ATC I 0.957 (I 1.000) ATC I 0.590 (I 1.000) ATC I 0.615 (I 1.000) ATC I 0.516 (I 1.000) ATC I 0.986 (I 1.000) ATT I 0.681 (I 1.000) ATT I 0.938 (I 1.000) ATT I 0.999 (I 1.000) ATT I 1.000 (I 1.000)
 141      1   GTG (V) TTG (L) GTG (V) GTC (V) GTC (V) GTG (V) GTC (V) CTG (L) GTG (V) TTG (L) GTG (V) GTG (V) :  TTG L 0.374 (L 0.552) TTG L 0.837 (L 0.996) TTG L 0.793 (L 1.000) GTG V 0.697 (V 0.993) GTG V 0.723 (V 0.999) GTG V 0.648 (V 1.000) GTG V 0.985 (V 1.000) GTG V 0.516 (V 1.000) GTC V 0.441 (V 1.000) GTC V 0.988 (V 1.000) GTC V 1.000 (V 1.000)
 142      1   TCG (S) TCT (S) TCG (S) TCC (S) TCC (S) TCT (S) TCC (S) TCG (S) TCA (S) TCC (S) TCA (S) TCT (S) :  TCT S 0.325 (S 0.999) TCT S 0.379 (S 1.000) TCT S 0.522 (S 1.000) TCA S 0.366 (S 1.000) TCA S 0.531 (S 1.000) TCT S 0.455 (S 1.000) TCT S 0.550 (S 1.000) TCT S 0.460 (S 1.000) TCT S 0.487 (S 1.000) TCC S 0.995 (S 1.000) TCC S 1.000 (S 1.000)
 143      1   GAG (E) GAG (E) GAG (E) GAA (E) GAA (E) GAG (E) GAA (E) GAG (E) GAG (E) GAG (E) GAG (E) GAG (E) :  GAG E 0.732 (E 0.995) GAG E 0.889 (E 1.000) GAG E 0.943 (E 1.000) GAG E 0.741 (E 1.000) GAG E 0.818 (E 1.000) GAG E 0.693 (E 1.000) GAG E 0.987 (E 1.000) GAG E 0.564 (E 1.000) GAA E 0.565 (E 1.000) GAA E 0.993 (E 1.000) GAA E 1.000 (E 1.000)
 144      1   GTG (V) GTG (V) ATT (I) ATC (I) ATC (I) ATC (I) ATC (I) GTG (V) ATC (I) CTG (L) ATC (I) ATC (I) :  GTC V 0.270 (V 0.551) GTG V 0.682 (V 0.861) GTG V 0.894 (V 0.995) ATC I 0.793 (I 0.992) ATC I 0.724 (I 0.999) ATC I 0.907 (I 0.999) ATC I 0.994 (I 1.000) ATC I 0.929 (I 0.998) ATC I 0.976 (I 1.000) ATC I 0.999 (I 1.000) ATC I 1.000 (I 1.000)
 145      1   CTG (L) ATG (M) ATG (M) ATG (M) ATG (M) ATG (M) ATG (M) ATG (M) ATG (M) ATG (M) ATG (M) ATG (M) :  ATG M 0.997 (M 0.997) ATG M 1.000 (M 1.000) ATG M 1.000 (M 1.000) ATG M 1.000 (M 1.000) ATG M 1.000 (M 1.000) ATG M 1.000 (M 1.000) ATG M 1.000 (M 1.000) ATG M 1.000 (M 1.000) ATG M 1.000 (M 1.000) ATG M 1.000 (M 1.000) ATG M 1.000 (M 1.000)
 146      2   ATG (M) ATG (M) ATG (M) ATG (M) ATG (M) ATG (M) ATG (M) ATG (M) ATG (M) ATG (M) ATG (M) ATG (M) :  ATG M 0.997 (M 0.997) ATG M 1.000 (M 1.000) ATG M 1.000 (M 1.000) ATG M 1.000 (M 1.000) ATG M 1.000 (M 1.000) ATG M 1.000 (M 1.000) ATG M 1.000 (M 1.000) ATG M 1.000 (M 1.000) ATG M 1.000 (M 1.000) ATG M 1.000 (M 1.000) ATG M 1.000 (M 1.000)
 147      1   TAC (Y) TAC (Y) TAT (Y) TAC (Y) TAC (Y) TAT (Y) TAC (Y) TAC (Y) TAC (Y) TAT (Y) TAC (Y) TAC (Y) :  TAC Y 0.664 (Y 0.998) TAC Y 0.629 (Y 1.000) TAC Y 0.906 (Y 1.000) TAC Y 0.716 (Y 1.000) TAC Y 0.681 (Y 1.000) TAC Y 0.788 (Y 1.000) TAC Y 0.627 (Y 1.000) TAC Y 0.883 (Y 1.000) TAC Y 0.973 (Y 1.000) TAC Y 0.999 (Y 1.000) TAC Y 1.000 (Y 1.000)
 148      1   GTC (V) GTG (V) GTC (V) GTC (V) GTC (V) GTG (V) GTC (V) GTG (V) GTC (V) GCG (A) GTG (V) GTT (V) :  GTG V 0.407 (V 0.982) GTG V 0.794 (V 0.972) GTG V 0.907 (V 0.999) GTC V 0.443 (V 1.000) GTC V 0.603 (V 1.000) GTC V 0.397 (V 1.000) GTG V 0.978 (V 1.000) GTC V 0.507 (V 1.000) GTC V 0.635 (V 1.000) GTC V 0.990 (V 1.000) GTC V 1.000 (V 1.000)
 149      1   CTG (L) TCC (S) CTC (L) CTC (L) CTC (L) CTC (L) CTC (L) TCG (S) CTC (L) TCC (S) CTC (L) CTT (L) :  TTC F 0.284 (F 0.297) TCC S 0.885 (S 0.989) TCC S 0.851 (S 1.000) CTC L 0.957 (L 0.994) CTC L 0.979 (L 1.000) CTC L 0.963 (L 1.000) CTC L 0.999 (L 1.000) CTC L 0.919 (L 1.000) CTC L 0.895 (L 1.000) CTC L 0.999 (L 1.000) CTC L 1.000 (L 1.000)
 150      1   ATC (I) ATT (I) ATT (I) ATC (I) ATC (I) ATT (I) ATT (I) ATC (I) ATC (I) ATC (I) ATT (I) ATT (I) :  ATC I 0.523 (I 0.997) ATC I 0.649 (I 1.000) ATC I 0.556 (I 1.000) ATT I 0.636 (I 1.000) ATT I 0.521 (I 1.000) ATT I 0.853 (I 1.000) ATT I 0.996 (I 1.000) ATT I 0.866 (I 1.000) ATT I 0.918 (I 1.000) ATT I 0.876 (I 1.000) ATC I 1.000 (I 1.000)
 151      1   GTG (V) ATC (I) GTG (V) GTT (V) GTT (V) GTG (V) GTT (V) ATT (I) GTG (V) ATC (I) GTG (V) GTC (V) :  ATC I 0.320 (V 0.520) ATC I 0.778 (I 0.990) ATC I 0.703 (I 1.000) GTG V 0.352 (V 0.995) GTG V 0.570 (V 1.000) GTG V 0.374 (V 1.000) GTG V 0.979 (V 1.000) GTT V 0.382 (V 1.000) GTT V 0.575 (V 1.000) GTT V 0.993 (V 1.000) GTT V 1.000 (V 1.000)
 152      1   CTG (L) GGG (G) GTC (V) GTC (V) GTC (V) GTG (V) GTC (V) GGA (G) GTG (V) GGG (G) GTG (V) GTC (V) :  GGG G 0.305 (G 0.510) GGG G 0.808 (G 0.996) GGG G 0.753 (G 1.000) GTG V 0.476 (V 0.995) GTG V 0.484 (V 1.000) GTG V 0.453 (V 1.000) GTG V 0.981 (V 1.000) GTC V 0.548 (V 0.999) GTC V 0.857 (V 1.000) GTC V 0.996 (V 1.000) GTC V 1.000 (V 1.000)
 153      1   CTC (L) CTG (L) TTG (L) CTG (L) CTG (L) TTG (L) CTG (L) CTG (L) CTC (L) CTG (L) TTG (L) CTG (L) :  CTG L 0.725 (L 0.999) CTG L 0.955 (L 1.000) CTG L 0.987 (L 1.000) CTG L 0.771 (L 1.000) CTG L 0.716 (L 1.000) CTG L 0.779 (L 1.000) TTG L 0.989 (L 1.000) CTG L 0.910 (L 1.000) CTG L 0.985 (L 1.000) CTG L 1.000 (L 1.000) CTG L 1.000 (L 1.000)
 154      1   ACC (T) CAG (Q) ACA (T) ACC (T) ACC (T) ACC (T) ACC (T) CAG (Q) ACC (T) CAG (Q) ACC (T) ACT (T) :  AAG K 0.267 (K 0.307) CAG Q 0.985 (Q 0.994) CAG Q 0.997 (Q 1.000) ACC T 0.523 (T 0.997) ACC T 0.550 (T 1.000) ACC T 0.797 (T 1.000) ACC T 0.995 (T 1.000) ACC T 0.790 (T 1.000) ACC T 0.793 (T 1.000) ACC T 0.997 (T 1.000) ACC T 1.000 (T 1.000)
 155      1   CTT (L) TTG (L) ATA (I) ATC (I) ATC (I) ATA (I) ATC (I) CTC (L) ATA (I) TTG (L) ATA (I) ATT (I) :  TTA L 0.253 (L 0.617) TTG L 0.658 (L 0.995) TTG L 0.598 (L 0.999) ATA I 0.887 (I 0.994) ATA I 0.958 (I 1.000) ATA I 0.786 (I 1.000) ATA I 0.998 (I 1.000) ATC I 0.431 (I 0.999) ATC I 0.615 (I 1.000) ATC I 0.992 (I 1.000) ATC I 1.000 (I 1.000)
 156      3   TGG (W) TGG (W) TGG (W) TGG (W) TGG (W) TGG (W) TGG (W) TGG (W) TGG (W) TGG (W) TGG (W) TGG (W) :  TGG W 1.000 (W 1.000) TGG W 1.000 (W 1.000) TGG W 1.000 (W 1.000) TGG W 1.000 (W 1.000) TGG W 1.000 (W 1.000) TGG W 1.000 (W 1.000) TGG W 1.000 (W 1.000) TGG W 1.000 (W 1.000) TGG W 1.000 (W 1.000) TGG W 1.000 (W 1.000) TGG W 1.000 (W 1.000)
 157      1   CTG (L) CTG (L) CTG (L) CTG (L) CTG (L) CTC (L) CTG (L) CTG (L) CTG (L) CTG (L) CTT (L) CTG (L) :  CTG L 0.779 (L 0.999) CTG L 0.962 (L 1.000) CTG L 0.988 (L 1.000) CTG L 0.900 (L 1.000) CTG L 0.938 (L 1.000) CTG L 0.865 (L 1.000) CTT L 0.486 (L 1.000) CTG L 0.926 (L 1.000) CTG L 0.989 (L 1.000) CTG L 1.000 (L 1.000) CTG L 1.000 (L 1.000)
 158      1   GCG (A) GTG (V) GTG (V) GTA (V) GTA (V) GTG (V) GTA (V) TTG (L) GTG (V) GTG (V) GTG (V) GTG (V) :  GTG V 0.500 (V 0.994) GTG V 0.816 (V 0.996) GTG V 0.929 (V 0.985) GTG V 0.589 (V 1.000) GTG V 0.677 (V 1.000) GTG V 0.605 (V 1.000) GTG V 0.983 (V 1.000) GTG V 0.500 (V 0.999) GTA V 0.546 (V 1.000) GTA V 0.993 (V 1.000) GTA V 1.000 (V 1.000)
 159      1   GCC (A) GTG (V) GCA (A) GCG (A) GCG (A) GCA (A) GCG (A) GTG (V) GTC (V) GTT (V) GCA (A) GCG (A) :  GTG V 0.230 (V 0.590) GTG V 0.491 (V 0.991) GTG V 0.813 (V 1.000) GCG A 0.325 (A 0.827) GCC A 0.289 (A 0.817) GCG A 0.496 (A 0.998) GCA A 0.991 (A 1.000) GCG A 0.699 (A 1.000) GCG A 0.933 (A 1.000) GCG A 0.999 (A 1.000) GCG A 1.000 (A 1.000)
 160      1   GAA (E) GAG (E) GAG (E) GAG (E) GAG (E) GAG (E) GAG (E) GAG (E) GAA (E) GAG (E) GAG (E) GAG (E) :  GAG E 0.721 (E 0.995) GAG E 0.888 (E 1.000) GAG E 0.943 (E 1.000) GAG E 0.699 (E 1.000) GAG E 0.564 (E 1.000) GAG E 0.849 (E 1.000) GAG E 0.991 (E 1.000) GAG E 0.882 (E 1.000) GAG E 0.957 (E 1.000) GAG E 0.998 (E 1.000) GAG E 1.000 (E 1.000)
 161      2   ATG (M) ATG (M) ATG (M) ATG (M) ATG (M) ATG (M) ATG (M) ATG (M) ATG (M) ATG (M) ATG (M) ATG (M) :  ATG M 0.997 (M 0.997) ATG M 1.000 (M 1.000) ATG M 1.000 (M 1.000) ATG M 1.000 (M 1.000) ATG M 1.000 (M 1.000) ATG M 1.000 (M 1.000) ATG M 1.000 (M 1.000) ATG M 1.000 (M 1.000) ATG M 1.000 (M 1.000) ATG M 1.000 (M 1.000) ATG M 1.000 (M 1.000)
 162      1   CTG (L) GTT (V) GTA (V) ATC (I) ATC (I) ATT (I) ATC (I) GTC (V) ATC (I) ATT (I) GTG (V) GTA (V) :  ATT I 0.132 (V 0.351) GTT V 0.320 (V 0.484) GTT V 0.557 (V 0.833) ATC I 0.165 (I 0.379) ATC I 0.202 (V 0.391) ATC I 0.176 (I 0.423) ATT I 0.298 (V 0.442) ATC I 0.229 (I 0.439) ATC I 0.333 (I 0.510) ATC I 0.982 (I 0.988) ATC I 1.000 (I 1.000)
 163      1   TAC (Y) TAC (Y) TAC (Y) TAT (Y) TAT (Y) TAC (Y) TAT (Y) TAC (Y) TAC (Y) TAC (Y) TAC (Y) TAC (Y) :  TAC Y 0.861 (Y 0.998) TAC Y 0.964 (Y 1.000) TAC Y 0.986 (Y 1.000) TAC Y 0.876 (Y 1.000) TAC Y 0.928 (Y 1.000) TAC Y 0.820 (Y 1.000) TAC Y 0.996 (Y 1.000) TAC Y 0.688 (Y 1.000) TAC Y 0.554 (Y 1.000) TAT Y 0.995 (Y 1.000) TAT Y 1.000 (Y 1.000)
 164      1   TGC (C) TGC (C) TGT (C) TGC (C) TGC (C) TGC (C) TGC (C) TGC (C) TGC (C) TGC (C) TGC (C) TGC (C) :  TGC C 0.958 (C 0.999) TGC C 0.995 (C 1.000) TGC C 0.999 (C 1.000) TGC C 0.962 (C 1.000) TGC C 0.896 (C 1.000) TGC C 0.993 (C 1.000) TGC C 1.000 (C 1.000) TGC C 0.996 (C 1.000) TGC C 0.999 (C 1.000) TGC C 1.000 (C 1.000) TGC C 1.000 (C 1.000)
 165      1   TAT (Y) TAC (Y) TAC (Y) TAC (Y) TAC (Y) TAC (Y) TAC (Y) TAC (Y) TAT (Y) TAC (Y) TAC (Y) TAC (Y) :  TAC Y 0.831 (Y 0.998) TAC Y 0.960 (Y 1.000) TAC Y 0.985 (Y 1.000) TAC Y 0.796 (Y 1.000) TAC Y 0.638 (Y 1.000) TAC Y 0.924 (Y 1.000) TAC Y 0.997 (Y 1.000) TAC Y 0.939 (Y 1.000) TAC Y 0.985 (Y 1.000) TAC Y 1.000 (Y 1.000) TAC Y 1.000 (Y 1.000)
 166      1   AGG (R) AGG (R) AGG (R) AAG (K) AAG (K) AAG (K) AAG (K) AGG (R) CGG (R) AGG (R) AAG (K) AAG (K) :  AGG R 0.922 (R 0.988) AGG R 0.989 (R 1.000) AGG R 0.996 (R 1.000) AGG R 0.947 (R 0.977) AGG R 0.882 (R 1.000) AAG K 0.756 (K 0.772) AAG K 0.997 (K 1.000) AAG K 0.763 (K 0.785) AAG K 0.984 (K 0.995) AAG K 0.999 (K 1.000) AAG K 1.000 (K 1.000)
 167      1   AAG (K) AAG (K) AAG (K) AAG (K) AAG (K) AAG (K) AAG (K) AAG (K) AAG (K) AAG (K) AAG (K) AAG (K) :  AAG K 0.819 (K 0.996) AAG K 0.936 (K 1.000) AAG K 0.970 (K 1.000) AAG K 0.897 (K 1.000) AAG K 0.912 (K 1.000) AAG K 0.941 (K 1.000) AAG K 0.996 (K 1.000) AAG K 0.948 (K 1.000) AAG K 0.982 (K 1.000) AAG K 0.999 (K 1.000) AAG K 1.000 (K 1.000)
 168      1   GTG (V) ATT (I) ATA (I) ATC (I) ATC (I) ATC (I) ATC (I) ATA (I) ATT (I) ATT (I) ATT (I) ATT (I) :  ATT I 0.518 (I 0.997) ATT I 0.760 (I 1.000) ATT I 0.732 (I 1.000) ATT I 0.538 (I 1.000) ATT I 0.566 (I 1.000) ATT I 0.494 (I 1.000) ATT I 0.549 (I 1.000) ATC I 0.550 (I 0.999) ATC I 0.599 (I 1.000) ATC I 0.991 (I 1.000) ATC I 1.000 (I 1.000)
 169      1   GCG (A) GCA (A) GCG (A) GCC (A) GCC (A) GCT (A) GCT (A) GCA (A) GCC (A) TCG (S) GCT (A) GCT (A) :  GCG A 0.329 (A 0.995) GCA A 0.455 (A 0.995) GCA A 0.886 (A 1.000) GCT A 0.427 (A 1.000) GCC A 0.449 (A 1.000) GCT A 0.804 (A 1.000) GCT A 0.996 (A 1.000) GCT A 0.837 (A 1.000) GCT A 0.916 (A 1.000) GCT A 0.884 (A 1.000) GCC A 1.000 (A 1.000)
 170      1   GCC (A) GCA (A) GCA (A) GCA (A) GCA (A) GCC (A) GCA (A) GCC (A) GCA (A) GCA (A) GCT (A) GCG (A) :  GCA A 0.582 (A 0.999) GCA A 0.812 (A 1.000) GCA A 0.784 (A 1.000) GCA A 0.709 (A 1.000) GCA A 0.838 (A 1.000) GCA A 0.596 (A 1.000) GCT A 0.480 (A 1.000) GCA A 0.647 (A 1.000) GCA A 0.734 (A 1.000) GCA A 0.997 (A 1.000) GCA A 1.000 (A 1.000)
 171      1   GCC (A) GCC (A) GCG (A) GCG (A) GCG (A) GCC (A) GCG (A) GCA (A) GCC (A) GCA (A) GCT (A) GCA (A) :  GCA A 0.350 (A 0.998) GCA A 0.695 (A 1.000) GCA A 0.659 (A 1.000) GCG A 0.333 (A 1.000) GCC A 0.415 (A 1.000) GCG A 0.349 (A 1.000) GCC A 0.482 (A 1.000) GCG A 0.472 (A 1.000) GCG A 0.618 (A 1.000) GCG A 0.994 (A 1.000) GCG A 1.000 (A 1.000)
 172      1   TCC (S) GGA (G) GGG (G) ACA (T) ACA (T) ACG (T) ACA (T) GGG (G) GGG (G) GGA (G) ACG (T) ACA (T) :  GGG G 0.431 (G 0.957) GGA G 0.791 (G 0.998) GGA G 0.769 (G 0.999) GGG G 0.727 (G 0.924) GGG G 0.874 (G 0.985) ACG T 0.695 (T 0.973) ACG T 0.995 (T 1.000) ACA T 0.559 (T 0.988) ACA T 0.947 (T 1.000) ACA T 1.000 (T 1.000) ACA T 1.000 (T 1.000)
 173      1   --- (-) GAG (E) GAA (E) GAG (E) GAG (E) GAG (E) GAG (E) GAG (E) GAG (E) GAG (E) GAG (E) GAG (E) :  GAG E 0.738 (E 0.995) GAG E 0.890 (E 1.000) GAG E 0.943 (E 1.000) GAG E 0.764 (E 1.000) GAG E 0.705 (E 1.000) GAG E 0.873 (E 1.000) GAG E 0.991 (E 1.000) GAG E 0.899 (E 0.999) GAG E 0.961 (E 1.000) GAG E 0.998 (E 1.000) GAG E 1.000 (E 1.000)
 174      1   GCA (A) GAA (E) GAG (E) GCA (A) GCA (A) ACT (T) GCA (A) GAG (E) GAG (E) GAA (E) GCT (A) GCA (A) :  GAG E 0.523 (E 0.982) GAA E 0.692 (E 1.000) GAA E 0.658 (E 1.000) GAG E 0.585 (E 0.967) GAG E 0.764 (E 0.998) GCA A 0.559 (A 0.996) GCT A 0.970 (A 0.984) GCA A 0.759 (A 1.000) GCA A 0.961 (A 1.000) GCA A 1.000 (A 1.000) GCA A 1.000 (A 1.000)
 175      1   CCG (P) GCG (A) ACA (T) GCT (A) GCT (A) GCT (A) GCT (A) GCT (A) GCG (A) GCG (A) GCT (A) GCA (A) :  GCG A 0.462 (A 0.997) GCG A 0.716 (A 1.000) GCG A 0.688 (A 1.000) GCG A 0.365 (A 0.999) GCG A 0.511 (A 0.988) GCT A 0.620 (A 1.000) GCT A 0.994 (A 1.000) GCT A 0.621 (A 1.000) GCT A 0.689 (A 1.000) GCT A 0.997 (A 1.000) GCT A 1.000 (A 1.000)
 176      1   CCC (P) CTG (L) GTG (V) GCT (A) GCT (A) GCA (A) GCT (A) CTG (L) GTT (V) ATA (I) GCA (A) GCA (A) :  GTG V 0.218 (V 0.479) CTG L 0.359 (L 0.587) CTG L 0.904 (L 0.979) GTG V 0.253 (V 0.760) GTG V 0.272 (V 0.863) GCA A 0.486 (A 0.946) GCA A 0.993 (A 0.999) GCA A 0.436 (A 0.965) GCA A 0.436 (A 0.993) GCT A 0.996 (A 1.000) GCT A 1.000 (A 1.000)
 177      1   CCG (P) AGA (R) CTG (L) CAA (Q) CAA (Q) CAG (Q) CAA (Q) AGG (R) CTG (L) AGA (R) CAA (Q) CAA (Q) :  AGA R 0.175 (R 0.660) AGA R 0.801 (R 0.989) AGA R 0.800 (R 0.997) CAG Q 0.368 (Q 0.622) CTG L 0.793 (L 0.926) CAA Q 0.679 (Q 0.991) CAA Q 0.670 (Q 1.000) CAA Q 0.787 (Q 0.994) CAA Q 0.981 (Q 1.000) CAA Q 1.000 (Q 1.000) CAA Q 1.000 (Q 1.000)
 178      1   GAC (D) GAG (E) GAA (E) GAA (E) GAA (E) GAG (E) GAA (E) GAG (E) GAG (E) GAG (E) GAG (E) GAG (E) :  GAG E 0.710 (E 0.995) GAG E 0.886 (E 1.000) GAG E 0.942 (E 1.000) GAG E 0.654 (E 1.000) GAG E 0.649 (E 1.000) GAG E 0.649 (E 1.000) GAG E 0.986 (E 1.000) GAG E 0.532 (E 0.999) GAA E 0.585 (E 1.000) GAA E 0.993 (E 1.000) GAA E 1.000 (E 1.000)
 179      1   AGC (S) AGC (S) AAT (N) AAT (N) AAT (N) AAT (N) AAT (N) AGC (S) AAC (N) AGC (S) AAC (N) AAT (N) :  AGC S 0.423 (N 0.505) AGC S 0.976 (S 0.994) AGC S 0.994 (S 1.000) AAC N 0.554 (N 0.994) AAC N 0.591 (N 1.000) AAT N 0.666 (N 0.999) AAT N 0.606 (N 1.000) AAT N 0.772 (N 0.999) AAT N 0.950 (N 1.000) AAT N 0.999 (N 1.000) AAT N 1.000 (N 1.000)
 180      1   GCC (A) GAG (E) GCG (A) GCC (A) GCC (A) GCC (A) GCC (A) GCG (A) GCT (A) CCG (P) GCC (A) GCC (A) :  GCG A 0.468 (A 0.990) GCG A 0.917 (A 0.986) GCG A 0.965 (A 0.987) GCC A 0.480 (A 1.000) GCT A 0.376 (A 1.000) GCC A 0.811 (A 1.000) GCC A 0.993 (A 1.000) GCC A 0.869 (A 1.000) GCC A 0.964 (A 1.000) GCC A 0.999 (A 1.000) GCC A 1.000 (A 1.000)
 181      1   TCC (S) GCG (A) TCG (S) TCC (S) TCC (S) TCG (S) TCG (S) GCT (A) TCA (S) GAG (E) TCA (S) TCC (S) :  TCG S 0.332 (S 0.515) GCG A 0.781 (A 0.973) GCG A 0.755 (A 1.000) TCG S 0.544 (S 0.999) TCG S 0.502 (S 1.000) TCG S 0.509 (S 1.000) TCG S 0.539 (S 1.000) TCC S 0.448 (S 1.000) TCC S 0.625 (S 1.000) TCC S 0.606 (S 1.000) TCC S 1.000 (S 1.000)
 182      1   GAG (E) GAA (E) GAC (D) GAA (E) GAA (E) GAA (E) GAA (E) GAG (E) GAT (D) GAG (E) GAA (E) GAG (E) :  GAG E 0.580 (E 0.963) GAG E 0.673 (E 0.999) GAG E 0.567 (E 1.000) GAA E 0.507 (E 0.932) GAC D 0.482 (D 0.916) GAA E 0.729 (E 0.999) GAA E 0.991 (E 1.000) GAA E 0.719 (E 1.000) GAA E 0.749 (E 1.000) GAA E 0.996 (E 1.000) GAA E 1.000 (E 1.000)
 183      1   TAC (Y) TAT (Y) TAC (Y) TAC (Y) TAC (Y) TAC (Y) TAC (Y) TAT (Y) TAT (Y) TAT (Y) TAC (Y) TAC (Y) :  TAT Y 0.615 (Y 0.999) TAT Y 0.953 (Y 1.000) TAT Y 0.989 (Y 1.000) TAC Y 0.609 (Y 1.000) TAC Y 0.511 (Y 1.000) TAC Y 0.887 (Y 1.000) TAC Y 0.997 (Y 1.000) TAC Y 0.932 (Y 1.000) TAC Y 0.983 (Y 1.000) TAC Y 1.000 (Y 1.000) TAC Y 1.000 (Y 1.000)
 184      1   CTG (L) TTA (L) TTA (L) TTG (L) TTG (L) CTG (L) TTG (L) TTA (L) TTA (L) TTA (L) CTG (L) TTG (L) :  TTA L 0.764 (L 0.999) TTA L 0.977 (L 1.000) TTA L 0.995 (L 1.000) TTA L 0.672 (L 1.000) TTA L 0.896 (L 1.000) TTG L 0.778 (L 1.000) CTG L 0.988 (L 1.000) TTG L 0.873 (L 1.000) TTG L 0.976 (L 1.000) TTG L 1.000 (L 1.000) TTG L 1.000 (L 1.000)
 185      1   GCC (A) GCT (A) GCA (A) GCC (A) GCC (A) GCC (A) GCC (A) GCT (A) GCA (A) GCT (A) GCC (A) GCC (A) :  GCT A 0.386 (A 0.998) GCT A 0.890 (A 1.000) GCT A 0.968 (A 1.000) GCC A 0.436 (A 1.000) GCA A 0.660 (A 1.000) GCC A 0.800 (A 1.000) GCC A 0.993 (A 1.000) GCC A 0.863 (A 1.000) GCC A 0.963 (A 1.000) GCC A 0.999 (A 1.000) GCC A 1.000 (A 1.000)
 186      1   ATC (I) ATA (I) ATA (I) ATC (I) ATC (I) ATC (I) ATC (I) ATA (I) ATA (I) AGA (R) ATT (I) ATC (I) :  ATA I 0.760 (I 0.995) ATA I 0.977 (I 0.994) ATA I 0.996 (I 1.000) ATA I 0.696 (I 1.000) ATA I 0.900 (I 1.000) ATC I 0.623 (I 1.000) ATC I 0.555 (I 1.000) ATC I 0.778 (I 1.000) ATC I 0.942 (I 1.000) ATC I 0.998 (I 1.000) ATC I 1.000 (I 1.000)
 187      1   ACC (T) ACC (T) ACG (T) ACA (T) ACA (T) ACC (T) ACA (T) GCC (A) ACC (T) GCT (A) ACA (T) ACA (T) :  ACC T 0.362 (T 0.750) ACC T 0.349 (T 0.510) ACC T 0.479 (T 0.515) ACA T 0.384 (T 0.998) ACC T 0.429 (T 1.000) ACA T 0.748 (T 1.000) ACA T 0.739 (T 1.000) ACA T 0.845 (T 1.000) ACA T 0.983 (T 1.000) ACA T 1.000 (T 1.000) ACA T 1.000 (T 1.000)
 188      1   TCC (S) TCT (S) TCT (S) TCG (S) TCG (S) TCT (S) TCG (S) TCC (S) TCT (S) TTG (L) TCC (S) TCA (S) :  TCT S 0.595 (S 0.999) TCT S 0.511 (S 0.998) TCT S 0.612 (S 1.000) TCT S 0.808 (S 1.000) TCT S 0.947 (S 1.000) TCT S 0.676 (S 1.000) TCT S 0.704 (S 1.000) TCT S 0.389 (S 1.000) TCG S 0.582 (S 1.000) TCG S 0.997 (S 1.000) TCG S 1.000 (S 1.000)
 189      1   GAG (E) GAG (E) GAA (E) GAA (E) GAA (E) GAA (E) GAA (E) GAG (E) GAA (E) GAA (E) GAG (E) GAA (E) :  GAG E 0.527 (E 0.996) GAG E 0.579 (E 1.000) GAG E 0.852 (E 1.000) GAA E 0.710 (E 1.000) GAA E 0.785 (E 1.000) GAA E 0.770 (E 1.000) GAA E 0.627 (E 1.000) GAA E 0.838 (E 1.000) GAA E 0.955 (E 1.000) GAA E 0.999 (E 1.000) GAA E 1.000 (E 1.000)
 190      1   AGC (S) AGC (S) ACT (T) AGT (S) AGT (S) AGC (S) AGT (S) AGC (S) AGT (S) ACC (T) AGC (S) AGT (S) :  AGC S 0.616 (S 0.996) AGC S 0.948 (S 0.995) AGC S 0.988 (S 1.000) AGT S 0.775 (S 1.000) AGT S 0.892 (S 0.998) AGT S 0.749 (S 1.000) AGC S 0.989 (S 1.000) AGT S 0.855 (S 1.000) AGT S 0.985 (S 1.000) AGT S 1.000 (S 1.000) AGT S 1.000 (S 1.000)
 191      1   AAG (K) AAA (K) AAA (K) AAA (K) AAA (K) AAA (K) AAA (K) AAA (K) AAA (K) AAA (K) AAA (K) AAA (K) :  AAA K 0.756 (K 0.998) AAA K 0.938 (K 1.000) AAA K 0.977 (K 1.000) AAA K 0.900 (K 1.000) AAA K 0.914 (K 1.000) AAA K 0.950 (K 1.000) AAA K 0.997 (K 1.000) AAA K 0.950 (K 1.000) AAA K 0.987 (K 1.000) AAA K 1.000 (K 1.000) AAA K 1.000 (K 1.000)
 192      1   GAG (E) GAT (D) GAC (D) GAA (E) GAA (E) GAG (E) GAA (E) GAT (D) GAC (D) GAT (D) GAA (E) GAA (E) :  GAC D 0.523 (D 0.953) GAT D 0.814 (D 0.999) GAT D 0.917 (D 1.000) GAC D 0.633 (D 0.914) GAC D 0.779 (D 0.992) GAA E 0.681 (E 0.985) GAA E 0.606 (E 1.000) GAA E 0.795 (E 0.998) GAA E 0.945 (E 1.000) GAA E 0.999 (E 1.000) GAA E 1.000 (E 1.000)
 193      1   AAC (N) AAC (N) AAC (N) AAC (N) AAC (N) AAC (N) AAC (N) AAC (N) AAT (N) AAT (N) AAC (N) AAC (N) :  AAC N 0.646 (N 0.995) AAC N 0.613 (N 1.000) AAC N 0.871 (N 1.000) AAC N 0.686 (N 1.000) AAC N 0.554 (N 1.000) AAC N 0.862 (N 1.000) AAC N 0.993 (N 1.000) AAC N 0.900 (N 1.000) AAC N 0.965 (N 1.000) AAC N 0.999 (N 1.000) AAC N 1.000 (N 1.000)
 194      1   TGC (C) TGT (C) TGC (C) TGC (C) TGC (C) TGC (C) TGC (C) TGC (C) TGC (C) TGT (C) TGT (C) TGC (C) :  TGC C 0.527 (C 0.999) TGT C 0.845 (C 1.000) TGT C 0.829 (C 1.000) TGC C 0.905 (C 1.000) TGC C 0.969 (C 1.000) TGC C 0.928 (C 1.000) TGC C 0.790 (C 1.000) TGC C 0.970 (C 1.000) TGC C 0.996 (C 1.000) TGC C 1.000 (C 1.000) TGC C 1.000 (C 1.000)
 195      1   GCG (A) GCA (A) TTG (L) ACA (T) ACA (T) ACG (T) ACA (T) ACA (T) CTA (L) GTA (V) ACA (T) ACA (T) :  ACA T 0.188 (T 0.239) GCA A 0.421 (A 0.453) GCA A 0.596 (A 0.608) ACA T 0.288 (T 0.335) CTA L 0.299 (L 0.582) ACA T 0.809 (T 0.862) ACA T 0.837 (T 0.997) ACA T 0.877 (T 0.915) ACA T 0.986 (T 0.990) ACA T 1.000 (T 1.000) ACA T 1.000 (T 1.000)
 196      1   GGG (G) GGT (G) GGC (G) GGG (G) GGG (G) GGC (G) GGG (G) GGT (G) GGA (G) GGT (G) GGC (G) GGG (G) :  GGT G 0.437 (G 0.999) GGT G 0.935 (G 1.000) GGT G 0.986 (G 1.000) GGC G 0.352 (G 1.000) GGA G 0.358 (G 1.000) GGG G 0.428 (G 1.000) GGC G 0.990 (G 1.000) GGG G 0.714 (G 1.000) GGG G 0.956 (G 1.000) GGG G 0.999 (G 1.000) GGG G 1.000 (G 1.000)
 197      1   GTG (V) GTA (V) GTG (V) GTG (V) GTG (V) GTC (V) GTG (V) GTG (V) GTG (V) GTA (V) GTC (V) GTG (V) :  GTG V 0.369 (V 0.997) GTA V 0.610 (V 1.000) GTA V 0.609 (V 1.000) GTG V 0.517 (V 1.000) GTG V 0.644 (V 1.000) GTG V 0.508 (V 1.000) GTC V 0.973 (V 1.000) GTG V 0.675 (V 1.000) GTG V 0.901 (V 1.000) GTG V 0.997 (V 1.000) GTG V 1.000 (V 1.000)
 198      1   CAG (Q) GCG (A) CAA (Q) CAG (Q) CAG (Q) CAG (Q) CAG (Q) GCA (A) CAG (Q) CAG (Q) CAG (Q) CAA (Q) :  CAG Q 0.854 (Q 0.937) CAG Q 0.857 (Q 0.887) GCG A 0.863 (A 0.977) CAG Q 0.912 (Q 1.000) CAG Q 0.847 (Q 1.000) CAG Q 0.947 (Q 1.000) CAG Q 0.999 (Q 1.000) CAG Q 0.927 (Q 1.000) CAG Q 0.901 (Q 1.000) CAG Q 0.999 (Q 1.000) CAG Q 1.000 (Q 1.000)
 199      1   GTG (V) GTG (V) GCT (A) GTA (V) GTA (V) GTG (V) GTA (V) GTA (V) CCA (P) GTG (V) GTG (V) GTA (V) :  GTG V 0.396 (V 0.954) GTG V 0.631 (V 0.998) GTG V 0.606 (V 1.000) GTA V 0.350 (V 0.917) GCA A 0.458 (A 0.964) GTA V 0.458 (V 0.998) GTG V 0.979 (V 1.000) GTA V 0.650 (V 0.999) GTA V 0.912 (V 1.000) GTA V 0.998 (V 1.000) GTA V 1.000 (V 1.000)
 200      1   GCC (A) GCA (A) CAG (Q) GCT (A) GCT (A) GCC (A) GCT (A) GCA (A) CAG (Q) GCA (A) GCT (A) GCT (A) :  GCA A 0.390 (A 0.978) GCA A 0.905 (A 1.000) GCA A 0.975 (A 1.000) GCG A 0.679 (A 0.959) CAG Q 0.949 (Q 0.967) GCT A 0.620 (A 0.999) GCT A 0.638 (A 1.000) GCT A 0.770 (A 1.000) GCT A 0.960 (A 1.000) GCT A 0.999 (A 1.000) GCT A 1.000 (A 1.000)
 201      1   GAG (E) GAA (E) GAA (E) GAA (E) GAA (E) GAA (E) GAA (E) GAA (E) GAA (E) GAA (E) GAA (E) GAA (E) :  GAA E 0.630 (E 0.997) GAA E 0.876 (E 1.000) GAA E 0.946 (E 1.000) GAA E 0.793 (E 1.000) GAA E 0.820 (E 1.000) GAA E 0.886 (E 1.000) GAA E 0.993 (E 1.000) GAA E 0.899 (E 1.000) GAA E 0.968 (E 1.000) GAA E 0.999 (E 1.000) GAA E 1.000 (E 1.000)

Summary of changes along branches.
Check root of tree for directions of change.
Counts of n & s are incorrect along tip branches with ambiguity data.

Branch 1:   13..14 (n=32.0 s=26.0)

	  12 GCT (A 0.998) -> GCA (A) 1.000
	  14 GTC (V 0.205) -> GTG (V) 0.468
	  15 GGG (G 0.995) -> GGC (G) 0.994
	  20 CTC (L 0.609) -> CTG (L) 0.998
	  21 CGG (R 0.356) -> GGT (G) 0.636
	  28 CGG (R 0.998) -> AGG (R) 1.000
	  31 ATG (V 0.275) -> GTG (V) 0.980
	  34 AAG (T 0.131) -> TCG (S) 0.284
	  36 TTT (F 0.453) -> TCT (S) 0.876
	  42 AGG (K 0.359) -> AAG (K) 0.482
	  43 GCC (A 0.248) -> GCT (A) 0.746
	  47 GAC (G 0.126) -> AGT (G) 0.182
	  49 TTT (F 0.999) -> TTC (F) 1.000
	  50 ACC (T 0.174) -> ACT (T) 0.450
	  51 CAG (H 0.235) -> CAT (H) 0.825
	  56 AAG (K 0.171) -> AAA (K) 0.270
	  61 GTG (V 0.156) -> GAC (D) 0.218
	  62 GAG (V 0.125) -> AAG (K) 0.158
	  66 GAG (E 0.272) -> GAA (E) 0.479
	  68 TTT (F 0.999) -> TTC (F) 1.000
	  69 GAG (E 0.135) -> GAT (D) 0.220
	  73 GAG (V 0.166) -> GGA (G) 0.327
	  78 AAG (K 0.314) -> AAA (K) 0.597
	  81 GAG (E 0.172) -> AAC (N) 0.171
	  91 ATC (L 0.147) -> CTC (L) 0.324
	  96 AAC (N 0.510) -> AAT (N) 0.906
	  99 GGG (G 0.998) -> GGC (G) 1.000
	 102 ATG (R 0.167) -> CGG (R) 0.393
	 104 TAC (V 0.086) -> TTC (F) 0.229
	 110 GTC (V 0.189) -> ATC (V) 0.287
	 117 TAC (Y 0.673) -> TTC (F) 0.598
	 118 AAC (N 0.558) -> CAC (H) 0.665
	 121 GTC (V 0.568) -> ATC (I) 0.605
	 126 AAC (N 0.149) -> ACC (T) 0.401
	 132 AAA (K 0.546) -> CAA (Q) 0.730
	 136 GAC (D 0.495) -> GGC (G) 0.993
	 144 GTC (V 0.551) -> GTG (V) 0.861
	 149 TTC (F 0.297) -> TCC (S) 0.989
	 154 AAG (K 0.307) -> CAG (Q) 0.994
	 155 TTA (L 0.617) -> TTG (L) 0.995
	 162 ATT (V 0.351) -> GTT (V) 0.484
	 169 GCG (A 0.995) -> GCA (A) 0.995
	 172 GGG (G 0.957) -> GGA (G) 0.998
	 174 GAG (E 0.982) -> GAA (E) 1.000
	 176 GTG (V 0.479) -> CTG (L) 0.587
	 181 TCG (S 0.515) -> GCG (A) 0.973
	 192 GAC (D 0.953) -> GAT (D) 0.999
	 194 TGC (C 0.999) -> TGT (C) 1.000
	 195 ACA (T 0.239) -> GCA (A) 0.453
	 197 GTG (V 0.997) -> GTA (V) 1.000


Branch 2:   14..10 (T_rubri)  (n=66.8 s=43.2)

	   5 GAG (E 1.000) -> GAA (E)
	   6 GTG (V 0.984) -> CTG (L)
	  10 ACA (T 1.000) -> ACT (T)
	  12 GCA (A 1.000) -> GCT (A)
	  13 GTC (V 1.000) -> GTT (V)
	  14 GTG (V 0.468) -> GTC (V)
	  15 GGC (G 0.994) -> AAT (N)
	  31 GTG (V 0.980) -> GTA (V)
	  32 CAG (Q 0.305) -> CGG (R)
	  33 GCC (A 1.000) -> GCA (A)
	  34 TCG (S 0.284) -> ATG (M)
	  35 ACC (T 0.845) -> ACT (T)
	  37 GTG (V 0.695) -> GTC (V)
	  38 GAC (D 0.916) -> AGC (S)
	  40 TGC (C 0.488) -> TAC (Y)
	  42 AAG (K 0.482) -> AAA (K)
	  44 AAA (K 0.677) -> GCA (A)
	  45 GGG (G 0.968) -> GAG (E)
	  46 GAG (E 0.407) -> GAT (D)
	  47 AGT (G 0.182) -> GCA (A)
	  48 GAG (E 0.984) -> AAC (N)
	  50 ACT (T 0.450) -> TCT (S)
	  52 ATC (I 0.987) -> TTC (F)
	  54 AGT (S 0.576) -> AGA (R)
	  55 TAT (Y 1.000) -> TAC (Y)
	  57 GAC (V 0.128) -> --- (-)
	  59 GTG (V 0.275) -> GCA (A)
	  60 ACA (T 0.573) -> GCA (A)
	  61 GAC (D 0.218) -> GAA (E)
	  62 AAG (K 0.158) -> GAA (E)
	  63 ATC (I 0.431) -> ACC (T)
	  65 GAC (D 1.000) -> GAT (D)
	  66 GAA (E 0.479) -> GCA (A)
	  67 CGC (R 1.000) -> CGT (R)
	  69 GAT (D 0.220) -> TAT (Y)
	  72 CTG (L 1.000) -> TTG (L)
	  78 AAA (K 0.597) -> AAC (N)
	  81 AAC (N 0.171) -> AAG (K)
	  82 GAC (D 1.000) -> GAT (D)
	  84 CAG (Q 1.000) -> CAA (Q)
	  85 GAC (D 1.000) -> GAT (D)
	  86 GGC (G 0.943) -> GGA (G)
	  90 ATC (I 1.000) -> ATT (I)
	  91 CTC (L 0.324) -> AAC (N)
	  92 AAC (N 0.984) -> ACA (T)
	  98 ACA (T 0.845) -> ACG (T)
	  99 GGC (G 1.000) -> GGG (G)
	 102 CGG (R 0.393) -> ATG (M)
	 104 TTC (F 0.229) -> ATG (M)
	 106 AAC (N 0.841) -> AAT (N)
	 109 CTC (L 1.000) -> CTT (L)
	 110 ATC (V 0.287) -> GTG (V)
	 111 TTT (F 0.996) -> TAT (Y)
	 114 GAC (D 0.463) -> --- (-)
	 116 GAG (E 0.395) -> AAG (K)
	 117 TTC (F 0.598) -> TTT (F)
	 118 CAC (H 0.665) -> GAA (E)
	 120 AAC (N 0.746) -> AGC (S)
	 123 AAG (K 1.000) -> AAA (K)
	 125 ATC (I 0.982) -> TTC (F)
	 126 ACC (T 0.401) -> ATT (I)
	 127 CTT (L 0.606) -> TTA (L)
	 133 GCG (A 0.936) -> AGG (R)
	 134 AAC (N 0.568) -> AAA (K)
	 135 CGG (R 1.000) -> AGG (R)
	 136 GGC (G 0.993) -> GGA (G)
	 137 ATG (M 0.976) -> CTG (L)
	 138 GCG (A 1.000) -> GCC (A)
	 142 TCT (S 1.000) -> TCC (S)
	 144 GTG (V 0.861) -> CTG (L)
	 147 TAC (Y 1.000) -> TAT (Y)
	 148 GTG (V 0.972) -> GCG (A)
	 159 GTG (V 0.991) -> GTT (V)
	 162 GTT (V 0.484) -> ATT (I)
	 169 GCA (A 0.995) -> TCG (S)
	 176 CTG (L 0.587) -> ATA (I)
	 180 GCG (A 0.986) -> CCG (P)
	 181 GCG (A 0.973) -> GAG (E)
	 186 ATA (I 0.994) -> AGA (R)
	 187 ACC (T 0.510) -> GCT (A)
	 188 TCT (S 0.998) -> TTG (L)
	 189 GAG (E 1.000) -> GAA (E)
	 190 AGC (S 0.995) -> ACC (T)
	 193 AAC (N 1.000) -> AAT (N)
	 195 GCA (A 0.453) -> GTA (V)


Branch 3:   14..15 (n=18.5 s=19.5)

	   2 GCC (A 0.995) -> GCG (A) 1.000
	  21 GGT (G 0.636) -> GGC (G) 0.560
	  29 GGT (G 1.000) -> GGA (G) 1.000
	  34 TCG (S 0.284) -> TCA (S) 0.900
	  35 ACC (T 0.845) -> GCC (A) 0.974
	  36 TCT (S 0.876) -> ACC (T) 0.961
	  40 TGC (C 0.488) -> TGG (W) 0.963
	  42 AAG (K 0.482) -> ATG (M) 0.913
	  43 GCT (A 0.746) -> GCC (A) 0.854
	  48 GAG (E 0.984) -> GAA (E) 0.999
	  50 ACT (T 0.450) -> ACC (T) 0.728
	  51 CAT (H 0.825) -> CAC (H) 0.940
	  56 AAA (K 0.270) -> ACA (T) 0.199
	  58 GAC (D 0.448) -> GAT (D) 0.480
	  59 GTG (V 0.275) -> ATG (M) 0.578
	  61 GAC (D 0.218) -> GCC (A) 0.298
	  62 AAG (K 0.158) -> AGC (S) 0.156
	  63 ATC (I 0.431) -> ATA (I) 0.575
	  64 ATT (I 0.350) -> ACT (T) 0.482
	  69 GAT (D 0.220) -> GAG (E) 0.383
	  70 GGC (G 0.846) -> GAC (D) 0.965
	  73 GGA (G 0.327) -> GAC (D) 0.270
	  75 AAC (N 0.943) -> AAT (N) 0.928
	  80 ACC (T 1.000) -> ACA (T) 1.000
	  81 AAC (N 0.171) -> GAC (D) 0.281
	  83 TTG (L 0.999) -> CTG (L) 0.989
	  93 GTG (V 1.000) -> GTC (V) 1.000
	 102 CGG (R 0.393) -> CGA (R) 0.944
	 106 AAC (N 0.841) -> GAC (D) 0.959
	 107 CGC (R 1.000) -> CGA (R) 1.000
	 132 CAA (Q 0.730) -> CAG (Q) 0.695
	 134 AAC (N 0.568) -> ACC (T) 0.993
	 135 CGG (R 1.000) -> CGA (R) 1.000
	 198 CAG (Q 0.887) -> GCG (A) 0.977


Branch 4:   15..8  (E_electric)  (n=35.0 s=50.0)

	   1 GGA (G 0.990) -> --- (-)
	   2 GCG (A 1.000) -> GCA (A)
	   7 GAC (D 1.000) -> GAT (D)
	  10 ACA (T 1.000) -> ACG (T)
	  11 GAG (E 1.000) -> GAA (E)
	  16 CAA (Q 0.765) -> CAC (H)
	  21 GGC (G 0.560) -> GGA (G)
	  25 TGC (C 1.000) -> TGT (C)
	  26 AAG (K 1.000) -> AAA (K)
	  28 AGG (R 1.000) -> CGG (R)
	  29 GGA (G 1.000) -> GGG (G)
	  47 AGT (S 0.730) -> AGC (S)
	  48 GAA (E 0.999) -> GAG (E)
	  49 TTC (F 1.000) -> TTT (F)
	  50 ACC (T 0.728) -> AGC (S)
	  53 TAC (Y 0.987) -> TAT (Y)
	  56 ACA (T 0.199) -> ATT (I)
	  57 GAC (V 0.127) -> --- (-)
	  60 ACA (T 0.909) -> ACG (T)
	  61 GCC (A 0.298) -> GGC (G)
	  62 AGC (S 0.156) -> ATG (M)
	  63 ATA (I 0.575) -> GTT (V)
	  64 ACT (T 0.482) -> AAT (N)
	  69 GAG (E 0.383) -> CTG (L)
	  72 CTG (L 1.000) -> CTC (L)
	  73 GAC (D 0.270) -> AAC (N)
	  75 AAT (N 0.928) -> ATG (M)
	  77 AGT (S 1.000) -> AGC (S)
	  78 AAA (K 0.873) -> AAG (K)
	  80 ACA (T 1.000) -> ACG (T)
	  81 GAC (D 0.281) -> TTC (F)
	  92 AAC (N 1.000) -> AAT (N)
	  93 GTC (V 1.000) -> GTA (V)
	  95 TTC (F 0.732) -> TTG (L)
	  96 AAT (N 0.953) -> AAC (N)
	  97 GAC (D 1.000) -> GAT (D)
	 102 CGA (R 0.944) -> CGC (R)
	 104 TTC (F 0.517) -> TAC (Y)
	 105 TTC (F 1.000) -> TTT (F)
	 108 ACC (T 0.968) -> ACG (T)
	 110 ATC (I 0.479) -> ACC (T)
	 112 CCC (P 0.717) -> AAC (N)
	 113 AAC (N 0.989) -> TAC (Y)
	 114 GAC (D 0.438) -> --- (-)
	 118 CAC (H 0.981) -> CGC (R)
	 124 TCC (S 0.463) -> ACC (T)
	 128 AAC (N 0.528) -> AAT (N)
	 131 CCA (P 0.739) -> CCT (P)
	 132 CAG (Q 0.695) -> AAG (K)
	 134 ACC (T 0.993) -> ACT (T)
	 135 CGA (R 1.000) -> CGC (R)
	 137 ATG (M 0.987) -> ACG (T)
	 141 TTG (L 1.000) -> CTG (L)
	 142 TCT (S 1.000) -> TCG (S)
	 149 TCC (S 1.000) -> TCG (S)
	 151 ATC (I 1.000) -> ATT (I)
	 152 GGG (G 1.000) -> GGA (G)
	 155 TTG (L 0.999) -> CTC (L)
	 158 GTG (V 0.985) -> TTG (L)
	 162 GTT (V 0.833) -> GTC (V)
	 168 ATT (I 1.000) -> ATA (I)
	 170 GCA (A 1.000) -> GCC (A)
	 172 GGA (G 0.999) -> GGG (G)
	 174 GAA (E 1.000) -> GAG (E)
	 175 GCG (A 1.000) -> GCT (A)
	 177 AGA (R 0.997) -> AGG (R)
	 181 GCG (A 1.000) -> GCT (A)
	 187 ACC (T 0.515) -> GCC (A)
	 188 TCT (S 1.000) -> TCC (S)
	 194 TGT (C 1.000) -> TGC (C)
	 195 GCA (A 0.608) -> ACA (T)
	 197 GTA (V 1.000) -> GTG (V)
	 198 GCG (A 0.977) -> GCA (A)
	 199 GTG (V 1.000) -> GTA (V)


Branch 5:   15..2  (D_rerio)  (n=30.0 s=29.0)

	   6 GTG (V 1.000) -> GTC (V)
	   8 TCG (S 1.000) -> TCT (S)
	  13 GTC (V 1.000) -> GTG (V)
	  14 GTG (V 0.460) -> GCG (A)
	  15 GGC (G 1.000) -> GGA (G)
	  16 CAA (Q 0.765) -> AAA (K)
	  21 GGC (G 0.560) -> ACC (T)
	  24 TCC (S 1.000) -> TCT (S)
	  28 AGG (R 1.000) -> AGA (R)
	  32 CAG (Q 0.368) -> GTT (V)
	  34 TCA (S 0.900) -> TCC (S)
	  36 ACC (T 0.961) -> ACG (T)
	  45 GGG (G 0.999) -> GGC (G)
	  50 ACC (T 0.728) -> ACA (T)
	  54 AGT (S 0.784) -> ACT (T)
	  56 ACA (T 0.199) -> GCA (A)
	  57 GAC (V 0.127) -> --- (-)
	  58 GAT (D 0.480) -> GAA (E)
	  64 ACT (T 0.482) -> ACA (T)
	  66 GAA (E 0.794) -> GAG (E)
	  68 TTC (F 1.000) -> TTT (F)
	  69 GAG (E 0.383) -> GAA (E)
	  73 GAC (D 0.270) -> GCC (A)
	  79 AAC (N 0.446) -> AAA (K)
	  83 CTG (L 0.989) -> GTG (V)
	  87 TCC (S 1.000) -> TCA (S)
	  88 ATC (I 1.000) -> ATT (I)
	  98 ACA (T 0.952) -> ACC (T)
	 101 TAC (Y 0.990) -> TTT (F)
	 107 CGA (R 1.000) -> AGA (R)
	 108 ACC (T 0.968) -> ATC (I)
	 111 TTT (F 1.000) -> TTC (F)
	 114 GAC (D 0.438) -> --- (-)
	 115 TAC (Y 1.000) -> TAT (Y)
	 117 TTC (F 0.596) -> TAC (Y)
	 121 ATC (I 0.583) -> GCC (A)
	 122 AAC (N 0.828) -> ACA (T)
	 124 TCC (S 0.463) -> TTC (F)
	 127 CTT (L 0.588) -> ATC (I)
	 128 AAC (N 0.528) -> AGC (S)
	 129 GTG (V 1.000) -> GTA (V)
	 130 GTG (V 1.000) -> GTA (V)
	 131 CCA (P 0.739) -> GGA (G)
	 132 CAG (Q 0.695) -> CAT (H)
	 133 GCG (A 0.982) -> GCA (A)
	 150 ATC (I 1.000) -> ATT (I)
	 171 GCA (A 1.000) -> GCC (A)
	 180 GCG (A 0.987) -> GAG (E)
	 182 GAG (E 1.000) -> GAA (E)


Branch 6:   13..16 (n=69.8 s=45.2)

	   1 GGA (G 0.930) -> GGC (G) 0.916
	   2 GCC (A 0.514) -> GGC (G) 0.997
	   3 TGT (C 0.999) -> TGC (C) 1.000
	   7 GAC (D 0.993) -> GAT (D) 0.998
	   8 TCG (S 0.999) -> TCA (S) 1.000
	   9 GAC (D 0.510) -> GAG (E) 0.990
	  13 GTC (V 0.996) -> GTG (V) 1.000
	  14 GTC (V 0.205) -> GAC (D) 0.170
	  16 CAA (Q 0.592) -> CAT (Q) 0.416
	  17 GGC (G 0.266) -> GCC (A) 0.226
	  20 CTC (L 0.609) -> ATC (I) 0.992
	  27 ATG (M 0.546) -> AAG (K) 0.654
	  28 CGG (R 0.998) -> CGA (R) 1.000
	  30 GAA (E 0.996) -> GAG (E) 1.000
	  31 ATG (V 0.275) -> ACG (T) 0.993
	  32 CAG (Q 0.130) -> GAC (E) 0.160
	  34 AAG (T 0.131) -> AAA (K) 0.296
	  37 GTG (V 0.238) -> ACG (T) 0.557
	  38 GAC (E 0.501) -> GAG (E) 0.993
	  40 TGC (C 0.248) -> TTC (F) 0.625
	  43 GCC (A 0.248) -> GAA (E) 0.294
	  44 AAA (K 0.592) -> AAG (K) 0.609
	  46 GAG (V 0.122) -> ACG (T) 0.310
	  47 GAC (G 0.126) -> GAG (E) 0.281
	  48 GAG (E 0.985) -> GAA (E) 0.994
	  50 ACC (T 0.174) -> GTC (V) 0.174
	  53 TAC (Y 0.269) -> CTT (L) 0.761
	  54 AGT (S 0.252) -> CGC (R) 0.319
	  56 AAG (K 0.171) -> CAG (Q) 0.345
	  58 GAC (D 0.204) -> TAT (Y) 0.304
	  59 GTG (V 0.193) -> GCG (A) 0.229
	  60 ACA (T 0.219) -> CAG (Q) 0.152
	  61 GTG (V 0.156) -> CTG (L) 0.516
	  62 GAG (V 0.125) -> GTC (V) 0.166
	  64 ATT (I 0.145) -> GAG (V) 0.191
	  65 GAC (D 0.995) -> GAT (D) 1.000
	  69 GAG (E 0.135) -> GAA (A) 0.174
	  73 GAG (V 0.166) -> GTG (V) 0.230
	  75 AAC (N 0.920) -> AAT (N) 0.951
	  76 GGC (G 0.998) -> GGT (G) 1.000
	  77 AGT (S 0.998) -> AGC (S) 1.000
	  78 AAG (K 0.314) -> AGG (R) 0.339
	  79 AAC (N 0.178) -> CAC (H) 0.298
	  81 GAG (E 0.172) -> GAA (E) 0.392
	  86 GGC (V 0.397) -> GTG (V) 0.671
	  89 TAC (Y 0.254) -> TTC (F) 0.270
	  91 ATC (L 0.147) -> ACC (T) 0.266
	  95 TTC (F 0.268) -> TAC (Y) 0.436
	  96 AAC (N 0.510) -> GAC (D) 0.568
	  97 GAC (D 0.519) -> CAC (H) 0.951
	  98 ACA (T 0.332) -> GCG (A) 0.242
	 100 ACC (T 0.179) -> GAC (D) 0.199
	 104 TAC (V 0.086) -> CGC (R) 0.255
	 105 TTC (F 0.549) -> GTC (V) 0.992
	 110 GTC (V 0.189) -> CTC (L) 0.201
	 112 CCC (P 0.154) -> GAC (D) 0.232
	 116 GAG (E 0.165) -> GAC (D) 0.184
	 124 TCC (S 0.253) -> TTC (F) 0.230
	 126 AAC (N 0.149) -> CAC (H) 0.440
	 128 AAC (N 0.155) -> AAG (T) 0.195
	 131 CCA (P 0.312) -> GAC (D) 0.154
	 133 GCG (A 0.928) -> GCC (A) 0.947
	 134 AAC (N 0.766) -> AAT (N) 0.997
	 138 GCG (A 0.998) -> GCA (A) 1.000
	 141 TTG (L 0.552) -> GTG (V) 0.993
	 142 TCT (S 0.999) -> TCA (S) 1.000
	 144 GTC (V 0.551) -> ATC (I) 0.992
	 148 GTG (V 0.982) -> GTC (V) 1.000
	 149 TTC (F 0.297) -> CTC (L) 0.994
	 150 ATC (I 0.997) -> ATT (I) 1.000
	 151 ATC (V 0.520) -> GTG (V) 0.995
	 152 GGG (G 0.510) -> GTG (V) 0.995
	 154 AAG (K 0.307) -> ACC (T) 0.997
	 155 TTA (L 0.617) -> ATA (I) 0.994
	 159 GTG (V 0.590) -> GCG (A) 0.827
	 162 ATT (V 0.351) -> ATC (I) 0.379
	 169 GCG (A 0.995) -> GCT (A) 1.000
	 171 GCA (A 0.998) -> GCG (A) 1.000
	 177 AGA (R 0.660) -> CAG (Q) 0.622
	 179 AGC (N 0.505) -> AAC (N) 0.994
	 180 GCG (A 0.990) -> GCC (A) 1.000
	 182 GAG (E 0.963) -> GAA (E) 0.932
	 183 TAT (Y 0.999) -> TAC (Y) 1.000
	 185 GCT (A 0.998) -> GCC (A) 1.000
	 187 ACC (T 0.750) -> ACA (T) 0.998
	 189 GAG (E 0.996) -> GAA (E) 1.000
	 190 AGC (S 0.996) -> AGT (S) 1.000
	 196 GGT (G 0.999) -> GGC (G) 1.000
	 199 GTG (V 0.954) -> GTA (V) 0.917
	 200 GCA (A 0.978) -> GCG (A) 0.959


Branch 7:   16..17 (n=29.5 s=21.5)

	  12 GCT (A 1.000) -> GCC (A) 1.000
	  13 GTG (V 1.000) -> GTC (V) 1.000
	  14 GAC (D 0.170) -> TAC (Y) 0.187
	  17 GCC (A 0.226) -> GAG (E) 0.470
	  18 TTC (F 1.000) -> TTT (F) 1.000
	  29 GGT (G 0.980) -> GGA (G) 1.000
	  30 GAG (E 1.000) -> GAA (E) 1.000
	  43 GAA (E 0.294) -> GGA (G) 0.347
	  45 GGG (G 0.955) -> GCG (A) 0.953
	  46 ACG (T 0.310) -> ATG (T) 0.166
	  50 GTC (V 0.174) -> GAC (D) 0.141
	  51 CAG (Q 0.346) -> CTG (L) 0.395
	  52 ATC (I 1.000) -> ATA (I) 1.000
	  54 CGC (R 0.319) -> AAC (N) 0.107
	  55 TAT (Y 1.000) -> TAC (Y) 1.000
	  62 GTC (V 0.166) -> AAC (N) 0.143
	  64 GAG (V 0.191) -> GTG (V) 0.277
	  69 GAA (A 0.174) -> ACA (T) 0.408
	  73 GTG (V 0.230) -> ATG (K) 0.179
	  76 GGT (G 1.000) -> GGG (G) 1.000
	  78 AGG (R 0.339) -> AGT (S) 0.471
	  87 TCC (S 1.000) -> TCT (S) 1.000
	  89 TTC (F 0.270) -> GTC (V) 0.184
	 108 ACC (T 0.974) -> ACG (T) 0.981
	 110 CTC (L 0.201) -> ATC (V) 0.221
	 112 GAC (D 0.232) -> GAT (D) 0.342
	 115 TAC (Y 0.942) -> CAC (H) 0.960
	 127 CTT (L 0.630) -> GTT (V) 0.463
	 128 AAG (T 0.195) -> ACA (T) 0.590
	 133 GCC (A 0.947) -> GCG (A) 0.926
	 137 ATG (M 0.945) -> GTG (V) 0.968
	 138 GCA (A 1.000) -> GCC (A) 1.000
	 159 GCG (A 0.827) -> GCC (A) 0.817
	 169 GCT (A 1.000) -> GCC (A) 1.000
	 171 GCG (A 1.000) -> GCC (A) 1.000
	 177 CAG (Q 0.622) -> CTG (L) 0.926
	 180 GCC (A 1.000) -> GCT (A) 1.000
	 182 GAA (E 0.932) -> GAC (D) 0.916
	 185 GCC (A 1.000) -> GCA (A) 1.000
	 187 ACA (T 0.998) -> ACC (T) 1.000
	 195 ACA (T 0.335) -> CTA (L) 0.582
	 196 GGC (G 1.000) -> GGA (G) 1.000
	 199 GTA (V 0.917) -> GCA (A) 0.964
	 200 GCG (A 0.959) -> CAG (Q) 0.967


Branch 8:   17..9  (B_bufo)  (n=31.5 s=32.5)

	   1 GGC (G 0.369) -> TCC (S)
	   8 TCA (S 0.994) -> CCC (P)
	  17 GAG (E 0.470) -> GAA (E)
	  22 TGC (C 1.000) -> TGT (C)
	  23 ATC (I 1.000) -> ATT (I)
	  32 GAC (D 0.158) -> GTC (V)
	  40 TTC (F 0.794) -> TTT (F)
	  41 TTC (F 1.000) -> TTT (F)
	  42 AGG (R 0.626) -> AAA (K)
	  44 AAG (K 0.575) -> GAC (D)
	  45 GCG (A 0.953) -> ACA (T)
	  48 GAA (E 0.968) -> AAA (K)
	  54 AAC (N 0.107) -> ATG (M)
	  57 GAC (V 0.142) -> --- (-)
	  59 GCG (A 0.250) -> CCG (P)
	  62 AAC (N 0.143) -> AGC (S)
	  63 ATC (V 0.342) -> GTC (V)
	  64 GTG (V 0.277) -> GTA (V)
	  66 GAG (E 0.310) -> GAC (D)
	  70 GGC (G 1.000) -> GGG (G)
	  71 CGC (R 1.000) -> CGG (R)
	  73 ATG (K 0.179) -> AAA (K)
	  80 ACC (T 0.991) -> TCC (S)
	  86 GTG (V 0.655) -> ATG (M)
	  88 ATC (I 0.984) -> GTC (V)
	 100 GAC (D 0.159) -> ACC (T)
	 109 CTC (L 1.000) -> CTT (L)
	 113 AAC (N 0.962) -> AGC (S)
	 114 GAC (D 0.571) -> --- (-)
	 122 AAC (N 0.455) -> ACC (T)
	 123 AAG (K 1.000) -> AAA (K)
	 125 ATC (I 0.990) -> ATT (I)
	 126 CAC (H 0.343) -> GAT (D)
	 127 GTT (V 0.463) -> GTG (V)
	 129 GTG (V 1.000) -> GTA (V)
	 133 GCG (A 0.926) -> GGG (G)
	 135 CGG (R 1.000) -> AGA (R)
	 136 GAC (D 0.999) -> GAT (D)
	 137 GTG (V 0.968) -> GTC (V)
	 139 TCC (S 1.000) -> TCT (S)
	 150 ATT (I 1.000) -> ATC (I)
	 153 CTG (L 1.000) -> CTC (L)
	 159 GCC (A 0.817) -> GTC (V)
	 160 GAG (E 1.000) -> GAA (E)
	 165 TAC (Y 1.000) -> TAT (Y)
	 166 AGG (R 1.000) -> CGG (R)
	 176 GTG (V 0.863) -> GTT (V)
	 181 TCG (S 1.000) -> TCA (S)
	 182 GAC (D 0.916) -> GAT (D)
	 183 TAC (Y 1.000) -> TAT (Y)
	 193 AAC (N 1.000) -> AAT (N)
	 199 GCA (A 0.964) -> CCA (P)


Branch 9:   17..3  (X_tropical)  (n=68.7 s=75.3)

	   1 GGC (G 0.369) -> --- (-)
	   2 GGC (G 1.000) -> GGG (G)
	   3 TGC (C 1.000) -> TGT (C)
	   7 GAT (D 0.983) -> GAG (E)
	  10 ACA (T 1.000) -> ACG (T)
	  11 GAG (E 1.000) -> GAA (E)
	  12 GCC (A 1.000) -> GCT (A)
	  13 GTC (V 1.000) -> GTG (V)
	  14 TAC (Y 0.187) -> GTG (V)
	  15 GGG (G 1.000) -> GGA (G)
	  16 CAT (H 0.734) -> CGT (R)
	  19 AAA (K 1.000) -> AAG (K)
	  24 TCC (S 1.000) -> TCG (S)
	  25 TGC (C 1.000) -> TGT (C)
	  27 AAG (K 0.982) -> AAA (K)
	  28 CGA (R 1.000) -> AGA (R)
	  30 GAA (E 1.000) -> GAG (E)
	  31 ACG (T 1.000) -> ACC (T)
	  32 GAC (D 0.158) -> AAA (K)
	  33 GCC (A 1.000) -> GCG (A)
	  34 AAA (K 0.420) -> ATT (I)
	  37 ACG (T 0.500) -> GTA (V)
	  38 GAG (E 0.999) -> GAA (E)
	  43 GGA (G 0.347) -> GCC (A)
	  44 AAG (K 0.575) -> AAA (K)
	  46 ATG (T 0.166) -> GAC (D)
	  47 GAG (E 0.359) -> GAT (D)
	  48 GAA (E 0.968) -> GCA (A)
	  49 TTT (F 1.000) -> TTC (F)
	  50 GAC (D 0.141) -> AGA (R)
	  51 CTG (L 0.395) -> GTG (V)
	  53 CTT (L 0.747) -> TAT (Y)
	  54 AAC (N 0.107) -> TAC (Y)
	  57 GAC (V 0.142) -> --- (-)
	  58 TAT (Y 0.389) -> AAA (K)
	  59 GCG (A 0.250) -> GAT (D)
	  60 CAG (Q 0.225) -> GCC (A)
	  61 CTG (L 0.565) -> CCA (P)
	  62 AAC (N 0.143) -> GAT (D)
	  64 GTG (V 0.277) -> AAG (K)
	  68 TTT (F 0.998) -> TAC (Y)
	  69 ACA (T 0.408) -> TCT (S)
	  72 CTG (L 0.999) -> CTC (L)
	  73 ATG (K 0.179) -> TTG (L)
	  75 AAT (N 0.945) -> AGC (S)
	  78 AGT (S 0.471) -> AAC (N)
	  80 ACC (T 0.991) -> ACG (T)
	  83 TTG (L 1.000) -> CTA (L)
	  87 TCT (S 1.000) -> TCG (S)
	  88 ATC (I 0.984) -> ATA (I)
	  89 GTC (V 0.184) -> CAG (Q)
	  91 ACC (T 0.492) -> ACG (T)
	  92 AAC (N 1.000) -> AAT (N)
	  93 GTG (V 1.000) -> GTC (V)
	  95 TAC (Y 0.488) -> GAG (E)
	  96 GAC (D 0.724) -> GAA (E)
	  97 CAC (H 0.949) -> GAC (D)
	  98 GCG (A 0.355) -> GAA (E)
	  99 GGG (G 1.000) -> GGA (G)
	 100 GAC (D 0.159) -> GAA (E)
	 103 TGC (C 1.000) -> TGT (C)
	 104 CGC (R 0.322) -> AAG (K)
	 107 CGC (R 1.000) -> CGA (R)
	 108 ACG (T 0.981) -> ACC (T)
	 110 ATC (V 0.221) -> GAG (E)
	 112 GAT (D 0.342) -> GAG (E)
	 114 GAC (D 0.571) -> --- (-)
	 116 GAC (D 0.263) -> TAC (Y)
	 117 TAC (Y 0.999) -> TAT (Y)
	 119 ACC (T 0.919) -> ATC (I)
	 122 AAC (N 0.455) -> AGC (S)
	 124 TTC (F 0.579) -> TTT (F)
	 125 ATC (I 0.990) -> GTC (V)
	 126 CAC (H 0.343) -> CAG (Q)
	 127 GTT (V 0.463) -> GTC (V)
	 128 ACA (T 0.590) -> ACG (T)
	 130 GTG (V 1.000) -> GTT (V)
	 131 GAC (D 0.168) -> CCC (P)
	 133 GCG (A 0.926) -> GCC (A)
	 137 GTG (V 0.968) -> GTC (V)
	 138 GCC (A 1.000) -> GCT (A)
	 140 ATC (I 1.000) -> ATA (I)
	 142 TCA (S 1.000) -> TCG (S)
	 144 ATC (I 0.999) -> ATT (I)
	 147 TAC (Y 1.000) -> TAT (Y)
	 152 GTG (V 1.000) -> GTC (V)
	 153 CTG (L 1.000) -> TTG (L)
	 154 ACC (T 1.000) -> ACA (T)
	 159 GCC (A 0.817) -> GCA (A)
	 162 ATC (V 0.391) -> GTA (V)
	 164 TGC (C 1.000) -> TGT (C)
	 168 ATT (I 1.000) -> ATA (I)
	 169 GCC (A 1.000) -> GCG (A)
	 171 GCC (A 1.000) -> GCG (A)
	 173 GAG (E 1.000) -> GAA (E)
	 175 GCG (A 0.988) -> ACA (T)
	 178 GAG (E 1.000) -> GAA (E)
	 179 AAC (N 1.000) -> AAT (N)
	 180 GCT (A 1.000) -> GCG (A)
	 187 ACC (T 1.000) -> ACG (T)
	 190 AGT (S 0.998) -> ACT (T)
	 195 CTA (L 0.582) -> TTG (L)
	 196 GGA (G 1.000) -> GGC (G)
	 198 CAG (Q 1.000) -> CAA (Q)
	 199 GCA (A 0.964) -> GCT (A)


Branch 10:   16..18 (n=26.0 s=26.0)

	   1 GGC (G 0.916) -> GGG (G) 0.963
	  10 ACA (T 1.000) -> ACC (T) 1.000
	  14 GAC (D 0.170) -> GAT (D) 0.233
	  16 CAT (Q 0.416) -> CAG (Q) 0.489
	  17 GCC (A 0.226) -> ACT (T) 0.781
	  27 AAG (K 0.654) -> AGG (R) 0.612
	  28 CGA (R 1.000) -> CGC (R) 1.000
	  29 GGT (G 0.980) -> AGT (S) 0.995
	  31 ACG (T 0.993) -> ACC (T) 1.000
	  34 AAA (K 0.296) -> GAA (E) 0.629
	  37 ACG (T 0.557) -> ACT (T) 0.850
	  43 GAA (E 0.294) -> CAA (Q) 0.473
	  46 ACG (T 0.310) -> ACC (T) 0.680
	  48 GAA (E 0.994) -> GAG (E) 0.999
	  51 CAG (Q 0.346) -> AAG (K) 0.366
	  56 CAG (Q 0.345) -> GAG (E) 0.443
	  59 GCG (A 0.229) -> GTG (V) 0.259
	  60 CAG (Q 0.152) -> AAG (K) 0.206
	  62 GTC (V 0.166) -> GTG (V) 0.253
	  63 ATC (V 0.284) -> ATA (I) 0.285
	  64 GAG (V 0.191) -> GAC (D) 0.208
	  72 CTG (L 0.983) -> GTG (V) 0.741
	  79 CAC (H 0.298) -> GAC (D) 0.205
	  85 GAC (D 1.000) -> GAT (D) 1.000
	  86 GTG (V 0.671) -> CTG (L) 0.880
	  91 ACC (T 0.266) -> ATC (L) 0.199
	  95 TAC (Y 0.436) -> TAT (Y) 0.483
	  98 GCG (A 0.242) -> ACG (T) 0.227
	 113 AAC (N 0.996) -> AAT (N) 0.999
	 120 AAC (N 0.735) -> AGC (S) 0.394
	 124 TTC (F 0.230) -> ACC (T) 0.303
	 128 AAG (T 0.195) -> GAG (E) 0.289
	 134 AAT (N 0.997) -> AAC (N) 0.999
	 136 GAC (D 0.994) -> GAT (D) 1.000
	 142 TCA (S 1.000) -> TCT (S) 1.000
	 166 AGG (R 0.977) -> AAG (K) 0.772
	 172 GGG (G 0.924) -> ACG (T) 0.973
	 174 GAG (E 0.967) -> GCA (A) 0.996
	 175 GCG (A 0.999) -> GCT (A) 1.000
	 176 GTG (V 0.760) -> GCA (A) 0.946
	 177 CAG (Q 0.622) -> CAA (Q) 0.991
	 179 AAC (N 0.994) -> AAT (N) 0.999
	 184 TTA (L 1.000) -> TTG (L) 1.000
	 186 ATA (I 1.000) -> ATC (I) 1.000
	 192 GAC (D 0.914) -> GAA (E) 0.985
	 196 GGC (G 1.000) -> GGG (G) 1.000
	 200 GCG (A 0.959) -> GCT (A) 0.999


Branch 11:   18..19 (n=37.8 s=34.2)

	   8 TCA (S 1.000) -> TCG (S) 1.000
	  14 GAT (D 0.233) -> TAT (Y) 0.994
	  16 CAG (Q 0.489) -> ATG (M) 0.944
	  17 ACT (T 0.781) -> ACC (T) 0.990
	  21 CGG (R 0.926) -> CTG (L) 0.994
	  27 AGG (R 0.612) -> CGT (R) 1.000
	  32 GAC (D 0.247) -> AAC (N) 0.579
	  36 TTT (F 0.990) -> TTC (F) 0.999
	  37 ACT (T 0.850) -> ACG (T) 0.992
	  40 TTC (F 0.570) -> ACC (T) 0.972
	  42 AGG (R 0.695) -> CGC (R) 0.998
	  43 CAA (Q 0.473) -> CAG (Q) 0.995
	  46 ACC (T 0.680) -> ACT (T) 0.996
	  48 GAG (E 0.999) -> GAA (E) 1.000
	  53 CTT (L 0.991) -> CTA (L) 1.000
	  57 GAC (V 0.185) -> AAT (N) 0.984
	  58 TAT (D 0.283) -> GAG (E) 0.949
	  60 AAG (K 0.206) -> CTG (L) 0.944
	  61 CTG (L 0.577) -> CAG (Q) 0.992
	  62 GTG (V 0.253) -> CTG (L) 0.993
	  63 ATA (I 0.285) -> GAG (E) 0.941
	  64 GAC (D 0.208) -> GAA (E) 0.930
	  69 GAA (E 0.559) -> GAG (E) 0.963
	  78 AGG (R 0.530) -> CGG (R) 0.997
	  79 GAC (D 0.205) -> GGC (G) 0.965
	  81 GAA (E 0.368) -> AAA (K) 0.962
	  83 TTG (L 1.000) -> CTG (L) 1.000
	  91 ATC (L 0.199) -> ACC (T) 0.970
	  92 AAC (N 1.000) -> AAT (N) 1.000
	  93 GTG (V 1.000) -> GTC (V) 1.000
	  95 TAT (Y 0.483) -> TAC (Y) 0.986
	  96 GAC (D 0.577) -> AAC (N) 0.979
	  98 ACG (T 0.227) -> TCG (S) 0.991
	  99 GGG (G 1.000) -> GGC (G) 1.000
	 102 ATG (V 0.214) -> GAG (E) 0.942
	 104 CGC (S 0.255) -> CAC (H) 0.979
	 106 AAC (N 0.977) -> TAC (Y) 0.999
	 108 ACC (T 0.960) -> CTC (L) 0.998
	 110 CTC (L 0.385) -> TTC (F) 0.977
	 112 GAC (A 0.293) -> GAA (E) 0.502
	 116 GAC (D 0.155) -> GAG (E) 0.943
	 117 TAC (Y 0.940) -> CAC (H) 0.999
	 122 AAC (N 0.815) -> GTC (V) 0.985
	 124 ACC (T 0.303) -> AAG (K) 0.957
	 135 CGG (R 1.000) -> AGA (R) 1.000
	 148 GTC (V 1.000) -> GTG (V) 1.000
	 153 CTG (L 1.000) -> TTG (L) 1.000
	 157 CTG (L 1.000) -> CTT (L) 1.000
	 159 GCG (A 0.998) -> GCA (A) 1.000
	 162 ATC (I 0.423) -> ATT (V) 0.442
	 170 GCA (A 1.000) -> GCT (A) 1.000
	 171 GCG (A 1.000) -> GCC (A) 1.000
	 174 GCA (A 0.996) -> GCT (A) 0.984
	 184 TTG (L 1.000) -> CTG (L) 1.000
	 190 AGT (S 1.000) -> AGC (S) 1.000
	 196 GGG (G 1.000) -> GGC (G) 1.000
	 197 GTG (V 1.000) -> GTC (V) 1.000
	 199 GTA (V 0.998) -> GTG (V) 1.000


Branch 12:   19..11 (M_musculus)  (n= 6.5 s=25.5)

	   8 TCG (S 1.000) -> TCC (S)
	   9 GAG (E 0.961) -> GAT (D)
	  25 TGC (C 1.000) -> TGT (C)
	  28 CGC (R 1.000) -> CGT (R)
	  32 AAC (N 0.579) -> ACC (T)
	  46 ACT (T 0.996) -> ACA (T)
	  71 CGC (R 1.000) -> CGA (R)
	  75 AAT (N 0.997) -> AAC (N)
	  77 AGC (S 1.000) -> AGT (S)
	  81 AAA (K 0.962) -> AAG (K)
	  85 GAT (D 1.000) -> GAC (D)
	  92 AAT (N 1.000) -> AAC (N)
	  98 TCG (S 0.991) -> TCT (S)
	 102 GAG (E 0.942) -> GAA (E)
	 103 TGC (C 1.000) -> TGT (C)
	 107 CGC (R 1.000) -> CGT (R)
	 112 GAA (E 0.502) -> GAT (D)
	 114 GAC (D 0.601) -> --- (-)
	 115 TAC (Y 1.000) -> TAT (Y)
	 127 CTT (L 0.760) -> CTG (L)
	 132 AAA (K 0.998) -> AAG (K)
	 142 TCT (S 1.000) -> TCA (S)
	 162 ATT (V 0.442) -> GTG (V)
	 171 GCC (A 1.000) -> GCT (A)
	 179 AAT (N 1.000) -> AAC (N)
	 181 TCG (S 1.000) -> TCA (S)
	 186 ATC (I 1.000) -> ATT (I)
	 188 TCT (S 1.000) -> TCC (S)
	 189 GAA (E 1.000) -> GAG (E)
	 194 TGC (C 1.000) -> TGT (C)


Branch 13:   19..6  (H_sapiens)  (n= 4.0 s=31.0)

	   7 GAT (D 1.000) -> GAC (D)
	  12 GCT (A 1.000) -> GCC (A)
	  20 ATC (I 1.000) -> ATT (I)
	  21 CTG (L 0.994) -> CTT (L)
	  27 CGT (R 1.000) -> CGC (R)
	  29 AGT (S 1.000) -> AGC (S)
	  33 GCC (A 1.000) -> GCT (A)
	  34 GAA (E 0.969) -> GAG (E)
	  37 ACG (T 0.992) -> ACC (T)
	  45 GGG (G 1.000) -> GGC (G)
	  48 GAA (E 1.000) -> GAG (E)
	  53 CTA (L 1.000) -> CTG (L)
	  60 CTG (L 0.944) -> TTG (L)
	  64 GAA (E 0.930) -> GAG (E)
	  68 TTT (F 1.000) -> TTC (F)
	  76 GGT (G 1.000) -> GGC (G)
	  87 TCC (S 1.000) -> TCT (S)
	 108 CTC (L 0.998) -> CTG (L)
	 111 TTT (F 1.000) -> TTC (F)
	 113 AAT (N 1.000) -> AAC (N)
	 114 GAC (D 0.601) -> --- (-)
	 127 CTT (L 0.760) -> ATT (I)
	 129 GTG (V 1.000) -> GTA (V)
	 136 GAT (D 1.000) -> GAC (D)
	 147 TAC (Y 1.000) -> TAT (Y)
	 157 CTT (L 1.000) -> CTC (L)
	 168 ATT (I 1.000) -> ATC (I)
	 170 GCT (A 1.000) -> GCC (A)
	 174 GCT (A 0.984) -> ACT (T)
	 177 CAA (Q 1.000) -> CAG (Q)
	 187 ACA (T 1.000) -> ACC (T)
	 192 GAA (E 1.000) -> GAG (E)
	 195 ACA (T 0.997) -> ACG (T)
	 200 GCT (A 1.000) -> GCC (A)


Branch 14:   18..20 (n=27.5 s=24.5)

	   1 GGG (G 0.963) -> GGT (G) 0.966
	   9 GAG (E 0.996) -> GAA (E) 0.999
	  14 GAT (D 0.233) -> GTT (V) 0.339
	  15 GGG (G 1.000) -> GGC (G) 1.000
	  19 AAA (K 1.000) -> AAG (K) 1.000
	  24 TCC (S 1.000) -> TCA (S) 1.000
	  30 GAG (E 1.000) -> GAA (E) 1.000
	  31 ACC (T 1.000) -> ACA (T) 1.000
	  35 ACC (T 0.917) -> GCC (A) 0.920
	  38 GAG (E 0.999) -> GAA (E) 0.999
	  44 AAG (K 0.628) -> GAG (E) 0.600
	  47 GAG (E 0.343) -> GAC (E) 0.244
	  56 GAG (E 0.443) -> GAT (D) 0.503
	  57 GAC (V 0.185) -> GTC (V) 0.397
	  59 GTG (V 0.259) -> GAT (A) 0.236
	  61 CTG (L 0.577) -> CTC (L) 0.725
	  64 GAC (D 0.208) -> TAC (Y) 0.239
	  66 GAG (A 0.248) -> CCT (P) 0.352
	  71 CGC (R 0.993) -> CTA (L) 0.980
	  77 AGC (S 0.988) -> ACC (T) 0.951
	  79 GAC (D 0.205) -> CAC (N) 0.222
	  80 ACC (T 1.000) -> ACT (T) 0.999
	  81 GAA (E 0.368) -> GCA (A) 0.493
	  82 GAC (D 1.000) -> GAT (D) 1.000
	  88 ATC (I 1.000) -> ATT (I) 0.999
	  91 ATC (L 0.199) -> CTG (L) 0.522
	  95 TAT (Y 0.483) -> TTT (F) 0.532
	  98 ACG (T 0.227) -> AAG (K) 0.253
	 100 GAC (D 0.381) -> GAG (D) 0.390
	 104 CGC (S 0.255) -> AGT (S) 0.534
	 108 ACC (T 0.960) -> ACA (T) 0.979
	 110 CTC (L 0.385) -> CTT (L) 0.509
	 112 GAC (A 0.293) -> GCC (A) 0.514
	 116 GAC (D 0.155) -> ACC (T) 0.232
	 119 ACC (T 0.892) -> ATC (I) 0.898
	 120 AGC (S 0.394) -> ATC (I) 0.353
	 128 GAG (E 0.289) -> GAT (D) 0.390
	 131 GAC (D 0.330) -> GAA (E) 0.359
	 140 ATC (I 1.000) -> ATT (I) 1.000
	 151 GTG (V 1.000) -> GTT (V) 1.000
	 152 GTG (V 1.000) -> GTC (V) 0.999
	 155 ATA (I 1.000) -> ATC (I) 0.999
	 168 ATT (I 1.000) -> ATC (I) 0.999
	 172 ACG (T 0.973) -> ACA (T) 0.988
	 181 TCG (S 1.000) -> TCC (S) 1.000


Branch 15:   20..21 (n= 8.0 s=16.0)

	  10 ACC (T 1.000) -> ACG (T) 1.000
	  13 GTG (V 1.000) -> GTA (V) 1.000
	  27 AGG (R 0.594) -> AAG (K) 0.984
	  32 GAC (D 0.327) -> GAT (E) 0.493
	  34 GAA (E 0.705) -> GAG (E) 0.881
	  42 AGG (R 0.658) -> AAG (K) 0.959
	  47 GAC (E 0.244) -> AAC (N) 0.269
	  52 ATC (I 1.000) -> ATT (I) 1.000
	  62 GTG (V 0.260) -> GTT (V) 0.292
	  70 GGC (G 0.918) -> GAC (D) 0.982
	  78 AGG (R 0.411) -> AAG (K) 0.883
	  79 CAC (N 0.222) -> AAC (N) 0.364
	  86 CTG (L 0.874) -> CTC (L) 0.860
	  98 AAG (K 0.253) -> AAA (K) 0.516
	 102 ATG (M 0.259) -> ATC (I) 0.476
	 114 GAC (D 0.778) -> GAT (D) 0.879
	 120 ATC (I 0.353) -> ATG (M) 0.973
	 130 GTG (V 1.000) -> GTC (V) 1.000
	 134 AAC (N 0.998) -> AAT (N) 1.000
	 141 GTG (V 1.000) -> GTC (V) 1.000
	 143 GAG (E 1.000) -> GAA (E) 1.000
	 158 GTG (V 0.999) -> GTA (V) 1.000
	 178 GAG (E 0.999) -> GAA (E) 1.000
	 188 TCT (S 1.000) -> TCG (S) 1.000


Branch 16:   21..22 (n=10.0 s= 9.0)

	  21 CGG (R 0.997) -> CGT (R) 1.000
	  34 GAG (E 0.881) -> GAA (E) 0.992
	  42 AAG (K 0.959) -> AAA (K) 1.000
	  43 CAA (Q 0.498) -> GAA (E) 0.993
	  49 TTT (F 0.993) -> TTG (L) 0.991
	  70 GAC (D 0.982) -> GAT (D) 1.000
	  80 ACT (T 0.988) -> ATT (I) 0.999
	  86 CTC (L 0.860) -> GTC (V) 0.994
	  94 ACC (T 1.000) -> ACT (T) 1.000
	  96 GAC (D 0.736) -> GAA (E) 0.998
	 102 ATC (I 0.476) -> ATG (I) 0.499
	 110 CTT (L 0.637) -> CAT (H) 0.998
	 111 TTT (F 0.996) -> TAT (Y) 0.998
	 115 TAC (Y 0.986) -> TTC (F) 0.999
	 116 ACC (T 0.420) -> TCC (S) 0.995
	 139 TCC (S 1.000) -> TCT (S) 1.000
	 142 TCT (S 1.000) -> TCC (S) 1.000
	 163 TAC (Y 1.000) -> TAT (Y) 1.000
	 176 GCA (A 0.993) -> GCT (A) 1.000


Branch 17:   22..7  (P_textilis)  (n= 6.0 s= 9.0)

	   1 GGT (G 0.992) -> --- (-)
	  17 ACT (T 0.924) -> TCT (S)
	  23 ATC (I 1.000) -> ATT (I)
	  24 TCA (S 1.000) -> TCG (S)
	  33 GCC (A 1.000) -> GCG (A)
	  35 GCC (A 1.000) -> GCA (A)
	  45 GGG (G 1.000) -> GGC (G)
	  49 TTG (L 0.991) -> ATG (M)
	  64 TAC (Y 0.994) -> TAT (Y)
	  73 GTG (V 0.426) -> GAG (E)
	  79 AAC (N 0.743) -> ATC (I)
	 106 AAC (N 1.000) -> AAT (N)
	 123 AAG (K 1.000) -> AAA (K)
	 181 TCC (S 1.000) -> TCG (S)


Branch 18:   22..23 (n=17.8 s=11.2)

	   8 TCA (S 1.000) -> GCA (A) 1.000
	  10 ACG (T 1.000) -> ACA (T) 1.000
	  16 CAG (Q 0.737) -> CAT (H) 1.000
	  22 TGC (C 1.000) -> TGT (C) 1.000
	  32 GAT (D 0.550) -> GAG (E) 1.000
	  34 GAA (E 0.992) -> GAG (E) 1.000
	  44 GAG (E 0.993) -> GAA (E) 1.000
	  47 AAC (N 0.847) -> ACC (T) 1.000
	  48 GAG (E 1.000) -> GAA (E) 1.000
	  57 GTC (V 0.800) -> TTC (F) 1.000
	  62 GTT (V 0.510) -> TCT (S) 1.000
	  73 GTG (V 0.426) -> ATG (M) 1.000
	  95 TTT (F 0.759) -> GAA (E) 1.000
	  98 AAA (K 0.807) -> AGA (R) 1.000
	 102 ATG (I 0.499) -> ATC (I) 1.000
	 108 ACA (T 1.000) -> ACC (T) 1.000
	 114 GAT (D 0.898) -> GAG (E) 1.000
	 119 ATC (I 1.000) -> ATA (I) 1.000
	 127 CTT (L 0.999) -> CTG (L) 1.000
	 128 GAT (D 0.712) -> TCT (S) 1.000
	 130 GTC (V 1.000) -> GTT (V) 1.000
	 131 GAA (E 0.505) -> CAT (H) 1.000
	 150 ATT (I 1.000) -> ATC (I) 1.000
	 169 GCT (A 1.000) -> GCC (A) 1.000


Branch 19:   23..4  (T_elegans)  (n= 1.0 s= 4.0)

	  14 GTT (V 1.000) -> GTC (V)
	  16 CAT (H 1.000) -> CAC (H)
	  49 TTG (L 1.000) -> CTG (L)
	 114 GAG (E 1.000) -> GAA (E)
	 133 GCC (A 1.000) -> GGC (G)


Branch 20:   23..5  (T_sirtalis)  (n= 0.0 s= 0.0)


Branch 21:   21..12 (A_carol)  (n=42.3 s=59.7)

	   1 GGT (G 0.976) -> --- (-)
	   5 GAG (E 1.000) -> GAA (E)
	   6 GTG (V 1.000) -> GTA (V)
	   7 GAT (D 0.994) -> GAG (E)
	  10 ACG (T 1.000) -> ACC (T)
	  12 GCT (A 1.000) -> GCC (A)
	  13 GTA (V 1.000) -> GTG (V)
	  14 GTT (V 0.594) -> GCT (A)
	  15 GGC (G 1.000) -> GGT (G)
	  16 CAG (Q 0.593) -> GAA (E)
	  19 AAG (K 0.995) -> AGG (R)
	  20 ATC (I 1.000) -> ATT (I)
	  25 TGC (C 1.000) -> TGT (C)
	  30 GAA (E 1.000) -> GAG (E)
	  32 GAT (E 0.493) -> GAA (E)
	  36 TTT (F 0.997) -> TTC (F)
	  37 ACT (T 0.976) -> ACC (T)
	  38 GAA (E 0.993) -> GAC (D)
	  40 TTC (F 0.765) -> TAC (Y)
	  44 GAG (E 0.714) -> CAG (Q)
	  46 ACC (T 0.728) -> ATG (M)
	  47 AAC (N 0.269) -> GAA (E)
	  50 GTC (V 0.554) -> GAC (D)
	  51 AAG (K 0.435) -> CAT (H)
	  52 ATT (I 1.000) -> ATC (I)
	  53 CTT (L 0.999) -> CTC (L)
	  54 CGC (R 0.928) -> CAC (H)
	  55 TAT (Y 1.000) -> TAC (Y)
	  57 GTC (V 0.728) -> GTT (V)
	  58 TAT (Y 0.410) -> GAG (E)
	  59 GAT (D 0.366) -> ACT (T)
	  60 AAG (K 0.843) -> AAA (K)
	  62 GTT (V 0.292) -> AGA (R)
	  64 TAC (Y 0.469) -> TTG (L)
	  65 GAT (D 1.000) -> GAC (D)
	  71 CTA (L 1.000) -> CTG (L)
	  72 GTG (V 0.997) -> GTT (V)
	  73 GTG (V 0.396) -> GCC (A)
	  75 AAT (N 0.963) -> GAA (E)
	  76 GGT (G 1.000) -> GGC (G)
	  77 ACC (T 1.000) -> ACT (T)
	  78 AAG (K 0.883) -> AAA (K)
	  79 AAC (N 0.364) -> CAC (H)
	  85 GAT (D 0.993) -> GAG (E)
	  86 CTC (L 0.860) -> CTT (L)
	  89 TTC (F 0.830) -> TTG (L)
	  90 ATC (I 0.822) -> CTG (L)
	  91 CTG (L 0.947) -> CTT (L)
	  92 AAC (N 1.000) -> AAT (N)
	  97 CAC (H 0.998) -> CAG (Q)
	  98 AAA (K 0.516) -> GAG (E)
	  99 GGG (G 1.000) -> GGA (G)
	 100 GAG (E 0.485) -> GAT (D)
	 101 TAC (Y 1.000) -> TAT (Y)
	 112 GCC (A 0.875) -> GCA (A)
	 114 GAT (D 0.879) -> GAC (D)
	 115 TAC (Y 0.986) -> CAT (H)
	 116 ACC (T 0.420) -> ACA (T)
	 117 TAC (Y 0.944) -> CAC (H)
	 118 AAC (N 1.000) -> AAT (N)
	 119 ATC (I 0.983) -> GTC (V)
	 125 ATC (I 0.961) -> GTC (V)
	 127 CTT (L 0.882) -> ATT (I)
	 128 GAT (D 0.631) -> GAC (D)
	 130 GTC (V 1.000) -> GTA (V)
	 131 GAA (E 0.528) -> GAG (E)
	 133 GCC (A 0.993) -> GCA (A)
	 134 AAT (N 1.000) -> AAC (N)
	 136 GAT (D 1.000) -> GAC (D)
	 141 GTC (V 1.000) -> GTG (V)
	 143 GAA (E 1.000) -> GAG (E)
	 148 GTC (V 1.000) -> GTT (V)
	 149 CTC (L 1.000) -> CTT (L)
	 151 GTT (V 1.000) -> GTC (V)
	 154 ACC (T 1.000) -> ACT (T)
	 155 ATC (I 1.000) -> ATT (I)
	 158 GTA (V 1.000) -> GTG (V)
	 162 ATC (I 0.510) -> GTA (V)
	 168 ATC (I 1.000) -> ATT (I)
	 170 GCA (A 1.000) -> GCG (A)
	 171 GCG (A 1.000) -> GCA (A)
	 175 GCT (A 1.000) -> GCA (A)
	 178 GAA (E 1.000) -> GAG (E)
	 182 GAA (E 1.000) -> GAG (E)
	 188 TCG (S 1.000) -> TCA (S)
	 198 CAG (Q 1.000) -> CAA (Q)


Branch 22:   20..1  (G_gallus)  (n=128.6 s=88.4)

	   1 GGT (G 0.966) -> --- (-)
	   8 TCA (S 1.000) -> TCG (S)
	   9 GAA (E 0.999) -> GAG (E)
	  10 ACC (T 1.000) -> ACG (T)
	  14 GTT (V 0.339) -> CTG (L)
	  15 GGC (G 1.000) -> GGA (G)
	  16 CAG (Q 0.526) -> GCC (A)
	  17 ACT (T 0.860) -> CCA (P)
	  19 AAG (K 1.000) -> AAA (K)
	  20 ATC (I 0.998) -> CTG (L)
	  21 CGG (R 0.954) -> CTG (L)
	  24 TCA (S 1.000) -> GCC (A)
	  27 AGG (R 0.594) -> CGG (R)
	  30 GAA (E 1.000) -> GAG (E)
	  31 ACA (T 1.000) -> ACC (T)
	  32 GAC (D 0.327) -> CCC (P)
	  33 GCC (A 1.000) -> GCA (A)
	  34 GAA (E 0.705) -> GAG (E)
	  35 GCC (A 0.920) -> GCT (A)
	  36 TTT (F 0.990) -> GAG (E)
	  37 ACT (T 0.887) -> GGG (G)
	  38 GAA (E 0.999) -> GAG (E)
	  42 AGG (R 0.658) -> CGG (R)
	  43 CAA (Q 0.469) -> GCT (A)
	  45 GGG (G 1.000) -> GGA (G)
	  46 ACC (T 0.671) -> GCC (A)
	  47 GAC (E 0.244) -> CCC (P)
	  48 GAG (E 0.999) -> GAA (E)
	  49 TTT (F 1.000) -> TTC (F)
	  50 GTC (V 0.411) -> ACC (T)
	  54 CGC (R 0.903) -> CAC (H)
	  55 TAT (Y 1.000) -> TAC (Y)
	  56 GAT (D 0.503) -> ACC (T)
	  57 GTC (V 0.397) -> GCA (A)
	  58 TAT (Y 0.322) -> GAG (E)
	  59 GAT (A 0.236) -> GAG (E)
	  60 AAG (K 0.437) -> GGC (G)
	  61 CTC (L 0.725) -> GCC (A)
	  62 GTG (V 0.260) -> TGG (W)
	  63 ATA (I 0.522) -> GTG (V)
	  64 TAC (Y 0.239) -> GCC (A)
	  65 GAT (D 0.998) -> CCG (P)
	  66 CCT (P 0.352) -> GGC (G)
	  67 CGC (R 1.000) -> CCT (P)
	  68 TTT (F 1.000) -> TTC (F)
	  70 GGC (G 0.918) -> GGG (G)
	  71 CTA (L 0.980) -> CTG (L)
	  72 GTG (V 0.751) -> CTG (L)
	  73 GTG (V 0.377) -> TTC (F)
	  76 GGT (G 1.000) -> GGC (G)
	  77 ACC (T 0.951) -> TCC (S)
	  78 AGG (R 0.411) -> CGC (R)
	  79 CAC (N 0.222) -> GGC (G)
	  81 GCA (A 0.493) -> CGG (R)
	  82 GAT (D 1.000) -> GAC (D)
	  83 TTG (L 0.999) -> ATT (I)
	  85 GAT (D 0.999) -> GAC (D)
	  88 ATT (I 0.999) -> GTC (V)
	  89 TTC (F 0.690) -> CGT (R)
	  90 ATC (I 0.826) -> CTG (L)
	  91 CTG (L 0.522) -> TCG (S)
	  94 ACC (T 0.999) -> GGG (G)
	  95 TTT (F 0.532) -> CGG (R)
	  96 GAC (D 0.664) -> TCC (S)
	  98 AAG (K 0.253) -> GCC (A)
	 100 GAG (D 0.390) -> CTC (L)
	 102 ATG (M 0.259) -> GTC (V)
	 104 AGT (S 0.534) -> CGC (R)
	 105 GTC (V 0.999) -> CTG (L)
	 106 AAC (N 0.982) -> CGC (R)
	 107 CGC (R 1.000) -> CGG (R)
	 108 ACA (T 0.979) -> AAC (N)
	 110 CTT (L 0.509) -> ACC (T)
	 112 GCC (A 0.514) -> GAG (E)
	 113 AAT (N 0.998) -> GGC (G)
	 114 GAC (D 0.778) -> --- (-)
	 118 AAC (N 0.998) -> AGC (S)
	 119 ATC (I 0.898) -> CTG (L)
	 120 ATC (I 0.353) -> GCC (A)
	 121 GTC (V 0.928) -> CGC (R)
	 122 AAC (N 0.895) -> AAT (N)
	 124 ACC (T 0.510) -> AGC (S)
	 125 ATC (I 0.963) -> GTG (V)
	 126 CAC (H 0.833) -> AAG (K)
	 127 CTT (L 0.857) -> CTG (L)
	 128 GAT (D 0.390) -> GCC (A)
	 131 GAA (E 0.359) -> GAG (E)
	 132 AAA (K 0.983) -> AGC (S)
	 133 GCC (A 0.977) -> GAG (E)
	 134 AAC (N 0.998) -> CGC (R)
	 136 GAT (D 1.000) -> GAC (D)
	 137 ATG (M 0.999) -> CTG (L)
	 138 GCA (A 1.000) -> GCG (A)
	 139 TCC (S 0.999) -> AGC (S)
	 140 ATT (I 1.000) -> ATC (I)
	 142 TCT (S 1.000) -> TCG (S)
	 144 ATC (I 0.998) -> GTG (V)
	 145 ATG (M 1.000) -> CTG (L)
	 149 CTC (L 1.000) -> CTG (L)
	 150 ATT (I 1.000) -> ATC (I)
	 151 GTT (V 1.000) -> GTG (V)
	 152 GTC (V 0.999) -> CTG (L)
	 153 CTG (L 1.000) -> CTC (L)
	 155 ATC (I 0.999) -> CTT (L)
	 158 GTG (V 0.999) -> GCG (A)
	 159 GCG (A 1.000) -> GCC (A)
	 160 GAG (E 1.000) -> GAA (E)
	 162 ATC (I 0.439) -> CTG (L)
	 165 TAC (Y 1.000) -> TAT (Y)
	 166 AAG (K 0.785) -> AGG (R)
	 168 ATC (I 0.999) -> GTG (V)
	 169 GCT (A 1.000) -> GCG (A)
	 170 GCA (A 1.000) -> GCC (A)
	 171 GCG (A 1.000) -> GCC (A)
	 172 ACA (T 0.988) -> TCC (S)
	 173 GAG (E 0.999) -> --- (-)
	 175 GCT (A 1.000) -> CCG (P)
	 176 GCA (A 0.965) -> CCC (P)
	 177 CAA (Q 0.994) -> CCG (P)
	 178 GAG (E 0.999) -> GAC (D)
	 179 AAT (N 0.999) -> AGC (S)
	 182 GAA (E 1.000) -> GAG (E)
	 184 TTG (L 1.000) -> CTG (L)
	 187 ACA (T 1.000) -> ACC (T)
	 188 TCT (S 1.000) -> TCC (S)
	 189 GAA (E 1.000) -> GAG (E)
	 190 AGT (S 1.000) -> AGC (S)
	 191 AAA (K 1.000) -> AAG (K)
	 192 GAA (E 0.998) -> GAG (E)
	 195 ACA (T 0.915) -> GCG (A)
	 199 GTA (V 0.999) -> GTG (V)
	 200 GCT (A 1.000) -> GCC (A)
	 201 GAA (E 1.000) -> GAG (E)


List of extant and reconstructed sequences

    23    603

G_gallus          --- GGC TGC GTG GAG GTG GAT TCG GAG ACG GAG GCT GTG CTG GGA GCC CCA TTC AAA CTG CTG TGC ATC GCC TGC AAG CGG CGC AGT GAG ACC CCC GCA GAG GCT GAG GGG GAG TGG TTC TTC CGG GCT GAG GGA GCC CCC GAA TTC ACC AAG ATC CTT CAC TAC ACC GCA GAG GAG GGC GCC TGG GTG GCC CCG GGC CCT TTC GAA GGG CTG CTG TTC TGG AAT GGC TCC CGC GGC ACT CGG GAC ATT CAG GAC CTG TCC GTC CGT CTG TCG AAC GTG GGG CGG TCC CAC GCC GGG CTC TAC GTC TGC CGC CTG CGC CGG AAC CTC ACC TTT GAG GGC --- TAC ACC TAC AGC CTG GCC CGC AAT AAG AGC GTG AAG CTG GCC GTG GTG GAG AGC GAG CGC CGG GAC CTG GCG AGC ATC GTG TCG GAG GTG CTG ATG TAC GTC CTG ATC GTG CTG CTC ACC CTT TGG CTG GCG GCC GAA ATG CTG TAC TGC TAT AGG AAG GTG GCG GCC GCC TCC --- GCA CCG CCC CCG GAC AGC GCC TCC GAG TAC CTG GCC ATC ACC TCC GAG AGC AAG GAG AAC TGC GCG GGG GTG CAG GTG GCC GAG 
D_rerio           GGA GCG TGT GTG GAG GTC GAC TCT GAC ACA GAG GCA GTG GCG GGA AAA GGC TTC AAA CTG ACC TGC ATC TCT TGC AAG ATG AGA GGA GAA GTG GTT GCC TCC GCC ACG GTG GAC TGG TGG TTC ATG GCC AAA GGC GAG AGT GAA TTC ACA CAC ATC TAC ACT TAT GCA --- GAA ATG ACA GCC AGC ATA ACA GAC GAG CGC TTT GAA GAC CGC CTG GCC TGG AAT GGC AGT AAA AAA ACA GAC GAC GTG CAG GAC GGC TCA ATT TAC ATC CTC AAC GTC ACC TTC AAT GAC ACC GGC ACC TTT CGA TGC TTC TTC GAC AGA ATC CTC ATC TTC CCC AAC --- TAT GAG TAC CAC ACC AAC GCC ACA AAG TTC ATC ACC ATC AGC GTA GTA GGA CAT GCA ACC CGA GGC ATG GCG TCC ATC TTG TCT GAG GTG ATG ATG TAC GTG TCC ATT ATC GGG CTG CAG TTG TGG CTG GTG GTG GAG ATG GTT TAC TGC TAC AGG AAG ATT GCA GCA GCC GGA GAG GAA GCG CTG AGA GAG AGC GAG GCG GAA TAT TTA GCT ATA ACC TCT GAG AGC AAA GAT AAC TGT GCA GGT GTA GCG GTG GCA GAA 
X_tropical        --- GGG TGT GTG GAG GTG GAG TCA GAG ACG GAA GCT GTG GTG GGA CGT GAG TTT AAG ATC CGG TGC ATC TCG TGT AAG AAA AGA GGA GAG ACC AAA GCG ATT ACC TTT GTA GAA TGG TTC TTC AGG GCC AAA GCG GAC GAT GCA TTC AGA GTG ATA TAT TAC TAC CAG --- AAA GAT GCC CCA GAT ATC AAG GAT GAG CGC TAC TCT GGC CGC CTC TTG TGG AGC GGG AGC AAC CAC ACG GAA GAC CTA CAG GAC GTG TCG ATA CAG ATC ACG AAT GTC ACC GAG GAA GAC GAA GGA GAA TAC ATG TGT AAG GTC AAC CGA ACC CTC GAG TTT GAG AAC --- CAC TAC TAT AAC ATC AAC GTC AGC AAG TTT GTC CAG GTC ACG GTG GTT CCC AAA GCC AAT CGG GAC GTC GCT TCC ATA GTG TCG GAG ATT ATG ATG TAT GTC CTC ATT GTG GTC TTG ACA ATA TGG CTG GTG GCA GAG ATG GTA TAC TGT TAC AGG AAG ATA GCG GCA GCG GGG GAA GAG ACA GTG CTG GAA AAT GCG TCG GAC TAC TTA GCA ATA ACG TCT GAA ACT AAA GAC AAC TGC TTG GGC GTG CAA GCT CAG GAA 
T_elegans         GGT GGC TGC GTG GAG GTG GAT GCA GAA ACA GAG GCT GTA GTC GGC CAC ACT TTC AAG ATC CGT TGT ATC TCA TGC AAG AAG CGC AGT GAA ACA GAG GCC GAG GCC TTT ACT GAA TGG TTC TTC AAA GAA GAA GGG ACC ACC GAA CTG GTC AAG ATT CTT CGC TAT GAT TTC TAT GAT AAG CTC TCT ATA TAC GAT CCT CGC TTT GAA GAT CTA GTG ATG TGG AAT GGT ACC AAG AAC ATT GCA GAT TTG CAG GAT GTC TCC ATT TTC ATC CTG AAC GTG ACT GAA GAA CAC AGA GGG GAG TAC ATC TGC AGT GTC AAC CGC ACC CTC CAT TAT GCC AAT GAA TTC TCC TAC AAC ATA ATG GTC AAC AAG ACC ATC CAC CTG TCT GTG GTT CAT AAA GGC AAT CGG GAT ATG GCA TCT ATT GTC TCC GAA ATC ATG ATG TAC GTC CTC ATC GTT GTC CTG ACC ATC TGG CTG GTA GCG GAG ATG ATC TAT TGC TAC AAG AAG ATC GCC GCA GCG ACA GAG GCA GCT GCT CAA GAA AAT GCC TCC GAA TAC TTG GCC ATC ACA TCG GAA AGT AAA GAA AAC TGC ACA GGG GTG CAG GTA GCT GAA 
T_sirtalis        GGT GGC TGC GTG GAG GTG GAT GCA GAA ACA GAG GCT GTA GTT GGC CAT ACT TTC AAG ATC CGT TGT ATC TCA TGC AAG AAG CGC AGT GAA ACA GAG GCC GAG GCC TTT ACT GAA TGG TTC TTC AAA GAA GAA GGG ACC ACC GAA TTG GTC AAG ATT CTT CGC TAT GAT TTC TAT GAT AAG CTC TCT ATA TAC GAT CCT CGC TTT GAA GAT CTA GTG ATG TGG AAT GGT ACC AAG AAC ATT GCA GAT TTG CAG GAT GTC TCC ATT TTC ATC CTG AAC GTG ACT GAA GAA CAC AGA GGG GAG TAC ATC TGC AGT GTC AAC CGC ACC CTC CAT TAT GCC AAT GAG TTC TCC TAC AAC ATA ATG GTC AAC AAG ACC ATC CAC CTG TCT GTG GTT CAT AAA GCC AAT CGG GAT ATG GCA TCT ATT GTC TCC GAA ATC ATG ATG TAC GTC CTC ATC GTT GTC CTG ACC ATC TGG CTG GTA GCG GAG ATG ATC TAT TGC TAC AAG AAG ATC GCC GCA GCG ACA GAG GCA GCT GCT CAA GAA AAT GCC TCC GAA TAC TTG GCC ATC ACA TCG GAA AGT AAA GAA AAC TGC ACA GGG GTG CAG GTA GCT GAA 
H_sapiens         GGG GGC TGC GTG GAG GTG GAC TCG GAG ACC GAG GCC GTG TAT GGG ATG ACC TTC AAA ATT CTT TGC ATC TCC TGC AAG CGC CGC AGC GAG ACC AAC GCT GAG ACC TTC ACC GAG TGG ACC TTC CGC CAG AAG GGC ACT GAG GAG TTT GTC AAG ATC CTG CGC TAT GAG AAT GAG GTG TTG CAG CTG GAG GAG GAT GAG CGC TTC GAG GGC CGC GTG GTG TGG AAT GGC AGC CGG GGC ACC AAA GAC CTG CAG GAT CTG TCT ATC TTC ATC ACC AAT GTC ACC TAC AAC CAC TCG GGC GAC TAC GAG TGC CAC GTC TAC CGC CTG CTC TTC TTC GAA AAC --- TAC GAG CAC AAC ACC AGC GTC GTC AAG AAG ATC CAC ATT GAG GTA GTG GAC AAA GCC AAC AGA GAC ATG GCA TCC ATC GTG TCT GAG ATC ATG ATG TAT GTG CTC ATT GTG GTG TTG ACC ATA TGG CTC GTG GCA GAG ATG ATT TAC TGC TAC AAG AAG ATC GCT GCC GCC ACG GAG ACT GCT GCA CAG GAG AAT GCC TCG GAA TAC CTG GCC ATC ACC TCT GAA AGC AAA GAG AAC TGC ACG GGC GTC CAG GTG GCC GAA 
P_textilis        --- GGC TGC GTG GAG GTG GAT TCA GAA ACG GAG GCT GTA GTT GGC CAG TCT TTC AAG ATC CGT TGC ATT TCG TGC AAG AAG CGC AGT GAA ACA GAT GCG GAA GCA TTT ACT GAA TGG TTC TTC AAA GAA GAG GGC ACC AAC GAG ATG GTC AAG ATT CTT CGC TAT GAT GTC TAT GAT AAG CTC GTT ATA TAT GAT CCT CGC TTT GAA GAT CTA GTG GAG TGG AAT GGT ACC AAG ATC ATT GCA GAT TTG CAG GAT GTC TCC ATT TTC ATC CTG AAC GTG ACT TTT GAA CAC AAA GGG GAG TAC ATG TGC AGT GTC AAT CGC ACA CTC CAT TAT GCC AAT GAT TTC TCC TAC AAC ATC ATG GTC AAC AAA ACC ATC CAC CTT GAT GTG GTC GAA AAA GCC AAT CGG GAT ATG GCA TCT ATT GTC TCC GAA ATC ATG ATG TAC GTC CTC ATT GTT GTC CTG ACC ATC TGG CTG GTA GCG GAG ATG ATC TAT TGC TAC AAG AAG ATC GCT GCA GCG ACA GAG GCA GCT GCT CAA GAA AAT GCC TCG GAA TAC TTG GCC ATC ACA TCG GAA AGT AAA GAA AAC TGC ACA GGG GTG CAG GTA GCT GAA 
E_electric        --- GCA TGT GTG GAG GTG GAT TCG GAC ACG GAA GCA GTC GTG GGC CAC GGC TTC AAA CTG GGA TGC ATC TCC TGT AAA ATG CGG GGG GAA GTG CAG GCC TCA GCC ACC GTG GAC TGG TGG TTC ATG GCC AAA GGG GAG AGC GAG TTT AGC CAC ATC TAT AGT TAT ATT --- GAT ATG ACG GGC ATG GTT AAT GAC GAA CGC TTC CTG GAC CGC CTC AAC TGG ATG GGC AGC AAG AAC ACG TTC GAC CTG CAG GAC GGC TCC ATC TAC ATC CTC AAT GTA ACC TTG AAC GAT ACA GGC ACC TAC CGC TGC TAC TTT GAC CGA ACG CTC ACC TTT AAC TAC --- TAC GAG TTC CGC ACC AAC ATC AAC AAG ACC ATC ACC CTT AAT GTG GTG CCT AAG GCG ACT CGC GGC ACG GCG TCC ATC CTG TCG GAG GTG ATG ATG TAC GTG TCG ATC ATT GGA CTG CAG CTC TGG CTG TTG GTG GAG ATG GTC TAC TGC TAC AGG AAG ATA GCA GCC GCA GGG GAG GAG GCT CTG AGG GAG AGC GCG GCT GAG TAT TTA GCT ATA GCC TCC GAG AGC AAA GAT AAC TGC ACA GGT GTG GCA GTA GCA GAA 
B_bufo            TCC GGC TGC GTG GAG GTG GAT CCC GAG ACA GAG GCC GTC TAC GGG CAT GAA TTT AAA ATC CGG TGT ATT TCC TGC AAG AAG CGA GGA GAA ACG GTC GCC AAA ACC TTT ACG GAG TGG TTT TTT AAA GGA GAC ACA ATG GAG AAA TTT GAC CTG ATA CTT ATG TAC CAG --- TAT CCG CAG CTG AGC GTC GTA GAT GAC CGC TTT ACA GGG CGG CTG AAA TGG AAT GGG AGC AGT CAC TCC GAA GAC TTG CAG GAC ATG TCT GTC GTC ATC ACC AAC GTG ACC TAC GAC CAC GCG GGG ACC TAC ATG TGC CGC GTC AAC CGC ACG CTT ATC TTT GAT AGC --- CAC GAC TAC AAC ACC AAC GTC ACC AAA TTC ATT GAT GTG ACA GTA GTG GAC AAA GGG AAT AGA GAT GTC GCC TCT ATC GTG TCA GAG ATC ATG ATG TAC GTC CTC ATC GTG GTG CTC ACC ATA TGG CTG GTG GTC GAA ATG ATC TAC TGC TAT CGG AAG ATT GCC GCA GCC GGG GAG GAG GCG GTT CTG GAG AAC GCT TCA GAT TAT TTA GCA ATA ACC TCT GAA AGT AAA GAC AAT TGC CTA GGA GTG CAG CCA CAG GAA 
T_rubri           GGA GCC TGT GTG GAA CTG GAC TCG GAC ACT GAG GCT GTT GTC AAT CAA GGC TTC AAA CTG GGT TGC ATC TCC TGC AAG ATG AGG GGT GAA GTA CGG GCA ATG ACT TCT GTC AGC TGG TAC TTC AAA GCT GCA GAG GAT GCA AAC TTC TCT CAT TTC TAC AGA TAC AAA --- GAC GCA GCA GAA GAA ACC ATT GAT GCA CGT TTC TAT GGC CGC TTG GGA TGG AAC GGC AGT AAC AAC ACC AAG GAT TTG CAA GAT GGA TCC ATC TAC ATT AAC ACA GTG ACC TTC AAT GAC ACG GGG ACC TAC ATG TGC ATG TTC AAT CGC ACC CTT GTG TAT CCC AAC --- TAC AAG TTT GAA ACC AGC ATC AAC AAA TCC TTC ATT TTA AAC GTG GTG CCA CAA AGG AAA AGG GGA CTG GCC TCC ATC TTG TCC GAG CTG ATG ATG TAT GCG TCC ATC ATC GGG CTG CAG TTG TGG CTG GTG GTT GAG ATG ATT TAC TGC TAC AGG AAG ATT TCG GCA GCA GGA GAG GAA GCG ATA AGA GAG AGC CCG GAG GAG TAT TTA GCT AGA GCT TTG GAA ACC AAA GAT AAT TGT GTA GGT GTA CAG GTG GCA GAA 
M_musculus        GGG GGC TGC GTG GAG GTG GAT TCC GAT ACC GAG GCT GTG TAT GGG ATG ACC TTC AAA ATC CTG TGC ATC TCC TGT AAG CGT CGT AGT GAG ACC ACC GCC GAA ACC TTC ACG GAG TGG ACC TTC CGC CAG AAG GGG ACA GAG GAA TTT GTC AAG ATC CTA CGC TAT GAG AAT GAG GTG CTG CAG CTG GAG GAA GAT GAG CGC TTT GAG GGC CGA GTG GTG TGG AAC GGT AGT CGG GGC ACC AAG GAC CTG CAG GAC CTG TCC ATC TTC ATC ACC AAC GTC ACC TAC AAC CAC TCT GGC GAC TAC GAA TGT CAC GTC TAC CGT CTC CTC TTC TTT GAT AAT --- TAT GAG CAC AAC ACC AGC GTC GTC AAG AAG ATC CAC CTG GAG GTG GTG GAC AAG GCC AAC AGA GAT ATG GCA TCC ATC GTG TCA GAG ATC ATG ATG TAC GTG CTC ATT GTG GTG TTG ACC ATA TGG CTT GTG GCA GAG ATG GTG TAC TGC TAC AAG AAG ATT GCT GCT GCT ACG GAG GCT GCT GCA CAA GAG AAC GCC TCA GAA TAC CTG GCC ATT ACA TCC GAG AGC AAA GAA AAC TGT ACA GGC GTC CAG GTG GCT GAA 
A_carol           --- GGC TGC GTG GAA GTA GAG TCA GAA ACC GAG GCC GTG GCT GGT GAA ACT TTC AGG ATT CGG TGC ATC TCA TGT AAG AAG CGC AGT GAG ACA GAA GCC GAG GCC TTC ACC GAC TGG TAC TTC AAG CAA CAG GGG ATG GAA GAG TTT GAC CAT ATC CTC CAC TAC GAT GTT GAG ACT AAA CTC AGA ATA TTG GAC CCT CGC TTT GAA GAC CTG GTT GCC TGG GAA GGC ACT AAA CAC ACT GCA GAT TTG CAG GAG CTT TCC ATT TTG CTG CTT AAT GTG ACC TTT GAC CAG GAG GGA GAT TAT ATC TGC AGT GTC AAC CGC ACA CTC CTT TTT GCA AAT GAC CAT ACA CAC AAT GTC ATG GTC AAC AAG ACC GTC CAC ATT GAC GTG GTA GAG AAA GCA AAC CGG GAC ATG GCA TCC ATT GTG TCT GAG ATC ATG ATG TAC GTT CTT ATT GTC GTC CTG ACT ATT TGG CTG GTG GCG GAG ATG GTA TAC TGC TAC AAG AAG ATT GCT GCG GCA ACA GAG GCA GCA GCA CAA GAG AAT GCC TCC GAG TAC TTG GCC ATC ACA TCA GAA AGT AAA GAA AAC TGC ACA GGG GTG CAA GTA GCT GAA 
node #13          GGA GCC TGT GTG GAG GTG GAC TCG GAC ACA GAG GCT GTC GTC GGG CAA GGC TTC AAA CTC CGG TGC ATC TCC TGC AAG ATG CGG GGT GAA ATG CAG GCC AAG ACC TTT GTG GAC TGG TGC TTC AGG GCC AAA GGG GAG GAC GAG TTT ACC CAG ATC TAC AGT TAT AAG GAC GAC GTG ACA GTG GAG ATC ATT GAC GAG CGC TTT GAG GGC CGC CTG GAG TGG AAC GGC AGT AAG AAC ACC GAG GAC TTG CAG GAC GGC TCC ATC TAC ATC ATC AAC GTG ACC TTC AAC GAC ACA GGG ACC TAC ATG TGC TAC TTC AAC CGC ACC CTC GTC TTT CCC AAC GAC TAC GAG TAC AAC ACC AAC GTC AAC AAG TCC ATC AAC CTT AAC GTG GTG CCA AAA GCG AAC CGG GAC ATG GCG TCC ATC TTG TCT GAG GTC ATG ATG TAC GTG TTC ATC ATC GGG CTG AAG TTA TGG CTG GTG GTG GAG ATG ATT TAC TGC TAC AGG AAG ATT GCG GCA GCA GGG GAG GAG GCG GTG AGA GAG AGC GCG TCG GAG TAT TTA GCT ATA ACC TCT GAG AGC AAA GAC AAC TGC ACA GGT GTG CAG GTG GCA GAA 
node #14          GGA GCC TGT GTG GAG GTG GAC TCG GAC ACA GAG GCA GTC GTG GGC CAA GGC TTC AAA CTG GGT TGC ATC TCC TGC AAG ATG AGG GGT GAA GTG CAG GCC TCG ACC TCT GTG GAC TGG TGC TTC AAG GCT AAA GGG GAG AGT GAG TTC ACT CAT ATC TAC AGT TAT AAA GAC GAC GTG ACA GAC AAG ATC ATT GAC GAA CGC TTC GAT GGC CGC CTG GGA TGG AAC GGC AGT AAA AAC ACC AAC GAC TTG CAG GAC GGC TCC ATC TAC ATC CTC AAC GTG ACC TTC AAT GAC ACA GGC ACC TAC CGG TGC TTC TTC AAC CGC ACC CTC ATC TTT CCC AAC GAC TAC GAG TTC CAC ACC AAC ATC AAC AAG TCC ATC ACC CTT AAC GTG GTG CCA CAA GCG AAC CGG GGC ATG GCG TCC ATC TTG TCT GAG GTG ATG ATG TAC GTG TCC ATC ATC GGG CTG CAG TTG TGG CTG GTG GTG GAG ATG GTT TAC TGC TAC AGG AAG ATT GCA GCA GCA GGA GAG GAA GCG CTG AGA GAG AGC GCG GCG GAG TAT TTA GCT ATA ACC TCT GAG AGC AAA GAT AAC TGT GCA GGT GTA CAG GTG GCA GAA 
node #15          GGA GCG TGT GTG GAG GTG GAC TCG GAC ACA GAG GCA GTC GTG GGC CAA GGC TTC AAA CTG GGC TGC ATC TCC TGC AAG ATG AGG GGA GAA GTG CAG GCC TCA GCC ACC GTG GAC TGG TGG TTC ATG GCC AAA GGG GAG AGT GAA TTC ACC CAC ATC TAC AGT TAT ACA GAC GAT ATG ACA GCC AGC ATA ACT GAC GAA CGC TTC GAG GAC CGC CTG GAC TGG AAT GGC AGT AAA AAC ACA GAC GAC CTG CAG GAC GGC TCC ATC TAC ATC CTC AAC GTC ACC TTC AAT GAC ACA GGC ACC TAC CGA TGC TTC TTC GAC CGA ACC CTC ATC TTT CCC AAC GAC TAC GAG TTC CAC ACC AAC ATC AAC AAG TCC ATC ACC CTT AAC GTG GTG CCA CAG GCG ACC CGA GGC ATG GCG TCC ATC TTG TCT GAG GTG ATG ATG TAC GTG TCC ATC ATC GGG CTG CAG TTG TGG CTG GTG GTG GAG ATG GTT TAC TGC TAC AGG AAG ATT GCA GCA GCA GGA GAG GAA GCG CTG AGA GAG AGC GCG GCG GAG TAT TTA GCT ATA ACC TCT GAG AGC AAA GAT AAC TGT GCA GGT GTA GCG GTG GCA GAA 
node #16          GGC GGC TGC GTG GAG GTG GAT TCA GAG ACA GAG GCT GTG GAC GGG CAT GCC TTC AAA ATC CGG TGC ATC TCC TGC AAG AAG CGA GGT GAG ACG GAC GCC AAA ACC TTT ACG GAG TGG TTC TTC AGG GAA AAG GGG ACG GAG GAA TTT GTC CAG ATC CTT CGC TAT CAG GAC TAT GCG CAG CTG GTC ATC GAG GAT GAG CGC TTT GAA GGC CGC CTG GTG TGG AAT GGT AGC AGG CAC ACC GAA GAC TTG CAG GAC GTG TCC ATC TTC ATC ACC AAC GTG ACC TAC GAC CAC GCG GGG GAC TAC ATG TGC CGC GTC AAC CGC ACC CTC CTC TTT GAC AAC GAC TAC GAC TAC AAC ACC AAC GTC AAC AAG TTC ATC CAC CTT AAG GTG GTG GAC AAA GCC AAT CGG GAC ATG GCA TCC ATC GTG TCA GAG ATC ATG ATG TAC GTC CTC ATT GTG GTG CTG ACC ATA TGG CTG GTG GCG GAG ATG ATC TAC TGC TAC AGG AAG ATT GCT GCA GCG GGG GAG GAG GCG GTG CAG GAG AAC GCC TCG GAA TAC TTA GCC ATA ACA TCT GAA AGT AAA GAC AAC TGC ACA GGC GTG CAG GTA GCG GAA 
node #17          GGC GGC TGC GTG GAG GTG GAT TCA GAG ACA GAG GCC GTC TAC GGG CAT GAG TTT AAA ATC CGG TGC ATC TCC TGC AAG AAG CGA GGA GAA ACG GAC GCC AAA ACC TTT ACG GAG TGG TTC TTC AGG GGA AAG GCG ATG GAG GAA TTT GAC CTG ATA CTT AAC TAC CAG GAC TAT GCG CAG CTG AAC ATC GTG GAT GAG CGC TTT ACA GGC CGC CTG ATG TGG AAT GGG AGC AGT CAC ACC GAA GAC TTG CAG GAC GTG TCT ATC GTC ATC ACC AAC GTG ACC TAC GAC CAC GCG GGG GAC TAC ATG TGC CGC GTC AAC CGC ACG CTC ATC TTT GAT AAC GAC CAC GAC TAC AAC ACC AAC GTC AAC AAG TTC ATC CAC GTT ACA GTG GTG GAC AAA GCG AAT CGG GAC GTG GCC TCC ATC GTG TCA GAG ATC ATG ATG TAC GTC CTC ATT GTG GTG CTG ACC ATA TGG CTG GTG GCC GAG ATG ATC TAC TGC TAC AGG AAG ATT GCC GCA GCC GGG GAG GAG GCG GTG CTG GAG AAC GCT TCG GAC TAC TTA GCA ATA ACC TCT GAA AGT AAA GAC AAC TGC CTA GGA GTG CAG GCA CAG GAA 
node #18          GGG GGC TGC GTG GAG GTG GAT TCA GAG ACC GAG GCT GTG GAT GGG CAG ACT TTC AAA ATC CGG TGC ATC TCC TGC AAG AGG CGC AGT GAG ACC GAC GCC GAA ACC TTT ACT GAG TGG TTC TTC AGG CAA AAG GGG ACC GAG GAG TTT GTC AAG ATC CTT CGC TAT GAG GAC TAT GTG AAG CTG GTG ATA GAC GAT GAG CGC TTT GAA GGC CGC GTG GTG TGG AAT GGT AGC AGG GAC ACC GAA GAC TTG CAG GAT CTG TCC ATC TTC ATC ATC AAC GTG ACC TAT GAC CAC ACG GGG GAC TAC ATG TGC CGC GTC AAC CGC ACC CTC CTC TTT GAC AAT GAC TAC GAC TAC AAC ACC AGC GTC AAC AAG ACC ATC CAC CTT GAG GTG GTG GAC AAA GCC AAC CGG GAT ATG GCA TCC ATC GTG TCT GAG ATC ATG ATG TAC GTC CTC ATT GTG GTG CTG ACC ATA TGG CTG GTG GCG GAG ATG ATC TAC TGC TAC AAG AAG ATT GCT GCA GCG ACG GAG GCA GCT GCA CAA GAG AAT GCC TCG GAA TAC TTG GCC ATC ACA TCT GAA AGT AAA GAA AAC TGC ACA GGG GTG CAG GTA GCT GAA 
node #19          GGG GGC TGC GTG GAG GTG GAT TCG GAG ACC GAG GCT GTG TAT GGG ATG ACC TTC AAA ATC CTG TGC ATC TCC TGC AAG CGT CGC AGT GAG ACC AAC GCC GAA ACC TTC ACG GAG TGG ACC TTC CGC CAG AAG GGG ACT GAG GAA TTT GTC AAG ATC CTA CGC TAT GAG AAT GAG GTG CTG CAG CTG GAG GAA GAT GAG CGC TTT GAG GGC CGC GTG GTG TGG AAT GGT AGC CGG GGC ACC AAA GAC CTG CAG GAT CTG TCC ATC TTC ATC ACC AAT GTC ACC TAC AAC CAC TCG GGC GAC TAC GAG TGC CAC GTC TAC CGC CTC CTC TTC TTT GAA AAT GAC TAC GAG CAC AAC ACC AGC GTC GTC AAG AAG ATC CAC CTT GAG GTG GTG GAC AAA GCC AAC AGA GAT ATG GCA TCC ATC GTG TCT GAG ATC ATG ATG TAC GTG CTC ATT GTG GTG TTG ACC ATA TGG CTT GTG GCA GAG ATG ATT TAC TGC TAC AAG AAG ATT GCT GCT GCC ACG GAG GCT GCT GCA CAA GAG AAT GCC TCG GAA TAC CTG GCC ATC ACA TCT GAA AGC AAA GAA AAC TGC ACA GGC GTC CAG GTG GCT GAA 
node #20          GGT GGC TGC GTG GAG GTG GAT TCA GAA ACC GAG GCT GTG GTT GGC CAG ACT TTC AAG ATC CGG TGC ATC TCA TGC AAG AGG CGC AGT GAA ACA GAC GCC GAA GCC TTT ACT GAA TGG TTC TTC AGG CAA GAG GGG ACC GAC GAG TTT GTC AAG ATC CTT CGC TAT GAT GTC TAT GAT AAG CTC GTG ATA TAC GAT CCT CGC TTT GAA GGC CTA GTG GTG TGG AAT GGT ACC AGG CAC ACT GCA GAT TTG CAG GAT CTG TCC ATT TTC ATC CTG AAC GTG ACC TTT GAC CAC AAG GGG GAG TAC ATG TGC AGT GTC AAC CGC ACA CTC CTT TTT GCC AAT GAC TAC ACC TAC AAC ATC ATC GTC AAC AAG ACC ATC CAC CTT GAT GTG GTG GAA AAA GCC AAC CGG GAT ATG GCA TCC ATT GTG TCT GAG ATC ATG ATG TAC GTC CTC ATT GTT GTC CTG ACC ATC TGG CTG GTG GCG GAG ATG ATC TAC TGC TAC AAG AAG ATC GCT GCA GCG ACA GAG GCA GCT GCA CAA GAG AAT GCC TCC GAA TAC TTG GCC ATC ACA TCT GAA AGT AAA GAA AAC TGC ACA GGG GTG CAG GTA GCT GAA 
node #21          GGT GGC TGC GTG GAG GTG GAT TCA GAA ACG GAG GCT GTA GTT GGC CAG ACT TTC AAG ATC CGG TGC ATC TCA TGC AAG AAG CGC AGT GAA ACA GAT GCC GAG GCC TTT ACT GAA TGG TTC TTC AAG CAA GAG GGG ACC AAC GAG TTT GTC AAG ATT CTT CGC TAT GAT GTC TAT GAT AAG CTC GTT ATA TAC GAT CCT CGC TTT GAA GAC CTA GTG GTG TGG AAT GGT ACC AAG AAC ACT GCA GAT TTG CAG GAT CTC TCC ATT TTC ATC CTG AAC GTG ACC TTT GAC CAC AAA GGG GAG TAC ATC TGC AGT GTC AAC CGC ACA CTC CTT TTT GCC AAT GAT TAC ACC TAC AAC ATC ATG GTC AAC AAG ACC ATC CAC CTT GAT GTG GTC GAA AAA GCC AAT CGG GAT ATG GCA TCC ATT GTC TCT GAA ATC ATG ATG TAC GTC CTC ATT GTT GTC CTG ACC ATC TGG CTG GTA GCG GAG ATG ATC TAC TGC TAC AAG AAG ATC GCT GCA GCG ACA GAG GCA GCT GCA CAA GAA AAT GCC TCC GAA TAC TTG GCC ATC ACA TCG GAA AGT AAA GAA AAC TGC ACA GGG GTG CAG GTA GCT GAA 
node #22          GGT GGC TGC GTG GAG GTG GAT TCA GAA ACG GAG GCT GTA GTT GGC CAG ACT TTC AAG ATC CGT TGC ATC TCA TGC AAG AAG CGC AGT GAA ACA GAT GCC GAA GCC TTT ACT GAA TGG TTC TTC AAA GAA GAG GGG ACC AAC GAG TTG GTC AAG ATT CTT CGC TAT GAT GTC TAT GAT AAG CTC GTT ATA TAC GAT CCT CGC TTT GAA GAT CTA GTG GTG TGG AAT GGT ACC AAG AAC ATT GCA GAT TTG CAG GAT GTC TCC ATT TTC ATC CTG AAC GTG ACT TTT GAA CAC AAA GGG GAG TAC ATG TGC AGT GTC AAC CGC ACA CTC CAT TAT GCC AAT GAT TTC TCC TAC AAC ATC ATG GTC AAC AAG ACC ATC CAC CTT GAT GTG GTC GAA AAA GCC AAT CGG GAT ATG GCA TCT ATT GTC TCC GAA ATC ATG ATG TAC GTC CTC ATT GTT GTC CTG ACC ATC TGG CTG GTA GCG GAG ATG ATC TAT TGC TAC AAG AAG ATC GCT GCA GCG ACA GAG GCA GCT GCT CAA GAA AAT GCC TCC GAA TAC TTG GCC ATC ACA TCG GAA AGT AAA GAA AAC TGC ACA GGG GTG CAG GTA GCT GAA 
node #23          GGT GGC TGC GTG GAG GTG GAT GCA GAA ACA GAG GCT GTA GTT GGC CAT ACT TTC AAG ATC CGT TGT ATC TCA TGC AAG AAG CGC AGT GAA ACA GAG GCC GAG GCC TTT ACT GAA TGG TTC TTC AAA GAA GAA GGG ACC ACC GAA TTG GTC AAG ATT CTT CGC TAT GAT TTC TAT GAT AAG CTC TCT ATA TAC GAT CCT CGC TTT GAA GAT CTA GTG ATG TGG AAT GGT ACC AAG AAC ATT GCA GAT TTG CAG GAT GTC TCC ATT TTC ATC CTG AAC GTG ACT GAA GAA CAC AGA GGG GAG TAC ATC TGC AGT GTC AAC CGC ACC CTC CAT TAT GCC AAT GAG TTC TCC TAC AAC ATA ATG GTC AAC AAG ACC ATC CAC CTG TCT GTG GTT CAT AAA GCC AAT CGG GAT ATG GCA TCT ATT GTC TCC GAA ATC ATG ATG TAC GTC CTC ATC GTT GTC CTG ACC ATC TGG CTG GTA GCG GAG ATG ATC TAT TGC TAC AAG AAG ATC GCC GCA GCG ACA GAG GCA GCT GCT CAA GAA AAT GCC TCC GAA TAC TTG GCC ATC ACA TCG GAA AGT AAA GAA AAC TGC ACA GGG GTG CAG GTA GCT GAA 


Overall accuracy of the 11 ancestral sequences:
  0.46098  0.64837  0.74114  0.55566  0.59422  0.62246  0.86942  0.65579  0.77719  0.94747        1
for a site.

 6.4801e-89 6.5248e-49 3.773e-33 1.4794e-66 3.0939e-58 7.4142e-53 1.6967e-15 4.4594e-46 1.8137e-27 1.9124e-06  0.99964
for the sequence.


Amino acid sequences inferred by codonml.
Results unreliable for sites with alignment gaps.

Node #13          GACVEVDSDT EAVVGQGFKL RCISCKMRGE VQATTFVEWC FKAKGVGEFT HIYSYKVDVT VVIIDERFEG RLVWNGSKNT EDLQDVSIYI LNVTFNDTGT YRCVFNRTLV FPNDYEYNTN VNKSINLNVV PKANRDMASI LSEVMMYVFI VGLKLWLVVE MVYCYRKIAA AGEEAVRENA SEYLAITSES KDNCTGVQVA E
Node #14          GACVEVDSDT EAVVGQGFKL GCISCKMRGE VQASTSVDWC FKAKGEGEFT HIYSYKVDVT DKIIDERFDG RLGWNGSKNT NDLQDGSIYI LNVTFNDTGT YRCFFNRTLV FPNDYEFHTN INKSITLNVV PQANRGMASI LSEVMMYVSI IGLQLWLVVE MVYCYRKIAA AGEEALRESA AEYLAITSES KDNCAGVQVA E
Node #15          GACVEVDSDT EAVVGQGFKL GCISCKMRGE VQASATVDWW FMAKGESEFT HIYSYTVDMT ASITDERFED RLDWNGSKNT DDLQDGSIYI LNVTFNDTGT YRCFFDRTLI FPNDYEFHTN INKSITLNVV PQATRGMASI LSEVMMYVSI IGLQLWLVVE MVYCYRKIAA AGEEALRESA AEYLAITSES KDNCAGVAVA E
Node #16          GGCVEVDSET EAVDGQAFKI RCISCKKRGE TEAKTFTEWF FREKGTEEFV QILRYQVYAQ LVVVDERFAG RLVWNGSRHT EDLQDVSIFI TNVTYDHAGD YMCRVNRTLL FDNDYDYNTN VNKFIHLTVV DKANRDMASI VSEIMMYVLI VVLTIWLVAE MIYCYRKIAA AGEEAVQENA SEYLAITSES KDNCTGVQVA E
Node #17          GGCVEVDSET EAVYGHEFKI RCISCKKRGE TDAKTFTEWF FRGKATEEFD LILNYQVYAQ LNVVDERFTG RLKWNGSSHT EDLQDVSIVI TNVTYDHAGD YMCRVNRTLV FDNDHDYNTN VNKFIHVTVV DKANRDVASI VSEIMMYVLI VVLTIWLVAE MVYCYRKIAA AGEEAVLENA SDYLAITSES KDNCLGVQAQ E
Node #18          GGCVEVDSET EAVDGQTFKI RCISCKRRSE TDAETFTEWF FRQKGTEEFV KILRYEVDVK LVIDDARFEG RVVWNGSRDT EDLQDLSIFI LNVTYDHTGD YVCSVNRTLL FANDYDYNTS VNKTIHLEVV DKANRDMASI VSEIMMYVLI VVLTIWLVAE MIYCYKKIAA ATEAAAQENA SEYLAITSES KENCTGVQVA E
Node #19          GGCVEVDSET EAVYGMTFKI LCISCKRRSE TNAETFTEWT FRQKGTEEFV KILRYENEVL QLEEDERFEG RVVWNGSRGT KDLQDLSIFI TNVTYNHSGD YECHVYRLLF FENDYEHNTS VVKKIHLEVV DKANRDMASI VSEIMMYVLI VVLTIWLVAE MVYCYKKIAA ATEAAAQENA SEYLAITSES KENCTGVQVA E
Node #20          GGCVEVDSET EAVVGQTFKI RCISCKRRSE TDAEAFTEWF FRQEGTEEFV KILRYDVYAK LVIYDPRFEG LVVWNGTRNT ADLQDLSIFI LNVTFDHKGD YMCSVNRTLL FANDYTYNII VNKTIHLDVV EKANRDMASI VSEIMMYVLI VVLTIWLVAE MIYCYKKIAA ATEAAAQENA SEYLAITSES KENCTGVQVA E
Node #21          GGCVEVDSET EAVVGQTFKI RCISCKKRSE TEAEAFTEWF FKQEGTNEFV KILRYDVYDK LVIYDPRFED LVVWNGTKNT ADLQDLSIFI LNVTFDHKGE YICSVNRTLL FANDYTYNIM VNKTIHLDVV EKANRDMASI VSEIMMYVLI VVLTIWLVAE MIYCYKKIAA ATEAAAQENA SEYLAITSES KENCTGVQVA E
Node #22          GGCVEVDSET EAVVGQTFKI RCISCKKRSE TDAEAFTEWF FKEEGTNELV KILRYDVYDK LVIYDPRFED LVVWNGTKNI ADLQDVSIFI LNVTFEHKGE YICSVNRTLH YANDFSYNIM VNKTIHLDVV EKANRDMASI VSEIMMYVLI VVLTIWLVAE MIYCYKKIAA ATEAAAQENA SEYLAITSES KENCTGVQVA E
Node #23          GGCVEVDAET EAVVGHTFKI RCISCKKRSE TEAEAFTEWF FKEEGTTELV KILRYDFYDK LSIYDPRFED LVMWNGTKNI ADLQDVSIFI LNVTEEHRGE YICSVNRTLH YANEFSYNIM VNKTIHLSVV HKANRDMASI VSEIMMYVLI VVLTIWLVAE MIYCYKKIAA ATEAAAQENA SEYLAITSES KENCTGVQVA E


Counts of changes at sites, listed by site

(Counts of n & s are incorrect at sites with ambiguity data)

   1  GGT.---  GGC.---  GGT.---  GGA.---  GGC.TCC  GGT.---  GGA.GGC  GGC.GGG  GGG.GGT (S N:   0.806  2.194 Sd Nd:    3.0  12.0)
   2  GGC.GGG  GCG.GCA  GCC.GCG  GCC.GGC (S N:   1.000  2.000 Sd Nd:    3.0   1.0)
   3  TGC.TGT  TGT.TGC (S N:   0.375  2.625 Sd Nd:    2.0   0.0)
   4 (S N:   1.000  2.000 Sd Nd:    0.0   0.0)
   5  GAG.GAA  GAG.GAA (S N:   0.375  2.625 Sd Nd:    2.0   0.0)
   6  GTG.GTC  GTG.CTG  GTG.GTA (S N:   1.011  1.989 Sd Nd:    2.0   1.0)
   7  GAT.GAG  GAT.GAC  GAC.GAT  GAT.GAG  GAC.GAT (S N:   0.336  2.664 Sd Nd:    3.0   2.0)
   8  TCA.TCG  TCG.TCT  TCA.CCC  TCG.TCC  TCG.TCA  TCA.TCG  TCA.GCA (S N:   1.191  1.809 Sd Nd:    6.0   2.0)
   9  GAA.GAG  GAG.GAT  GAC.GAG  GAG.GAA (S N:   0.362  2.638 Sd Nd:    2.0   2.0)
  10  ACC.ACG  ACA.ACG  ACA.ACG  ACA.ACT  ACG.ACC  ACA.ACC  ACC.ACG  ACG.ACA (S N:   1.000  2.000 Sd Nd:    8.0   0.0)
  11  GAG.GAA  GAG.GAA (S N:   0.375  2.625 Sd Nd:    2.0   0.0)
  12  GCC.GCT  GCT.GCC  GCA.GCT  GCT.GCC  GCT.GCA  GCT.GCC (S N:   1.000  2.000 Sd Nd:    6.0   0.0)
  13  GTC.GTG  GTC.GTG  GTC.GTT  GTA.GTG  GTC.GTG  GTG.GTC  GTG.GTA (S N:   1.000  2.000 Sd Nd:    7.0   0.0)
  14  GTT.CTG  GTG.GCG  TAC.GTG  GTT.GTC  GTG.GTC  GTT.GCT  GTC.GTG  GTC.GAC  GAC.TAC  GAC.GAT  GAT.TAT  GAT.GTT (S N:   0.865  2.135 Sd Nd:    5.5   9.5)
  15  GGC.GGA  GGC.GGA  GGG.GGA  GGC.AAT  GGC.GGT  GGG.GGC  GGG.GGC (S N:   0.998  2.002 Sd Nd:    7.0   2.0)
  16  CAG.GCC  CAA.AAA  CAT.CGT  CAT.CAC  CAA.CAC  CAG.GAA  CAA.CAT  CAT.CAG  CAG.ATG  CAG.CAT (S N:   0.455  2.545 Sd Nd:    2.5  11.5)
  17  ACT.CCA  ACT.TCT  GAG.GAA  GGC.GCC  GCC.GAG  GCC.ACT  ACT.ACC (S N:   0.903  2.097 Sd Nd:    4.5   5.5)
  18  TTC.TTT (S N:   0.333  2.667 Sd Nd:    1.0   0.0)
  19  AAG.AAA  AAA.AAG  AAG.AGG  AAA.AAG (S N:   0.382  2.618 Sd Nd:    3.0   1.0)
  20  ATC.CTG  ATC.ATT  ATC.ATT  CTC.CTG  CTC.ATC (S N:   0.912  2.088 Sd Nd:    3.5   2.5)
  21  CGG.CTG  GGC.ACC  CTG.CTT  GGC.GGA  CGG.GGT  GGT.GGC  CGG.CTG  CGG.CGT (S N:   1.255  1.745 Sd Nd:    5.0   5.0)
  22  TGC.TGT  TGC.TGT (S N:   0.375  2.625 Sd Nd:    2.0   0.0)
  23  ATC.ATT  ATC.ATT (S N:   0.667  2.333 Sd Nd:    2.0   0.0)
  24  TCA.GCC  TCC.TCT  TCC.TCG  TCA.TCG  TCC.TCA (S N:   1.061  1.939 Sd Nd:    5.0   1.0)
  25  TGC.TGT  TGC.TGT  TGC.TGT  TGC.TGT (S N:   0.375  2.625 Sd Nd:    4.0   0.0)
  26  AAG.AAA (S N:   0.375  2.625 Sd Nd:    1.0   0.0)
  27  AGG.CGG  AAG.AAA  CGT.CGC  ATG.AAG  AAG.AGG  AGG.CGT  AGG.AAG (S N:   0.487  2.513 Sd Nd:    4.0   4.0)
  28  AGG.AGA  CGA.AGA  AGG.CGG  CGC.CGT  CGG.AGG  CGG.CGA  CGA.CGC (S N:   1.051  1.949 Sd Nd:    7.0   0.0)
  29  AGT.AGC  GGA.GGG  GGT.GGA  GGT.GGA  GGT.AGT (S N:   0.703  2.297 Sd Nd:    4.0   1.0)
  30  GAA.GAG  GAA.GAG  GAA.GAG  GAA.GAG  GAG.GAA  GAG.GAA (S N:   0.375  2.625 Sd Nd:    6.0   0.0)
  31  ACA.ACC  ACG.ACC  GTG.GTA  ATG.GTG  ATG.ACG  ACG.ACC  ACC.ACA (S N:   0.930  2.070 Sd Nd:    5.0   2.0)
  32  GAC.CCC  CAG.GTT  GAC.AAA  GAC.GTC  CAG.CGG  AAC.ACC  GAT.GAA  CAG.GAC  GAC.AAC  GAC.GAT  GAT.GAG (S N:   0.503  2.497 Sd Nd:    1.5  14.5)
  33  GCC.GCA  GCC.GCG  GCC.GCT  GCC.GCG  GCC.GCA (S N:   1.000  2.000 Sd Nd:    5.0   0.0)
  34  GAA.GAG  TCA.TCC  AAA.ATT  GAA.GAG  TCG.ATG  AAG.TCG  TCG.TCA  AAG.AAA  AAA.GAA  GAA.GAG  GAG.GAA  GAA.GAG (S N:   0.509  2.491 Sd Nd:    8.5   6.5)
  35  GCC.GCT  GCC.GCA  ACC.ACT  ACC.GCC  ACC.GCC (S N:   1.000  2.000 Sd Nd:    3.0   2.0)
  36  TTT.GAG  ACC.ACG  TTT.TTC  TTT.TCT  TCT.ACC  TTT.TTC (S N:   0.479  2.521 Sd Nd:    4.2   4.8)
  37  ACT.GGG  ACG.GTA  ACG.ACC  GTG.GTC  ACT.ACC  GTG.ACG  ACG.ACT  ACT.ACG (S N:   1.000  2.000 Sd Nd:    6.7   6.3)
  38  GAA.GAG  GAG.GAA  GAC.AGC  GAA.GAC  GAC.GAG  GAG.GAA (S N:   0.361  2.639 Sd Nd:    3.0   4.0)
  39 (S N:   0.000  3.000 Sd Nd:    0.0   0.0)
  40  TTC.TTT  TGC.TAC  TTC.TAC  TGC.TGG  TGC.TTC  TTC.ACC (S N:   0.356  2.644 Sd Nd:    1.0   6.0)
  41  TTC.TTT (S N:   0.333  2.667 Sd Nd:    1.0   0.0)
  42  AGG.CGG  AGG.AAA  AAG.AAA  AGG.AAG  AAG.ATG  AGG.CGC  AGG.AAG  AAG.AAA (S N:   0.643  2.357 Sd Nd:    5.0   5.0)
  43  CAA.GCT  GGA.GCC  GCC.GCT  GCT.GCC  GCC.GAA  GAA.GGA  GAA.CAA  CAA.CAG  CAA.GAA (S N:   0.763  2.237 Sd Nd:    5.0   8.0)
  44  AAG.AAA  AAG.GAC  AAA.GCA  GAG.CAG  AAA.AAG  AAG.GAG  GAG.GAA (S N:   0.397  2.603 Sd Nd:    3.0   6.0)
  45  GGG.GGA  GGG.GGC  GGG.GGC  GGG.GGC  GCG.ACA  GGG.GAG  GGG.GCG (S N:   0.995  2.005 Sd Nd:    5.0   3.0)
  46  ACC.GCC  ATG.GAC  GAG.GAT  ACT.ACA  ACC.ATG  GAG.ACG  ACG.ATG  ACG.ACC  ACC.ACT (S N:   0.654  2.346 Sd Nd:    3.7   9.3)
  47  GAC.CCC  GAG.GAT  AGT.AGC  AGT.GCA  AAC.GAA  GAC.AGT  GAC.GAG  GAG.GAC  GAC.AAC  AAC.ACC (S N:   0.460  2.540 Sd Nd:    2.7  13.3)
  48  GAG.GAA  GAA.GCA  GAA.GAG  GAA.GAG  GAA.AAA  GAG.AAC  GAG.GAA  GAG.GAA  GAA.GAG  GAG.GAA  GAG.GAA (S N:   0.405  2.595 Sd Nd:    8.0   4.0)
  49  TTT.TTC  TTT.TTC  TTG.CTG  TTG.ATG  TTC.TTT  TTT.TTC  TTT.TTG (S N:   0.342  2.658 Sd Nd:    5.0   2.0)
  50  GTC.ACC  ACC.ACA  GAC.AGA  ACC.AGC  ACT.TCT  GTC.GAC  ACC.ACT  ACT.ACC  ACC.GTC  GTC.GAC (S N:   0.876  2.124 Sd Nd:    3.2  10.8)
  51  CTG.GTG  AAG.CAT  CAG.CAT  CAT.CAC  CAG.CTG  CAG.AAG (S N:   0.524  2.476 Sd Nd:    1.0   6.0)
  52  ATC.TTC  ATT.ATC  ATC.ATA  ATC.ATT (S N:   0.655  2.345 Sd Nd:    3.0   1.0)
  53  CTT.TAT  CTA.CTG  TAC.TAT  CTT.CTC  TAC.CTT  CTT.CTA (S N:   0.864  2.136 Sd Nd:    5.0   4.0)
  54  CGC.CAC  AGT.ACT  AAC.TAC  AAC.ATG  AGT.AGA  CGC.CAC  AGT.CGC  CGC.AAC (S N:   0.625  2.375 Sd Nd:    1.0  10.0)
  55  TAT.TAC  TAT.TAC  TAT.TAC  TAT.TAC (S N:   0.429  2.571 Sd Nd:    4.0   0.0)
  56  GAT.ACC  ACA.GCA  ACA.ATT  AAG.AAA  AAA.ACA  AAG.CAG  CAG.GAG  GAG.GAT (S N:   0.501  2.499 Sd Nd:    3.0   8.0)
  57  GTC.GCA  GAC.---  GAC.---  GAC.---  GAC.---  GAC.---  GTC.GTT  GAC.AAT  GAC.GTC  GTC.TTC (S N:   0.618  2.382 Sd Nd:    3.0  14.0)
  58  TAT.GAG  GAT.GAA  TAT.AAA  TAT.GAG  GAC.GAT  GAC.TAT  TAT.GAG (S N:   0.385  2.615 Sd Nd:    2.0  10.0)
  59  GAT.GAG  GCG.GAT  GCG.CCG  GTG.GCA  GAT.ACT  GTG.ATG  GTG.GCG  GCG.GTG  GTG.GAT (S N:   0.660  2.340 Sd Nd:    2.0  11.0)
  60  AAG.GGC  CAG.GCC  CTG.TTG  ACA.ACG  ACA.GCA  AAG.AAA  ACA.CAG  CAG.AAG  AAG.CTG (S N:   0.722  2.278 Sd Nd:    4.8  11.2)
  61  CTC.GCC  CTG.CCA  GCC.GGC  GAC.GAA  GTG.GAC  GAC.GCC  GTG.CTG  CTG.CAG  CTG.CTC (S N:   0.984  2.016 Sd Nd:    2.5   9.5)
  62  GTG.TGG  AAC.GAT  AGC.ATG  AAC.AGC  AAG.GAA  GTT.AGA  GAG.AAG  AAG.AGC  GAG.GTC  GTC.AAC  GTC.GTG  GTG.CTG  GTG.GTT  GTT.TCT (S N:   0.611  2.389 Sd Nd:    5.2  18.8)
  63  ATA.GTG  ATA.GTT  ATC.GTC  ATC.ACC  ATC.ATA  ATC.ATA  ATA.GAG (S N:   0.723  2.277 Sd Nd:    4.2   6.8)
  64  TAC.GCC  ACT.ACA  GTG.AAG  GAA.GAG  TAC.TAT  ACT.AAT  GTG.GTA  TAC.TTG  ATT.ACT  ATT.GAG  GAG.GTG  GAG.GAC  GAC.GAA  GAC.TAC (S N:   0.662  2.338 Sd Nd:    4.2  14.8)
  65  GAT.CCG  GAC.GAT  GAT.GAC  GAC.GAT (S N:   0.416  2.584 Sd Nd:    3.5   2.5)
  66  CCT.GGC  GAA.GAG  GAG.GAC  GAA.GCA  GAG.GAA  GAG.CCT (S N:   0.636  2.364 Sd Nd:    3.5   6.5)
  67  CGC.CCT  CGC.CGT (S N:   1.000  2.000 Sd Nd:    2.0   1.0)
  68  TTT.TTC  TTC.TTT  TTT.TAC  TTT.TTC  TTT.TTC (S N:   0.337  2.663 Sd Nd:    5.0   1.0)
  69  GAG.GAA  ACA.TCT  GAG.CTG  GAT.TAT  GAG.GAT  GAT.GAG  GAG.GAA  GAA.ACA  GAA.GAG (S N:   0.512  2.488 Sd Nd:    4.0   8.0)
  70  GGC.GGG  GGC.GGG  GGC.GAC  GGC.GAC  GAC.GAT (S N:   0.877  2.123 Sd Nd:    3.0   2.0)
  71  CTA.CTG  CGC.CGG  CGC.CGA  CTA.CTG  CGC.CTA (S N:   1.133  1.867 Sd Nd:    5.0   1.0)
  72  GTG.CTG  CTG.CTC  CTG.CTC  CTG.TTG  GTG.GTT  CTG.GTG (S N:   1.176  1.824 Sd Nd:    4.0   2.0)
  73  GTG.TTC  GAC.GCC  ATG.TTG  GTG.GAG  GAC.AAC  ATG.AAA  GTG.GCC  GAG.GGA  GGA.GAC  GAG.GTG  GTG.ATG  GTG.ATG (S N:   0.702  2.298 Sd Nd:    3.5  13.5)
  74 (S N:   0.000  3.000 Sd Nd:    0.0   0.0)
  75  AAT.AGC  AAT.ATG  AAT.AAC  AAT.GAA  AAC.AAT  AAC.AAT (S N:   0.327  2.673 Sd Nd:    4.0   5.0)
  76  GGT.GGC  GGT.GGC  GGT.GGC  GGC.GGT  GGT.GGG (S N:   1.000  2.000 Sd Nd:    5.0   0.0)
  77  ACC.TCC  AGT.AGC  AGC.AGT  ACC.ACT  AGT.AGC  AGC.ACC (S N:   0.573  2.427 Sd Nd:    4.0   2.0)
  78  AGG.CGC  AGT.AAC  AAA.AAG  AAA.AAC  AAG.AAA  AAG.AAA  AAG.AGG  AGG.AGT  AGG.CGG  AGG.AAG (S N:   0.586  2.414 Sd Nd:    6.0   6.0)
  79  CAC.GGC  AAC.AAA  AAC.ATC  AAC.CAC  AAC.CAC  CAC.GAC  GAC.GGC  GAC.CAC  CAC.AAC (S N:   0.454  2.546 Sd Nd:    0.0  10.0)
  80  ACC.ACG  ACA.ACG  ACC.TCC  ACC.ACA  ACC.ACT  ACT.ATT (S N:   0.991  2.009 Sd Nd:    4.0   2.0)
  81  GCA.CGG  GAC.TTC  AAC.AAG  AAA.AAG  GAG.AAC  AAC.GAC  GAG.GAA  GAA.AAA  GAA.GCA (S N:   0.648  2.352 Sd Nd:    3.0  10.0)
  82  GAT.GAC  GAC.GAT  GAC.GAT (S N:   0.333  2.667 Sd Nd:    3.0   0.0)
  83  TTG.ATT  CTG.GTG  TTG.CTA  TTG.CTG  TTG.CTG (S N:   0.854  2.146 Sd Nd:    4.0   3.0)
  84  CAG.CAA (S N:   0.375  2.625 Sd Nd:    1.0   0.0)
  85  GAT.GAC  GAC.GAT  GAT.GAC  GAT.GAG  GAC.GAT (S N:   0.334  2.666 Sd Nd:    4.0   1.0)
  86  GTG.ATG  GGC.GGA  CTC.CTT  GGC.GTG  GTG.CTG  CTG.CTC  CTC.GTC (S N:   1.101  1.899 Sd Nd:    4.0   4.0)
  87  TCC.TCA  TCT.TCG  TCC.TCT  TCC.TCT (S N:   1.009  1.991 Sd Nd:    4.0   0.0)
  88  ATT.GTC  ATC.ATT  ATC.ATA  ATC.GTC  ATC.ATT (S N:   0.718  2.282 Sd Nd:    4.0   2.0)
  89  TTC.CGT  GTC.CAG  TTC.TTG  TAC.TTC  TTC.GTC (S N:   0.545  2.455 Sd Nd:    1.5   7.5)
  90  ATC.CTG  ATC.ATT  ATC.CTG (S N:   0.763  2.237 Sd Nd:    2.0   3.0)
  91  CTG.TCG  ACC.ACG  CTC.AAC  CTG.CTT  ATC.CTC  ATC.ACC  ACC.ATC  ATC.ACC  ATC.CTG (S N:   1.020  1.980 Sd Nd:    3.0   9.0)
  92  AAC.AAT  AAC.AAT  AAC.ACA  AAT.AAC  AAC.AAT  AAC.AAT (S N:   0.356  2.644 Sd Nd:    5.5   1.5)
  93  GTG.GTC  GTC.GTA  GTG.GTC  GTG.GTC (S N:   1.000  2.000 Sd Nd:    4.0   0.0)
  94  ACC.GGG  ACC.ACT (S N:   1.000  2.000 Sd Nd:    1.8   2.2)
  95  TTT.CGG  TAC.GAG  TTC.TTG  TTC.TAC  TAC.TAT  TAT.TAC  TAT.TTT  TTT.GAA (S N:   0.504  2.496 Sd Nd:    2.9  10.1)
  96  GAC.TCC  GAC.GAA  AAT.AAC  AAC.AAT  AAC.GAC  GAC.AAC  GAC.GAA (S N:   0.419  2.581 Sd Nd:    2.0   6.0)
  97  CAC.GAC  GAC.GAT  CAC.CAG  GAC.CAC (S N:   0.334  2.666 Sd Nd:    1.0   3.0)
  98  AAG.GCC  ACA.ACC  GCG.GAA  ACA.ACG  TCG.TCT  AAA.GAG  ACA.GCG  GCG.ACG  ACG.TCG  ACG.AAG  AAG.AAA  AAA.AGA (S N:   0.846  2.154 Sd Nd:    7.5   9.5)
  99  GGG.GGA  GGC.GGG  GGG.GGA  GGG.GGC  GGG.GGC (S N:   1.008  1.992 Sd Nd:    5.0   0.0)
 100  GAG.CTC  GAC.GAA  GAC.ACC  GAG.GAT  ACC.GAC  GAC.GAG (S N:   0.640  2.360 Sd Nd:    0.5   9.5)
 101  TAC.TTT  TAC.TAT (S N:   0.426  2.574 Sd Nd:    2.0   1.0)
 102  ATG.GTC  CGA.CGC  CGG.ATG  GAG.GAA  ATG.CGG  CGG.CGA  ATG.GAG  ATG.ATC  ATC.ATG  ATG.ATC (S N:   0.420  2.580 Sd Nd:    4.5   9.5)
 103  TGC.TGT  TGC.TGT (S N:   0.375  2.625 Sd Nd:    2.0   0.0)
 104  AGT.CGC  CGC.AAG  TTC.TAC  TTC.ATG  TAC.TTC  TAC.CGC  CGC.CAC  CGC.AGT (S N:   0.594  2.406 Sd Nd:    2.5  11.5)
 105  GTC.CTG  TTC.TTT  TTC.GTC (S N:   0.855  2.145 Sd Nd:    2.0   2.0)
 106  AAC.CGC  AAC.AAT  AAC.AAT  AAC.GAC  AAC.TAC (S N:   0.421  2.579 Sd Nd:    2.0   4.0)
 107  CGC.CGG  CGA.AGA  CGC.CGA  CGC.CGT  CGC.CGA (S N:   1.092  1.908 Sd Nd:    5.0   0.0)
 108  ACA.AAC  ACC.ATC  ACG.ACC  CTC.CTG  ACC.ACG  ACC.ACG  ACC.CTC  ACC.ACA  ACA.ACC (S N:   0.914  2.086 Sd Nd:    6.5   4.5)
 109  CTC.CTT  CTC.CTT (S N:   1.000  2.000 Sd Nd:    2.0   0.0)
 110  CTT.ACC  ATC.GAG  ATC.ACC  ATC.GTG  GTC.ATC  GTC.CTC  CTC.ATC  CTC.TTC  CTC.CTT  CTT.CAT (S N:   0.826  2.174 Sd Nd:    2.7  12.3)
 111  TTT.TTC  TTT.TTC  TTT.TAT  TTT.TAT (S N:   0.338  2.662 Sd Nd:    2.0   2.0)
 112  GCC.GAG  GAT.GAG  CCC.AAC  GAA.GAT  GCC.GCA  CCC.GAC  GAC.GAT  GAC.GAA  GAC.GCC (S N:   0.679  2.321 Sd Nd:    2.5   9.5)
 113  AAT.GGC  AAT.AAC  AAC.TAC  AAC.AGC  AAC.AAT (S N:   0.418  2.582 Sd Nd:    3.0   4.0)
 114  GAC.---  GAC.---  GAC.---  GAG.GAA  GAC.---  GAC.---  GAC.---  GAC.---  GAC.---  GAT.GAC  GAC.GAT  GAT.GAG (S N:   0.429  2.571 Sd Nd:    3.0  17.0)
 115  TAC.TAT  TAC.TAT  TAC.CAT  TAC.CAC  TAC.TTC (S N:   0.403  2.597 Sd Nd:    3.0   3.0)
 116  GAC.TAC  GAG.AAG  ACC.ACA  GAG.GAC  GAC.GAG  GAC.ACC  ACC.TCC (S N:   0.601  2.399 Sd Nd:    1.0   7.0)
 117  TTC.TAC  TAC.TAT  TTC.TTT  TAC.CAC  TAC.TTC  TAC.CAC (S N:   0.398  2.602 Sd Nd:    2.0   4.0)
 118  AAC.AGC  CAC.CGC  CAC.GAA  AAC.AAT  AAC.CAC (S N:   0.349  2.651 Sd Nd:    1.0   5.0)
 119  ATC.CTG  ACC.ATC  ATC.GTC  ACC.ATC  ATC.ATA (S N:   0.955  2.045 Sd Nd:    1.5   4.5)
 120  ATC.GCC  AAC.AGC  AAC.AGC  AGC.ATC  ATC.ATG (S N:   0.433  2.567 Sd Nd:    0.0   6.0)
 121  GTC.CGC  ATC.GCC  GTC.ATC (S N:   0.936  2.064 Sd Nd:    0.0   5.0)
 122  AAC.AAT  AAC.ACA  AAC.AGC  AAC.ACC  AAC.GTC (S N:   0.402  2.598 Sd Nd:    1.5   5.5)
 123  AAG.AAA  AAG.AAA  AAG.AAA (S N:   0.375  2.625 Sd Nd:    3.0   0.0)
 124  ACC.AGC  TCC.TTC  TTC.TTT  TCC.ACC  TCC.TTC  TTC.ACC  ACC.AAG (S N:   0.709  2.291 Sd Nd:    1.5   7.5)
 125  ATC.GTG  ATC.GTC  ATC.ATT  ATC.TTC  ATC.GTC (S N:   0.719  2.281 Sd Nd:    1.5   4.5)
 126  CAC.AAG  CAC.CAG  CAC.GAT  ACC.ATT  AAC.ACC  AAC.CAC (S N:   0.470  2.530 Sd Nd:    2.0   7.0)
 127  CTT.CTG  CTT.ATC  GTT.GTC  CTT.ATT  GTT.GTG  CTT.TTA  CTT.CTG  CTT.ATT  CTT.GTT  CTT.CTG (S N:   1.027  1.973 Sd Nd:    7.0   5.0)
 128  GAT.GCC  AAC.AGC  ACA.ACG  AAC.AAT  GAT.GAC  AAC.AAG  AAG.ACA  AAG.GAG  GAG.GAT  GAT.TCT (S N:   0.546  2.454 Sd Nd:    5.0   8.0)
 129  GTG.GTA  GTG.GTA  GTG.GTA (S N:   1.000  2.000 Sd Nd:    3.0   0.0)
 130  GTG.GTA  GTG.GTT  GTC.GTA  GTG.GTC  GTC.GTT (S N:   1.000  2.000 Sd Nd:    5.0   0.0)
 131  GAA.GAG  CCA.GGA  GAC.CCC  CCA.CCT  GAA.GAG  CCA.GAC  GAC.GAA  GAA.CAT (S N:   0.573  2.427 Sd Nd:    3.5   9.5)
 132  AAA.AGC  CAG.CAT  CAG.AAG  AAA.AAG  AAA.CAA  CAA.CAG (S N:   0.368  2.632 Sd Nd:    2.0   5.0)
 133  GCC.GAG  GCG.GCA  GCG.GCC  GCC.GGC  GCG.GGG  GCG.AGG  GCC.GCA  GCG.GCC  GCC.GCG (S N:   0.919  2.081 Sd Nd:    5.5   5.5)
 134  AAC.CGC  ACC.ACT  AAC.AAA  AAT.AAC  AAC.ACC  AAC.AAT  AAT.AAC  AAC.AAT (S N:   0.480  2.520 Sd Nd:    5.0   4.0)
 135  CGA.CGC  CGG.AGA  CGG.AGG  CGG.CGA  CGG.AGA (S N:   1.269  1.731 Sd Nd:    7.0   0.0)
 136  GAT.GAC  GAT.GAC  GAC.GAT  GGC.GGA  GAT.GAC  GAC.GGC  GAC.GAT (S N:   0.474  2.526 Sd Nd:    6.0   1.0)
 137  ATG.CTG  GTG.GTC  ATG.ACG  GTG.GTC  ATG.CTG  ATG.GTG (S N:   0.403  2.597 Sd Nd:    2.0   4.0)
 138  GCA.GCG  GCC.GCT  GCG.GCC  GCG.GCA  GCA.GCC (S N:   1.000  2.000 Sd Nd:    5.0   0.0)
 139  TCC.AGC  TCC.TCT  TCC.TCT (S N:   0.918  2.082 Sd Nd:    2.0   2.0)
 140  ATT.ATC  ATC.ATA  ATC.ATT (S N:   0.667  2.333 Sd Nd:    3.0   0.0)
 141  TTG.CTG  GTC.GTG  TTG.GTG  GTG.GTC (S N:   0.949  2.051 Sd Nd:    3.0   1.0)
 142  TCT.TCG  TCA.TCG  TCT.TCG  TCT.TCC  TCT.TCA  TCT.TCA  TCA.TCT  TCT.TCC (S N:   1.072  1.928 Sd Nd:    8.0   0.0)
 143  GAA.GAG  GAG.GAA (S N:   0.375  2.625 Sd Nd:    2.0   0.0)
 144  ATC.GTG  ATC.ATT  GTG.CTG  GTC.GTG  GTC.ATC (S N:   0.812  2.188 Sd Nd:    2.5   3.5)
 145  ATG.CTG (S N:   0.165  2.835 Sd Nd:    0.0   1.0)
 146 (S N:   0.000  3.000 Sd Nd:    0.0   0.0)
 147  TAC.TAT  TAC.TAT  TAC.TAT (S N:   0.429  2.571 Sd Nd:    3.0   0.0)
 148  GTG.GCG  GTC.GTT  GTG.GTC  GTC.GTG (S N:   1.000  2.000 Sd Nd:    3.0   1.0)
 149  CTC.CTG  TCC.TCG  CTC.CTT  TTC.TCC  TTC.CTC (S N:   0.997  2.003 Sd Nd:    3.0   2.0)
 150  ATT.ATC  ATC.ATT  ATT.ATC  ATC.ATT  ATT.ATC (S N:   0.667  2.333 Sd Nd:    5.0   0.0)
 151  GTT.GTG  ATC.ATT  GTT.GTC  ATC.GTG  GTG.GTT (S N:   0.907  2.093 Sd Nd:    4.5   1.5)
 152  GTC.CTG  GTG.GTC  GGG.GGA  GGG.GTG  GTG.GTC (S N:   1.044  1.956 Sd Nd:    4.0   2.0)
 153  CTG.CTC  CTG.TTG  CTG.CTC  CTG.TTG (S N:   1.229  1.771 Sd Nd:    4.0   0.0)
 154  ACC.ACA  ACC.ACT  AAG.CAG  AAG.ACC (S N:   0.840  2.160 Sd Nd:    2.5   2.5)
 155  ATC.CTT  TTG.CTC  ATC.ATT  TTA.TTG  TTA.ATA  ATA.ATC (S N:   0.742  2.258 Sd Nd:    5.0   3.0)
 156 (S N:   0.000  3.000 Sd Nd:    0.0   0.0)
 157  CTT.CTC  CTG.CTT (S N:   1.315  1.685 Sd Nd:    2.0   0.0)
 158  GTG.GCG  GTG.TTG  GTA.GTG  GTG.GTA (S N:   0.995  2.005 Sd Nd:    2.0   2.0)
 159  GCG.GCC  GCC.GCA  GCC.GTC  GTG.GTT  GTG.GCG  GCG.GCC  GCG.GCA (S N:   1.000  2.000 Sd Nd:    5.0   2.0)
 160  GAG.GAA  GAG.GAA (S N:   0.375  2.625 Sd Nd:    2.0   0.0)
 161 (S N:   0.000  3.000 Sd Nd:    0.0   0.0)
 162  ATC.CTG  ATC.GTA  GTT.GTC  GTT.ATT  ATT.GTG  ATC.GTA  ATT.GTT  ATT.ATC  ATC.ATT (S N:   0.832  2.168 Sd Nd:    6.0   7.0)
 163  TAC.TAT (S N:   0.429  2.571 Sd Nd:    1.0   0.0)
 164  TGC.TGT (S N:   0.375  2.625 Sd Nd:    1.0   0.0)
 165  TAC.TAT  TAC.TAT (S N:   0.429  2.571 Sd Nd:    2.0   0.0)
 166  AAG.AGG  AGG.CGG  AGG.AAG (S N:   0.593  2.407 Sd Nd:    1.0   2.0)
 167 (S N:   0.375  2.625 Sd Nd:    0.0   0.0)
 168  ATC.GTG  ATT.ATA  ATT.ATC  ATT.ATA  ATC.ATT  ATT.ATC (S N:   0.708  2.292 Sd Nd:    5.5   1.5)
 169  GCT.GCG  GCC.GCG  GCA.TCG  GCG.GCA  GCG.GCT  GCT.GCC  GCT.GCC (S N:   1.004  1.996 Sd Nd:    7.0   1.0)
 170  GCA.GCC  GCT.GCC  GCA.GCC  GCA.GCG  GCA.GCT (S N:   1.000  2.000 Sd Nd:    5.0   0.0)
 171  GCG.GCC  GCA.GCC  GCC.GCG  GCC.GCT  GCG.GCA  GCA.GCG  GCG.GCC  GCG.GCC (S N:   1.000  2.000 Sd Nd:    8.0   0.0)
 172  ACA.TCC  GGA.GGG  GGG.GGA  GGG.ACG  ACG.ACA (S N:   1.021  1.979 Sd Nd:    4.0   3.0)
 173  GAG.---  GAG.GAA (S N:   0.409  2.591 Sd Nd:    1.0   2.0)
 174  GCT.ACT  GAA.GAG  GAG.GAA  GAG.GCA  GCA.GCT (S N:   0.690  2.310 Sd Nd:    4.0   2.0)
 175  GCT.CCG  GCG.ACA  GCG.GCT  GCT.GCA  GCG.GCT (S N:   1.000  2.000 Sd Nd:    5.0   2.0)
 176  GCA.CCC  GTG.GTT  CTG.ATA  GTG.CTG  GTG.GCA  GCA.GCT (S N:   1.047  1.953 Sd Nd:    4.5   4.5)
 177  CAA.CCG  CAA.CAG  AGA.AGG  AGA.CAG  CAG.CTG  CAG.CAA (S N:   0.736  2.264 Sd Nd:    5.5   3.5)
 178  GAG.GAC  GAG.GAA  GAA.GAG  GAG.GAA (S N:   0.369  2.631 Sd Nd:    3.0   1.0)
 179  AAT.AGC  AAC.AAT  AAT.AAC  AGC.AAC  AAC.AAT (S N:   0.333  2.667 Sd Nd:    4.0   2.0)
 180  GCG.GAG  GCT.GCG  GCG.CCG  GCG.GCC  GCC.GCT (S N:   0.990  2.010 Sd Nd:    3.0   2.0)
 181  TCC.TCG  GCG.GCT  TCG.TCA  GCG.GAG  TCG.TCA  TCG.GCG  TCG.TCC (S N:   1.036  1.964 Sd Nd:    5.0   2.0)
 182  GAA.GAG  GAG.GAA  GAC.GAT  GAA.GAG  GAG.GAA  GAA.GAC (S N:   0.367  2.633 Sd Nd:    5.0   1.0)
 183  TAC.TAT  TAT.TAC (S N:   0.429  2.571 Sd Nd:    2.0   0.0)
 184  TTG.CTG  TTA.TTG  TTG.CTG (S N:   0.924  2.076 Sd Nd:    3.0   0.0)
 185  GCT.GCC  GCC.GCA (S N:   1.000  2.000 Sd Nd:    2.0   0.0)
 186  ATA.AGA  ATC.ATT  ATA.ATC (S N:   0.669  2.331 Sd Nd:    2.0   1.0)
 187  ACA.ACC  ACC.ACG  ACA.ACC  ACC.GCC  ACC.GCT  ACC.ACA  ACA.ACC (S N:   1.000  2.000 Sd Nd:    6.0   2.0)
 188  TCT.TCC  TCT.TCC  TCT.TTG  TCT.TCC  TCG.TCA  TCT.TCG (S N:   1.005  1.995 Sd Nd:    5.5   1.5)
 189  GAA.GAG  GAG.GAA  GAA.GAG  GAG.GAA (S N:   0.375  2.625 Sd Nd:    4.0   0.0)
 190  AGT.AGC  AGT.ACT  AGC.ACC  AGC.AGT  AGT.AGC (S N:   0.386  2.614 Sd Nd:    3.0   2.0)
 191  AAA.AAG (S N:   0.375  2.625 Sd Nd:    1.0   0.0)
 192  GAA.GAG  GAA.GAG  GAC.GAT  GAC.GAA (S N:   0.352  2.648 Sd Nd:    3.0   1.0)
 193  AAC.AAT  AAC.AAT (S N:   0.333  2.667 Sd Nd:    2.0   0.0)
 194  TGT.TGC  TGC.TGT  TGC.TGT (S N:   0.375  2.625 Sd Nd:    3.0   0.0)
 195  ACA.GCG  CTA.TTG  ACA.ACG  GCA.ACA  GCA.GTA  ACA.GCA  ACA.CTA (S N:   1.032  1.968 Sd Nd:    4.0   6.0)
 196  GGA.GGC  GGT.GGC  GGC.GGA  GGC.GGG  GGG.GGC (S N:   1.014  1.986 Sd Nd:    5.0   0.0)
 197  GTA.GTG  GTG.GTA  GTG.GTC (S N:   1.000  2.000 Sd Nd:    3.0   0.0)
 198  CAG.CAA  GCG.GCA  CAG.CAA  CAG.GCG (S N:   0.440  2.560 Sd Nd:    3.0   2.0)
 199  GTA.GTG  GCA.GCT  GTG.GTA  GCA.CCA  GTG.GTA  GTA.GCA  GTA.GTG (S N:   1.000  2.000 Sd Nd:    5.0   2.0)
 200  GCT.GCC  GCT.GCC  GCA.GCG  GCG.CAG  GCG.GCT (S N:   0.903  2.097 Sd Nd:    4.0   2.0)
 201  GAA.GAG (S N:   0.375  2.625 Sd Nd:    1.0   0.0)
