# Supplementary material for: Sodium Channel β Subunits—An Additional Element in Animal Tetrodotoxin Resistance?
Source: Int J Mol Sci. 2024 Jan 25;25(3):1478. doi: 10.3390/ijms25031478 (PMC10855141; doi:10.3390/ijms25031478)
Supplement: Supplementary file 1 [file ijms-25-01478-s001.zip › rst files/SCNB1/rst_SCNB1_oneratio_nssites0_231024]

Supplemental results for CODEML (seqf: SCNB1_expanded_230613.phy  treef: Timetree_phylogeny.newick)


TREE #  1


MLEs of dN/dS (w) for site classes (K=3)

p:   0.76410  0.14257  0.09333
w:   0.06851  1.00000  1.00000

Naive Empirical Bayes (NEB) probabilities for 3 classes & postmean_w
(amino acids refer to 1st sequence: G_gallus)

   1 -   0.92145 0.04747 0.03108 ( 1)  0.142
   2 G   1.00000 0.00000 0.00000 ( 1)  0.069
   3 C   1.00000 0.00000 0.00000 ( 1)  0.069
   4 V   1.00000 0.00000 0.00000 ( 1)  0.069
   5 E   1.00000 0.00000 0.00000 ( 1)  0.069
   6 V   0.99998 0.00001 0.00001 ( 1)  0.069
   7 D   0.99999 0.00001 0.00001 ( 1)  0.069
   8 S   0.99257 0.00449 0.00294 ( 1)  0.075
   9 E   0.99999 0.00001 0.00000 ( 1)  0.069
  10 T   1.00000 0.00000 0.00000 ( 1)  0.069
  11 E   1.00000 0.00000 0.00000 ( 1)  0.069
  12 A   1.00000 0.00000 0.00000 ( 1)  0.069
  13 V   1.00000 0.00000 0.00000 ( 1)  0.069
  14 L   0.00014 0.60428 0.39559 ( 2)  1.000
  15 G   0.99994 0.00004 0.00003 ( 1)  0.069
  16 A   0.00000 0.60436 0.39564 ( 2)  1.000
  17 P   0.32479 0.40807 0.26714 ( 2)  0.697
  18 F   1.00000 0.00000 0.00000 ( 1)  0.069
  19 K   1.00000 0.00000 0.00000 ( 1)  0.069
  20 L   0.99973 0.00016 0.00011 ( 1)  0.069
  21 L   0.04896 0.57477 0.37627 ( 2)  0.954
  22 C   1.00000 0.00000 0.00000 ( 1)  0.069
  23 I   1.00000 0.00000 0.00000 ( 1)  0.069
  24 A   0.99996 0.00002 0.00001 ( 1)  0.069
  25 C   1.00000 0.00000 0.00000 ( 1)  0.069
  26 K   1.00000 0.00000 0.00000 ( 1)  0.069
  27 R   0.99827 0.00104 0.00068 ( 1)  0.070
  28 R   0.99999 0.00001 0.00000 ( 1)  0.069
  29 S   0.99997 0.00002 0.00001 ( 1)  0.069
  30 E   1.00000 0.00000 0.00000 ( 1)  0.069
  31 T   0.99991 0.00005 0.00003 ( 1)  0.069
  32 P   0.00000 0.60436 0.39564 ( 2)  1.000
  33 A   1.00000 0.00000 0.00000 ( 1)  0.069
  34 E   0.07041 0.56180 0.36778 ( 2)  0.934
  35 A   0.99994 0.00004 0.00002 ( 1)  0.069
  36 E   0.85544 0.08736 0.05719 ( 1)  0.203
  37 G   0.28452 0.43241 0.28307 ( 2)  0.735
  38 E   0.99900 0.00060 0.00039 ( 1)  0.069
  39 W   1.00000 0.00000 0.00000 ( 1)  0.069
  40 F   0.21727 0.47305 0.30968 ( 2)  0.798
  41 F   1.00000 0.00000 0.00000 ( 1)  0.069
  42 R   0.81858 0.10964 0.07178 ( 1)  0.238
  43 A   0.06680 0.56399 0.36921 ( 2)  0.938
  44 E   0.18332 0.49357 0.32311 ( 2)  0.829
  45 G   0.99831 0.00102 0.00067 ( 1)  0.070
  46 A   0.00242 0.60289 0.39468 ( 2)  0.998
  47 P   0.00001 0.60435 0.39564 ( 2)  1.000
  48 E   0.99436 0.00341 0.00223 ( 1)  0.074
  49 F   0.99990 0.00006 0.00004 ( 1)  0.069
  50 T   0.00000 0.60436 0.39564 ( 2)  1.000
  51 K   0.07476 0.55918 0.36606 ( 2)  0.930
  52 I   1.00000 0.00000 0.00000 ( 1)  0.069
  53 L   0.73909 0.15769 0.10323 ( 1)  0.312
  54 H   0.00005 0.60433 0.39562 ( 2)  1.000
  55 Y   1.00000 0.00000 0.00000 ( 1)  0.069
  56 T   0.00051 0.60405 0.39544 ( 2)  1.000
  57 A   0.01491 0.59535 0.38974 ( 2)  0.986
  58 E   0.00927 0.59876 0.39197 ( 2)  0.991
  59 E   0.00001 0.60435 0.39564 ( 2)  1.000
  60 G   0.00002 0.60435 0.39563 ( 2)  1.000
  61 A   0.00017 0.60426 0.39557 ( 2)  1.000
  62 W   0.00000 0.60436 0.39564 ( 2)  1.000
  63 V   0.07786 0.55730 0.36484 ( 2)  0.927
  64 A   0.00000 0.60436 0.39564 ( 2)  1.000
  65 P   0.99997 0.00002 0.00001 ( 1)  0.069
  66 G   0.13712 0.52149 0.34139 ( 2)  0.872
  67 P   0.99998 0.00001 0.00001 ( 1)  0.069
  68 F   0.99999 0.00000 0.00000 ( 1)  0.069
  69 E   0.00133 0.60356 0.39512 ( 2)  0.999
  70 G   0.99995 0.00003 0.00002 ( 1)  0.069
  71 L   0.99975 0.00015 0.00010 ( 1)  0.069
  72 L   0.99950 0.00030 0.00020 ( 1)  0.069
  73 F   0.00000 0.60436 0.39564 ( 2)  1.000
  74 W   1.00000 0.00000 0.00000 ( 1)  0.069
  75 N   0.92398 0.04595 0.03008 ( 1)  0.139
  76 G   1.00000 0.00000 0.00000 ( 1)  0.069
  77 S   0.99997 0.00002 0.00001 ( 1)  0.069
  78 R   0.39533 0.36544 0.23923 ( 1)  0.632
  79 G   0.02412 0.58978 0.38610 ( 2)  0.978
  80 T   0.99983 0.00010 0.00007 ( 1)  0.069
  81 R   0.00033 0.60416 0.39551 ( 2)  1.000
  82 D   1.00000 0.00000 0.00000 ( 1)  0.069
  83 I   0.99689 0.00188 0.00123 ( 1)  0.071
  84 Q   1.00000 0.00000 0.00000 ( 1)  0.069
  85 D   1.00000 0.00000 0.00000 ( 1)  0.069
  86 L   0.84964 0.09087 0.05949 ( 1)  0.209
  87 S   1.00000 0.00000 0.00000 ( 1)  0.069
  88 V   0.99998 0.00001 0.00001 ( 1)  0.069
  89 R   0.01192 0.59716 0.39093 ( 2)  0.989
  90 L   0.99996 0.00002 0.00001 ( 1)  0.069
  91 S   0.02307 0.59042 0.38651 ( 2)  0.979
  92 N   1.00000 0.00000 0.00000 ( 1)  0.069
  93 V   1.00000 0.00000 0.00000 ( 1)  0.069
  94 G   0.99999 0.00000 0.00000 ( 1)  0.069
  95 R   0.00002 0.60435 0.39563 ( 2)  1.000
  96 S   0.76572 0.14159 0.09269 ( 1)  0.287
  97 H   0.99996 0.00003 0.00002 ( 1)  0.069
  98 A   0.00864 0.59914 0.39222 ( 2)  0.992
  99 G   1.00000 0.00000 0.00000 ( 1)  0.069
 100 L   0.01801 0.59347 0.38851 ( 2)  0.983
 101 Y   1.00000 0.00000 0.00000 ( 1)  0.069
 102 V   0.02646 0.58837 0.38517 ( 2)  0.975
 103 C   1.00000 0.00000 0.00000 ( 1)  0.069
 104 R   0.00002 0.60435 0.39563 ( 2)  1.000
 105 L   0.99995 0.00003 0.00002 ( 1)  0.069
 106 R   0.99764 0.00143 0.00093 ( 1)  0.071
 107 R   0.99999 0.00001 0.00000 ( 1)  0.069
 108 N   0.95392 0.02785 0.01823 ( 1)  0.111
 109 L   1.00000 0.00000 0.00000 ( 1)  0.069
 110 T   0.00002 0.60435 0.39563 ( 2)  1.000
 111 F   0.99960 0.00024 0.00016 ( 1)  0.069
 112 E   0.00121 0.60363 0.39516 ( 2)  0.999
 113 G   0.99877 0.00074 0.00049 ( 1)  0.070
 114 -   0.52089 0.28955 0.18955 ( 1)  0.515
 115 Y   0.99903 0.00059 0.00038 ( 1)  0.069
 116 T   0.02302 0.59044 0.38653 ( 2)  0.979
 117 Y   0.99377 0.00376 0.00246 ( 1)  0.074
 118 S   0.99502 0.00301 0.00197 ( 1)  0.073
 119 L   0.99414 0.00354 0.00232 ( 1)  0.074
 120 A   0.95672 0.02615 0.01712 ( 1)  0.109
 121 R   0.88684 0.06839 0.04477 ( 1)  0.174
 122 N   0.88314 0.07063 0.04624 ( 1)  0.177
 123 K   1.00000 0.00000 0.00000 ( 1)  0.069
 124 S   0.03603 0.58258 0.38139 ( 2)  0.966
 125 V   0.99879 0.00073 0.00048 ( 1)  0.070
 126 K   0.11552 0.53454 0.34994 ( 2)  0.892
 127 L   0.13361 0.52361 0.34278 ( 2)  0.876
 128 A   0.00453 0.60162 0.39385 ( 2)  0.996
 129 V   1.00000 0.00000 0.00000 ( 1)  0.069
 130 V   1.00000 0.00000 0.00000 ( 1)  0.069
 131 E   0.00001 0.60436 0.39564 ( 2)  1.000
 132 S   0.87973 0.07269 0.04759 ( 1)  0.181
 133 E   0.60829 0.23673 0.15498 ( 1)  0.433
 134 R   0.99629 0.00224 0.00147 ( 1)  0.072
 135 R   0.99994 0.00004 0.00002 ( 1)  0.069
 136 D   1.00000 0.00000 0.00000 ( 1)  0.069
 137 L   0.99851 0.00090 0.00059 ( 1)  0.070
 138 A   1.00000 0.00000 0.00000 ( 1)  0.069
 139 S   0.99982 0.00011 0.00007 ( 1)  0.069
 140 I   1.00000 0.00000 0.00000 ( 1)  0.069
 141 V   0.99998 0.00001 0.00001 ( 1)  0.069
 142 S   0.99998 0.00001 0.00001 ( 1)  0.069
 143 E   1.00000 0.00000 0.00000 ( 1)  0.069
 144 V   0.99980 0.00012 0.00008 ( 1)  0.069
 145 L   1.00000 0.00000 0.00000 ( 1)  0.069
 146 M   1.00000 0.00000 0.00000 ( 1)  0.069
 147 Y   1.00000 0.00000 0.00000 ( 1)  0.069
 148 V   0.99999 0.00001 0.00000 ( 1)  0.069
 149 L   0.99997 0.00002 0.00001 ( 1)  0.069
 150 I   1.00000 0.00000 0.00000 ( 1)  0.069
 151 V   0.99999 0.00000 0.00000 ( 1)  0.069
 152 L   0.99992 0.00005 0.00003 ( 1)  0.069
 153 L   0.99999 0.00000 0.00000 ( 1)  0.069
 154 T   0.99991 0.00005 0.00004 ( 1)  0.069
 155 L   0.99929 0.00043 0.00028 ( 1)  0.069
 156 W   1.00000 0.00000 0.00000 ( 1)  0.069
 157 L   0.99999 0.00000 0.00000 ( 1)  0.069
 158 A   0.99965 0.00021 0.00014 ( 1)  0.069
 159 A   0.99988 0.00007 0.00005 ( 1)  0.069
 160 E   1.00000 0.00000 0.00000 ( 1)  0.069
 161 M   1.00000 0.00000 0.00000 ( 1)  0.069
 162 L   0.30658 0.41908 0.27435 ( 2)  0.714
 163 Y   1.00000 0.00000 0.00000 ( 1)  0.069
 164 C   1.00000 0.00000 0.00000 ( 1)  0.069
 165 Y   1.00000 0.00000 0.00000 ( 1)  0.069
 166 R   1.00000 0.00000 0.00000 ( 1)  0.069
 167 K   1.00000 0.00000 0.00000 ( 1)  0.069
 168 V   1.00000 0.00000 0.00000 ( 1)  0.069
 169 A   0.99997 0.00002 0.00001 ( 1)  0.069
 170 A   1.00000 0.00000 0.00000 ( 1)  0.069
 171 A   1.00000 0.00000 0.00000 ( 1)  0.069
 172 S   0.98382 0.00978 0.00640 ( 1)  0.084
 173 -   1.00000 0.00000 0.00000 ( 1)  0.069
 174 A   0.99956 0.00027 0.00018 ( 1)  0.069
 175 P   0.99971 0.00017 0.00011 ( 1)  0.069
 176 P   0.56749 0.26139 0.17112 ( 1)  0.471
 177 P   0.88405 0.07007 0.04587 ( 1)  0.177
 178 D   1.00000 0.00000 0.00000 ( 1)  0.069
 179 S   1.00000 0.00000 0.00000 ( 1)  0.069
 180 A   0.99995 0.00003 0.00002 ( 1)  0.069
 181 S   0.99885 0.00070 0.00046 ( 1)  0.070
 182 E   1.00000 0.00000 0.00000 ( 1)  0.069
 183 Y   1.00000 0.00000 0.00000 ( 1)  0.069
 184 L   0.99999 0.00001 0.00000 ( 1)  0.069
 185 A   1.00000 0.00000 0.00000 ( 1)  0.069
 186 I   1.00000 0.00000 0.00000 ( 1)  0.069
 187 T   0.99989 0.00006 0.00004 ( 1)  0.069
 188 S   0.99963 0.00023 0.00015 ( 1)  0.069
 189 E   1.00000 0.00000 0.00000 ( 1)  0.069
 190 S   0.99998 0.00001 0.00001 ( 1)  0.069
 191 K   1.00000 0.00000 0.00000 ( 1)  0.069
 192 E   1.00000 0.00000 0.00000 ( 1)  0.069
 193 N   1.00000 0.00000 0.00000 ( 1)  0.069
 194 C   1.00000 0.00000 0.00000 ( 1)  0.069
 195 A   0.00350 0.60225 0.39426 ( 2)  0.997
 196 G   1.00000 0.00000 0.00000 ( 1)  0.069
 197 V   1.00000 0.00000 0.00000 ( 1)  0.069
 198 Q   0.99946 0.00032 0.00021 ( 1)  0.069
 199 V   0.99747 0.00153 0.00100 ( 1)  0.071
 200 A   0.99814 0.00112 0.00074 ( 1)  0.070
 201 E   1.00000 0.00000 0.00000 ( 1)  0.069

Positively selected sites

	Prob(w>1)  mean w


lnL = -4910.292475

Bayes Empirical Bayes (BEB) probabilities for 3 classes (class) & postmean_w
(amino acids refer to 1st sequence: G_gallus)

   1 -   0.87645 0.12214 0.00141 ( 1)  0.170 +-  0.334
   2 G   1.00000 0.00000 0.00000 ( 1)  0.050 +-  0.001
   3 C   1.00000 0.00000 0.00000 ( 1)  0.050 +-  0.001
   4 V   1.00000 0.00000 0.00000 ( 1)  0.050 +-  0.001
   5 E   1.00000 0.00000 0.00000 ( 1)  0.050 +-  0.000
   6 V   0.99998 0.00002 0.00000 ( 1)  0.050 +-  0.004
   7 D   0.99998 0.00002 0.00000 ( 1)  0.050 +-  0.004
   8 S   0.98829 0.01170 0.00001 ( 1)  0.061 +-  0.102
   9 E   0.99999 0.00001 0.00000 ( 1)  0.050 +-  0.003
  10 T   1.00000 0.00000 0.00000 ( 1)  0.050 +-  0.001
  11 E   1.00000 0.00000 0.00000 ( 1)  0.050 +-  0.000
  12 A   1.00000 0.00000 0.00000 ( 1)  0.050 +-  0.001
  13 V   1.00000 0.00000 0.00000 ( 1)  0.050 +-  0.001
  14 L   0.00002 0.94914 0.05084 ( 2)  1.097 +-  0.565
  15 G   0.99992 0.00008 0.00000 ( 1)  0.050 +-  0.009
  16 A   0.00000 0.98227 0.01773 ( 2)  1.022 +-  0.265
  17 P   0.11172 0.88302 0.00526 ( 2)  0.900 +-  0.336
  18 F   1.00000 0.00000 0.00000 ( 1)  0.050 +-  0.000
  19 K   1.00000 0.00000 0.00000 ( 1)  0.050 +-  0.001
  20 L   0.99960 0.00040 0.00000 ( 1)  0.050 +-  0.019
  21 L   0.01264 0.98233 0.00503 ( 2)  0.991 +-  0.122
  22 C   1.00000 0.00000 0.00000 ( 1)  0.050 +-  0.000
  23 I   1.00000 0.00000 0.00000 ( 1)  0.050 +-  0.000
  24 A   0.99996 0.00004 0.00000 ( 1)  0.050 +-  0.006
  25 C   1.00000 0.00000 0.00000 ( 1)  0.050 +-  0.001
  26 K   1.00000 0.00000 0.00000 ( 1)  0.050 +-  0.000
  27 R   0.99696 0.00303 0.00001 ( 1)  0.053 +-  0.053
  28 R   0.99999 0.00001 0.00000 ( 1)  0.050 +-  0.003
  29 S   0.99997 0.00003 0.00000 ( 1)  0.050 +-  0.005
  30 E   1.00000 0.00000 0.00000 ( 1)  0.050 +-  0.000
  31 T   0.99989 0.00011 0.00000 ( 1)  0.050 +-  0.010
  32 P   0.00000 0.77133 0.22867 ( 2)  1.876 +-  2.023
  33 A   1.00000 0.00000 0.00000 ( 1)  0.050 +-  0.000
  34 E   0.01897 0.97336 0.00767 ( 2)  0.991 +-  0.212
  35 A   0.99992 0.00008 0.00000 ( 1)  0.050 +-  0.009
  36 E   0.67322 0.32643 0.00036 ( 1)  0.361 +-  0.446
  37 G   0.07666 0.92026 0.00308 ( 2)  0.930 +-  0.269
  38 E   0.99783 0.00216 0.00001 ( 1)  0.052 +-  0.044
  39 W   1.00000 0.00000 0.00000 ( 1)  0.050 +-  0.002
  40 F   0.05586 0.94046 0.00368 ( 2)  0.949 +-  0.223
  41 F   1.00000 0.00000 0.00000 ( 1)  0.050 +-  0.000
  42 R   0.63839 0.35937 0.00224 ( 1)  0.395 +-  0.463
  43 A   0.01794 0.97462 0.00744 ( 2)  0.989 +-  0.160
  44 E   0.04472 0.95141 0.00387 ( 2)  0.960 +-  0.208
  45 G   0.99691 0.00309 0.00001 ( 1)  0.053 +-  0.053
  46 A   0.00028 0.99170 0.00802 ( 2)  1.009 +-  0.164
  47 P   0.00000 0.97751 0.02249 ( 2)  1.048 +-  0.464
  48 E   0.98698 0.01298 0.00004 ( 1)  0.062 +-  0.108
  49 F   0.99986 0.00014 0.00000 ( 1)  0.050 +-  0.011
  50 T   0.00000 0.97024 0.02976 ( 2)  1.063 +-  0.515
  51 K   0.01539 0.98122 0.00339 ( 2)  0.988 +-  0.129
  52 I   1.00000 0.00000 0.00000 ( 1)  0.050 +-  0.001
  53 L   0.49861 0.50065 0.00073 ( 2)  0.527 +-  0.476
  54 H   0.00000 0.99285 0.00715 ( 2)  1.004 +-  0.065
  55 Y   1.00000 0.00000 0.00000 ( 1)  0.050 +-  0.001
  56 T   0.00005 0.99413 0.00582 ( 2)  1.005 +-  0.098
  57 A   0.00462 0.95785 0.03753 ( 2)  1.080 +-  0.598
  58 E   0.00149 0.98216 0.01635 ( 2)  1.026 +-  0.325
  59 E   0.00000 0.96400 0.03600 ( 2)  1.066 +-  0.486
  60 G   0.00000 0.98848 0.01152 ( 2)  1.012 +-  0.172
  61 A   0.00002 0.99322 0.00676 ( 2)  1.005 +-  0.084
  62 W   0.00000 0.13233 0.86767 ( 3)  5.172 +-  2.944
  63 V   0.01737 0.97505 0.00758 ( 2)  0.990 +-  0.173
  64 A   0.00000 0.85659 0.14341 ( 2)  1.500 +-  1.548
  65 P   0.99996 0.00004 0.00000 ( 1)  0.050 +-  0.006
  66 G   0.04179 0.94426 0.01395 ( 2)  0.977 +-  0.287
  67 P   0.99998 0.00002 0.00000 ( 1)  0.050 +-  0.004
  68 F   0.99999 0.00001 0.00000 ( 1)  0.050 +-  0.002
  69 E   0.00020 0.97840 0.02140 ( 2)  1.034 +-  0.342
  70 G   0.99994 0.00006 0.00000 ( 1)  0.050 +-  0.008
  71 L   0.99972 0.00028 0.00000 ( 1)  0.050 +-  0.016
  72 L   0.99928 0.00072 0.00000 ( 1)  0.051 +-  0.026
  73 F   0.00000 0.70048 0.29952 ( 2)  2.263 +-  2.389
  74 W   1.00000 0.00000 0.00000 ( 1)  0.050 +-  0.002
  75 N   0.79494 0.20376 0.00130 ( 1)  0.246 +-  0.393
  76 G   1.00000 0.00000 0.00000 ( 1)  0.050 +-  0.000
  77 S   0.99996 0.00004 0.00000 ( 1)  0.050 +-  0.006
  78 R   0.15630 0.83940 0.00430 ( 2)  0.855 +-  0.357
  79 G   0.00313 0.98932 0.00755 ( 2)  1.006 +-  0.175
  80 T   0.99977 0.00023 0.00000 ( 1)  0.050 +-  0.014
  81 R   0.00004 0.98231 0.01765 ( 2)  1.022 +-  0.248
  82 D   1.00000 0.00000 0.00000 ( 1)  0.050 +-  0.000
  83 I   0.99476 0.00524 0.00001 ( 1)  0.055 +-  0.069
  84 Q   1.00000 0.00000 0.00000 ( 1)  0.050 +-  0.000
  85 D   1.00000 0.00000 0.00000 ( 1)  0.050 +-  0.001
  86 L   0.66518 0.33352 0.00130 ( 1)  0.369 +-  0.453
  87 S   1.00000 0.00000 0.00000 ( 1)  0.050 +-  0.001
  88 V   0.99998 0.00002 0.00000 ( 1)  0.050 +-  0.004
  89 R   0.00175 0.99497 0.00329 ( 2)  1.000 +-  0.060
  90 L   0.99995 0.00005 0.00000 ( 1)  0.050 +-  0.007
  91 S   0.00500 0.98856 0.00644 ( 2)  1.000 +-  0.118
  92 N   1.00000 0.00000 0.00000 ( 1)  0.050 +-  0.001
  93 V   1.00000 0.00000 0.00000 ( 1)  0.050 +-  0.001
  94 G   0.99999 0.00001 0.00000 ( 1)  0.050 +-  0.003
  95 R   0.00000 0.95871 0.04128 ( 2)  1.141 +-  0.891
  96 S   0.43516 0.56308 0.00177 ( 2)  0.588 +-  0.475
  97 H   0.99993 0.00007 0.00000 ( 1)  0.050 +-  0.008
  98 A   0.00169 0.95857 0.03973 ( 2)  1.129 +-  0.833
  99 G   1.00000 0.00000 0.00000 ( 1)  0.050 +-  0.000
 100 L   0.00248 0.99329 0.00423 ( 2)  1.001 +-  0.099
 101 Y   1.00000 0.00000 0.00000 ( 1)  0.050 +-  0.001
 102 V   0.00594 0.97113 0.02294 ( 2)  1.038 +-  0.432
 103 C   1.00000 0.00000 0.00000 ( 1)  0.050 +-  0.000
 104 R   0.00000 0.98755 0.01245 ( 2)  1.010 +-  0.125
 105 L   0.99994 0.00006 0.00000 ( 1)  0.050 +-  0.008
 106 R   0.99452 0.00546 0.00001 ( 1)  0.055 +-  0.070
 107 R   0.99999 0.00001 0.00000 ( 1)  0.050 +-  0.003
 108 N   0.89053 0.10869 0.00078 ( 1)  0.155 +-  0.304
 109 L   1.00000 0.00000 0.00000 ( 1)  0.050 +-  0.000
 110 T   0.00000 0.97753 0.02247 ( 2)  1.030 +-  0.292
 111 F   0.99940 0.00059 0.00000 ( 1)  0.051 +-  0.023
 112 E   0.00015 0.98719 0.01267 ( 2)  1.017 +-  0.242
 113 G   0.99733 0.00267 0.00001 ( 1)  0.053 +-  0.049
 114 -   0.42387 0.53511 0.04102 ( 2)  0.750 +-  1.094
 115 Y   0.99821 0.00179 0.00000 ( 1)  0.052 +-  0.040
 116 T   0.00430 0.98339 0.01231 ( 2)  1.014 +-  0.252
 117 Y   0.98448 0.01550 0.00001 ( 1)  0.065 +-  0.117
 118 S   0.98563 0.01433 0.00004 ( 1)  0.064 +-  0.113
 119 L   0.98462 0.01535 0.00003 ( 1)  0.065 +-  0.117
 120 A   0.85369 0.14593 0.00039 ( 1)  0.189 +-  0.337
 121 R   0.70617 0.29226 0.00157 ( 1)  0.331 +-  0.439
 122 N   0.71394 0.28404 0.00202 ( 1)  0.324 +-  0.440
 123 K   1.00000 0.00000 0.00000 ( 1)  0.050 +-  0.000
 124 S   0.00703 0.98750 0.00547 ( 2)  0.997 +-  0.114
 125 V   0.99728 0.00271 0.00001 ( 1)  0.053 +-  0.050
 126 K   0.01977 0.97874 0.00149 ( 2)  0.982 +-  0.135
 127 L   0.04955 0.92834 0.02211 ( 2)  1.013 +-  0.593
 128 A   0.00068 0.94186 0.05747 ( 2)  1.260 +-  1.270
 129 V   1.00000 0.00000 0.00000 ( 1)  0.050 +-  0.001
 130 V   1.00000 0.00000 0.00000 ( 1)  0.050 +-  0.001
 131 E   0.00000 0.67617 0.32383 ( 2)  2.639 +-  2.809
 132 S   0.67741 0.32221 0.00038 ( 1)  0.357 +-  0.445
 133 E   0.30488 0.69046 0.00465 ( 2)  0.718 +-  0.476
 134 R   0.99113 0.00886 0.00001 ( 1)  0.058 +-  0.089
 135 R   0.99995 0.00005 0.00000 ( 1)  0.050 +-  0.007
 136 D   1.00000 0.00000 0.00000 ( 1)  0.050 +-  0.001
 137 L   0.99665 0.00335 0.00001 ( 1)  0.053 +-  0.055
 138 A   1.00000 0.00000 0.00000 ( 1)  0.050 +-  0.001
 139 S   0.99974 0.00026 0.00000 ( 1)  0.050 +-  0.015
 140 I   1.00000 0.00000 0.00000 ( 1)  0.050 +-  0.000
 141 V   0.99998 0.00002 0.00000 ( 1)  0.050 +-  0.004
 142 S   0.99998 0.00002 0.00000 ( 1)  0.050 +-  0.004
 143 E   1.00000 0.00000 0.00000 ( 1)  0.050 +-  0.000
 144 V   0.99966 0.00034 0.00000 ( 1)  0.050 +-  0.018
 145 L   1.00000 0.00000 0.00000 ( 1)  0.050 +-  0.000
 146 M   1.00000 0.00000 0.00000 ( 1)  0.050 +-  0.000
 147 Y   1.00000 0.00000 0.00000 ( 1)  0.050 +-  0.000
 148 V   0.99999 0.00001 0.00000 ( 1)  0.050 +-  0.003
 149 L   0.99997 0.00003 0.00000 ( 1)  0.050 +-  0.005
 150 I   1.00000 0.00000 0.00000 ( 1)  0.050 +-  0.000
 151 V   0.99999 0.00001 0.00000 ( 1)  0.050 +-  0.002
 152 L   0.99989 0.00011 0.00000 ( 1)  0.050 +-  0.010
 153 L   1.00000 0.00000 0.00000 ( 1)  0.050 +-  0.002
 154 T   0.99988 0.00012 0.00000 ( 1)  0.050 +-  0.011
 155 L   0.99893 0.00107 0.00000 ( 1)  0.051 +-  0.031
 156 W   1.00000 0.00000 0.00000 ( 1)  0.050 +-  0.002
 157 L   1.00000 0.00000 0.00000 ( 1)  0.050 +-  0.002
 158 A   0.99954 0.00046 0.00000 ( 1)  0.050 +-  0.020
 159 A   0.99985 0.00015 0.00000 ( 1)  0.050 +-  0.012
 160 E   1.00000 0.00000 0.00000 ( 1)  0.050 +-  0.000
 161 M   1.00000 0.00000 0.00000 ( 1)  0.050 +-  0.000
 162 L   0.10696 0.88346 0.00957 ( 2)  0.918 +-  0.423
 163 Y   1.00000 0.00000 0.00000 ( 1)  0.050 +-  0.000
 164 C   1.00000 0.00000 0.00000 ( 1)  0.050 +-  0.000
 165 Y   1.00000 0.00000 0.00000 ( 1)  0.050 +-  0.000
 166 R   1.00000 0.00000 0.00000 ( 1)  0.050 +-  0.002
 167 K   1.00000 0.00000 0.00000 ( 1)  0.050 +-  0.000
 168 V   1.00000 0.00000 0.00000 ( 1)  0.050 +-  0.002
 169 A   0.99997 0.00003 0.00000 ( 1)  0.050 +-  0.005
 170 A   1.00000 0.00000 0.00000 ( 1)  0.050 +-  0.001
 171 A   1.00000 0.00000 0.00000 ( 1)  0.050 +-  0.001
 172 S   0.96841 0.03153 0.00006 ( 1)  0.080 +-  0.166
 173 -   1.00000 0.00000 0.00000 ( 1)  0.050 +-  0.000
 174 A   0.99941 0.00059 0.00000 ( 1)  0.051 +-  0.023
 175 P   0.99960 0.00040 0.00000 ( 1)  0.050 +-  0.019
 176 P   0.31150 0.68606 0.00244 ( 2)  0.706 +-  0.443
 177 P   0.77278 0.22689 0.00032 ( 1)  0.266 +-  0.399
 178 D   1.00000 0.00000 0.00000 ( 1)  0.050 +-  0.000
 179 S   1.00000 0.00000 0.00000 ( 1)  0.050 +-  0.001
 180 A   0.99994 0.00006 0.00000 ( 1)  0.050 +-  0.007
 181 S   0.99830 0.00170 0.00000 ( 1)  0.052 +-  0.039
 182 E   1.00000 0.00000 0.00000 ( 1)  0.050 +-  0.001
 183 Y   1.00000 0.00000 0.00000 ( 1)  0.050 +-  0.001
 184 L   0.99999 0.00001 0.00000 ( 1)  0.050 +-  0.003
 185 A   1.00000 0.00000 0.00000 ( 1)  0.050 +-  0.000
 186 I   1.00000 0.00000 0.00000 ( 1)  0.050 +-  0.001
 187 T   0.99986 0.00014 0.00000 ( 1)  0.050 +-  0.011
 188 S   0.99957 0.00043 0.00000 ( 1)  0.050 +-  0.020
 189 E   1.00000 0.00000 0.00000 ( 1)  0.050 +-  0.000
 190 S   0.99997 0.00003 0.00000 ( 1)  0.050 +-  0.005
 191 K   1.00000 0.00000 0.00000 ( 1)  0.050 +-  0.000
 192 E   1.00000 0.00000 0.00000 ( 1)  0.050 +-  0.001
 193 N   1.00000 0.00000 0.00000 ( 1)  0.050 +-  0.000
 194 C   1.00000 0.00000 0.00000 ( 1)  0.050 +-  0.000
 195 A   0.00065 0.99202 0.00734 ( 2)  1.004 +-  0.068
 196 G   1.00000 0.00000 0.00000 ( 1)  0.050 +-  0.000
 197 V   1.00000 0.00000 0.00000 ( 1)  0.050 +-  0.001
 198 Q   0.99920 0.00080 0.00000 ( 1)  0.051 +-  0.027
 199 V   0.99643 0.00355 0.00002 ( 1)  0.053 +-  0.057
 200 A   0.99733 0.00267 0.00001 ( 1)  0.053 +-  0.049
 201 E   1.00000 0.00000 0.00000 ( 1)  0.050 +-  0.000

Positively selected sites

	Prob(w>1)  mean w

    62 W      0.868         5.172 +- 2.944

Ancestral reconstruction by CODONML.

((T_rubri: 1.350582, (E_electric: 0.587854, D_rerio: 0.547903): 0.335811): 0.910918, ((B_bufo: 0.852147, X_tropical: 1.308363): 0.551511, ((M_musculus: 0.186249, H_sapiens: 0.193442): 0.795516, (((P_textilis: 0.072181, (T_elegans: 0.025319, T_sirtalis: 0.000004): 0.164510): 0.305619, A_carol: 0.619601): 0.330465, G_gallus: 3.331547): 0.282678): 0.550266): 0.999855);

((10, (8, 2)), ((9, 3), ((11, 6), (((7, (4, 5)), 12), 1))));

  13..14   14..10   14..15   15..8    15..2    13..16   16..17   17..9    17..3    16..18   18..19   19..11   19..6    18..20   20..21   21..22   22..7    22..23   23..4    23..5    21..12   20..1  

tree with node labels for Rod Page's TreeView
((10_T_rubri, (8_E_electric, 2_D_rerio) 15 ) 14 , ((9_B_bufo, 3_X_tropical) 17 , ((11_M_musculus, 6_H_sapiens) 19 , (((7_P_textilis, (4_T_elegans, 5_T_sirtalis) 23 ) 22 , 12_A_carol) 21 , 1_G_gallus) 20 ) 18 ) 16 ) 13 ;

Nodes 13 to 23 are ancestral
Unreliable at sites with alignment gaps

(1) Marginal reconstruction of ancestral sequences
(eqn. 4 in Yang et al. 1995 Genetics 141:1641-1650).

Prob of best state at each node, listed by site

   site   Freq   Data: 

   1      1   --- (-) GGA (G) --- (-) GGT (G) GGT (G) GGG (G) --- (-) --- (-) TCC (S) GGA (G) GGG (G) --- (-) :  GGA G 0.382 (G 0.950) GGA G 0.822 (G 0.988) GGA G 0.862 (G 0.990) GGC G 0.413 (G 0.939) GGC G 0.243 (G 0.368) GGG G 0.385 (G 0.975) GGG G 0.991 (G 0.999) GGT G 0.406 (G 0.976) GGT G 0.608 (G 0.982) GGT G 0.845 (G 0.993) GGT G 1.000 (G 1.000)
   2      1   GGC (G) GCG (A) GGG (G) GGC (G) GGC (G) GGC (G) GGC (G) GCA (A) GGC (G) GCC (A) GGC (G) GGC (G) :  GCC A 0.279 (A 0.527) GCC A 0.345 (A 0.996) GCG A 0.466 (A 1.000) GGC G 0.805 (G 0.997) GGC G 0.746 (G 1.000) GGC G 0.940 (G 1.000) GGC G 0.998 (G 1.000) GGC G 0.951 (G 1.000) GGC G 0.988 (G 1.000) GGC G 1.000 (G 1.000) GGC G 1.000 (G 1.000)
   3      1   TGC (C) TGT (C) TGT (C) TGC (C) TGC (C) TGC (C) TGC (C) TGT (C) TGC (C) TGT (C) TGC (C) TGC (C) :  TGT C 0.628 (C 0.999) TGT C 0.978 (C 1.000) TGT C 0.998 (C 1.000) TGC C 0.719 (C 1.000) TGC C 0.695 (C 1.000) TGC C 0.962 (C 1.000) TGC C 1.000 (C 1.000) TGC C 0.982 (C 1.000) TGC C 0.998 (C 1.000) TGC C 1.000 (C 1.000) TGC C 1.000 (C 1.000)
   4      1   GTG (V) GTG (V) GTG (V) GTG (V) GTG (V) GTG (V) GTG (V) GTG (V) GTG (V) GTG (V) GTG (V) GTG (V) :  GTG V 0.531 (V 0.996) GTG V 0.764 (V 1.000) GTG V 0.891 (V 1.000) GTG V 0.700 (V 1.000) GTG V 0.737 (V 1.000) GTG V 0.822 (V 1.000) GTG V 0.989 (V 1.000) GTG V 0.839 (V 1.000) GTG V 0.944 (V 1.000) GTG V 0.998 (V 1.000) GTG V 1.000 (V 1.000)
   5      1   GAG (E) GAG (E) GAG (E) GAG (E) GAG (E) GAG (E) GAG (E) GAG (E) GAG (E) GAA (E) GAG (E) GAA (E) :  GAG E 0.710 (E 0.995) GAG E 0.745 (E 1.000) GAG E 0.894 (E 1.000) GAG E 0.798 (E 1.000) GAG E 0.848 (E 1.000) GAG E 0.820 (E 1.000) GAG E 0.990 (E 1.000) GAG E 0.781 (E 1.000) GAG E 0.756 (E 1.000) GAG E 0.993 (E 1.000) GAG E 1.000 (E 1.000)
   6      1   GTG (V) GTC (V) GTG (V) GTG (V) GTG (V) GTG (V) GTG (V) GTG (V) GTG (V) CTG (L) GTG (V) GTA (V) :  GTG V 0.475 (V 0.987) GTG V 0.618 (V 0.984) GTG V 0.581 (V 1.000) GTG V 0.653 (V 1.000) GTG V 0.717 (V 1.000) GTG V 0.733 (V 1.000) GTG V 0.987 (V 1.000) GTG V 0.701 (V 1.000) GTG V 0.720 (V 1.000) GTG V 0.993 (V 1.000) GTG V 1.000 (V 1.000)
   7      1   GAT (D) GAC (D) GAG (E) GAT (D) GAT (D) GAC (D) GAT (D) GAT (D) GAT (D) GAC (D) GAT (D) GAG (E) :  GAC D 0.580 (D 0.993) GAC D 0.621 (D 1.000) GAC D 0.576 (D 1.000) GAT D 0.599 (D 0.998) GAT D 0.624 (D 0.983) GAT D 0.677 (D 1.000) GAT D 0.605 (D 1.000) GAT D 0.724 (D 0.999) GAT D 0.822 (D 0.992) GAT D 0.996 (D 1.000) GAT D 1.000 (D 1.000)
   8      1   TCG (S) TCT (S) TCA (S) GCA (A) GCA (A) TCG (S) TCA (S) TCG (S) CCC (P) TCG (S) TCC (S) TCA (S) :  TCG S 0.525 (S 0.999) TCG S 0.785 (S 1.000) TCG S 0.774 (S 1.000) TCA S 0.532 (S 1.000) TCA S 0.518 (S 0.993) TCA S 0.594 (S 1.000) TCG S 0.589 (S 1.000) TCA S 0.751 (S 1.000) TCA S 0.983 (S 1.000) TCA S 0.999 (S 0.999) GCA A 1.000 (A 1.000)
   9      1   GAG (E) GAC (D) GAG (E) GAA (E) GAA (E) GAG (E) GAA (E) GAC (D) GAG (E) GAC (D) GAT (D) GAA (E) :  GAC D 0.367 (D 0.511) GAC D 0.839 (D 0.988) GAC D 0.919 (D 0.999) GAG E 0.643 (E 0.989) GAG E 0.789 (E 0.999) GAG E 0.520 (E 0.995) GAG E 0.856 (E 0.958) GAA E 0.660 (E 0.999) GAA E 0.921 (E 1.000) GAA E 0.998 (E 1.000) GAA E 1.000 (E 1.000)
  10      1   ACG (T) ACA (T) ACG (T) ACA (T) ACA (T) ACC (T) ACG (T) ACG (T) ACA (T) ACT (T) ACC (T) ACC (T) :  ACA T 0.372 (T 0.999) ACA T 0.412 (T 1.000) ACA T 0.498 (T 1.000) ACA T 0.415 (T 1.000) ACA T 0.529 (T 1.000) ACC T 0.378 (T 1.000) ACC T 0.990 (T 1.000) ACG T 0.359 (T 1.000) ACG T 0.396 (T 1.000) ACG T 0.633 (T 1.000) ACA T 1.000 (T 1.000)
  11      1   GAG (E) GAG (E) GAA (E) GAG (E) GAG (E) GAG (E) GAG (E) GAA (E) GAG (E) GAG (E) GAG (E) GAG (E) :  GAG E 0.674 (E 0.995) GAG E 0.661 (E 1.000) GAG E 0.607 (E 1.000) GAG E 0.760 (E 1.000) GAG E 0.707 (E 1.000) GAG E 0.876 (E 1.000) GAG E 0.992 (E 1.000) GAG E 0.897 (E 1.000) GAG E 0.962 (E 1.000) GAG E 0.998 (E 1.000) GAG E 1.000 (E 1.000)
  12      1   GCT (A) GCA (A) GCT (A) GCT (A) GCT (A) GCC (A) GCT (A) GCA (A) GCC (A) GCT (A) GCT (A) GCC (A) :  GCC A 0.297 (A 0.998) GCA A 0.566 (A 1.000) GCA A 0.908 (A 1.000) GCT A 0.512 (A 1.000) GCC A 0.467 (A 1.000) GCT A 0.654 (A 1.000) GCT A 0.635 (A 1.000) GCT A 0.687 (A 1.000) GCT A 0.737 (A 1.000) GCT A 0.997 (A 1.000) GCT A 1.000 (A 1.000)
  13      1   GTG (V) GTG (V) GTG (V) GTA (V) GTA (V) GTG (V) GTA (V) GTC (V) GTC (V) GTT (V) GTG (V) GTG (V) :  GTG V 0.333 (V 0.996) GTC V 0.371 (V 1.000) GTC V 0.411 (V 1.000) GTG V 0.421 (V 1.000) GTC V 0.375 (V 1.000) GTG V 0.545 (V 1.000) GTG V 0.982 (V 1.000) GTG V 0.469 (V 1.000) GTA V 0.552 (V 1.000) GTA V 0.993 (V 1.000) GTA V 1.000 (V 1.000)
  14      1   CTG (L) GCG (A) GTG (V) GTC (V) GTT (V) TAT (Y) GTT (V) GTG (V) TAC (Y) GTC (V) TAT (Y) GCT (A) :  GTC V 0.069 (V 0.205) GTG V 0.219 (V 0.405) GTG V 0.371 (V 0.448) GAT D 0.091 (D 0.181) TAC Y 0.139 (Y 0.190) GAT D 0.190 (D 0.244) TAT Y 0.991 (Y 0.994) GTT V 0.245 (V 0.319) GTT V 0.553 (V 0.588) GTT V 0.992 (V 0.994) GTT V 1.000 (V 1.000)
  15      1   GGA (G) GGA (G) GGA (G) GGC (G) GGC (G) GGG (G) GGC (G) GGC (G) GGG (G) AAT (N) GGG (G) GGT (G) :  GGC G 0.406 (G 0.987) GGC G 0.649 (G 0.977) GGC G 0.656 (G 1.000) GGG G 0.512 (G 1.000) GGG G 0.587 (G 1.000) GGG G 0.536 (G 1.000) GGG G 0.993 (G 1.000) GGC G 0.360 (G 1.000) GGC G 0.582 (G 1.000) GGC G 0.994 (G 1.000) GGC G 1.000 (G 1.000)
  16      1   GCC (A) AAA (K) CGT (R) CAC (H) CAT (H) ATG (M) CAG (Q) CAC (H) CAT (H) CAA (Q) ATG (M) GAA (E) :  CAA Q 0.431 (Q 0.583) CAA Q 0.758 (Q 0.812) CAA Q 0.689 (Q 0.730) CAT H 0.342 (Q 0.441) CAT H 0.735 (H 0.753) CAG Q 0.426 (Q 0.518) ATG M 0.945 (M 0.945) CAG Q 0.456 (Q 0.551) CAG Q 0.528 (Q 0.631) CAG Q 0.796 (Q 0.817) CAT H 1.000 (H 1.000)
  17      1   CCA (P) GGC (G) GAG (E) ACT (T) ACT (T) ACC (T) TCT (S) GGC (G) GAA (E) GGC (G) ACC (T) ACT (T) :  GGC G 0.162 (G 0.292) GGC G 0.618 (G 0.714) GGC G 0.834 (G 0.879) GCC A 0.094 (A 0.249) GAG E 0.278 (E 0.520) ACC T 0.347 (T 0.800) ACC T 0.978 (T 0.991) ACT T 0.540 (T 0.858) ACT T 0.907 (T 0.941) ACT T 0.896 (T 0.896) ACT T 1.000 (T 1.000)
  18      1   TTC (F) TTC (F) TTT (F) TTC (F) TTC (F) TTC (F) TTC (F) TTC (F) TTT (F) TTC (F) TTC (F) TTC (F) :  TTC F 0.780 (F 0.998) TTC F 0.950 (F 1.000) TTC F 0.984 (F 1.000) TTC F 0.639 (F 1.000) TTT F 0.795 (F 1.000) TTC F 0.907 (F 1.000) TTC F 0.998 (F 1.000) TTC F 0.943 (F 1.000) TTC F 0.988 (F 1.000) TTC F 1.000 (F 1.000) TTC F 1.000 (F 1.000)
  19      1   AAA (K) AAA (K) AAG (K) AAG (K) AAG (K) AAA (K) AAG (K) AAA (K) AAA (K) AAA (K) AAA (K) AGG (R) :  AAA K 0.674 (K 0.997) AAA K 0.910 (K 1.000) AAA K 0.971 (K 1.000) AAA K 0.645 (K 1.000) AAA K 0.650 (K 1.000) AAA K 0.596 (K 1.000) AAA K 0.992 (K 1.000) AAG K 0.628 (K 1.000) AAG K 0.933 (K 0.994) AAG K 0.998 (K 1.000) AAG K 1.000 (K 1.000)
  20      1   CTG (L) CTG (L) ATC (I) ATC (I) ATC (I) ATT (I) ATC (I) CTG (L) ATC (I) CTG (L) ATC (I) ATT (I) :  CTC L 0.288 (L 0.605) CTG L 0.869 (L 0.998) CTG L 0.974 (L 1.000) ATC I 0.758 (I 0.991) ATC I 0.848 (I 0.999) ATC I 0.694 (I 0.998) ATC I 0.564 (I 1.000) ATC I 0.699 (I 0.997) ATC I 0.704 (I 1.000) ATC I 0.993 (I 1.000) ATC I 1.000 (I 1.000)
  21      1   CTG (L) ACC (T) CGG (R) CGT (R) CGT (R) CTT (L) CGT (R) GGA (G) CGG (R) GGT (G) CTG (L) CGG (R) :  CGG R 0.173 (R 0.366) GGA G 0.156 (G 0.549) GGA G 0.203 (G 0.541) CGG R 0.799 (R 0.932) CGG R 0.951 (R 0.982) CGG R 0.755 (R 0.926) CTG L 0.756 (L 0.994) CGG R 0.757 (R 0.950) CGG R 0.751 (R 0.997) CGT R 0.999 (R 1.000) CGT R 1.000 (R 1.000)
  22      1   TGC (C) TGC (C) TGC (C) TGT (C) TGT (C) TGC (C) TGC (C) TGC (C) TGT (C) TGC (C) TGC (C) TGC (C) :  TGC C 0.946 (C 0.999) TGC C 0.992 (C 1.000) TGC C 0.998 (C 1.000) TGC C 0.932 (C 1.000) TGC C 0.800 (C 1.000) TGC C 0.985 (C 1.000) TGC C 1.000 (C 1.000) TGC C 0.987 (C 1.000) TGC C 0.987 (C 1.000) TGC C 0.960 (C 1.000) TGT C 1.000 (C 1.000)
  23      1   ATC (I) ATC (I) ATC (I) ATC (I) ATC (I) ATC (I) ATT (I) ATC (I) ATT (I) ATC (I) ATC (I) ATC (I) :  ATC I 0.695 (I 0.996) ATC I 0.885 (I 1.000) ATC I 0.951 (I 1.000) ATC I 0.636 (I 1.000) ATC I 0.511 (I 1.000) ATC I 0.741 (I 1.000) ATC I 0.991 (I 1.000) ATC I 0.710 (I 1.000) ATC I 0.689 (I 1.000) ATC I 0.501 (I 1.000) ATC I 1.000 (I 1.000)
  24      1   GCC (A) TCT (S) TCG (S) TCA (S) TCA (S) TCC (S) TCG (S) TCC (S) TCC (S) TCC (S) TCC (S) TCA (S) :  TCC S 0.736 (S 0.999) TCC S 0.790 (S 1.000) TCC S 0.735 (S 1.000) TCC S 0.762 (S 1.000) TCC S 0.750 (S 1.000) TCC S 0.734 (S 1.000) TCC S 0.997 (S 1.000) TCC S 0.496 (S 1.000) TCA S 0.779 (S 1.000) TCA S 0.735 (S 1.000) TCA S 1.000 (S 1.000)
  25      1   TGC (C) TGC (C) TGT (C) TGC (C) TGC (C) TGC (C) TGC (C) TGT (C) TGC (C) TGC (C) TGT (C) TGT (C) :  TGC C 0.687 (C 0.999) TGC C 0.746 (C 1.000) TGC C 0.710 (C 1.000) TGC C 0.629 (C 1.000) TGC C 0.619 (C 1.000) TGC C 0.619 (C 1.000) TGC C 0.556 (C 1.000) TGC C 0.642 (C 1.000) TGC C 0.644 (C 1.000) TGC C 0.997 (C 1.000) TGC C 1.000 (C 1.000)
  26      1   AAG (K) AAG (K) AAG (K) AAG (K) AAG (K) AAG (K) AAG (K) AAA (K) AAG (K) AAG (K) AAG (K) AAG (K) :  AAG K 0.746 (K 0.996) AAG K 0.713 (K 1.000) AAG K 0.650 (K 1.000) AAG K 0.892 (K 1.000) AAG K 0.915 (K 1.000) AAG K 0.944 (K 1.000) AAG K 0.996 (K 1.000) AAG K 0.949 (K 1.000) AAG K 0.983 (K 1.000) AAG K 0.999 (K 1.000) AAG K 1.000 (K 1.000)
  27      1   CGG (R) ATG (M) AAA (K) AAG (K) AAG (K) CGC (R) AAG (K) ATG (M) AAG (K) ATG (M) CGT (R) AAG (K) :  ATG M 0.550 (M 0.550) ATG M 0.995 (M 0.995) ATG M 1.000 (M 1.000) AAG K 0.572 (K 0.618) AAG K 0.827 (K 0.980) AGG R 0.562 (R 0.655) CGT R 0.446 (R 1.000) AGG R 0.571 (R 0.639) AAG K 0.975 (K 0.983) AAG K 0.999 (K 1.000) AAG K 1.000 (K 1.000)
  28      1   CGC (R) AGA (R) AGA (R) CGC (R) CGC (R) CGC (R) CGC (R) CGG (R) CGA (R) AGG (R) CGT (R) CGC (R) :  CGA R 0.319 (R 0.999) AGG R 0.364 (R 1.000) AGG R 0.361 (R 1.000) CGA R 0.648 (R 1.000) CGA R 0.912 (R 1.000) CGC R 0.879 (R 1.000) CGC R 0.813 (R 1.000) CGC R 0.961 (R 1.000) CGC R 0.997 (R 1.000) CGC R 1.000 (R 1.000) CGC R 1.000 (R 1.000)
  29      1   AGT (S) GGA (G) GGA (G) AGT (S) AGT (S) AGC (S) AGT (S) GGG (G) GGA (G) GGT (G) AGT (S) AGT (S) :  GGT G 0.297 (G 0.990) GGA G 0.350 (G 1.000) GGA G 0.475 (G 1.000) GGT G 0.452 (G 0.981) GGA G 0.750 (G 1.000) AGT S 0.862 (S 0.994) AGT S 0.795 (S 1.000) AGT S 0.943 (S 1.000) AGT S 0.994 (S 1.000) AGT S 1.000 (S 1.000) AGT S 1.000 (S 1.000)
  30      1   GAG (E) GAA (E) GAG (E) GAA (E) GAA (E) GAG (E) GAA (E) GAA (E) GAA (E) GAA (E) GAG (E) GAG (E) :  GAA E 0.554 (E 0.996) GAA E 0.836 (E 1.000) GAA E 0.935 (E 1.000) GAA E 0.502 (E 1.000) GAA E 0.551 (E 1.000) GAG E 0.578 (E 1.000) GAG E 0.984 (E 1.000) GAG E 0.503 (E 1.000) GAA E 0.604 (E 1.000) GAA E 0.993 (E 1.000) GAA E 1.000 (E 1.000)
  31      1   ACC (T) GTG (V) ACC (T) ACA (T) ACA (T) ACC (T) ACA (T) GTG (V) ACG (T) GTA (V) ACC (T) ACA (T) :  ATG M 0.143 (V 0.271) GTG V 0.646 (V 0.982) GTG V 0.854 (V 0.999) ACG T 0.388 (T 0.992) ACG T 0.482 (T 1.000) ACC T 0.408 (T 1.000) ACC T 0.991 (T 1.000) ACA T 0.591 (T 1.000) ACA T 0.961 (T 1.000) ACA T 1.000 (T 1.000) ACA T 1.000 (T 1.000)
  32      1   CCC (P) GTT (V) AAA (K) GAG (E) GAG (E) AAC (N) GAT (D) CAG (Q) GTC (V) CGG (R) ACC (T) GAA (E) :  CAG Q 0.107 (E 0.130) CAG Q 0.312 (Q 0.322) CAG Q 0.351 (Q 0.358) GAC D 0.118 (D 0.172) GAC D 0.131 (D 0.170) GAC D 0.183 (D 0.268) AAC N 0.582 (N 0.586) GAC D 0.198 (D 0.351) GAT D 0.323 (D 0.469) GAT D 0.627 (D 0.664) GAG E 1.000 (E 1.000)
  33      1   GCA (A) GCC (A) GCG (A) GCC (A) GCC (A) GCT (A) GCG (A) GCC (A) GCC (A) GCA (A) GCC (A) GCC (A) :  GCC A 0.553 (A 0.997) GCC A 0.678 (A 1.000) GCC A 0.896 (A 1.000) GCC A 0.613 (A 1.000) GCC A 0.609 (A 1.000) GCC A 0.655 (A 1.000) GCC A 0.581 (A 1.000) GCC A 0.678 (A 1.000) GCC A 0.754 (A 1.000) GCC A 0.643 (A 1.000) GCC A 1.000 (A 1.000)
  34      1   GAG (E) TCC (S) ATT (I) GAG (E) GAG (E) GAG (E) GAA (E) TCA (S) AAA (K) ATG (M) GAA (E) GAG (E) :  AAG K 0.050 (T 0.130) TCA S 0.165 (S 0.416) TCA S 0.428 (S 0.912) AAA K 0.164 (K 0.282) AAA K 0.291 (K 0.408) GAA E 0.381 (E 0.636) GAA E 0.574 (E 0.969) GAA E 0.404 (E 0.700) GAA E 0.487 (E 0.886) GAA E 0.673 (E 0.992) GAG E 1.000 (E 1.000)
  35      1   GCT (A) GCC (A) ACC (T) GCC (A) GCC (A) ACC (T) GCA (A) GCC (A) ACC (T) ACT (T) ACC (T) GCC (A) :  ACC T 0.668 (T 0.873) ACC T 0.666 (T 0.820) GCC A 0.909 (A 0.968) ACC T 0.860 (T 0.936) ACC T 0.933 (T 0.997) ACC T 0.861 (T 0.902) ACC T 0.998 (T 1.000) GCC A 0.824 (A 0.903) GCC A 0.895 (A 0.998) GCC A 0.739 (A 1.000) GCC A 1.000 (A 1.000)
  36      1   GAG (E) ACG (T) TTT (F) TTT (F) TTT (F) TTC (F) TTT (F) ACC (T) TTT (F) TCT (S) TTC (F) TTC (F) :  TTC F 0.257 (F 0.453) TCC S 0.480 (S 0.856) ACC T 0.606 (T 0.958) TTT F 0.622 (F 0.979) TTT F 0.874 (F 0.991) TTC F 0.500 (F 0.991) TTC F 0.989 (F 0.999) TTT F 0.520 (F 0.990) TTT F 0.603 (F 0.997) TTT F 0.997 (F 1.000) TTT F 1.000 (F 1.000)
  37      1   GGG (G) GTG (V) GTA (V) ACT (T) ACT (T) ACC (T) ACT (T) GTG (V) ACG (T) GTC (V) ACG (T) ACC (T) :  ATG M 0.110 (V 0.240) GTG V 0.407 (V 0.676) GTG V 0.683 (V 0.828) ACG T 0.294 (T 0.590) ACG T 0.337 (T 0.536) ACG T 0.322 (T 0.869) ACG T 0.499 (T 0.993) ACT T 0.374 (T 0.892) ACT T 0.622 (T 0.979) ACT T 0.997 (T 1.000) ACT T 1.000 (T 1.000)
  38      1   GAG (E) GAC (D) GAA (E) GAA (E) GAA (E) GAG (E) GAA (E) GAC (D) GAG (E) AGC (S) GAG (E) GAC (D) :  GAC D 0.357 (D 0.483) GAC D 0.830 (D 0.912) GAC D 0.938 (D 0.995) GAG E 0.601 (E 0.992) GAG E 0.626 (E 0.999) GAG E 0.576 (E 0.999) GAG E 0.984 (E 1.000) GAA E 0.562 (E 0.998) GAA E 0.755 (E 0.991) GAA E 0.996 (E 1.000) GAA E 1.000 (E 1.000)
  39      3   TGG (W) TGG (W) TGG (W) TGG (W) TGG (W) TGG (W) TGG (W) TGG (W) TGG (W) TGG (W) TGG (W) TGG (W) :  TGG W 1.000 (W 1.000) TGG W 1.000 (W 1.000) TGG W 1.000 (W 1.000) TGG W 1.000 (W 1.000) TGG W 1.000 (W 1.000) TGG W 1.000 (W 1.000) TGG W 1.000 (W 1.000) TGG W 1.000 (W 1.000) TGG W 1.000 (W 1.000) TGG W 1.000 (W 1.000) TGG W 1.000 (W 1.000)
  40      1   TTC (F) TGG (W) TTC (F) TTC (F) TTC (F) ACC (T) TTC (F) TGG (W) TTT (F) TAC (Y) ACC (T) TAC (Y) :  TGC C 0.194 (C 0.245) TGG W 0.372 (C 0.424) TGG W 0.964 (W 0.964) TTC F 0.437 (F 0.612) TTC F 0.405 (F 0.795) TTC F 0.518 (F 0.561) ACC T 0.968 (T 0.970) TTC F 0.597 (F 0.631) TTC F 0.745 (F 0.754) TTC F 0.996 (F 0.996) TTC F 1.000 (F 1.000)
  41      1   TTC (F) TTC (F) TTC (F) TTC (F) TTC (F) TTC (F) TTC (F) TTC (F) TTT (F) TTC (F) TTC (F) TTC (F) :  TTC F 0.864 (F 0.998) TTC F 0.964 (F 1.000) TTC F 0.988 (F 1.000) TTC F 0.840 (F 1.000) TTC F 0.672 (F 1.000) TTC F 0.954 (F 1.000) TTC F 0.998 (F 1.000) TTC F 0.968 (F 1.000) TTC F 0.993 (F 1.000) TTC F 1.000 (F 1.000) TTC F 1.000 (F 1.000)
  42      1   CGG (R) ATG (M) AGG (R) AAA (K) AAA (K) CGC (R) AAA (K) ATG (M) AAA (K) AAA (K) CGC (R) AAG (K) :  AGG R 0.324 (R 0.377) AAG K 0.387 (K 0.436) ATG M 0.929 (M 0.929) AGG R 0.553 (R 0.668) AGG R 0.522 (R 0.660) AGG R 0.523 (R 0.739) CGC R 0.992 (R 0.998) AGG R 0.523 (R 0.709) AAG K 0.610 (K 0.962) AAA K 0.992 (K 1.000) AAA K 1.000 (K 1.000)
  43      1   GCT (A) GCC (A) GCC (A) GAA (E) GAA (E) CAG (Q) GAA (E) GCC (A) GGA (G) GCT (A) CAG (Q) CAA (Q) :  GCC A 0.085 (A 0.253) GCC A 0.368 (A 0.668) GCC A 0.671 (A 0.827) GAA E 0.178 (E 0.305) GGA G 0.219 (G 0.356) CAA Q 0.250 (Q 0.449) CAG Q 0.990 (Q 0.995) CAA Q 0.330 (Q 0.444) CAA Q 0.456 (Q 0.477) GAA E 0.992 (E 0.993) GAA E 1.000 (E 1.000)
  44      1   GAG (E) AAA (K) AAA (K) GAA (E) GAA (E) AAG (K) GAG (E) AAA (K) GAC (D) GCA (A) AAG (K) CAG (Q) :  AAA K 0.219 (K 0.377) AAA K 0.490 (K 0.574) AAA K 0.864 (K 0.903) AAG K 0.250 (K 0.420) AAA K 0.194 (K 0.369) AAG K 0.389 (K 0.470) AAG K 0.971 (K 0.977) GAG E 0.363 (E 0.432) GAG E 0.505 (E 0.569) GAG E 0.845 (E 0.989) GAA E 1.000 (E 1.000)
  45      1   GGA (G) GGC (G) GCG (A) GGG (G) GGG (G) GGC (G) GGC (G) GGG (G) ACA (T) GAG (E) GGG (G) GGG (G) :  GGG G 0.686 (G 0.963) GGG G 0.804 (G 0.973) GGG G 0.784 (G 0.999) GGG G 0.748 (G 0.958) GCG A 0.633 (A 0.949) GGG G 0.828 (G 0.999) GGG G 0.757 (G 1.000) GGG G 0.838 (G 1.000) GGG G 0.880 (G 1.000) GGG G 0.780 (G 1.000) GGG G 1.000 (G 1.000)
  46      1   GCC (A) GAG (E) GAC (D) ACC (T) ACC (T) ACT (T) ACC (T) GAG (E) ATG (M) GAT (D) ACA (T) ATG (M) :  GAG E 0.086 (E 0.126) GAG E 0.338 (E 0.434) GAG E 0.621 (E 0.700) ACG T 0.119 (T 0.331) ATG M 0.136 (T 0.173) ACC T 0.183 (T 0.694) ACA T 0.472 (T 0.996) ACC T 0.258 (T 0.680) ACC T 0.397 (T 0.728) ACC T 0.989 (T 0.994) ACC T 1.000 (T 1.000)
  47      1   CCC (P) AGT (S) GAT (D) ACC (T) ACC (T) GAG (E) AAC (N) AGC (S) GAG (E) GCA (A) GAG (E) GAA (E) :  GAC D 0.071 (G 0.125) AGT S 0.164 (S 0.319) AGT S 0.412 (S 0.776) GAG E 0.178 (E 0.285) GAG E 0.256 (E 0.372) GAG E 0.229 (E 0.357) GAG E 0.943 (E 0.958) GAC D 0.183 (E 0.265) GAC D 0.242 (D 0.277) AAC N 0.890 (N 0.892) ACC T 1.000 (T 1.000)
  48      1   GAA (E) GAA (E) GCA (A) GAA (E) GAA (E) GAG (E) GAG (E) GAG (E) AAA (K) AAC (N) GAA (E) GAG (E) :  GAG E 0.546 (E 0.965) GAG E 0.536 (E 0.953) GAG E 0.522 (E 0.997) GAA E 0.522 (E 0.988) GAA E 0.647 (E 0.959) GAG E 0.567 (E 0.998) GAA E 0.510 (E 1.000) GAG E 0.650 (E 0.998) GAG E 0.769 (E 0.999) GAG E 0.757 (E 1.000) GAA E 1.000 (E 1.000)
  49      1   TTC (F) TTC (F) TTC (F) CTG (L) TTG (L) TTT (F) ATG (M) TTT (F) TTT (F) TTC (F) TTT (F) TTT (F) :  TTT F 0.604 (F 0.999) TTC F 0.550 (F 1.000) TTC F 0.526 (F 1.000) TTT F 0.862 (F 1.000) TTT F 0.823 (F 1.000) TTT F 0.947 (F 1.000) TTT F 0.999 (F 1.000) TTT F 0.932 (F 1.000) TTT F 0.933 (F 0.992) TTG L 0.987 (L 0.990) TTG L 1.000 (L 1.000)
  50      1   ACC (T) ACA (T) AGA (R) GTC (V) GTC (V) GTC (V) GTC (V) AGC (S) GAC (D) TCT (S) GTC (V) GAC (D) :  ACC T 0.077 (T 0.179) ACC T 0.187 (T 0.469) ACC T 0.329 (T 0.662) GTC V 0.108 (V 0.179) GAC D 0.120 (D 0.149) GTC V 0.286 (V 0.380) GTC V 0.932 (V 0.948) GTC V 0.322 (V 0.405) GTC V 0.509 (V 0.549) GTC V 0.980 (V 0.983) GTC V 1.000 (V 1.000)
  51      1   AAG (K) CAC (H) GTG (V) AAG (K) AAG (K) AAG (K) AAG (K) CAC (H) CTG (L) CAT (H) AAG (K) CAT (H) :  CAG Q 0.197 (Q 0.250) CAC H 0.496 (H 0.779) CAC H 0.831 (H 0.931) CAG Q 0.361 (Q 0.377) CTG L 0.366 (L 0.423) AAG K 0.360 (K 0.392) AAG K 0.968 (K 0.972) AAG K 0.360 (K 0.397) AAG K 0.421 (K 0.445) AAG K 0.986 (K 0.988) AAG K 1.000 (K 1.000)
  52      1   ATC (I) ATC (I) ATA (I) ATT (I) ATT (I) ATC (I) ATT (I) ATC (I) ATA (I) TTC (F) ATC (I) ATC (I) :  ATC I 0.620 (I 0.990) ATC I 0.903 (I 0.988) ATC I 0.961 (I 1.000) ATC I 0.442 (I 1.000) ATA I 0.813 (I 1.000) ATC I 0.607 (I 1.000) ATC I 0.988 (I 1.000) ATC I 0.532 (I 1.000) ATT I 0.548 (I 1.000) ATT I 0.994 (I 1.000) ATT I 1.000 (I 1.000)
  53      1   CTT (L) TAC (Y) TAT (Y) CTT (L) CTT (L) CTG (L) CTT (L) TAT (Y) CTT (L) TAC (Y) CTA (L) CTC (L) :  TAC Y 0.140 (Y 0.278) TAC Y 0.579 (Y 0.941) TAC Y 0.560 (Y 0.987) CTT L 0.647 (L 0.769) CTT L 0.689 (L 0.758) CTT L 0.821 (L 0.993) CTA L 0.508 (L 1.000) CTT L 0.866 (L 0.997) CTT L 0.877 (L 0.999) CTT L 0.999 (L 1.000) CTT L 1.000 (L 1.000)
  54      1   CAC (H) ACT (T) TAC (Y) CGC (R) CGC (R) CGC (R) CGC (R) AGT (S) ATG (M) AGA (R) CGC (R) CAC (H) :  AGT S 0.150 (S 0.286) AGT S 0.556 (S 0.632) AGT S 0.752 (S 0.769) CGC R 0.290 (R 0.326) AAC N 0.097 (N 0.111) CGC R 0.885 (R 0.892) CGC R 0.999 (R 0.999) CGC R 0.900 (R 0.905) CGC R 0.927 (R 0.928) CGC R 1.000 (R 1.000) CGC R 1.000 (R 1.000)
  55      1   TAC (Y) TAT (Y) TAC (Y) TAT (Y) TAT (Y) TAT (Y) TAT (Y) TAT (Y) TAC (Y) TAC (Y) TAT (Y) TAC (Y) :  TAT Y 0.641 (Y 0.999) TAT Y 0.775 (Y 1.000) TAT Y 0.955 (Y 1.000) TAT Y 0.609 (Y 1.000) TAC Y 0.743 (Y 1.000) TAT Y 0.827 (Y 1.000) TAT Y 0.998 (Y 1.000) TAT Y 0.813 (Y 1.000) TAT Y 0.822 (Y 1.000) TAT Y 0.998 (Y 1.000) TAT Y 1.000 (Y 1.000)
  56      1   ACC (T) GCA (A) CAG (Q) GAT (D) GAT (D) GAG (E) GAT (D) ATT (I) CAG (Q) AAA (K) GAG (E) GAT (D) :  GAG E 0.095 (E 0.151) AAA K 0.101 (K 0.148) ATA I 0.110 (V 0.229) CAG Q 0.294 (Q 0.323) CAG Q 0.772 (Q 0.809) GAG E 0.370 (E 0.462) GAG E 0.950 (E 0.963) GAT D 0.364 (D 0.478) GAT D 0.826 (D 0.875) GAT D 0.996 (D 0.998) GAT D 1.000 (D 1.000)
  57      1   GCA (A) --- (-) --- (-) TTC (F) TTC (F) AAT (N) GTC (V) --- (-) --- (-) --- (-) AAT (N) GTT (V) :  GAC D 0.061 (V 0.134) GAC D 0.056 (V 0.127) GAC D 0.055 (V 0.125) GAC D 0.074 (V 0.157) GAC D 0.065 (V 0.141) GAT D 0.094 (V 0.187) AAT N 0.974 (N 0.983) GTC V 0.166 (V 0.379) GTC V 0.410 (V 0.756) GTC V 0.852 (V 0.861) TTC F 1.000 (F 1.000)
  58      1   GAG (E) GAA (E) AAA (K) TAT (Y) TAT (Y) GAG (E) TAT (Y) GAT (D) TAT (Y) GAC (D) GAG (E) GAG (E) :  GAT D 0.113 (D 0.217) GAT D 0.247 (D 0.417) GAT D 0.360 (D 0.496) TAT Y 0.238 (Y 0.290) TAT Y 0.315 (Y 0.383) GAT D 0.212 (D 0.298) GAG E 0.938 (E 0.951) TAT Y 0.245 (D 0.313) TAT Y 0.334 (Y 0.380) TAT Y 0.996 (Y 0.997) TAT Y 1.000 (Y 1.000)
  59      1   GAG (E) ATG (M) GAT (D) GAT (D) GAT (D) GTG (V) GAT (D) ATG (M) CCG (P) GCA (A) GTG (V) ACT (T) :  GTG V 0.098 (V 0.193) ATG M 0.255 (M 0.255) ATG M 0.636 (M 0.636) GCG A 0.135 (A 0.226) GCG A 0.175 (A 0.255) GTG V 0.137 (V 0.268) GTG V 0.942 (V 0.960) GAT D 0.129 (A 0.239) GAT D 0.322 (D 0.354) GAT D 0.986 (D 0.989) GAT D 1.000 (D 1.000)
  60      1   GGC (G) ACA (T) GCC (A) AAG (K) AAG (K) TTG (L) AAG (K) ACG (T) CAG (Q) GCA (A) CTG (L) AAA (K) :  ACA T 0.110 (T 0.248) ACA T 0.479 (T 0.664) ACA T 0.647 (T 0.918) CAG Q 0.150 (K 0.163) CAG Q 0.227 (Q 0.239) AAG K 0.181 (K 0.212) CTG L 0.580 (L 0.942) AAG K 0.338 (K 0.414) AAG K 0.673 (K 0.846) AAG K 0.990 (K 0.995) AAG K 1.000 (K 1.000)
  61      1   GCC (A) GCC (A) CCA (P) CTC (L) CTC (L) CAG (Q) CTC (L) GGC (G) CTG (L) GAA (E) CAG (Q) CTC (L) :  GTG V 0.061 (V 0.164) GAC D 0.155 (A 0.198) GGC G 0.273 (A 0.304) CTG L 0.299 (L 0.542) CTG L 0.344 (L 0.589) CTG L 0.348 (L 0.597) CAG Q 0.990 (Q 0.991) CTC L 0.434 (L 0.720) CTC L 0.913 (L 0.957) CTC L 0.999 (L 0.999) CTC L 1.000 (L 1.000)
  62      1   TGG (W) AGC (S) GAT (D) TCT (S) TCT (S) CTG (L) GTT (V) ATG (M) AGC (S) GAA (E) CTG (L) AGA (R) :  AAG K 0.056 (V 0.127) AAG K 0.092 (K 0.131) AGC S 0.146 (I 0.180) GTC V 0.063 (V 0.170) AGC S 0.111 (S 0.144) GTG V 0.139 (V 0.260) CTG L 0.987 (L 0.993) GTG V 0.117 (V 0.275) GTT V 0.116 (V 0.329) GTT V 0.623 (V 0.629) TCT S 1.000 (S 1.000)
  63      1   GTG (V) ATA (I) ATC (I) ATA (I) ATA (I) GAG (E) ATA (I) GTT (V) GTC (V) ACC (T) GAG (E) ATA (I) :  ATC I 0.105 (I 0.274) ATC I 0.160 (I 0.445) ATA I 0.226 (I 0.542) ATA I 0.130 (I 0.303) ATC I 0.204 (V 0.354) ATA I 0.216 (I 0.296) GAG E 0.925 (E 0.941) ATA I 0.425 (I 0.500) ATA I 0.909 (I 0.921) ATA I 0.999 (I 0.999) ATA I 1.000 (I 1.000)
  64      1   GCC (A) ACA (T) AAG (K) TAC (Y) TAC (Y) GAG (E) TAT (Y) AAT (N) GTA (V) ATT (I) GAA (E) TTG (L) :  AAC N 0.048 (T 0.139) ACT T 0.172 (T 0.338) ACT T 0.219 (T 0.452) GAG E 0.088 (V 0.187) GTA V 0.108 (V 0.282) GAC D 0.121 (D 0.214) GAA E 0.487 (E 0.931) TAC Y 0.119 (Y 0.214) TAC Y 0.236 (Y 0.468) TAT Y 0.576 (Y 0.994) TAC Y 1.000 (Y 1.000)
  65      1   CCG (P) GAC (D) GAT (D) GAT (D) GAT (D) GAT (D) GAT (D) GAC (D) GAT (D) GAT (D) GAT (D) GAC (D) :  GAC D 0.589 (D 0.994) GAC D 0.705 (D 1.000) GAC D 0.868 (D 1.000) GAT D 0.665 (D 1.000) GAT D 0.748 (D 1.000) GAT D 0.734 (D 1.000) GAT D 0.989 (D 1.000) GAT D 0.676 (D 0.998) GAT D 0.719 (D 1.000) GAT D 0.994 (D 1.000) GAT D 1.000 (D 1.000)
  66      1   GGC (G) GAG (E) GAG (E) CCT (P) CCT (P) GAG (E) CCT (P) GAA (E) GAC (D) GCA (A) GAG (E) CCT (P) :  GAG E 0.176 (E 0.310) GAA E 0.340 (E 0.557) GAA E 0.481 (E 0.807) GAG E 0.195 (E 0.278) GAG E 0.232 (E 0.333) GAG E 0.172 (A 0.238) GAG E 0.940 (E 0.951) CCT P 0.193 (A 0.316) CCT P 0.969 (P 0.981) CCT P 1.000 (P 1.000) CCT P 1.000 (P 1.000)
  67      1   CCT (P) CGC (R) CGC (R) CGC (R) CGC (R) CGC (R) CGC (R) CGC (R) CGC (R) CGT (R) CGC (R) CGC (R) :  CGC R 0.941 (R 0.999) CGC R 0.923 (R 1.000) CGC R 0.990 (R 1.000) CGC R 0.995 (R 1.000) CGC R 0.998 (R 1.000) CGC R 0.998 (R 1.000) CGC R 1.000 (R 1.000) CGC R 0.996 (R 1.000) CGC R 1.000 (R 1.000) CGC R 1.000 (R 1.000) CGC R 1.000 (R 1.000)
  68      1   TTC (F) TTT (F) TAC (Y) TTT (F) TTT (F) TTC (F) TTT (F) TTC (F) TTT (F) TTC (F) TTT (F) TTT (F) :  TTT F 0.589 (F 0.999) TTC F 0.539 (F 1.000) TTC F 0.505 (F 1.000) TTT F 0.811 (F 1.000) TTT F 0.760 (F 0.998) TTT F 0.899 (F 1.000) TTT F 0.799 (F 1.000) TTT F 0.929 (F 1.000) TTT F 0.991 (F 1.000) TTT F 1.000 (F 1.000) TTT F 1.000 (F 1.000)
  69      1   GAA (E) GAA (E) TCT (S) GAA (E) GAA (E) GAG (E) GAA (E) CTG (L) ACA (T) TAT (Y) GAG (E) GAA (E) :  GAG E 0.086 (E 0.152) GAG E 0.136 (E 0.226) GAG E 0.218 (E 0.353) GAA E 0.109 (E 0.187) ACA T 0.226 (T 0.426) GAA E 0.355 (E 0.585) GAG E 0.943 (E 0.965) GAA E 0.528 (E 0.701) GAA E 0.878 (E 0.931) GAA E 0.997 (E 0.998) GAA E 1.000 (E 1.000)
  70      1   GGG (G) GAC (D) GGC (G) GAT (D) GAT (D) GGC (G) GAT (D) GAC (D) GGG (G) GGC (G) GGC (G) GAC (D) :  GGC G 0.663 (G 0.885) GGC G 0.749 (G 0.801) GAC D 0.918 (D 0.956) GGC G 0.753 (G 0.992) GGC G 0.620 (G 1.000) GGC G 0.835 (G 0.990) GGC G 0.996 (G 1.000) GGC G 0.741 (G 0.931) GAC D 0.629 (D 0.982) GAT D 0.988 (D 1.000) GAT D 1.000 (D 1.000)
  71      1   CTG (L) CGC (R) CGC (R) CTA (L) CTA (L) CGC (R) CTA (L) CGC (R) CGG (R) CGC (R) CGA (R) CTG (L) :  CGC R 0.821 (R 0.999) CGC R 0.990 (R 1.000) CGC R 0.999 (R 1.000) CGC R 0.670 (R 1.000) CGC R 0.654 (R 1.000) CGC R 0.501 (R 0.993) CGC R 0.520 (R 1.000) CTA L 0.463 (L 0.974) CTA L 0.653 (L 1.000) CTA L 0.998 (L 1.000) CTA L 1.000 (L 1.000)
  72      1   CTG (L) CTG (L) CTC (L) GTG (V) GTG (V) GTG (V) GTG (V) CTC (L) CTG (L) TTG (L) GTG (V) GTT (V) :  CTG L 0.634 (L 0.991) CTG L 0.748 (L 1.000) CTG L 0.859 (L 1.000) CTG L 0.722 (L 0.984) CTG L 0.780 (L 0.999) GTG V 0.599 (V 0.702) GTG V 0.990 (V 1.000) GTG V 0.578 (V 0.711) GTG V 0.825 (V 0.997) GTG V 0.996 (V 1.000) GTG V 1.000 (V 1.000)
  73      1   TTC (F) GCC (A) TTG (L) ATG (M) ATG (M) GTG (V) GAG (E) AAC (N) AAA (K) GGA (G) GTG (V) GCC (A) :  GAG E 0.072 (V 0.167) GAC D 0.142 (G 0.190) GAC D 0.253 (D 0.271) GTG V 0.126 (V 0.234) AAG K 0.116 (K 0.191) GTG V 0.266 (V 0.401) GTG V 0.950 (V 0.964) GTG V 0.236 (V 0.371) GTG V 0.249 (V 0.363) GAG E 0.429 (E 0.430) ATG M 1.000 (M 1.000)
  74      3   TGG (W) TGG (W) TGG (W) TGG (W) TGG (W) TGG (W) TGG (W) TGG (W) TGG (W) TGG (W) TGG (W) TGG (W) :  TGG W 1.000 (W 1.000) TGG W 1.000 (W 1.000) TGG W 1.000 (W 1.000) TGG W 1.000 (W 1.000) TGG W 1.000 (W 1.000) TGG W 1.000 (W 1.000) TGG W 1.000 (W 1.000) TGG W 1.000 (W 1.000) TGG W 1.000 (W 1.000) TGG W 1.000 (W 1.000) TGG W 1.000 (W 1.000)
  75      1   AAT (N) AAT (N) AGC (S) AAT (N) AAT (N) AAT (N) AAT (N) ATG (M) AAT (N) AAC (N) AAC (N) GAA (E) :  AAT N 0.470 (N 0.939) AAT N 0.502 (N 0.950) AAT N 0.600 (N 0.936) AAT N 0.607 (N 0.966) AAT N 0.549 (N 0.959) AAT N 0.711 (N 0.979) AAT N 0.639 (N 0.998) AAT N 0.750 (N 0.976) AAT N 0.810 (N 0.969) AAT N 0.997 (N 1.000) AAT N 1.000 (N 1.000)
  76      1   GGC (G) GGC (G) GGG (G) GGT (G) GGT (G) GGC (G) GGT (G) GGC (G) GGG (G) GGC (G) GGT (G) GGC (G) :  GGC G 0.561 (G 0.998) GGC G 0.894 (G 1.000) GGC G 0.967 (G 1.000) GGT G 0.335 (G 1.000) GGG G 0.718 (G 1.000) GGT G 0.594 (G 1.000) GGT G 0.623 (G 1.000) GGT G 0.634 (G 1.000) GGT G 0.701 (G 1.000) GGT G 0.997 (G 1.000) GGT G 1.000 (G 1.000)
  77      1   TCC (S) AGT (S) AGC (S) ACC (T) ACC (T) AGC (S) ACC (T) AGC (S) AGC (S) AGT (S) AGT (S) ACT (T) :  AGC S 0.534 (S 0.998) AGT S 0.739 (S 1.000) AGT S 0.728 (S 1.000) AGC S 0.806 (S 1.000) AGC S 0.922 (S 1.000) AGC S 0.793 (S 0.987) AGC S 0.662 (S 1.000) ACC T 0.766 (T 0.938) ACC T 0.792 (T 1.000) ACC T 0.996 (T 1.000) ACC T 1.000 (T 1.000)
  78      1   CGC (R) AAA (K) AAC (N) AAG (K) AAG (K) CGG (R) AAG (K) AAG (K) AGT (S) AAC (N) CGG (R) AAA (K) :  AAG K 0.240 (K 0.365) AAG K 0.351 (K 0.670) AAA K 0.466 (K 0.889) AGG R 0.324 (R 0.400) AGT S 0.321 (S 0.508) AGG R 0.450 (R 0.587) CGG R 0.995 (R 0.997) AGG R 0.388 (R 0.487) AAG K 0.747 (K 0.894) AAG K 0.993 (K 0.997) AAG K 1.000 (K 1.000)
  79      1   GGC (G) AAA (K) CAC (H) AAC (N) AAC (N) GGC (G) ATC (I) AAC (N) CAC (H) AAC (N) GGC (G) CAC (H) :  AAC N 0.139 (N 0.188) AAC N 0.285 (N 0.379) AAC N 0.367 (N 0.453) CAC H 0.292 (H 0.309) CAC H 0.569 (H 0.597) GAC D 0.194 (D 0.209) GGC G 0.963 (G 0.965) CAC H 0.213 (H 0.217) AAC N 0.337 (N 0.343) AAC N 0.653 (N 0.653) AAC N 1.000 (N 1.000)
  80      1   ACT (T) ACA (T) ACG (T) ATT (I) ATT (I) ACC (T) ATT (I) ACG (T) TCC (S) ACC (T) ACC (T) ACT (T) :  ACC T 0.406 (T 0.998) ACG T 0.319 (T 1.000) ACA T 0.439 (T 1.000) ACC T 0.566 (T 1.000) ACC T 0.659 (T 0.990) ACC T 0.514 (T 1.000) ACC T 0.990 (T 1.000) ACT T 0.684 (T 0.999) ACT T 0.921 (T 0.987) ATT I 0.998 (I 0.999) ATT I 1.000 (I 1.000)
  81      1   CGG (R) GAC (D) GAA (E) GCA (A) GCA (A) AAA (K) GCA (A) TTC (F) GAA (E) AAG (K) AAG (K) GCA (A) :  GAC D 0.093 (E 0.165) GAC D 0.157 (D 0.190) GAC D 0.233 (D 0.251) GAA E 0.310 (E 0.417) GAA E 0.492 (E 0.599) GAA E 0.305 (E 0.394) AAA K 0.608 (K 0.962) GCA A 0.355 (A 0.443) GCA A 0.911 (A 0.936) GCA A 0.999 (A 0.999) GCA A 1.000 (A 1.000)
  82      1   GAC (D) GAC (D) GAC (D) GAT (D) GAT (D) GAC (D) GAT (D) GAC (D) GAC (D) GAT (D) GAC (D) GAT (D) :  GAC D 0.672 (D 0.993) GAC D 0.728 (D 1.000) GAC D 0.877 (D 1.000) GAC D 0.660 (D 1.000) GAC D 0.778 (D 1.000) GAC D 0.554 (D 1.000) GAC D 0.980 (D 1.000) GAT D 0.633 (D 1.000) GAT D 0.905 (D 1.000) GAT D 0.998 (D 1.000) GAT D 1.000 (D 1.000)
  83      1   ATT (I) GTG (V) CTA (L) TTG (L) TTG (L) CTG (L) TTG (L) CTG (L) TTG (L) TTG (L) CTG (L) TTG (L) :  TTG L 0.538 (L 0.998) TTG L 0.521 (L 0.999) CTG L 0.629 (L 0.992) TTG L 0.565 (L 1.000) TTG L 0.532 (L 1.000) TTG L 0.565 (L 1.000) CTG L 0.992 (L 1.000) TTG L 0.697 (L 0.999) TTG L 0.953 (L 1.000) TTG L 0.999 (L 1.000) TTG L 1.000 (L 1.000)
  84      1   CAG (Q) CAG (Q) CAG (Q) CAG (Q) CAG (Q) CAG (Q) CAG (Q) CAG (Q) CAG (Q) CAA (Q) CAG (Q) CAG (Q) :  CAG Q 0.906 (Q 0.999) CAG Q 0.879 (Q 1.000) CAG Q 0.976 (Q 1.000) CAG Q 0.985 (Q 1.000) CAG Q 0.990 (Q 1.000) CAG Q 0.996 (Q 1.000) CAG Q 1.000 (Q 1.000) CAG Q 0.995 (Q 1.000) CAG Q 0.999 (Q 1.000) CAG Q 1.000 (Q 1.000) CAG Q 1.000 (Q 1.000)
  85      1   GAC (D) GAC (D) GAC (D) GAT (D) GAT (D) GAT (D) GAT (D) GAC (D) GAC (D) GAT (D) GAC (D) GAG (E) :  GAC D 0.658 (D 0.993) GAC D 0.724 (D 1.000) GAC D 0.875 (D 1.000) GAC D 0.603 (D 1.000) GAC D 0.756 (D 1.000) GAT D 0.574 (D 1.000) GAT D 0.551 (D 1.000) GAT D 0.652 (D 0.999) GAT D 0.788 (D 0.992) GAT D 0.996 (D 1.000) GAT D 1.000 (D 1.000)
  86      1   CTG (L) GGC (G) GTG (V) GTC (V) GTC (V) CTG (L) GTC (V) GGC (G) ATG (M) GGA (G) CTG (L) CTT (L) :  GTC V 0.185 (V 0.422) GGC G 0.630 (G 0.946) GGC G 0.890 (G 0.977) GTG V 0.436 (V 0.695) GTG V 0.544 (V 0.674) CTG L 0.602 (L 0.905) CTG L 0.996 (L 1.000) CTG L 0.432 (L 0.903) CTC L 0.472 (L 0.889) GTC V 0.980 (V 0.996) GTC V 1.000 (V 1.000)
  87      1   TCC (S) TCA (S) TCG (S) TCC (S) TCC (S) TCT (S) TCC (S) TCC (S) TCT (S) TCC (S) TCC (S) TCC (S) :  TCC S 0.683 (S 0.999) TCC S 0.817 (S 1.000) TCC S 0.789 (S 1.000) TCC S 0.604 (S 1.000) TCT S 0.512 (S 1.000) TCC S 0.764 (S 1.000) TCC S 0.661 (S 1.000) TCC S 0.877 (S 1.000) TCC S 0.983 (S 1.000) TCC S 1.000 (S 1.000) TCC S 1.000 (S 1.000)
  88      1   GTC (V) ATT (I) ATA (I) ATT (I) ATT (I) ATC (I) ATT (I) ATC (I) GTC (V) ATC (I) ATC (I) ATT (I) :  ATC I 0.586 (I 0.996) ATC I 0.617 (I 1.000) ATC I 0.562 (I 1.000) ATC I 0.599 (I 0.999) ATC I 0.650 (I 0.982) ATC I 0.541 (I 1.000) ATC I 0.987 (I 1.000) ATT I 0.622 (I 0.999) ATT I 0.934 (I 1.000) ATT I 0.999 (I 1.000) ATT I 1.000 (I 1.000)
  89      1   CGT (R) TAC (Y) CAG (Q) TTC (F) TTC (F) TTC (F) TTC (F) TAC (Y) GTC (V) TAC (Y) TTC (F) TTG (L) :  TAC Y 0.222 (Y 0.268) TAC Y 0.685 (Y 0.739) TAC Y 0.875 (Y 0.903) TTC F 0.271 (F 0.303) GTC V 0.123 (V 0.193) TTC F 0.621 (F 0.675) TTC F 0.986 (F 0.989) TTC F 0.630 (F 0.698) TTC F 0.789 (F 0.837) TTC F 0.996 (F 0.998) TTC F 1.000 (F 1.000)
  90      1   CTG (L) ATC (I) ATC (I) ATC (I) ATC (I) ATC (I) ATC (I) ATC (I) ATC (I) ATT (I) ATC (I) CTG (L) :  ATC I 0.718 (I 0.996) ATC I 0.752 (I 1.000) ATC I 0.909 (I 1.000) ATC I 0.865 (I 1.000) ATC I 0.889 (I 1.000) ATC I 0.920 (I 0.993) ATC I 0.995 (I 1.000) ATC I 0.760 (I 0.825) ATC I 0.781 (I 0.819) ATC I 0.999 (I 1.000) ATC I 1.000 (I 1.000)
  91      1   TCG (S) CTC (L) ACG (T) CTG (L) CTG (L) ACC (T) CTG (L) CTC (L) ACC (T) AAC (N) ACC (T) CTT (L) :  CTC L 0.127 (L 0.194) CTC L 0.434 (L 0.459) CTC L 0.866 (L 0.878) ACC T 0.139 (T 0.260) ACC T 0.272 (T 0.503) ATC I 0.120 (L 0.205) ACC T 0.962 (T 0.970) CTG L 0.205 (L 0.483) CTG L 0.540 (L 0.945) CTG L 0.997 (L 1.000) CTG L 1.000 (L 1.000)
  92      1   AAC (N) AAC (N) AAT (N) AAC (N) AAC (N) AAT (N) AAC (N) AAT (N) AAC (N) ACA (T) AAC (N) AAT (N) :  AAC N 0.624 (N 0.986) AAC N 0.643 (N 0.982) AAC N 0.601 (N 1.000) AAC N 0.589 (N 1.000) AAC N 0.610 (N 1.000) AAC N 0.566 (N 1.000) AAT N 0.504 (N 1.000) AAC N 0.593 (N 1.000) AAC N 0.622 (N 1.000) AAC N 0.990 (N 1.000) AAC N 1.000 (N 1.000)
  93      1   GTG (V) GTC (V) GTC (V) GTG (V) GTG (V) GTC (V) GTG (V) GTA (V) GTG (V) GTG (V) GTC (V) GTG (V) :  GTG V 0.339 (V 0.996) GTG V 0.308 (V 1.000) GTA V 0.368 (V 1.000) GTG V 0.428 (V 1.000) GTG V 0.470 (V 1.000) GTG V 0.461 (V 1.000) GTC V 0.975 (V 1.000) GTG V 0.629 (V 1.000) GTG V 0.896 (V 1.000) GTG V 0.997 (V 1.000) GTG V 1.000 (V 1.000)
  94      1   GGG (G) ACC (T) ACC (T) ACT (T) ACT (T) ACC (T) ACT (T) ACC (T) ACC (T) ACC (T) ACC (T) ACC (T) :  ACC T 0.792 (T 0.997) ACC T 0.935 (T 1.000) ACC T 0.978 (T 1.000) ACC T 0.867 (T 1.000) ACC T 0.915 (T 1.000) ACC T 0.840 (T 1.000) ACC T 0.996 (T 1.000) ACC T 0.736 (T 0.999) ACC T 0.594 (T 1.000) ACT T 0.995 (T 1.000) ACT T 1.000 (T 1.000)
  95      1   CGG (R) TTC (F) GAG (E) GAA (E) GAA (E) TAC (Y) TTT (F) TTG (L) TAC (Y) TTC (F) TAC (Y) TTT (F) :  TTC F 0.183 (F 0.286) TTC F 0.499 (F 0.617) TTC F 0.592 (F 0.680) TAC Y 0.264 (Y 0.435) TAC Y 0.379 (Y 0.508) TAC Y 0.240 (Y 0.471) TAC Y 0.974 (Y 0.986) TTT F 0.364 (F 0.547) TTT F 0.811 (F 0.855) TTT F 0.824 (F 0.843) GAA E 1.000 (E 1.000)
  96      1   TCC (S) AAT (N) GAA (E) GAA (E) GAA (E) AAC (N) GAA (E) AAC (N) GAC (D) AAT (N) AAC (N) GAC (D) :  AAC N 0.363 (N 0.565) AAT N 0.546 (N 0.918) AAT N 0.581 (N 0.961) GAC D 0.498 (D 0.624) GAC D 0.655 (D 0.810) GAC D 0.548 (D 0.626) AAC N 0.980 (N 0.986) GAC D 0.629 (D 0.721) GAC D 0.718 (D 0.819) GAA E 0.995 (E 0.998) GAA E 1.000 (E 1.000)
  97      1   CAC (H) GAC (D) GAC (D) CAC (H) CAC (H) CAC (H) CAC (H) GAT (D) CAC (H) GAC (D) CAC (H) CAG (Q) :  GAC D 0.425 (D 0.526) GAC D 0.728 (D 0.991) GAC D 0.651 (D 1.000) CAC H 0.935 (H 0.953) CAC H 0.937 (H 0.951) CAC H 0.990 (H 1.000) CAC H 0.999 (H 1.000) CAC H 0.988 (H 1.000) CAC H 0.987 (H 0.998) CAC H 1.000 (H 1.000) CAC H 1.000 (H 1.000)
  98      1   GCC (A) ACC (T) GAA (E) AGA (R) AGA (R) TCG (S) AAA (K) ACA (T) GCG (A) ACG (T) TCT (S) GAG (E) :  ACA T 0.170 (T 0.366) ACA T 0.460 (T 0.819) ACA T 0.605 (T 0.945) GCG A 0.148 (A 0.266) GCG A 0.236 (A 0.389) ACG T 0.153 (T 0.242) TCG S 0.706 (S 0.991) AAG K 0.141 (K 0.230) AAA K 0.268 (K 0.528) AAA K 0.867 (K 0.871) AGA R 1.000 (R 1.000)
  99      1   GGG (G) GGC (G) GGA (G) GGG (G) GGG (G) GGC (G) GGG (G) GGC (G) GGG (G) GGG (G) GGC (G) GGA (G) :  GGC G 0.370 (G 0.998) GGC G 0.601 (G 1.000) GGC G 0.903 (G 1.000) GGG G 0.503 (G 1.000) GGG G 0.569 (G 1.000) GGG G 0.486 (G 1.000) GGC G 0.989 (G 1.000) GGG G 0.574 (G 1.000) GGG G 0.650 (G 1.000) GGG G 0.995 (G 1.000) GGG G 1.000 (G 1.000)
 100      1   CTC (L) ACC (T) GAA (E) GAG (E) GAG (E) GAC (D) GAG (E) ACC (T) ACC (T) ACC (T) GAC (D) GAT (D) :  ACC T 0.118 (T 0.185) ACC T 0.560 (T 0.644) ACC T 0.817 (T 0.860) GAC D 0.154 (D 0.211) GAC D 0.132 (D 0.164) GAC D 0.276 (D 0.408) GAC D 0.920 (D 0.939) GAC D 0.238 (D 0.414) GAG E 0.392 (E 0.462) GAG E 0.982 (E 0.987) GAG E 1.000 (E 1.000)
 101      1   TAC (Y) TTT (F) TAC (Y) TAC (Y) TAC (Y) TAC (Y) TAC (Y) TAC (Y) TAC (Y) TAC (Y) TAC (Y) TAT (Y) :  TAC Y 0.811 (Y 0.998) TAC Y 0.793 (Y 0.999) TAC Y 0.736 (Y 0.992) TAC Y 0.913 (Y 1.000) TAC Y 0.946 (Y 1.000) TAC Y 0.919 (Y 1.000) TAC Y 0.997 (Y 1.000) TAC Y 0.881 (Y 1.000) TAC Y 0.840 (Y 1.000) TAC Y 0.997 (Y 1.000) TAC Y 1.000 (Y 1.000)
 102      1   GTC (V) CGA (R) ATG (M) ATC (I) ATC (I) GAG (E) ATG (M) CGC (R) ATG (M) ATG (M) GAA (E) ATC (I) :  ATG M 0.056 (R 0.196) CGA R 0.147 (R 0.488) CGA R 0.444 (R 0.948) ATG M 0.193 (M 0.193) ATG M 0.372 (M 0.372) ATG M 0.178 (V 0.220) GAG E 0.532 (E 0.940) ATG M 0.242 (M 0.242) ATG M 0.387 (I 0.436) ATG M 0.587 (M 0.587) ATC I 1.000 (I 1.000)
 103      1   TGC (C) TGC (C) TGT (C) TGC (C) TGC (C) TGC (C) TGC (C) TGC (C) TGC (C) TGC (C) TGT (C) TGC (C) :  TGC C 0.944 (C 0.999) TGC C 0.992 (C 1.000) TGC C 0.998 (C 1.000) TGC C 0.928 (C 1.000) TGC C 0.871 (C 1.000) TGC C 0.944 (C 1.000) TGC C 0.808 (C 1.000) TGC C 0.974 (C 1.000) TGC C 0.997 (C 1.000) TGC C 1.000 (C 1.000) TGC C 1.000 (C 1.000)
 104      1   CGC (R) TTC (F) AAG (K) AGT (S) AGT (S) CAC (H) AGT (S) TAC (Y) CGC (R) ATG (M) CAC (H) AGT (S) :  TAC Y 0.087 (Y 0.103) TTC F 0.241 (F 0.257) TTC F 0.430 (F 0.439) CGC R 0.270 (R 0.310) CGC R 0.334 (R 0.376) CGC R 0.234 (R 0.286) CAC H 0.976 (H 0.979) AGT S 0.270 (S 0.464) AGT S 0.928 (S 0.962) AGT S 1.000 (S 1.000) AGT S 1.000 (S 1.000)
 105      1   CTG (L) TTC (F) GTC (V) GTC (V) GTC (V) GTC (V) GTC (V) TTT (F) GTC (V) TTC (F) GTC (V) GTC (V) :  TTC F 0.459 (F 0.557) TTC F 0.801 (F 0.998) TTC F 0.735 (F 1.000) GTC V 0.756 (V 0.991) GTC V 0.751 (V 0.999) GTC V 0.814 (V 0.999) GTC V 0.986 (V 1.000) GTC V 0.815 (V 0.999) GTC V 0.930 (V 1.000) GTC V 0.997 (V 1.000) GTC V 1.000 (V 1.000)
 106      1   CGC (R) GAC (D) AAC (N) AAC (N) AAC (N) TAC (Y) AAT (N) GAC (D) AAC (N) AAT (N) TAC (Y) AAC (N) :  AAC N 0.683 (N 0.884) AAC N 0.640 (N 0.798) GAC D 0.874 (D 0.950) AAC N 0.859 (N 0.990) AAC N 0.889 (N 0.998) AAC N 0.885 (N 0.974) TAC Y 0.997 (Y 0.999) AAC N 0.852 (N 0.979) AAC N 0.796 (N 0.999) AAC N 0.556 (N 1.000) AAC N 1.000 (N 1.000)
 107      1   CGG (R) AGA (R) CGA (R) CGC (R) CGC (R) CGC (R) CGC (R) CGA (R) CGC (R) CGC (R) CGT (R) CGC (R) :  CGC R 0.660 (R 1.000) CGC R 0.512 (R 1.000) CGA R 0.973 (R 1.000) CGC R 0.853 (R 1.000) CGC R 0.837 (R 1.000) CGC R 0.950 (R 1.000) CGC R 0.855 (R 1.000) CGC R 0.966 (R 1.000) CGC R 0.998 (R 1.000) CGC R 1.000 (R 1.000) CGC R 1.000 (R 1.000)
 108      1   AAC (N) ATC (I) ACC (T) ACC (T) ACC (T) CTG (L) ACA (T) ACG (T) ACG (T) ACC (T) CTC (L) ACA (T) :  ACC T 0.515 (T 0.969) ACC T 0.709 (T 0.978) ACC T 0.716 (T 0.974) ACC T 0.439 (T 0.981) ACG T 0.438 (T 0.987) ACC T 0.448 (T 0.967) CTC L 0.573 (L 0.998) ACA T 0.395 (T 0.981) ACA T 0.832 (T 0.999) ACA T 0.864 (T 1.000) ACC T 1.000 (T 1.000)
 109      1   CTC (L) CTC (L) CTC (L) CTC (L) CTC (L) CTC (L) CTC (L) CTC (L) CTT (L) CTT (L) CTC (L) CTC (L) :  CTC L 0.782 (L 0.999) CTC L 0.807 (L 1.000) CTC L 0.959 (L 1.000) CTC L 0.834 (L 1.000) CTC L 0.690 (L 1.000) CTC L 0.967 (L 1.000) CTC L 0.999 (L 1.000) CTC L 0.979 (L 1.000) CTC L 0.996 (L 1.000) CTC L 1.000 (L 1.000) CTC L 1.000 (L 1.000)
 110      1   ACC (T) ATC (I) GAG (E) CAT (H) CAT (H) TTC (F) CAT (H) ACC (T) ATC (I) GTG (V) TTC (F) CTT (L) :  ATC I 0.100 (V 0.169) ATC I 0.236 (I 0.299) ATC I 0.415 (I 0.449) CTC L 0.116 (L 0.205) ATC I 0.153 (V 0.222) CTC L 0.207 (L 0.388) TTC F 0.970 (F 0.978) CTT L 0.334 (L 0.506) CTT L 0.641 (L 0.660) CAT H 0.997 (H 0.998) CAT H 1.000 (H 1.000)
 111      1   TTT (F) TTC (F) TTT (F) TAT (Y) TAT (Y) TTC (F) TAT (Y) TTT (F) TTT (F) TAT (Y) TTT (F) TTT (F) :  TTT F 0.812 (F 0.997) TTT F 0.798 (F 0.996) TTT F 0.763 (F 1.000) TTT F 0.964 (F 1.000) TTT F 0.978 (F 1.000) TTT F 0.972 (F 1.000) TTT F 0.845 (F 1.000) TTT F 0.981 (F 1.000) TTT F 0.990 (F 0.995) TAT Y 1.000 (Y 1.000) TAT Y 1.000 (Y 1.000)
 112      1   GAG (E) CCC (P) GAG (E) GCC (A) GCC (A) GAA (E) GCC (A) AAC (N) GAT (D) CCC (P) GAT (D) GCA (A) :  CCC P 0.105 (A 0.141) CCC P 0.556 (P 0.568) CCC P 0.579 (P 0.581) GAC D 0.143 (D 0.253) GAT D 0.223 (D 0.368) GAC D 0.145 (A 0.282) GAA E 0.453 (E 0.503) GCC A 0.179 (A 0.479) GCC A 0.430 (A 0.876) GCC A 0.987 (A 0.996) GCC A 1.000 (A 1.000)
 113      1   GGC (G) AAC (N) AAC (N) AAT (N) AAT (N) AAC (N) AAT (N) TAC (Y) AGC (S) AAC (N) AAT (N) AAT (N) :  AAC N 0.729 (N 0.991) AAC N 0.897 (N 0.997) AAC N 0.954 (N 0.988) AAC N 0.640 (N 0.996) AAC N 0.813 (N 0.958) AAT N 0.619 (N 0.999) AAT N 0.603 (N 1.000) AAT N 0.717 (N 0.998) AAT N 0.943 (N 1.000) AAT N 0.999 (N 1.000) AAT N 1.000 (N 1.000)
 114      1   --- (-) --- (-) --- (-) GAA (E) GAG (E) --- (-) GAT (D) --- (-) --- (-) --- (-) --- (-) GAC (D) :  GAC D 0.272 (D 0.414) GAC D 0.240 (D 0.360) GAC D 0.230 (D 0.344) GAC D 0.309 (D 0.503) GAC D 0.289 (D 0.448) GAC D 0.328 (D 0.593) GAC D 0.300 (D 0.476) GAC D 0.337 (D 0.673) GAT D 0.489 (D 0.835) GAT D 0.809 (D 0.883) GAG E 1.000 (E 1.000)
 115      1   TAC (Y) TAT (Y) CAC (H) TTC (F) TTC (F) TAC (Y) TTC (F) TAC (Y) CAC (H) TAC (Y) TAT (Y) CAT (H) :  TAC Y 0.764 (Y 0.972) TAC Y 0.741 (Y 0.999) TAC Y 0.666 (Y 1.000) TAC Y 0.849 (Y 0.945) CAC H 0.933 (H 0.958) TAC Y 0.818 (Y 0.994) TAC Y 0.642 (Y 1.000) TAC Y 0.822 (Y 0.994) TAC Y 0.819 (Y 0.984) TTC F 0.998 (F 0.999) TTC F 1.000 (F 1.000)
 116      1   ACC (T) GAG (E) TAC (Y) TCC (S) TCC (S) GAG (E) TCC (S) GAG (E) GAC (D) AAG (K) GAG (E) ACA (T) :  GAG E 0.127 (E 0.185) GAG E 0.373 (E 0.445) GAG E 0.634 (E 0.697) GAC D 0.154 (D 0.197) GAC D 0.236 (D 0.287) GAC D 0.141 (D 0.166) GAG E 0.932 (E 0.944) ACC T 0.136 (T 0.224) ACC T 0.309 (T 0.437) TCC S 0.994 (S 0.995) TCC S 1.000 (S 1.000)
 117      1   TAC (Y) TAC (Y) TAT (Y) TAC (Y) TAC (Y) CAC (H) TAC (Y) TTC (F) TAC (Y) TTT (F) CAC (H) CAC (H) :  TAC Y 0.549 (Y 0.648) TTC F 0.559 (F 0.651) TTC F 0.629 (F 0.649) TAC Y 0.892 (Y 0.993) TAC Y 0.809 (Y 0.999) TAC Y 0.914 (Y 0.939) CAC H 0.998 (H 0.999) TAC Y 0.922 (Y 0.944) TAC Y 0.936 (Y 0.941) TAC Y 1.000 (Y 1.000) TAC Y 1.000 (Y 1.000)
 118      1   AGC (S) CAC (H) AAC (N) AAC (N) AAC (N) AAC (N) AAC (N) CGC (R) AAC (N) GAA (E) AAC (N) AAT (N) :  AAC N 0.462 (N 0.544) CAC H 0.476 (H 0.486) CAC H 0.977 (H 0.981) AAC N 0.872 (N 0.991) AAC N 0.892 (N 0.997) AAC N 0.878 (N 0.998) AAC N 0.993 (N 1.000) AAC N 0.842 (N 0.997) AAC N 0.799 (N 0.999) AAC N 0.994 (N 1.000) AAC N 1.000 (N 1.000)
 119      1   CTG (L) ACC (T) ATC (I) ATA (I) ATA (I) ACC (T) ATC (I) ACC (T) ACC (T) ACC (T) ACC (T) GTC (V) :  ACC T 0.791 (T 0.958) ACC T 0.939 (T 0.998) ACC T 0.978 (T 0.999) ACC T 0.873 (T 0.927) ACC T 0.879 (T 0.919) ACC T 0.868 (T 0.890) ACC T 0.998 (T 1.000) ATC I 0.847 (I 0.878) ATC I 0.953 (I 0.982) ATC I 0.936 (I 1.000) ATA I 1.000 (I 1.000)
 120      1   GCC (A) AAC (N) AAC (N) ATG (M) ATG (M) AGC (S) ATG (M) AAC (N) AAC (N) AGC (S) AGC (S) ATG (M) :  AAC N 0.641 (N 0.777) AAC N 0.744 (N 0.797) AAC N 0.943 (N 0.976) AAC N 0.704 (N 0.778) AAC N 0.870 (N 0.953) AGC S 0.364 (S 0.373) AGC S 0.998 (S 0.999) ATC I 0.333 (I 0.372) ATG M 0.976 (M 0.976) ATG M 1.000 (M 1.000) ATG M 1.000 (M 1.000)
 121      1   CGC (R) GCC (A) GTC (V) GTC (V) GTC (V) GTC (V) GTC (V) ATC (I) GTC (V) ATC (I) GTC (V) GTC (V) :  GTC V 0.366 (V 0.581) ATC I 0.574 (I 0.621) ATC I 0.596 (I 0.610) GTC V 0.683 (V 0.923) GTC V 0.693 (V 0.937) GTC V 0.793 (V 0.946) GTC V 0.981 (V 0.995) GTC V 0.826 (V 0.946) GTC V 0.920 (V 0.976) GTC V 0.996 (V 0.999) GTC V 1.000 (V 1.000)
 122      1   AAT (N) ACA (T) AGC (S) AAC (N) AAC (N) GTC (V) AAC (N) AAC (N) ACC (T) AAC (N) GTC (V) AAC (N) :  AAC N 0.687 (N 0.842) AAC N 0.783 (N 0.881) AAC N 0.804 (N 0.867) AAC N 0.761 (N 0.822) AAC N 0.445 (N 0.469) AAC N 0.817 (N 0.853) GTC V 0.982 (V 0.988) AAC N 0.871 (N 0.922) AAC N 0.947 (N 0.970) AAC N 0.998 (N 0.999) AAC N 1.000 (N 1.000)
 123      1   AAG (K) AAG (K) AAG (K) AAG (K) AAG (K) AAG (K) AAA (K) AAG (K) AAA (K) AAA (K) AAG (K) AAG (K) :  AAG K 0.676 (K 0.996) AAG K 0.740 (K 1.000) AAG K 0.910 (K 1.000) AAG K 0.650 (K 1.000) AAG K 0.529 (K 1.000) AAG K 0.765 (K 1.000) AAG K 0.992 (K 1.000) AAG K 0.742 (K 1.000) AAG K 0.720 (K 1.000) AAG K 0.531 (K 1.000) AAG K 1.000 (K 1.000)
 124      1   AGC (S) TTC (F) TTT (F) ACC (T) ACC (T) AAG (K) ACC (T) ACC (T) TTC (F) TCC (S) AAG (K) ACC (T) :  TCC S 0.177 (S 0.236) TCC S 0.413 (S 0.438) TCC S 0.391 (S 0.399) TTC F 0.177 (F 0.227) TTC F 0.417 (F 0.603) ACC T 0.240 (T 0.315) AAG K 0.951 (K 0.958) ACC T 0.422 (T 0.494) ACC T 0.846 (T 0.874) ACC T 0.996 (T 0.997) ACC T 1.000 (T 1.000)
 125      1   GTG (V) ATC (I) GTC (V) ATC (I) ATC (I) ATC (I) ATC (I) ATC (I) ATT (I) TTC (F) ATC (I) GTC (V) :  ATC I 0.739 (I 0.986) ATC I 0.913 (I 0.985) ATC I 0.964 (I 0.999) ATC I 0.751 (I 0.997) ATC I 0.606 (I 0.990) ATC I 0.897 (I 0.996) ATC I 0.994 (I 1.000) ATC I 0.892 (I 0.963) ATC I 0.940 (I 0.959) ATC I 0.999 (I 1.000) ATC I 1.000 (I 1.000)
 126      1   AAG (K) ACC (T) CAG (Q) CAC (H) CAC (H) CAC (H) CAC (H) ACC (T) GAT (D) ATT (I) CAC (H) CAC (H) :  AAC N 0.126 (N 0.161) ACC T 0.374 (T 0.478) ACC T 0.757 (T 0.818) CAC H 0.384 (H 0.479) CAC H 0.220 (H 0.369) CAC H 0.765 (H 0.816) CAC H 0.992 (H 0.994) CAC H 0.805 (H 0.843) CAC H 0.957 (H 0.968) CAC H 0.999 (H 0.999) CAC H 1.000 (H 1.000)
 127      1   CTG (L) ATC (I) GTC (V) CTG (L) CTG (L) ATT (I) CTT (L) CTT (L) GTG (V) TTA (L) CTG (L) ATT (I) :  CTT L 0.385 (L 0.635) CTT L 0.378 (L 0.676) CTT L 0.453 (L 0.697) CTT L 0.494 (L 0.708) GTT V 0.190 (V 0.505) CTT L 0.734 (L 0.865) CTT L 0.613 (L 0.800) CTT L 0.785 (L 0.888) CTT L 0.860 (L 0.905) CTT L 0.944 (L 0.999) CTG L 1.000 (L 1.000)
 128      1   GCC (A) AGC (S) ACG (T) TCT (S) TCT (S) GAG (E) GAT (D) AAT (N) ACA (T) AAC (N) GAG (E) GAC (D) :  AAC N 0.089 (N 0.151) AAC N 0.235 (N 0.398) AAC N 0.305 (N 0.523) AAG K 0.097 (T 0.188) ACA T 0.315 (T 0.599) GAG E 0.218 (E 0.316) GAG E 0.943 (E 0.956) GAT D 0.232 (D 0.382) GAT D 0.475 (D 0.673) GAT D 0.795 (D 0.800) TCT S 1.000 (S 1.000)
 129      1   GTG (V) GTA (V) GTG (V) GTG (V) GTG (V) GTA (V) GTG (V) GTG (V) GTA (V) GTG (V) GTG (V) GTG (V) :  GTG V 0.427 (V 0.996) GTG V 0.519 (V 1.000) GTG V 0.506 (V 1.000) GTG V 0.494 (V 1.000) GTA V 0.424 (V 1.000) GTG V 0.634 (V 1.000) GTG V 0.546 (V 1.000) GTG V 0.733 (V 1.000) GTG V 0.917 (V 1.000) GTG V 0.997 (V 1.000) GTG V 1.000 (V 1.000)
 130      1   GTG (V) GTA (V) GTT (V) GTT (V) GTT (V) GTG (V) GTC (V) GTG (V) GTG (V) GTG (V) GTG (V) GTA (V) :  GTG V 0.409 (V 0.996) GTG V 0.517 (V 1.000) GTG V 0.507 (V 1.000) GTG V 0.454 (V 1.000) GTG V 0.486 (V 1.000) GTG V 0.475 (V 1.000) GTG V 0.981 (V 1.000) GTG V 0.338 (V 1.000) GTC V 0.357 (V 1.000) GTC V 0.666 (V 1.000) GTT V 1.000 (V 1.000)
 131      1   GAG (E) GGA (G) CCC (P) CAT (H) CAT (H) GAC (D) GAA (E) CCT (P) GAC (D) CCA (P) GAC (D) GAG (E) :  CCA P 0.145 (P 0.281) CCA P 0.529 (P 0.691) CCA P 0.492 (P 0.670) GAC D 0.125 (D 0.173) GAC D 0.157 (D 0.188) GAC D 0.236 (D 0.342) GAC D 0.918 (D 0.936) GAA E 0.233 (E 0.395) GAA E 0.383 (E 0.613) GAA E 0.585 (E 0.631) CAT H 1.000 (H 1.000)
 132      1   AGC (S) CAT (H) AAA (K) AAA (K) AAA (K) AAA (K) AAA (K) AAG (K) AAA (K) CAA (Q) AAG (K) AAA (K) :  AAA K 0.296 (K 0.566) CAG Q 0.387 (Q 0.729) CAG Q 0.494 (Q 0.709) AAA K 0.798 (K 0.971) AAA K 0.875 (K 0.980) AAA K 0.858 (K 0.988) AAA K 0.715 (K 0.998) AAA K 0.891 (K 0.987) AAA K 0.978 (K 0.998) AAA K 0.999 (K 1.000) AAA K 1.000 (K 1.000)
 133      1   GAG (E) GCA (A) GCC (A) GGC (G) GCC (A) GCC (A) GCC (A) GCG (A) GGG (G) AGG (R) GCC (A) GCA (A) :  GCG A 0.331 (A 0.720) GCG A 0.536 (A 0.787) GCG A 0.576 (A 0.936) GCC A 0.310 (A 0.787) GCG A 0.340 (A 0.729) GCC A 0.508 (A 0.886) GCC A 0.979 (A 0.991) GCC A 0.496 (A 0.903) GCC A 0.587 (A 0.973) GCC A 0.992 (A 0.999) GCC A 1.000 (A 1.000)
 134      1   CGC (R) ACC (T) AAT (N) AAT (N) AAT (N) AAC (N) AAT (N) ACT (T) AAT (N) AAA (K) AAC (N) AAC (N) :  AAC N 0.475 (N 0.791) AAC N 0.413 (N 0.619) ACC T 0.580 (T 0.990) AAT N 0.539 (N 0.997) AAT N 0.758 (N 0.999) AAC N 0.603 (N 0.999) AAC N 0.987 (N 1.000) AAC N 0.568 (N 0.997) AAT N 0.560 (N 1.000) AAT N 0.994 (N 1.000) AAT N 1.000 (N 1.000)
 135      1   CGG (R) CGA (R) CGG (R) CGG (R) CGG (R) AGA (R) CGG (R) CGC (R) AGA (R) AGG (R) AGA (R) CGG (R) :  CGG R 0.403 (R 0.999) CGA R 0.433 (R 1.000) CGA R 0.668 (R 1.000) CGG R 0.453 (R 1.000) CGG R 0.415 (R 1.000) CGG R 0.492 (R 1.000) AGA R 0.992 (R 1.000) CGG R 0.823 (R 1.000) CGG R 0.989 (R 1.000) CGG R 1.000 (R 1.000) CGG R 1.000 (R 1.000)
 136      1   GAC (D) GGC (G) GAC (D) GAT (D) GAT (D) GAC (D) GAT (D) GGC (G) GAT (D) GGA (G) GAT (D) GAC (D) :  GAC D 0.389 (D 0.511) GGC G 0.839 (G 0.995) GGC G 0.955 (G 1.000) GAC D 0.543 (D 0.994) GAT D 0.516 (D 0.999) GAT D 0.554 (D 1.000) GAT D 0.561 (D 1.000) GAT D 0.590 (D 1.000) GAT D 0.667 (D 1.000) GAT D 0.993 (D 1.000) GAT D 1.000 (D 1.000)
 137      1   CTG (L) ATG (M) GTC (V) ATG (M) ATG (M) ATG (M) ATG (M) ACG (T) GTC (V) CTG (L) ATG (M) ATG (M) :  ATG M 0.965 (M 0.965) ATG M 0.982 (M 0.982) ATG M 0.990 (M 0.990) ATG M 0.947 (M 0.947) GTG V 0.550 (V 0.966) ATG M 0.998 (M 0.998) ATG M 1.000 (M 1.000) ATG M 0.998 (M 0.998) ATG M 1.000 (M 1.000) ATG M 1.000 (M 1.000) ATG M 1.000 (M 1.000)
 138      1   GCG (A) GCG (A) GCT (A) GCA (A) GCA (A) GCA (A) GCA (A) GCG (A) GCC (A) GCC (A) GCA (A) GCA (A) :  GCG A 0.399 (A 0.998) GCG A 0.648 (A 1.000) GCG A 0.900 (A 1.000) GCA A 0.462 (A 1.000) GCC A 0.446 (A 1.000) GCA A 0.869 (A 1.000) GCA A 0.997 (A 1.000) GCA A 0.903 (A 1.000) GCA A 0.984 (A 1.000) GCA A 1.000 (A 1.000) GCA A 1.000 (A 1.000)
 139      1   AGC (S) TCC (S) TCC (S) TCT (S) TCT (S) TCC (S) TCT (S) TCC (S) TCT (S) TCC (S) TCC (S) TCC (S) :  TCC S 0.826 (S 0.999) TCC S 0.970 (S 1.000) TCC S 0.993 (S 1.000) TCC S 0.766 (S 1.000) TCC S 0.638 (S 1.000) TCC S 0.823 (S 1.000) TCC S 0.997 (S 1.000) TCC S 0.783 (S 0.999) TCC S 0.667 (S 1.000) TCT S 0.996 (S 1.000) TCT S 1.000 (S 1.000)
 140      1   ATC (I) ATC (I) ATA (I) ATT (I) ATT (I) ATC (I) ATT (I) ATC (I) ATC (I) ATC (I) ATC (I) ATT (I) :  ATC I 0.679 (I 0.996) ATC I 0.882 (I 1.000) ATC I 0.951 (I 1.000) ATC I 0.602 (I 1.000) ATC I 0.630 (I 1.000) ATC I 0.529 (I 1.000) ATC I 0.986 (I 1.000) ATT I 0.647 (I 1.000) ATT I 0.938 (I 1.000) ATT I 0.999 (I 1.000) ATT I 1.000 (I 1.000)
 141      1   GTG (V) TTG (L) GTG (V) GTC (V) GTC (V) GTG (V) GTC (V) CTG (L) GTG (V) TTG (L) GTG (V) GTG (V) :  TTG L 0.366 (L 0.559) TTG L 0.768 (L 0.997) TTG L 0.737 (L 1.000) GTG V 0.730 (V 0.993) GTG V 0.752 (V 0.999) GTG V 0.687 (V 1.000) GTG V 0.986 (V 1.000) GTG V 0.564 (V 1.000) GTG V 0.467 (V 1.000) GTC V 0.987 (V 1.000) GTC V 1.000 (V 1.000)
 142      1   TCG (S) TCT (S) TCG (S) TCC (S) TCC (S) TCT (S) TCC (S) TCG (S) TCA (S) TCC (S) TCA (S) TCT (S) :  TCT S 0.361 (S 0.999) TCT S 0.436 (S 1.000) TCT S 0.519 (S 1.000) TCA S 0.375 (S 1.000) TCA S 0.544 (S 1.000) TCT S 0.467 (S 1.000) TCT S 0.547 (S 1.000) TCT S 0.473 (S 1.000) TCT S 0.509 (S 1.000) TCC S 0.994 (S 1.000) TCC S 1.000 (S 1.000)
 143      1   GAG (E) GAG (E) GAG (E) GAA (E) GAA (E) GAG (E) GAA (E) GAG (E) GAG (E) GAG (E) GAG (E) GAG (E) :  GAG E 0.739 (E 0.995) GAG E 0.874 (E 1.000) GAG E 0.938 (E 1.000) GAG E 0.755 (E 1.000) GAG E 0.831 (E 1.000) GAG E 0.712 (E 1.000) GAG E 0.988 (E 1.000) GAG E 0.598 (E 1.000) GAA E 0.543 (E 1.000) GAA E 0.992 (E 1.000) GAA E 1.000 (E 1.000)
 144      1   GTG (V) GTG (V) ATT (I) ATC (I) ATC (I) ATC (I) ATC (I) GTG (V) ATC (I) CTG (L) ATC (I) ATC (I) :  GTC V 0.277 (V 0.553) GTG V 0.646 (V 0.869) GTG V 0.880 (V 0.994) ATC I 0.808 (I 0.991) ATC I 0.738 (I 0.999) ATC I 0.916 (I 0.999) ATC I 0.995 (I 1.000) ATC I 0.931 (I 0.997) ATC I 0.977 (I 1.000) ATC I 0.999 (I 1.000) ATC I 1.000 (I 1.000)
 145      1   CTG (L) ATG (M) ATG (M) ATG (M) ATG (M) ATG (M) ATG (M) ATG (M) ATG (M) ATG (M) ATG (M) ATG (M) :  ATG M 0.997 (M 0.997) ATG M 1.000 (M 1.000) ATG M 1.000 (M 1.000) ATG M 1.000 (M 1.000) ATG M 1.000 (M 1.000) ATG M 1.000 (M 1.000) ATG M 1.000 (M 1.000) ATG M 0.999 (M 0.999) ATG M 1.000 (M 1.000) ATG M 1.000 (M 1.000) ATG M 1.000 (M 1.000)
 146      2   ATG (M) ATG (M) ATG (M) ATG (M) ATG (M) ATG (M) ATG (M) ATG (M) ATG (M) ATG (M) ATG (M) ATG (M) :  ATG M 0.997 (M 0.997) ATG M 1.000 (M 1.000) ATG M 1.000 (M 1.000) ATG M 1.000 (M 1.000) ATG M 1.000 (M 1.000) ATG M 1.000 (M 1.000) ATG M 1.000 (M 1.000) ATG M 1.000 (M 1.000) ATG M 1.000 (M 1.000) ATG M 1.000 (M 1.000) ATG M 1.000 (M 1.000)
 147      1   TAC (Y) TAC (Y) TAT (Y) TAC (Y) TAC (Y) TAT (Y) TAC (Y) TAC (Y) TAC (Y) TAT (Y) TAC (Y) TAC (Y) :  TAC Y 0.740 (Y 0.998) TAC Y 0.767 (Y 1.000) TAC Y 0.932 (Y 1.000) TAC Y 0.758 (Y 1.000) TAC Y 0.713 (Y 1.000) TAC Y 0.812 (Y 1.000) TAC Y 0.649 (Y 1.000) TAC Y 0.887 (Y 1.000) TAC Y 0.976 (Y 1.000) TAC Y 0.999 (Y 1.000) TAC Y 1.000 (Y 1.000)
 148      1   GTC (V) GTG (V) GTC (V) GTC (V) GTC (V) GTG (V) GTC (V) GTG (V) GTC (V) GCG (A) GTG (V) GTT (V) :  GTG V 0.410 (V 0.984) GTG V 0.759 (V 0.976) GTG V 0.896 (V 0.999) GTC V 0.445 (V 1.000) GTC V 0.617 (V 1.000) GTC V 0.394 (V 1.000) GTG V 0.979 (V 1.000) GTC V 0.488 (V 1.000) GTC V 0.623 (V 1.000) GTC V 0.989 (V 1.000) GTC V 1.000 (V 1.000)
 149      1   CTG (L) TCC (S) CTC (L) CTC (L) CTC (L) CTC (L) CTC (L) TCG (S) CTC (L) TCC (S) CTC (L) CTT (L) :  TTC F 0.275 (L 0.301) TCC S 0.838 (S 0.991) TCC S 0.812 (S 1.000) CTC L 0.957 (L 0.994) CTC L 0.981 (L 1.000) CTC L 0.965 (L 1.000) CTC L 0.999 (L 1.000) CTC L 0.924 (L 1.000) CTC L 0.894 (L 1.000) CTC L 0.999 (L 1.000) CTC L 1.000 (L 1.000)
 150      1   ATC (I) ATT (I) ATT (I) ATC (I) ATC (I) ATT (I) ATT (I) ATC (I) ATC (I) ATC (I) ATT (I) ATT (I) :  ATC I 0.477 (I 0.997) ATC I 0.566 (I 1.000) ATC I 0.523 (I 1.000) ATT I 0.676 (I 1.000) ATT I 0.546 (I 1.000) ATT I 0.880 (I 1.000) ATT I 0.996 (I 1.000) ATT I 0.890 (I 1.000) ATT I 0.945 (I 1.000) ATT I 0.923 (I 1.000) ATC I 1.000 (I 1.000)
 151      1   GTG (V) ATC (I) GTG (V) GTT (V) GTT (V) GTG (V) GTT (V) ATT (I) GTG (V) ATC (I) GTG (V) GTC (V) :  ATC I 0.310 (V 0.514) ATC I 0.697 (I 0.990) ATC I 0.643 (I 1.000) GTG V 0.362 (V 0.995) GTG V 0.589 (V 1.000) GTG V 0.388 (V 1.000) GTG V 0.980 (V 1.000) GTT V 0.358 (V 1.000) GTT V 0.564 (V 1.000) GTT V 0.993 (V 1.000) GTT V 1.000 (V 1.000)
 152      1   CTG (L) GGG (G) GTC (V) GTC (V) GTC (V) GTG (V) GTC (V) GGA (G) GTG (V) GGG (G) GTG (V) GTC (V) :  GGG G 0.301 (G 0.517) GGG G 0.723 (G 0.997) GGG G 0.688 (G 1.000) GTG V 0.499 (V 0.995) GTG V 0.507 (V 1.000) GTG V 0.484 (V 1.000) GTG V 0.982 (V 1.000) GTC V 0.503 (V 0.999) GTC V 0.853 (V 1.000) GTC V 0.995 (V 1.000) GTC V 1.000 (V 1.000)
 153      1   CTC (L) CTG (L) TTG (L) CTG (L) CTG (L) TTG (L) CTG (L) CTG (L) CTC (L) CTG (L) TTG (L) CTG (L) :  CTG L 0.754 (L 0.999) CTG L 0.946 (L 1.000) CTG L 0.986 (L 1.000) CTG L 0.799 (L 1.000) CTG L 0.738 (L 1.000) CTG L 0.805 (L 1.000) TTG L 0.988 (L 1.000) CTG L 0.914 (L 1.000) CTG L 0.987 (L 1.000) CTG L 1.000 (L 1.000) CTG L 1.000 (L 1.000)
 154      1   ACC (T) CAG (Q) ACA (T) ACC (T) ACC (T) ACC (T) ACC (T) CAG (Q) ACC (T) CAG (Q) ACC (T) ACT (T) :  AAG K 0.267 (K 0.304) CAG Q 0.984 (Q 0.995) CAG Q 0.997 (Q 1.000) ACC T 0.545 (T 0.997) ACC T 0.571 (T 1.000) ACC T 0.808 (T 1.000) ACC T 0.996 (T 1.000) ACC T 0.799 (T 1.000) ACC T 0.795 (T 1.000) ACC T 0.997 (T 1.000) ACC T 1.000 (T 1.000)
 155      1   CTT (L) TTG (L) ATA (I) ATC (I) ATC (I) ATA (I) ATC (I) CTC (L) ATA (I) TTG (L) ATA (I) ATT (I) :  TTA L 0.228 (L 0.605) TTG L 0.534 (L 0.996) TTG L 0.505 (L 0.999) ATA I 0.883 (I 0.994) ATA I 0.960 (I 1.000) ATA I 0.792 (I 0.999) ATA I 0.998 (I 1.000) ATA I 0.396 (I 0.999) ATC I 0.596 (I 1.000) ATC I 0.991 (I 1.000) ATC I 1.000 (I 1.000)
 156      3   TGG (W) TGG (W) TGG (W) TGG (W) TGG (W) TGG (W) TGG (W) TGG (W) TGG (W) TGG (W) TGG (W) TGG (W) :  TGG W 1.000 (W 1.000) TGG W 1.000 (W 1.000) TGG W 1.000 (W 1.000) TGG W 1.000 (W 1.000) TGG W 1.000 (W 1.000) TGG W 1.000 (W 1.000) TGG W 1.000 (W 1.000) TGG W 1.000 (W 1.000) TGG W 1.000 (W 1.000) TGG W 1.000 (W 1.000) TGG W 1.000 (W 1.000)
 157      1   CTG (L) CTG (L) CTG (L) CTG (L) CTG (L) CTC (L) CTG (L) CTG (L) CTG (L) CTG (L) CTT (L) CTG (L) :  CTG L 0.806 (L 0.999) CTG L 0.954 (L 1.000) CTG L 0.987 (L 1.000) CTG L 0.918 (L 1.000) CTG L 0.949 (L 1.000) CTG L 0.884 (L 1.000) CTT L 0.488 (L 1.000) CTG L 0.932 (L 1.000) CTG L 0.991 (L 1.000) CTG L 1.000 (L 1.000) CTG L 1.000 (L 1.000)
 158      1   GCG (A) GTG (V) GTG (V) GTA (V) GTA (V) GTG (V) GTA (V) TTG (L) GTG (V) GTG (V) GTG (V) GTG (V) :  GTG V 0.519 (V 0.993) GTG V 0.788 (V 0.996) GTG V 0.923 (V 0.985) GTG V 0.618 (V 1.000) GTG V 0.703 (V 1.000) GTG V 0.635 (V 1.000) GTG V 0.984 (V 1.000) GTG V 0.538 (V 0.999) GTA V 0.524 (V 1.000) GTA V 0.993 (V 1.000) GTA V 1.000 (V 1.000)
 159      1   GCC (A) GTG (V) GCA (A) GCG (A) GCG (A) GCA (A) GCG (A) GTG (V) GTC (V) GTT (V) GCA (A) GCG (A) :  GTG V 0.254 (V 0.587) GTG V 0.603 (V 0.992) GTG V 0.839 (V 1.000) GCG A 0.332 (A 0.825) GCC A 0.282 (A 0.814) GCG A 0.491 (A 0.998) GCA A 0.992 (A 1.000) GCG A 0.671 (A 1.000) GCG A 0.931 (A 1.000) GCG A 0.999 (A 1.000) GCG A 1.000 (A 1.000)
 160      1   GAA (E) GAG (E) GAG (E) GAG (E) GAG (E) GAG (E) GAG (E) GAG (E) GAA (E) GAG (E) GAG (E) GAG (E) :  GAG E 0.725 (E 0.995) GAG E 0.871 (E 1.000) GAG E 0.937 (E 1.000) GAG E 0.705 (E 1.000) GAG E 0.559 (E 1.000) GAG E 0.853 (E 1.000) GAG E 0.991 (E 1.000) GAG E 0.879 (E 1.000) GAG E 0.957 (E 1.000) GAG E 0.998 (E 1.000) GAG E 1.000 (E 1.000)
 161      2   ATG (M) ATG (M) ATG (M) ATG (M) ATG (M) ATG (M) ATG (M) ATG (M) ATG (M) ATG (M) ATG (M) ATG (M) :  ATG M 0.997 (M 0.997) ATG M 1.000 (M 1.000) ATG M 1.000 (M 1.000) ATG M 1.000 (M 1.000) ATG M 1.000 (M 1.000) ATG M 1.000 (M 1.000) ATG M 1.000 (M 1.000) ATG M 1.000 (M 1.000) ATG M 1.000 (M 1.000) ATG M 1.000 (M 1.000) ATG M 1.000 (M 1.000)
 162      1   CTG (L) GTT (V) GTA (V) ATC (I) ATC (I) ATT (I) ATC (I) GTC (V) ATC (I) ATT (I) GTG (V) GTA (V) :  GTC V 0.153 (V 0.405) GTT V 0.316 (V 0.569) GTT V 0.500 (V 0.858) ATC I 0.172 (V 0.412) ATC I 0.213 (V 0.420) ATC I 0.176 (V 0.422) ATT I 0.287 (V 0.466) ATC I 0.217 (I 0.421) ATC I 0.316 (I 0.487) ATC I 0.983 (I 0.989) ATC I 1.000 (I 1.000)
 163      1   TAC (Y) TAC (Y) TAC (Y) TAT (Y) TAT (Y) TAC (Y) TAT (Y) TAC (Y) TAC (Y) TAC (Y) TAC (Y) TAC (Y) :  TAC Y 0.872 (Y 0.998) TAC Y 0.958 (Y 1.000) TAC Y 0.984 (Y 1.000) TAC Y 0.891 (Y 1.000) TAC Y 0.937 (Y 1.000) TAC Y 0.843 (Y 1.000) TAC Y 0.996 (Y 1.000) TAC Y 0.731 (Y 1.000) TAC Y 0.585 (Y 1.000) TAT Y 0.995 (Y 1.000) TAT Y 1.000 (Y 1.000)
 164      1   TGC (C) TGC (C) TGT (C) TGC (C) TGC (C) TGC (C) TGC (C) TGC (C) TGC (C) TGC (C) TGC (C) TGC (C) :  TGC C 0.963 (C 0.999) TGC C 0.994 (C 1.000) TGC C 0.998 (C 1.000) TGC C 0.968 (C 1.000) TGC C 0.905 (C 1.000) TGC C 0.995 (C 1.000) TGC C 1.000 (C 1.000) TGC C 0.996 (C 1.000) TGC C 0.999 (C 1.000) TGC C 1.000 (C 1.000) TGC C 1.000 (C 1.000)
 165      1   TAT (Y) TAC (Y) TAC (Y) TAC (Y) TAC (Y) TAC (Y) TAC (Y) TAC (Y) TAT (Y) TAC (Y) TAC (Y) TAC (Y) :  TAC Y 0.837 (Y 0.998) TAC Y 0.952 (Y 1.000) TAC Y 0.983 (Y 1.000) TAC Y 0.803 (Y 1.000) TAC Y 0.637 (Y 1.000) TAC Y 0.924 (Y 1.000) TAC Y 0.997 (Y 1.000) TAC Y 0.935 (Y 1.000) TAC Y 0.985 (Y 1.000) TAC Y 1.000 (Y 1.000) TAC Y 1.000 (Y 1.000)
 166      1   AGG (R) AGG (R) AGG (R) AAG (K) AAG (K) AAG (K) AAG (K) AGG (R) CGG (R) AGG (R) AAG (K) AAG (K) :  AGG R 0.929 (R 0.987) AGG R 0.987 (R 1.000) AGG R 0.996 (R 1.000) AGG R 0.950 (R 0.976) AGG R 0.881 (R 1.000) AAG K 0.723 (K 0.736) AAG K 0.997 (K 0.999) AAG K 0.729 (K 0.747) AAG K 0.984 (K 0.994) AAG K 0.999 (K 1.000) AAG K 1.000 (K 1.000)
 167      1   AAG (K) AAG (K) AAG (K) AAG (K) AAG (K) AAG (K) AAG (K) AAG (K) AAG (K) AAG (K) AAG (K) AAG (K) :  AAG K 0.830 (K 0.996) AAG K 0.927 (K 1.000) AAG K 0.968 (K 1.000) AAG K 0.909 (K 1.000) AAG K 0.922 (K 1.000) AAG K 0.949 (K 1.000) AAG K 0.996 (K 1.000) AAG K 0.952 (K 1.000) AAG K 0.983 (K 1.000) AAG K 0.999 (K 1.000) AAG K 1.000 (K 1.000)
 168      1   GTG (V) ATT (I) ATA (I) ATC (I) ATC (I) ATC (I) ATC (I) ATA (I) ATT (I) ATT (I) ATT (I) ATT (I) :  ATT I 0.506 (I 0.997) ATT I 0.665 (I 1.000) ATT I 0.661 (I 1.000) ATT I 0.557 (I 1.000) ATT I 0.587 (I 1.000) ATT I 0.520 (I 1.000) ATT I 0.565 (I 1.000) ATC I 0.517 (I 0.999) ATC I 0.571 (I 1.000) ATC I 0.990 (I 1.000) ATC I 1.000 (I 1.000)
 169      1   GCG (A) GCA (A) GCG (A) GCC (A) GCC (A) GCT (A) GCT (A) GCA (A) GCC (A) TCG (S) GCT (A) GCT (A) :  GCG A 0.285 (A 0.996) GCA A 0.571 (A 0.995) GCA A 0.902 (A 1.000) GCT A 0.453 (A 1.000) GCC A 0.450 (A 1.000) GCT A 0.828 (A 1.000) GCT A 0.996 (A 1.000) GCT A 0.856 (A 1.000) GCT A 0.942 (A 1.000) GCT A 0.926 (A 1.000) GCC A 1.000 (A 1.000)
 170      1   GCC (A) GCA (A) GCA (A) GCA (A) GCA (A) GCC (A) GCA (A) GCC (A) GCA (A) GCA (A) GCT (A) GCG (A) :  GCA A 0.577 (A 0.998) GCA A 0.728 (A 1.000) GCA A 0.721 (A 1.000) GCA A 0.721 (A 1.000) GCA A 0.854 (A 1.000) GCA A 0.609 (A 1.000) GCT A 0.482 (A 1.000) GCA A 0.647 (A 1.000) GCA A 0.734 (A 1.000) GCA A 0.997 (A 1.000) GCA A 1.000 (A 1.000)
 171      1   GCC (A) GCC (A) GCG (A) GCG (A) GCG (A) GCC (A) GCG (A) GCA (A) GCC (A) GCA (A) GCT (A) GCA (A) :  GCA A 0.330 (A 0.998) GCA A 0.604 (A 1.000) GCA A 0.611 (A 1.000) GCC A 0.335 (A 1.000) GCC A 0.430 (A 1.000) GCG A 0.331 (A 1.000) GCT A 0.483 (A 1.000) GCG A 0.438 (A 1.000) GCG A 0.601 (A 1.000) GCG A 0.993 (A 1.000) GCG A 1.000 (A 1.000)
 172      1   TCC (S) GGA (G) GGG (G) ACA (T) ACA (T) ACG (T) ACA (T) GGG (G) GGG (G) GGA (G) ACG (T) ACA (T) :  GGG G 0.482 (G 0.957) GGA G 0.674 (G 0.998) GGA G 0.672 (G 0.999) GGG G 0.743 (G 0.922) GGG G 0.891 (G 0.988) ACG T 0.717 (T 0.972) ACG T 0.995 (T 1.000) ACA T 0.506 (T 0.987) ACA T 0.946 (T 1.000) ACA T 1.000 (T 1.000) ACA T 1.000 (T 1.000)
 173      1   --- (-) GAG (E) GAA (E) GAG (E) GAG (E) GAG (E) GAG (E) GAG (E) GAG (E) GAG (E) GAG (E) GAG (E) :  GAG E 0.745 (E 0.995) GAG E 0.875 (E 1.000) GAG E 0.939 (E 1.000) GAG E 0.779 (E 1.000) GAG E 0.717 (E 1.000) GAG E 0.882 (E 1.000) GAG E 0.992 (E 1.000) GAG E 0.900 (E 0.999) GAG E 0.963 (E 1.000) GAG E 0.998 (E 1.000) GAG E 1.000 (E 1.000)
 174      1   GCA (A) GAA (E) GAG (E) GCA (A) GCA (A) ACT (T) GCA (A) GAG (E) GAG (E) GAA (E) GCT (A) GCA (A) :  GAG E 0.541 (E 0.979) GAA E 0.592 (E 1.000) GAA E 0.585 (E 1.000) GAG E 0.576 (E 0.963) GAG E 0.769 (E 0.998) GCA A 0.568 (A 0.997) GCT A 0.970 (A 0.984) GCA A 0.748 (A 1.000) GCA A 0.962 (A 1.000) GCA A 1.000 (A 1.000) GCA A 1.000 (A 1.000)
 175      1   CCG (P) GCG (A) ACA (T) GCT (A) GCT (A) GCT (A) GCT (A) GCT (A) GCG (A) GCG (A) GCT (A) GCA (A) :  GCG A 0.423 (A 0.997) GCG A 0.598 (A 1.000) GCG A 0.594 (A 1.000) GCG A 0.352 (A 0.999) GCG A 0.513 (A 0.987) GCT A 0.629 (A 1.000) GCT A 0.994 (A 1.000) GCT A 0.622 (A 1.000) GCT A 0.687 (A 1.000) GCT A 0.997 (A 1.000) GCT A 1.000 (A 1.000)
 176      1   CCC (P) CTG (L) GTG (V) GCT (A) GCT (A) GCA (A) GCT (A) CTG (L) GTT (V) ATA (I) GCA (A) GCA (A) :  GTG V 0.208 (V 0.450) CTG L 0.384 (L 0.593) CTG L 0.902 (L 0.975) GTG V 0.222 (V 0.692) GTG V 0.251 (V 0.821) GCA A 0.513 (A 0.932) GCA A 0.993 (A 0.999) GCA A 0.469 (A 0.952) GCA A 0.471 (A 0.991) GCT A 0.995 (A 1.000) GCT A 1.000 (A 1.000)
 177      1   CCG (P) AGA (R) CTG (L) CAA (Q) CAA (Q) CAG (Q) CAA (Q) AGG (R) CTG (L) AGA (R) CAA (Q) CAA (Q) :  AGG R 0.183 (R 0.668) AGA R 0.690 (R 0.989) AGA R 0.702 (R 0.997) CAG Q 0.395 (Q 0.632) CTG L 0.825 (L 0.941) CAA Q 0.641 (Q 0.993) CAA Q 0.643 (Q 1.000) CAA Q 0.739 (Q 0.995) CAA Q 0.979 (Q 1.000) CAA Q 1.000 (Q 1.000) CAA Q 1.000 (Q 1.000)
 178      1   GAC (D) GAG (E) GAA (E) GAA (E) GAA (E) GAG (E) GAA (E) GAG (E) GAG (E) GAG (E) GAG (E) GAG (E) :  GAG E 0.713 (E 0.995) GAG E 0.869 (E 1.000) GAG E 0.937 (E 1.000) GAG E 0.664 (E 1.000) GAG E 0.657 (E 1.000) GAG E 0.662 (E 1.000) GAG E 0.986 (E 1.000) GAG E 0.560 (E 0.999) GAA E 0.567 (E 1.000) GAA E 0.992 (E 1.000) GAA E 1.000 (E 1.000)
 179      1   AGC (S) AGC (S) AAT (N) AAT (N) AAT (N) AAT (N) AAT (N) AGC (S) AAC (N) AGC (S) AAC (N) AAT (N) :  AGC S 0.424 (N 0.504) AGC S 0.971 (S 0.994) AGC S 0.993 (S 1.000) AAC N 0.550 (N 0.993) AAC N 0.591 (N 0.999) AAT N 0.664 (N 0.999) AAT N 0.609 (N 1.000) AAT N 0.755 (N 0.998) AAT N 0.950 (N 1.000) AAT N 0.999 (N 1.000) AAT N 1.000 (N 1.000)
 180      1   GCC (A) GAG (E) GCG (A) GCC (A) GCC (A) GCC (A) GCC (A) GCG (A) GCT (A) CCG (P) GCC (A) GCC (A) :  GCG A 0.471 (A 0.992) GCG A 0.901 (A 0.989) GCG A 0.967 (A 0.992) GCC A 0.488 (A 1.000) GCT A 0.389 (A 1.000) GCC A 0.818 (A 1.000) GCC A 0.993 (A 1.000) GCC A 0.867 (A 1.000) GCC A 0.965 (A 1.000) GCC A 0.999 (A 1.000) GCC A 1.000 (A 1.000)
 181      1   TCC (S) GCG (A) TCG (S) TCC (S) TCC (S) TCG (S) TCG (S) GCT (A) TCA (S) GAG (E) TCA (S) TCC (S) :  TCG S 0.332 (S 0.503) GCG A 0.781 (A 0.992) GCG A 0.746 (A 1.000) TCG S 0.570 (S 0.999) TCG S 0.517 (S 1.000) TCG S 0.550 (S 1.000) TCG S 0.558 (S 1.000) TCG S 0.463 (S 1.000) TCC S 0.530 (S 1.000) TCG S 0.495 (S 1.000) TCC S 1.000 (S 1.000)
 182      1   GAG (E) GAA (E) GAC (D) GAA (E) GAA (E) GAA (E) GAA (E) GAG (E) GAT (D) GAG (E) GAA (E) GAG (E) :  GAG E 0.549 (E 0.965) GAG E 0.605 (E 0.999) GAG E 0.551 (E 1.000) GAA E 0.533 (E 0.935) GAC D 0.465 (D 0.912) GAA E 0.744 (E 0.999) GAA E 0.991 (E 1.000) GAA E 0.727 (E 1.000) GAA E 0.750 (E 1.000) GAA E 0.995 (E 1.000) GAA E 1.000 (E 1.000)
 183      1   TAC (Y) TAT (Y) TAC (Y) TAC (Y) TAC (Y) TAC (Y) TAC (Y) TAT (Y) TAT (Y) TAT (Y) TAC (Y) TAC (Y) :  TAT Y 0.623 (Y 0.999) TAT Y 0.939 (Y 1.000) TAT Y 0.986 (Y 1.000) TAC Y 0.601 (Y 1.000) TAC Y 0.500 (Y 1.000) TAC Y 0.886 (Y 1.000) TAC Y 0.997 (Y 1.000) TAC Y 0.928 (Y 1.000) TAC Y 0.984 (Y 1.000) TAC Y 1.000 (Y 1.000) TAC Y 1.000 (Y 1.000)
 184      1   CTG (L) TTA (L) TTA (L) TTG (L) TTG (L) CTG (L) TTG (L) TTA (L) TTA (L) TTA (L) CTG (L) TTG (L) :  TTA L 0.775 (L 0.999) TTA L 0.972 (L 1.000) TTA L 0.994 (L 1.000) TTA L 0.679 (L 1.000) TTA L 0.905 (L 1.000) TTG L 0.783 (L 1.000) CTG L 0.988 (L 1.000) TTG L 0.865 (L 1.000) TTG L 0.977 (L 1.000) TTG L 1.000 (L 1.000) TTG L 1.000 (L 1.000)
 185      1   GCC (A) GCT (A) GCA (A) GCC (A) GCC (A) GCC (A) GCC (A) GCT (A) GCA (A) GCT (A) GCC (A) GCC (A) :  GCT A 0.391 (A 0.998) GCT A 0.854 (A 1.000) GCT A 0.960 (A 1.000) GCC A 0.448 (A 1.000) GCA A 0.680 (A 1.000) GCC A 0.809 (A 1.000) GCC A 0.993 (A 1.000) GCC A 0.862 (A 1.000) GCC A 0.965 (A 1.000) GCC A 0.999 (A 1.000) GCC A 1.000 (A 1.000)
 186      1   ATC (I) ATA (I) ATA (I) ATC (I) ATC (I) ATC (I) ATC (I) ATA (I) ATA (I) AGA (R) ATT (I) ATC (I) :  ATA I 0.779 (I 0.994) ATA I 0.979 (I 0.994) ATA I 0.997 (I 1.000) ATA I 0.710 (I 1.000) ATA I 0.910 (I 1.000) ATC I 0.619 (I 1.000) ATC I 0.557 (I 1.000) ATC I 0.760 (I 1.000) ATC I 0.942 (I 1.000) ATC I 0.998 (I 1.000) ATC I 1.000 (I 1.000)
 187      1   ACC (T) ACC (T) ACG (T) ACA (T) ACA (T) ACC (T) ACA (T) GCC (A) ACC (T) GCT (A) ACA (T) ACA (T) :  ACC T 0.391 (T 0.736) GCC A 0.391 (A 0.524) GCC A 0.485 (A 0.521) ACA T 0.387 (T 0.998) ACC T 0.449 (T 1.000) ACA T 0.744 (T 1.000) ACA T 0.739 (T 1.000) ACA T 0.828 (T 1.000) ACA T 0.983 (T 1.000) ACA T 1.000 (T 1.000) ACA T 1.000 (T 1.000)
 188      1   TCC (S) TCT (S) TCT (S) TCG (S) TCG (S) TCT (S) TCG (S) TCC (S) TCT (S) TTG (L) TCC (S) TCA (S) :  TCT S 0.634 (S 0.999) TCT S 0.555 (S 0.998) TCT S 0.622 (S 1.000) TCT S 0.828 (S 1.000) TCT S 0.956 (S 1.000) TCT S 0.704 (S 1.000) TCT S 0.719 (S 1.000) TCT S 0.443 (S 1.000) TCG S 0.565 (S 1.000) TCG S 0.997 (S 1.000) TCG S 1.000 (S 1.000)
 189      1   GAG (E) GAG (E) GAA (E) GAA (E) GAA (E) GAA (E) GAA (E) GAG (E) GAA (E) GAA (E) GAG (E) GAA (E) :  GAG E 0.552 (E 0.996) GAG E 0.696 (E 1.000) GAG E 0.878 (E 1.000) GAA E 0.727 (E 1.000) GAA E 0.806 (E 1.000) GAA E 0.785 (E 1.000) GAA E 0.639 (E 1.000) GAA E 0.838 (E 1.000) GAA E 0.957 (E 1.000) GAA E 0.999 (E 1.000) GAA E 1.000 (E 1.000)
 190      1   AGC (S) AGC (S) ACT (T) AGT (S) AGT (S) AGC (S) AGT (S) AGC (S) AGT (S) ACC (T) AGC (S) AGT (S) :  AGC S 0.612 (S 0.996) AGC S 0.941 (S 0.996) AGC S 0.986 (S 1.000) AGT S 0.773 (S 1.000) AGT S 0.897 (S 0.998) AGT S 0.746 (S 1.000) AGC S 0.989 (S 1.000) AGT S 0.837 (S 1.000) AGT S 0.985 (S 1.000) AGT S 1.000 (S 1.000) AGT S 1.000 (S 1.000)
 191      1   AAG (K) AAA (K) AAA (K) AAA (K) AAA (K) AAA (K) AAA (K) AAA (K) AAA (K) AAA (K) AAA (K) AAA (K) :  AAA K 0.781 (K 0.998) AAA K 0.928 (K 1.000) AAA K 0.975 (K 1.000) AAA K 0.918 (K 1.000) AAA K 0.929 (K 1.000) AAA K 0.959 (K 1.000) AAA K 0.998 (K 1.000) AAA K 0.954 (K 1.000) AAA K 0.988 (K 1.000) AAA K 1.000 (K 1.000) AAA K 1.000 (K 1.000)
 192      1   GAG (E) GAT (D) GAC (D) GAA (E) GAA (E) GAG (E) GAA (E) GAT (D) GAC (D) GAT (D) GAA (E) GAA (E) :  GAC D 0.516 (D 0.948) GAT D 0.779 (D 0.999) GAT D 0.907 (D 1.000) GAC D 0.626 (D 0.905) GAC D 0.785 (D 0.991) GAA E 0.694 (E 0.984) GAA E 0.619 (E 1.000) GAA E 0.789 (E 0.998) GAA E 0.948 (E 1.000) GAA E 0.999 (E 1.000) GAA E 1.000 (E 1.000)
 193      1   AAC (N) AAC (N) AAC (N) AAC (N) AAC (N) AAC (N) AAC (N) AAC (N) AAT (N) AAT (N) AAC (N) AAC (N) :  AAC N 0.694 (N 0.995) AAC N 0.740 (N 1.000) AAC N 0.899 (N 1.000) AAC N 0.705 (N 1.000) AAC N 0.557 (N 1.000) AAC N 0.870 (N 1.000) AAC N 0.993 (N 1.000) AAC N 0.900 (N 1.000) AAC N 0.967 (N 1.000) AAC N 0.999 (N 1.000) AAC N 1.000 (N 1.000)
 194      1   TGC (C) TGT (C) TGC (C) TGC (C) TGC (C) TGC (C) TGC (C) TGC (C) TGC (C) TGT (C) TGT (C) TGC (C) :  TGC C 0.579 (C 0.999) TGT C 0.743 (C 1.000) TGT C 0.737 (C 1.000) TGC C 0.917 (C 1.000) TGC C 0.974 (C 1.000) TGC C 0.937 (C 1.000) TGC C 0.803 (C 1.000) TGC C 0.971 (C 1.000) TGC C 0.997 (C 1.000) TGC C 1.000 (C 1.000) TGC C 1.000 (C 1.000)
 195      1   GCG (A) GCA (A) TTG (L) ACA (T) ACA (T) ACG (T) ACA (T) ACA (T) CTA (L) GTA (V) ACA (T) ACA (T) :  ACA T 0.278 (T 0.335) GCA A 0.378 (A 0.412) GCA A 0.483 (A 0.494) ACA T 0.361 (T 0.405) CTA L 0.299 (L 0.561) ACA T 0.838 (T 0.884) ACA T 0.852 (T 0.997) ACA T 0.886 (T 0.921) ACA T 0.987 (T 0.992) ACA T 1.000 (T 1.000) ACA T 1.000 (T 1.000)
 196      1   GGG (G) GGT (G) GGC (G) GGG (G) GGG (G) GGC (G) GGG (G) GGT (G) GGA (G) GGT (G) GGC (G) GGG (G) :  GGT G 0.443 (G 0.999) GGT G 0.912 (G 1.000) GGT G 0.981 (G 1.000) GGC G 0.350 (G 1.000) GGA G 0.367 (G 1.000) GGG G 0.427 (G 1.000) GGC G 0.990 (G 1.000) GGG G 0.691 (G 1.000) GGG G 0.956 (G 1.000) GGG G 0.999 (G 1.000) GGG G 1.000 (G 1.000)
 197      1   GTG (V) GTA (V) GTG (V) GTG (V) GTG (V) GTC (V) GTG (V) GTG (V) GTG (V) GTA (V) GTC (V) GTG (V) :  GTG V 0.395 (V 0.996) GTA V 0.486 (V 1.000) GTA V 0.521 (V 1.000) GTG V 0.538 (V 1.000) GTG V 0.667 (V 1.000) GTG V 0.522 (V 1.000) GTC V 0.973 (V 1.000) GTG V 0.665 (V 1.000) GTG V 0.904 (V 1.000) GTG V 0.997 (V 1.000) GTG V 1.000 (V 1.000)
 198      1   CAG (Q) GCG (A) CAA (Q) CAG (Q) CAG (Q) CAG (Q) CAG (Q) GCA (A) CAG (Q) CAG (Q) CAG (Q) CAA (Q) :  CAG Q 0.858 (Q 0.942) CAG Q 0.845 (Q 0.891) GCG A 0.848 (A 0.970) CAG Q 0.918 (Q 1.000) CAG Q 0.856 (Q 1.000) CAG Q 0.951 (Q 1.000) CAG Q 0.999 (Q 1.000) CAG Q 0.933 (Q 1.000) CAG Q 0.902 (Q 1.000) CAG Q 0.999 (Q 1.000) CAG Q 1.000 (Q 1.000)
 199      1   GTG (V) GTG (V) GCT (A) GTA (V) GTA (V) GTG (V) GTA (V) GTA (V) CCA (P) GTG (V) GTG (V) GTA (V) :  GTG V 0.381 (V 0.957) GTG V 0.530 (V 0.998) GTG V 0.533 (V 1.000) GTA V 0.380 (V 0.922) GCA A 0.486 (A 0.962) GTA V 0.474 (V 0.998) GTG V 0.979 (V 1.000) GTA V 0.638 (V 0.999) GTA V 0.916 (V 1.000) GTA V 0.998 (V 1.000) GTA V 1.000 (V 1.000)
 200      1   GCC (A) GCA (A) CAG (Q) GCT (A) GCT (A) GCC (A) GCT (A) GCA (A) CAG (Q) GCA (A) GCT (A) GCT (A) :  GCA A 0.393 (A 0.979) GCA A 0.872 (A 1.000) GCA A 0.967 (A 1.000) GCG A 0.672 (A 0.961) CAG Q 0.949 (Q 0.966) GCT A 0.634 (A 1.000) GCT A 0.652 (A 1.000) GCT A 0.761 (A 1.000) GCT A 0.962 (A 1.000) GCT A 0.999 (A 1.000) GCT A 1.000 (A 1.000)
 201      1   GAG (E) GAA (E) GAA (E) GAA (E) GAA (E) GAA (E) GAA (E) GAA (E) GAA (E) GAA (E) GAA (E) GAA (E) :  GAA E 0.657 (E 0.997) GAA E 0.856 (E 1.000) GAA E 0.941 (E 1.000) GAA E 0.823 (E 1.000) GAA E 0.846 (E 1.000) GAA E 0.904 (E 1.000) GAA E 0.994 (E 1.000) GAA E 0.907 (E 1.000) GAA E 0.972 (E 1.000) GAA E 0.999 (E 1.000) GAA E 1.000 (E 1.000)

Summary of changes along branches.
Check root of tree for directions of change.
Counts of n & s are incorrect along tip branches with ambiguity data.

Branch 1:   13..14 (n=32.3 s=31.7)

	  12 GCC (A 0.998) -> GCA (A) 1.000
	  13 GTG (V 0.996) -> GTC (V) 1.000
	  14 GTC (V 0.205) -> GTG (V) 0.405
	  20 CTC (L 0.605) -> CTG (L) 0.998
	  21 CGG (R 0.366) -> GGA (G) 0.549
	  28 CGA (R 0.999) -> AGG (R) 1.000
	  29 GGT (G 0.990) -> GGA (G) 1.000
	  31 ATG (V 0.271) -> GTG (V) 0.982
	  34 AAG (T 0.130) -> TCA (S) 0.416
	  36 TTC (F 0.453) -> TCC (S) 0.856
	  37 ATG (V 0.240) -> GTG (V) 0.676
	  40 TGC (C 0.245) -> TGG (C) 0.424
	  42 AGG (R 0.377) -> AAG (K) 0.436
	  47 GAC (G 0.125) -> AGT (S) 0.319
	  49 TTT (F 0.999) -> TTC (F) 1.000
	  51 CAG (Q 0.250) -> CAC (H) 0.779
	  56 GAG (E 0.151) -> AAA (K) 0.148
	  59 GTG (V 0.193) -> ATG (M) 0.255
	  61 GTG (V 0.164) -> GAC (A) 0.198
	  64 AAC (T 0.139) -> ACT (T) 0.338
	  66 GAG (E 0.310) -> GAA (E) 0.557
	  68 TTT (F 0.999) -> TTC (F) 1.000
	  73 GAG (V 0.167) -> GAC (G) 0.190
	  77 AGC (S 0.998) -> AGT (S) 1.000
	  80 ACC (T 0.998) -> ACG (T) 1.000
	  86 GTC (V 0.422) -> GGC (G) 0.946
	  96 AAC (N 0.565) -> AAT (N) 0.918
	 102 ATG (R 0.196) -> CGA (R) 0.488
	 104 TAC (Y 0.103) -> TTC (F) 0.257
	 117 TAC (Y 0.648) -> TTC (F) 0.651
	 118 AAC (N 0.544) -> CAC (H) 0.486
	 121 GTC (V 0.581) -> ATC (I) 0.621
	 126 AAC (N 0.161) -> ACC (T) 0.478
	 132 AAA (K 0.566) -> CAG (Q) 0.729
	 135 CGG (R 0.999) -> CGA (R) 1.000
	 136 GAC (D 0.511) -> GGC (G) 0.995
	 144 GTC (V 0.553) -> GTG (V) 0.869
	 149 TTC (L 0.301) -> TCC (S) 0.991
	 154 AAG (K 0.304) -> CAG (Q) 0.995
	 155 TTA (L 0.605) -> TTG (L) 0.996
	 162 GTC (V 0.405) -> GTT (V) 0.569
	 169 GCG (A 0.996) -> GCA (A) 0.995
	 172 GGG (G 0.957) -> GGA (G) 0.998
	 174 GAG (E 0.979) -> GAA (E) 1.000
	 176 GTG (V 0.450) -> CTG (L) 0.593
	 177 AGG (R 0.668) -> AGA (R) 0.989
	 181 TCG (S 0.503) -> GCG (A) 0.992
	 187 ACC (T 0.736) -> GCC (A) 0.524
	 192 GAC (D 0.948) -> GAT (D) 0.999
	 194 TGC (C 0.999) -> TGT (C) 1.000
	 195 ACA (T 0.335) -> GCA (A) 0.412
	 197 GTG (V 0.996) -> GTA (V) 1.000


Branch 2:   14..10 (T_rubri)  (n=73.3 s=55.7)

	   5 GAG (E 1.000) -> GAA (E)
	   6 GTG (V 0.984) -> CTG (L)
	  10 ACA (T 1.000) -> ACT (T)
	  12 GCA (A 1.000) -> GCT (A)
	  13 GTC (V 1.000) -> GTT (V)
	  14 GTG (V 0.405) -> GTC (V)
	  15 GGC (G 0.977) -> AAT (N)
	  21 GGA (G 0.549) -> GGT (G)
	  29 GGA (G 1.000) -> GGT (G)
	  31 GTG (V 0.982) -> GTA (V)
	  32 CAG (Q 0.322) -> CGG (R)
	  33 GCC (A 1.000) -> GCA (A)
	  34 TCA (S 0.416) -> ATG (M)
	  35 ACC (T 0.820) -> ACT (T)
	  36 TCC (S 0.856) -> TCT (S)
	  37 GTG (V 0.676) -> GTC (V)
	  38 GAC (D 0.912) -> AGC (S)
	  40 TGG (C 0.424) -> TAC (Y)
	  42 AAG (K 0.436) -> AAA (K)
	  43 GCC (A 0.668) -> GCT (A)
	  44 AAA (K 0.574) -> GCA (A)
	  45 GGG (G 0.973) -> GAG (E)
	  46 GAG (E 0.434) -> GAT (D)
	  47 AGT (S 0.319) -> GCA (A)
	  48 GAG (E 0.953) -> AAC (N)
	  50 ACC (T 0.469) -> TCT (S)
	  51 CAC (H 0.779) -> CAT (H)
	  52 ATC (I 0.988) -> TTC (F)
	  54 AGT (S 0.632) -> AGA (R)
	  55 TAT (Y 1.000) -> TAC (Y)
	  57 GAC (V 0.127) -> --- (-)
	  58 GAT (D 0.417) -> GAC (D)
	  59 ATG (M 0.255) -> GCA (A)
	  60 ACA (T 0.664) -> GCA (A)
	  61 GAC (A 0.198) -> GAA (E)
	  62 AAG (K 0.131) -> GAA (E)
	  63 ATC (I 0.445) -> ACC (T)
	  64 ACT (T 0.338) -> ATT (I)
	  65 GAC (D 1.000) -> GAT (D)
	  66 GAA (E 0.557) -> GCA (A)
	  67 CGC (R 1.000) -> CGT (R)
	  69 GAG (E 0.226) -> TAT (Y)
	  72 CTG (L 1.000) -> TTG (L)
	  73 GAC (G 0.190) -> GGA (G)
	  75 AAT (N 0.950) -> AAC (N)
	  78 AAG (K 0.670) -> AAC (N)
	  80 ACG (T 1.000) -> ACC (T)
	  81 GAC (D 0.190) -> AAG (K)
	  82 GAC (D 1.000) -> GAT (D)
	  84 CAG (Q 1.000) -> CAA (Q)
	  85 GAC (D 1.000) -> GAT (D)
	  86 GGC (G 0.946) -> GGA (G)
	  90 ATC (I 1.000) -> ATT (I)
	  91 CTC (L 0.459) -> AAC (N)
	  92 AAC (N 0.982) -> ACA (T)
	  98 ACA (T 0.819) -> ACG (T)
	  99 GGC (G 1.000) -> GGG (G)
	 102 CGA (R 0.488) -> ATG (M)
	 104 TTC (F 0.257) -> ATG (M)
	 106 AAC (N 0.798) -> AAT (N)
	 109 CTC (L 1.000) -> CTT (L)
	 110 ATC (I 0.299) -> GTG (V)
	 111 TTT (F 0.996) -> TAT (Y)
	 114 GAC (D 0.360) -> --- (-)
	 116 GAG (E 0.445) -> AAG (K)
	 117 TTC (F 0.651) -> TTT (F)
	 118 CAC (H 0.486) -> GAA (E)
	 120 AAC (N 0.797) -> AGC (S)
	 123 AAG (K 1.000) -> AAA (K)
	 125 ATC (I 0.985) -> TTC (F)
	 126 ACC (T 0.478) -> ATT (I)
	 127 CTT (L 0.676) -> TTA (L)
	 132 CAG (Q 0.729) -> CAA (Q)
	 133 GCG (A 0.787) -> AGG (R)
	 134 AAC (N 0.619) -> AAA (K)
	 135 CGA (R 1.000) -> AGG (R)
	 136 GGC (G 0.995) -> GGA (G)
	 137 ATG (M 0.982) -> CTG (L)
	 138 GCG (A 1.000) -> GCC (A)
	 142 TCT (S 1.000) -> TCC (S)
	 144 GTG (V 0.869) -> CTG (L)
	 147 TAC (Y 1.000) -> TAT (Y)
	 148 GTG (V 0.976) -> GCG (A)
	 159 GTG (V 0.992) -> GTT (V)
	 162 GTT (V 0.569) -> ATT (I)
	 169 GCA (A 0.995) -> TCG (S)
	 176 CTG (L 0.593) -> ATA (I)
	 180 GCG (A 0.989) -> CCG (P)
	 181 GCG (A 0.992) -> GAG (E)
	 186 ATA (I 0.994) -> AGA (R)
	 187 GCC (A 0.524) -> GCT (A)
	 188 TCT (S 0.998) -> TTG (L)
	 189 GAG (E 1.000) -> GAA (E)
	 190 AGC (S 0.996) -> ACC (T)
	 193 AAC (N 1.000) -> AAT (N)
	 195 GCA (A 0.412) -> GTA (V)


Branch 3:   14..15 (n=12.0 s= 7.0)

	   2 GCC (A 0.996) -> GCG (A) 1.000
	  35 ACC (T 0.820) -> GCC (A) 0.968
	  36 TCC (S 0.856) -> ACC (T) 0.958
	  42 AAG (K 0.436) -> ATG (M) 0.929
	  56 AAA (K 0.148) -> ATA (V) 0.229
	  61 GAC (A 0.198) -> GGC (A) 0.304
	  62 AAG (K 0.131) -> AGC (I) 0.180
	  63 ATC (I 0.445) -> ATA (I) 0.542
	  70 GGC (G 0.801) -> GAC (D) 0.956
	  78 AAG (K 0.670) -> AAA (K) 0.889
	  80 ACG (T 1.000) -> ACA (T) 1.000
	  83 TTG (L 0.999) -> CTG (L) 0.992
	  93 GTG (V 1.000) -> GTA (V) 1.000
	 106 AAC (N 0.798) -> GAC (D) 0.950
	 107 CGC (R 1.000) -> CGA (R) 1.000
	 134 AAC (N 0.619) -> ACC (T) 0.990
	 198 CAG (Q 0.891) -> GCG (A) 0.970


Branch 4:   15..8  (E_electric)  (n=32.0 s=47.0)

	   1 GGA (G 0.990) -> --- (-)
	   2 GCG (A 1.000) -> GCA (A)
	   7 GAC (D 1.000) -> GAT (D)
	  10 ACA (T 1.000) -> ACG (T)
	  11 GAG (E 1.000) -> GAA (E)
	  16 CAA (Q 0.730) -> CAC (H)
	  25 TGC (C 1.000) -> TGT (C)
	  26 AAG (K 1.000) -> AAA (K)
	  28 AGG (R 1.000) -> CGG (R)
	  29 GGA (G 1.000) -> GGG (G)
	  47 AGT (S 0.776) -> AGC (S)
	  49 TTC (F 1.000) -> TTT (F)
	  50 ACC (T 0.662) -> AGC (S)
	  53 TAC (Y 0.987) -> TAT (Y)
	  56 ATA (V 0.229) -> ATT (I)
	  57 GAC (V 0.125) -> --- (-)
	  60 ACA (T 0.918) -> ACG (T)
	  62 AGC (I 0.180) -> ATG (M)
	  63 ATA (I 0.542) -> GTT (V)
	  64 ACT (T 0.452) -> AAT (N)
	  69 GAG (E 0.353) -> CTG (L)
	  72 CTG (L 1.000) -> CTC (L)
	  73 GAC (D 0.271) -> AAC (N)
	  75 AAT (N 0.936) -> ATG (M)
	  77 AGT (S 1.000) -> AGC (S)
	  78 AAA (K 0.889) -> AAG (K)
	  80 ACA (T 1.000) -> ACG (T)
	  81 GAC (D 0.251) -> TTC (F)
	  92 AAC (N 1.000) -> AAT (N)
	  95 TTC (F 0.680) -> TTG (L)
	  96 AAT (N 0.961) -> AAC (N)
	  97 GAC (D 1.000) -> GAT (D)
	 102 CGA (R 0.948) -> CGC (R)
	 104 TTC (F 0.439) -> TAC (Y)
	 105 TTC (F 1.000) -> TTT (F)
	 108 ACC (T 0.974) -> ACG (T)
	 110 ATC (I 0.449) -> ACC (T)
	 112 CCC (P 0.581) -> AAC (N)
	 113 AAC (N 0.988) -> TAC (Y)
	 114 GAC (D 0.344) -> --- (-)
	 118 CAC (H 0.981) -> CGC (R)
	 124 TCC (S 0.399) -> ACC (T)
	 128 AAC (N 0.523) -> AAT (N)
	 131 CCA (P 0.670) -> CCT (P)
	 132 CAG (Q 0.709) -> AAG (K)
	 134 ACC (T 0.990) -> ACT (T)
	 135 CGA (R 1.000) -> CGC (R)
	 137 ATG (M 0.990) -> ACG (T)
	 141 TTG (L 1.000) -> CTG (L)
	 142 TCT (S 1.000) -> TCG (S)
	 149 TCC (S 1.000) -> TCG (S)
	 151 ATC (I 1.000) -> ATT (I)
	 152 GGG (G 1.000) -> GGA (G)
	 155 TTG (L 0.999) -> CTC (L)
	 158 GTG (V 0.985) -> TTG (L)
	 162 GTT (V 0.858) -> GTC (V)
	 168 ATT (I 1.000) -> ATA (I)
	 170 GCA (A 1.000) -> GCC (A)
	 172 GGA (G 0.999) -> GGG (G)
	 174 GAA (E 1.000) -> GAG (E)
	 175 GCG (A 1.000) -> GCT (A)
	 177 AGA (R 0.997) -> AGG (R)
	 181 GCG (A 1.000) -> GCT (A)
	 188 TCT (S 1.000) -> TCC (S)
	 194 TGT (C 1.000) -> TGC (C)
	 195 GCA (A 0.494) -> ACA (T)
	 197 GTA (V 1.000) -> GTG (V)
	 198 GCG (A 0.970) -> GCA (A)
	 199 GTG (V 1.000) -> GTA (V)


Branch 5:   15..2  (D_rerio)  (n=33.2 s=31.8)

	   6 GTG (V 1.000) -> GTC (V)
	   8 TCG (S 1.000) -> TCT (S)
	  13 GTC (V 1.000) -> GTG (V)
	  14 GTG (V 0.448) -> GCG (A)
	  15 GGC (G 1.000) -> GGA (G)
	  16 CAA (Q 0.730) -> AAA (K)
	  21 GGA (G 0.541) -> ACC (T)
	  24 TCC (S 1.000) -> TCT (S)
	  28 AGG (R 1.000) -> AGA (R)
	  32 CAG (Q 0.358) -> GTT (V)
	  34 TCA (S 0.912) -> TCC (S)
	  36 ACC (T 0.958) -> ACG (T)
	  45 GGG (G 0.999) -> GGC (G)
	  48 GAG (E 0.997) -> GAA (E)
	  50 ACC (T 0.662) -> ACA (T)
	  54 AGT (S 0.769) -> ACT (T)
	  56 ATA (V 0.229) -> GCA (A)
	  57 GAC (V 0.125) -> --- (-)
	  58 GAT (D 0.496) -> GAA (E)
	  61 GGC (A 0.304) -> GCC (A)
	  64 ACT (T 0.452) -> ACA (T)
	  66 GAA (E 0.807) -> GAG (E)
	  68 TTC (F 1.000) -> TTT (F)
	  69 GAG (E 0.353) -> GAA (E)
	  73 GAC (D 0.271) -> GCC (A)
	  79 AAC (N 0.453) -> AAA (K)
	  83 CTG (L 0.992) -> GTG (V)
	  87 TCC (S 1.000) -> TCA (S)
	  88 ATC (I 1.000) -> ATT (I)
	  93 GTA (V 1.000) -> GTC (V)
	  98 ACA (T 0.945) -> ACC (T)
	 101 TAC (Y 0.992) -> TTT (F)
	 107 CGA (R 1.000) -> AGA (R)
	 108 ACC (T 0.974) -> ATC (I)
	 111 TTT (F 1.000) -> TTC (F)
	 114 GAC (D 0.344) -> --- (-)
	 115 TAC (Y 1.000) -> TAT (Y)
	 117 TTC (F 0.649) -> TAC (Y)
	 121 ATC (I 0.610) -> GCC (A)
	 122 AAC (N 0.867) -> ACA (T)
	 124 TCC (S 0.399) -> TTC (F)
	 127 CTT (L 0.697) -> ATC (I)
	 128 AAC (N 0.523) -> AGC (S)
	 129 GTG (V 1.000) -> GTA (V)
	 130 GTG (V 1.000) -> GTA (V)
	 131 CCA (P 0.670) -> GGA (G)
	 132 CAG (Q 0.709) -> CAT (H)
	 133 GCG (A 0.936) -> GCA (A)
	 150 ATC (I 1.000) -> ATT (I)
	 171 GCA (A 1.000) -> GCC (A)
	 180 GCG (A 0.992) -> GAG (E)
	 182 GAG (E 1.000) -> GAA (E)
	 187 GCC (A 0.521) -> ACC (T)


Branch 6:   13..16 (n=71.2 s=41.8)

	   1 GGA (G 0.950) -> GGC (G) 0.939
	   2 GCC (A 0.527) -> GGC (G) 0.997
	   3 TGT (C 0.999) -> TGC (C) 1.000
	   7 GAC (D 0.993) -> GAT (D) 0.998
	   8 TCG (S 0.999) -> TCA (S) 1.000
	   9 GAC (D 0.511) -> GAG (E) 0.989
	  12 GCC (A 0.998) -> GCT (A) 1.000
	  14 GTC (V 0.205) -> GAT (D) 0.181
	  15 GGC (G 0.987) -> GGG (G) 1.000
	  16 CAA (Q 0.583) -> CAT (Q) 0.441
	  17 GGC (G 0.292) -> GCC (A) 0.249
	  20 CTC (L 0.605) -> ATC (I) 0.991
	  27 ATG (M 0.550) -> AAG (K) 0.618
	  31 ATG (V 0.271) -> ACG (T) 0.992
	  32 CAG (E 0.130) -> GAC (D) 0.172
	  34 AAG (T 0.130) -> AAA (K) 0.282
	  36 TTC (F 0.453) -> TTT (F) 0.979
	  37 ATG (V 0.240) -> ACG (T) 0.590
	  38 GAC (D 0.483) -> GAG (E) 0.992
	  40 TGC (C 0.245) -> TTC (F) 0.612
	  43 GCC (A 0.253) -> GAA (E) 0.305
	  44 AAA (K 0.377) -> AAG (K) 0.420
	  46 GAG (E 0.126) -> ACG (T) 0.331
	  47 GAC (G 0.125) -> GAG (E) 0.285
	  48 GAG (E 0.965) -> GAA (E) 0.988
	  50 ACC (T 0.179) -> GTC (V) 0.179
	  53 TAC (Y 0.278) -> CTT (L) 0.769
	  54 AGT (S 0.286) -> CGC (R) 0.326
	  56 GAG (E 0.151) -> CAG (Q) 0.323
	  58 GAT (D 0.217) -> TAT (Y) 0.290
	  59 GTG (V 0.193) -> GCG (A) 0.226
	  60 ACA (T 0.248) -> CAG (K) 0.163
	  61 GTG (V 0.164) -> CTG (L) 0.542
	  62 AAG (V 0.127) -> GTC (V) 0.170
	  63 ATC (I 0.274) -> ATA (I) 0.303
	  64 AAC (T 0.139) -> GAG (V) 0.187
	  65 GAC (D 0.994) -> GAT (D) 1.000
	  69 GAG (E 0.152) -> GAA (E) 0.187
	  73 GAG (V 0.167) -> GTG (V) 0.234
	  76 GGC (G 0.998) -> GGT (G) 1.000
	  78 AAG (K 0.365) -> AGG (R) 0.400
	  79 AAC (N 0.188) -> CAC (H) 0.309
	  81 GAC (E 0.165) -> GAA (E) 0.417
	  86 GTC (V 0.422) -> GTG (V) 0.695
	  89 TAC (Y 0.268) -> TTC (F) 0.303
	  91 CTC (L 0.194) -> ACC (T) 0.260
	  95 TTC (F 0.286) -> TAC (Y) 0.435
	  96 AAC (N 0.565) -> GAC (D) 0.624
	  97 GAC (D 0.526) -> CAC (H) 0.953
	  98 ACA (T 0.366) -> GCG (A) 0.266
	  99 GGC (G 0.998) -> GGG (G) 1.000
	 100 ACC (T 0.185) -> GAC (D) 0.211
	 104 TAC (Y 0.103) -> CGC (R) 0.310
	 105 TTC (F 0.557) -> GTC (V) 0.991
	 110 ATC (V 0.169) -> CTC (L) 0.205
	 112 CCC (A 0.141) -> GAC (D) 0.253
	 116 GAG (E 0.185) -> GAC (D) 0.197
	 124 TCC (S 0.236) -> TTC (F) 0.227
	 126 AAC (N 0.161) -> CAC (H) 0.479
	 128 AAC (N 0.151) -> AAG (T) 0.188
	 131 CCA (P 0.281) -> GAC (D) 0.173
	 133 GCG (A 0.720) -> GCC (A) 0.787
	 134 AAC (N 0.791) -> AAT (N) 0.997
	 138 GCG (A 0.998) -> GCA (A) 1.000
	 141 TTG (L 0.559) -> GTG (V) 0.993
	 142 TCT (S 0.999) -> TCA (S) 1.000
	 144 GTC (V 0.553) -> ATC (I) 0.991
	 148 GTG (V 0.984) -> GTC (V) 1.000
	 149 TTC (L 0.301) -> CTC (L) 0.994
	 150 ATC (I 0.997) -> ATT (I) 1.000
	 151 ATC (V 0.514) -> GTG (V) 0.995
	 152 GGG (G 0.517) -> GTG (V) 0.995
	 154 AAG (K 0.304) -> ACC (T) 0.997
	 155 TTA (L 0.605) -> ATA (I) 0.994
	 159 GTG (V 0.587) -> GCG (A) 0.825
	 162 GTC (V 0.405) -> ATC (V) 0.412
	 169 GCG (A 0.996) -> GCT (A) 1.000
	 171 GCA (A 0.998) -> GCC (A) 1.000
	 177 AGG (R 0.668) -> CAG (Q) 0.632
	 179 AGC (N 0.504) -> AAC (N) 0.993
	 180 GCG (A 0.992) -> GCC (A) 1.000
	 182 GAG (E 0.965) -> GAA (E) 0.935
	 183 TAT (Y 0.999) -> TAC (Y) 1.000
	 185 GCT (A 0.998) -> GCC (A) 1.000
	 187 ACC (T 0.736) -> ACA (T) 0.998
	 189 GAG (E 0.996) -> GAA (E) 1.000
	 190 AGC (S 0.996) -> AGT (S) 1.000
	 196 GGT (G 0.999) -> GGC (G) 1.000
	 199 GTG (V 0.957) -> GTA (V) 0.922
	 200 GCA (A 0.979) -> GCG (A) 0.961


Branch 7:   16..17 (n=30.5 s=25.5)

	  12 GCT (A 1.000) -> GCC (A) 1.000
	  13 GTG (V 1.000) -> GTC (V) 1.000
	  14 GAT (D 0.181) -> TAC (Y) 0.190
	  17 GCC (A 0.249) -> GAG (E) 0.520
	  18 TTC (F 1.000) -> TTT (F) 1.000
	  29 GGT (G 0.981) -> GGA (G) 1.000
	  43 GAA (E 0.305) -> GGA (G) 0.356
	  44 AAG (K 0.420) -> AAA (K) 0.369
	  45 GGG (G 0.958) -> GCG (A) 0.949
	  46 ACG (T 0.331) -> ATG (T) 0.173
	  50 GTC (V 0.179) -> GAC (D) 0.149
	  51 CAG (Q 0.377) -> CTG (L) 0.423
	  52 ATC (I 1.000) -> ATA (I) 1.000
	  54 CGC (R 0.326) -> AAC (N) 0.111
	  55 TAT (Y 1.000) -> TAC (Y) 1.000
	  62 GTC (V 0.170) -> AGC (S) 0.144
	  63 ATA (I 0.303) -> ATC (V) 0.354
	  64 GAG (V 0.187) -> GTA (V) 0.282
	  69 GAA (E 0.187) -> ACA (T) 0.426
	  73 GTG (V 0.234) -> AAG (K) 0.191
	  76 GGT (G 1.000) -> GGG (G) 1.000
	  78 AGG (R 0.400) -> AGT (S) 0.508
	  87 TCC (S 1.000) -> TCT (S) 1.000
	  89 TTC (F 0.303) -> GTC (V) 0.193
	 108 ACC (T 0.981) -> ACG (T) 0.987
	 110 CTC (L 0.205) -> ATC (V) 0.222
	 112 GAC (D 0.253) -> GAT (D) 0.368
	 115 TAC (Y 0.945) -> CAC (H) 0.958
	 127 CTT (L 0.708) -> GTT (V) 0.505
	 128 AAG (T 0.188) -> ACA (T) 0.599
	 129 GTG (V 1.000) -> GTA (V) 1.000
	 133 GCC (A 0.787) -> GCG (A) 0.729
	 136 GAC (D 0.994) -> GAT (D) 0.999
	 137 ATG (M 0.947) -> GTG (V) 0.966
	 138 GCA (A 1.000) -> GCC (A) 1.000
	 159 GCG (A 0.825) -> GCC (A) 0.814
	 169 GCT (A 1.000) -> GCC (A) 1.000
	 177 CAG (Q 0.632) -> CTG (L) 0.941
	 180 GCC (A 1.000) -> GCT (A) 1.000
	 182 GAA (E 0.935) -> GAC (D) 0.912
	 185 GCC (A 1.000) -> GCA (A) 1.000
	 187 ACA (T 0.998) -> ACC (T) 1.000
	 195 ACA (T 0.405) -> CTA (L) 0.561
	 196 GGC (G 1.000) -> GGA (G) 1.000
	 199 GTA (V 0.922) -> GCA (A) 0.962
	 200 GCG (A 0.961) -> CAG (Q) 0.966


Branch 8:   17..9  (B_bufo)  (n=29.0 s=30.0)

	   1 GGC (G 0.368) -> TCC (S)
	   8 TCA (S 0.993) -> CCC (P)
	  17 GAG (E 0.520) -> GAA (E)
	  22 TGC (C 1.000) -> TGT (C)
	  23 ATC (I 1.000) -> ATT (I)
	  32 GAC (D 0.170) -> GTC (V)
	  40 TTC (F 0.795) -> TTT (F)
	  41 TTC (F 1.000) -> TTT (F)
	  42 AGG (R 0.660) -> AAA (K)
	  44 AAA (K 0.369) -> GAC (D)
	  45 GCG (A 0.949) -> ACA (T)
	  48 GAA (E 0.959) -> AAA (K)
	  54 AAC (N 0.111) -> ATG (M)
	  57 GAC (V 0.141) -> --- (-)
	  59 GCG (A 0.255) -> CCG (P)
	  63 ATC (V 0.354) -> GTC (V)
	  66 GAG (E 0.333) -> GAC (D)
	  70 GGC (G 1.000) -> GGG (G)
	  71 CGC (R 1.000) -> CGG (R)
	  73 AAG (K 0.191) -> AAA (K)
	  80 ACC (T 0.990) -> TCC (S)
	  86 GTG (V 0.674) -> ATG (M)
	  88 ATC (I 0.982) -> GTC (V)
	 100 GAC (D 0.164) -> ACC (T)
	 109 CTC (L 1.000) -> CTT (L)
	 113 AAC (N 0.958) -> AGC (S)
	 114 GAC (D 0.448) -> --- (-)
	 122 AAC (N 0.469) -> ACC (T)
	 123 AAG (K 1.000) -> AAA (K)
	 125 ATC (I 0.990) -> ATT (I)
	 126 CAC (H 0.369) -> GAT (D)
	 127 GTT (V 0.505) -> GTG (V)
	 133 GCG (A 0.729) -> GGG (G)
	 135 CGG (R 1.000) -> AGA (R)
	 137 GTG (V 0.966) -> GTC (V)
	 139 TCC (S 1.000) -> TCT (S)
	 150 ATT (I 1.000) -> ATC (I)
	 153 CTG (L 1.000) -> CTC (L)
	 159 GCC (A 0.814) -> GTC (V)
	 160 GAG (E 1.000) -> GAA (E)
	 165 TAC (Y 1.000) -> TAT (Y)
	 166 AGG (R 1.000) -> CGG (R)
	 176 GTG (V 0.821) -> GTT (V)
	 181 TCG (S 1.000) -> TCA (S)
	 182 GAC (D 0.912) -> GAT (D)
	 183 TAC (Y 1.000) -> TAT (Y)
	 193 AAC (N 1.000) -> AAT (N)
	 199 GCA (A 0.962) -> CCA (P)


Branch 9:   17..3  (X_tropical)  (n=70.8 s=77.2)

	   1 GGC (G 0.368) -> --- (-)
	   2 GGC (G 1.000) -> GGG (G)
	   3 TGC (C 1.000) -> TGT (C)
	   7 GAT (D 0.983) -> GAG (E)
	  10 ACA (T 1.000) -> ACG (T)
	  11 GAG (E 1.000) -> GAA (E)
	  12 GCC (A 1.000) -> GCT (A)
	  13 GTC (V 1.000) -> GTG (V)
	  14 TAC (Y 0.190) -> GTG (V)
	  15 GGG (G 1.000) -> GGA (G)
	  16 CAT (H 0.753) -> CGT (R)
	  19 AAA (K 1.000) -> AAG (K)
	  24 TCC (S 1.000) -> TCG (S)
	  25 TGC (C 1.000) -> TGT (C)
	  27 AAG (K 0.980) -> AAA (K)
	  28 CGA (R 1.000) -> AGA (R)
	  30 GAA (E 1.000) -> GAG (E)
	  31 ACG (T 1.000) -> ACC (T)
	  32 GAC (D 0.170) -> AAA (K)
	  33 GCC (A 1.000) -> GCG (A)
	  34 AAA (K 0.408) -> ATT (I)
	  37 ACG (T 0.536) -> GTA (V)
	  38 GAG (E 0.999) -> GAA (E)
	  43 GGA (G 0.356) -> GCC (A)
	  46 ATG (T 0.173) -> GAC (D)
	  47 GAG (E 0.372) -> GAT (D)
	  48 GAA (E 0.959) -> GCA (A)
	  49 TTT (F 1.000) -> TTC (F)
	  50 GAC (D 0.149) -> AGA (R)
	  51 CTG (L 0.423) -> GTG (V)
	  53 CTT (L 0.758) -> TAT (Y)
	  54 AAC (N 0.111) -> TAC (Y)
	  57 GAC (V 0.141) -> --- (-)
	  58 TAT (Y 0.383) -> AAA (K)
	  59 GCG (A 0.255) -> GAT (D)
	  60 CAG (Q 0.239) -> GCC (A)
	  61 CTG (L 0.589) -> CCA (P)
	  62 AGC (S 0.144) -> GAT (D)
	  64 GTA (V 0.282) -> AAG (K)
	  68 TTT (F 0.998) -> TAC (Y)
	  69 ACA (T 0.426) -> TCT (S)
	  72 CTG (L 0.999) -> CTC (L)
	  73 AAG (K 0.191) -> TTG (L)
	  75 AAT (N 0.959) -> AGC (S)
	  78 AGT (S 0.508) -> AAC (N)
	  80 ACC (T 0.990) -> ACG (T)
	  83 TTG (L 1.000) -> CTA (L)
	  87 TCT (S 1.000) -> TCG (S)
	  88 ATC (I 0.982) -> ATA (I)
	  89 GTC (V 0.193) -> CAG (Q)
	  91 ACC (T 0.503) -> ACG (T)
	  92 AAC (N 1.000) -> AAT (N)
	  93 GTG (V 1.000) -> GTC (V)
	  95 TAC (Y 0.508) -> GAG (E)
	  96 GAC (D 0.810) -> GAA (E)
	  97 CAC (H 0.951) -> GAC (D)
	  98 GCG (A 0.389) -> GAA (E)
	  99 GGG (G 1.000) -> GGA (G)
	 100 GAC (D 0.164) -> GAA (E)
	 103 TGC (C 1.000) -> TGT (C)
	 104 CGC (R 0.376) -> AAG (K)
	 107 CGC (R 1.000) -> CGA (R)
	 108 ACG (T 0.987) -> ACC (T)
	 110 ATC (V 0.222) -> GAG (E)
	 112 GAT (D 0.368) -> GAG (E)
	 114 GAC (D 0.448) -> --- (-)
	 116 GAC (D 0.287) -> TAC (Y)
	 117 TAC (Y 0.999) -> TAT (Y)
	 119 ACC (T 0.919) -> ATC (I)
	 122 AAC (N 0.469) -> AGC (S)
	 124 TTC (F 0.603) -> TTT (F)
	 125 ATC (I 0.990) -> GTC (V)
	 126 CAC (H 0.369) -> CAG (Q)
	 127 GTT (V 0.505) -> GTC (V)
	 128 ACA (T 0.599) -> ACG (T)
	 129 GTA (V 1.000) -> GTG (V)
	 130 GTG (V 1.000) -> GTT (V)
	 131 GAC (D 0.188) -> CCC (P)
	 133 GCG (A 0.729) -> GCC (A)
	 136 GAT (D 0.999) -> GAC (D)
	 137 GTG (V 0.966) -> GTC (V)
	 138 GCC (A 1.000) -> GCT (A)
	 140 ATC (I 1.000) -> ATA (I)
	 142 TCA (S 1.000) -> TCG (S)
	 144 ATC (I 0.999) -> ATT (I)
	 147 TAC (Y 1.000) -> TAT (Y)
	 152 GTG (V 1.000) -> GTC (V)
	 153 CTG (L 1.000) -> TTG (L)
	 154 ACC (T 1.000) -> ACA (T)
	 159 GCC (A 0.814) -> GCA (A)
	 162 ATC (V 0.420) -> GTA (V)
	 164 TGC (C 1.000) -> TGT (C)
	 168 ATT (I 1.000) -> ATA (I)
	 169 GCC (A 1.000) -> GCG (A)
	 171 GCC (A 1.000) -> GCG (A)
	 173 GAG (E 1.000) -> GAA (E)
	 175 GCG (A 0.987) -> ACA (T)
	 178 GAG (E 1.000) -> GAA (E)
	 179 AAC (N 0.999) -> AAT (N)
	 180 GCT (A 1.000) -> GCG (A)
	 187 ACC (T 1.000) -> ACG (T)
	 190 AGT (S 0.998) -> ACT (T)
	 195 CTA (L 0.561) -> TTG (L)
	 196 GGA (G 1.000) -> GGC (G)
	 198 CAG (Q 1.000) -> CAA (Q)
	 199 GCA (A 0.962) -> GCT (A)


Branch 10:   16..18 (n=27.0 s=25.0)

	   1 GGC (G 0.939) -> GGG (G) 0.975
	  10 ACA (T 1.000) -> ACC (T) 1.000
	  16 CAT (Q 0.441) -> CAG (Q) 0.518
	  17 GCC (A 0.249) -> ACC (T) 0.800
	  27 AAG (K 0.618) -> AGG (R) 0.655
	  28 CGA (R 1.000) -> CGC (R) 1.000
	  29 GGT (G 0.981) -> AGT (S) 0.994
	  30 GAA (E 1.000) -> GAG (E) 1.000
	  31 ACG (T 0.992) -> ACC (T) 1.000
	  34 AAA (K 0.282) -> GAA (E) 0.636
	  36 TTT (F 0.979) -> TTC (F) 0.991
	  43 GAA (E 0.305) -> CAA (Q) 0.449
	  46 ACG (T 0.331) -> ACC (T) 0.694
	  48 GAA (E 0.988) -> GAG (E) 0.998
	  51 CAG (Q 0.377) -> AAG (K) 0.392
	  56 CAG (Q 0.323) -> GAG (E) 0.462
	  57 GAC (V 0.157) -> GAT (V) 0.187
	  58 TAT (Y 0.290) -> GAT (D) 0.298
	  59 GCG (A 0.226) -> GTG (V) 0.268
	  60 CAG (K 0.163) -> AAG (K) 0.212
	  62 GTC (V 0.170) -> GTG (V) 0.260
	  64 GAG (V 0.187) -> GAC (D) 0.214
	  72 CTG (L 0.984) -> GTG (V) 0.702
	  79 CAC (H 0.309) -> GAC (D) 0.209
	  85 GAC (D 1.000) -> GAT (D) 1.000
	  86 GTG (V 0.695) -> CTG (L) 0.905
	  91 ACC (T 0.260) -> ATC (L) 0.205
	  98 GCG (A 0.266) -> ACG (T) 0.242
	 113 AAC (N 0.996) -> AAT (N) 0.999
	 120 AAC (N 0.778) -> AGC (S) 0.373
	 124 TTC (F 0.227) -> ACC (T) 0.315
	 128 AAG (T 0.188) -> GAG (E) 0.316
	 134 AAT (N 0.997) -> AAC (N) 0.999
	 136 GAC (D 0.994) -> GAT (D) 1.000
	 142 TCA (S 1.000) -> TCT (S) 1.000
	 166 AGG (R 0.976) -> AAG (K) 0.736
	 171 GCC (A 1.000) -> GCG (A) 1.000
	 172 GGG (G 0.922) -> ACG (T) 0.972
	 174 GAG (E 0.963) -> GCA (A) 0.997
	 175 GCG (A 0.999) -> GCT (A) 1.000
	 176 GTG (V 0.692) -> GCA (A) 0.932
	 177 CAG (Q 0.632) -> CAA (Q) 0.993
	 179 AAC (N 0.993) -> AAT (N) 0.999
	 184 TTA (L 1.000) -> TTG (L) 1.000
	 186 ATA (I 1.000) -> ATC (I) 1.000
	 192 GAC (D 0.905) -> GAA (E) 0.984
	 196 GGC (G 1.000) -> GGG (G) 1.000
	 200 GCG (A 0.961) -> GCT (A) 1.000


Branch 11:   18..19 (n=36.8 s=29.2)

	   8 TCA (S 1.000) -> TCG (S) 1.000
	  14 GAT (D 0.244) -> TAT (Y) 0.994
	  16 CAG (Q 0.518) -> ATG (M) 0.945
	  21 CGG (R 0.926) -> CTG (L) 0.994
	  27 AGG (R 0.655) -> CGT (R) 1.000
	  32 GAC (D 0.268) -> AAC (N) 0.586
	  40 TTC (F 0.561) -> ACC (T) 0.970
	  42 AGG (R 0.739) -> CGC (R) 0.998
	  43 CAA (Q 0.449) -> CAG (Q) 0.995
	  46 ACC (T 0.694) -> ACA (T) 0.996
	  48 GAG (E 0.998) -> GAA (E) 1.000
	  53 CTT (L 0.993) -> CTA (L) 1.000
	  57 GAT (V 0.187) -> AAT (N) 0.983
	  58 GAT (D 0.298) -> GAG (E) 0.951
	  60 AAG (K 0.212) -> CTG (L) 0.942
	  61 CTG (L 0.597) -> CAG (Q) 0.991
	  62 GTG (V 0.260) -> CTG (L) 0.993
	  63 ATA (I 0.296) -> GAG (E) 0.941
	  64 GAC (D 0.214) -> GAA (E) 0.931
	  69 GAA (E 0.585) -> GAG (E) 0.965
	  78 AGG (R 0.587) -> CGG (R) 0.997
	  79 GAC (D 0.209) -> GGC (G) 0.965
	  81 GAA (E 0.394) -> AAA (K) 0.962
	  83 TTG (L 1.000) -> CTG (L) 1.000
	  91 ATC (L 0.205) -> ACC (T) 0.970
	  92 AAC (N 1.000) -> AAT (N) 1.000
	  93 GTG (V 1.000) -> GTC (V) 1.000
	  96 GAC (D 0.626) -> AAC (N) 0.986
	  98 ACG (T 0.242) -> TCG (S) 0.991
	  99 GGG (G 1.000) -> GGC (G) 1.000
	 102 ATG (V 0.220) -> GAG (E) 0.940
	 104 CGC (R 0.286) -> CAC (H) 0.979
	 106 AAC (N 0.974) -> TAC (Y) 0.999
	 108 ACC (T 0.967) -> CTC (L) 0.998
	 110 CTC (L 0.388) -> TTC (F) 0.978
	 112 GAC (A 0.282) -> GAA (E) 0.503
	 116 GAC (D 0.166) -> GAG (E) 0.944
	 117 TAC (Y 0.939) -> CAC (H) 0.999
	 122 AAC (N 0.853) -> GTC (V) 0.988
	 124 ACC (T 0.315) -> AAG (K) 0.958
	 135 CGG (R 1.000) -> AGA (R) 1.000
	 148 GTC (V 1.000) -> GTG (V) 1.000
	 153 CTG (L 1.000) -> TTG (L) 1.000
	 157 CTG (L 1.000) -> CTT (L) 1.000
	 159 GCG (A 0.998) -> GCA (A) 1.000
	 162 ATC (V 0.422) -> ATT (V) 0.466
	 170 GCA (A 1.000) -> GCT (A) 1.000
	 171 GCG (A 1.000) -> GCT (A) 1.000
	 174 GCA (A 0.997) -> GCT (A) 0.984
	 184 TTG (L 1.000) -> CTG (L) 1.000
	 190 AGT (S 1.000) -> AGC (S) 1.000
	 196 GGG (G 1.000) -> GGC (G) 1.000
	 197 GTG (V 1.000) -> GTC (V) 1.000
	 199 GTA (V 0.998) -> GTG (V) 1.000


Branch 12:   19..11 (M_musculus)  (n= 6.5 s=23.5)

	   8 TCG (S 1.000) -> TCC (S)
	   9 GAG (E 0.958) -> GAT (D)
	  25 TGC (C 1.000) -> TGT (C)
	  28 CGC (R 1.000) -> CGT (R)
	  32 AAC (N 0.586) -> ACC (T)
	  71 CGC (R 1.000) -> CGA (R)
	  75 AAT (N 0.998) -> AAC (N)
	  77 AGC (S 1.000) -> AGT (S)
	  81 AAA (K 0.962) -> AAG (K)
	  85 GAT (D 1.000) -> GAC (D)
	  92 AAT (N 1.000) -> AAC (N)
	  98 TCG (S 0.991) -> TCT (S)
	 102 GAG (E 0.940) -> GAA (E)
	 103 TGC (C 1.000) -> TGT (C)
	 107 CGC (R 1.000) -> CGT (R)
	 112 GAA (E 0.503) -> GAT (D)
	 114 GAC (D 0.476) -> --- (-)
	 115 TAC (Y 1.000) -> TAT (Y)
	 127 CTT (L 0.800) -> CTG (L)
	 132 AAA (K 0.998) -> AAG (K)
	 142 TCT (S 1.000) -> TCA (S)
	 162 ATT (V 0.466) -> GTG (V)
	 179 AAT (N 1.000) -> AAC (N)
	 181 TCG (S 1.000) -> TCA (S)
	 186 ATC (I 1.000) -> ATT (I)
	 188 TCT (S 1.000) -> TCC (S)
	 189 GAA (E 1.000) -> GAG (E)
	 194 TGC (C 1.000) -> TGT (C)


Branch 13:   19..6  (H_sapiens)  (n= 4.0 s=33.0)

	   7 GAT (D 1.000) -> GAC (D)
	  12 GCT (A 1.000) -> GCC (A)
	  20 ATC (I 1.000) -> ATT (I)
	  21 CTG (L 0.994) -> CTT (L)
	  27 CGT (R 1.000) -> CGC (R)
	  29 AGT (S 1.000) -> AGC (S)
	  33 GCC (A 1.000) -> GCT (A)
	  34 GAA (E 0.969) -> GAG (E)
	  37 ACG (T 0.993) -> ACC (T)
	  45 GGG (G 1.000) -> GGC (G)
	  46 ACA (T 0.996) -> ACT (T)
	  48 GAA (E 1.000) -> GAG (E)
	  53 CTA (L 1.000) -> CTG (L)
	  60 CTG (L 0.942) -> TTG (L)
	  64 GAA (E 0.931) -> GAG (E)
	  68 TTT (F 1.000) -> TTC (F)
	  76 GGT (G 1.000) -> GGC (G)
	  87 TCC (S 1.000) -> TCT (S)
	 108 CTC (L 0.998) -> CTG (L)
	 111 TTT (F 1.000) -> TTC (F)
	 113 AAT (N 1.000) -> AAC (N)
	 114 GAC (D 0.476) -> --- (-)
	 127 CTT (L 0.800) -> ATT (I)
	 129 GTG (V 1.000) -> GTA (V)
	 136 GAT (D 1.000) -> GAC (D)
	 147 TAC (Y 1.000) -> TAT (Y)
	 157 CTT (L 1.000) -> CTC (L)
	 168 ATT (I 1.000) -> ATC (I)
	 170 GCT (A 1.000) -> GCC (A)
	 171 GCT (A 1.000) -> GCC (A)
	 174 GCT (A 0.984) -> ACT (T)
	 177 CAA (Q 1.000) -> CAG (Q)
	 187 ACA (T 1.000) -> ACC (T)
	 192 GAA (E 1.000) -> GAG (E)
	 195 ACA (T 0.997) -> ACG (T)
	 200 GCT (A 1.000) -> GCC (A)


Branch 14:   18..20 (n=27.5 s=26.5)

	   1 GGG (G 0.975) -> GGT (G) 0.976
	   9 GAG (E 0.995) -> GAA (E) 0.999
	  10 ACC (T 1.000) -> ACG (T) 1.000
	  14 GAT (D 0.244) -> GTT (V) 0.319
	  15 GGG (G 1.000) -> GGC (G) 1.000
	  17 ACC (T 0.800) -> ACT (T) 0.858
	  19 AAA (K 1.000) -> AAG (K) 1.000
	  31 ACC (T 1.000) -> ACA (T) 1.000
	  35 ACC (T 0.902) -> GCC (A) 0.903
	  36 TTC (F 0.991) -> TTT (F) 0.990
	  37 ACG (T 0.869) -> ACT (T) 0.892
	  38 GAG (E 0.999) -> GAA (E) 0.998
	  44 AAG (K 0.470) -> GAG (E) 0.432
	  47 GAG (E 0.357) -> GAC (E) 0.265
	  56 GAG (E 0.462) -> GAT (D) 0.478
	  57 GAT (V 0.187) -> GTC (V) 0.379
	  58 GAT (D 0.298) -> TAT (D) 0.313
	  59 GTG (V 0.268) -> GAT (A) 0.239
	  61 CTG (L 0.597) -> CTC (L) 0.720
	  64 GAC (D 0.214) -> TAC (Y) 0.214
	  66 GAG (A 0.238) -> CCT (A) 0.316
	  71 CGC (R 0.993) -> CTA (L) 0.974
	  77 AGC (S 0.987) -> ACC (T) 0.938
	  79 GAC (D 0.209) -> CAC (H) 0.217
	  80 ACC (T 1.000) -> ACT (T) 0.999
	  81 GAA (E 0.394) -> GCA (A) 0.443
	  82 GAC (D 1.000) -> GAT (D) 1.000
	  88 ATC (I 1.000) -> ATT (I) 0.999
	  91 ATC (L 0.205) -> CTG (L) 0.483
	  95 TAC (Y 0.471) -> TTT (F) 0.547
	  98 ACG (T 0.242) -> AAG (K) 0.230
	 104 CGC (R 0.286) -> AGT (S) 0.464
	 108 ACC (T 0.967) -> ACA (T) 0.981
	 110 CTC (L 0.388) -> CTT (L) 0.506
	 112 GAC (A 0.282) -> GCC (A) 0.479
	 116 GAC (D 0.166) -> ACC (T) 0.224
	 119 ACC (T 0.890) -> ATC (I) 0.878
	 120 AGC (S 0.373) -> ATC (I) 0.372
	 128 GAG (E 0.316) -> GAT (D) 0.382
	 131 GAC (D 0.342) -> GAA (E) 0.395
	 140 ATC (I 1.000) -> ATT (I) 1.000
	 151 GTG (V 1.000) -> GTT (V) 1.000
	 152 GTG (V 1.000) -> GTC (V) 0.999
	 168 ATT (I 1.000) -> ATC (I) 0.999
	 172 ACG (T 0.972) -> ACA (T) 0.987


Branch 15:   20..21 (n= 7.0 s=17.0)

	  13 GTG (V 1.000) -> GTA (V) 1.000
	  24 TCC (S 1.000) -> TCA (S) 1.000
	  27 AGG (R 0.639) -> AAG (K) 0.983
	  30 GAG (E 1.000) -> GAA (E) 1.000
	  32 GAC (D 0.351) -> GAT (D) 0.469
	  42 AGG (R 0.709) -> AAG (K) 0.962
	  52 ATC (I 1.000) -> ATT (I) 1.000
	  62 GTG (V 0.275) -> GTT (V) 0.329
	  70 GGC (G 0.931) -> GAC (D) 0.982
	  78 AGG (R 0.487) -> AAG (K) 0.894
	  79 CAC (H 0.217) -> AAC (N) 0.343
	  86 CTG (L 0.903) -> CTC (L) 0.889
	  98 AAG (K 0.230) -> AAA (K) 0.528
	 100 GAC (D 0.414) -> GAG (E) 0.462
	 114 GAC (D 0.673) -> GAT (D) 0.835
	 120 ATC (I 0.372) -> ATG (M) 0.976
	 130 GTG (V 1.000) -> GTC (V) 1.000
	 134 AAC (N 0.997) -> AAT (N) 1.000
	 143 GAG (E 1.000) -> GAA (E) 1.000
	 155 ATA (I 0.999) -> ATC (I) 1.000
	 158 GTG (V 0.999) -> GTA (V) 1.000
	 178 GAG (E 0.999) -> GAA (E) 1.000
	 181 TCG (S 1.000) -> TCC (S) 1.000
	 188 TCT (S 1.000) -> TCG (S) 1.000


Branch 16:   21..22 (n=11.0 s=11.0)

	  21 CGG (R 0.997) -> CGT (R) 1.000
	  42 AAG (K 0.962) -> AAA (K) 1.000
	  43 CAA (Q 0.477) -> GAA (E) 0.993
	  47 GAC (D 0.277) -> AAC (N) 0.892
	  49 TTT (F 0.992) -> TTG (L) 0.990
	  64 TAC (Y 0.468) -> TAT (Y) 0.994
	  70 GAC (D 0.982) -> GAT (D) 1.000
	  73 GTG (V 0.363) -> GAG (E) 0.430
	  80 ACT (T 0.987) -> ATT (I) 0.999
	  86 CTC (L 0.889) -> GTC (V) 0.996
	  94 ACC (T 1.000) -> ACT (T) 1.000
	  96 GAC (D 0.819) -> GAA (E) 0.998
	 110 CTT (L 0.660) -> CAT (H) 0.998
	 111 TTT (F 0.995) -> TAT (Y) 1.000
	 115 TAC (Y 0.984) -> TTC (F) 0.999
	 116 ACC (T 0.437) -> TCC (S) 0.995
	 139 TCC (S 1.000) -> TCT (S) 1.000
	 141 GTG (V 1.000) -> GTC (V) 1.000
	 142 TCT (S 1.000) -> TCC (S) 1.000
	 163 TAC (Y 1.000) -> TAT (Y) 1.000
	 176 GCA (A 0.991) -> GCT (A) 1.000
	 181 TCC (S 1.000) -> TCG (S) 1.000


Branch 17:   22..7  (P_textilis)  (n= 5.0 s= 7.0)

	   1 GGT (G 0.993) -> --- (-)
	  17 ACT (T 0.896) -> TCT (S)
	  23 ATC (I 1.000) -> ATT (I)
	  24 TCA (S 1.000) -> TCG (S)
	  33 GCC (A 1.000) -> GCG (A)
	  35 GCC (A 1.000) -> GCA (A)
	  45 GGG (G 1.000) -> GGC (G)
	  49 TTG (L 0.990) -> ATG (M)
	  79 AAC (N 0.653) -> ATC (I)
	 106 AAC (N 1.000) -> AAT (N)
	 123 AAG (K 1.000) -> AAA (K)


Branch 18:   22..23 (n=18.8 s=13.2)

	   8 TCA (S 0.999) -> GCA (A) 1.000
	  10 ACG (T 1.000) -> ACA (T) 1.000
	  16 CAG (Q 0.817) -> CAT (H) 1.000
	  22 TGC (C 1.000) -> TGT (C) 1.000
	  32 GAT (D 0.664) -> GAG (E) 1.000
	  34 GAA (E 0.992) -> GAG (E) 1.000
	  44 GAG (E 0.989) -> GAA (E) 1.000
	  47 AAC (N 0.892) -> ACC (T) 1.000
	  48 GAG (E 1.000) -> GAA (E) 1.000
	  57 GTC (V 0.861) -> TTC (F) 1.000
	  62 GTT (V 0.629) -> TCT (S) 1.000
	  64 TAT (Y 0.994) -> TAC (Y) 1.000
	  73 GAG (E 0.430) -> ATG (M) 1.000
	  95 TTT (F 0.843) -> GAA (E) 1.000
	  98 AAA (K 0.871) -> AGA (R) 1.000
	 102 ATG (M 0.587) -> ATC (I) 1.000
	 108 ACA (T 1.000) -> ACC (T) 1.000
	 114 GAT (D 0.883) -> GAG (E) 1.000
	 119 ATC (I 1.000) -> ATA (I) 1.000
	 127 CTT (L 0.999) -> CTG (L) 1.000
	 128 GAT (D 0.800) -> TCT (S) 1.000
	 130 GTC (V 1.000) -> GTT (V) 1.000
	 131 GAA (E 0.631) -> CAT (H) 1.000
	 150 ATT (I 1.000) -> ATC (I) 1.000
	 169 GCT (A 1.000) -> GCC (A) 1.000
	 181 TCG (S 1.000) -> TCC (S) 1.000


Branch 19:   23..4  (T_elegans)  (n= 1.0 s= 4.0)

	  14 GTT (V 1.000) -> GTC (V)
	  16 CAT (H 1.000) -> CAC (H)
	  49 TTG (L 1.000) -> CTG (L)
	 114 GAG (E 1.000) -> GAA (E)
	 133 GCC (A 1.000) -> GGC (G)


Branch 20:   23..5  (T_sirtalis)  (n= 0.0 s= 0.0)


Branch 21:   21..12 (A_carol)  (n=42.3 s=59.7)

	   1 GGT (G 0.982) -> --- (-)
	   5 GAG (E 1.000) -> GAA (E)
	   6 GTG (V 1.000) -> GTA (V)
	   7 GAT (D 0.992) -> GAG (E)
	  10 ACG (T 1.000) -> ACC (T)
	  12 GCT (A 1.000) -> GCC (A)
	  13 GTA (V 1.000) -> GTG (V)
	  14 GTT (V 0.588) -> GCT (A)
	  15 GGC (G 1.000) -> GGT (G)
	  16 CAG (Q 0.631) -> GAA (E)
	  19 AAG (K 0.994) -> AGG (R)
	  20 ATC (I 1.000) -> ATT (I)
	  25 TGC (C 1.000) -> TGT (C)
	  30 GAA (E 1.000) -> GAG (E)
	  32 GAT (D 0.469) -> GAA (E)
	  34 GAA (E 0.886) -> GAG (E)
	  36 TTT (F 0.997) -> TTC (F)
	  37 ACT (T 0.979) -> ACC (T)
	  38 GAA (E 0.991) -> GAC (D)
	  40 TTC (F 0.754) -> TAC (Y)
	  44 GAG (E 0.569) -> CAG (Q)
	  46 ACC (T 0.728) -> ATG (M)
	  47 GAC (D 0.277) -> GAA (E)
	  50 GTC (V 0.549) -> GAC (D)
	  51 AAG (K 0.445) -> CAT (H)
	  52 ATT (I 1.000) -> ATC (I)
	  53 CTT (L 0.999) -> CTC (L)
	  54 CGC (R 0.928) -> CAC (H)
	  55 TAT (Y 1.000) -> TAC (Y)
	  57 GTC (V 0.756) -> GTT (V)
	  58 TAT (Y 0.380) -> GAG (E)
	  59 GAT (D 0.354) -> ACT (T)
	  60 AAG (K 0.846) -> AAA (K)
	  62 GTT (V 0.329) -> AGA (R)
	  64 TAC (Y 0.468) -> TTG (L)
	  65 GAT (D 1.000) -> GAC (D)
	  71 CTA (L 1.000) -> CTG (L)
	  72 GTG (V 0.997) -> GTT (V)
	  73 GTG (V 0.363) -> GCC (A)
	  75 AAT (N 0.969) -> GAA (E)
	  76 GGT (G 1.000) -> GGC (G)
	  77 ACC (T 1.000) -> ACT (T)
	  78 AAG (K 0.894) -> AAA (K)
	  79 AAC (N 0.343) -> CAC (H)
	  85 GAT (D 0.992) -> GAG (E)
	  86 CTC (L 0.889) -> CTT (L)
	  89 TTC (F 0.837) -> TTG (L)
	  90 ATC (I 0.819) -> CTG (L)
	  91 CTG (L 0.945) -> CTT (L)
	  92 AAC (N 1.000) -> AAT (N)
	  97 CAC (H 0.998) -> CAG (Q)
	  98 AAA (K 0.528) -> GAG (E)
	  99 GGG (G 1.000) -> GGA (G)
	 100 GAG (E 0.462) -> GAT (D)
	 101 TAC (Y 1.000) -> TAT (Y)
	 102 ATG (I 0.436) -> ATC (I)
	 112 GCC (A 0.876) -> GCA (A)
	 114 GAT (D 0.835) -> GAC (D)
	 115 TAC (Y 0.984) -> CAT (H)
	 116 ACC (T 0.437) -> ACA (T)
	 117 TAC (Y 0.941) -> CAC (H)
	 118 AAC (N 0.999) -> AAT (N)
	 119 ATC (I 0.982) -> GTC (V)
	 125 ATC (I 0.959) -> GTC (V)
	 127 CTT (L 0.905) -> ATT (I)
	 128 GAT (D 0.673) -> GAC (D)
	 130 GTC (V 1.000) -> GTA (V)
	 131 GAA (E 0.613) -> GAG (E)
	 133 GCC (A 0.973) -> GCA (A)
	 134 AAT (N 1.000) -> AAC (N)
	 136 GAT (D 1.000) -> GAC (D)
	 143 GAA (E 1.000) -> GAG (E)
	 148 GTC (V 1.000) -> GTT (V)
	 149 CTC (L 1.000) -> CTT (L)
	 151 GTT (V 1.000) -> GTC (V)
	 154 ACC (T 1.000) -> ACT (T)
	 155 ATC (I 1.000) -> ATT (I)
	 158 GTA (V 1.000) -> GTG (V)
	 162 ATC (I 0.487) -> GTA (V)
	 168 ATC (I 1.000) -> ATT (I)
	 170 GCA (A 1.000) -> GCG (A)
	 171 GCG (A 1.000) -> GCA (A)
	 175 GCT (A 1.000) -> GCA (A)
	 178 GAA (E 1.000) -> GAG (E)
	 182 GAA (E 1.000) -> GAG (E)
	 188 TCG (S 1.000) -> TCA (S)
	 198 CAG (Q 1.000) -> CAA (Q)


Branch 22:   20..1  (G_gallus)  (n=128.1 s=85.9)

	   1 GGT (G 0.976) -> --- (-)
	   8 TCA (S 1.000) -> TCG (S)
	   9 GAA (E 0.999) -> GAG (E)
	  14 GTT (V 0.319) -> CTG (L)
	  15 GGC (G 1.000) -> GGA (G)
	  16 CAG (Q 0.551) -> GCC (A)
	  17 ACT (T 0.858) -> CCA (P)
	  19 AAG (K 1.000) -> AAA (K)
	  20 ATC (I 0.997) -> CTG (L)
	  21 CGG (R 0.950) -> CTG (L)
	  24 TCC (S 1.000) -> GCC (A)
	  27 AGG (R 0.639) -> CGG (R)
	  31 ACA (T 1.000) -> ACC (T)
	  32 GAC (D 0.351) -> CCC (P)
	  33 GCC (A 1.000) -> GCA (A)
	  34 GAA (E 0.700) -> GAG (E)
	  35 GCC (A 0.903) -> GCT (A)
	  36 TTT (F 0.990) -> GAG (E)
	  37 ACT (T 0.892) -> GGG (G)
	  38 GAA (E 0.998) -> GAG (E)
	  42 AGG (R 0.709) -> CGG (R)
	  43 CAA (Q 0.444) -> GCT (A)
	  45 GGG (G 1.000) -> GGA (G)
	  46 ACC (T 0.680) -> GCC (A)
	  47 GAC (E 0.265) -> CCC (P)
	  48 GAG (E 0.998) -> GAA (E)
	  49 TTT (F 1.000) -> TTC (F)
	  50 GTC (V 0.405) -> ACC (T)
	  54 CGC (R 0.905) -> CAC (H)
	  55 TAT (Y 1.000) -> TAC (Y)
	  56 GAT (D 0.478) -> ACC (T)
	  57 GTC (V 0.379) -> GCA (A)
	  58 TAT (D 0.313) -> GAG (E)
	  59 GAT (A 0.239) -> GAG (E)
	  60 AAG (K 0.414) -> GGC (G)
	  61 CTC (L 0.720) -> GCC (A)
	  62 GTG (V 0.275) -> TGG (W)
	  63 ATA (I 0.500) -> GTG (V)
	  64 TAC (Y 0.214) -> GCC (A)
	  65 GAT (D 0.998) -> CCG (P)
	  66 CCT (A 0.316) -> GGC (G)
	  67 CGC (R 1.000) -> CCT (P)
	  68 TTT (F 1.000) -> TTC (F)
	  70 GGC (G 0.931) -> GGG (G)
	  71 CTA (L 0.974) -> CTG (L)
	  72 GTG (V 0.711) -> CTG (L)
	  73 GTG (V 0.371) -> TTC (F)
	  76 GGT (G 1.000) -> GGC (G)
	  77 ACC (T 0.938) -> TCC (S)
	  78 AGG (R 0.487) -> CGC (R)
	  79 CAC (H 0.217) -> GGC (G)
	  81 GCA (A 0.443) -> CGG (R)
	  82 GAT (D 1.000) -> GAC (D)
	  83 TTG (L 0.999) -> ATT (I)
	  85 GAT (D 0.999) -> GAC (D)
	  88 ATT (I 0.999) -> GTC (V)
	  89 TTC (F 0.698) -> CGT (R)
	  90 ATC (I 0.825) -> CTG (L)
	  91 CTG (L 0.483) -> TCG (S)
	  94 ACC (T 0.999) -> GGG (G)
	  95 TTT (F 0.547) -> CGG (R)
	  96 GAC (D 0.721) -> TCC (S)
	  98 AAG (K 0.230) -> GCC (A)
	 100 GAC (D 0.414) -> CTC (L)
	 102 ATG (M 0.242) -> GTC (V)
	 104 AGT (S 0.464) -> CGC (R)
	 105 GTC (V 0.999) -> CTG (L)
	 106 AAC (N 0.979) -> CGC (R)
	 107 CGC (R 1.000) -> CGG (R)
	 108 ACA (T 0.981) -> AAC (N)
	 110 CTT (L 0.506) -> ACC (T)
	 112 GCC (A 0.479) -> GAG (E)
	 113 AAT (N 0.998) -> GGC (G)
	 114 GAC (D 0.673) -> --- (-)
	 118 AAC (N 0.997) -> AGC (S)
	 119 ATC (I 0.878) -> CTG (L)
	 120 ATC (I 0.372) -> GCC (A)
	 121 GTC (V 0.946) -> CGC (R)
	 122 AAC (N 0.922) -> AAT (N)
	 124 ACC (T 0.494) -> AGC (S)
	 125 ATC (I 0.963) -> GTG (V)
	 126 CAC (H 0.843) -> AAG (K)
	 127 CTT (L 0.888) -> CTG (L)
	 128 GAT (D 0.382) -> GCC (A)
	 131 GAA (E 0.395) -> GAG (E)
	 132 AAA (K 0.987) -> AGC (S)
	 133 GCC (A 0.903) -> GAG (E)
	 134 AAC (N 0.997) -> CGC (R)
	 136 GAT (D 1.000) -> GAC (D)
	 137 ATG (M 0.998) -> CTG (L)
	 138 GCA (A 1.000) -> GCG (A)
	 139 TCC (S 0.999) -> AGC (S)
	 140 ATT (I 1.000) -> ATC (I)
	 142 TCT (S 1.000) -> TCG (S)
	 144 ATC (I 0.997) -> GTG (V)
	 145 ATG (M 0.999) -> CTG (L)
	 149 CTC (L 1.000) -> CTG (L)
	 150 ATT (I 1.000) -> ATC (I)
	 151 GTT (V 1.000) -> GTG (V)
	 152 GTC (V 0.999) -> CTG (L)
	 153 CTG (L 1.000) -> CTC (L)
	 155 ATA (I 0.999) -> CTT (L)
	 158 GTG (V 0.999) -> GCG (A)
	 159 GCG (A 1.000) -> GCC (A)
	 160 GAG (E 1.000) -> GAA (E)
	 162 ATC (I 0.421) -> CTG (L)
	 165 TAC (Y 1.000) -> TAT (Y)
	 166 AAG (K 0.747) -> AGG (R)
	 168 ATC (I 0.999) -> GTG (V)
	 169 GCT (A 1.000) -> GCG (A)
	 170 GCA (A 1.000) -> GCC (A)
	 171 GCG (A 1.000) -> GCC (A)
	 172 ACA (T 0.987) -> TCC (S)
	 173 GAG (E 0.999) -> --- (-)
	 175 GCT (A 1.000) -> CCG (P)
	 176 GCA (A 0.952) -> CCC (P)
	 177 CAA (Q 0.995) -> CCG (P)
	 178 GAG (E 0.999) -> GAC (D)
	 179 AAT (N 0.998) -> AGC (S)
	 181 TCG (S 1.000) -> TCC (S)
	 182 GAA (E 1.000) -> GAG (E)
	 184 TTG (L 1.000) -> CTG (L)
	 187 ACA (T 1.000) -> ACC (T)
	 188 TCT (S 1.000) -> TCC (S)
	 189 GAA (E 1.000) -> GAG (E)
	 190 AGT (S 1.000) -> AGC (S)
	 191 AAA (K 1.000) -> AAG (K)
	 192 GAA (E 0.998) -> GAG (E)
	 195 ACA (T 0.921) -> GCG (A)
	 199 GTA (V 0.999) -> GTG (V)
	 200 GCT (A 1.000) -> GCC (A)
	 201 GAA (E 1.000) -> GAG (E)


List of extant and reconstructed sequences

    23    603

G_gallus          --- GGC TGC GTG GAG GTG GAT TCG GAG ACG GAG GCT GTG CTG GGA GCC CCA TTC AAA CTG CTG TGC ATC GCC TGC AAG CGG CGC AGT GAG ACC CCC GCA GAG GCT GAG GGG GAG TGG TTC TTC CGG GCT GAG GGA GCC CCC GAA TTC ACC AAG ATC CTT CAC TAC ACC GCA GAG GAG GGC GCC TGG GTG GCC CCG GGC CCT TTC GAA GGG CTG CTG TTC TGG AAT GGC TCC CGC GGC ACT CGG GAC ATT CAG GAC CTG TCC GTC CGT CTG TCG AAC GTG GGG CGG TCC CAC GCC GGG CTC TAC GTC TGC CGC CTG CGC CGG AAC CTC ACC TTT GAG GGC --- TAC ACC TAC AGC CTG GCC CGC AAT AAG AGC GTG AAG CTG GCC GTG GTG GAG AGC GAG CGC CGG GAC CTG GCG AGC ATC GTG TCG GAG GTG CTG ATG TAC GTC CTG ATC GTG CTG CTC ACC CTT TGG CTG GCG GCC GAA ATG CTG TAC TGC TAT AGG AAG GTG GCG GCC GCC TCC --- GCA CCG CCC CCG GAC AGC GCC TCC GAG TAC CTG GCC ATC ACC TCC GAG AGC AAG GAG AAC TGC GCG GGG GTG CAG GTG GCC GAG 
D_rerio           GGA GCG TGT GTG GAG GTC GAC TCT GAC ACA GAG GCA GTG GCG GGA AAA GGC TTC AAA CTG ACC TGC ATC TCT TGC AAG ATG AGA GGA GAA GTG GTT GCC TCC GCC ACG GTG GAC TGG TGG TTC ATG GCC AAA GGC GAG AGT GAA TTC ACA CAC ATC TAC ACT TAT GCA --- GAA ATG ACA GCC AGC ATA ACA GAC GAG CGC TTT GAA GAC CGC CTG GCC TGG AAT GGC AGT AAA AAA ACA GAC GAC GTG CAG GAC GGC TCA ATT TAC ATC CTC AAC GTC ACC TTC AAT GAC ACC GGC ACC TTT CGA TGC TTC TTC GAC AGA ATC CTC ATC TTC CCC AAC --- TAT GAG TAC CAC ACC AAC GCC ACA AAG TTC ATC ACC ATC AGC GTA GTA GGA CAT GCA ACC CGA GGC ATG GCG TCC ATC TTG TCT GAG GTG ATG ATG TAC GTG TCC ATT ATC GGG CTG CAG TTG TGG CTG GTG GTG GAG ATG GTT TAC TGC TAC AGG AAG ATT GCA GCA GCC GGA GAG GAA GCG CTG AGA GAG AGC GAG GCG GAA TAT TTA GCT ATA ACC TCT GAG AGC AAA GAT AAC TGT GCA GGT GTA GCG GTG GCA GAA 
X_tropical        --- GGG TGT GTG GAG GTG GAG TCA GAG ACG GAA GCT GTG GTG GGA CGT GAG TTT AAG ATC CGG TGC ATC TCG TGT AAG AAA AGA GGA GAG ACC AAA GCG ATT ACC TTT GTA GAA TGG TTC TTC AGG GCC AAA GCG GAC GAT GCA TTC AGA GTG ATA TAT TAC TAC CAG --- AAA GAT GCC CCA GAT ATC AAG GAT GAG CGC TAC TCT GGC CGC CTC TTG TGG AGC GGG AGC AAC CAC ACG GAA GAC CTA CAG GAC GTG TCG ATA CAG ATC ACG AAT GTC ACC GAG GAA GAC GAA GGA GAA TAC ATG TGT AAG GTC AAC CGA ACC CTC GAG TTT GAG AAC --- CAC TAC TAT AAC ATC AAC GTC AGC AAG TTT GTC CAG GTC ACG GTG GTT CCC AAA GCC AAT CGG GAC GTC GCT TCC ATA GTG TCG GAG ATT ATG ATG TAT GTC CTC ATT GTG GTC TTG ACA ATA TGG CTG GTG GCA GAG ATG GTA TAC TGT TAC AGG AAG ATA GCG GCA GCG GGG GAA GAG ACA GTG CTG GAA AAT GCG TCG GAC TAC TTA GCA ATA ACG TCT GAA ACT AAA GAC AAC TGC TTG GGC GTG CAA GCT CAG GAA 
T_elegans         GGT GGC TGC GTG GAG GTG GAT GCA GAA ACA GAG GCT GTA GTC GGC CAC ACT TTC AAG ATC CGT TGT ATC TCA TGC AAG AAG CGC AGT GAA ACA GAG GCC GAG GCC TTT ACT GAA TGG TTC TTC AAA GAA GAA GGG ACC ACC GAA CTG GTC AAG ATT CTT CGC TAT GAT TTC TAT GAT AAG CTC TCT ATA TAC GAT CCT CGC TTT GAA GAT CTA GTG ATG TGG AAT GGT ACC AAG AAC ATT GCA GAT TTG CAG GAT GTC TCC ATT TTC ATC CTG AAC GTG ACT GAA GAA CAC AGA GGG GAG TAC ATC TGC AGT GTC AAC CGC ACC CTC CAT TAT GCC AAT GAA TTC TCC TAC AAC ATA ATG GTC AAC AAG ACC ATC CAC CTG TCT GTG GTT CAT AAA GGC AAT CGG GAT ATG GCA TCT ATT GTC TCC GAA ATC ATG ATG TAC GTC CTC ATC GTT GTC CTG ACC ATC TGG CTG GTA GCG GAG ATG ATC TAT TGC TAC AAG AAG ATC GCC GCA GCG ACA GAG GCA GCT GCT CAA GAA AAT GCC TCC GAA TAC TTG GCC ATC ACA TCG GAA AGT AAA GAA AAC TGC ACA GGG GTG CAG GTA GCT GAA 
T_sirtalis        GGT GGC TGC GTG GAG GTG GAT GCA GAA ACA GAG GCT GTA GTT GGC CAT ACT TTC AAG ATC CGT TGT ATC TCA TGC AAG AAG CGC AGT GAA ACA GAG GCC GAG GCC TTT ACT GAA TGG TTC TTC AAA GAA GAA GGG ACC ACC GAA TTG GTC AAG ATT CTT CGC TAT GAT TTC TAT GAT AAG CTC TCT ATA TAC GAT CCT CGC TTT GAA GAT CTA GTG ATG TGG AAT GGT ACC AAG AAC ATT GCA GAT TTG CAG GAT GTC TCC ATT TTC ATC CTG AAC GTG ACT GAA GAA CAC AGA GGG GAG TAC ATC TGC AGT GTC AAC CGC ACC CTC CAT TAT GCC AAT GAG TTC TCC TAC AAC ATA ATG GTC AAC AAG ACC ATC CAC CTG TCT GTG GTT CAT AAA GCC AAT CGG GAT ATG GCA TCT ATT GTC TCC GAA ATC ATG ATG TAC GTC CTC ATC GTT GTC CTG ACC ATC TGG CTG GTA GCG GAG ATG ATC TAT TGC TAC AAG AAG ATC GCC GCA GCG ACA GAG GCA GCT GCT CAA GAA AAT GCC TCC GAA TAC TTG GCC ATC ACA TCG GAA AGT AAA GAA AAC TGC ACA GGG GTG CAG GTA GCT GAA 
H_sapiens         GGG GGC TGC GTG GAG GTG GAC TCG GAG ACC GAG GCC GTG TAT GGG ATG ACC TTC AAA ATT CTT TGC ATC TCC TGC AAG CGC CGC AGC GAG ACC AAC GCT GAG ACC TTC ACC GAG TGG ACC TTC CGC CAG AAG GGC ACT GAG GAG TTT GTC AAG ATC CTG CGC TAT GAG AAT GAG GTG TTG CAG CTG GAG GAG GAT GAG CGC TTC GAG GGC CGC GTG GTG TGG AAT GGC AGC CGG GGC ACC AAA GAC CTG CAG GAT CTG TCT ATC TTC ATC ACC AAT GTC ACC TAC AAC CAC TCG GGC GAC TAC GAG TGC CAC GTC TAC CGC CTG CTC TTC TTC GAA AAC --- TAC GAG CAC AAC ACC AGC GTC GTC AAG AAG ATC CAC ATT GAG GTA GTG GAC AAA GCC AAC AGA GAC ATG GCA TCC ATC GTG TCT GAG ATC ATG ATG TAT GTG CTC ATT GTG GTG TTG ACC ATA TGG CTC GTG GCA GAG ATG ATT TAC TGC TAC AAG AAG ATC GCT GCC GCC ACG GAG ACT GCT GCA CAG GAG AAT GCC TCG GAA TAC CTG GCC ATC ACC TCT GAA AGC AAA GAG AAC TGC ACG GGC GTC CAG GTG GCC GAA 
P_textilis        --- GGC TGC GTG GAG GTG GAT TCA GAA ACG GAG GCT GTA GTT GGC CAG TCT TTC AAG ATC CGT TGC ATT TCG TGC AAG AAG CGC AGT GAA ACA GAT GCG GAA GCA TTT ACT GAA TGG TTC TTC AAA GAA GAG GGC ACC AAC GAG ATG GTC AAG ATT CTT CGC TAT GAT GTC TAT GAT AAG CTC GTT ATA TAT GAT CCT CGC TTT GAA GAT CTA GTG GAG TGG AAT GGT ACC AAG ATC ATT GCA GAT TTG CAG GAT GTC TCC ATT TTC ATC CTG AAC GTG ACT TTT GAA CAC AAA GGG GAG TAC ATG TGC AGT GTC AAT CGC ACA CTC CAT TAT GCC AAT GAT TTC TCC TAC AAC ATC ATG GTC AAC AAA ACC ATC CAC CTT GAT GTG GTC GAA AAA GCC AAT CGG GAT ATG GCA TCT ATT GTC TCC GAA ATC ATG ATG TAC GTC CTC ATT GTT GTC CTG ACC ATC TGG CTG GTA GCG GAG ATG ATC TAT TGC TAC AAG AAG ATC GCT GCA GCG ACA GAG GCA GCT GCT CAA GAA AAT GCC TCG GAA TAC TTG GCC ATC ACA TCG GAA AGT AAA GAA AAC TGC ACA GGG GTG CAG GTA GCT GAA 
E_electric        --- GCA TGT GTG GAG GTG GAT TCG GAC ACG GAA GCA GTC GTG GGC CAC GGC TTC AAA CTG GGA TGC ATC TCC TGT AAA ATG CGG GGG GAA GTG CAG GCC TCA GCC ACC GTG GAC TGG TGG TTC ATG GCC AAA GGG GAG AGC GAG TTT AGC CAC ATC TAT AGT TAT ATT --- GAT ATG ACG GGC ATG GTT AAT GAC GAA CGC TTC CTG GAC CGC CTC AAC TGG ATG GGC AGC AAG AAC ACG TTC GAC CTG CAG GAC GGC TCC ATC TAC ATC CTC AAT GTA ACC TTG AAC GAT ACA GGC ACC TAC CGC TGC TAC TTT GAC CGA ACG CTC ACC TTT AAC TAC --- TAC GAG TTC CGC ACC AAC ATC AAC AAG ACC ATC ACC CTT AAT GTG GTG CCT AAG GCG ACT CGC GGC ACG GCG TCC ATC CTG TCG GAG GTG ATG ATG TAC GTG TCG ATC ATT GGA CTG CAG CTC TGG CTG TTG GTG GAG ATG GTC TAC TGC TAC AGG AAG ATA GCA GCC GCA GGG GAG GAG GCT CTG AGG GAG AGC GCG GCT GAG TAT TTA GCT ATA GCC TCC GAG AGC AAA GAT AAC TGC ACA GGT GTG GCA GTA GCA GAA 
B_bufo            TCC GGC TGC GTG GAG GTG GAT CCC GAG ACA GAG GCC GTC TAC GGG CAT GAA TTT AAA ATC CGG TGT ATT TCC TGC AAG AAG CGA GGA GAA ACG GTC GCC AAA ACC TTT ACG GAG TGG TTT TTT AAA GGA GAC ACA ATG GAG AAA TTT GAC CTG ATA CTT ATG TAC CAG --- TAT CCG CAG CTG AGC GTC GTA GAT GAC CGC TTT ACA GGG CGG CTG AAA TGG AAT GGG AGC AGT CAC TCC GAA GAC TTG CAG GAC ATG TCT GTC GTC ATC ACC AAC GTG ACC TAC GAC CAC GCG GGG ACC TAC ATG TGC CGC GTC AAC CGC ACG CTT ATC TTT GAT AGC --- CAC GAC TAC AAC ACC AAC GTC ACC AAA TTC ATT GAT GTG ACA GTA GTG GAC AAA GGG AAT AGA GAT GTC GCC TCT ATC GTG TCA GAG ATC ATG ATG TAC GTC CTC ATC GTG GTG CTC ACC ATA TGG CTG GTG GTC GAA ATG ATC TAC TGC TAT CGG AAG ATT GCC GCA GCC GGG GAG GAG GCG GTT CTG GAG AAC GCT TCA GAT TAT TTA GCA ATA ACC TCT GAA AGT AAA GAC AAT TGC CTA GGA GTG CAG CCA CAG GAA 
T_rubri           GGA GCC TGT GTG GAA CTG GAC TCG GAC ACT GAG GCT GTT GTC AAT CAA GGC TTC AAA CTG GGT TGC ATC TCC TGC AAG ATG AGG GGT GAA GTA CGG GCA ATG ACT TCT GTC AGC TGG TAC TTC AAA GCT GCA GAG GAT GCA AAC TTC TCT CAT TTC TAC AGA TAC AAA --- GAC GCA GCA GAA GAA ACC ATT GAT GCA CGT TTC TAT GGC CGC TTG GGA TGG AAC GGC AGT AAC AAC ACC AAG GAT TTG CAA GAT GGA TCC ATC TAC ATT AAC ACA GTG ACC TTC AAT GAC ACG GGG ACC TAC ATG TGC ATG TTC AAT CGC ACC CTT GTG TAT CCC AAC --- TAC AAG TTT GAA ACC AGC ATC AAC AAA TCC TTC ATT TTA AAC GTG GTG CCA CAA AGG AAA AGG GGA CTG GCC TCC ATC TTG TCC GAG CTG ATG ATG TAT GCG TCC ATC ATC GGG CTG CAG TTG TGG CTG GTG GTT GAG ATG ATT TAC TGC TAC AGG AAG ATT TCG GCA GCA GGA GAG GAA GCG ATA AGA GAG AGC CCG GAG GAG TAT TTA GCT AGA GCT TTG GAA ACC AAA GAT AAT TGT GTA GGT GTA CAG GTG GCA GAA 
M_musculus        GGG GGC TGC GTG GAG GTG GAT TCC GAT ACC GAG GCT GTG TAT GGG ATG ACC TTC AAA ATC CTG TGC ATC TCC TGT AAG CGT CGT AGT GAG ACC ACC GCC GAA ACC TTC ACG GAG TGG ACC TTC CGC CAG AAG GGG ACA GAG GAA TTT GTC AAG ATC CTA CGC TAT GAG AAT GAG GTG CTG CAG CTG GAG GAA GAT GAG CGC TTT GAG GGC CGA GTG GTG TGG AAC GGT AGT CGG GGC ACC AAG GAC CTG CAG GAC CTG TCC ATC TTC ATC ACC AAC GTC ACC TAC AAC CAC TCT GGC GAC TAC GAA TGT CAC GTC TAC CGT CTC CTC TTC TTT GAT AAT --- TAT GAG CAC AAC ACC AGC GTC GTC AAG AAG ATC CAC CTG GAG GTG GTG GAC AAG GCC AAC AGA GAT ATG GCA TCC ATC GTG TCA GAG ATC ATG ATG TAC GTG CTC ATT GTG GTG TTG ACC ATA TGG CTT GTG GCA GAG ATG GTG TAC TGC TAC AAG AAG ATT GCT GCT GCT ACG GAG GCT GCT GCA CAA GAG AAC GCC TCA GAA TAC CTG GCC ATT ACA TCC GAG AGC AAA GAA AAC TGT ACA GGC GTC CAG GTG GCT GAA 
A_carol           --- GGC TGC GTG GAA GTA GAG TCA GAA ACC GAG GCC GTG GCT GGT GAA ACT TTC AGG ATT CGG TGC ATC TCA TGT AAG AAG CGC AGT GAG ACA GAA GCC GAG GCC TTC ACC GAC TGG TAC TTC AAG CAA CAG GGG ATG GAA GAG TTT GAC CAT ATC CTC CAC TAC GAT GTT GAG ACT AAA CTC AGA ATA TTG GAC CCT CGC TTT GAA GAC CTG GTT GCC TGG GAA GGC ACT AAA CAC ACT GCA GAT TTG CAG GAG CTT TCC ATT TTG CTG CTT AAT GTG ACC TTT GAC CAG GAG GGA GAT TAT ATC TGC AGT GTC AAC CGC ACA CTC CTT TTT GCA AAT GAC CAT ACA CAC AAT GTC ATG GTC AAC AAG ACC GTC CAC ATT GAC GTG GTA GAG AAA GCA AAC CGG GAC ATG GCA TCC ATT GTG TCT GAG ATC ATG ATG TAC GTT CTT ATT GTC GTC CTG ACT ATT TGG CTG GTG GCG GAG ATG GTA TAC TGC TAC AAG AAG ATT GCT GCG GCA ACA GAG GCA GCA GCA CAA GAG AAT GCC TCC GAG TAC TTG GCC ATC ACA TCA GAA AGT AAA GAA AAC TGC ACA GGG GTG CAA GTA GCT GAA 
node #13          GGA GCC TGT GTG GAG GTG GAC TCG GAC ACA GAG GCC GTG GTC GGC CAA GGC TTC AAA CTC CGG TGC ATC TCC TGC AAG ATG CGA GGT GAA ATG CAG GCC AAG ACC TTC ATG GAC TGG TGC TTC AGG GCC AAA GGG GAG GAC GAG TTT ACC CAG ATC TAC AGT TAT GAG GAC GAT GTG ACA GTG AAG ATC AAC GAC GAG CGC TTT GAG GGC CGC CTG GAG TGG AAT GGC AGC AAG AAC ACC GAC GAC TTG CAG GAC GTC TCC ATC TAC ATC CTC AAC GTG ACC TTC AAC GAC ACA GGC ACC TAC ATG TGC TAC TTC AAC CGC ACC CTC ATC TTT CCC AAC GAC TAC GAG TAC AAC ACC AAC GTC AAC AAG TCC ATC AAC CTT AAC GTG GTG CCA AAA GCG AAC CGG GAC ATG GCG TCC ATC TTG TCT GAG GTC ATG ATG TAC GTG TTC ATC ATC GGG CTG AAG TTA TGG CTG GTG GTG GAG ATG GTC TAC TGC TAC AGG AAG ATT GCG GCA GCA GGG GAG GAG GCG GTG AGG GAG AGC GCG TCG GAG TAT TTA GCT ATA ACC TCT GAG AGC AAA GAC AAC TGC ACA GGT GTG CAG GTG GCA GAA 
node #14          GGA GCC TGT GTG GAG GTG GAC TCG GAC ACA GAG GCA GTC GTG GGC CAA GGC TTC AAA CTG GGA TGC ATC TCC TGC AAG ATG AGG GGA GAA GTG CAG GCC TCA ACC TCC GTG GAC TGG TGG TTC AAG GCC AAA GGG GAG AGT GAG TTC ACC CAC ATC TAC AGT TAT AAA GAC GAT ATG ACA GAC AAG ATC ACT GAC GAA CGC TTC GAG GGC CGC CTG GAC TGG AAT GGC AGT AAG AAC ACG GAC GAC TTG CAG GAC GGC TCC ATC TAC ATC CTC AAC GTG ACC TTC AAT GAC ACA GGC ACC TAC CGA TGC TTC TTC AAC CGC ACC CTC ATC TTT CCC AAC GAC TAC GAG TTC CAC ACC AAC ATC AAC AAG TCC ATC ACC CTT AAC GTG GTG CCA CAG GCG AAC CGA GGC ATG GCG TCC ATC TTG TCT GAG GTG ATG ATG TAC GTG TCC ATC ATC GGG CTG CAG TTG TGG CTG GTG GTG GAG ATG GTT TAC TGC TAC AGG AAG ATT GCA GCA GCA GGA GAG GAA GCG CTG AGA GAG AGC GCG GCG GAG TAT TTA GCT ATA GCC TCT GAG AGC AAA GAT AAC TGT GCA GGT GTA CAG GTG GCA GAA 
node #15          GGA GCG TGT GTG GAG GTG GAC TCG GAC ACA GAG GCA GTC GTG GGC CAA GGC TTC AAA CTG GGA TGC ATC TCC TGC AAG ATG AGG GGA GAA GTG CAG GCC TCA GCC ACC GTG GAC TGG TGG TTC ATG GCC AAA GGG GAG AGT GAG TTC ACC CAC ATC TAC AGT TAT ATA GAC GAT ATG ACA GGC AGC ATA ACT GAC GAA CGC TTC GAG GAC CGC CTG GAC TGG AAT GGC AGT AAA AAC ACA GAC GAC CTG CAG GAC GGC TCC ATC TAC ATC CTC AAC GTA ACC TTC AAT GAC ACA GGC ACC TAC CGA TGC TTC TTC GAC CGA ACC CTC ATC TTT CCC AAC GAC TAC GAG TTC CAC ACC AAC ATC AAC AAG TCC ATC ACC CTT AAC GTG GTG CCA CAG GCG ACC CGA GGC ATG GCG TCC ATC TTG TCT GAG GTG ATG ATG TAC GTG TCC ATC ATC GGG CTG CAG TTG TGG CTG GTG GTG GAG ATG GTT TAC TGC TAC AGG AAG ATT GCA GCA GCA GGA GAG GAA GCG CTG AGA GAG AGC GCG GCG GAG TAT TTA GCT ATA GCC TCT GAG AGC AAA GAT AAC TGT GCA GGT GTA GCG GTG GCA GAA 
node #16          GGC GGC TGC GTG GAG GTG GAT TCA GAG ACA GAG GCT GTG GAT GGG CAT GCC TTC AAA ATC CGG TGC ATC TCC TGC AAG AAG CGA GGT GAA ACG GAC GCC AAA ACC TTT ACG GAG TGG TTC TTC AGG GAA AAG GGG ACG GAG GAA TTT GTC CAG ATC CTT CGC TAT CAG GAC TAT GCG CAG CTG GTC ATA GAG GAT GAG CGC TTT GAA GGC CGC CTG GTG TGG AAT GGT AGC AGG CAC ACC GAA GAC TTG CAG GAC GTG TCC ATC TTC ATC ACC AAC GTG ACC TAC GAC CAC GCG GGG GAC TAC ATG TGC CGC GTC AAC CGC ACC CTC CTC TTT GAC AAC GAC TAC GAC TAC AAC ACC AAC GTC AAC AAG TTC ATC CAC CTT AAG GTG GTG GAC AAA GCC AAT CGG GAC ATG GCA TCC ATC GTG TCA GAG ATC ATG ATG TAC GTC CTC ATT GTG GTG CTG ACC ATA TGG CTG GTG GCG GAG ATG ATC TAC TGC TAC AGG AAG ATT GCT GCA GCC GGG GAG GAG GCG GTG CAG GAG AAC GCC TCG GAA TAC TTA GCC ATA ACA TCT GAA AGT AAA GAC AAC TGC ACA GGC GTG CAG GTA GCG GAA 
node #17          GGC GGC TGC GTG GAG GTG GAT TCA GAG ACA GAG GCC GTC TAC GGG CAT GAG TTT AAA ATC CGG TGC ATC TCC TGC AAG AAG CGA GGA GAA ACG GAC GCC AAA ACC TTT ACG GAG TGG TTC TTC AGG GGA AAA GCG ATG GAG GAA TTT GAC CTG ATA CTT AAC TAC CAG GAC TAT GCG CAG CTG AGC ATC GTA GAT GAG CGC TTT ACA GGC CGC CTG AAG TGG AAT GGG AGC AGT CAC ACC GAA GAC TTG CAG GAC GTG TCT ATC GTC ATC ACC AAC GTG ACC TAC GAC CAC GCG GGG GAC TAC ATG TGC CGC GTC AAC CGC ACG CTC ATC TTT GAT AAC GAC CAC GAC TAC AAC ACC AAC GTC AAC AAG TTC ATC CAC GTT ACA GTA GTG GAC AAA GCG AAT CGG GAT GTG GCC TCC ATC GTG TCA GAG ATC ATG ATG TAC GTC CTC ATT GTG GTG CTG ACC ATA TGG CTG GTG GCC GAG ATG ATC TAC TGC TAC AGG AAG ATT GCC GCA GCC GGG GAG GAG GCG GTG CTG GAG AAC GCT TCG GAC TAC TTA GCA ATA ACC TCT GAA AGT AAA GAC AAC TGC CTA GGA GTG CAG GCA CAG GAA 
node #18          GGG GGC TGC GTG GAG GTG GAT TCA GAG ACC GAG GCT GTG GAT GGG CAG ACC TTC AAA ATC CGG TGC ATC TCC TGC AAG AGG CGC AGT GAG ACC GAC GCC GAA ACC TTC ACG GAG TGG TTC TTC AGG CAA AAG GGG ACC GAG GAG TTT GTC AAG ATC CTT CGC TAT GAG GAT GAT GTG AAG CTG GTG ATA GAC GAT GAG CGC TTT GAA GGC CGC GTG GTG TGG AAT GGT AGC AGG GAC ACC GAA GAC TTG CAG GAT CTG TCC ATC TTC ATC ATC AAC GTG ACC TAC GAC CAC ACG GGG GAC TAC ATG TGC CGC GTC AAC CGC ACC CTC CTC TTT GAC AAT GAC TAC GAC TAC AAC ACC AGC GTC AAC AAG ACC ATC CAC CTT GAG GTG GTG GAC AAA GCC AAC CGG GAT ATG GCA TCC ATC GTG TCT GAG ATC ATG ATG TAC GTC CTC ATT GTG GTG CTG ACC ATA TGG CTG GTG GCG GAG ATG ATC TAC TGC TAC AAG AAG ATT GCT GCA GCG ACG GAG GCA GCT GCA CAA GAG AAT GCC TCG GAA TAC TTG GCC ATC ACA TCT GAA AGT AAA GAA AAC TGC ACA GGG GTG CAG GTA GCT GAA 
node #19          GGG GGC TGC GTG GAG GTG GAT TCG GAG ACC GAG GCT GTG TAT GGG ATG ACC TTC AAA ATC CTG TGC ATC TCC TGC AAG CGT CGC AGT GAG ACC AAC GCC GAA ACC TTC ACG GAG TGG ACC TTC CGC CAG AAG GGG ACA GAG GAA TTT GTC AAG ATC CTA CGC TAT GAG AAT GAG GTG CTG CAG CTG GAG GAA GAT GAG CGC TTT GAG GGC CGC GTG GTG TGG AAT GGT AGC CGG GGC ACC AAA GAC CTG CAG GAT CTG TCC ATC TTC ATC ACC AAT GTC ACC TAC AAC CAC TCG GGC GAC TAC GAG TGC CAC GTC TAC CGC CTC CTC TTC TTT GAA AAT GAC TAC GAG CAC AAC ACC AGC GTC GTC AAG AAG ATC CAC CTT GAG GTG GTG GAC AAA GCC AAC AGA GAT ATG GCA TCC ATC GTG TCT GAG ATC ATG ATG TAC GTG CTC ATT GTG GTG TTG ACC ATA TGG CTT GTG GCA GAG ATG ATT TAC TGC TAC AAG AAG ATT GCT GCT GCT ACG GAG GCT GCT GCA CAA GAG AAT GCC TCG GAA TAC CTG GCC ATC ACA TCT GAA AGC AAA GAA AAC TGC ACA GGC GTC CAG GTG GCT GAA 
node #20          GGT GGC TGC GTG GAG GTG GAT TCA GAA ACG GAG GCT GTG GTT GGC CAG ACT TTC AAG ATC CGG TGC ATC TCC TGC AAG AGG CGC AGT GAG ACA GAC GCC GAA GCC TTT ACT GAA TGG TTC TTC AGG CAA GAG GGG ACC GAC GAG TTT GTC AAG ATC CTT CGC TAT GAT GTC TAT GAT AAG CTC GTG ATA TAC GAT CCT CGC TTT GAA GGC CTA GTG GTG TGG AAT GGT ACC AGG CAC ACT GCA GAT TTG CAG GAT CTG TCC ATT TTC ATC CTG AAC GTG ACC TTT GAC CAC AAG GGG GAC TAC ATG TGC AGT GTC AAC CGC ACA CTC CTT TTT GCC AAT GAC TAC ACC TAC AAC ATC ATC GTC AAC AAG ACC ATC CAC CTT GAT GTG GTG GAA AAA GCC AAC CGG GAT ATG GCA TCC ATT GTG TCT GAG ATC ATG ATG TAC GTC CTC ATT GTT GTC CTG ACC ATA TGG CTG GTG GCG GAG ATG ATC TAC TGC TAC AAG AAG ATC GCT GCA GCG ACA GAG GCA GCT GCA CAA GAG AAT GCC TCG GAA TAC TTG GCC ATC ACA TCT GAA AGT AAA GAA AAC TGC ACA GGG GTG CAG GTA GCT GAA 
node #21          GGT GGC TGC GTG GAG GTG GAT TCA GAA ACG GAG GCT GTA GTT GGC CAG ACT TTC AAG ATC CGG TGC ATC TCA TGC AAG AAG CGC AGT GAA ACA GAT GCC GAA GCC TTT ACT GAA TGG TTC TTC AAG CAA GAG GGG ACC GAC GAG TTT GTC AAG ATT CTT CGC TAT GAT GTC TAT GAT AAG CTC GTT ATA TAC GAT CCT CGC TTT GAA GAC CTA GTG GTG TGG AAT GGT ACC AAG AAC ACT GCA GAT TTG CAG GAT CTC TCC ATT TTC ATC CTG AAC GTG ACC TTT GAC CAC AAA GGG GAG TAC ATG TGC AGT GTC AAC CGC ACA CTC CTT TTT GCC AAT GAT TAC ACC TAC AAC ATC ATG GTC AAC AAG ACC ATC CAC CTT GAT GTG GTC GAA AAA GCC AAT CGG GAT ATG GCA TCC ATT GTG TCT GAA ATC ATG ATG TAC GTC CTC ATT GTT GTC CTG ACC ATC TGG CTG GTA GCG GAG ATG ATC TAC TGC TAC AAG AAG ATC GCT GCA GCG ACA GAG GCA GCT GCA CAA GAA AAT GCC TCC GAA TAC TTG GCC ATC ACA TCG GAA AGT AAA GAA AAC TGC ACA GGG GTG CAG GTA GCT GAA 
node #22          GGT GGC TGC GTG GAG GTG GAT TCA GAA ACG GAG GCT GTA GTT GGC CAG ACT TTC AAG ATC CGT TGC ATC TCA TGC AAG AAG CGC AGT GAA ACA GAT GCC GAA GCC TTT ACT GAA TGG TTC TTC AAA GAA GAG GGG ACC AAC GAG TTG GTC AAG ATT CTT CGC TAT GAT GTC TAT GAT AAG CTC GTT ATA TAT GAT CCT CGC TTT GAA GAT CTA GTG GAG TGG AAT GGT ACC AAG AAC ATT GCA GAT TTG CAG GAT GTC TCC ATT TTC ATC CTG AAC GTG ACT TTT GAA CAC AAA GGG GAG TAC ATG TGC AGT GTC AAC CGC ACA CTC CAT TAT GCC AAT GAT TTC TCC TAC AAC ATC ATG GTC AAC AAG ACC ATC CAC CTT GAT GTG GTC GAA AAA GCC AAT CGG GAT ATG GCA TCT ATT GTC TCC GAA ATC ATG ATG TAC GTC CTC ATT GTT GTC CTG ACC ATC TGG CTG GTA GCG GAG ATG ATC TAT TGC TAC AAG AAG ATC GCT GCA GCG ACA GAG GCA GCT GCT CAA GAA AAT GCC TCG GAA TAC TTG GCC ATC ACA TCG GAA AGT AAA GAA AAC TGC ACA GGG GTG CAG GTA GCT GAA 
node #23          GGT GGC TGC GTG GAG GTG GAT GCA GAA ACA GAG GCT GTA GTT GGC CAT ACT TTC AAG ATC CGT TGT ATC TCA TGC AAG AAG CGC AGT GAA ACA GAG GCC GAG GCC TTT ACT GAA TGG TTC TTC AAA GAA GAA GGG ACC ACC GAA TTG GTC AAG ATT CTT CGC TAT GAT TTC TAT GAT AAG CTC TCT ATA TAC GAT CCT CGC TTT GAA GAT CTA GTG ATG TGG AAT GGT ACC AAG AAC ATT GCA GAT TTG CAG GAT GTC TCC ATT TTC ATC CTG AAC GTG ACT GAA GAA CAC AGA GGG GAG TAC ATC TGC AGT GTC AAC CGC ACC CTC CAT TAT GCC AAT GAG TTC TCC TAC AAC ATA ATG GTC AAC AAG ACC ATC CAC CTG TCT GTG GTT CAT AAA GCC AAT CGG GAT ATG GCA TCT ATT GTC TCC GAA ATC ATG ATG TAC GTC CTC ATC GTT GTC CTG ACC ATC TGG CTG GTA GCG GAG ATG ATC TAT TGC TAC AAG AAG ATC GCC GCA GCG ACA GAG GCA GCT GCT CAA GAA AAT GCC TCC GAA TAC TTG GCC ATC ACA TCG GAA AGT AAA GAA AAC TGC ACA GGG GTG CAG GTA GCT GAA 


Overall accuracy of the 11 ancestral sequences:
  0.46804  0.63853  0.73085  0.56594  0.60459  0.63096  0.87173  0.65185  0.77667  0.95117        1
for a site.

 2.522e-87 8.5049e-50 8.246e-35 2.1877e-64 2.9164e-56 2.7578e-51 3.0071e-15 4.6229e-47 1.4676e-27 5.777e-06  0.99964
for the sequence.


Amino acid sequences inferred by codonml.
Results unreliable for sites with alignment gaps.

Node #13          GACVEVDSDT EAVVGQGFKL RCISCKMRGE VEATTFVDWC FRAKGEGEFT QIYSYEVDVT VVITDERFEG RLVWNGSKNT EDLQDVSIYI LNVTFNDTGT YRCYFNRTLV FANDYEYNTN VNKSINLNVV PKANRDMASI LSEVMMYVLI VGLKLWLVVE MVYCYRKIAA AGEEAVRENA SEYLAITSES KDNCTGVQVA E
Node #14          GACVEVDSDT EAVVGQGFKL GCISCKMRGE VQASTSVDWC FKAKGESEFT HIYSYKVDMT AKITDERFEG RLGWNGSKNT DDLQDGSIYI LNVTFNDTGT YRCFFNRTLI FPNDYEFHTN INKSITLNVV PQANRGMASI LSEVMMYVSI IGLQLWLVVE MVYCYRKIAA AGEEALRESA AEYLAIASES KDNCAGVQVA E
Node #15          GACVEVDSDT EAVVGQGFKL GCISCKMRGE VQASATVDWW FMAKGESEFT HIYSYVVDMT AIITDERFED RLDWNGSKNT DDLQDGSIYI LNVTFNDTGT YRCFFDRTLI FPNDYEFHTN INKSITLNVV PQATRGMASI LSEVMMYVSI IGLQLWLVVE MVYCYRKIAA AGEEALRESA AEYLAIASES KDNCAGVAVA E
Node #16          GGCVEVDSET EAVDGQAFKI RCISCKKRGE TDAKTFTEWF FREKGTEEFV QILRYQVYAK LVIVDERFEG RLVWNGSRHT EDLQDVSIFI TNVTYDHAGD YMCRVNRTLL FDNDYDYNTN VNKFIHLTVV DKANRDMASI VSEIMMYVLI VVLTIWLVAE MVYCYRKIAA AGEEAVQENA SEYLAITSES KDNCTGVQVA E
Node #17          GGCVEVDSET EAVYGHEFKI RCISCKKRGE TDAKTFTEWF FRGKATEEFD LILNYQVYAQ LSVVDERFTG RLKWNGSSHT EDLQDVSIVI TNVTYDHAGD YMCRVNRTLV FDNDHDYNTN VNKFIHVTVV DKANRDVASI VSEIMMYVLI VVLTIWLVAE MVYCYRKIAA AGEEAVLENA SDYLAITSES KDNCLGVQAQ E
Node #18          GGCVEVDSET EAVDGQTFKI RCISCKRRSE TDAETFTEWF FRQKGTEEFV KILRYEVDVK LVIDDARFEG RVVWNGSRDT EDLQDLSIFI LNVTYDHTGD YVCRVNRTLL FANDYDYNTS VNKTIHLEVV DKANRDMASI VSEIMMYVLI VVLTIWLVAE MVYCYKKIAA ATEAAAQENA SEYLAITSES KENCTGVQVA E
Node #19          GGCVEVDSET EAVYGMTFKI LCISCKRRSE TNAETFTEWT FRQKGTEEFV KILRYENEVL QLEEDERFEG RVVWNGSRGT KDLQDLSIFI TNVTYNHSGD YECHVYRLLF FENDYEHNTS VVKKIHLEVV DKANRDMASI VSEIMMYVLI VVLTIWLVAE MVYCYKKIAA ATEAAAQENA SEYLAITSES KENCTGVQVA E
Node #20          GGCVEVDSET EAVVGQTFKI RCISCKRRSE TDAEAFTEWF FRQEGTEEFV KILRYDVDAK LVIYDARFEG LVVWNGTRHT ADLQDLSIFI LNVTFDHKGD YMCSVNRTLL FANDYTYNII VNKTIHLDVV EKANRDMASI VSEIMMYVLI VVLTIWLVAE MIYCYKKIAA ATEAAAQENA SEYLAITSES KENCTGVQVA E
Node #21          GGCVEVDSET EAVVGQTFKI RCISCKKRSE TDAEAFTEWF FKQEGTDEFV KILRYDVYDK LVIYDPRFED LVVWNGTKNT ADLQDLSIFI LNVTFDHKGE YICSVNRTLL FANDYTYNIM VNKTIHLDVV EKANRDMASI VSEIMMYVLI VVLTIWLVAE MIYCYKKIAA ATEAAAQENA SEYLAITSES KENCTGVQVA E
Node #22          GGCVEVDSET EAVVGQTFKI RCISCKKRSE TDAEAFTEWF FKEEGTNELV KILRYDVYDK LVIYDPRFED LVEWNGTKNI ADLQDVSIFI LNVTFEHKGE YMCSVNRTLH YANDFSYNIM VNKTIHLDVV EKANRDMASI VSEIMMYVLI VVLTIWLVAE MIYCYKKIAA ATEAAAQENA SEYLAITSES KENCTGVQVA E
Node #23          GGCVEVDAET EAVVGHTFKI RCISCKKRSE TEAEAFTEWF FKEEGTTELV KILRYDFYDK LSIYDPRFED LVMWNGTKNI ADLQDVSIFI LNVTEEHRGE YICSVNRTLH YANEFSYNIM VNKTIHLSVV HKANRDMASI VSEIMMYVLI VVLTIWLVAE MIYCYKKIAA ATEAAAQENA SEYLAITSES KENCTGVQVA E


Counts of changes at sites, listed by site

(Counts of n & s are incorrect at sites with ambiguity data)

   1  GGT.---  GGC.---  GGT.---  GGA.---  GGC.TCC  GGT.---  GGA.GGC  GGC.GGG  GGG.GGT (S N:   0.816  2.184 Sd Nd:    3.0  12.0)
   2  GGC.GGG  GCG.GCA  GCC.GCG  GCC.GGC (S N:   1.000  2.000 Sd Nd:    3.0   1.0)
   3  TGC.TGT  TGT.TGC (S N:   0.375  2.625 Sd Nd:    2.0   0.0)
   4 (S N:   1.000  2.000 Sd Nd:    0.0   0.0)
   5  GAG.GAA  GAG.GAA (S N:   0.375  2.625 Sd Nd:    2.0   0.0)
   6  GTG.GTC  GTG.CTG  GTG.GTA (S N:   1.016  1.984 Sd Nd:    2.0   1.0)
   7  GAT.GAG  GAT.GAC  GAC.GAT  GAT.GAG  GAC.GAT (S N:   0.336  2.664 Sd Nd:    3.0   2.0)
   8  TCA.TCG  TCG.TCT  TCA.CCC  TCG.TCC  TCG.TCA  TCA.TCG  TCA.GCA (S N:   1.189  1.811 Sd Nd:    6.0   2.0)
   9  GAA.GAG  GAG.GAT  GAC.GAG  GAG.GAA (S N:   0.361  2.639 Sd Nd:    2.0   2.0)
  10  ACA.ACG  ACA.ACG  ACA.ACT  ACG.ACC  ACA.ACC  ACC.ACG  ACG.ACA (S N:   1.000  2.000 Sd Nd:    7.0   0.0)
  11  GAG.GAA  GAG.GAA (S N:   0.375  2.625 Sd Nd:    2.0   0.0)
  12  GCC.GCT  GCT.GCC  GCA.GCT  GCT.GCC  GCC.GCA  GCC.GCT  GCT.GCC (S N:   1.000  2.000 Sd Nd:    7.0   0.0)
  13  GTC.GTG  GTC.GTG  GTC.GTT  GTA.GTG  GTG.GTC  GTG.GTC  GTG.GTA (S N:   1.000  2.000 Sd Nd:    7.0   0.0)
  14  GTT.CTG  GTG.GCG  TAC.GTG  GTT.GTC  GTG.GTC  GTT.GCT  GTC.GTG  GTC.GAT  GAT.TAC  GAT.TAT  GAT.GTT (S N:   0.867  2.133 Sd Nd:    6.5   9.5)
  15  GGC.GGA  GGC.GGA  GGG.GGA  GGC.AAT  GGC.GGT  GGC.GGG  GGG.GGC (S N:   0.988  2.012 Sd Nd:    7.0   2.0)
  16  CAG.GCC  CAA.AAA  CAT.CGT  CAT.CAC  CAA.CAC  CAG.GAA  CAA.CAT  CAT.CAG  CAG.ATG  CAG.CAT (S N:   0.451  2.549 Sd Nd:    2.5  11.5)
  17  ACT.CCA  ACT.TCT  GAG.GAA  GGC.GCC  GCC.GAG  GCC.ACC  ACC.ACT (S N:   0.904  2.096 Sd Nd:    3.5   5.5)
  18  TTC.TTT (S N:   0.333  2.667 Sd Nd:    1.0   0.0)
  19  AAG.AAA  AAA.AAG  AAG.AGG  AAA.AAG (S N:   0.382  2.618 Sd Nd:    3.0   1.0)
  20  ATC.CTG  ATC.ATT  ATC.ATT  CTC.CTG  CTC.ATC (S N:   0.919  2.081 Sd Nd:    3.5   2.5)
  21  CGG.CTG  GGA.ACC  CTG.CTT  GGA.GGT  CGG.GGA  CGG.CTG  CGG.CGT (S N:   1.268  1.732 Sd Nd:    4.8   5.2)
  22  TGC.TGT  TGC.TGT (S N:   0.375  2.625 Sd Nd:    2.0   0.0)
  23  ATC.ATT  ATC.ATT (S N:   0.667  2.333 Sd Nd:    2.0   0.0)
  24  TCC.GCC  TCC.TCT  TCC.TCG  TCA.TCG  TCC.TCA (S N:   1.026  1.974 Sd Nd:    4.0   1.0)
  25  TGC.TGT  TGC.TGT  TGC.TGT  TGC.TGT (S N:   0.375  2.625 Sd Nd:    4.0   0.0)
  26  AAG.AAA (S N:   0.375  2.625 Sd Nd:    1.0   0.0)
  27  AGG.CGG  AAG.AAA  CGT.CGC  ATG.AAG  AAG.AGG  AGG.CGT  AGG.AAG (S N:   0.470  2.530 Sd Nd:    4.0   4.0)
  28  AGG.AGA  CGA.AGA  AGG.CGG  CGC.CGT  CGA.AGG  CGA.CGC (S N:   1.049  1.951 Sd Nd:    7.0   0.0)
  29  AGT.AGC  GGA.GGG  GGA.GGT  GGT.GGA  GGT.GGA  GGT.AGT (S N:   0.720  2.280 Sd Nd:    5.0   1.0)
  30  GAA.GAG  GAA.GAG  GAA.GAG  GAG.GAA (S N:   0.375  2.625 Sd Nd:    4.0   0.0)
  31  ACA.ACC  ACG.ACC  GTG.GTA  ATG.GTG  ATG.ACG  ACG.ACC  ACC.ACA (S N:   0.933  2.067 Sd Nd:    5.0   2.0)
  32  GAC.CCC  CAG.GTT  GAC.AAA  GAC.GTC  CAG.CGG  AAC.ACC  GAT.GAA  CAG.GAC  GAC.AAC  GAC.GAT  GAT.GAG (S N:   0.513  2.487 Sd Nd:    1.5  14.5)
  33  GCC.GCA  GCC.GCG  GCC.GCT  GCC.GCG  GCC.GCA (S N:   1.000  2.000 Sd Nd:    5.0   0.0)
  34  GAA.GAG  TCA.TCC  AAA.ATT  GAA.GAG  TCA.ATG  GAA.GAG  AAG.TCA  AAG.AAA  AAA.GAA  GAA.GAG (S N:   0.514  2.486 Sd Nd:    8.2   6.8)
  35  GCC.GCT  GCC.GCA  ACC.ACT  ACC.GCC  ACC.GCC (S N:   1.000  2.000 Sd Nd:    3.0   2.0)
  36  TTT.GAG  ACC.ACG  TCC.TCT  TTT.TTC  TTC.TCC  TCC.ACC  TTC.TTT  TTT.TTC  TTC.TTT (S N:   0.492  2.508 Sd Nd:    6.2   4.8)
  37  ACT.GGG  ACG.GTA  ACG.ACC  GTG.GTC  ACT.ACC  ATG.GTG  ATG.ACG  ACG.ACT (S N:   0.933  2.067 Sd Nd:    5.7   6.3)
  38  GAA.GAG  GAG.GAA  GAC.AGC  GAA.GAC  GAC.GAG  GAG.GAA (S N:   0.361  2.639 Sd Nd:    3.0   4.0)
  39 (S N:   0.000  3.000 Sd Nd:    0.0   0.0)
  40  TTC.TTT  TGG.TAC  TTC.TAC  TGC.TGG  TGC.TTC  TTC.ACC (S N:   0.330  2.670 Sd Nd:    1.0   7.0)
  41  TTC.TTT (S N:   0.333  2.667 Sd Nd:    1.0   0.0)
  42  AGG.CGG  AGG.AAA  AAG.AAA  AGG.AAG  AAG.ATG  AGG.CGC  AGG.AAG  AAG.AAA (S N:   0.633  2.367 Sd Nd:    5.0   5.0)
  43  CAA.GCT  GGA.GCC  GCC.GCT  GCC.GAA  GAA.GGA  GAA.CAA  CAA.CAG  CAA.GAA (S N:   0.768  2.232 Sd Nd:    4.0   8.0)
  44  AAA.GAC  AAA.GCA  GAG.CAG  AAA.AAG  AAG.AAA  AAG.GAG  GAG.GAA (S N:   0.406  2.594 Sd Nd:    3.0   6.0)
  45  GGG.GGA  GGG.GGC  GGG.GGC  GGG.GGC  GCG.ACA  GGG.GAG  GGG.GCG (S N:   0.986  2.014 Sd Nd:    5.0   3.0)
  46  ACC.GCC  ATG.GAC  ACA.ACT  GAG.GAT  ACC.ATG  GAG.ACG  ACG.ATG  ACG.ACC  ACC.ACA (S N:   0.644  2.356 Sd Nd:    3.7   9.3)
  47  GAC.CCC  GAG.GAT  AGT.AGC  AGT.GCA  GAC.GAA  GAC.AGT  GAC.GAG  GAG.GAC  GAC.AAC  AAC.ACC (S N:   0.465  2.535 Sd Nd:    2.7  12.3)
  48  GAG.GAA  GAG.GAA  GAA.GCA  GAA.GAG  GAA.AAA  GAG.AAC  GAG.GAA  GAA.GAG  GAG.GAA  GAG.GAA (S N:   0.405  2.595 Sd Nd:    7.0   4.0)
  49  TTT.TTC  TTT.TTC  TTG.CTG  TTG.ATG  TTC.TTT  TTT.TTC  TTT.TTG (S N:   0.343  2.657 Sd Nd:    5.0   2.0)
  50  GTC.ACC  ACC.ACA  GAC.AGA  ACC.AGC  ACC.TCT  GTC.GAC  ACC.GTC  GTC.GAC (S N:   0.878  2.122 Sd Nd:    2.2  10.8)
  51  CTG.GTG  CAC.CAT  AAG.CAT  CAG.CAC  CAG.CTG  CAG.AAG (S N:   0.522  2.478 Sd Nd:    1.0   6.0)
  52  ATC.TTC  ATT.ATC  ATC.ATA  ATC.ATT (S N:   0.651  2.349 Sd Nd:    3.0   1.0)
  53  CTT.TAT  CTA.CTG  TAC.TAT  CTT.CTC  TAC.CTT  CTT.CTA (S N:   0.855  2.145 Sd Nd:    5.0   4.0)
  54  CGC.CAC  AGT.ACT  AAC.TAC  AAC.ATG  AGT.AGA  CGC.CAC  AGT.CGC  CGC.AAC (S N:   0.625  2.375 Sd Nd:    1.0  10.0)
  55  TAT.TAC  TAT.TAC  TAT.TAC  TAT.TAC (S N:   0.429  2.571 Sd Nd:    4.0   0.0)
  56  GAT.ACC  ATA.GCA  ATA.ATT  GAG.AAA  AAA.ATA  GAG.CAG  CAG.GAG  GAG.GAT (S N:   0.477  2.523 Sd Nd:    3.0   9.0)
  57  GTC.GCA  GAC.---  GAC.---  GAC.---  GAC.---  GAC.---  GTC.GTT  GAC.GAT  GAT.AAT  GAT.GTC  GTC.TTC (S N:   0.615  2.385 Sd Nd:    4.0  14.0)
  58  TAT.GAG  GAT.GAA  TAT.AAA  GAT.GAC  TAT.GAG  GAT.TAT  TAT.GAT  GAT.GAG  GAT.TAT (S N:   0.379  2.621 Sd Nd:    1.0  11.0)
  59  GAT.GAG  GCG.GAT  GCG.CCG  ATG.GCA  GAT.ACT  GTG.ATG  GTG.GCG  GCG.GTG  GTG.GAT (S N:   0.577  2.423 Sd Nd:    1.7  12.3)
  60  AAG.GGC  CAG.GCC  CTG.TTG  ACA.ACG  ACA.GCA  AAG.AAA  ACA.CAG  CAG.AAG  AAG.CTG (S N:   0.729  2.271 Sd Nd:    4.8  11.2)
  61  CTC.GCC  GGC.GCC  CTG.CCA  GAC.GAA  GTG.GAC  GAC.GGC  GTG.CTG  CTG.CAG  CTG.CTC (S N:   0.968  2.032 Sd Nd:    2.5   9.5)
  62  GTG.TGG  AGC.GAT  AGC.ATG  AAG.GAA  GTT.AGA  AAG.AGC  AAG.GTC  GTC.AGC  GTC.GTG  GTG.CTG  GTG.GTT  GTT.TCT (S N:   0.608  2.392 Sd Nd:    5.0  19.0)
  63  ATA.GTG  ATA.GTT  ATC.GTC  ATC.ACC  ATC.ATA  ATC.ATA  ATA.ATC  ATA.GAG (S N:   0.724  2.276 Sd Nd:    5.2   6.8)
  64  TAC.GCC  ACT.ACA  GTA.AAG  GAA.GAG  ACT.AAT  ACT.ATT  TAC.TTG  AAC.ACT  AAC.GAG  GAG.GTA  GAG.GAC  GAC.GAA  GAC.TAC  TAC.TAT  TAT.TAC (S N:   0.671  2.329 Sd Nd:    6.8  15.2)
  65  GAT.CCG  GAC.GAT  GAT.GAC  GAC.GAT (S N:   0.411  2.589 Sd Nd:    3.5   2.5)
  66  CCT.GGC  GAA.GAG  GAG.GAC  GAA.GCA  GAG.GAA  GAG.CCT (S N:   0.638  2.362 Sd Nd:    3.5   6.5)
  67  CGC.CCT  CGC.CGT (S N:   1.000  2.000 Sd Nd:    2.0   1.0)
  68  TTT.TTC  TTC.TTT  TTT.TAC  TTT.TTC  TTT.TTC (S N:   0.337  2.663 Sd Nd:    5.0   1.0)
  69  GAG.GAA  ACA.TCT  GAG.CTG  GAG.TAT  GAG.GAA  GAA.ACA  GAA.GAG (S N:   0.517  2.483 Sd Nd:    4.0   7.0)
  70  GGC.GGG  GGC.GGG  GGC.GAC  GGC.GAC  GAC.GAT (S N:   0.876  2.124 Sd Nd:    3.0   2.0)
  71  CTA.CTG  CGC.CGG  CGC.CGA  CTA.CTG  CGC.CTA (S N:   1.129  1.871 Sd Nd:    5.0   1.0)
  72  GTG.CTG  CTG.CTC  CTG.CTC  CTG.TTG  GTG.GTT  CTG.GTG (S N:   1.171  1.829 Sd Nd:    4.0   2.0)
  73  GTG.TTC  GAC.GCC  AAG.TTG  GAC.AAC  AAG.AAA  GAC.GGA  GTG.GCC  GAG.GAC  GAG.GTG  GTG.AAG  GTG.GAG  GAG.ATG (S N:   0.672  2.328 Sd Nd:    3.0  15.0)
  74 (S N:   0.000  3.000 Sd Nd:    0.0   0.0)
  75  AAT.AGC  AAT.ATG  AAT.AAC  AAT.AAC  AAT.GAA (S N:   0.327  2.673 Sd Nd:    3.0   5.0)
  76  GGT.GGC  GGT.GGC  GGT.GGC  GGC.GGT  GGT.GGG (S N:   1.000  2.000 Sd Nd:    5.0   0.0)
  77  ACC.TCC  AGT.AGC  AGC.AGT  ACC.ACT  AGC.AGT  AGC.ACC (S N:   0.566  2.434 Sd Nd:    4.0   2.0)
  78  AGG.CGC  AGT.AAC  AAA.AAG  AAG.AAC  AAG.AAA  AAG.AAA  AAG.AGG  AGG.AGT  AGG.CGG  AGG.AAG (S N:   0.577  2.423 Sd Nd:    6.0   6.0)
  79  CAC.GGC  AAC.AAA  AAC.ATC  AAC.CAC  AAC.CAC  CAC.GAC  GAC.GGC  GAC.CAC  CAC.AAC (S N:   0.449  2.551 Sd Nd:    0.0  10.0)
  80  ACC.ACG  ACA.ACG  ACC.TCC  ACG.ACC  ACC.ACG  ACG.ACA  ACC.ACT  ACT.ATT (S N:   0.990  2.010 Sd Nd:    6.0   2.0)
  81  GCA.CGG  GAC.TTC  GAC.AAG  AAA.AAG  GAC.GAA  GAA.AAA  GAA.GCA (S N:   0.633  2.367 Sd Nd:    2.0   9.0)
  82  GAT.GAC  GAC.GAT  GAC.GAT (S N:   0.333  2.667 Sd Nd:    3.0   0.0)
  83  TTG.ATT  CTG.GTG  TTG.CTA  TTG.CTG  TTG.CTG (S N:   0.853  2.147 Sd Nd:    4.0   3.0)
  84  CAG.CAA (S N:   0.375  2.625 Sd Nd:    1.0   0.0)
  85  GAT.GAC  GAC.GAT  GAT.GAC  GAT.GAG  GAC.GAT (S N:   0.334  2.666 Sd Nd:    4.0   1.0)
  86  GTG.ATG  GGC.GGA  CTC.CTT  GTC.GGC  GTC.GTG  GTG.CTG  CTG.CTC  CTC.GTC (S N:   1.098  1.902 Sd Nd:    4.0   4.0)
  87  TCC.TCA  TCT.TCG  TCC.TCT  TCC.TCT (S N:   1.009  1.991 Sd Nd:    4.0   0.0)
  88  ATT.GTC  ATC.ATT  ATC.ATA  ATC.GTC  ATC.ATT (S N:   0.715  2.285 Sd Nd:    4.0   2.0)
  89  TTC.CGT  GTC.CAG  TTC.TTG  TAC.TTC  TTC.GTC (S N:   0.541  2.459 Sd Nd:    1.5   7.5)
  90  ATC.CTG  ATC.ATT  ATC.CTG (S N:   0.759  2.241 Sd Nd:    2.0   3.0)
  91  CTG.TCG  ACC.ACG  CTC.AAC  CTG.CTT  CTC.ACC  ACC.ATC  ATC.ACC  ATC.CTG (S N:   1.033  1.967 Sd Nd:    3.0   9.0)
  92  AAC.AAT  AAC.AAT  AAC.ACA  AAT.AAC  AAC.AAT  AAC.AAT (S N:   0.365  2.635 Sd Nd:    5.5   1.5)
  93  GTA.GTC  GTG.GTC  GTG.GTA  GTG.GTC (S N:   1.000  2.000 Sd Nd:    4.0   0.0)
  94  ACC.GGG  ACC.ACT (S N:   1.000  2.000 Sd Nd:    1.8   2.2)
  95  TTT.CGG  TAC.GAG  TTC.TTG  TTC.TAC  TAC.TTT  TTT.GAA (S N:   0.495  2.505 Sd Nd:    1.9  10.1)
  96  GAC.TCC  GAC.GAA  AAT.AAC  AAC.AAT  AAC.GAC  GAC.AAC  GAC.GAA (S N:   0.414  2.586 Sd Nd:    2.0   6.0)
  97  CAC.GAC  GAC.GAT  CAC.CAG  GAC.CAC (S N:   0.334  2.666 Sd Nd:    1.0   3.0)
  98  AAG.GCC  ACA.ACC  GCG.GAA  ACA.ACG  TCG.TCT  AAA.GAG  ACA.GCG  GCG.ACG  ACG.TCG  ACG.AAG  AAG.AAA  AAA.AGA (S N:   0.848  2.152 Sd Nd:    7.5   9.5)
  99  GGG.GGA  GGC.GGG  GGG.GGA  GGC.GGG  GGG.GGC (S N:   1.008  1.992 Sd Nd:    5.0   0.0)
 100  GAC.CTC  GAC.GAA  GAC.ACC  GAG.GAT  ACC.GAC  GAC.GAG (S N:   0.637  2.363 Sd Nd:    0.0   9.0)
 101  TAC.TTT  TAC.TAT (S N:   0.426  2.574 Sd Nd:    2.0   1.0)
 102  ATG.GTC  CGA.CGC  CGA.ATG  GAG.GAA  ATG.ATC  ATG.CGA  ATG.GAG  ATG.ATC (S N:   0.399  2.601 Sd Nd:    4.8   9.2)
 103  TGC.TGT  TGC.TGT (S N:   0.375  2.625 Sd Nd:    2.0   0.0)
 104  AGT.CGC  CGC.AAG  TTC.TAC  TTC.ATG  TAC.TTC  TAC.CGC  CGC.CAC  CGC.AGT (S N:   0.579  2.421 Sd Nd:    2.5  11.5)
 105  GTC.CTG  TTC.TTT  TTC.GTC (S N:   0.842  2.158 Sd Nd:    2.0   2.0)
 106  AAC.CGC  AAC.AAT  AAC.AAT  AAC.GAC  AAC.TAC (S N:   0.416  2.584 Sd Nd:    2.0   4.0)
 107  CGC.CGG  CGA.AGA  CGC.CGA  CGC.CGT  CGC.CGA (S N:   1.088  1.912 Sd Nd:    5.0   0.0)
 108  ACA.AAC  ACC.ATC  ACG.ACC  CTC.CTG  ACC.ACG  ACC.ACG  ACC.CTC  ACC.ACA  ACA.ACC (S N:   0.918  2.082 Sd Nd:    6.5   4.5)
 109  CTC.CTT  CTC.CTT (S N:   1.000  2.000 Sd Nd:    2.0   0.0)
 110  CTT.ACC  ATC.GAG  ATC.ACC  ATC.GTG  ATC.CTC  CTC.ATC  CTC.TTC  CTC.CTT  CTT.CAT (S N:   0.800  2.200 Sd Nd:    2.7  11.3)
 111  TTT.TTC  TTT.TTC  TTT.TAT  TTT.TAT (S N:   0.339  2.661 Sd Nd:    2.0   2.0)
 112  GCC.GAG  GAT.GAG  CCC.AAC  GAA.GAT  GCC.GCA  CCC.GAC  GAC.GAT  GAC.GAA  GAC.GCC (S N:   0.688  2.312 Sd Nd:    2.5   9.5)
 113  AAT.GGC  AAT.AAC  AAC.TAC  AAC.AGC  AAC.AAT (S N:   0.413  2.587 Sd Nd:    3.0   4.0)
 114  GAC.---  GAC.---  GAC.---  GAG.GAA  GAC.---  GAC.---  GAC.---  GAC.---  GAC.---  GAT.GAC  GAC.GAT  GAT.GAG (S N:   0.431  2.569 Sd Nd:    3.0  17.0)
 115  TAC.TAT  TAC.TAT  TAC.CAT  TAC.CAC  TAC.TTC (S N:   0.403  2.597 Sd Nd:    3.0   3.0)
 116  GAC.TAC  GAG.AAG  ACC.ACA  GAG.GAC  GAC.GAG  GAC.ACC  ACC.TCC (S N:   0.595  2.405 Sd Nd:    1.0   7.0)
 117  TTC.TAC  TAC.TAT  TTC.TTT  TAC.CAC  TAC.TTC  TAC.CAC (S N:   0.396  2.604 Sd Nd:    2.0   4.0)
 118  AAC.AGC  CAC.CGC  CAC.GAA  AAC.AAT  AAC.CAC (S N:   0.349  2.651 Sd Nd:    1.0   5.0)
 119  ATC.CTG  ACC.ATC  ATC.GTC  ACC.ATC  ATC.ATA (S N:   0.953  2.047 Sd Nd:    1.5   4.5)
 120  ATC.GCC  AAC.AGC  AAC.AGC  AGC.ATC  ATC.ATG (S N:   0.425  2.575 Sd Nd:    0.0   6.0)
 121  GTC.CGC  ATC.GCC  GTC.ATC (S N:   0.930  2.070 Sd Nd:    0.0   5.0)
 122  AAC.AAT  AAC.ACA  AAC.AGC  AAC.ACC  AAC.GTC (S N:   0.402  2.598 Sd Nd:    1.5   5.5)
 123  AAG.AAA  AAG.AAA  AAG.AAA (S N:   0.375  2.625 Sd Nd:    3.0   0.0)
 124  ACC.AGC  TCC.TTC  TTC.TTT  TCC.ACC  TCC.TTC  TTC.ACC  ACC.AAG (S N:   0.715  2.285 Sd Nd:    1.5   7.5)
 125  ATC.GTG  ATC.GTC  ATC.ATT  ATC.TTC  ATC.GTC (S N:   0.712  2.288 Sd Nd:    1.5   4.5)
 126  CAC.AAG  CAC.CAG  CAC.GAT  ACC.ATT  AAC.ACC  AAC.CAC (S N:   0.479  2.521 Sd Nd:    2.0   7.0)
 127  CTT.CTG  CTT.ATC  GTT.GTC  CTT.ATT  GTT.GTG  CTT.TTA  CTT.CTG  CTT.ATT  CTT.GTT  CTT.CTG (S N:   1.023  1.977 Sd Nd:    7.0   5.0)
 128  GAT.GCC  AAC.AGC  ACA.ACG  AAC.AAT  GAT.GAC  AAC.AAG  AAG.ACA  AAG.GAG  GAG.GAT  GAT.TCT (S N:   0.541  2.459 Sd Nd:    5.0   8.0)
 129  GTG.GTA  GTA.GTG  GTG.GTA  GTG.GTA (S N:   1.000  2.000 Sd Nd:    4.0   0.0)
 130  GTG.GTA  GTG.GTT  GTC.GTA  GTG.GTC  GTC.GTT (S N:   1.000  2.000 Sd Nd:    5.0   0.0)
 131  GAA.GAG  CCA.GGA  GAC.CCC  CCA.CCT  GAA.GAG  CCA.GAC  GAC.GAA  GAA.CAT (S N:   0.585  2.415 Sd Nd:    3.5   9.5)
 132  AAA.AGC  CAG.CAT  CAG.AAG  CAG.CAA  AAA.AAG  AAA.CAG (S N:   0.369  2.631 Sd Nd:    3.0   5.0)
 133  GCC.GAG  GCG.GCA  GCG.GCC  GCC.GGC  GCG.GGG  GCG.AGG  GCC.GCA  GCG.GCC  GCC.GCG (S N:   0.919  2.081 Sd Nd:    5.5   5.5)
 134  AAC.CGC  ACC.ACT  AAC.AAA  AAT.AAC  AAC.ACC  AAC.AAT  AAT.AAC  AAC.AAT (S N:   0.474  2.526 Sd Nd:    5.0   4.0)
 135  CGA.CGC  CGG.AGA  CGA.AGG  CGG.CGA  CGG.AGA (S N:   1.274  1.726 Sd Nd:    8.0   0.0)
 136  GAT.GAC  GAT.GAC  GAT.GAC  GGC.GGA  GAT.GAC  GAC.GGC  GAC.GAT  GAC.GAT (S N:   0.489  2.511 Sd Nd:    7.0   1.0)
 137  ATG.CTG  GTG.GTC  ATG.ACG  GTG.GTC  ATG.CTG  ATG.GTG (S N:   0.409  2.591 Sd Nd:    2.0   4.0)
 138  GCA.GCG  GCC.GCT  GCG.GCC  GCG.GCA  GCA.GCC (S N:   1.000  2.000 Sd Nd:    5.0   0.0)
 139  TCC.AGC  TCC.TCT  TCC.TCT (S N:   0.922  2.078 Sd Nd:    2.0   2.0)
 140  ATT.ATC  ATC.ATA  ATC.ATT (S N:   0.667  2.333 Sd Nd:    3.0   0.0)
 141  TTG.CTG  TTG.GTG  GTG.GTC (S N:   0.944  2.056 Sd Nd:    2.0   1.0)
 142  TCT.TCG  TCA.TCG  TCT.TCG  TCT.TCC  TCT.TCA  TCT.TCA  TCA.TCT  TCT.TCC (S N:   1.070  1.930 Sd Nd:    8.0   0.0)
 143  GAA.GAG  GAG.GAA (S N:   0.375  2.625 Sd Nd:    2.0   0.0)
 144  ATC.GTG  ATC.ATT  GTG.CTG  GTC.GTG  GTC.ATC (S N:   0.820  2.180 Sd Nd:    2.5   3.5)
 145  ATG.CTG (S N:   0.155  2.845 Sd Nd:    0.0   1.0)
 146 (S N:   0.000  3.000 Sd Nd:    0.0   0.0)
 147  TAC.TAT  TAC.TAT  TAC.TAT (S N:   0.429  2.571 Sd Nd:    3.0   0.0)
 148  GTG.GCG  GTC.GTT  GTG.GTC  GTC.GTG (S N:   1.000  2.000 Sd Nd:    3.0   1.0)
 149  CTC.CTG  TCC.TCG  CTC.CTT  TTC.TCC  TTC.CTC (S N:   0.997  2.003 Sd Nd:    3.0   2.0)
 150  ATT.ATC  ATC.ATT  ATT.ATC  ATC.ATT  ATT.ATC (S N:   0.667  2.333 Sd Nd:    5.0   0.0)
 151  GTT.GTG  ATC.ATT  GTT.GTC  ATC.GTG  GTG.GTT (S N:   0.901  2.099 Sd Nd:    4.5   1.5)
 152  GTC.CTG  GTG.GTC  GGG.GGA  GGG.GTG  GTG.GTC (S N:   1.041  1.959 Sd Nd:    4.0   2.0)
 153  CTG.CTC  CTG.TTG  CTG.CTC  CTG.TTG (S N:   1.232  1.768 Sd Nd:    4.0   0.0)
 154  ACC.ACA  ACC.ACT  AAG.CAG  AAG.ACC (S N:   0.830  2.170 Sd Nd:    2.5   2.5)
 155  ATA.CTT  TTG.CTC  ATC.ATT  TTA.TTG  TTA.ATA  ATA.ATC (S N:   0.740  2.260 Sd Nd:    5.0   3.0)
 156 (S N:   0.000  3.000 Sd Nd:    0.0   0.0)
 157  CTT.CTC  CTG.CTT (S N:   1.315  1.685 Sd Nd:    2.0   0.0)
 158  GTG.GCG  GTG.TTG  GTA.GTG  GTG.GTA (S N:   0.995  2.005 Sd Nd:    2.0   2.0)
 159  GCG.GCC  GCC.GCA  GCC.GTC  GTG.GTT  GTG.GCG  GCG.GCC  GCG.GCA (S N:   1.000  2.000 Sd Nd:    5.0   2.0)
 160  GAG.GAA  GAG.GAA (S N:   0.375  2.625 Sd Nd:    2.0   0.0)
 161 (S N:   0.000  3.000 Sd Nd:    0.0   0.0)
 162  ATC.CTG  ATC.GTA  GTT.GTC  GTT.ATT  ATT.GTG  ATC.GTA  GTC.GTT  GTC.ATC  ATC.ATT (S N:   0.852  2.148 Sd Nd:    6.0   7.0)
 163  TAC.TAT (S N:   0.429  2.571 Sd Nd:    1.0   0.0)
 164  TGC.TGT (S N:   0.375  2.625 Sd Nd:    1.0   0.0)
 165  TAC.TAT  TAC.TAT (S N:   0.429  2.571 Sd Nd:    2.0   0.0)
 166  AAG.AGG  AGG.CGG  AGG.AAG (S N:   0.595  2.405 Sd Nd:    1.0   2.0)
 167 (S N:   0.375  2.625 Sd Nd:    0.0   0.0)
 168  ATC.GTG  ATT.ATA  ATT.ATC  ATT.ATA  ATC.ATT  ATT.ATC (S N:   0.705  2.295 Sd Nd:    5.5   1.5)
 169  GCT.GCG  GCC.GCG  GCA.TCG  GCG.GCA  GCG.GCT  GCT.GCC  GCT.GCC (S N:   1.005  1.995 Sd Nd:    7.0   1.0)
 170  GCA.GCC  GCT.GCC  GCA.GCC  GCA.GCG  GCA.GCT (S N:   1.000  2.000 Sd Nd:    5.0   0.0)
 171  GCG.GCC  GCA.GCC  GCC.GCG  GCT.GCC  GCG.GCA  GCA.GCC  GCC.GCG  GCG.GCT (S N:   1.000  2.000 Sd Nd:    8.0   0.0)
 172  ACA.TCC  GGA.GGG  GGG.GGA  GGG.ACG  ACG.ACA (S N:   1.024  1.976 Sd Nd:    4.0   3.0)
 173  GAG.---  GAG.GAA (S N:   0.407  2.593 Sd Nd:    1.0   2.0)
 174  GCT.ACT  GAA.GAG  GAG.GAA  GAG.GCA  GCA.GCT (S N:   0.681  2.319 Sd Nd:    4.0   2.0)
 175  GCT.CCG  GCG.ACA  GCG.GCT  GCT.GCA  GCG.GCT (S N:   1.000  2.000 Sd Nd:    5.0   2.0)
 176  GCA.CCC  GTG.GTT  CTG.ATA  GTG.CTG  GTG.GCA  GCA.GCT (S N:   1.045  1.955 Sd Nd:    4.5   4.5)
 177  CAA.CCG  CAA.CAG  AGA.AGG  AGG.AGA  AGG.CAG  CAG.CTG  CAG.CAA (S N:   0.731  2.269 Sd Nd:    5.5   3.5)
 178  GAG.GAC  GAG.GAA  GAA.GAG  GAG.GAA (S N:   0.370  2.630 Sd Nd:    3.0   1.0)
 179  AAT.AGC  AAC.AAT  AAT.AAC  AGC.AAC  AAC.AAT (S N:   0.333  2.667 Sd Nd:    4.0   2.0)
 180  GCG.GAG  GCT.GCG  GCG.CCG  GCG.GCC  GCC.GCT (S N:   0.989  2.011 Sd Nd:    3.0   2.0)
 181  TCG.TCC  GCG.GCT  TCG.TCA  GCG.GAG  TCG.TCA  TCG.GCG  TCG.TCC  TCC.TCG  TCG.TCC (S N:   1.046  1.954 Sd Nd:    7.0   2.0)
 182  GAA.GAG  GAG.GAA  GAC.GAT  GAA.GAG  GAG.GAA  GAA.GAC (S N:   0.367  2.633 Sd Nd:    5.0   1.0)
 183  TAC.TAT  TAT.TAC (S N:   0.429  2.571 Sd Nd:    2.0   0.0)
 184  TTG.CTG  TTA.TTG  TTG.CTG (S N:   0.921  2.079 Sd Nd:    3.0   0.0)
 185  GCT.GCC  GCC.GCA (S N:   1.000  2.000 Sd Nd:    2.0   0.0)
 186  ATA.AGA  ATC.ATT  ATA.ATC (S N:   0.670  2.330 Sd Nd:    2.0   1.0)
 187  ACA.ACC  GCC.ACC  ACC.ACG  ACA.ACC  GCC.GCT  ACC.GCC  ACC.ACA  ACA.ACC (S N:   1.000  2.000 Sd Nd:    6.0   2.0)
 188  TCT.TCC  TCT.TCC  TCT.TTG  TCT.TCC  TCG.TCA  TCT.TCG (S N:   1.002  1.998 Sd Nd:    5.5   1.5)
 189  GAA.GAG  GAG.GAA  GAA.GAG  GAG.GAA (S N:   0.375  2.625 Sd Nd:    4.0   0.0)
 190  AGT.AGC  AGT.ACT  AGC.ACC  AGC.AGT  AGT.AGC (S N:   0.395  2.605 Sd Nd:    3.0   2.0)
 191  AAA.AAG (S N:   0.375  2.625 Sd Nd:    1.0   0.0)
 192  GAA.GAG  GAA.GAG  GAC.GAT  GAC.GAA (S N:   0.351  2.649 Sd Nd:    3.0   1.0)
 193  AAC.AAT  AAC.AAT (S N:   0.333  2.667 Sd Nd:    2.0   0.0)
 194  TGT.TGC  TGC.TGT  TGC.TGT (S N:   0.375  2.625 Sd Nd:    3.0   0.0)
 195  ACA.GCG  CTA.TTG  ACA.ACG  GCA.ACA  GCA.GTA  ACA.GCA  ACA.CTA (S N:   1.032  1.968 Sd Nd:    4.0   6.0)
 196  GGA.GGC  GGT.GGC  GGC.GGA  GGC.GGG  GGG.GGC (S N:   1.014  1.986 Sd Nd:    5.0   0.0)
 197  GTA.GTG  GTG.GTA  GTG.GTC (S N:   1.000  2.000 Sd Nd:    3.0   0.0)
 198  CAG.CAA  GCG.GCA  CAG.CAA  CAG.GCG (S N:   0.438  2.562 Sd Nd:    3.0   2.0)
 199  GTA.GTG  GCA.GCT  GTG.GTA  GCA.CCA  GTG.GTA  GTA.GCA  GTA.GTG (S N:   1.000  2.000 Sd Nd:    5.0   2.0)
 200  GCT.GCC  GCT.GCC  GCA.GCG  GCG.CAG  GCG.GCT (S N:   0.904  2.096 Sd Nd:    4.0   2.0)
 201  GAA.GAG (S N:   0.375  2.625 Sd Nd:    1.0   0.0)
