# Supplementary material for: Sodium Channel β Subunits—An Additional Element in Animal Tetrodotoxin Resistance?
Source: Int J Mol Sci. 2024 Jan 25;25(3):1478. doi: 10.3390/ijms25031478 (PMC10855141; doi:10.3390/ijms25031478)
Supplement: Supplementary file 1 [file ijms-25-01478-s001.zip › rst files/SCNB1/rst_SCNB1_oneratio_nssites2_231025]

Supplemental results for CODEML (seqf: SCNB1_expanded_230613.phy  treef: Timetree_phylogeny.newick)


TREE #  1

Ancestral reconstruction by CODONML.

((T_rubri: 0.704303, (E_electric: 0.742070, D_rerio: 0.596583): 0.621450): 0.893444, ((B_bufo: 1.009848, X_tropical: 1.520470): 0.644033, ((M_musculus: 0.240028, H_sapiens: 0.181187): 1.065187, (((P_textilis: 0.071602, (T_elegans: 0.024844, T_sirtalis: 0.000004): 0.156900): 0.371124, A_carol: 0.669160): 0.542401, G_gallus: 3.068044): 0.226013): 0.667539): 0.982515);

((10, (8, 2)), ((9, 3), ((11, 6), (((7, (4, 5)), 12), 1))));

  13..14   14..10   14..15   15..8    15..2    13..16   16..17   17..9    17..3    16..18   18..19   19..11   19..6    18..20   20..21   21..22   22..7    22..23   23..4    23..5    21..12   20..1  

tree with node labels for Rod Page's TreeView
((10_T_rubri, (8_E_electric, 2_D_rerio) 15 ) 14 , ((9_B_bufo, 3_X_tropical) 17 , ((11_M_musculus, 6_H_sapiens) 19 , (((7_P_textilis, (4_T_elegans, 5_T_sirtalis) 23 ) 22 , 12_A_carol) 21 , 1_G_gallus) 20 ) 18 ) 16 ) 13 ;

Nodes 13 to 23 are ancestral
Unreliable at sites with alignment gaps

(1) Marginal reconstruction of ancestral sequences
(eqn. 4 in Yang et al. 1995 Genetics 141:1641-1650).

Prob of best state at each node, listed by site

   site   Freq   Data: 

   1      1   --- (-) GGA (G) --- (-) GGT (G) GGT (G) GGG (G) --- (-) --- (-) TCC (S) GGA (G) GGG (G) --- (-) :  GGA G 0.350 (G 0.979) GGA G 0.836 (G 0.999) GGA G 0.802 (G 0.999) GGC G 0.420 (G 0.963) GGC G 0.223 (G 0.368) GGG G 0.349 (G 0.998) GGG G 0.982 (G 1.000) GGT G 0.328 (G 0.997) GGT G 0.589 (G 0.997) GGT G 0.892 (G 0.998) GGT G 1.000 (G 1.000)
   2      1   GGC (G) GCG (A) GGG (G) GGC (G) GGC (G) GGC (G) GGC (G) GCA (A) GGC (G) GCC (A) GGC (G) GGC (G) :  GCC A 0.235 (A 0.476) GCC A 0.578 (A 0.973) GCG A 0.427 (A 0.999) GGC G 0.575 (G 0.991) GGC G 0.530 (G 0.999) GGC G 0.720 (G 1.000) GGC G 0.985 (G 1.000) GGC G 0.738 (G 1.000) GGC G 0.919 (G 1.000) GGC G 0.999 (G 1.000) GGC G 1.000 (G 1.000)
   3      1   TGC (C) TGT (C) TGT (C) TGC (C) TGC (C) TGC (C) TGC (C) TGT (C) TGC (C) TGT (C) TGC (C) TGC (C) :  TGT C 0.659 (C 0.998) TGT C 0.982 (C 1.000) TGT C 0.996 (C 1.000) TGC C 0.642 (C 1.000) TGC C 0.621 (C 1.000) TGC C 0.911 (C 1.000) TGC C 0.998 (C 1.000) TGC C 0.936 (C 1.000) TGC C 0.991 (C 1.000) TGC C 1.000 (C 1.000) TGC C 1.000 (C 1.000)
   4      1   GTG (V) GTG (V) GTG (V) GTG (V) GTG (V) GTG (V) GTG (V) GTG (V) GTG (V) GTG (V) GTG (V) GTG (V) :  GTG V 0.345 (V 0.988) GTG V 0.624 (V 0.998) GTG V 0.669 (V 1.000) GTG V 0.355 (V 0.999) GTG V 0.400 (V 0.999) GTG V 0.439 (V 1.000) GTG V 0.945 (V 1.000) GTG V 0.464 (V 1.000) GTG V 0.740 (V 1.000) GTG V 0.993 (V 1.000) GTG V 1.000 (V 1.000)
   5      1   GAG (E) GAG (E) GAG (E) GAG (E) GAG (E) GAG (E) GAG (E) GAG (E) GAG (E) GAA (E) GAG (E) GAA (E) :  GAG E 0.569 (E 0.985) GAA E 0.615 (E 0.998) GAG E 0.765 (E 1.000) GAG E 0.652 (E 0.999) GAG E 0.714 (E 0.999) GAG E 0.682 (E 1.000) GAG E 0.975 (E 1.000) GAG E 0.667 (E 0.999) GAG E 0.670 (E 1.000) GAG E 0.993 (E 1.000) GAG E 1.000 (E 1.000)
   6      1   GTG (V) GTC (V) GTG (V) GTG (V) GTG (V) GTG (V) GTG (V) GTG (V) GTG (V) CTG (L) GTG (V) GTA (V) :  GTG V 0.344 (V 0.964) GTG V 0.646 (V 0.956) GTG V 0.424 (V 0.998) GTG V 0.352 (V 0.998) GTG V 0.399 (V 0.999) GTG V 0.408 (V 1.000) GTG V 0.945 (V 1.000) GTG V 0.411 (V 1.000) GTG V 0.544 (V 1.000) GTG V 0.990 (V 1.000) GTG V 1.000 (V 1.000)
   7      1   GAT (D) GAC (D) GAG (E) GAT (D) GAT (D) GAC (D) GAT (D) GAT (D) GAT (D) GAC (D) GAT (D) GAG (E) :  GAC D 0.639 (D 0.971) GAC D 0.761 (D 0.995) GAC D 0.648 (D 0.999) GAC D 0.563 (D 0.987) GAC D 0.497 (D 0.947) GAC D 0.517 (D 0.995) GAC D 0.561 (D 1.000) GAT D 0.509 (D 0.992) GAT D 0.671 (D 0.966) GAT D 0.995 (D 1.000) GAT D 1.000 (D 1.000)
   8      1   TCG (S) TCT (S) TCA (S) GCA (A) GCA (A) TCG (S) TCA (S) TCG (S) CCC (P) TCG (S) TCC (S) TCA (S) :  TCG S 0.519 (S 0.998) TCG S 0.823 (S 1.000) TCG S 0.693 (S 1.000) TCA S 0.406 (S 0.999) TCC S 0.381 (S 0.985) TCA S 0.521 (S 1.000) TCG S 0.607 (S 1.000) TCA S 0.630 (S 1.000) TCA S 0.966 (S 1.000) TCA S 0.999 (S 0.999) GCA A 1.000 (A 1.000)
   9      1   GAG (E) GAC (D) GAG (E) GAA (E) GAA (E) GAG (E) GAA (E) GAC (D) GAG (E) GAC (D) GAT (D) GAA (E) :  GAC D 0.333 (E 0.493) GAC D 0.769 (D 0.939) GAC D 0.841 (D 0.995) GAG E 0.599 (E 0.973) GAG E 0.700 (E 0.995) GAG E 0.522 (E 0.991) GAG E 0.830 (E 0.928) GAA E 0.551 (E 0.996) GAA E 0.857 (E 1.000) GAA E 0.997 (E 1.000) GAA E 1.000 (E 1.000)
  10      1   ACG (T) ACA (T) ACG (T) ACA (T) ACA (T) ACC (T) ACG (T) ACG (T) ACA (T) ACT (T) ACC (T) ACC (T) :  ACC T 0.271 (T 0.996) ACT T 0.532 (T 1.000) ACA T 0.413 (T 1.000) ACA T 0.289 (T 1.000) ACA T 0.408 (T 1.000) ACC T 0.395 (T 1.000) ACC T 0.980 (T 1.000) ACC T 0.361 (T 1.000) ACG T 0.333 (T 1.000) ACG T 0.538 (T 1.000) ACA T 1.000 (T 1.000)
  11      1   GAG (E) GAG (E) GAA (E) GAG (E) GAG (E) GAG (E) GAG (E) GAA (E) GAG (E) GAG (E) GAG (E) GAG (E) :  GAG E 0.659 (E 0.983) GAG E 0.781 (E 0.997) GAG E 0.656 (E 1.000) GAG E 0.665 (E 0.999) GAG E 0.650 (E 0.999) GAG E 0.742 (E 1.000) GAG E 0.976 (E 1.000) GAG E 0.757 (E 0.999) GAG E 0.896 (E 1.000) GAG E 0.997 (E 1.000) GAG E 1.000 (E 1.000)
  12      1   GCT (A) GCA (A) GCT (A) GCT (A) GCT (A) GCC (A) GCT (A) GCA (A) GCC (A) GCT (A) GCT (A) GCC (A) :  GCC A 0.317 (A 0.993) GCT A 0.491 (A 1.000) GCA A 0.725 (A 1.000) GCC A 0.371 (A 1.000) GCC A 0.440 (A 1.000) GCT A 0.392 (A 1.000) GCC A 0.517 (A 1.000) GCT A 0.421 (A 1.000) GCT A 0.580 (A 1.000) GCT A 0.996 (A 1.000) GCT A 1.000 (A 1.000)
  13      1   GTG (V) GTG (V) GTG (V) GTA (V) GTA (V) GTG (V) GTA (V) GTC (V) GTC (V) GTT (V) GTG (V) GTG (V) :  GTC V 0.340 (V 0.989) GTT V 0.457 (V 0.999) GTG V 0.360 (V 1.000) GTC V 0.327 (V 0.999) GTC V 0.378 (V 0.999) GTG V 0.364 (V 1.000) GTG V 0.944 (V 1.000) GTG V 0.346 (V 1.000) GTA V 0.480 (V 1.000) GTA V 0.993 (V 1.000) GTA V 1.000 (V 1.000)
  14      1   CTG (L) GCG (A) GTG (V) GTC (V) GTT (V) TAT (Y) GTT (V) GTG (V) TAC (Y) GTC (V) TAT (Y) GCT (A) :  GTC V 0.332 (V 0.823) GTC V 0.501 (V 0.945) GTG V 0.565 (V 0.903) GTC V 0.333 (V 0.729) GTC V 0.419 (V 0.679) GTC V 0.340 (V 0.699) TAT Y 0.983 (Y 0.999) GTC V 0.334 (V 0.794) GTT V 0.660 (V 0.945) GTT V 0.995 (V 1.000) GTT V 1.000 (V 1.000)
  15      1   GGA (G) GGA (G) GGA (G) GGC (G) GGC (G) GGG (G) GGC (G) GGC (G) GGG (G) AAT (N) GGG (G) GGT (G) :  GGC G 0.347 (G 0.963) GGC G 0.422 (G 0.940) GGC G 0.452 (G 0.999) GGG G 0.366 (G 0.999) GGG G 0.454 (G 1.000) GGG G 0.379 (G 1.000) GGG G 0.982 (G 1.000) GGC G 0.347 (G 1.000) GGC G 0.550 (G 1.000) GGC G 0.995 (G 1.000) GGC G 1.000 (G 1.000)
  16      1   GCC (A) AAA (K) CGT (R) CAC (H) CAT (H) ATG (M) CAG (Q) CAC (H) CAT (H) CAA (Q) ATG (M) GAA (E) :  CAA Q 0.536 (Q 0.905) CAA Q 0.864 (Q 0.944) CAA Q 0.794 (Q 0.904) CAG Q 0.607 (Q 0.864) CAT H 0.694 (H 0.806) CAG Q 0.690 (Q 0.758) ATG M 0.997 (M 0.997) CAG Q 0.678 (Q 0.742) CAG Q 0.700 (Q 0.771) CAG Q 0.977 (Q 0.992) CAT H 1.000 (H 1.000)
  17      1   CCA (P) GGC (G) GAG (E) ACT (T) ACT (T) ACC (T) TCT (S) GGC (G) GAA (E) GGC (G) ACC (T) ACT (T) :  GGC G 0.247 (G 0.540) GGC G 0.818 (G 0.976) GGC G 0.899 (G 0.999) GAG E 0.214 (A 0.374) GAG E 0.560 (E 0.910) ACC T 0.392 (T 0.949) ACC T 0.980 (T 1.000) ACT T 0.346 (T 0.964) ACT T 0.884 (T 0.994) ACT T 0.963 (T 0.964) ACT T 1.000 (T 1.000)
  18      1   TTC (F) TTC (F) TTT (F) TTC (F) TTC (F) TTC (F) TTC (F) TTC (F) TTT (F) TTC (F) TTC (F) TTC (F) :  TTC F 0.733 (F 0.994) TTC F 0.936 (F 1.000) TTC F 0.966 (F 1.000) TTC F 0.586 (F 1.000) TTT F 0.728 (F 1.000) TTC F 0.819 (F 1.000) TTC F 0.993 (F 1.000) TTC F 0.851 (F 1.000) TTC F 0.964 (F 1.000) TTC F 0.999 (F 1.000) TTC F 1.000 (F 1.000)
  19      1   AAA (K) AAA (K) AAG (K) AAG (K) AAG (K) AAA (K) AAG (K) AAA (K) AAA (K) AAA (K) AAA (K) AGG (R) :  AAA K 0.567 (K 0.991) AAA K 0.886 (K 0.999) AAA K 0.924 (K 1.000) AAA K 0.525 (K 0.999) AAA K 0.549 (K 0.999) AAG K 0.517 (K 1.000) AAA K 0.984 (K 1.000) AAG K 0.621 (K 0.999) AAG K 0.909 (K 0.981) AAG K 0.998 (K 1.000) AAG K 1.000 (K 1.000)
  20      1   CTG (L) CTG (L) ATC (I) ATC (I) ATC (I) ATT (I) ATC (I) CTG (L) ATC (I) CTG (L) ATC (I) ATT (I) :  CTC L 0.227 (L 0.564) CTG L 0.831 (L 0.990) CTG L 0.928 (L 1.000) ATC I 0.578 (I 0.972) ATC I 0.661 (I 0.996) ATC I 0.549 (I 0.992) ATT I 0.556 (I 1.000) ATC I 0.567 (I 0.989) ATC I 0.625 (I 1.000) ATC I 0.993 (I 1.000) ATC I 1.000 (I 1.000)
  21      1   CTG (L) ACC (T) CGG (R) CGT (R) CGT (R) CTT (L) CGT (R) GGA (G) CGG (R) GGT (G) CTG (L) CGG (R) :  GGG G 0.208 (G 0.489) GGT G 0.497 (G 0.933) GGC G 0.505 (G 0.915) CGG R 0.673 (R 0.995) CGG R 0.878 (R 1.000) CGG R 0.566 (R 0.957) CTG L 0.492 (L 1.000) CGG R 0.548 (R 0.958) CGG R 0.507 (R 1.000) CGT R 0.999 (R 1.000) CGT R 1.000 (R 1.000)
  22      1   TGC (C) TGC (C) TGC (C) TGT (C) TGT (C) TGC (C) TGC (C) TGC (C) TGT (C) TGC (C) TGC (C) TGC (C) :  TGC C 0.888 (C 0.997) TGC C 0.985 (C 1.000) TGC C 0.994 (C 1.000) TGC C 0.842 (C 1.000) TGC C 0.678 (C 1.000) TGC C 0.931 (C 1.000) TGC C 0.999 (C 1.000) TGC C 0.933 (C 1.000) TGC C 0.936 (C 1.000) TGC C 0.869 (C 1.000) TGT C 1.000 (C 1.000)
  23      1   ATC (I) ATC (I) ATC (I) ATC (I) ATC (I) ATC (I) ATT (I) ATC (I) ATT (I) ATC (I) ATC (I) ATC (I) :  ATC I 0.582 (I 0.988) ATC I 0.825 (I 0.998) ATC I 0.873 (I 1.000) ATC I 0.522 (I 0.999) ATC I 0.451 (I 0.999) ATC I 0.605 (I 1.000) ATC I 0.976 (I 1.000) ATC I 0.595 (I 1.000) ATC I 0.628 (I 1.000) ATT I 0.506 (I 1.000) ATC I 1.000 (I 1.000)
  24      1   GCC (A) TCT (S) TCG (S) TCA (S) TCA (S) TCC (S) TCG (S) TCC (S) TCC (S) TCC (S) TCC (S) TCA (S) :  TCC S 0.592 (S 0.997) TCC S 0.806 (S 1.000) TCC S 0.640 (S 1.000) TCC S 0.530 (S 1.000) TCC S 0.546 (S 1.000) TCC S 0.487 (S 1.000) TCC S 0.991 (S 1.000) TCA S 0.391 (S 0.999) TCA S 0.792 (S 1.000) TCA S 0.756 (S 1.000) TCA S 1.000 (S 1.000)
  25      1   TGC (C) TGC (C) TGT (C) TGC (C) TGC (C) TGC (C) TGC (C) TGT (C) TGC (C) TGC (C) TGT (C) TGT (C) :  TGC C 0.754 (C 0.998) TGC C 0.873 (C 1.000) TGC C 0.777 (C 1.000) TGC C 0.654 (C 1.000) TGC C 0.630 (C 1.000) TGC C 0.629 (C 1.000) TGC C 0.575 (C 1.000) TGC C 0.639 (C 1.000) TGC C 0.634 (C 1.000) TGC C 0.998 (C 1.000) TGC C 1.000 (C 1.000)
  26      1   AAG (K) AAG (K) AAG (K) AAG (K) AAG (K) AAG (K) AAG (K) AAA (K) AAG (K) AAG (K) AAG (K) AAG (K) :  AAG K 0.705 (K 0.988) AAG K 0.815 (K 0.998) AAG K 0.679 (K 1.000) AAG K 0.754 (K 0.999) AAG K 0.788 (K 0.999) AAG K 0.817 (K 1.000) AAG K 0.986 (K 1.000) AAG K 0.827 (K 1.000) AAG K 0.936 (K 1.000) AAG K 0.998 (K 1.000) AAG K 1.000 (K 1.000)
  27      1   CGG (R) ATG (M) AAA (K) AAG (K) AAG (K) CGC (R) AAG (K) ATG (M) AAG (K) ATG (M) CGT (R) AAG (K) :  ATG M 0.541 (M 0.541) ATG M 0.979 (M 0.979) ATG M 0.999 (M 0.999) AAG K 0.480 (K 0.557) AAG K 0.747 (K 0.957) AGG R 0.579 (R 0.731) CGC R 0.511 (R 1.000) AGG R 0.596 (R 0.719) AAG K 0.943 (K 0.975) AAG K 0.999 (K 1.000) AAG K 1.000 (K 1.000)
  28      1   CGC (R) AGA (R) AGA (R) CGC (R) CGC (R) CGC (R) CGC (R) CGG (R) CGA (R) AGG (R) CGT (R) CGC (R) :  CGG R 0.286 (R 0.995) AGG R 0.655 (R 1.000) AGG R 0.563 (R 1.000) CGA R 0.527 (R 1.000) CGA R 0.810 (R 1.000) CGC R 0.809 (R 1.000) CGC R 0.757 (R 1.000) CGC R 0.888 (R 1.000) CGC R 0.990 (R 1.000) CGC R 1.000 (R 1.000) CGC R 1.000 (R 1.000)
  29      1   AGT (S) GGA (G) GGA (G) AGT (S) AGT (S) AGC (S) AGT (S) GGG (G) GGA (G) GGT (G) AGT (S) AGT (S) :  GGT G 0.372 (G 0.968) GGT G 0.585 (G 0.999) GGA G 0.405 (G 1.000) GGT G 0.425 (G 0.945) GGA G 0.473 (G 0.998) AGT S 0.756 (S 0.993) AGT S 0.629 (S 1.000) AGT S 0.841 (S 0.999) AGT S 0.981 (S 1.000) AGT S 1.000 (S 1.000) AGT S 1.000 (S 1.000)
  30      1   GAG (E) GAA (E) GAG (E) GAA (E) GAA (E) GAG (E) GAA (E) GAA (E) GAA (E) GAA (E) GAG (E) GAG (E) :  GAG E 0.507 (E 0.986) GAA E 0.808 (E 0.999) GAA E 0.852 (E 1.000) GAG E 0.552 (E 0.999) GAG E 0.512 (E 0.999) GAG E 0.587 (E 1.000) GAG E 0.973 (E 1.000) GAG E 0.547 (E 0.999) GAA E 0.588 (E 1.000) GAA E 0.994 (E 1.000) GAA E 1.000 (E 1.000)
  31      1   ACC (T) GTG (V) ACC (T) ACA (T) ACA (T) ACC (T) ACA (T) GTG (V) ACG (T) GTA (V) ACC (T) ACA (T) :  GTC V 0.105 (V 0.269) GTA V 0.396 (V 0.944) GTG V 0.596 (V 0.996) ACC T 0.354 (T 0.982) ACG T 0.424 (T 0.998) ACA T 0.356 (T 1.000) ACC T 0.979 (T 1.000) ACA T 0.479 (T 1.000) ACA T 0.916 (T 1.000) ACA T 0.999 (T 1.000) ACA T 1.000 (T 1.000)
  32      1   CCC (P) GTT (V) AAA (K) GAG (E) GAG (E) AAC (N) GAT (D) CAG (Q) GTC (V) CGG (R) ACC (T) GAA (E) :  GAG E 0.285 (E 0.383) CAG Q 0.514 (Q 0.521) CAG Q 0.532 (Q 0.541) GAG E 0.348 (E 0.494) GAG E 0.352 (E 0.503) GAG E 0.245 (E 0.352) AAC N 0.891 (N 0.900) GAG E 0.278 (E 0.400) GAG E 0.381 (E 0.597) GAG E 0.468 (E 0.509) GAG E 1.000 (E 1.000)
  33      1   GCA (A) GCC (A) GCG (A) GCC (A) GCC (A) GCT (A) GCG (A) GCC (A) GCC (A) GCA (A) GCC (A) GCC (A) :  GCC A 0.317 (A 0.993) GCA A 0.517 (A 0.999) GCC A 0.680 (A 1.000) GCC A 0.374 (A 1.000) GCC A 0.419 (A 1.000) GCC A 0.415 (A 1.000) GCT A 0.540 (A 1.000) GCC A 0.439 (A 1.000) GCC A 0.592 (A 1.000) GCC A 0.536 (A 1.000) GCC A 1.000 (A 1.000)
  34      1   GAG (E) TCC (S) ATT (I) GAG (E) GAG (E) GAG (E) GAA (E) TCA (S) AAA (K) ATG (M) GAA (E) GAG (E) :  AAG K 0.292 (K 0.383) ACG T 0.395 (T 0.495) TCC S 0.371 (S 0.986) AAG K 0.465 (K 0.714) AAA K 0.531 (K 0.871) GAG E 0.637 (E 0.967) GAG E 0.586 (E 1.000) GAG E 0.641 (E 0.988) GAG E 0.647 (E 0.999) GAA E 0.516 (E 1.000) GAG E 1.000 (E 1.000)
  35      1   GCT (A) GCC (A) ACC (T) GCC (A) GCC (A) ACC (T) GCA (A) GCC (A) ACC (T) ACT (T) ACC (T) GCC (A) :  ACC T 0.357 (T 0.834) ACT T 0.422 (T 0.794) GCC A 0.721 (A 0.960) ACC T 0.535 (T 0.892) ACC T 0.664 (T 0.989) ACC T 0.579 (T 0.815) ACC T 0.985 (T 1.000) GCC A 0.518 (A 0.783) GCC A 0.680 (A 0.994) GCC A 0.580 (A 1.000) GCC A 1.000 (A 1.000)
  36      1   GAG (E) ACG (T) TTT (F) TTT (F) TTT (F) TTC (F) TTT (F) ACC (T) TTT (F) TCT (S) TTC (F) TTC (F) :  TTT F 0.249 (S 0.467) TCT S 0.583 (S 0.896) ACC T 0.438 (T 0.980) TTT F 0.602 (F 0.993) TTT F 0.801 (F 1.000) TTC F 0.545 (F 1.000) TTC F 0.988 (F 1.000) TTC F 0.529 (F 0.998) TTT F 0.598 (F 1.000) TTT F 0.998 (F 1.000) TTT F 1.000 (F 1.000)
  37      1   GGG (G) GTG (V) GTA (V) ACT (T) ACT (T) ACC (T) ACT (T) GTG (V) ACG (T) GTC (V) ACG (T) ACC (T) :  GTC V 0.137 (V 0.333) GTC V 0.498 (V 0.925) GTG V 0.572 (V 0.996) ACC T 0.280 (T 0.688) ACG T 0.335 (T 0.676) ACC T 0.409 (T 0.953) ACC T 0.553 (T 1.000) ACC T 0.405 (T 0.955) ACT T 0.509 (T 0.999) ACT T 0.997 (T 1.000) ACT T 1.000 (T 1.000)
  38      1   GAG (E) GAC (D) GAA (E) GAA (E) GAA (E) GAG (E) GAA (E) GAC (D) GAG (E) AGC (S) GAG (E) GAC (D) :  GAC D 0.318 (E 0.453) GAC D 0.747 (D 0.825) GAC D 0.858 (D 0.988) GAG E 0.597 (E 0.974) GAG E 0.630 (E 0.995) GAG E 0.577 (E 0.995) GAG E 0.973 (E 1.000) GAG E 0.513 (E 0.993) GAA E 0.688 (E 0.971) GAA E 0.996 (E 1.000) GAA E 1.000 (E 1.000)
  39      3   TGG (W) TGG (W) TGG (W) TGG (W) TGG (W) TGG (W) TGG (W) TGG (W) TGG (W) TGG (W) TGG (W) TGG (W) :  TGG W 0.999 (W 0.999) TGG W 1.000 (W 1.000) TGG W 1.000 (W 1.000) TGG W 1.000 (W 1.000) TGG W 1.000 (W 1.000) TGG W 1.000 (W 1.000) TGG W 1.000 (W 1.000) TGG W 1.000 (W 1.000) TGG W 1.000 (W 1.000) TGG W 1.000 (W 1.000) TGG W 1.000 (W 1.000)
  40      1   TTC (F) TGG (W) TTC (F) TTC (F) TTC (F) ACC (T) TTC (F) TGG (W) TTT (F) TAC (Y) ACC (T) TAC (Y) :  TTC F 0.431 (F 0.519) TGC C 0.599 (C 0.625) TGG W 0.990 (W 0.990) TTC F 0.780 (F 0.981) TTC F 0.603 (F 0.999) TTC F 0.903 (F 0.978) ACC T 0.991 (T 0.996) TTC F 0.919 (F 0.991) TTC F 0.967 (F 0.985) TTC F 1.000 (F 1.000) TTC F 1.000 (F 1.000)
  41      1   TTC (F) TTC (F) TTC (F) TTC (F) TTC (F) TTC (F) TTC (F) TTC (F) TTT (F) TTC (F) TTC (F) TTC (F) :  TTC F 0.782 (F 0.994) TTC F 0.943 (F 1.000) TTC F 0.968 (F 1.000) TTC F 0.722 (F 1.000) TTC F 0.559 (F 1.000) TTC F 0.865 (F 1.000) TTC F 0.994 (F 1.000) TTC F 0.884 (F 1.000) TTC F 0.969 (F 1.000) TTC F 0.999 (F 1.000) TTC F 1.000 (F 1.000)
  42      1   CGG (R) ATG (M) AGG (R) AAA (K) AAA (K) CGC (R) AAA (K) ATG (M) AAA (K) AAA (K) CGC (R) AAG (K) :  AGG R 0.321 (R 0.430) AAG K 0.332 (K 0.533) ATG M 0.978 (M 0.978) AGG R 0.552 (R 0.732) AGG R 0.518 (R 0.710) AGG R 0.545 (R 0.854) CGC R 0.989 (R 1.000) AGG R 0.561 (R 0.837) AAG K 0.585 (K 0.983) AAA K 0.994 (K 1.000) AAA K 1.000 (K 1.000)
  43      1   GCT (A) GCC (A) GCC (A) GAA (E) GAA (E) CAG (Q) GAA (E) GCC (A) GGA (G) GCT (A) CAG (Q) CAA (Q) :  GCG A 0.261 (A 0.830) GCT A 0.526 (A 0.994) GCC A 0.700 (A 1.000) GCG A 0.336 (A 0.654) GCG A 0.222 (A 0.656) GAG E 0.589 (E 0.839) CAG Q 0.997 (Q 0.999) GAG E 0.491 (E 0.847) GAA E 0.801 (E 0.943) GAA E 0.997 (E 1.000) GAA E 1.000 (E 1.000)
  44      1   GAG (E) AAA (K) AAA (K) GAA (E) GAA (E) AAG (K) GAG (E) AAA (K) GAC (D) GCA (A) AAG (K) CAG (Q) :  AAG K 0.294 (K 0.570) AAA K 0.469 (K 0.601) AAA K 0.877 (K 0.991) AAG K 0.352 (K 0.540) AAG K 0.300 (K 0.505) AAG K 0.415 (K 0.512) AAG K 0.986 (K 0.999) GAG E 0.549 (E 0.707) GAG E 0.686 (E 0.824) GAG E 0.722 (E 0.999) GAA E 1.000 (E 1.000)
  45      1   GGA (G) GGC (G) GCG (A) GGG (G) GGG (G) GGC (G) GGC (G) GGG (G) ACA (T) GAG (E) GGG (G) GGG (G) :  GGG G 0.450 (G 0.914) GGG G 0.712 (G 0.935) GGG G 0.587 (G 0.999) GGG G 0.435 (G 0.905) GCG A 0.378 (A 0.895) GGG G 0.523 (G 0.999) GGC G 0.474 (G 1.000) GGG G 0.551 (G 1.000) GGG G 0.711 (G 1.000) GGG G 0.648 (G 1.000) GGG G 1.000 (G 1.000)
  46      1   GCC (A) GAG (E) GAC (D) ACC (T) ACC (T) ACT (T) ACC (T) GAG (E) ATG (M) GAT (D) ACA (T) ATG (M) :  GAG E 0.228 (E 0.309) GAG E 0.532 (E 0.711) GAG E 0.838 (E 0.984) AAG K 0.203 (T 0.305) ATG M 0.215 (K 0.232) ACG T 0.440 (T 0.947) ACT T 0.486 (T 1.000) ACG T 0.440 (T 0.952) ACG T 0.500 (T 0.981) ACC T 0.994 (T 1.000) ACC T 1.000 (T 1.000)
  47      1   CCC (P) AGT (S) GAT (D) ACC (T) ACC (T) GAG (E) AAC (N) AGC (S) GAG (E) GCA (A) GAG (E) GAA (E) :  GAG E 0.184 (G 0.291) GGC G 0.230 (G 0.506) AGC S 0.643 (S 0.973) GAG E 0.472 (E 0.695) GAG E 0.501 (E 0.712) GAG E 0.501 (E 0.735) GAG E 0.974 (E 0.999) GAG E 0.434 (E 0.666) GAA E 0.300 (E 0.592) AAC N 0.980 (N 0.981) ACC T 1.000 (T 1.000)
  48      1   GAA (E) GAA (E) GCA (A) GAA (E) GAA (E) GAG (E) GAG (E) GAG (E) AAA (K) AAC (N) GAA (E) GAG (E) :  GAG E 0.560 (E 0.910) GAG E 0.537 (E 0.881) GAG E 0.515 (E 0.993) GAG E 0.562 (E 0.968) GAG E 0.469 (E 0.910) GAG E 0.607 (E 0.999) GAG E 0.574 (E 1.000) GAG E 0.625 (E 0.999) GAG E 0.702 (E 1.000) GAG E 0.631 (E 1.000) GAA E 1.000 (E 1.000)
  49      1   TTC (F) TTC (F) TTC (F) CTG (L) TTG (L) TTT (F) ATG (M) TTT (F) TTT (F) TTC (F) TTT (F) TTT (F) :  TTC F 0.573 (F 0.995) TTC F 0.791 (F 1.000) TTC F 0.680 (F 1.000) TTT F 0.707 (F 1.000) TTT F 0.690 (F 1.000) TTT F 0.837 (F 1.000) TTT F 0.996 (F 1.000) TTT F 0.821 (F 0.999) TTT F 0.828 (F 0.974) TTG L 0.938 (L 0.943) TTG L 1.000 (L 1.000)
  50      1   ACC (T) ACA (T) AGA (R) GTC (V) GTC (V) GTC (V) GTC (V) AGC (S) GAC (D) TCT (S) GTC (V) GAC (D) :  ACC T 0.155 (T 0.322) ACT T 0.346 (T 0.683) ACC T 0.544 (T 0.950) GTC V 0.152 (V 0.297) GAC D 0.192 (D 0.237) GTC V 0.359 (V 0.625) GTC V 0.946 (V 0.998) GTC V 0.371 (V 0.624) GTC V 0.626 (V 0.742) GTC V 0.993 (V 0.998) GTC V 1.000 (V 1.000)
  51      1   AAG (K) CAC (H) GTG (V) AAG (K) AAG (K) AAG (K) AAG (K) CAC (H) CTG (L) CAT (H) AAG (K) CAT (H) :  CAC H 0.248 (H 0.466) CAT H 0.591 (H 0.971) CAC H 0.865 (H 0.999) CAG Q 0.450 (Q 0.482) CTG L 0.454 (L 0.615) AAG K 0.708 (K 0.811) AAG K 0.988 (K 1.000) AAG K 0.705 (K 0.824) AAG K 0.727 (K 0.801) AAG K 0.997 (K 0.999) AAG K 1.000 (K 1.000)
  52      1   ATC (I) ATC (I) ATA (I) ATT (I) ATT (I) ATC (I) ATT (I) ATC (I) ATA (I) TTC (F) ATC (I) ATC (I) :  ATC I 0.554 (I 0.971) ATC I 0.852 (I 0.964) ATC I 0.888 (I 0.998) ATC I 0.410 (I 0.999) ATA I 0.632 (I 0.999) ATC I 0.504 (I 1.000) ATC I 0.974 (I 1.000) ATC I 0.471 (I 1.000) ATT I 0.568 (I 1.000) ATT I 0.996 (I 1.000) ATT I 1.000 (I 1.000)
  53      1   CTT (L) TAC (Y) TAT (Y) CTT (L) CTT (L) CTG (L) CTT (L) TAT (Y) CTT (L) TAC (Y) CTA (L) CTC (L) :  TAC Y 0.240 (Y 0.324) TAC Y 0.832 (Y 0.960) TAC Y 0.720 (Y 0.999) CTT L 0.371 (L 0.672) CTT L 0.451 (L 0.665) CTT L 0.571 (L 0.997) CTG L 0.495 (L 1.000) CTT L 0.631 (L 0.999) CTT L 0.706 (L 1.000) CTT L 0.999 (L 1.000) CTT L 1.000 (L 1.000)
  54      1   CAC (H) ACT (T) TAC (Y) CGC (R) CGC (R) CGC (R) CGC (R) AGT (S) ATG (M) AGA (R) CGC (R) CAC (H) :  AGC S 0.361 (S 0.572) AGT S 0.437 (S 0.673) AGT S 0.844 (S 0.934) AGC S 0.422 (S 0.457) AGC S 0.184 (R 0.251) CGC R 0.910 (R 0.944) CGC R 0.999 (R 1.000) CGC R 0.910 (R 0.927) CGC R 0.924 (R 0.926) CGC R 1.000 (R 1.000) CGC R 1.000 (R 1.000)
  55      1   TAC (Y) TAT (Y) TAC (Y) TAT (Y) TAT (Y) TAT (Y) TAT (Y) TAT (Y) TAC (Y) TAC (Y) TAT (Y) TAC (Y) :  TAC Y 0.574 (Y 0.995) TAC Y 0.597 (Y 1.000) TAT Y 0.868 (Y 1.000) TAC Y 0.515 (Y 1.000) TAC Y 0.730 (Y 1.000) TAT Y 0.711 (Y 1.000) TAT Y 0.993 (Y 1.000) TAT Y 0.703 (Y 1.000) TAT Y 0.733 (Y 1.000) TAT Y 0.998 (Y 1.000) TAT Y 1.000 (Y 1.000)
  56      1   ACC (T) GCA (A) CAG (Q) GAT (D) GAT (D) GAG (E) GAT (D) ATT (I) CAG (Q) AAA (K) GAG (E) GAT (D) :  GAG E 0.270 (E 0.439) AAA K 0.429 (K 0.541) ATA I 0.160 (T 0.231) GAG E 0.484 (E 0.595) CAG Q 0.917 (Q 0.971) GAG E 0.661 (E 0.851) GAG E 0.976 (E 0.999) GAG E 0.381 (E 0.503) GAT D 0.799 (D 0.982) GAT D 0.996 (D 1.000) GAT D 1.000 (D 1.000)
  57      1   GCA (A) --- (-) --- (-) TTC (F) TTC (F) AAT (N) GTC (V) --- (-) --- (-) --- (-) AAT (N) GTT (V) :  GAC D 0.152 (V 0.290) GAC D 0.129 (V 0.264) GAC D 0.117 (V 0.248) GAC D 0.189 (V 0.326) GAC D 0.163 (V 0.302) GAC D 0.231 (V 0.356) AAT N 0.966 (N 0.999) GTC V 0.333 (V 0.566) GTC V 0.633 (V 0.984) GTC V 0.988 (V 0.993) TTC F 1.000 (F 1.000)
  58      1   GAG (E) GAA (E) AAA (K) TAT (Y) TAT (Y) GAG (E) TAT (Y) GAT (D) TAT (Y) GAC (D) GAG (E) GAG (E) :  GAC D 0.359 (D 0.537) GAC D 0.488 (D 0.657) GAC D 0.329 (D 0.625) GAG E 0.333 (E 0.511) GAG E 0.192 (E 0.313) GAG E 0.528 (E 0.749) GAG E 0.975 (E 0.999) GAG E 0.521 (E 0.744) GAG E 0.486 (E 0.639) TAT Y 0.996 (Y 0.998) TAT Y 1.000 (Y 1.000)
  59      1   GAG (E) ATG (M) GAT (D) GAT (D) GAT (D) GTG (V) GAT (D) ATG (M) CCG (P) GCA (A) GTG (V) ACT (T) :  GCG A 0.217 (A 0.588) GCG A 0.253 (A 0.521) ATG M 0.961 (M 0.961) GCG A 0.247 (A 0.677) GCG A 0.320 (A 0.742) GCG A 0.207 (A 0.592) GTG V 0.940 (V 0.998) GCT A 0.183 (A 0.581) GCT A 0.437 (A 0.595) GAT D 0.993 (D 0.999) GAT D 1.000 (D 1.000)
  60      1   GGC (G) ACA (T) GCC (A) AAG (K) AAG (K) TTG (L) AAG (K) ACG (T) CAG (Q) GCA (A) CTG (L) AAA (K) :  ACG T 0.168 (T 0.351) ACA T 0.393 (T 0.587) ACA T 0.598 (T 0.991) AAG K 0.227 (K 0.273) GAG E 0.287 (E 0.338) AAG K 0.307 (K 0.342) TTG L 0.517 (L 0.992) AAG K 0.383 (K 0.441) AAG K 0.790 (K 0.987) AAG K 0.996 (K 1.000) AAG K 1.000 (K 1.000)
  61      1   GCC (A) GCC (A) CCA (P) CTC (L) CTC (L) CAG (Q) CTC (L) GGC (G) CTG (L) GAA (E) CAG (Q) CTC (L) :  GCG A 0.098 (A 0.230) GCA A 0.179 (A 0.482) GCC A 0.461 (A 0.614) CCG P 0.257 (L 0.537) CCG P 0.282 (L 0.550) CTG L 0.283 (L 0.581) CAG Q 0.997 (Q 0.999) CTC L 0.356 (L 0.632) CTC L 0.934 (L 0.995) CTC L 0.999 (L 1.000) CTC L 1.000 (L 1.000)
  62      1   TGG (W) AGC (S) GAT (D) TCT (S) TCT (S) CTG (L) GTT (V) ATG (M) AGC (S) GAA (E) CTG (L) AGA (R) :  AGG R 0.177 (R 0.261) AGG R 0.170 (R 0.250) AGG R 0.297 (R 0.337) AGG R 0.205 (G 0.301) AGC S 0.335 (S 0.379) AGG R 0.281 (R 0.404) CTG L 0.987 (L 0.999) AGG R 0.288 (R 0.410) AGG R 0.238 (R 0.401) GTT V 0.780 (V 0.794) TCT S 1.000 (S 1.000)
  63      1   GTG (V) ATA (I) ATC (I) ATA (I) ATA (I) GAG (E) ATA (I) GTT (V) GTC (V) ACC (T) GAG (E) ATA (I) :  ATC I 0.441 (I 0.786) ATC I 0.658 (I 0.872) ATC I 0.385 (I 0.887) ATC I 0.355 (I 0.717) ATC I 0.462 (I 0.703) ATA I 0.371 (I 0.638) GAG E 0.969 (E 0.995) ATA I 0.430 (I 0.666) ATA I 0.930 (I 0.996) ATA I 0.999 (I 1.000) ATA I 1.000 (I 1.000)
  64      1   GCC (A) ACA (T) AAG (K) TAC (Y) TAC (Y) GAG (E) TAT (Y) AAT (N) GTA (V) ATT (I) GAA (E) TTG (L) :  ATC I 0.152 (I 0.289) ATT I 0.325 (I 0.528) AAT N 0.180 (T 0.391) GTC V 0.169 (V 0.461) GTG V 0.226 (V 0.487) GTG V 0.186 (V 0.458) GAG E 0.619 (E 0.997) GAC D 0.220 (V 0.458) TAC Y 0.262 (Y 0.348) TAC Y 0.618 (Y 0.998) TAC Y 1.000 (Y 1.000)
  65      1   CCG (P) GAC (D) GAT (D) GAT (D) GAT (D) GAT (D) GAT (D) GAC (D) GAT (D) GAT (D) GAT (D) GAC (D) :  GAC D 0.571 (D 0.979) GAT D 0.610 (D 0.997) GAC D 0.749 (D 0.999) GAC D 0.538 (D 0.998) GAT D 0.526 (D 0.998) GAC D 0.499 (D 0.998) GAT D 0.967 (D 1.000) GAC D 0.525 (D 0.992) GAT D 0.591 (D 1.000) GAT D 0.994 (D 1.000) GAT D 1.000 (D 1.000)
  66      1   GGC (G) GAG (E) GAG (E) CCT (P) CCT (P) GAG (E) CCT (P) GAA (E) GAC (D) GCA (A) GAG (E) CCT (P) :  GAG E 0.494 (E 0.870) GAA E 0.620 (E 0.912) GAA E 0.509 (E 0.997) GAG E 0.565 (E 0.846) GAG E 0.539 (E 0.809) GAG E 0.603 (E 0.775) GAG E 0.977 (E 0.999) GAG E 0.266 (A 0.465) CCT P 0.947 (P 0.997) CCT P 1.000 (P 1.000) CCT P 1.000 (P 1.000)
  67      1   CCT (P) CGC (R) CGC (R) CGC (R) CGC (R) CGC (R) CGC (R) CGC (R) CGC (R) CGT (R) CGC (R) CGC (R) :  CGC R 0.719 (R 0.999) CGC R 0.563 (R 1.000) CGC R 0.939 (R 1.000) CGC R 0.950 (R 1.000) CGC R 0.975 (R 1.000) CGC R 0.981 (R 1.000) CGC R 0.999 (R 1.000) CGC R 0.978 (R 0.999) CGC R 0.997 (R 1.000) CGC R 1.000 (R 1.000) CGC R 1.000 (R 1.000)
  68      1   TTC (F) TTT (F) TAC (Y) TTT (F) TTT (F) TTC (F) TTT (F) TTC (F) TTT (F) TTC (F) TTT (F) TTT (F) :  TTC F 0.579 (F 0.995) TTC F 0.756 (F 1.000) TTC F 0.590 (F 1.000) TTT F 0.648 (F 1.000) TTT F 0.613 (F 0.993) TTT F 0.769 (F 1.000) TTT F 0.606 (F 1.000) TTT F 0.810 (F 1.000) TTT F 0.971 (F 1.000) TTT F 1.000 (F 1.000) TTT F 1.000 (F 1.000)
  69      1   GAA (E) GAA (E) TCT (S) GAA (E) GAA (E) GAG (E) GAA (E) CTG (L) ACA (T) TAT (Y) GAG (E) GAA (E) :  GAG E 0.454 (E 0.709) GAG E 0.446 (E 0.699) GAG E 0.546 (E 0.842) GAG E 0.484 (E 0.735) ACG T 0.207 (T 0.453) GAG E 0.562 (E 0.991) GAG E 0.973 (E 1.000) GAA E 0.528 (E 0.997) GAA E 0.852 (E 1.000) GAA E 0.997 (E 1.000) GAA E 1.000 (E 1.000)
  70      1   GGG (G) GAC (D) GGC (G) GAT (D) GAT (D) GGC (G) GAT (D) GAC (D) GGG (G) GGC (G) GGC (G) GAC (D) :  GGC G 0.489 (G 0.876) GGC G 0.708 (G 0.792) GAC D 0.852 (D 0.954) GGC G 0.510 (G 0.986) GGC G 0.396 (G 0.999) GGC G 0.651 (G 0.981) GGC G 0.984 (G 1.000) GGC G 0.622 (G 0.934) GAC D 0.537 (D 0.976) GAT D 0.992 (D 1.000) GAT D 1.000 (D 1.000)
  71      1   CTG (L) CGC (R) CGC (R) CTA (L) CTA (L) CGC (R) CTA (L) CGC (R) CGG (R) CGC (R) CGA (R) CTG (L) :  CGC R 0.826 (R 0.998) CGC R 0.988 (R 1.000) CGC R 0.996 (R 1.000) CGC R 0.721 (R 1.000) CGC R 0.669 (R 1.000) CGC R 0.603 (R 0.974) CGC R 0.638 (R 1.000) CTC L 0.454 (L 0.901) CTA L 0.579 (L 1.000) CTA L 0.999 (L 1.000) CTA L 1.000 (L 1.000)
  72      1   CTG (L) CTG (L) CTC (L) GTG (V) GTG (V) GTG (V) GTG (V) CTC (L) CTG (L) TTG (L) GTG (V) GTT (V) :  TTG L 0.378 (L 0.978) TTG L 0.519 (L 0.998) CTG L 0.753 (L 1.000) CTG L 0.417 (L 0.965) CTG L 0.525 (L 0.997) GTG V 0.317 (V 0.577) GTG V 0.953 (V 0.998) GTG V 0.304 (V 0.588) GTG V 0.609 (V 0.992) GTG V 0.991 (V 1.000) GTG V 1.000 (V 1.000)
  73      1   TTC (F) GCC (A) TTG (L) ATG (M) ATG (M) GTG (V) GAG (E) AAC (N) AAA (K) GGA (G) GTG (V) GCC (A) :  GTC V 0.185 (V 0.499) GGA G 0.133 (G 0.325) GAC D 0.342 (D 0.371) GTG V 0.390 (V 0.815) ATG M 0.316 (V 0.405) GTG V 0.409 (V 0.956) GTG V 0.946 (V 1.000) GTG V 0.374 (V 0.952) GTG V 0.425 (V 0.856) GTG V 0.802 (V 0.805) ATG M 1.000 (M 1.000)
  74      3   TGG (W) TGG (W) TGG (W) TGG (W) TGG (W) TGG (W) TGG (W) TGG (W) TGG (W) TGG (W) TGG (W) TGG (W) :  TGG W 0.999 (W 0.999) TGG W 1.000 (W 1.000) TGG W 1.000 (W 1.000) TGG W 1.000 (W 1.000) TGG W 1.000 (W 1.000) TGG W 1.000 (W 1.000) TGG W 1.000 (W 1.000) TGG W 1.000 (W 1.000) TGG W 1.000 (W 1.000) TGG W 1.000 (W 1.000) TGG W 1.000 (W 1.000)
  75      1   AAT (N) AAT (N) AGC (S) AAT (N) AAT (N) AAT (N) AAT (N) ATG (M) AAT (N) AAC (N) AAC (N) GAA (E) :  AAC N 0.623 (N 0.971) AAC N 0.719 (N 0.976) AAT N 0.469 (N 0.924) AAC N 0.534 (N 0.996) AAC N 0.546 (N 0.977) AAT N 0.561 (N 0.999) AAT N 0.606 (N 1.000) AAT N 0.583 (N 0.996) AAT N 0.680 (N 0.965) AAT N 0.997 (N 1.000) AAT N 1.000 (N 1.000)
  76      1   GGC (G) GGC (G) GGG (G) GGT (G) GGT (G) GGC (G) GGT (G) GGC (G) GGG (G) GGC (G) GGT (G) GGC (G) :  GGC G 0.476 (G 0.993) GGC G 0.837 (G 0.999) GGC G 0.898 (G 1.000) GGC G 0.319 (G 1.000) GGG G 0.545 (G 1.000) GGT G 0.429 (G 1.000) GGC G 0.496 (G 1.000) GGT G 0.464 (G 1.000) GGT G 0.615 (G 1.000) GGT G 0.998 (G 1.000) GGT G 1.000 (G 1.000)
  77      1   TCC (S) AGT (S) AGC (S) ACC (T) ACC (T) AGC (S) ACC (T) AGC (S) AGC (S) AGT (S) AGT (S) ACT (T) :  AGT S 0.568 (S 0.995) AGT S 0.895 (S 1.000) AGT S 0.820 (S 1.000) AGC S 0.705 (S 0.999) AGC S 0.840 (S 1.000) AGC S 0.716 (S 0.960) AGC S 0.625 (S 1.000) ACC T 0.588 (T 0.790) ACC T 0.705 (T 0.997) ACC T 0.996 (T 1.000) ACC T 1.000 (T 1.000)
  78      1   CGC (R) AAA (K) AAC (N) AAG (K) AAG (K) CGG (R) AAG (K) AAG (K) AGT (S) AAC (N) CGG (R) AAA (K) :  AAG K 0.330 (K 0.474) AAG K 0.450 (K 0.743) AAG K 0.497 (K 0.987) AGG R 0.443 (R 0.530) AGT S 0.357 (S 0.693) AGG R 0.661 (R 0.864) CGG R 0.994 (R 1.000) AGG R 0.656 (R 0.854) AAG K 0.816 (K 0.980) AAG K 0.997 (K 1.000) AAG K 1.000 (K 1.000)
  79      1   GGC (G) AAA (K) CAC (H) AAC (N) AAC (N) GGC (G) ATC (I) AAC (N) CAC (H) AAC (N) GGC (G) CAC (H) :  AAC N 0.464 (N 0.590) AAC N 0.823 (N 0.948) AAC N 0.761 (N 0.924) CAC H 0.528 (H 0.559) CAC H 0.925 (H 0.977) CAC H 0.378 (H 0.388) GGC G 0.990 (G 0.996) CAC H 0.377 (H 0.387) CAC H 0.457 (H 0.461) AAC N 0.912 (N 0.913) AAC N 1.000 (N 1.000)
  80      1   ACT (T) ACA (T) ACG (T) ATT (I) ATT (I) ACC (T) ATT (I) ACG (T) TCC (S) ACC (T) ACC (T) ACT (T) :  ACC T 0.441 (T 0.993) ACC T 0.573 (T 1.000) ACA T 0.413 (T 1.000) ACC T 0.464 (T 0.998) ACC T 0.543 (T 0.973) ACC T 0.424 (T 1.000) ACC T 0.980 (T 1.000) ACT T 0.520 (T 0.998) ACT T 0.845 (T 0.969) ATT I 0.996 (I 0.998) ATT I 1.000 (I 1.000)
  81      1   CGG (R) GAC (D) GAA (E) GCA (A) GCA (A) AAA (K) GCA (A) TTC (F) GAA (E) AAG (K) AAG (K) GCA (A) :  GAG E 0.503 (E 0.761) GAG E 0.543 (E 0.640) GAC D 0.662 (D 0.736) GAG E 0.510 (E 0.925) GAA E 0.554 (E 0.990) GAG E 0.472 (E 0.854) AAA K 0.512 (K 0.998) GAG E 0.359 (E 0.708) GCA A 0.850 (A 0.990) GCA A 0.999 (A 1.000) GCA A 1.000 (A 1.000)
  82      1   GAC (D) GAC (D) GAC (D) GAT (D) GAT (D) GAC (D) GAT (D) GAC (D) GAC (D) GAT (D) GAC (D) GAT (D) :  GAC D 0.584 (D 0.979) GAT D 0.608 (D 0.997) GAC D 0.750 (D 0.999) GAC D 0.615 (D 0.998) GAC D 0.691 (D 0.998) GAC D 0.555 (D 0.999) GAC D 0.966 (D 1.000) GAT D 0.518 (D 0.999) GAT D 0.825 (D 1.000) GAT D 0.996 (D 1.000) GAT D 1.000 (D 1.000)
  83      1   ATT (I) GTG (V) CTA (L) TTG (L) TTG (L) CTG (L) TTG (L) CTG (L) TTG (L) TTG (L) CTG (L) TTG (L) :  TTG L 0.655 (L 0.994) TTG L 0.812 (L 0.997) TTG L 0.516 (L 0.977) TTG L 0.638 (L 1.000) TTG L 0.555 (L 1.000) TTG L 0.647 (L 1.000) CTG L 0.983 (L 1.000) TTG L 0.695 (L 0.998) TTG L 0.942 (L 1.000) TTG L 0.999 (L 1.000) TTG L 1.000 (L 1.000)
  84      1   CAG (Q) CAG (Q) CAG (Q) CAG (Q) CAG (Q) CAG (Q) CAG (Q) CAG (Q) CAG (Q) CAA (Q) CAG (Q) CAG (Q) :  CAG Q 0.670 (Q 0.997) CAA Q 0.526 (Q 1.000) CAG Q 0.896 (Q 1.000) CAG Q 0.904 (Q 1.000) CAG Q 0.941 (Q 1.000) CAG Q 0.963 (Q 1.000) CAG Q 0.998 (Q 1.000) CAG Q 0.967 (Q 1.000) CAG Q 0.992 (Q 1.000) CAG Q 1.000 (Q 1.000) CAG Q 1.000 (Q 1.000)
  85      1   GAC (D) GAC (D) GAC (D) GAT (D) GAT (D) GAT (D) GAT (D) GAC (D) GAC (D) GAT (D) GAC (D) GAG (E) :  GAC D 0.582 (D 0.979) GAT D 0.608 (D 0.997) GAC D 0.750 (D 0.999) GAC D 0.603 (D 0.998) GAC D 0.687 (D 0.998) GAC D 0.513 (D 0.998) GAT D 0.573 (D 1.000) GAT D 0.512 (D 0.994) GAT D 0.673 (D 0.968) GAT D 0.995 (D 1.000) GAT D 1.000 (D 1.000)
  86      1   CTG (L) GGC (G) GTG (V) GTC (V) GTC (V) CTG (L) GTC (V) GGC (G) ATG (M) GGA (G) CTG (L) CTT (L) :  GGC G 0.149 (G 0.438) GGA G 0.478 (G 0.982) GGC G 0.757 (G 0.999) GTG V 0.290 (V 0.666) GTG V 0.373 (V 0.639) CTG L 0.435 (L 0.927) CTG L 0.988 (L 1.000) CTG L 0.345 (L 0.933) CTC L 0.485 (L 0.914) GTC V 0.982 (V 0.995) GTC V 1.000 (V 1.000)
  87      1   TCC (S) TCA (S) TCG (S) TCC (S) TCC (S) TCT (S) TCC (S) TCC (S) TCT (S) TCC (S) TCC (S) TCC (S) :  TCC S 0.573 (S 0.997) TCC S 0.801 (S 1.000) TCC S 0.651 (S 1.000) TCC S 0.470 (S 1.000) TCT S 0.473 (S 1.000) TCC S 0.629 (S 1.000) TCT S 0.508 (S 1.000) TCC S 0.715 (S 1.000) TCC S 0.950 (S 1.000) TCC S 1.000 (S 1.000) TCC S 1.000 (S 1.000)
  88      1   GTC (V) ATT (I) ATA (I) ATT (I) ATT (I) ATC (I) ATT (I) ATC (I) GTC (V) ATC (I) ATC (I) ATT (I) :  ATC I 0.553 (I 0.987) ATC I 0.718 (I 0.998) ATC I 0.538 (I 1.000) ATC I 0.517 (I 0.996) ATC I 0.547 (I 0.968) ATC I 0.484 (I 0.999) ATC I 0.974 (I 1.000) ATT I 0.498 (I 0.997) ATT I 0.875 (I 1.000) ATT I 0.998 (I 1.000) ATT I 1.000 (I 1.000)
  89      1   CGT (R) TAC (Y) CAG (Q) TTC (F) TTC (F) TTC (F) TTC (F) TAC (Y) GTC (V) TAC (Y) TTC (F) TTG (L) :  TAC Y 0.468 (Y 0.539) TAC Y 0.934 (Y 0.980) TAC Y 0.962 (Y 0.999) TTC F 0.741 (F 0.822) TTC F 0.240 (V 0.374) TTC F 0.888 (F 0.969) TTC F 0.995 (F 1.000) TTC F 0.870 (F 0.957) TTC F 0.903 (F 0.962) TTC F 0.999 (F 1.000) TTC F 1.000 (F 1.000)
  90      1   CTG (L) ATC (I) ATC (I) ATC (I) ATC (I) ATC (I) ATC (I) ATC (I) ATC (I) ATT (I) ATC (I) CTG (L) :  ATC I 0.484 (I 0.989) ATT I 0.603 (I 0.999) ATC I 0.749 (I 1.000) ATC I 0.612 (I 0.998) ATC I 0.669 (I 0.999) ATC I 0.704 (I 0.979) ATC I 0.979 (I 1.000) ATC I 0.613 (I 0.849) ATC I 0.705 (I 0.828) ATC I 0.996 (I 0.999) ATC I 1.000 (I 1.000)
  91      1   TCG (S) CTC (L) ACG (T) CTG (L) CTG (L) ACC (T) CTG (L) CTC (L) ACC (T) AAC (N) ACC (T) CTT (L) :  ACC T 0.287 (T 0.466) ATC I 0.530 (I 0.560) CTC L 0.964 (L 0.982) ACC T 0.447 (T 0.862) ACC T 0.513 (T 0.989) ACC T 0.362 (T 0.824) ACC T 0.981 (T 1.000) ACG T 0.187 (T 0.418) CTG L 0.596 (L 0.992) CTG L 0.998 (L 1.000) CTG L 1.000 (L 1.000)
  92      1   AAC (N) AAC (N) AAT (N) AAC (N) AAC (N) AAT (N) AAC (N) AAT (N) AAC (N) ACA (T) AAC (N) AAT (N) :  AAC N 0.609 (N 0.943) AAC N 0.644 (N 0.923) AAC N 0.622 (N 0.997) AAC N 0.595 (N 0.998) AAC N 0.622 (N 0.999) AAC N 0.559 (N 1.000) AAT N 0.579 (N 1.000) AAC N 0.577 (N 0.999) AAC N 0.622 (N 1.000) AAC N 0.993 (N 1.000) AAC N 1.000 (N 1.000)
  93      1   GTG (V) GTC (V) GTC (V) GTG (V) GTG (V) GTC (V) GTG (V) GTA (V) GTG (V) GTG (V) GTC (V) GTG (V) :  GTG V 0.328 (V 0.988) GTG V 0.520 (V 0.998) GTC V 0.373 (V 1.000) GTC V 0.325 (V 0.999) GTG V 0.356 (V 0.999) GTG V 0.344 (V 1.000) GTC V 0.936 (V 1.000) GTG V 0.404 (V 1.000) GTG V 0.726 (V 1.000) GTG V 0.993 (V 1.000) GTG V 1.000 (V 1.000)
  94      1   GGG (G) ACC (T) ACC (T) ACT (T) ACT (T) ACC (T) ACT (T) ACC (T) ACC (T) ACC (T) ACC (T) ACC (T) :  ACC T 0.558 (T 0.993) ACC T 0.855 (T 0.999) ACC T 0.905 (T 1.000) ACC T 0.573 (T 1.000) ACC T 0.655 (T 1.000) ACC T 0.580 (T 1.000) ACC T 0.983 (T 1.000) ACC T 0.530 (T 0.997) ACT T 0.516 (T 1.000) ACT T 0.997 (T 1.000) ACT T 1.000 (T 1.000)
  95      1   CGG (R) TTC (F) GAG (E) GAA (E) GAA (E) TAC (Y) TTT (F) TTG (L) TAC (Y) TTC (F) TAC (Y) TTT (F) :  TTC F 0.596 (F 0.714) TTC F 0.928 (F 0.986) TTC F 0.909 (F 0.981) TAC Y 0.442 (Y 0.539) TAC Y 0.757 (Y 0.860) TAC Y 0.389 (Y 0.523) TAC Y 0.991 (Y 0.999) TTC F 0.387 (F 0.645) TTT F 0.854 (F 0.980) TTT F 0.925 (F 0.979) GAA E 1.000 (E 1.000)
  96      1   TCC (S) AAT (N) GAA (E) GAA (E) GAA (E) AAC (N) GAA (E) AAC (N) GAC (D) AAT (N) AAC (N) GAC (D) :  AAC N 0.398 (N 0.665) AAT N 0.731 (N 0.984) AAT N 0.641 (N 0.999) GAC D 0.493 (D 0.692) GAC D 0.657 (D 0.905) GAC D 0.532 (D 0.681) AAC N 0.983 (N 0.998) GAC D 0.589 (D 0.752) GAC D 0.704 (D 0.889) GAA E 0.993 (E 0.998) GAA E 1.000 (E 1.000)
  97      1   CAC (H) GAC (D) GAC (D) CAC (H) CAC (H) CAC (H) CAC (H) GAT (D) CAC (H) GAC (D) CAC (H) CAG (Q) :  CAC H 0.400 (D 0.481) GAC D 0.768 (D 0.947) GAC D 0.667 (D 0.997) CAC H 0.879 (H 0.942) CAC H 0.885 (H 0.939) CAC H 0.949 (H 0.999) CAC H 0.997 (H 1.000) CAC H 0.944 (H 0.999) CAC H 0.951 (H 0.990) CAC H 1.000 (H 1.000) CAC H 1.000 (H 1.000)
  98      1   GCC (A) ACC (T) GAA (E) AGA (R) AGA (R) TCG (S) AAA (K) ACA (T) GCG (A) ACG (T) TCT (S) GAG (E) :  ACG T 0.284 (T 0.572) ACG T 0.632 (T 0.981) ACC T 0.357 (T 1.000) GCG A 0.462 (A 0.844) GCG A 0.583 (A 0.947) GCG A 0.539 (A 0.840) TCG S 0.706 (S 0.999) GCG A 0.530 (A 0.812) GAG E 0.472 (E 0.798) AAA K 0.986 (K 0.992) AGA R 1.000 (R 1.000)
  99      1   GGG (G) GGC (G) GGA (G) GGG (G) GGG (G) GGC (G) GGG (G) GGC (G) GGG (G) GGG (G) GGC (G) GGA (G) :  GGG G 0.413 (G 0.994) GGG G 0.574 (G 1.000) GGC G 0.752 (G 1.000) GGG G 0.412 (G 1.000) GGG G 0.472 (G 1.000) GGG G 0.380 (G 1.000) GGC G 0.977 (G 1.000) GGG G 0.429 (G 1.000) GGG G 0.574 (G 1.000) GGG G 0.996 (G 1.000) GGG G 1.000 (G 1.000)
 100      1   CTC (L) ACC (T) GAA (E) GAG (E) GAG (E) GAC (D) GAG (E) ACC (T) ACC (T) ACC (T) GAC (D) GAT (D) :  ACC T 0.319 (T 0.495) ACC T 0.861 (T 0.969) ACC T 0.914 (T 0.999) GAC D 0.222 (D 0.290) GAC D 0.191 (A 0.281) GAC D 0.630 (D 0.838) GAC D 0.970 (D 0.999) GAC D 0.591 (D 0.835) GAC D 0.414 (D 0.812) GAG E 0.992 (E 0.997) GAG E 1.000 (E 1.000)
 101      1   TAC (Y) TTT (F) TAC (Y) TAC (Y) TAC (Y) TAC (Y) TAC (Y) TAC (Y) TAC (Y) TAC (Y) TAC (Y) TAT (Y) :  TAC Y 0.754 (Y 0.991) TAC Y 0.838 (Y 0.994) TAC Y 0.672 (Y 0.965) TAC Y 0.788 (Y 1.000) TAC Y 0.843 (Y 1.000) TAC Y 0.788 (Y 1.000) TAC Y 0.991 (Y 1.000) TAC Y 0.757 (Y 1.000) TAC Y 0.711 (Y 1.000) TAC Y 0.996 (Y 1.000) TAC Y 1.000 (Y 1.000)
 102      1   GTC (V) CGA (R) ATG (M) ATC (I) ATC (I) GAG (E) ATG (M) CGC (R) ATG (M) ATG (M) GAA (E) ATC (I) :  ATG M 0.782 (M 0.782) ATG M 0.637 (M 0.637) CGA R 0.412 (R 0.999) ATG M 0.974 (M 0.974) ATG M 0.998 (M 0.998) ATG M 0.842 (M 0.842) GAG E 0.741 (E 0.996) ATG M 0.814 (M 0.814) ATG M 0.776 (M 0.776) ATG M 0.808 (M 0.808) ATC I 1.000 (I 1.000)
 103      1   TGC (C) TGC (C) TGT (C) TGC (C) TGC (C) TGC (C) TGC (C) TGC (C) TGC (C) TGC (C) TGT (C) TGC (C) :  TGC C 0.899 (C 0.997) TGC C 0.986 (C 1.000) TGC C 0.994 (C 1.000) TGC C 0.865 (C 1.000) TGC C 0.791 (C 1.000) TGC C 0.897 (C 1.000) TGC C 0.746 (C 1.000) TGC C 0.927 (C 1.000) TGC C 0.990 (C 1.000) TGC C 1.000 (C 1.000) TGC C 1.000 (C 1.000)
 104      1   CGC (R) TTC (F) AAG (K) AGT (S) AGT (S) CAC (H) AGT (S) TAC (Y) CGC (R) ATG (M) CAC (H) AGT (S) :  CGC R 0.182 (R 0.294) TTC F 0.285 (L 0.325) TTC F 0.848 (F 0.873) CGC R 0.674 (R 0.872) CGC R 0.613 (R 0.899) CGC R 0.743 (R 0.871) CAC H 0.996 (H 0.998) CGC R 0.691 (R 0.873) AGT S 0.880 (S 0.997) AGT S 0.999 (S 1.000) AGT S 1.000 (S 1.000)
 105      1   CTG (L) TTC (F) GTC (V) GTC (V) GTC (V) GTC (V) GTC (V) TTT (F) GTC (V) TTC (F) GTC (V) GTC (V) :  TTC F 0.402 (F 0.490) TTC F 0.873 (F 0.985) TTC F 0.738 (F 1.000) GTC V 0.470 (V 0.977) GTC V 0.450 (V 0.994) GTC V 0.468 (V 0.995) GTC V 0.939 (V 1.000) GTC V 0.475 (V 0.993) GTC V 0.731 (V 1.000) GTC V 0.992 (V 1.000) GTC V 1.000 (V 1.000)
 106      1   CGC (R) GAC (D) AAC (N) AAC (N) AAC (N) TAC (Y) AAT (N) GAC (D) AAC (N) AAT (N) TAC (Y) AAC (N) :  AAC N 0.534 (N 0.872) AAT N 0.457 (N 0.805) GAC D 0.749 (D 0.937) AAC N 0.705 (N 0.978) AAC N 0.754 (N 0.995) AAC N 0.758 (N 0.942) TAC Y 0.993 (Y 0.999) AAC N 0.746 (N 0.947) AAC N 0.713 (N 0.998) AAC N 0.522 (N 1.000) AAC N 1.000 (N 1.000)
 107      1   CGG (R) AGA (R) CGA (R) CGC (R) CGC (R) CGC (R) CGC (R) CGA (R) CGC (R) CGC (R) CGT (R) CGC (R) :  CGC R 0.776 (R 0.999) CGC R 0.751 (R 1.000) CGA R 0.928 (R 1.000) CGC R 0.871 (R 1.000) CGC R 0.831 (R 1.000) CGC R 0.922 (R 1.000) CGC R 0.803 (R 1.000) CGC R 0.933 (R 1.000) CGC R 0.993 (R 1.000) CGC R 1.000 (R 1.000) CGC R 1.000 (R 1.000)
 108      1   AAC (N) ATC (I) ACC (T) ACC (T) ACC (T) CTG (L) ACA (T) ACG (T) ACG (T) ACC (T) CTC (L) ACA (T) :  ACC T 0.470 (T 0.990) ACC T 0.773 (T 0.995) ACC T 0.709 (T 0.976) ACC T 0.369 (T 0.997) ACG T 0.420 (T 1.000) ACC T 0.389 (T 0.974) CTC L 0.502 (L 0.999) ACC T 0.360 (T 0.983) ACA T 0.751 (T 1.000) ACA T 0.787 (T 1.000) ACC T 1.000 (T 1.000)
 109      1   CTC (L) CTC (L) CTC (L) CTC (L) CTC (L) CTC (L) CTC (L) CTC (L) CTT (L) CTT (L) CTC (L) CTC (L) :  CTT L 0.458 (L 0.997) CTT L 0.635 (L 1.000) CTC L 0.846 (L 1.000) CTC L 0.586 (L 1.000) CTT L 0.484 (L 1.000) CTC L 0.846 (L 1.000) CTC L 0.995 (L 1.000) CTC L 0.875 (L 1.000) CTC L 0.975 (L 1.000) CTC L 1.000 (L 1.000) CTC L 1.000 (L 1.000)
 110      1   ACC (T) ATC (I) GAG (E) CAT (H) CAT (H) TTC (F) CAT (H) ACC (T) ATC (I) GTG (V) TTC (F) CTT (L) :  ATC I 0.435 (I 0.742) ATC I 0.540 (I 0.751) ATC I 0.841 (I 0.945) ATC I 0.469 (I 0.753) ATC I 0.500 (I 0.741) ATC I 0.363 (I 0.591) TTC F 0.993 (F 0.999) ATC I 0.279 (I 0.566) CTT L 0.870 (L 0.952) CAT H 0.999 (H 0.999) CAT H 1.000 (H 1.000)
 111      1   TTT (F) TTC (F) TTT (F) TAT (Y) TAT (Y) TTC (F) TAT (Y) TTT (F) TTT (F) TAT (Y) TTT (F) TTT (F) :  TTT F 0.744 (F 0.989) TTT F 0.830 (F 0.984) TTT F 0.704 (F 1.000) TTT F 0.876 (F 1.000) TTT F 0.907 (F 1.000) TTT F 0.888 (F 1.000) TTT F 0.657 (F 1.000) TTT F 0.906 (F 1.000) TTT F 0.957 (F 0.985) TAT Y 0.998 (Y 0.999) TAT Y 1.000 (Y 1.000)
 112      1   GAG (E) CCC (P) GAG (E) GCC (A) GCC (A) GAA (E) GCC (A) AAC (N) GAT (D) CCC (P) GAT (D) GCA (A) :  CCC P 0.183 (A 0.277) CCC P 0.754 (P 0.770) CCC P 0.765 (P 0.770) GAC D 0.360 (D 0.510) GAC D 0.357 (D 0.611) GAC D 0.309 (D 0.439) GAA E 0.420 (E 0.504) GAC D 0.285 (E 0.375) GCC A 0.529 (A 0.992) GCC A 0.993 (A 1.000) GCC A 1.000 (A 1.000)
 113      1   GGC (G) AAC (N) AAC (N) AAT (N) AAT (N) AAC (N) AAT (N) TAC (Y) AGC (S) AAC (N) AAT (N) AAT (N) :  AAC N 0.683 (N 0.970) AAC N 0.862 (N 0.986) AAC N 0.888 (N 0.958) AAC N 0.640 (N 0.986) AAC N 0.726 (N 0.918) AAT N 0.507 (N 0.996) AAC N 0.537 (N 1.000) AAT N 0.557 (N 0.993) AAT N 0.883 (N 1.000) AAT N 0.998 (N 1.000) AAT N 1.000 (N 1.000)
 114      1   --- (-) --- (-) --- (-) GAA (E) GAG (E) --- (-) GAT (D) --- (-) --- (-) --- (-) --- (-) GAC (D) :  GAC D 0.335 (D 0.503) GAC D 0.270 (D 0.405) GAC D 0.235 (D 0.352) GAC D 0.427 (D 0.652) GAC D 0.364 (D 0.549) GAC D 0.490 (D 0.787) GAC D 0.387 (D 0.586) GAC D 0.504 (D 0.840) GAT D 0.508 (D 0.981) GAT D 0.883 (D 0.979) GAG E 1.000 (E 1.000)
 115      1   TAC (Y) TAT (Y) CAC (H) TTC (F) TTC (F) TAC (Y) TTC (F) TAC (Y) CAC (H) TAC (Y) TAT (Y) CAT (H) :  TAC Y 0.733 (Y 0.949) TAC Y 0.820 (Y 0.997) TAC Y 0.619 (Y 1.000) TAC Y 0.764 (Y 0.909) CAC H 0.862 (H 0.923) TAC Y 0.742 (Y 0.986) TAC Y 0.612 (Y 1.000) TAC Y 0.742 (Y 0.985) TAC Y 0.745 (Y 0.956) TTC F 0.996 (F 0.998) TTC F 1.000 (F 1.000)
 116      1   ACC (T) GAG (E) TAC (Y) TCC (S) TCC (S) GAG (E) TCC (S) GAG (E) GAC (D) AAG (K) GAG (E) ACA (T) :  GAG E 0.427 (E 0.610) GAG E 0.715 (E 0.808) GAG E 0.877 (E 0.988) GAG E 0.292 (E 0.415) GAC D 0.627 (D 0.805) GAG E 0.290 (E 0.369) GAG E 0.976 (E 0.998) ACG T 0.242 (T 0.574) ACC T 0.476 (T 0.764) TCC S 0.997 (S 0.999) TCC S 1.000 (S 1.000)
 117      1   TAC (Y) TAC (Y) TAT (Y) TAC (Y) TAC (Y) CAC (H) TAC (Y) TTC (F) TAC (Y) TTT (F) CAC (H) CAC (H) :  TAC Y 0.433 (Y 0.687) TTT F 0.297 (F 0.551) TTC F 0.483 (F 0.546) TAC Y 0.752 (Y 0.990) TAC Y 0.694 (Y 0.999) TAC Y 0.826 (Y 0.921) CAC H 0.996 (H 0.999) TAC Y 0.837 (Y 0.926) TAC Y 0.894 (Y 0.915) TAC Y 0.999 (Y 1.000) TAC Y 1.000 (Y 1.000)
 118      1   AGC (S) CAC (H) AAC (N) AAC (N) AAC (N) AAC (N) AAC (N) CGC (R) AAC (N) GAA (E) AAC (N) AAT (N) :  AAC N 0.423 (N 0.557) CAC H 0.400 (H 0.427) CAC H 0.953 (H 0.966) AAC N 0.731 (N 0.985) AAC N 0.762 (N 0.996) AAC N 0.741 (N 0.998) AAC N 0.980 (N 1.000) AAC N 0.724 (N 0.995) AAC N 0.690 (N 1.000) AAC N 0.994 (N 1.000) AAC N 1.000 (N 1.000)
 119      1   CTG (L) ACC (T) ATC (I) ATA (I) ATA (I) ACC (T) ATC (I) ACC (T) ACC (T) ACC (T) ACC (T) GTC (V) :  ACC T 0.552 (T 0.905) ACC T 0.862 (T 0.994) ACC T 0.909 (T 1.000) ACC T 0.591 (T 0.837) ACC T 0.631 (T 0.826) ACC T 0.613 (T 0.755) ACC T 0.988 (T 0.999) ATC I 0.622 (I 0.756) ATC I 0.808 (I 0.965) ATC I 0.759 (I 1.000) ATA I 1.000 (I 1.000)
 120      1   GCC (A) AAC (N) AAC (N) ATG (M) ATG (M) AGC (S) ATG (M) AAC (N) AAC (N) AGC (S) AGC (S) ATG (M) :  AAC N 0.555 (N 0.741) AAC N 0.694 (N 0.757) AAC N 0.903 (N 0.985) AAC N 0.594 (N 0.751) AAC N 0.764 (N 0.957) AGC S 0.323 (S 0.345) AGC S 0.996 (S 0.999) ATC I 0.258 (I 0.312) ATG M 0.976 (M 0.976) ATG M 1.000 (M 1.000) ATG M 1.000 (M 1.000)
 121      1   CGC (R) GCC (A) GTC (V) GTC (V) GTC (V) GTC (V) GTC (V) ATC (I) GTC (V) ATC (I) GTC (V) GTC (V) :  GTC V 0.314 (V 0.692) ATC I 0.479 (I 0.548) ATC I 0.489 (I 0.527) GTC V 0.425 (V 0.984) GTC V 0.437 (V 0.996) GTC V 0.500 (V 0.996) GTC V 0.940 (V 1.000) GTC V 0.540 (V 0.991) GTC V 0.746 (V 0.999) GTC V 0.992 (V 1.000) GTC V 1.000 (V 1.000)
 122      1   AAT (N) ACA (T) AGC (S) AAC (N) AAC (N) GTC (V) AAC (N) AAC (N) ACC (T) AAC (N) GTC (V) AAC (N) :  AAC N 0.643 (N 0.868) AAC N 0.793 (N 0.914) AAC N 0.753 (N 0.858) AAC N 0.691 (N 0.848) AAC N 0.409 (N 0.475) AAC N 0.788 (N 0.915) GTC V 0.964 (V 0.991) AAC N 0.826 (N 0.977) AAC N 0.927 (N 0.999) AAC N 0.998 (N 1.000) AAC N 1.000 (N 1.000)
 123      1   AAG (K) AAG (K) AAG (K) AAG (K) AAG (K) AAG (K) AAA (K) AAG (K) AAA (K) AAA (K) AAG (K) AAG (K) :  AAG K 0.521 (K 0.990) AAA K 0.640 (K 0.999) AAG K 0.791 (K 1.000) AAG K 0.563 (K 0.999) AAA K 0.509 (K 0.999) AAG K 0.673 (K 1.000) AAG K 0.983 (K 1.000) AAG K 0.667 (K 1.000) AAG K 0.674 (K 1.000) AAG K 0.520 (K 1.000) AAG K 1.000 (K 1.000)
 124      1   AGC (S) TTC (F) TTT (F) ACC (T) ACC (T) AAG (K) ACC (T) ACC (T) TTC (F) TCC (S) AAG (K) ACC (T) :  TCC S 0.506 (S 0.638) TCC S 0.701 (S 0.729) TCC S 0.681 (S 0.692) TCC S 0.477 (S 0.560) TTC F 0.770 (F 0.959) ACC T 0.542 (T 0.767) AAG K 0.984 (K 0.997) ACC T 0.633 (T 0.817) ACC T 0.931 (T 0.996) ACC T 0.999 (T 1.000) ACC T 1.000 (T 1.000)
 125      1   GTG (V) ATC (I) GTC (V) ATC (I) ATC (I) ATC (I) ATC (I) ATC (I) ATT (I) TTC (F) ATC (I) GTC (V) :  ATC I 0.599 (I 0.962) ATC I 0.852 (I 0.958) ATC I 0.889 (I 0.998) ATC I 0.585 (I 0.992) ATC I 0.503 (I 0.979) ATC I 0.719 (I 0.991) ATC I 0.979 (I 1.000) ATC I 0.729 (I 0.965) ATC I 0.877 (I 0.956) ATC I 0.998 (I 1.000) ATC I 1.000 (I 1.000)
 126      1   AAG (K) ACC (T) CAG (Q) CAC (H) CAC (H) CAC (H) CAC (H) ACC (T) GAT (D) ATT (I) CAC (H) CAC (H) :  AAC N 0.290 (N 0.374) ACC T 0.285 (T 0.460) ACC T 0.857 (T 0.979) CAC H 0.737 (H 0.855) CAC H 0.596 (H 0.801) CAC H 0.931 (H 0.986) CAC H 0.997 (H 1.000) CAC H 0.937 (H 0.985) CAC H 0.987 (H 1.000) CAC H 1.000 (H 1.000) CAC H 1.000 (H 1.000)
 127      1   CTG (L) ATC (I) GTC (V) CTG (L) CTG (L) ATT (I) CTT (L) CTT (L) GTG (V) TTA (L) CTG (L) ATT (I) :  CTA L 0.213 (L 0.939) CTA L 0.372 (L 0.953) CTC L 0.393 (L 0.928) CTT L 0.352 (L 0.929) GTC V 0.294 (V 0.883) CTT L 0.708 (L 0.994) CTT L 0.745 (L 0.981) CTT L 0.749 (L 0.996) CTT L 0.899 (L 0.993) CTT L 0.913 (L 1.000) CTG L 1.000 (L 1.000)
 128      1   GCC (A) AGC (S) ACG (T) TCT (S) TCT (S) GAG (E) GAT (D) AAT (N) ACA (T) AAC (N) GAG (E) GAC (D) :  AAC N 0.557 (N 0.760) AAC N 0.784 (N 0.939) AAC N 0.697 (N 0.919) AAC N 0.502 (N 0.624) ACC T 0.411 (T 0.966) GAC D 0.514 (D 0.726) GAG E 0.974 (E 0.998) GAC D 0.515 (D 0.795) GAT D 0.523 (D 0.967) GAT D 0.960 (D 0.969) TCT S 1.000 (S 1.000)
 129      1   GTG (V) GTA (V) GTG (V) GTG (V) GTG (V) GTA (V) GTG (V) GTG (V) GTA (V) GTG (V) GTG (V) GTG (V) :  GTG V 0.336 (V 0.988) GTG V 0.565 (V 0.998) GTG V 0.418 (V 1.000) GTG V 0.329 (V 0.999) GTG V 0.316 (V 0.999) GTG V 0.393 (V 1.000) GTA V 0.516 (V 1.000) GTG V 0.436 (V 1.000) GTG V 0.734 (V 1.000) GTG V 0.993 (V 1.000) GTG V 1.000 (V 1.000)
 130      1   GTG (V) GTA (V) GTT (V) GTT (V) GTT (V) GTG (V) GTC (V) GTG (V) GTG (V) GTG (V) GTG (V) GTA (V) :  GTG V 0.334 (V 0.988) GTG V 0.565 (V 0.998) GTG V 0.418 (V 1.000) GTG V 0.322 (V 0.999) GTG V 0.354 (V 0.999) GTG V 0.334 (V 1.000) GTG V 0.943 (V 1.000) GTC V 0.320 (V 1.000) GTC V 0.359 (V 1.000) GTC V 0.550 (V 1.000) GTT V 1.000 (V 1.000)
 131      1   GAG (E) GGA (G) CCC (P) CAT (H) CAT (H) GAC (D) GAA (E) CCT (P) GAC (D) CCA (P) GAC (D) GAG (E) :  CCA P 0.165 (P 0.412) CCA P 0.557 (P 0.711) CCA P 0.460 (P 0.704) GAC D 0.238 (A 0.337) GAC D 0.304 (D 0.374) GAC D 0.397 (D 0.527) GAC D 0.968 (D 0.998) GAG E 0.433 (E 0.754) GAA E 0.497 (E 0.933) GAA E 0.832 (E 0.930) CAT H 1.000 (H 1.000)
 132      1   AGC (S) CAT (H) AAA (K) AAA (K) AAA (K) AAA (K) AAA (K) AAG (K) AAA (K) CAA (Q) AAG (K) AAA (K) :  AAA K 0.304 (K 0.559) CAA Q 0.538 (Q 0.742) CAG Q 0.428 (Q 0.708) AAA K 0.646 (K 0.992) AAA K 0.717 (K 0.999) AAA K 0.708 (K 0.999) AAA K 0.644 (K 1.000) AAA K 0.735 (K 0.995) AAA K 0.929 (K 1.000) AAA K 0.999 (K 1.000) AAA K 1.000 (K 1.000)
 133      1   GAG (E) GCA (A) GCC (A) GGC (G) GCC (A) GCC (A) GCC (A) GCG (A) GGG (G) AGG (R) GCC (A) GCA (A) :  GCG A 0.400 (A 0.943) GCG A 0.723 (A 0.925) GCG A 0.546 (A 0.998) GCG A 0.341 (A 0.980) GCG A 0.415 (A 0.943) GCC A 0.442 (A 0.998) GCC A 0.969 (A 1.000) GCC A 0.428 (A 0.997) GCC A 0.538 (A 1.000) GCC A 0.993 (A 1.000) GCC A 1.000 (A 1.000)
 134      1   CGC (R) ACC (T) AAT (N) AAT (N) AAT (N) AAC (N) AAT (N) ACT (T) AAT (N) AAA (K) AAC (N) AAC (N) :  AAC N 0.470 (N 0.736) AAC N 0.392 (N 0.567) ACC T 0.548 (T 0.984) AAC N 0.546 (N 0.991) AAT N 0.602 (N 0.998) AAC N 0.628 (N 0.998) AAC N 0.978 (N 1.000) AAC N 0.608 (N 0.993) AAT N 0.568 (N 1.000) AAT N 0.995 (N 1.000) AAT N 1.000 (N 1.000)
 135      1   CGG (R) CGA (R) CGG (R) CGG (R) CGG (R) AGA (R) CGG (R) CGC (R) AGA (R) AGG (R) AGA (R) CGG (R) :  AGG R 0.351 (R 0.997) AGG R 0.361 (R 0.999) CGA R 0.564 (R 1.000) CGG R 0.347 (R 1.000) AGG R 0.337 (R 1.000) CGG R 0.410 (R 1.000) AGA R 0.990 (R 1.000) CGG R 0.638 (R 1.000) CGG R 0.972 (R 1.000) CGG R 1.000 (R 1.000) CGG R 1.000 (R 1.000)
 136      1   GAC (D) GGC (G) GAC (D) GAT (D) GAT (D) GAC (D) GAT (D) GGC (G) GAT (D) GGA (G) GAT (D) GAC (D) :  GGC G 0.297 (G 0.544) GGC G 0.406 (G 0.985) GGC G 0.788 (G 0.999) GAC D 0.611 (D 0.975) GAC D 0.557 (D 0.995) GAC D 0.560 (D 0.999) GAC D 0.567 (D 1.000) GAC D 0.535 (D 0.999) GAT D 0.589 (D 1.000) GAT D 0.994 (D 1.000) GAT D 1.000 (D 1.000)
 137      1   CTG (L) ATG (M) GTC (V) ATG (M) ATG (M) ATG (M) ATG (M) ACG (T) GTC (V) CTG (L) ATG (M) ATG (M) :  ATG M 0.930 (M 0.930) ATG M 0.952 (M 0.952) ATG M 0.981 (M 0.981) ATG M 0.921 (M 0.921) GTG V 0.520 (V 0.913) ATG M 0.997 (M 0.997) ATG M 1.000 (M 1.000) ATG M 0.996 (M 0.996) ATG M 1.000 (M 1.000) ATG M 1.000 (M 1.000) ATG M 1.000 (M 1.000)
 138      1   GCG (A) GCG (A) GCT (A) GCA (A) GCA (A) GCA (A) GCA (A) GCG (A) GCC (A) GCC (A) GCA (A) GCA (A) :  GCC A 0.367 (A 0.992) GCC A 0.525 (A 0.999) GCG A 0.709 (A 1.000) GCC A 0.297 (A 1.000) GCC A 0.413 (A 1.000) GCA A 0.586 (A 1.000) GCA A 0.985 (A 1.000) GCA A 0.625 (A 1.000) GCA A 0.902 (A 1.000) GCA A 0.999 (A 1.000) GCA A 1.000 (A 1.000)
 139      1   AGC (S) TCC (S) TCC (S) TCT (S) TCT (S) TCC (S) TCT (S) TCC (S) TCT (S) TCC (S) TCC (S) TCC (S) :  TCC S 0.676 (S 0.997) TCC S 0.939 (S 1.000) TCC S 0.971 (S 1.000) TCC S 0.590 (S 1.000) TCC S 0.466 (S 1.000) TCC S 0.681 (S 1.000) TCC S 0.993 (S 1.000) TCC S 0.654 (S 0.998) TCC S 0.497 (S 1.000) TCT S 0.998 (S 1.000) TCT S 1.000 (S 1.000)
 140      1   ATC (I) ATC (I) ATA (I) ATT (I) ATT (I) ATC (I) ATT (I) ATC (I) ATC (I) ATC (I) ATC (I) ATT (I) :  ATC I 0.573 (I 0.988) ATC I 0.823 (I 0.998) ATC I 0.872 (I 1.000) ATC I 0.496 (I 0.999) ATC I 0.519 (I 0.999) ATC I 0.457 (I 1.000) ATC I 0.973 (I 1.000) ATT I 0.525 (I 1.000) ATT I 0.880 (I 1.000) ATT I 0.998 (I 1.000) ATT I 1.000 (I 1.000)
 141      1   GTG (V) TTG (L) GTG (V) GTC (V) GTC (V) GTG (V) GTC (V) CTG (L) GTG (V) TTG (L) GTG (V) GTG (V) :  TTG L 0.319 (L 0.508) TTG L 0.856 (L 0.984) TTG L 0.785 (L 1.000) GTG V 0.430 (V 0.982) GTG V 0.422 (V 0.996) GTG V 0.382 (V 0.999) GTG V 0.944 (V 1.000) GTG V 0.344 (V 0.999) GTC V 0.495 (V 1.000) GTC V 0.988 (V 1.000) GTC V 1.000 (V 1.000)
 142      1   TCG (S) TCT (S) TCG (S) TCC (S) TCC (S) TCT (S) TCC (S) TCG (S) TCA (S) TCC (S) TCA (S) TCT (S) :  TCC S 0.393 (S 0.998) TCC S 0.590 (S 1.000) TCT S 0.445 (S 1.000) TCA S 0.318 (S 1.000) TCA S 0.470 (S 1.000) TCT S 0.397 (S 1.000) TCT S 0.568 (S 1.000) TCT S 0.397 (S 1.000) TCC S 0.476 (S 1.000) TCC S 0.996 (S 1.000) TCC S 1.000 (S 1.000)
 143      1   GAG (E) GAG (E) GAG (E) GAA (E) GAA (E) GAG (E) GAA (E) GAG (E) GAG (E) GAG (E) GAG (E) GAG (E) :  GAG E 0.669 (E 0.983) GAG E 0.841 (E 0.997) GAG E 0.872 (E 0.999) GAG E 0.651 (E 0.999) GAG E 0.713 (E 0.999) GAG E 0.621 (E 1.000) GAG E 0.974 (E 1.000) GAG E 0.571 (E 0.999) GAA E 0.579 (E 1.000) GAA E 0.994 (E 1.000) GAA E 1.000 (E 1.000)
 144      1   GTG (V) GTG (V) ATT (I) ATC (I) ATC (I) ATC (I) ATC (I) GTG (V) ATC (I) CTG (L) ATC (I) ATC (I) :  ATC I 0.232 (V 0.419) GTG V 0.485 (V 0.711) GTG V 0.681 (V 0.979) ATC I 0.623 (I 0.980) ATC I 0.598 (I 0.997) ATC I 0.732 (I 0.996) ATC I 0.979 (I 1.000) ATC I 0.753 (I 0.993) ATC I 0.903 (I 1.000) ATC I 0.998 (I 1.000) ATC I 1.000 (I 1.000)
 145      1   CTG (L) ATG (M) ATG (M) ATG (M) ATG (M) ATG (M) ATG (M) ATG (M) ATG (M) ATG (M) ATG (M) ATG (M) :  ATG M 0.989 (M 0.989) ATG M 0.999 (M 0.999) ATG M 1.000 (M 1.000) ATG M 1.000 (M 1.000) ATG M 1.000 (M 1.000) ATG M 1.000 (M 1.000) ATG M 1.000 (M 1.000) ATG M 0.998 (M 0.998) ATG M 1.000 (M 1.000) ATG M 1.000 (M 1.000) ATG M 1.000 (M 1.000)
 146      2   ATG (M) ATG (M) ATG (M) ATG (M) ATG (M) ATG (M) ATG (M) ATG (M) ATG (M) ATG (M) ATG (M) ATG (M) :  ATG M 0.989 (M 0.989) ATG M 0.999 (M 0.999) ATG M 1.000 (M 1.000) ATG M 1.000 (M 1.000) ATG M 1.000 (M 1.000) ATG M 1.000 (M 1.000) ATG M 1.000 (M 1.000) ATG M 1.000 (M 1.000) ATG M 1.000 (M 1.000) ATG M 1.000 (M 1.000) ATG M 1.000 (M 1.000)
 147      1   TAC (Y) TAC (Y) TAT (Y) TAC (Y) TAC (Y) TAT (Y) TAC (Y) TAC (Y) TAC (Y) TAT (Y) TAC (Y) TAC (Y) :  TAC Y 0.500 (Y 0.996) TAT Y 0.661 (Y 1.000) TAC Y 0.815 (Y 1.000) TAC Y 0.582 (Y 1.000) TAC Y 0.596 (Y 1.000) TAC Y 0.656 (Y 1.000) TAT Y 0.548 (Y 1.000) TAC Y 0.730 (Y 1.000) TAC Y 0.936 (Y 1.000) TAC Y 0.999 (Y 1.000) TAC Y 1.000 (Y 1.000)
 148      1   GTC (V) GTG (V) GTC (V) GTC (V) GTC (V) GTG (V) GTC (V) GTG (V) GTC (V) GCG (A) GTG (V) GTT (V) :  GTG V 0.335 (V 0.960) GTG V 0.647 (V 0.945) GTG V 0.683 (V 0.996) GTC V 0.351 (V 0.998) GTC V 0.417 (V 0.999) GTC V 0.342 (V 1.000) GTG V 0.943 (V 1.000) GTC V 0.379 (V 1.000) GTC V 0.543 (V 1.000) GTC V 0.988 (V 1.000) GTC V 1.000 (V 1.000)
 149      1   CTG (L) TCC (S) CTC (L) CTC (L) CTC (L) CTC (L) CTC (L) TCG (S) CTC (L) TCC (S) CTC (L) CTT (L) :  TTC F 0.237 (L 0.321) TCC S 0.820 (S 0.968) TCC S 0.744 (S 1.000) CTC L 0.818 (L 0.986) CTC L 0.885 (L 0.999) CTC L 0.843 (L 1.000) CTC L 0.995 (L 1.000) CTC L 0.799 (L 1.000) CTC L 0.763 (L 1.000) CTC L 0.998 (L 1.000) CTC L 1.000 (L 1.000)
 150      1   ATC (I) ATT (I) ATT (I) ATC (I) ATC (I) ATT (I) ATT (I) ATC (I) ATC (I) ATC (I) ATT (I) ATT (I) :  ATC I 0.539 (I 0.988) ATC I 0.714 (I 0.998) ATC I 0.536 (I 1.000) ATC I 0.441 (I 0.999) ATC I 0.522 (I 0.999) ATT I 0.627 (I 1.000) ATT I 0.984 (I 1.000) ATT I 0.638 (I 1.000) ATT I 0.793 (I 1.000) ATT I 0.774 (I 1.000) ATC I 1.000 (I 1.000)
 151      1   GTG (V) ATC (I) GTG (V) GTT (V) GTT (V) GTG (V) GTT (V) ATT (I) GTG (V) ATC (I) GTG (V) GTC (V) :  ATC I 0.305 (V 0.494) ATC I 0.763 (I 0.963) ATC I 0.648 (I 0.999) GTC V 0.381 (V 0.983) GTG V 0.374 (V 0.997) GTC V 0.326 (V 0.999) GTG V 0.943 (V 1.000) GTC V 0.336 (V 0.999) GTT V 0.472 (V 1.000) GTT V 0.992 (V 1.000) GTT V 1.000 (V 1.000)
 152      1   CTG (L) GGG (G) GTC (V) GTC (V) GTC (V) GTG (V) GTC (V) GGA (G) GTG (V) GGG (G) GTG (V) GTC (V) :  GGG G 0.236 (G 0.491) GGG G 0.767 (G 0.983) GGG G 0.660 (G 1.000) GTG V 0.344 (V 0.985) GTG V 0.362 (V 0.997) GTC V 0.348 (V 0.999) GTG V 0.943 (V 1.000) GTC V 0.400 (V 0.997) GTC V 0.713 (V 1.000) GTC V 0.991 (V 1.000) GTC V 1.000 (V 1.000)
 153      1   CTC (L) CTG (L) TTG (L) CTG (L) CTG (L) TTG (L) CTG (L) CTG (L) CTC (L) CTG (L) TTG (L) CTG (L) :  CTG L 0.532 (L 0.996) CTG L 0.896 (L 1.000) CTG L 0.941 (L 1.000) CTG L 0.556 (L 1.000) CTG L 0.499 (L 1.000) CTG L 0.638 (L 1.000) TTG L 0.984 (L 1.000) CTG L 0.722 (L 1.000) CTG L 0.939 (L 1.000) CTG L 0.999 (L 1.000) CTG L 1.000 (L 1.000)
 154      1   ACC (T) CAG (Q) ACA (T) ACC (T) ACC (T) ACC (T) ACC (T) CAG (Q) ACC (T) CAG (Q) ACC (T) ACT (T) :  AAG K 0.266 (K 0.314) CAG Q 0.963 (Q 0.977) CAG Q 0.990 (Q 1.000) ACG T 0.395 (T 0.989) ACC T 0.411 (T 0.999) ACC T 0.549 (T 1.000) ACC T 0.982 (T 1.000) ACC T 0.553 (T 1.000) ACC T 0.627 (T 1.000) ACC T 0.995 (T 1.000) ACC T 1.000 (T 1.000)
 155      1   CTT (L) TTG (L) ATA (I) ATC (I) ATC (I) ATA (I) ATC (I) CTC (L) ATA (I) TTG (L) ATA (I) ATT (I) :  TTA L 0.182 (L 0.540) TTG L 0.703 (L 0.974) TTG L 0.572 (L 0.996) ATA I 0.624 (I 0.977) ATA I 0.754 (I 0.997) ATA I 0.526 (I 0.996) ATA I 0.991 (I 1.000) ATC I 0.404 (I 0.995) ATC I 0.589 (I 1.000) ATC I 0.993 (I 1.000) ATC I 1.000 (I 1.000)
 156      3   TGG (W) TGG (W) TGG (W) TGG (W) TGG (W) TGG (W) TGG (W) TGG (W) TGG (W) TGG (W) TGG (W) TGG (W) :  TGG W 0.999 (W 0.999) TGG W 1.000 (W 1.000) TGG W 1.000 (W 1.000) TGG W 1.000 (W 1.000) TGG W 1.000 (W 1.000) TGG W 1.000 (W 1.000) TGG W 1.000 (W 1.000) TGG W 1.000 (W 1.000) TGG W 1.000 (W 1.000) TGG W 1.000 (W 1.000) TGG W 1.000 (W 1.000)
 157      1   CTG (L) CTG (L) CTG (L) CTG (L) CTG (L) CTC (L) CTG (L) CTG (L) CTG (L) CTG (L) CTT (L) CTG (L) :  CTG L 0.549 (L 0.997) CTG L 0.900 (L 1.000) CTG L 0.942 (L 1.000) CTG L 0.611 (L 1.000) CTG L 0.698 (L 1.000) CTG L 0.592 (L 1.000) CTC L 0.532 (L 1.000) CTG L 0.663 (L 1.000) CTG L 0.933 (L 1.000) CTG L 0.999 (L 1.000) CTG L 1.000 (L 1.000)
 158      1   GCG (A) GTG (V) GTG (V) GTA (V) GTA (V) GTG (V) GTA (V) TTG (L) GTG (V) GTG (V) GTG (V) GTG (V) :  GTG V 0.346 (V 0.976) GTG V 0.650 (V 0.978) GTG V 0.746 (V 0.935) GTG V 0.346 (V 0.999) GTG V 0.398 (V 0.999) GTG V 0.378 (V 0.999) GTG V 0.944 (V 1.000) GTG V 0.358 (V 0.996) GTA V 0.476 (V 1.000) GTA V 0.993 (V 1.000) GTA V 1.000 (V 1.000)
 159      1   GCC (A) GTG (V) GCA (A) GCG (A) GCG (A) GCA (A) GCG (A) GTG (V) GTC (V) GTT (V) GCA (A) GCG (A) :  GTC V 0.220 (V 0.605) GTT V 0.406 (V 0.975) GTG V 0.570 (V 0.998) GCG A 0.260 (A 0.784) GCC A 0.314 (A 0.765) GCG A 0.415 (A 0.996) GCA A 0.980 (A 1.000) GCG A 0.498 (A 0.999) GCG A 0.846 (A 1.000) GCG A 0.997 (A 1.000) GCG A 1.000 (A 1.000)
 160      1   GAA (E) GAG (E) GAG (E) GAG (E) GAG (E) GAG (E) GAG (E) GAG (E) GAA (E) GAG (E) GAG (E) GAG (E) :  GAG E 0.665 (E 0.983) GAG E 0.840 (E 0.997) GAG E 0.872 (E 0.999) GAG E 0.629 (E 0.999) GAG E 0.540 (E 0.999) GAG E 0.728 (E 1.000) GAG E 0.976 (E 1.000) GAG E 0.745 (E 0.999) GAG E 0.894 (E 1.000) GAG E 0.997 (E 1.000) GAG E 1.000 (E 1.000)
 161      2   ATG (M) ATG (M) ATG (M) ATG (M) ATG (M) ATG (M) ATG (M) ATG (M) ATG (M) ATG (M) ATG (M) ATG (M) :  ATG M 0.989 (M 0.989) ATG M 0.999 (M 0.999) ATG M 1.000 (M 1.000) ATG M 1.000 (M 1.000) ATG M 1.000 (M 1.000) ATG M 1.000 (M 1.000) ATG M 1.000 (M 1.000) ATG M 1.000 (M 1.000) ATG M 1.000 (M 1.000) ATG M 1.000 (M 1.000) ATG M 1.000 (M 1.000)
 162      1   CTG (L) GTT (V) GTA (V) ATC (I) ATC (I) ATT (I) ATC (I) GTC (V) ATC (I) ATT (I) GTG (V) GTA (V) :  ATC I 0.290 (I 0.612) ATT I 0.375 (I 0.584) GTT V 0.426 (V 0.964) ATC I 0.356 (I 0.653) ATC I 0.414 (I 0.655) ATC I 0.353 (I 0.652) ATT I 0.457 (I 0.627) ATC I 0.382 (I 0.646) ATC I 0.484 (I 0.655) ATC I 0.994 (I 0.998) ATC I 1.000 (I 1.000)
 163      1   TAC (Y) TAC (Y) TAC (Y) TAT (Y) TAT (Y) TAC (Y) TAT (Y) TAC (Y) TAC (Y) TAC (Y) TAC (Y) TAC (Y) :  TAC Y 0.778 (Y 0.994) TAC Y 0.933 (Y 0.999) TAC Y 0.958 (Y 1.000) TAC Y 0.752 (Y 1.000) TAC Y 0.828 (Y 1.000) TAC Y 0.690 (Y 1.000) TAC Y 0.989 (Y 1.000) TAC Y 0.620 (Y 1.000) TAT Y 0.552 (Y 1.000) TAT Y 0.997 (Y 1.000) TAT Y 1.000 (Y 1.000)
 164      1   TGC (C) TGC (C) TGT (C) TGC (C) TGC (C) TGC (C) TGC (C) TGC (C) TGC (C) TGC (C) TGC (C) TGC (C) :  TGC C 0.923 (C 0.997) TGC C 0.989 (C 1.000) TGC C 0.995 (C 1.000) TGC C 0.921 (C 1.000) TGC C 0.833 (C 1.000) TGC C 0.975 (C 1.000) TGC C 0.999 (C 1.000) TGC C 0.979 (C 1.000) TGC C 0.996 (C 1.000) TGC C 1.000 (C 1.000) TGC C 1.000 (C 1.000)
 165      1   TAT (Y) TAC (Y) TAC (Y) TAC (Y) TAC (Y) TAC (Y) TAC (Y) TAC (Y) TAT (Y) TAC (Y) TAC (Y) TAC (Y) :  TAC Y 0.754 (Y 0.994) TAC Y 0.929 (Y 0.999) TAC Y 0.957 (Y 1.000) TAC Y 0.682 (Y 1.000) TAC Y 0.535 (Y 1.000) TAC Y 0.815 (Y 1.000) TAC Y 0.992 (Y 1.000) TAC Y 0.828 (Y 1.000) TAC Y 0.954 (Y 1.000) TAC Y 0.999 (Y 1.000) TAC Y 1.000 (Y 1.000)
 166      1   AGG (R) AGG (R) AGG (R) AAG (K) AAG (K) AAG (K) AAG (K) AGG (R) CGG (R) AGG (R) AAG (K) AAG (K) :  AGG R 0.855 (R 0.980) AGG R 0.974 (R 0.999) AGG R 0.985 (R 1.000) AGG R 0.881 (R 0.970) AGG R 0.780 (R 0.999) AAG K 0.557 (K 0.605) AAG K 0.989 (K 0.999) AAG K 0.561 (K 0.618) AAG K 0.949 (K 0.988) AAG K 0.999 (K 1.000) AAG K 1.000 (K 1.000)
 167      1   AAG (K) AAG (K) AAG (K) AAG (K) AAG (K) AAG (K) AAG (K) AAG (K) AAG (K) AAG (K) AAG (K) AAG (K) :  AAG K 0.729 (K 0.987) AAG K 0.893 (K 0.998) AAG K 0.921 (K 1.000) AAG K 0.761 (K 0.999) AAG K 0.790 (K 0.999) AAG K 0.819 (K 1.000) AAG K 0.986 (K 1.000) AAG K 0.829 (K 1.000) AAG K 0.936 (K 1.000) AAG K 0.998 (K 1.000) AAG K 1.000 (K 1.000)
 168      1   GTG (V) ATT (I) ATA (I) ATC (I) ATC (I) ATC (I) ATC (I) ATA (I) ATT (I) ATT (I) ATT (I) ATT (I) :  ATT I 0.414 (I 0.991) ATT I 0.736 (I 0.999) ATT I 0.613 (I 1.000) ATC I 0.420 (I 0.999) ATT I 0.423 (I 0.999) ATC I 0.514 (I 0.999) ATC I 0.548 (I 1.000) ATC I 0.547 (I 0.997) ATC I 0.612 (I 1.000) ATC I 0.993 (I 1.000) ATC I 1.000 (I 1.000)
 169      1   GCG (A) GCA (A) GCG (A) GCC (A) GCC (A) GCT (A) GCT (A) GCA (A) GCC (A) TCG (S) GCT (A) GCT (A) :  GCG A 0.366 (A 0.981) GCG A 0.643 (A 0.978) GCA A 0.728 (A 1.000) GCC A 0.325 (A 0.999) GCC A 0.406 (A 1.000) GCT A 0.519 (A 1.000) GCT A 0.981 (A 1.000) GCT A 0.541 (A 1.000) GCT A 0.760 (A 1.000) GCT A 0.768 (A 1.000) GCC A 1.000 (A 1.000)
 170      1   GCC (A) GCA (A) GCA (A) GCA (A) GCA (A) GCC (A) GCA (A) GCC (A) GCA (A) GCA (A) GCT (A) GCG (A) :  GCA A 0.347 (A 0.994) GCA A 0.722 (A 1.000) GCA A 0.611 (A 1.000) GCA A 0.365 (A 1.000) GCA A 0.495 (A 1.000) GCA A 0.323 (A 1.000) GCC A 0.535 (A 1.000) GCA A 0.365 (A 1.000) GCA A 0.563 (A 1.000) GCA A 0.997 (A 1.000) GCA A 1.000 (A 1.000)
 171      1   GCC (A) GCC (A) GCG (A) GCG (A) GCG (A) GCC (A) GCG (A) GCA (A) GCC (A) GCA (A) GCT (A) GCA (A) :  GCA A 0.294 (A 0.993) GCA A 0.673 (A 1.000) GCA A 0.507 (A 1.000) GCC A 0.322 (A 1.000) GCC A 0.398 (A 1.000) GCG A 0.316 (A 1.000) GCC A 0.536 (A 1.000) GCG A 0.367 (A 1.000) GCG A 0.553 (A 1.000) GCG A 0.994 (A 1.000) GCG A 1.000 (A 1.000)
 172      1   TCC (S) GGA (G) GGG (G) ACA (T) ACA (T) ACG (T) ACA (T) GGG (G) GGG (G) GGA (G) ACG (T) ACA (T) :  GGA G 0.350 (G 0.943) GGA G 0.804 (G 0.998) GGA G 0.717 (G 1.000) GGG G 0.489 (G 0.889) GGG G 0.653 (G 0.989) ACG T 0.496 (T 0.949) ACG T 0.985 (T 1.000) ACG T 0.378 (T 0.969) ACA T 0.902 (T 1.000) ACA T 0.999 (T 1.000) ACA T 1.000 (T 1.000)
 173      1   --- (-) GAG (E) GAA (E) GAG (E) GAG (E) GAG (E) GAG (E) GAG (E) GAG (E) GAG (E) GAG (E) GAG (E) :  GAG E 0.673 (E 0.983) GAG E 0.841 (E 0.997) GAG E 0.873 (E 0.999) GAG E 0.669 (E 0.999) GAG E 0.652 (E 0.999) GAG E 0.747 (E 0.999) GAG E 0.976 (E 1.000) GAG E 0.763 (E 0.997) GAG E 0.898 (E 1.000) GAG E 0.997 (E 1.000) GAG E 1.000 (E 1.000)
 174      1   GCA (A) GAA (E) GAG (E) GCA (A) GCA (A) ACT (T) GCA (A) GAG (E) GAG (E) GAA (E) GCT (A) GCA (A) :  GAG E 0.526 (E 0.952) GAA E 0.729 (E 0.997) GAA E 0.613 (E 1.000) GAG E 0.595 (E 0.926) GAG E 0.709 (E 0.991) GCA A 0.405 (A 0.990) GCT A 0.918 (A 0.948) GCA A 0.503 (A 0.998) GCA A 0.880 (A 1.000) GCA A 0.999 (A 1.000) GCA A 1.000 (A 1.000)
 175      1   CCG (P) GCG (A) ACA (T) GCT (A) GCT (A) GCT (A) GCT (A) GCT (A) GCG (A) GCG (A) GCT (A) GCA (A) :  GCG A 0.390 (A 0.991) GCG A 0.683 (A 0.999) GCG A 0.568 (A 1.000) GCG A 0.328 (A 0.997) GCG A 0.419 (A 0.973) GCT A 0.399 (A 1.000) GCT A 0.979 (A 1.000) GCT A 0.392 (A 0.999) GCT A 0.534 (A 1.000) GCT A 0.996 (A 1.000) GCT A 1.000 (A 1.000)
 176      1   CCC (P) CTG (L) GTG (V) GCT (A) GCT (A) GCA (A) GCT (A) CTG (L) GTT (V) ATA (I) GCA (A) GCA (A) :  GTG V 0.196 (V 0.560) CTA L 0.156 (L 0.485) CTG L 0.789 (L 0.991) GTC V 0.315 (V 0.889) GTC V 0.321 (V 0.985) GCC A 0.300 (A 0.984) GCA A 0.980 (A 1.000) GCC A 0.299 (A 0.995) GCT A 0.451 (A 1.000) GCT A 0.996 (A 1.000) GCT A 1.000 (A 1.000)
 177      1   CCG (P) AGA (R) CTG (L) CAA (Q) CAA (Q) CAG (Q) CAA (Q) AGG (R) CTG (L) AGA (R) CAA (Q) CAA (Q) :  AGA R 0.188 (R 0.700) AGA R 0.841 (R 0.996) AGA R 0.805 (R 1.000) CAG Q 0.384 (Q 0.608) CTG L 0.712 (L 0.926) CAA Q 0.581 (Q 0.995) CAA Q 0.538 (Q 1.000) CAA Q 0.651 (Q 0.997) CAA Q 0.967 (Q 1.000) CAA Q 1.000 (Q 1.000) CAA Q 1.000 (Q 1.000)
 178      1   GAC (D) GAG (E) GAA (E) GAA (E) GAA (E) GAG (E) GAA (E) GAG (E) GAG (E) GAG (E) GAG (E) GAG (E) :  GAG E 0.664 (E 0.983) GAG E 0.840 (E 0.997) GAG E 0.872 (E 0.999) GAG E 0.624 (E 0.999) GAG E 0.636 (E 0.999) GAG E 0.612 (E 0.999) GAG E 0.973 (E 1.000) GAG E 0.563 (E 0.995) GAA E 0.581 (E 1.000) GAA E 0.994 (E 1.000) GAA E 1.000 (E 1.000)
 179      1   AGC (S) AGC (S) AAT (N) AAT (N) AAT (N) AAT (N) AAT (N) AGC (S) AAC (N) AGC (S) AAC (N) AAT (N) :  AGC S 0.428 (S 0.498) AGC S 0.951 (S 0.980) AGC S 0.982 (S 1.000) AAC N 0.607 (N 0.977) AAC N 0.632 (N 0.996) AAT N 0.555 (N 0.993) AAT N 0.604 (N 1.000) AAT N 0.601 (N 0.991) AAT N 0.891 (N 1.000) AAT N 0.998 (N 1.000) AAT N 1.000 (N 1.000)
 180      1   GCC (A) GAG (E) GCG (A) GCC (A) GCC (A) GCC (A) GCC (A) GCG (A) GCT (A) CCG (P) GCC (A) GCC (A) :  GCG A 0.410 (A 0.971) GCG A 0.834 (A 0.960) GCG A 0.867 (A 0.956) GCC A 0.370 (A 0.999) GCT A 0.314 (A 1.000) GCC A 0.562 (A 1.000) GCC A 0.972 (A 1.000) GCC A 0.597 (A 1.000) GCC A 0.852 (A 1.000) GCC A 0.997 (A 1.000) GCC A 1.000 (A 1.000)
 181      1   TCC (S) GCG (A) TCG (S) TCC (S) TCC (S) TCG (S) TCG (S) GCT (A) TCA (S) GAG (E) TCA (S) TCC (S) :  TCG S 0.269 (S 0.500) GCG A 0.738 (A 0.968) GCG A 0.604 (A 0.999) TCG S 0.452 (S 0.997) TCA S 0.443 (S 1.000) TCG S 0.437 (S 1.000) TCG S 0.561 (S 1.000) TCG S 0.389 (S 1.000) TCC S 0.618 (S 1.000) TCC S 0.580 (S 1.000) TCC S 1.000 (S 1.000)
 182      1   GAG (E) GAA (E) GAC (D) GAA (E) GAA (E) GAA (E) GAA (E) GAG (E) GAT (D) GAG (E) GAA (E) GAG (E) :  GAG E 0.599 (E 0.927) GAG E 0.750 (E 0.992) GAG E 0.568 (E 0.999) GAG E 0.497 (E 0.882) GAC D 0.466 (D 0.825) GAA E 0.560 (E 0.995) GAA E 0.975 (E 1.000) GAA E 0.556 (E 0.998) GAA E 0.630 (E 1.000) GAA E 0.995 (E 1.000) GAA E 1.000 (E 1.000)
 183      1   TAC (Y) TAT (Y) TAC (Y) TAC (Y) TAC (Y) TAC (Y) TAC (Y) TAT (Y) TAT (Y) TAT (Y) TAC (Y) TAC (Y) :  TAT Y 0.612 (Y 0.997) TAT Y 0.941 (Y 1.000) TAT Y 0.970 (Y 1.000) TAC Y 0.546 (Y 1.000) TAT Y 0.539 (Y 1.000) TAC Y 0.788 (Y 1.000) TAC Y 0.991 (Y 1.000) TAC Y 0.823 (Y 1.000) TAC Y 0.953 (Y 1.000) TAC Y 0.999 (Y 1.000) TAC Y 1.000 (Y 1.000)
 184      1   CTG (L) TTA (L) TTA (L) TTG (L) TTG (L) CTG (L) TTG (L) TTA (L) TTA (L) TTA (L) CTG (L) TTG (L) :  TTA L 0.706 (L 0.997) TTA L 0.965 (L 1.000) TTA L 0.984 (L 1.000) TTA L 0.615 (L 1.000) TTA L 0.829 (L 1.000) TTG L 0.685 (L 1.000) CTG L 0.979 (L 1.000) TTG L 0.746 (L 1.000) TTG L 0.946 (L 1.000) TTG L 0.999 (L 1.000) TTG L 1.000 (L 1.000)
 185      1   GCC (A) GCT (A) GCA (A) GCC (A) GCC (A) GCC (A) GCC (A) GCT (A) GCA (A) GCT (A) GCC (A) GCC (A) :  GCT A 0.317 (A 0.994) GCT A 0.803 (A 1.000) GCT A 0.870 (A 1.000) GCC A 0.351 (A 1.000) GCA A 0.434 (A 1.000) GCC A 0.554 (A 1.000) GCC A 0.972 (A 1.000) GCC A 0.591 (A 1.000) GCC A 0.850 (A 1.000) GCC A 0.997 (A 1.000) GCC A 1.000 (A 1.000)
 186      1   ATC (I) ATA (I) ATA (I) ATC (I) ATC (I) ATC (I) ATC (I) ATA (I) ATA (I) AGA (R) ATT (I) ATC (I) :  ATA I 0.571 (I 0.982) ATA I 0.933 (I 0.981) ATA I 0.967 (I 1.000) ATA I 0.504 (I 0.999) ATA I 0.698 (I 0.999) ATC I 0.540 (I 1.000) ATC I 0.569 (I 1.000) ATC I 0.609 (I 1.000) ATC I 0.872 (I 1.000) ATC I 0.997 (I 1.000) ATC I 1.000 (I 1.000)
 187      1   ACC (T) ACC (T) ACG (T) ACA (T) ACA (T) ACC (T) ACA (T) GCC (A) ACC (T) GCT (A) ACA (T) ACA (T) :  ACC T 0.287 (T 0.752) ACT T 0.236 (T 0.543) ACC T 0.451 (T 0.551) ACC T 0.328 (T 0.996) ACC T 0.414 (T 0.999) ACA T 0.545 (T 1.000) ACA T 0.521 (T 1.000) ACA T 0.620 (T 1.000) ACA T 0.936 (T 1.000) ACA T 1.000 (T 1.000) ACA T 1.000 (T 1.000)
 188      1   TCC (S) TCT (S) TCT (S) TCG (S) TCG (S) TCT (S) TCG (S) TCC (S) TCT (S) TTG (L) TCC (S) TCA (S) :  TCG S 0.378 (S 0.994) TCG S 0.615 (S 0.992) TCT S 0.448 (S 1.000) TCT S 0.559 (S 1.000) TCT S 0.795 (S 1.000) TCT S 0.448 (S 1.000) TCT S 0.640 (S 1.000) TCT S 0.330 (S 1.000) TCG S 0.560 (S 1.000) TCG S 0.997 (S 1.000) TCG S 1.000 (S 1.000)
 189      1   GAG (E) GAG (E) GAA (E) GAA (E) GAA (E) GAA (E) GAA (E) GAG (E) GAA (E) GAA (E) GAG (E) GAA (E) :  GAG E 0.532 (E 0.986) GAA E 0.624 (E 0.998) GAG E 0.763 (E 1.000) GAA E 0.531 (E 0.999) GAA E 0.593 (E 0.999) GAA E 0.598 (E 1.000) GAA E 0.596 (E 1.000) GAA E 0.637 (E 1.000) GAA E 0.874 (E 1.000) GAA E 0.998 (E 1.000) GAA E 1.000 (E 1.000)
 190      1   AGC (S) AGC (S) ACT (T) AGT (S) AGT (S) AGC (S) AGT (S) AGC (S) AGT (S) ACC (T) AGC (S) AGT (S) :  AGC S 0.642 (S 0.989) AGC S 0.936 (S 0.987) AGC S 0.977 (S 1.000) AGT S 0.678 (S 0.999) AGT S 0.793 (S 0.995) AGT S 0.675 (S 1.000) AGC S 0.987 (S 1.000) AGT S 0.747 (S 1.000) AGT S 0.972 (S 1.000) AGT S 1.000 (S 1.000) AGT S 1.000 (S 1.000)
 191      1   AAG (K) AAA (K) AAA (K) AAA (K) AAA (K) AAA (K) AAA (K) AAA (K) AAA (K) AAA (K) AAA (K) AAA (K) :  AAA K 0.624 (K 0.992) AAA K 0.894 (K 0.999) AAA K 0.926 (K 1.000) AAA K 0.716 (K 1.000) AAA K 0.744 (K 1.000) AAA K 0.804 (K 1.000) AAA K 0.989 (K 1.000) AAA K 0.808 (K 1.000) AAA K 0.942 (K 1.000) AAA K 0.999 (K 1.000) AAA K 1.000 (K 1.000)
 192      1   GAG (E) GAT (D) GAC (D) GAA (E) GAA (E) GAG (E) GAA (E) GAT (D) GAC (D) GAT (D) GAA (E) GAA (E) :  GAC D 0.508 (D 0.886) GAT D 0.756 (D 0.989) GAT D 0.802 (D 0.999) GAC D 0.524 (D 0.810) GAC D 0.675 (D 0.960) GAA E 0.516 (E 0.965) GAG E 0.549 (E 1.000) GAA E 0.586 (E 0.987) GAA E 0.865 (E 1.000) GAA E 0.997 (E 1.000) GAA E 1.000 (E 1.000)
 193      1   AAC (N) AAC (N) AAC (N) AAC (N) AAC (N) AAC (N) AAC (N) AAC (N) AAT (N) AAT (N) AAC (N) AAC (N) :  AAC N 0.549 (N 0.985) AAT N 0.639 (N 0.998) AAC N 0.772 (N 1.000) AAC N 0.601 (N 0.999) AAC N 0.517 (N 0.999) AAC N 0.739 (N 1.000) AAC N 0.980 (N 1.000) AAC N 0.764 (N 0.999) AAC N 0.909 (N 1.000) AAC N 0.997 (N 1.000) AAC N 1.000 (N 1.000)
 194      1   TGC (C) TGT (C) TGC (C) TGC (C) TGC (C) TGC (C) TGC (C) TGC (C) TGC (C) TGT (C) TGT (C) TGC (C) :  TGT C 0.546 (C 0.998) TGT C 0.909 (C 1.000) TGT C 0.860 (C 1.000) TGC C 0.815 (C 1.000) TGC C 0.919 (C 1.000) TGC C 0.869 (C 1.000) TGC C 0.728 (C 1.000) TGC C 0.909 (C 1.000) TGC C 0.988 (C 1.000) TGC C 1.000 (C 1.000) TGC C 1.000 (C 1.000)
 195      1   GCG (A) GCA (A) TTG (L) ACA (T) ACA (T) ACG (T) ACA (T) ACA (T) CTA (L) GTA (V) ACA (T) ACA (T) :  ACA T 0.131 (T 0.339) GCA A 0.305 (A 0.449) GCA A 0.531 (A 0.658) ACG T 0.209 (T 0.444) CTG L 0.234 (L 0.921) ACA T 0.513 (T 0.971) ACA T 0.491 (T 1.000) ACA T 0.586 (T 0.977) ACA T 0.931 (T 1.000) ACA T 0.999 (T 1.000) ACA T 1.000 (T 1.000)
 196      1   GGG (G) GGT (G) GGC (G) GGG (G) GGG (G) GGC (G) GGG (G) GGT (G) GGA (G) GGT (G) GGC (G) GGG (G) :  GGT G 0.384 (G 0.995) GGT G 0.888 (G 1.000) GGT G 0.942 (G 1.000) GGC G 0.294 (G 1.000) GGA G 0.357 (G 1.000) GGG G 0.408 (G 1.000) GGC G 0.978 (G 1.000) GGG G 0.525 (G 1.000) GGG G 0.892 (G 1.000) GGG G 0.999 (G 1.000) GGG G 1.000 (G 1.000)
 197      1   GTG (V) GTA (V) GTG (V) GTG (V) GTG (V) GTC (V) GTG (V) GTG (V) GTG (V) GTA (V) GTC (V) GTG (V) :  GTC V 0.310 (V 0.989) GTA V 0.554 (V 0.999) GTA V 0.454 (V 1.000) GTG V 0.330 (V 0.999) GTG V 0.393 (V 0.999) GTG V 0.346 (V 1.000) GTC V 0.936 (V 1.000) GTG V 0.406 (V 1.000) GTG V 0.727 (V 1.000) GTG V 0.993 (V 1.000) GTG V 1.000 (V 1.000)
 198      1   CAG (Q) GCG (A) CAA (Q) CAG (Q) CAG (Q) CAG (Q) CAG (Q) GCA (A) CAG (Q) CAG (Q) CAG (Q) CAA (Q) :  CAG Q 0.802 (Q 0.928) CAG Q 0.834 (Q 0.864) GCG A 0.759 (A 0.950) CAG Q 0.836 (Q 0.999) CAG Q 0.765 (Q 1.000) CAG Q 0.876 (Q 1.000) CAG Q 0.997 (Q 1.000) CAG Q 0.855 (Q 1.000) CAG Q 0.800 (Q 1.000) CAG Q 0.999 (Q 1.000) CAG Q 1.000 (Q 1.000)
 199      1   GTG (V) GTG (V) GCT (A) GTA (V) GTA (V) GTG (V) GTA (V) GTA (V) CCA (P) GTG (V) GTG (V) GTA (V) :  GTG V 0.315 (V 0.922) GTG V 0.580 (V 0.993) GTG V 0.495 (V 1.000) GTC V 0.291 (V 0.869) GCA A 0.299 (A 0.923) GTG V 0.343 (V 0.995) GTG V 0.944 (V 1.000) GTA V 0.337 (V 0.998) GTA V 0.733 (V 1.000) GTA V 0.996 (V 1.000) GTA V 1.000 (V 1.000)
 200      1   GCC (A) GCA (A) CAG (Q) GCT (A) GCT (A) GCC (A) GCT (A) GCA (A) CAG (Q) GCA (A) GCT (A) GCT (A) :  GCG A 0.327 (A 0.943) GCA A 0.821 (A 0.998) GCA A 0.889 (A 1.000) GCG A 0.591 (A 0.898) CAG Q 0.891 (Q 0.929) GCT A 0.365 (A 0.999) GCC A 0.509 (A 1.000) GCT A 0.457 (A 1.000) GCT A 0.859 (A 1.000) GCT A 0.999 (A 1.000) GCT A 1.000 (A 1.000)
 201      1   GAG (E) GAA (E) GAA (E) GAA (E) GAA (E) GAA (E) GAA (E) GAA (E) GAA (E) GAA (E) GAA (E) GAA (E) :  GAA E 0.503 (E 0.986) GAA E 0.812 (E 0.999) GAA E 0.853 (E 1.000) GAA E 0.564 (E 0.999) GAA E 0.605 (E 0.999) GAA E 0.670 (E 1.000) GAA E 0.977 (E 1.000) GAA E 0.685 (E 1.000) GAA E 0.884 (E 1.000) GAA E 0.998 (E 1.000) GAA E 1.000 (E 1.000)

Summary of changes along branches.
Check root of tree for directions of change.
Counts of n & s are incorrect along tip branches with ambiguity data.

Branch 1:   13..14 (n=24.0 s=45.0)

	   5 GAG (E 0.985) -> GAA (E) 0.998
	  10 ACC (T 0.996) -> ACT (T) 1.000
	  12 GCC (A 0.993) -> GCT (A) 1.000
	  13 GTC (V 0.989) -> GTT (V) 0.999
	  20 CTC (L 0.564) -> CTG (L) 0.990
	  21 GGG (G 0.489) -> GGT (G) 0.933
	  28 CGG (R 0.995) -> AGG (R) 1.000
	  30 GAG (E 0.986) -> GAA (E) 0.999
	  31 GTC (V 0.269) -> GTA (V) 0.944
	  32 GAG (E 0.383) -> CAG (Q) 0.521
	  33 GCC (A 0.993) -> GCA (A) 0.999
	  34 AAG (K 0.383) -> ACG (T) 0.495
	  35 ACC (T 0.834) -> ACT (T) 0.794
	  36 TTT (S 0.467) -> TCT (S) 0.896
	  40 TTC (F 0.519) -> TGC (C) 0.625
	  42 AGG (R 0.430) -> AAG (K) 0.533
	  43 GCG (A 0.830) -> GCT (A) 0.994
	  44 AAG (K 0.570) -> AAA (K) 0.601
	  47 GAG (G 0.291) -> GGC (G) 0.506
	  50 ACC (T 0.322) -> ACT (T) 0.683
	  51 CAC (H 0.466) -> CAT (H) 0.971
	  54 AGC (S 0.572) -> AGT (S) 0.673
	  56 GAG (E 0.439) -> AAA (K) 0.541
	  60 ACG (T 0.351) -> ACA (T) 0.587
	  61 GCG (A 0.230) -> GCA (A) 0.482
	  64 ATC (I 0.289) -> ATT (I) 0.528
	  65 GAC (D 0.979) -> GAT (D) 0.997
	  66 GAG (E 0.870) -> GAA (E) 0.912
	  73 GTC (V 0.499) -> GGA (G) 0.325
	  82 GAC (D 0.979) -> GAT (D) 0.997
	  84 CAG (Q 0.997) -> CAA (Q) 1.000
	  85 GAC (D 0.979) -> GAT (D) 0.997
	  86 GGC (G 0.438) -> GGA (G) 0.982
	  90 ATC (I 0.989) -> ATT (I) 0.999
	  91 ACC (T 0.466) -> ATC (I) 0.560
	  96 AAC (N 0.665) -> AAT (N) 0.984
	  97 CAC (D 0.481) -> GAC (D) 0.947
	 104 CGC (R 0.294) -> TTC (L) 0.325
	 106 AAC (N 0.872) -> AAT (N) 0.805
	 117 TAC (Y 0.687) -> TTT (F) 0.551
	 118 AAC (N 0.557) -> CAC (H) 0.427
	 121 GTC (V 0.692) -> ATC (I) 0.548
	 123 AAG (K 0.990) -> AAA (K) 0.999
	 126 AAC (N 0.374) -> ACC (T) 0.460
	 132 AAA (K 0.559) -> CAA (Q) 0.742
	 144 ATC (V 0.419) -> GTG (V) 0.711
	 147 TAC (Y 0.996) -> TAT (Y) 1.000
	 149 TTC (L 0.321) -> TCC (S) 0.968
	 154 AAG (K 0.314) -> CAG (Q) 0.977
	 155 TTA (L 0.540) -> TTG (L) 0.974
	 159 GTC (V 0.605) -> GTT (V) 0.975
	 162 ATC (I 0.612) -> ATT (I) 0.584
	 174 GAG (E 0.952) -> GAA (E) 0.997
	 176 GTG (V 0.560) -> CTA (L) 0.485
	 181 TCG (S 0.500) -> GCG (A) 0.968
	 187 ACC (T 0.752) -> ACT (T) 0.543
	 189 GAG (E 0.986) -> GAA (E) 0.998
	 192 GAC (D 0.886) -> GAT (D) 0.989
	 193 AAC (N 0.985) -> AAT (N) 0.998
	 195 ACA (T 0.339) -> GCA (A) 0.449
	 197 GTC (V 0.989) -> GTA (V) 0.999
	 200 GCG (A 0.943) -> GCA (A) 0.998


Branch 2:   14..10 (T_rubri)  (n=60.0 s=10.0)

	   6 GTG (V 0.956) -> CTG (L)
	  15 GGC (G 0.940) -> AAT (N)
	  32 CAG (Q 0.521) -> CGG (R)
	  34 ACG (T 0.495) -> ATG (M)
	  38 GAC (D 0.825) -> AGC (S)
	  40 TGC (C 0.625) -> TAC (Y)
	  42 AAG (K 0.533) -> AAA (K)
	  44 AAA (K 0.601) -> GCA (A)
	  45 GGG (G 0.935) -> GAG (E)
	  46 GAG (E 0.711) -> GAT (D)
	  47 GGC (G 0.506) -> GCA (A)
	  48 GAG (E 0.881) -> AAC (N)
	  50 ACT (T 0.683) -> TCT (S)
	  52 ATC (I 0.964) -> TTC (F)
	  54 AGT (S 0.673) -> AGA (R)
	  57 GAC (V 0.264) -> --- (-)
	  59 GCG (A 0.521) -> GCA (A)
	  60 ACA (T 0.587) -> GCA (A)
	  61 GCA (A 0.482) -> GAA (E)
	  62 AGG (R 0.250) -> GAA (E)
	  63 ATC (I 0.872) -> ACC (T)
	  66 GAA (E 0.912) -> GCA (A)
	  67 CGC (R 1.000) -> CGT (R)
	  69 GAG (E 0.699) -> TAT (Y)
	  78 AAG (K 0.743) -> AAC (N)
	  81 GAG (E 0.640) -> AAG (K)
	  91 ATC (I 0.560) -> AAC (N)
	  92 AAC (N 0.923) -> ACA (T)
	 104 TTC (L 0.325) -> ATG (M)
	 110 ATC (I 0.751) -> GTG (V)
	 111 TTT (F 0.984) -> TAT (Y)
	 114 GAC (D 0.405) -> --- (-)
	 116 GAG (E 0.808) -> AAG (K)
	 118 CAC (H 0.427) -> GAA (E)
	 120 AAC (N 0.757) -> AGC (S)
	 125 ATC (I 0.958) -> TTC (F)
	 126 ACC (T 0.460) -> ATT (I)
	 127 CTA (L 0.953) -> TTA (L)
	 133 GCG (A 0.925) -> AGG (R)
	 134 AAC (N 0.567) -> AAA (K)
	 136 GGC (G 0.985) -> GGA (G)
	 137 ATG (M 0.952) -> CTG (L)
	 144 GTG (V 0.711) -> CTG (L)
	 148 GTG (V 0.945) -> GCG (A)
	 169 GCG (A 0.978) -> TCG (S)
	 176 CTA (L 0.485) -> ATA (I)
	 180 GCG (A 0.960) -> CCG (P)
	 181 GCG (A 0.968) -> GAG (E)
	 186 ATA (I 0.981) -> AGA (R)
	 187 ACT (T 0.543) -> GCT (A)
	 188 TCG (S 0.992) -> TTG (L)
	 190 AGC (S 0.987) -> ACC (T)
	 195 GCA (A 0.449) -> GTA (V)


Branch 3:   14..15 (n=21.3 s=51.7)

	   2 GCC (A 0.973) -> GCG (A) 0.999
	   5 GAA (E 0.998) -> GAG (E) 1.000
	  10 ACT (T 1.000) -> ACA (T) 1.000
	  12 GCT (A 1.000) -> GCA (A) 1.000
	  13 GTT (V 0.999) -> GTG (V) 1.000
	  14 GTC (V 0.945) -> GTG (V) 0.903
	  21 GGT (G 0.933) -> GGC (G) 0.915
	  29 GGT (G 0.999) -> GGA (G) 1.000
	  31 GTA (V 0.944) -> GTG (V) 0.996
	  33 GCA (A 0.999) -> GCC (A) 1.000
	  34 ACG (T 0.495) -> TCC (S) 0.986
	  35 ACT (T 0.794) -> GCC (A) 0.960
	  36 TCT (S 0.896) -> ACC (T) 0.980
	  37 GTC (V 0.925) -> GTG (V) 0.996
	  40 TGC (C 0.625) -> TGG (W) 0.990
	  42 AAG (K 0.533) -> ATG (M) 0.978
	  43 GCT (A 0.994) -> GCC (A) 1.000
	  47 GGC (G 0.506) -> AGC (S) 0.973
	  50 ACT (T 0.683) -> ACC (T) 0.950
	  51 CAT (H 0.971) -> CAC (H) 0.999
	  55 TAC (Y 1.000) -> TAT (Y) 1.000
	  56 AAA (K 0.541) -> ATA (T) 0.231
	  59 GCG (A 0.521) -> ATG (M) 0.961
	  61 GCA (A 0.482) -> GCC (A) 0.614
	  64 ATT (I 0.528) -> AAT (T) 0.391
	  65 GAT (D 0.997) -> GAC (D) 0.999
	  70 GGC (G 0.792) -> GAC (D) 0.954
	  72 TTG (L 0.998) -> CTG (L) 1.000
	  73 GGA (G 0.325) -> GAC (D) 0.371
	  75 AAC (N 0.976) -> AAT (N) 0.924
	  80 ACC (T 1.000) -> ACA (T) 1.000
	  81 GAG (E 0.640) -> GAC (D) 0.736
	  82 GAT (D 0.997) -> GAC (D) 0.999
	  84 CAA (Q 1.000) -> CAG (Q) 1.000
	  85 GAT (D 0.997) -> GAC (D) 0.999
	  86 GGA (G 0.982) -> GGC (G) 0.999
	  90 ATT (I 0.999) -> ATC (I) 1.000
	  91 ATC (I 0.560) -> CTC (L) 0.982
	  93 GTG (V 0.998) -> GTC (V) 1.000
	  98 ACG (T 0.981) -> ACC (T) 1.000
	  99 GGG (G 1.000) -> GGC (G) 1.000
	 102 ATG (M 0.637) -> CGA (R) 0.999
	 106 AAT (N 0.805) -> GAC (D) 0.937
	 107 CGC (R 1.000) -> CGA (R) 1.000
	 109 CTT (L 1.000) -> CTC (L) 1.000
	 117 TTT (F 0.551) -> TTC (F) 0.546
	 123 AAA (K 0.999) -> AAG (K) 1.000
	 127 CTA (L 0.953) -> CTC (L) 0.928
	 132 CAA (Q 0.742) -> CAG (Q) 0.708
	 134 AAC (N 0.567) -> ACC (T) 0.984
	 135 AGG (R 0.999) -> CGA (R) 1.000
	 138 GCC (A 0.999) -> GCG (A) 1.000
	 142 TCC (S 1.000) -> TCT (S) 1.000
	 147 TAT (Y 1.000) -> TAC (Y) 1.000
	 159 GTT (V 0.975) -> GTG (V) 0.998
	 162 ATT (I 0.584) -> GTT (V) 0.964
	 169 GCG (A 0.978) -> GCA (A) 1.000
	 176 CTA (L 0.485) -> CTG (L) 0.991
	 187 ACT (T 0.543) -> ACC (T) 0.551
	 188 TCG (S 0.992) -> TCT (S) 1.000
	 189 GAA (E 0.998) -> GAG (E) 1.000
	 193 AAT (N 0.998) -> AAC (N) 1.000
	 198 CAG (Q 0.864) -> GCG (A) 0.950


Branch 4:   15..8  (E_electric)  (n=32.0 s=53.0)

	   1 GGA (G 0.999) -> --- (-)
	   2 GCG (A 0.999) -> GCA (A)
	   7 GAC (D 0.999) -> GAT (D)
	  10 ACA (T 1.000) -> ACG (T)
	  11 GAG (E 1.000) -> GAA (E)
	  13 GTG (V 1.000) -> GTC (V)
	  16 CAA (Q 0.904) -> CAC (H)
	  21 GGC (G 0.915) -> GGA (G)
	  25 TGC (C 1.000) -> TGT (C)
	  26 AAG (K 1.000) -> AAA (K)
	  28 AGG (R 1.000) -> CGG (R)
	  29 GGA (G 1.000) -> GGG (G)
	  34 TCC (S 0.986) -> TCA (S)
	  49 TTC (F 1.000) -> TTT (F)
	  50 ACC (T 0.950) -> AGC (S)
	  53 TAC (Y 0.999) -> TAT (Y)
	  56 ATA (T 0.231) -> ATT (I)
	  57 GAC (V 0.248) -> --- (-)
	  58 GAC (D 0.625) -> GAT (D)
	  60 ACA (T 0.991) -> ACG (T)
	  61 GCC (A 0.614) -> GGC (G)
	  62 AGG (R 0.337) -> ATG (M)
	  63 ATC (I 0.887) -> GTT (V)
	  69 GAG (E 0.842) -> CTG (L)
	  72 CTG (L 1.000) -> CTC (L)
	  73 GAC (D 0.371) -> AAC (N)
	  75 AAT (N 0.924) -> ATG (M)
	  77 AGT (S 1.000) -> AGC (S)
	  80 ACA (T 1.000) -> ACG (T)
	  81 GAC (D 0.736) -> TTC (F)
	  83 TTG (L 0.977) -> CTG (L)
	  92 AAC (N 0.997) -> AAT (N)
	  93 GTC (V 1.000) -> GTA (V)
	  95 TTC (F 0.981) -> TTG (L)
	  96 AAT (N 0.999) -> AAC (N)
	  97 GAC (D 0.997) -> GAT (D)
	  98 ACC (T 1.000) -> ACA (T)
	 102 CGA (R 0.999) -> CGC (R)
	 104 TTC (F 0.873) -> TAC (Y)
	 105 TTC (F 1.000) -> TTT (F)
	 108 ACC (T 0.976) -> ACG (T)
	 110 ATC (I 0.945) -> ACC (T)
	 112 CCC (P 0.770) -> AAC (N)
	 113 AAC (N 0.958) -> TAC (Y)
	 114 GAC (D 0.352) -> --- (-)
	 118 CAC (H 0.966) -> CGC (R)
	 124 TCC (S 0.692) -> ACC (T)
	 127 CTC (L 0.928) -> CTT (L)
	 128 AAC (N 0.919) -> AAT (N)
	 131 CCA (P 0.704) -> CCT (P)
	 132 CAG (Q 0.708) -> AAG (K)
	 134 ACC (T 0.984) -> ACT (T)
	 135 CGA (R 1.000) -> CGC (R)
	 137 ATG (M 0.981) -> ACG (T)
	 141 TTG (L 1.000) -> CTG (L)
	 142 TCT (S 1.000) -> TCG (S)
	 149 TCC (S 1.000) -> TCG (S)
	 151 ATC (I 0.999) -> ATT (I)
	 152 GGG (G 1.000) -> GGA (G)
	 155 TTG (L 0.996) -> CTC (L)
	 158 GTG (V 0.935) -> TTG (L)
	 162 GTT (V 0.964) -> GTC (V)
	 168 ATT (I 1.000) -> ATA (I)
	 170 GCA (A 1.000) -> GCC (A)
	 172 GGA (G 1.000) -> GGG (G)
	 174 GAA (E 1.000) -> GAG (E)
	 175 GCG (A 1.000) -> GCT (A)
	 177 AGA (R 1.000) -> AGG (R)
	 181 GCG (A 0.999) -> GCT (A)
	 187 ACC (T 0.551) -> GCC (A)
	 188 TCT (S 1.000) -> TCC (S)
	 194 TGT (C 1.000) -> TGC (C)
	 195 GCA (A 0.658) -> ACA (T)
	 197 GTA (V 1.000) -> GTG (V)
	 198 GCG (A 0.950) -> GCA (A)
	 199 GTG (V 1.000) -> GTA (V)


Branch 5:   15..2  (D_rerio)  (n=33.5 s=28.5)

	   6 GTG (V 0.998) -> GTC (V)
	   8 TCG (S 1.000) -> TCT (S)
	  14 GTG (V 0.903) -> GCG (A)
	  15 GGC (G 0.999) -> GGA (G)
	  16 CAA (Q 0.904) -> AAA (K)
	  21 GGC (G 0.915) -> ACC (T)
	  24 TCC (S 1.000) -> TCT (S)
	  28 AGG (R 1.000) -> AGA (R)
	  32 CAG (Q 0.541) -> GTT (V)
	  36 ACC (T 0.980) -> ACG (T)
	  45 GGG (G 0.999) -> GGC (G)
	  47 AGC (S 0.973) -> AGT (S)
	  48 GAG (E 0.993) -> GAA (E)
	  50 ACC (T 0.950) -> ACA (T)
	  54 AGT (S 0.934) -> ACT (T)
	  56 ATA (T 0.231) -> GCA (A)
	  57 GAC (V 0.248) -> --- (-)
	  58 GAC (D 0.625) -> GAA (E)
	  62 AGG (R 0.337) -> AGC (S)
	  63 ATC (I 0.887) -> ATA (I)
	  64 AAT (T 0.391) -> ACA (T)
	  66 GAA (E 0.997) -> GAG (E)
	  68 TTC (F 1.000) -> TTT (F)
	  69 GAG (E 0.842) -> GAA (E)
	  73 GAC (D 0.371) -> GCC (A)
	  78 AAG (K 0.987) -> AAA (K)
	  79 AAC (N 0.924) -> AAA (K)
	  83 TTG (L 0.977) -> GTG (V)
	  87 TCC (S 1.000) -> TCA (S)
	  88 ATC (I 1.000) -> ATT (I)
	 101 TAC (Y 0.965) -> TTT (F)
	 107 CGA (R 1.000) -> AGA (R)
	 108 ACC (T 0.976) -> ATC (I)
	 111 TTT (F 1.000) -> TTC (F)
	 114 GAC (D 0.352) -> --- (-)
	 115 TAC (Y 1.000) -> TAT (Y)
	 117 TTC (F 0.546) -> TAC (Y)
	 121 ATC (I 0.527) -> GCC (A)
	 122 AAC (N 0.858) -> ACA (T)
	 124 TCC (S 0.692) -> TTC (F)
	 127 CTC (L 0.928) -> ATC (I)
	 128 AAC (N 0.919) -> AGC (S)
	 129 GTG (V 1.000) -> GTA (V)
	 130 GTG (V 1.000) -> GTA (V)
	 131 CCA (P 0.704) -> GGA (G)
	 132 CAG (Q 0.708) -> CAT (H)
	 133 GCG (A 0.998) -> GCA (A)
	 150 ATC (I 1.000) -> ATT (I)
	 171 GCA (A 1.000) -> GCC (A)
	 180 GCG (A 0.956) -> GAG (E)
	 182 GAG (E 0.999) -> GAA (E)


Branch 6:   13..16 (n=47.5 s=39.5)

	   1 GGA (G 0.979) -> GGC (G) 0.963
	   2 GCC (A 0.476) -> GGC (G) 0.991
	   3 TGT (C 0.998) -> TGC (C) 1.000
	   8 TCG (S 0.998) -> TCA (S) 0.999
	   9 GAC (E 0.493) -> GAG (E) 0.973
	  10 ACC (T 0.996) -> ACA (T) 1.000
	  15 GGC (G 0.963) -> GGG (G) 0.999
	  16 CAA (Q 0.905) -> CAG (Q) 0.864
	  17 GGC (G 0.540) -> GAG (A) 0.374
	  20 CTC (L 0.564) -> ATC (I) 0.972
	  21 GGG (G 0.489) -> CGG (R) 0.995
	  27 ATG (M 0.541) -> AAG (K) 0.557
	  28 CGG (R 0.995) -> CGA (R) 1.000
	  31 GTC (V 0.269) -> ACC (T) 0.982
	  37 GTC (V 0.333) -> ACC (T) 0.688
	  38 GAC (E 0.453) -> GAG (E) 0.974
	  46 GAG (E 0.309) -> AAG (T) 0.305
	  49 TTC (F 0.995) -> TTT (F) 1.000
	  50 ACC (T 0.322) -> GTC (V) 0.297
	  51 CAC (H 0.466) -> CAG (Q) 0.482
	  53 TAC (Y 0.324) -> CTT (L) 0.672
	  58 GAC (D 0.537) -> GAG (E) 0.511
	  60 ACG (T 0.351) -> AAG (K) 0.273
	  61 GCG (A 0.230) -> CCG (L) 0.537
	  64 ATC (I 0.289) -> GTC (V) 0.461
	  68 TTC (F 0.995) -> TTT (F) 1.000
	  72 TTG (L 0.978) -> CTG (L) 0.965
	  73 GTC (V 0.499) -> GTG (V) 0.815
	  77 AGT (S 0.995) -> AGC (S) 0.999
	  78 AAG (K 0.474) -> AGG (R) 0.530
	  79 AAC (N 0.590) -> CAC (H) 0.559
	  86 GGC (G 0.438) -> GTG (V) 0.666
	  89 TAC (Y 0.539) -> TTC (F) 0.822
	  93 GTG (V 0.988) -> GTC (V) 0.999
	  95 TTC (F 0.714) -> TAC (Y) 0.539
	  96 AAC (N 0.665) -> GAC (D) 0.692
	  98 ACG (T 0.572) -> GCG (A) 0.844
	 100 ACC (T 0.495) -> GAC (D) 0.290
	 105 TTC (F 0.490) -> GTC (V) 0.977
	 109 CTT (L 0.997) -> CTC (L) 1.000
	 112 CCC (A 0.277) -> GAC (D) 0.510
	 126 AAC (N 0.374) -> CAC (H) 0.855
	 127 CTA (L 0.939) -> CTT (L) 0.929
	 131 CCA (P 0.412) -> GAC (A) 0.337
	 135 AGG (R 0.997) -> CGG (R) 1.000
	 136 GGC (G 0.544) -> GAC (D) 0.975
	 141 TTG (L 0.508) -> GTG (V) 0.982
	 142 TCC (S 0.998) -> TCA (S) 1.000
	 148 GTG (V 0.960) -> GTC (V) 0.998
	 149 TTC (L 0.321) -> CTC (L) 0.986
	 151 ATC (V 0.494) -> GTC (V) 0.983
	 152 GGG (G 0.491) -> GTG (V) 0.985
	 154 AAG (K 0.314) -> ACG (T) 0.989
	 155 TTA (L 0.540) -> ATA (I) 0.977
	 159 GTC (V 0.605) -> GCG (A) 0.784
	 168 ATT (I 0.991) -> ATC (I) 0.999
	 169 GCG (A 0.981) -> GCC (A) 0.999
	 171 GCA (A 0.993) -> GCC (A) 1.000
	 172 GGA (G 0.943) -> GGG (G) 0.889
	 176 GTG (V 0.560) -> GTC (V) 0.889
	 177 AGA (R 0.700) -> CAG (Q) 0.608
	 179 AGC (S 0.498) -> AAC (N) 0.977
	 180 GCG (A 0.971) -> GCC (A) 0.999
	 183 TAT (Y 0.997) -> TAC (Y) 1.000
	 185 GCT (A 0.994) -> GCC (A) 1.000
	 188 TCG (S 0.994) -> TCT (S) 1.000
	 189 GAG (E 0.986) -> GAA (E) 0.999
	 190 AGC (S 0.989) -> AGT (S) 0.999
	 194 TGT (C 0.998) -> TGC (C) 1.000
	 195 ACA (T 0.339) -> ACG (T) 0.444
	 196 GGT (G 0.995) -> GGC (G) 1.000
	 197 GTC (V 0.989) -> GTG (V) 0.999
	 199 GTG (V 0.922) -> GTC (V) 0.869


Branch 7:   16..17 (n=25.0 s=29.0)

	   8 TCA (S 0.999) -> TCC (S) 0.985
	  16 CAG (Q 0.864) -> CAT (H) 0.806
	  18 TTC (F 1.000) -> TTT (F) 1.000
	  29 GGT (G 0.945) -> GGA (G) 0.998
	  31 ACC (T 0.982) -> ACG (T) 0.998
	  34 AAG (K 0.714) -> AAA (K) 0.871
	  37 ACC (T 0.688) -> ACG (T) 0.676
	  45 GGG (G 0.905) -> GCG (A) 0.895
	  46 AAG (T 0.305) -> ATG (K) 0.232
	  50 GTC (V 0.297) -> GAC (D) 0.237
	  51 CAG (Q 0.482) -> CTG (L) 0.615
	  52 ATC (I 0.999) -> ATA (I) 0.999
	  56 GAG (E 0.595) -> CAG (Q) 0.971
	  60 AAG (K 0.273) -> GAG (E) 0.338
	  62 AGG (G 0.301) -> AGC (S) 0.379
	  64 GTC (V 0.461) -> GTG (V) 0.487
	  65 GAC (D 0.998) -> GAT (D) 0.998
	  69 GAG (E 0.735) -> ACG (T) 0.453
	  73 GTG (V 0.815) -> ATG (V) 0.405
	  76 GGC (G 1.000) -> GGG (G) 1.000
	  78 AGG (R 0.530) -> AGT (S) 0.693
	  81 GAG (E 0.925) -> GAA (E) 0.990
	  87 TCC (S 1.000) -> TCT (S) 1.000
	  93 GTC (V 0.999) -> GTG (V) 0.999
	 108 ACC (T 0.997) -> ACG (T) 1.000
	 109 CTC (L 1.000) -> CTT (L) 1.000
	 115 TAC (Y 0.909) -> CAC (H) 0.923
	 116 GAG (E 0.415) -> GAC (D) 0.805
	 123 AAG (K 0.999) -> AAA (K) 0.999
	 124 TCC (S 0.560) -> TTC (F) 0.959
	 127 CTT (L 0.929) -> GTC (V) 0.883
	 128 AAC (N 0.624) -> ACC (T) 0.966
	 134 AAC (N 0.991) -> AAT (N) 0.998
	 135 CGG (R 1.000) -> AGG (R) 1.000
	 137 ATG (M 0.921) -> GTG (V) 0.913
	 151 GTC (V 0.983) -> GTG (V) 0.997
	 154 ACG (T 0.989) -> ACC (T) 0.999
	 159 GCG (A 0.784) -> GCC (A) 0.765
	 168 ATC (I 0.999) -> ATT (I) 0.999
	 177 CAG (Q 0.608) -> CTG (L) 0.926
	 180 GCC (A 0.999) -> GCT (A) 1.000
	 181 TCG (S 0.997) -> TCA (S) 1.000
	 182 GAG (E 0.882) -> GAC (D) 0.825
	 183 TAC (Y 1.000) -> TAT (Y) 1.000
	 185 GCC (A 1.000) -> GCA (A) 1.000
	 195 ACG (T 0.444) -> CTG (L) 0.921
	 196 GGC (G 1.000) -> GGA (G) 1.000
	 199 GTC (V 0.869) -> GCA (A) 0.923
	 200 GCG (A 0.898) -> CAG (Q) 0.929


Branch 8:   17..9  (B_bufo)  (n=39.0 s=35.0)

	   1 GGC (G 0.368) -> TCC (S)
	   7 GAC (D 0.947) -> GAT (D)
	   8 TCC (S 0.985) -> CCC (P)
	  14 GTC (V 0.679) -> TAC (Y)
	  17 GAG (E 0.910) -> GAA (E)
	  22 TGC (C 1.000) -> TGT (C)
	  23 ATC (I 0.999) -> ATT (I)
	  30 GAG (E 0.999) -> GAA (E)
	  32 GAG (E 0.503) -> GTC (V)
	  40 TTC (F 0.999) -> TTT (F)
	  41 TTC (F 1.000) -> TTT (F)
	  42 AGG (R 0.710) -> AAA (K)
	  43 GCG (A 0.656) -> GGA (G)
	  44 AAG (K 0.505) -> GAC (D)
	  45 GCG (A 0.895) -> ACA (T)
	  48 GAG (E 0.910) -> AAA (K)
	  54 AGC (R 0.251) -> ATG (M)
	  57 GAC (V 0.302) -> --- (-)
	  58 GAG (E 0.313) -> TAT (Y)
	  59 GCG (A 0.742) -> CCG (P)
	  60 GAG (E 0.338) -> CAG (Q)
	  61 CCG (L 0.550) -> CTG (L)
	  63 ATC (I 0.703) -> GTC (V)
	  64 GTG (V 0.487) -> GTA (V)
	  66 GAG (E 0.809) -> GAC (D)
	  69 ACG (T 0.453) -> ACA (T)
	  70 GGC (G 0.999) -> GGG (G)
	  71 CGC (R 1.000) -> CGG (R)
	  73 ATG (V 0.405) -> AAA (K)
	  75 AAC (N 0.977) -> AAT (N)
	  80 ACC (T 0.973) -> TCC (S)
	  86 GTG (V 0.639) -> ATG (M)
	  88 ATC (I 0.968) -> GTC (V)
	  89 TTC (V 0.374) -> GTC (V)
	 100 GAC (A 0.281) -> ACC (T)
	 112 GAC (D 0.611) -> GAT (D)
	 113 AAC (N 0.918) -> AGC (S)
	 114 GAC (D 0.549) -> --- (-)
	 122 AAC (N 0.475) -> ACC (T)
	 125 ATC (I 0.979) -> ATT (I)
	 126 CAC (H 0.801) -> GAT (D)
	 127 GTC (V 0.883) -> GTG (V)
	 128 ACC (T 0.966) -> ACA (T)
	 129 GTG (V 0.999) -> GTA (V)
	 133 GCG (A 0.943) -> GGG (G)
	 135 AGG (R 1.000) -> AGA (R)
	 136 GAC (D 0.995) -> GAT (D)
	 137 GTG (V 0.913) -> GTC (V)
	 139 TCC (S 1.000) -> TCT (S)
	 153 CTG (L 1.000) -> CTC (L)
	 159 GCC (A 0.765) -> GTC (V)
	 160 GAG (E 0.999) -> GAA (E)
	 165 TAC (Y 1.000) -> TAT (Y)
	 166 AGG (R 0.999) -> CGG (R)
	 176 GTC (V 0.985) -> GTT (V)
	 182 GAC (D 0.825) -> GAT (D)
	 193 AAC (N 0.999) -> AAT (N)
	 195 CTG (L 0.921) -> CTA (L)
	 199 GCA (A 0.923) -> CCA (P)


Branch 9:   17..3  (X_tropical)  (n=63.2 s=82.8)

	   1 GGC (G 0.368) -> --- (-)
	   2 GGC (G 0.999) -> GGG (G)
	   3 TGC (C 1.000) -> TGT (C)
	   7 GAC (D 0.947) -> GAG (E)
	   8 TCC (S 0.985) -> TCA (S)
	  10 ACA (T 1.000) -> ACG (T)
	  11 GAG (E 0.999) -> GAA (E)
	  12 GCC (A 1.000) -> GCT (A)
	  13 GTC (V 0.999) -> GTG (V)
	  14 GTC (V 0.679) -> GTG (V)
	  15 GGG (G 1.000) -> GGA (G)
	  16 CAT (H 0.806) -> CGT (R)
	  19 AAA (K 0.999) -> AAG (K)
	  24 TCC (S 1.000) -> TCG (S)
	  25 TGC (C 1.000) -> TGT (C)
	  27 AAG (K 0.957) -> AAA (K)
	  28 CGA (R 1.000) -> AGA (R)
	  31 ACG (T 0.998) -> ACC (T)
	  32 GAG (E 0.503) -> AAA (K)
	  33 GCC (A 1.000) -> GCG (A)
	  34 AAA (K 0.871) -> ATT (I)
	  37 ACG (T 0.676) -> GTA (V)
	  38 GAG (E 0.995) -> GAA (E)
	  43 GCG (A 0.656) -> GCC (A)
	  44 AAG (K 0.505) -> AAA (K)
	  46 ATG (K 0.232) -> GAC (D)
	  47 GAG (E 0.712) -> GAT (D)
	  48 GAG (E 0.910) -> GCA (A)
	  49 TTT (F 1.000) -> TTC (F)
	  50 GAC (D 0.237) -> AGA (R)
	  51 CTG (L 0.615) -> GTG (V)
	  53 CTT (L 0.665) -> TAT (Y)
	  54 AGC (R 0.251) -> TAC (Y)
	  57 GAC (V 0.302) -> --- (-)
	  58 GAG (E 0.313) -> AAA (K)
	  59 GCG (A 0.742) -> GAT (D)
	  60 GAG (E 0.338) -> GCC (A)
	  61 CCG (L 0.550) -> CCA (P)
	  62 AGC (S 0.379) -> GAT (D)
	  64 GTG (V 0.487) -> AAG (K)
	  68 TTT (F 0.993) -> TAC (Y)
	  69 ACG (T 0.453) -> TCT (S)
	  72 CTG (L 0.997) -> CTC (L)
	  73 ATG (V 0.405) -> TTG (L)
	  75 AAC (N 0.977) -> AGC (S)
	  78 AGT (S 0.693) -> AAC (N)
	  80 ACC (T 0.973) -> ACG (T)
	  83 TTG (L 1.000) -> CTA (L)
	  87 TCT (S 1.000) -> TCG (S)
	  88 ATC (I 0.968) -> ATA (I)
	  89 TTC (V 0.374) -> CAG (Q)
	  91 ACC (T 0.989) -> ACG (T)
	  92 AAC (N 0.999) -> AAT (N)
	  93 GTG (V 0.999) -> GTC (V)
	  95 TAC (Y 0.860) -> GAG (E)
	  96 GAC (D 0.905) -> GAA (E)
	  97 CAC (H 0.939) -> GAC (D)
	  98 GCG (A 0.947) -> GAA (E)
	  99 GGG (G 1.000) -> GGA (G)
	 100 GAC (A 0.281) -> GAA (E)
	 103 TGC (C 1.000) -> TGT (C)
	 104 CGC (R 0.899) -> AAG (K)
	 107 CGC (R 1.000) -> CGA (R)
	 108 ACG (T 1.000) -> ACC (T)
	 109 CTT (L 1.000) -> CTC (L)
	 110 ATC (I 0.741) -> GAG (E)
	 112 GAC (D 0.611) -> GAG (E)
	 114 GAC (D 0.549) -> --- (-)
	 116 GAC (D 0.805) -> TAC (Y)
	 117 TAC (Y 0.999) -> TAT (Y)
	 119 ACC (T 0.826) -> ATC (I)
	 122 AAC (N 0.475) -> AGC (S)
	 123 AAA (K 0.999) -> AAG (K)
	 124 TTC (F 0.959) -> TTT (F)
	 125 ATC (I 0.979) -> GTC (V)
	 126 CAC (H 0.801) -> CAG (Q)
	 128 ACC (T 0.966) -> ACG (T)
	 130 GTG (V 0.999) -> GTT (V)
	 131 GAC (D 0.374) -> CCC (P)
	 133 GCG (A 0.943) -> GCC (A)
	 135 AGG (R 1.000) -> CGG (R)
	 137 GTG (V 0.913) -> GTC (V)
	 138 GCC (A 1.000) -> GCT (A)
	 140 ATC (I 0.999) -> ATA (I)
	 142 TCA (S 1.000) -> TCG (S)
	 144 ATC (I 0.997) -> ATT (I)
	 147 TAC (Y 1.000) -> TAT (Y)
	 150 ATC (I 0.999) -> ATT (I)
	 152 GTG (V 0.997) -> GTC (V)
	 153 CTG (L 1.000) -> TTG (L)
	 154 ACC (T 0.999) -> ACA (T)
	 159 GCC (A 0.765) -> GCA (A)
	 162 ATC (I 0.655) -> GTA (V)
	 164 TGC (C 1.000) -> TGT (C)
	 168 ATT (I 0.999) -> ATA (I)
	 169 GCC (A 1.000) -> GCG (A)
	 171 GCC (A 1.000) -> GCG (A)
	 173 GAG (E 0.999) -> GAA (E)
	 175 GCG (A 0.973) -> ACA (T)
	 176 GTC (V 0.985) -> GTG (V)
	 178 GAG (E 0.999) -> GAA (E)
	 179 AAC (N 0.996) -> AAT (N)
	 180 GCT (A 1.000) -> GCG (A)
	 181 TCA (S 1.000) -> TCG (S)
	 183 TAT (Y 1.000) -> TAC (Y)
	 187 ACC (T 0.999) -> ACG (T)
	 190 AGT (S 0.995) -> ACT (T)
	 195 CTG (L 0.921) -> TTG (L)
	 196 GGA (G 1.000) -> GGC (G)
	 198 CAG (Q 1.000) -> CAA (Q)
	 199 GCA (A 0.923) -> GCT (A)


Branch 10:   16..18 (n=21.5 s=35.5)

	   1 GGC (G 0.963) -> GGG (G) 0.998
	  10 ACA (T 1.000) -> ACC (T) 1.000
	  12 GCC (A 1.000) -> GCT (A) 1.000
	  13 GTC (V 0.999) -> GTG (V) 1.000
	  17 GAG (A 0.374) -> ACC (T) 0.949
	  19 AAA (K 0.999) -> AAG (K) 1.000
	  27 AAG (K 0.557) -> AGG (R) 0.731
	  28 CGA (R 1.000) -> CGC (R) 1.000
	  29 GGT (G 0.945) -> AGT (S) 0.993
	  31 ACC (T 0.982) -> ACA (T) 1.000
	  34 AAG (K 0.714) -> GAG (E) 0.967
	  36 TTT (F 0.993) -> TTC (F) 1.000
	  43 GCG (A 0.654) -> GAG (E) 0.839
	  46 AAG (T 0.305) -> ACG (T) 0.947
	  51 CAG (Q 0.482) -> AAG (K) 0.811
	  54 AGC (S 0.457) -> CGC (R) 0.944
	  55 TAC (Y 1.000) -> TAT (Y) 1.000
	  61 CCG (L 0.537) -> CTG (L) 0.581
	  63 ATC (I 0.717) -> ATA (I) 0.638
	  64 GTC (V 0.461) -> GTG (V) 0.458
	  72 CTG (L 0.965) -> GTG (V) 0.577
	  75 AAC (N 0.996) -> AAT (N) 0.999
	  76 GGC (G 1.000) -> GGT (G) 1.000
	  86 GTG (V 0.666) -> CTG (L) 0.927
	  93 GTC (V 0.999) -> GTG (V) 1.000
	 113 AAC (N 0.986) -> AAT (N) 0.996
	 120 AAC (N 0.751) -> AGC (S) 0.345
	 124 TCC (S 0.560) -> ACC (T) 0.767
	 128 AAC (N 0.624) -> GAC (D) 0.726
	 133 GCG (A 0.980) -> GCC (A) 0.998
	 138 GCC (A 1.000) -> GCA (A) 1.000
	 142 TCA (S 1.000) -> TCT (S) 1.000
	 150 ATC (I 0.999) -> ATT (I) 1.000
	 152 GTG (V 0.985) -> GTC (V) 0.999
	 154 ACG (T 0.989) -> ACC (T) 1.000
	 166 AGG (R 0.970) -> AAG (K) 0.605
	 169 GCC (A 0.999) -> GCT (A) 1.000
	 171 GCC (A 1.000) -> GCG (A) 1.000
	 172 GGG (G 0.889) -> ACG (T) 0.949
	 174 GAG (E 0.926) -> GCA (A) 0.990
	 175 GCG (A 0.997) -> GCT (A) 1.000
	 176 GTC (V 0.889) -> GCC (A) 0.984
	 177 CAG (Q 0.608) -> CAA (Q) 0.995
	 179 AAC (N 0.977) -> AAT (N) 0.993
	 182 GAG (E 0.882) -> GAA (E) 0.995
	 184 TTA (L 1.000) -> TTG (L) 1.000
	 186 ATA (I 0.999) -> ATC (I) 1.000
	 187 ACC (T 0.996) -> ACA (T) 1.000
	 192 GAC (D 0.810) -> GAA (E) 0.965
	 195 ACG (T 0.444) -> ACA (T) 0.971
	 196 GGC (G 1.000) -> GGG (G) 1.000
	 199 GTC (V 0.869) -> GTG (V) 0.995
	 200 GCG (A 0.898) -> GCT (A) 0.999


Branch 11:   18..19 (n=40.3 s=46.7)

	   8 TCA (S 1.000) -> TCG (S) 1.000
	  12 GCT (A 1.000) -> GCC (A) 1.000
	  14 GTC (V 0.699) -> TAT (Y) 0.999
	  16 CAG (Q 0.758) -> ATG (M) 0.997
	  19 AAG (K 1.000) -> AAA (K) 1.000
	  20 ATC (I 0.992) -> ATT (I) 1.000
	  21 CGG (R 0.957) -> CTG (L) 1.000
	  27 AGG (R 0.731) -> CGC (R) 1.000
	  31 ACA (T 1.000) -> ACC (T) 1.000
	  32 GAG (E 0.352) -> AAC (N) 0.900
	  33 GCC (A 1.000) -> GCT (A) 1.000
	  40 TTC (F 0.978) -> ACC (T) 0.996
	  42 AGG (R 0.854) -> CGC (R) 1.000
	  43 GAG (E 0.839) -> CAG (Q) 0.999
	  45 GGG (G 0.999) -> GGC (G) 1.000
	  46 ACG (T 0.947) -> ACT (T) 1.000
	  53 CTT (L 0.997) -> CTG (L) 1.000
	  57 GAC (V 0.356) -> AAT (N) 0.999
	  59 GCG (A 0.592) -> GTG (V) 0.998
	  60 AAG (K 0.342) -> TTG (L) 0.992
	  61 CTG (L 0.581) -> CAG (Q) 0.999
	  62 AGG (R 0.404) -> CTG (L) 0.999
	  63 ATA (I 0.638) -> GAG (E) 0.995
	  64 GTG (V 0.458) -> GAG (E) 0.997
	  65 GAC (D 0.998) -> GAT (D) 1.000
	  76 GGT (G 1.000) -> GGC (G) 1.000
	  78 AGG (R 0.864) -> CGG (R) 1.000
	  79 CAC (H 0.388) -> GGC (G) 0.996
	  81 GAG (E 0.854) -> AAA (K) 0.998
	  83 TTG (L 1.000) -> CTG (L) 1.000
	  85 GAC (D 0.998) -> GAT (D) 1.000
	  87 TCC (S 1.000) -> TCT (S) 1.000
	  92 AAC (N 1.000) -> AAT (N) 1.000
	  93 GTG (V 1.000) -> GTC (V) 1.000
	  96 GAC (D 0.681) -> AAC (N) 0.998
	  98 GCG (A 0.840) -> TCG (S) 0.999
	  99 GGG (G 1.000) -> GGC (G) 1.000
	 102 ATG (M 0.842) -> GAG (E) 0.996
	 104 CGC (R 0.871) -> CAC (H) 0.998
	 106 AAC (N 0.942) -> TAC (Y) 0.999
	 108 ACC (T 0.974) -> CTC (L) 0.999
	 110 ATC (I 0.591) -> TTC (F) 0.999
	 112 GAC (D 0.439) -> GAA (E) 0.504
	 113 AAT (N 0.996) -> AAC (N) 1.000
	 117 TAC (Y 0.921) -> CAC (H) 0.999
	 122 AAC (N 0.915) -> GTC (V) 0.991
	 124 ACC (T 0.767) -> AAG (K) 0.997
	 128 GAC (D 0.726) -> GAG (E) 0.998
	 129 GTG (V 1.000) -> GTA (V) 1.000
	 135 CGG (R 1.000) -> AGA (R) 1.000
	 147 TAC (Y 1.000) -> TAT (Y) 1.000
	 148 GTC (V 1.000) -> GTG (V) 1.000
	 151 GTC (V 0.999) -> GTG (V) 1.000
	 152 GTC (V 0.999) -> GTG (V) 1.000
	 153 CTG (L 1.000) -> TTG (L) 1.000
	 157 CTG (L 1.000) -> CTC (L) 1.000
	 159 GCG (A 0.996) -> GCA (A) 1.000
	 162 ATC (I 0.652) -> ATT (I) 0.627
	 170 GCA (A 1.000) -> GCC (A) 1.000
	 171 GCG (A 1.000) -> GCC (A) 1.000
	 174 GCA (A 0.990) -> GCT (A) 0.948
	 176 GCC (A 0.984) -> GCA (A) 1.000
	 184 TTG (L 1.000) -> CTG (L) 1.000
	 190 AGT (S 1.000) -> AGC (S) 1.000
	 192 GAA (E 0.965) -> GAG (E) 1.000
	 196 GGG (G 1.000) -> GGC (G) 1.000
	 197 GTG (V 1.000) -> GTC (V) 1.000
	 200 GCT (A 0.999) -> GCC (A) 1.000


Branch 12:   19..11 (M_musculus)  (n= 6.5 s=48.5)

	   7 GAC (D 1.000) -> GAT (D)
	   8 TCG (S 1.000) -> TCC (S)
	   9 GAG (E 0.928) -> GAT (D)
	  12 GCC (A 1.000) -> GCT (A)
	  20 ATT (I 1.000) -> ATC (I)
	  25 TGC (C 1.000) -> TGT (C)
	  27 CGC (R 1.000) -> CGT (R)
	  28 CGC (R 1.000) -> CGT (R)
	  32 AAC (N 0.900) -> ACC (T)
	  33 GCT (A 1.000) -> GCC (A)
	  34 GAG (E 1.000) -> GAA (E)
	  37 ACC (T 1.000) -> ACG (T)
	  45 GGC (G 1.000) -> GGG (G)
	  46 ACT (T 1.000) -> ACA (T)
	  48 GAG (E 1.000) -> GAA (E)
	  53 CTG (L 1.000) -> CTA (L)
	  60 TTG (L 0.992) -> CTG (L)
	  64 GAG (E 0.997) -> GAA (E)
	  71 CGC (R 1.000) -> CGA (R)
	  75 AAT (N 1.000) -> AAC (N)
	  76 GGC (G 1.000) -> GGT (G)
	  77 AGC (S 1.000) -> AGT (S)
	  81 AAA (K 0.998) -> AAG (K)
	  85 GAT (D 1.000) -> GAC (D)
	  87 TCT (S 1.000) -> TCC (S)
	  92 AAT (N 1.000) -> AAC (N)
	  98 TCG (S 0.999) -> TCT (S)
	 102 GAG (E 0.996) -> GAA (E)
	 103 TGC (C 1.000) -> TGT (C)
	 107 CGC (R 1.000) -> CGT (R)
	 112 GAA (E 0.504) -> GAT (D)
	 113 AAC (N 1.000) -> AAT (N)
	 114 GAC (D 0.586) -> --- (-)
	 115 TAC (Y 1.000) -> TAT (Y)
	 127 CTT (L 0.981) -> CTG (L)
	 129 GTA (V 1.000) -> GTG (V)
	 132 AAA (K 1.000) -> AAG (K)
	 136 GAC (D 1.000) -> GAT (D)
	 142 TCT (S 1.000) -> TCA (S)
	 147 TAT (Y 1.000) -> TAC (Y)
	 157 CTC (L 1.000) -> CTT (L)
	 162 ATT (I 0.627) -> GTG (V)
	 168 ATC (I 1.000) -> ATT (I)
	 170 GCC (A 1.000) -> GCT (A)
	 171 GCC (A 1.000) -> GCT (A)
	 179 AAT (N 1.000) -> AAC (N)
	 181 TCG (S 1.000) -> TCA (S)
	 186 ATC (I 1.000) -> ATT (I)
	 188 TCT (S 1.000) -> TCC (S)
	 189 GAA (E 1.000) -> GAG (E)
	 192 GAG (E 1.000) -> GAA (E)
	 194 TGC (C 1.000) -> TGT (C)
	 200 GCC (A 1.000) -> GCT (A)


Branch 13:   19..6  (H_sapiens)  (n= 4.0 s= 8.0)

	  21 CTG (L 1.000) -> CTT (L)
	  29 AGT (S 1.000) -> AGC (S)
	  68 TTT (F 1.000) -> TTC (F)
	 108 CTC (L 0.999) -> CTG (L)
	 111 TTT (F 1.000) -> TTC (F)
	 114 GAC (D 0.586) -> --- (-)
	 127 CTT (L 0.981) -> ATT (I)
	 174 GCT (A 0.948) -> ACT (T)
	 177 CAA (Q 1.000) -> CAG (Q)
	 187 ACA (T 1.000) -> ACC (T)
	 195 ACA (T 1.000) -> ACG (T)


Branch 14:   18..20 (n=12.5 s=18.5)

	   1 GGG (G 0.998) -> GGT (G) 0.997
	   7 GAC (D 0.995) -> GAT (D) 0.992
	   9 GAG (E 0.991) -> GAA (E) 0.996
	  15 GGG (G 1.000) -> GGC (G) 1.000
	  17 ACC (T 0.949) -> ACT (T) 0.964
	  24 TCC (S 1.000) -> TCA (S) 0.999
	  35 ACC (T 0.815) -> GCC (A) 0.783
	  44 AAG (K 0.512) -> GAG (E) 0.707
	  57 GAC (V 0.356) -> GTC (V) 0.566
	  59 GCG (A 0.592) -> GCT (A) 0.581
	  61 CTG (L 0.581) -> CTC (L) 0.632
	  64 GTG (V 0.458) -> GAC (V) 0.458
	  69 GAG (E 0.991) -> GAA (E) 0.997
	  71 CGC (R 0.974) -> CTC (L) 0.901
	  77 AGC (S 0.960) -> ACC (T) 0.790
	  80 ACC (T 1.000) -> ACT (T) 0.998
	  82 GAC (D 0.999) -> GAT (D) 0.999
	  85 GAC (D 0.998) -> GAT (D) 0.994
	  88 ATC (I 0.999) -> ATT (I) 0.997
	  91 ACC (T 0.824) -> ACG (T) 0.418
	  95 TAC (Y 0.523) -> TTC (F) 0.645
	 116 GAG (E 0.369) -> ACG (T) 0.574
	 119 ACC (T 0.755) -> ATC (I) 0.756
	 120 AGC (S 0.345) -> ATC (I) 0.312
	 130 GTG (V 1.000) -> GTC (V) 1.000
	 131 GAC (D 0.527) -> GAG (E) 0.754
	 140 ATC (I 1.000) -> ATT (I) 1.000
	 155 ATA (I 0.996) -> ATC (I) 0.995
	 199 GTG (V 0.995) -> GTA (V) 0.998


Branch 15:   20..21 (n=16.5 s=36.5)

	  10 ACC (T 1.000) -> ACG (T) 1.000
	  13 GTG (V 1.000) -> GTA (V) 1.000
	  14 GTC (V 0.794) -> GTT (V) 0.945
	  27 AGG (R 0.719) -> AAG (K) 0.975
	  30 GAG (E 0.999) -> GAA (E) 1.000
	  36 TTC (F 0.998) -> TTT (F) 1.000
	  37 ACC (T 0.955) -> ACT (T) 0.999
	  38 GAG (E 0.993) -> GAA (E) 0.971
	  42 AGG (R 0.837) -> AAG (K) 0.983
	  43 GAG (E 0.847) -> GAA (E) 0.943
	  47 GAG (E 0.666) -> GAA (E) 0.592
	  52 ATC (I 1.000) -> ATT (I) 1.000
	  56 GAG (E 0.503) -> GAT (D) 0.982
	  64 GAC (V 0.458) -> TAC (Y) 0.348
	  65 GAC (D 0.992) -> GAT (D) 1.000
	  66 GAG (A 0.465) -> CCT (P) 0.997
	  70 GGC (G 0.934) -> GAC (D) 0.976
	  71 CTC (L 0.901) -> CTA (L) 1.000
	  78 AGG (R 0.854) -> AAG (K) 0.980
	  81 GAG (E 0.708) -> GCA (A) 0.990
	  86 CTG (L 0.933) -> CTC (L) 0.914
	  91 ACG (T 0.418) -> CTG (L) 0.992
	  94 ACC (T 0.997) -> ACT (T) 1.000
	  95 TTC (F 0.645) -> TTT (F) 0.980
	  98 GCG (A 0.812) -> GAG (E) 0.798
	 104 CGC (R 0.873) -> AGT (S) 0.997
	 108 ACC (T 0.983) -> ACA (T) 1.000
	 110 ATC (I 0.566) -> CTT (L) 0.952
	 112 GAC (E 0.375) -> GCC (A) 0.992
	 114 GAC (D 0.840) -> GAT (D) 0.981
	 116 ACG (T 0.574) -> ACC (T) 0.764
	 120 ATC (I 0.312) -> ATG (M) 0.976
	 128 GAC (D 0.795) -> GAT (D) 0.967
	 131 GAG (E 0.754) -> GAA (E) 0.933
	 134 AAC (N 0.993) -> AAT (N) 1.000
	 136 GAC (D 0.999) -> GAT (D) 1.000
	 141 GTG (V 0.999) -> GTC (V) 1.000
	 142 TCT (S 1.000) -> TCC (S) 1.000
	 143 GAG (E 0.999) -> GAA (E) 1.000
	 151 GTC (V 0.999) -> GTT (V) 1.000
	 158 GTG (V 0.996) -> GTA (V) 1.000
	 163 TAC (Y 1.000) -> TAT (Y) 1.000
	 172 ACG (T 0.969) -> ACA (T) 1.000
	 176 GCC (A 0.995) -> GCT (A) 1.000
	 178 GAG (E 0.995) -> GAA (E) 1.000
	 181 TCG (S 1.000) -> TCC (S) 1.000
	 188 TCT (S 1.000) -> TCG (S) 1.000


Branch 16:   21..22 (n=18.5 s= 8.5)

	  21 CGG (R 1.000) -> CGT (R) 1.000
	  23 ATC (I 1.000) -> ATT (I) 1.000
	  34 GAG (E 0.999) -> GAA (E) 1.000
	  42 AAG (K 0.983) -> AAA (K) 1.000
	  46 ACG (T 0.981) -> ACC (T) 1.000
	  47 GAA (E 0.592) -> AAC (N) 0.981
	  49 TTT (F 0.974) -> TTG (L) 0.943
	  58 GAG (E 0.639) -> TAT (Y) 0.998
	  59 GCT (A 0.595) -> GAT (D) 0.999
	  62 AGG (R 0.401) -> GTT (V) 0.794
	  70 GAC (D 0.976) -> GAT (D) 1.000
	  79 CAC (H 0.461) -> AAC (N) 0.913
	  80 ACT (T 0.969) -> ATT (I) 0.998
	  86 CTC (L 0.914) -> GTC (V) 0.995
	  96 GAC (D 0.889) -> GAA (E) 0.998
	  98 GAG (E 0.798) -> AAA (K) 0.992
	 100 GAC (D 0.812) -> GAG (E) 0.997
	 110 CTT (L 0.952) -> CAT (H) 0.999
	 111 TTT (F 0.985) -> TAT (Y) 0.999
	 115 TAC (Y 0.956) -> TTC (F) 0.998
	 116 ACC (T 0.764) -> TCC (S) 0.999
	 139 TCC (S 1.000) -> TCT (S) 1.000


Branch 17:   22..7  (P_textilis)  (n= 7.0 s= 8.0)

	   1 GGT (G 0.998) -> --- (-)
	  17 ACT (T 0.964) -> TCT (S)
	  24 TCA (S 1.000) -> TCG (S)
	  32 GAG (E 0.509) -> GAT (D)
	  33 GCC (A 1.000) -> GCG (A)
	  35 GCC (A 1.000) -> GCA (A)
	  45 GGG (G 1.000) -> GGC (G)
	  49 TTG (L 0.943) -> ATG (M)
	  64 TAC (Y 0.998) -> TAT (Y)
	  73 GTG (V 0.805) -> GAG (E)
	  79 AAC (N 0.913) -> ATC (I)
	 106 AAC (N 1.000) -> AAT (N)
	 123 AAG (K 1.000) -> AAA (K)
	 181 TCC (S 1.000) -> TCG (S)


Branch 18:   22..23 (n=16.8 s=12.2)

	   8 TCA (S 0.999) -> GCA (A) 1.000
	  10 ACG (T 1.000) -> ACA (T) 1.000
	  16 CAG (Q 0.992) -> CAT (H) 1.000
	  22 TGC (C 1.000) -> TGT (C) 1.000
	  23 ATT (I 1.000) -> ATC (I) 1.000
	  34 GAA (E 1.000) -> GAG (E) 1.000
	  44 GAG (E 0.999) -> GAA (E) 1.000
	  47 AAC (N 0.981) -> ACC (T) 1.000
	  48 GAG (E 1.000) -> GAA (E) 1.000
	  57 GTC (V 0.993) -> TTC (F) 1.000
	  62 GTT (V 0.794) -> TCT (S) 1.000
	  73 GTG (V 0.805) -> ATG (M) 1.000
	  95 TTT (F 0.979) -> GAA (E) 1.000
	  98 AAA (K 0.992) -> AGA (R) 1.000
	 102 ATG (M 0.808) -> ATC (I) 1.000
	 108 ACA (T 1.000) -> ACC (T) 1.000
	 114 GAT (D 0.979) -> GAG (E) 1.000
	 119 ATC (I 1.000) -> ATA (I) 1.000
	 127 CTT (L 1.000) -> CTG (L) 1.000
	 128 GAT (D 0.969) -> TCT (S) 1.000
	 130 GTC (V 1.000) -> GTT (V) 1.000
	 131 GAA (E 0.930) -> CAT (H) 1.000
	 150 ATT (I 1.000) -> ATC (I) 1.000
	 169 GCT (A 1.000) -> GCC (A) 1.000


Branch 19:   23..4  (T_elegans)  (n= 1.0 s= 4.0)

	  14 GTT (V 1.000) -> GTC (V)
	  16 CAT (H 1.000) -> CAC (H)
	  49 TTG (L 1.000) -> CTG (L)
	 114 GAG (E 1.000) -> GAA (E)
	 133 GCC (A 1.000) -> GGC (G)


Branch 20:   23..5  (T_sirtalis)  (n= 0.0 s= 0.0)


Branch 21:   21..12 (A_carol)  (n=32.5 s=64.5)

	   1 GGT (G 0.997) -> --- (-)
	   5 GAG (E 1.000) -> GAA (E)
	   6 GTG (V 1.000) -> GTA (V)
	   7 GAT (D 0.966) -> GAG (E)
	  10 ACG (T 1.000) -> ACC (T)
	  12 GCT (A 1.000) -> GCC (A)
	  13 GTA (V 1.000) -> GTG (V)
	  14 GTT (V 0.945) -> GCT (A)
	  15 GGC (G 1.000) -> GGT (G)
	  16 CAG (Q 0.771) -> GAA (E)
	  19 AAG (K 0.981) -> AGG (R)
	  20 ATC (I 1.000) -> ATT (I)
	  25 TGC (C 1.000) -> TGT (C)
	  30 GAA (E 1.000) -> GAG (E)
	  32 GAG (E 0.597) -> GAA (E)
	  36 TTT (F 1.000) -> TTC (F)
	  37 ACT (T 0.999) -> ACC (T)
	  38 GAA (E 0.971) -> GAC (D)
	  40 TTC (F 0.985) -> TAC (Y)
	  43 GAA (E 0.943) -> CAA (Q)
	  44 GAG (E 0.824) -> CAG (Q)
	  46 ACG (T 0.981) -> ATG (M)
	  50 GTC (V 0.742) -> GAC (D)
	  51 AAG (K 0.801) -> CAT (H)
	  52 ATT (I 1.000) -> ATC (I)
	  53 CTT (L 1.000) -> CTC (L)
	  54 CGC (R 0.926) -> CAC (H)
	  55 TAT (Y 1.000) -> TAC (Y)
	  57 GTC (V 0.984) -> GTT (V)
	  59 GCT (A 0.595) -> ACT (T)
	  60 AAG (K 0.987) -> AAA (K)
	  62 AGG (R 0.401) -> AGA (R)
	  64 TAC (Y 0.348) -> TTG (L)
	  65 GAT (D 1.000) -> GAC (D)
	  71 CTA (L 1.000) -> CTG (L)
	  72 GTG (V 0.992) -> GTT (V)
	  73 GTG (V 0.856) -> GCC (A)
	  75 AAT (N 0.965) -> GAA (E)
	  76 GGT (G 1.000) -> GGC (G)
	  77 ACC (T 0.997) -> ACT (T)
	  78 AAG (K 0.980) -> AAA (K)
	  85 GAT (D 0.968) -> GAG (E)
	  86 CTC (L 0.914) -> CTT (L)
	  89 TTC (F 0.962) -> TTG (L)
	  90 ATC (I 0.828) -> CTG (L)
	  91 CTG (L 0.992) -> CTT (L)
	  92 AAC (N 1.000) -> AAT (N)
	  94 ACT (T 1.000) -> ACC (T)
	  97 CAC (H 0.990) -> CAG (Q)
	  99 GGG (G 1.000) -> GGA (G)
	 100 GAC (D 0.812) -> GAT (D)
	 101 TAC (Y 1.000) -> TAT (Y)
	 102 ATG (M 0.776) -> ATC (I)
	 112 GCC (A 0.992) -> GCA (A)
	 114 GAT (D 0.981) -> GAC (D)
	 115 TAC (Y 0.956) -> CAT (H)
	 116 ACC (T 0.764) -> ACA (T)
	 117 TAC (Y 0.915) -> CAC (H)
	 118 AAC (N 1.000) -> AAT (N)
	 119 ATC (I 0.965) -> GTC (V)
	 125 ATC (I 0.956) -> GTC (V)
	 127 CTT (L 0.993) -> ATT (I)
	 128 GAT (D 0.967) -> GAC (D)
	 130 GTC (V 1.000) -> GTA (V)
	 131 GAA (E 0.933) -> GAG (E)
	 133 GCC (A 1.000) -> GCA (A)
	 134 AAT (N 1.000) -> AAC (N)
	 136 GAT (D 1.000) -> GAC (D)
	 141 GTC (V 1.000) -> GTG (V)
	 142 TCC (S 1.000) -> TCT (S)
	 143 GAA (E 1.000) -> GAG (E)
	 148 GTC (V 1.000) -> GTT (V)
	 149 CTC (L 1.000) -> CTT (L)
	 151 GTT (V 1.000) -> GTC (V)
	 154 ACC (T 1.000) -> ACT (T)
	 155 ATC (I 1.000) -> ATT (I)
	 158 GTA (V 1.000) -> GTG (V)
	 162 ATC (I 0.655) -> GTA (V)
	 163 TAT (Y 1.000) -> TAC (Y)
	 168 ATC (I 1.000) -> ATT (I)
	 170 GCA (A 1.000) -> GCG (A)
	 171 GCG (A 1.000) -> GCA (A)
	 175 GCT (A 1.000) -> GCA (A)
	 176 GCT (A 1.000) -> GCA (A)
	 178 GAA (E 1.000) -> GAG (E)
	 182 GAA (E 1.000) -> GAG (E)
	 188 TCG (S 1.000) -> TCA (S)
	 198 CAG (Q 1.000) -> CAA (Q)


Branch 22:   20..1  (G_gallus)  (n=118.6 s=81.4)

	   1 GGT (G 0.997) -> --- (-)
	   8 TCA (S 1.000) -> TCG (S)
	   9 GAA (E 0.996) -> GAG (E)
	  10 ACC (T 1.000) -> ACG (T)
	  14 GTC (V 0.794) -> CTG (L)
	  15 GGC (G 1.000) -> GGA (G)
	  16 CAG (Q 0.742) -> GCC (A)
	  17 ACT (T 0.964) -> CCA (P)
	  19 AAG (K 0.999) -> AAA (K)
	  20 ATC (I 0.989) -> CTG (L)
	  21 CGG (R 0.958) -> CTG (L)
	  24 TCA (S 0.999) -> GCC (A)
	  27 AGG (R 0.719) -> CGG (R)
	  31 ACA (T 1.000) -> ACC (T)
	  32 GAG (E 0.400) -> CCC (P)
	  33 GCC (A 1.000) -> GCA (A)
	  35 GCC (A 0.783) -> GCT (A)
	  36 TTC (F 0.998) -> GAG (E)
	  37 ACC (T 0.955) -> GGG (G)
	  42 AGG (R 0.837) -> CGG (R)
	  43 GAG (E 0.847) -> GCT (A)
	  45 GGG (G 1.000) -> GGA (G)
	  46 ACG (T 0.952) -> GCC (A)
	  47 GAG (E 0.666) -> CCC (P)
	  48 GAG (E 0.999) -> GAA (E)
	  49 TTT (F 0.999) -> TTC (F)
	  50 GTC (V 0.624) -> ACC (T)
	  54 CGC (R 0.927) -> CAC (H)
	  55 TAT (Y 1.000) -> TAC (Y)
	  56 GAG (E 0.503) -> ACC (T)
	  57 GTC (V 0.566) -> GCA (A)
	  59 GCT (A 0.581) -> GAG (E)
	  60 AAG (K 0.441) -> GGC (G)
	  61 CTC (L 0.632) -> GCC (A)
	  62 AGG (R 0.410) -> TGG (W)
	  63 ATA (I 0.666) -> GTG (V)
	  64 GAC (V 0.458) -> GCC (A)
	  65 GAC (D 0.992) -> CCG (P)
	  66 GAG (A 0.465) -> GGC (G)
	  67 CGC (R 0.999) -> CCT (P)
	  68 TTT (F 1.000) -> TTC (F)
	  70 GGC (G 0.934) -> GGG (G)
	  71 CTC (L 0.901) -> CTG (L)
	  72 GTG (V 0.588) -> CTG (L)
	  73 GTG (V 0.952) -> TTC (F)
	  76 GGT (G 1.000) -> GGC (G)
	  77 ACC (T 0.790) -> TCC (S)
	  78 AGG (R 0.854) -> CGC (R)
	  79 CAC (H 0.387) -> GGC (G)
	  81 GAG (E 0.708) -> CGG (R)
	  82 GAT (D 0.999) -> GAC (D)
	  83 TTG (L 0.998) -> ATT (I)
	  85 GAT (D 0.994) -> GAC (D)
	  88 ATT (I 0.997) -> GTC (V)
	  89 TTC (F 0.957) -> CGT (R)
	  90 ATC (I 0.849) -> CTG (L)
	  91 ACG (T 0.418) -> TCG (S)
	  94 ACC (T 0.997) -> GGG (G)
	  95 TTC (F 0.645) -> CGG (R)
	  96 GAC (D 0.752) -> TCC (S)
	  98 GCG (A 0.812) -> GCC (A)
	 100 GAC (D 0.835) -> CTC (L)
	 102 ATG (M 0.814) -> GTC (V)
	 105 GTC (V 0.993) -> CTG (L)
	 106 AAC (N 0.947) -> CGC (R)
	 107 CGC (R 1.000) -> CGG (R)
	 108 ACC (T 0.983) -> AAC (N)
	 110 ATC (I 0.566) -> ACC (T)
	 112 GAC (E 0.375) -> GAG (E)
	 113 AAT (N 0.993) -> GGC (G)
	 114 GAC (D 0.840) -> --- (-)
	 116 ACG (T 0.574) -> ACC (T)
	 118 AAC (N 0.995) -> AGC (S)
	 119 ATC (I 0.756) -> CTG (L)
	 120 ATC (I 0.312) -> GCC (A)
	 121 GTC (V 0.991) -> CGC (R)
	 122 AAC (N 0.977) -> AAT (N)
	 124 ACC (T 0.817) -> AGC (S)
	 125 ATC (I 0.965) -> GTG (V)
	 126 CAC (H 0.985) -> AAG (K)
	 127 CTT (L 0.996) -> CTG (L)
	 128 GAC (D 0.795) -> GCC (A)
	 130 GTC (V 1.000) -> GTG (V)
	 132 AAA (K 0.995) -> AGC (S)
	 133 GCC (A 0.997) -> GAG (E)
	 134 AAC (N 0.993) -> CGC (R)
	 137 ATG (M 0.996) -> CTG (L)
	 138 GCA (A 1.000) -> GCG (A)
	 139 TCC (S 0.998) -> AGC (S)
	 140 ATT (I 1.000) -> ATC (I)
	 142 TCT (S 1.000) -> TCG (S)
	 144 ATC (I 0.993) -> GTG (V)
	 145 ATG (M 0.998) -> CTG (L)
	 149 CTC (L 1.000) -> CTG (L)
	 150 ATT (I 1.000) -> ATC (I)
	 151 GTC (V 0.999) -> GTG (V)
	 152 GTC (V 0.997) -> CTG (L)
	 153 CTG (L 1.000) -> CTC (L)
	 155 ATC (I 0.995) -> CTT (L)
	 158 GTG (V 0.996) -> GCG (A)
	 159 GCG (A 0.999) -> GCC (A)
	 160 GAG (E 0.999) -> GAA (E)
	 162 ATC (I 0.646) -> CTG (L)
	 165 TAC (Y 1.000) -> TAT (Y)
	 166 AAG (K 0.618) -> AGG (R)
	 168 ATC (I 0.997) -> GTG (V)
	 169 GCT (A 1.000) -> GCG (A)
	 170 GCA (A 1.000) -> GCC (A)
	 171 GCG (A 1.000) -> GCC (A)
	 172 ACG (T 0.969) -> TCC (S)
	 173 GAG (E 0.997) -> --- (-)
	 175 GCT (A 0.999) -> CCG (P)
	 176 GCC (A 0.995) -> CCC (P)
	 177 CAA (Q 0.997) -> CCG (P)
	 178 GAG (E 0.995) -> GAC (D)
	 179 AAT (N 0.991) -> AGC (S)
	 181 TCG (S 1.000) -> TCC (S)
	 182 GAA (E 0.998) -> GAG (E)
	 184 TTG (L 1.000) -> CTG (L)
	 187 ACA (T 1.000) -> ACC (T)
	 188 TCT (S 1.000) -> TCC (S)
	 189 GAA (E 1.000) -> GAG (E)
	 190 AGT (S 1.000) -> AGC (S)
	 191 AAA (K 1.000) -> AAG (K)
	 192 GAA (E 0.987) -> GAG (E)
	 195 ACA (T 0.977) -> GCG (A)
	 199 GTA (V 0.998) -> GTG (V)
	 200 GCT (A 1.000) -> GCC (A)
	 201 GAA (E 1.000) -> GAG (E)


List of extant and reconstructed sequences

    23    603

G_gallus          --- GGC TGC GTG GAG GTG GAT TCG GAG ACG GAG GCT GTG CTG GGA GCC CCA TTC AAA CTG CTG TGC ATC GCC TGC AAG CGG CGC AGT GAG ACC CCC GCA GAG GCT GAG GGG GAG TGG TTC TTC CGG GCT GAG GGA GCC CCC GAA TTC ACC AAG ATC CTT CAC TAC ACC GCA GAG GAG GGC GCC TGG GTG GCC CCG GGC CCT TTC GAA GGG CTG CTG TTC TGG AAT GGC TCC CGC GGC ACT CGG GAC ATT CAG GAC CTG TCC GTC CGT CTG TCG AAC GTG GGG CGG TCC CAC GCC GGG CTC TAC GTC TGC CGC CTG CGC CGG AAC CTC ACC TTT GAG GGC --- TAC ACC TAC AGC CTG GCC CGC AAT AAG AGC GTG AAG CTG GCC GTG GTG GAG AGC GAG CGC CGG GAC CTG GCG AGC ATC GTG TCG GAG GTG CTG ATG TAC GTC CTG ATC GTG CTG CTC ACC CTT TGG CTG GCG GCC GAA ATG CTG TAC TGC TAT AGG AAG GTG GCG GCC GCC TCC --- GCA CCG CCC CCG GAC AGC GCC TCC GAG TAC CTG GCC ATC ACC TCC GAG AGC AAG GAG AAC TGC GCG GGG GTG CAG GTG GCC GAG 
D_rerio           GGA GCG TGT GTG GAG GTC GAC TCT GAC ACA GAG GCA GTG GCG GGA AAA GGC TTC AAA CTG ACC TGC ATC TCT TGC AAG ATG AGA GGA GAA GTG GTT GCC TCC GCC ACG GTG GAC TGG TGG TTC ATG GCC AAA GGC GAG AGT GAA TTC ACA CAC ATC TAC ACT TAT GCA --- GAA ATG ACA GCC AGC ATA ACA GAC GAG CGC TTT GAA GAC CGC CTG GCC TGG AAT GGC AGT AAA AAA ACA GAC GAC GTG CAG GAC GGC TCA ATT TAC ATC CTC AAC GTC ACC TTC AAT GAC ACC GGC ACC TTT CGA TGC TTC TTC GAC AGA ATC CTC ATC TTC CCC AAC --- TAT GAG TAC CAC ACC AAC GCC ACA AAG TTC ATC ACC ATC AGC GTA GTA GGA CAT GCA ACC CGA GGC ATG GCG TCC ATC TTG TCT GAG GTG ATG ATG TAC GTG TCC ATT ATC GGG CTG CAG TTG TGG CTG GTG GTG GAG ATG GTT TAC TGC TAC AGG AAG ATT GCA GCA GCC GGA GAG GAA GCG CTG AGA GAG AGC GAG GCG GAA TAT TTA GCT ATA ACC TCT GAG AGC AAA GAT AAC TGT GCA GGT GTA GCG GTG GCA GAA 
X_tropical        --- GGG TGT GTG GAG GTG GAG TCA GAG ACG GAA GCT GTG GTG GGA CGT GAG TTT AAG ATC CGG TGC ATC TCG TGT AAG AAA AGA GGA GAG ACC AAA GCG ATT ACC TTT GTA GAA TGG TTC TTC AGG GCC AAA GCG GAC GAT GCA TTC AGA GTG ATA TAT TAC TAC CAG --- AAA GAT GCC CCA GAT ATC AAG GAT GAG CGC TAC TCT GGC CGC CTC TTG TGG AGC GGG AGC AAC CAC ACG GAA GAC CTA CAG GAC GTG TCG ATA CAG ATC ACG AAT GTC ACC GAG GAA GAC GAA GGA GAA TAC ATG TGT AAG GTC AAC CGA ACC CTC GAG TTT GAG AAC --- CAC TAC TAT AAC ATC AAC GTC AGC AAG TTT GTC CAG GTC ACG GTG GTT CCC AAA GCC AAT CGG GAC GTC GCT TCC ATA GTG TCG GAG ATT ATG ATG TAT GTC CTC ATT GTG GTC TTG ACA ATA TGG CTG GTG GCA GAG ATG GTA TAC TGT TAC AGG AAG ATA GCG GCA GCG GGG GAA GAG ACA GTG CTG GAA AAT GCG TCG GAC TAC TTA GCA ATA ACG TCT GAA ACT AAA GAC AAC TGC TTG GGC GTG CAA GCT CAG GAA 
T_elegans         GGT GGC TGC GTG GAG GTG GAT GCA GAA ACA GAG GCT GTA GTC GGC CAC ACT TTC AAG ATC CGT TGT ATC TCA TGC AAG AAG CGC AGT GAA ACA GAG GCC GAG GCC TTT ACT GAA TGG TTC TTC AAA GAA GAA GGG ACC ACC GAA CTG GTC AAG ATT CTT CGC TAT GAT TTC TAT GAT AAG CTC TCT ATA TAC GAT CCT CGC TTT GAA GAT CTA GTG ATG TGG AAT GGT ACC AAG AAC ATT GCA GAT TTG CAG GAT GTC TCC ATT TTC ATC CTG AAC GTG ACT GAA GAA CAC AGA GGG GAG TAC ATC TGC AGT GTC AAC CGC ACC CTC CAT TAT GCC AAT GAA TTC TCC TAC AAC ATA ATG GTC AAC AAG ACC ATC CAC CTG TCT GTG GTT CAT AAA GGC AAT CGG GAT ATG GCA TCT ATT GTC TCC GAA ATC ATG ATG TAC GTC CTC ATC GTT GTC CTG ACC ATC TGG CTG GTA GCG GAG ATG ATC TAT TGC TAC AAG AAG ATC GCC GCA GCG ACA GAG GCA GCT GCT CAA GAA AAT GCC TCC GAA TAC TTG GCC ATC ACA TCG GAA AGT AAA GAA AAC TGC ACA GGG GTG CAG GTA GCT GAA 
T_sirtalis        GGT GGC TGC GTG GAG GTG GAT GCA GAA ACA GAG GCT GTA GTT GGC CAT ACT TTC AAG ATC CGT TGT ATC TCA TGC AAG AAG CGC AGT GAA ACA GAG GCC GAG GCC TTT ACT GAA TGG TTC TTC AAA GAA GAA GGG ACC ACC GAA TTG GTC AAG ATT CTT CGC TAT GAT TTC TAT GAT AAG CTC TCT ATA TAC GAT CCT CGC TTT GAA GAT CTA GTG ATG TGG AAT GGT ACC AAG AAC ATT GCA GAT TTG CAG GAT GTC TCC ATT TTC ATC CTG AAC GTG ACT GAA GAA CAC AGA GGG GAG TAC ATC TGC AGT GTC AAC CGC ACC CTC CAT TAT GCC AAT GAG TTC TCC TAC AAC ATA ATG GTC AAC AAG ACC ATC CAC CTG TCT GTG GTT CAT AAA GCC AAT CGG GAT ATG GCA TCT ATT GTC TCC GAA ATC ATG ATG TAC GTC CTC ATC GTT GTC CTG ACC ATC TGG CTG GTA GCG GAG ATG ATC TAT TGC TAC AAG AAG ATC GCC GCA GCG ACA GAG GCA GCT GCT CAA GAA AAT GCC TCC GAA TAC TTG GCC ATC ACA TCG GAA AGT AAA GAA AAC TGC ACA GGG GTG CAG GTA GCT GAA 
H_sapiens         GGG GGC TGC GTG GAG GTG GAC TCG GAG ACC GAG GCC GTG TAT GGG ATG ACC TTC AAA ATT CTT TGC ATC TCC TGC AAG CGC CGC AGC GAG ACC AAC GCT GAG ACC TTC ACC GAG TGG ACC TTC CGC CAG AAG GGC ACT GAG GAG TTT GTC AAG ATC CTG CGC TAT GAG AAT GAG GTG TTG CAG CTG GAG GAG GAT GAG CGC TTC GAG GGC CGC GTG GTG TGG AAT GGC AGC CGG GGC ACC AAA GAC CTG CAG GAT CTG TCT ATC TTC ATC ACC AAT GTC ACC TAC AAC CAC TCG GGC GAC TAC GAG TGC CAC GTC TAC CGC CTG CTC TTC TTC GAA AAC --- TAC GAG CAC AAC ACC AGC GTC GTC AAG AAG ATC CAC ATT GAG GTA GTG GAC AAA GCC AAC AGA GAC ATG GCA TCC ATC GTG TCT GAG ATC ATG ATG TAT GTG CTC ATT GTG GTG TTG ACC ATA TGG CTC GTG GCA GAG ATG ATT TAC TGC TAC AAG AAG ATC GCT GCC GCC ACG GAG ACT GCT GCA CAG GAG AAT GCC TCG GAA TAC CTG GCC ATC ACC TCT GAA AGC AAA GAG AAC TGC ACG GGC GTC CAG GTG GCC GAA 
P_textilis        --- GGC TGC GTG GAG GTG GAT TCA GAA ACG GAG GCT GTA GTT GGC CAG TCT TTC AAG ATC CGT TGC ATT TCG TGC AAG AAG CGC AGT GAA ACA GAT GCG GAA GCA TTT ACT GAA TGG TTC TTC AAA GAA GAG GGC ACC AAC GAG ATG GTC AAG ATT CTT CGC TAT GAT GTC TAT GAT AAG CTC GTT ATA TAT GAT CCT CGC TTT GAA GAT CTA GTG GAG TGG AAT GGT ACC AAG ATC ATT GCA GAT TTG CAG GAT GTC TCC ATT TTC ATC CTG AAC GTG ACT TTT GAA CAC AAA GGG GAG TAC ATG TGC AGT GTC AAT CGC ACA CTC CAT TAT GCC AAT GAT TTC TCC TAC AAC ATC ATG GTC AAC AAA ACC ATC CAC CTT GAT GTG GTC GAA AAA GCC AAT CGG GAT ATG GCA TCT ATT GTC TCC GAA ATC ATG ATG TAC GTC CTC ATT GTT GTC CTG ACC ATC TGG CTG GTA GCG GAG ATG ATC TAT TGC TAC AAG AAG ATC GCT GCA GCG ACA GAG GCA GCT GCT CAA GAA AAT GCC TCG GAA TAC TTG GCC ATC ACA TCG GAA AGT AAA GAA AAC TGC ACA GGG GTG CAG GTA GCT GAA 
E_electric        --- GCA TGT GTG GAG GTG GAT TCG GAC ACG GAA GCA GTC GTG GGC CAC GGC TTC AAA CTG GGA TGC ATC TCC TGT AAA ATG CGG GGG GAA GTG CAG GCC TCA GCC ACC GTG GAC TGG TGG TTC ATG GCC AAA GGG GAG AGC GAG TTT AGC CAC ATC TAT AGT TAT ATT --- GAT ATG ACG GGC ATG GTT AAT GAC GAA CGC TTC CTG GAC CGC CTC AAC TGG ATG GGC AGC AAG AAC ACG TTC GAC CTG CAG GAC GGC TCC ATC TAC ATC CTC AAT GTA ACC TTG AAC GAT ACA GGC ACC TAC CGC TGC TAC TTT GAC CGA ACG CTC ACC TTT AAC TAC --- TAC GAG TTC CGC ACC AAC ATC AAC AAG ACC ATC ACC CTT AAT GTG GTG CCT AAG GCG ACT CGC GGC ACG GCG TCC ATC CTG TCG GAG GTG ATG ATG TAC GTG TCG ATC ATT GGA CTG CAG CTC TGG CTG TTG GTG GAG ATG GTC TAC TGC TAC AGG AAG ATA GCA GCC GCA GGG GAG GAG GCT CTG AGG GAG AGC GCG GCT GAG TAT TTA GCT ATA GCC TCC GAG AGC AAA GAT AAC TGC ACA GGT GTG GCA GTA GCA GAA 
B_bufo            TCC GGC TGC GTG GAG GTG GAT CCC GAG ACA GAG GCC GTC TAC GGG CAT GAA TTT AAA ATC CGG TGT ATT TCC TGC AAG AAG CGA GGA GAA ACG GTC GCC AAA ACC TTT ACG GAG TGG TTT TTT AAA GGA GAC ACA ATG GAG AAA TTT GAC CTG ATA CTT ATG TAC CAG --- TAT CCG CAG CTG AGC GTC GTA GAT GAC CGC TTT ACA GGG CGG CTG AAA TGG AAT GGG AGC AGT CAC TCC GAA GAC TTG CAG GAC ATG TCT GTC GTC ATC ACC AAC GTG ACC TAC GAC CAC GCG GGG ACC TAC ATG TGC CGC GTC AAC CGC ACG CTT ATC TTT GAT AGC --- CAC GAC TAC AAC ACC AAC GTC ACC AAA TTC ATT GAT GTG ACA GTA GTG GAC AAA GGG AAT AGA GAT GTC GCC TCT ATC GTG TCA GAG ATC ATG ATG TAC GTC CTC ATC GTG GTG CTC ACC ATA TGG CTG GTG GTC GAA ATG ATC TAC TGC TAT CGG AAG ATT GCC GCA GCC GGG GAG GAG GCG GTT CTG GAG AAC GCT TCA GAT TAT TTA GCA ATA ACC TCT GAA AGT AAA GAC AAT TGC CTA GGA GTG CAG CCA CAG GAA 
T_rubri           GGA GCC TGT GTG GAA CTG GAC TCG GAC ACT GAG GCT GTT GTC AAT CAA GGC TTC AAA CTG GGT TGC ATC TCC TGC AAG ATG AGG GGT GAA GTA CGG GCA ATG ACT TCT GTC AGC TGG TAC TTC AAA GCT GCA GAG GAT GCA AAC TTC TCT CAT TTC TAC AGA TAC AAA --- GAC GCA GCA GAA GAA ACC ATT GAT GCA CGT TTC TAT GGC CGC TTG GGA TGG AAC GGC AGT AAC AAC ACC AAG GAT TTG CAA GAT GGA TCC ATC TAC ATT AAC ACA GTG ACC TTC AAT GAC ACG GGG ACC TAC ATG TGC ATG TTC AAT CGC ACC CTT GTG TAT CCC AAC --- TAC AAG TTT GAA ACC AGC ATC AAC AAA TCC TTC ATT TTA AAC GTG GTG CCA CAA AGG AAA AGG GGA CTG GCC TCC ATC TTG TCC GAG CTG ATG ATG TAT GCG TCC ATC ATC GGG CTG CAG TTG TGG CTG GTG GTT GAG ATG ATT TAC TGC TAC AGG AAG ATT TCG GCA GCA GGA GAG GAA GCG ATA AGA GAG AGC CCG GAG GAG TAT TTA GCT AGA GCT TTG GAA ACC AAA GAT AAT TGT GTA GGT GTA CAG GTG GCA GAA 
M_musculus        GGG GGC TGC GTG GAG GTG GAT TCC GAT ACC GAG GCT GTG TAT GGG ATG ACC TTC AAA ATC CTG TGC ATC TCC TGT AAG CGT CGT AGT GAG ACC ACC GCC GAA ACC TTC ACG GAG TGG ACC TTC CGC CAG AAG GGG ACA GAG GAA TTT GTC AAG ATC CTA CGC TAT GAG AAT GAG GTG CTG CAG CTG GAG GAA GAT GAG CGC TTT GAG GGC CGA GTG GTG TGG AAC GGT AGT CGG GGC ACC AAG GAC CTG CAG GAC CTG TCC ATC TTC ATC ACC AAC GTC ACC TAC AAC CAC TCT GGC GAC TAC GAA TGT CAC GTC TAC CGT CTC CTC TTC TTT GAT AAT --- TAT GAG CAC AAC ACC AGC GTC GTC AAG AAG ATC CAC CTG GAG GTG GTG GAC AAG GCC AAC AGA GAT ATG GCA TCC ATC GTG TCA GAG ATC ATG ATG TAC GTG CTC ATT GTG GTG TTG ACC ATA TGG CTT GTG GCA GAG ATG GTG TAC TGC TAC AAG AAG ATT GCT GCT GCT ACG GAG GCT GCT GCA CAA GAG AAC GCC TCA GAA TAC CTG GCC ATT ACA TCC GAG AGC AAA GAA AAC TGT ACA GGC GTC CAG GTG GCT GAA 
A_carol           --- GGC TGC GTG GAA GTA GAG TCA GAA ACC GAG GCC GTG GCT GGT GAA ACT TTC AGG ATT CGG TGC ATC TCA TGT AAG AAG CGC AGT GAG ACA GAA GCC GAG GCC TTC ACC GAC TGG TAC TTC AAG CAA CAG GGG ATG GAA GAG TTT GAC CAT ATC CTC CAC TAC GAT GTT GAG ACT AAA CTC AGA ATA TTG GAC CCT CGC TTT GAA GAC CTG GTT GCC TGG GAA GGC ACT AAA CAC ACT GCA GAT TTG CAG GAG CTT TCC ATT TTG CTG CTT AAT GTG ACC TTT GAC CAG GAG GGA GAT TAT ATC TGC AGT GTC AAC CGC ACA CTC CTT TTT GCA AAT GAC CAT ACA CAC AAT GTC ATG GTC AAC AAG ACC GTC CAC ATT GAC GTG GTA GAG AAA GCA AAC CGG GAC ATG GCA TCC ATT GTG TCT GAG ATC ATG ATG TAC GTT CTT ATT GTC GTC CTG ACT ATT TGG CTG GTG GCG GAG ATG GTA TAC TGC TAC AAG AAG ATT GCT GCG GCA ACA GAG GCA GCA GCA CAA GAG AAT GCC TCC GAG TAC TTG GCC ATC ACA TCA GAA AGT AAA GAA AAC TGC ACA GGG GTG CAA GTA GCT GAA 
node #13          GGA GCC TGT GTG GAG GTG GAC TCG GAC ACC GAG GCC GTC GTC GGC CAA GGC TTC AAA CTC GGG TGC ATC TCC TGC AAG ATG CGG GGT GAG GTC GAG GCC AAG ACC TTT GTC GAC TGG TTC TTC AGG GCG AAG GGG GAG GAG GAG TTC ACC CAC ATC TAC AGC TAC GAG GAC GAC GCG ACG GCG AGG ATC ATC GAC GAG CGC TTC GAG GGC CGC TTG GTC TGG AAC GGC AGT AAG AAC ACC GAG GAC TTG CAG GAC GGC TCC ATC TAC ATC ACC AAC GTG ACC TTC AAC CAC ACG GGG ACC TAC ATG TGC CGC TTC AAC CGC ACC CTT ATC TTT CCC AAC GAC TAC GAG TAC AAC ACC AAC GTC AAC AAG TCC ATC AAC CTA AAC GTG GTG CCA AAA GCG AAC AGG GGC ATG GCC TCC ATC TTG TCC GAG ATC ATG ATG TAC GTG TTC ATC ATC GGG CTG AAG TTA TGG CTG GTG GTC GAG ATG ATC TAC TGC TAC AGG AAG ATT GCG GCA GCA GGA GAG GAG GCG GTG AGA GAG AGC GCG TCG GAG TAT TTA GCT ATA ACC TCG GAG AGC AAA GAC AAC TGT ACA GGT GTC CAG GTG GCG GAA 
node #14          GGA GCC TGT GTG GAA GTG GAC TCG GAC ACT GAG GCT GTT GTC GGC CAA GGC TTC AAA CTG GGT TGC ATC TCC TGC AAG ATG AGG GGT GAA GTA CAG GCA ACG ACT TCT GTC GAC TGG TGC TTC AAG GCT AAA GGG GAG GGC GAG TTC ACT CAT ATC TAC AGT TAC AAA GAC GAC GCG ACA GCA AGG ATC ATT GAT GAA CGC TTC GAG GGC CGC TTG GGA TGG AAC GGC AGT AAG AAC ACC GAG GAT TTG CAA GAT GGA TCC ATC TAC ATT ATC AAC GTG ACC TTC AAT GAC ACG GGG ACC TAC ATG TGC TTC TTC AAT CGC ACC CTT ATC TTT CCC AAC GAC TAC GAG TTT CAC ACC AAC ATC AAC AAA TCC ATC ACC CTA AAC GTG GTG CCA CAA GCG AAC AGG GGC ATG GCC TCC ATC TTG TCC GAG GTG ATG ATG TAT GTG TCC ATC ATC GGG CTG CAG TTG TGG CTG GTG GTT GAG ATG ATT TAC TGC TAC AGG AAG ATT GCG GCA GCA GGA GAG GAA GCG CTA AGA GAG AGC GCG GCG GAG TAT TTA GCT ATA ACT TCG GAA AGC AAA GAT AAT TGT GCA GGT GTA CAG GTG GCA GAA 
node #15          GGA GCG TGT GTG GAG GTG GAC TCG GAC ACA GAG GCA GTG GTG GGC CAA GGC TTC AAA CTG GGC TGC ATC TCC TGC AAG ATG AGG GGA GAA GTG CAG GCC TCC GCC ACC GTG GAC TGG TGG TTC ATG GCC AAA GGG GAG AGC GAG TTC ACC CAC ATC TAC AGT TAT ATA GAC GAC ATG ACA GCC AGG ATC AAT GAC GAA CGC TTC GAG GAC CGC CTG GAC TGG AAT GGC AGT AAG AAC ACA GAC GAC TTG CAG GAC GGC TCC ATC TAC ATC CTC AAC GTC ACC TTC AAT GAC ACC GGC ACC TAC CGA TGC TTC TTC GAC CGA ACC CTC ATC TTT CCC AAC GAC TAC GAG TTC CAC ACC AAC ATC AAC AAG TCC ATC ACC CTC AAC GTG GTG CCA CAG GCG ACC CGA GGC ATG GCG TCC ATC TTG TCT GAG GTG ATG ATG TAC GTG TCC ATC ATC GGG CTG CAG TTG TGG CTG GTG GTG GAG ATG GTT TAC TGC TAC AGG AAG ATT GCA GCA GCA GGA GAG GAA GCG CTG AGA GAG AGC GCG GCG GAG TAT TTA GCT ATA ACC TCT GAG AGC AAA GAT AAC TGT GCA GGT GTA GCG GTG GCA GAA 
node #16          GGC GGC TGC GTG GAG GTG GAC TCA GAG ACA GAG GCC GTC GTC GGG CAG GAG TTC AAA ATC CGG TGC ATC TCC TGC AAG AAG CGA GGT GAG ACC GAG GCC AAG ACC TTT ACC GAG TGG TTC TTC AGG GCG AAG GGG AAG GAG GAG TTT GTC CAG ATC CTT AGC TAC GAG GAC GAG GCG AAG CCG AGG ATC GTC GAC GAG CGC TTT GAG GGC CGC CTG GTG TGG AAC GGC AGC AGG CAC ACC GAG GAC TTG CAG GAC GTG TCC ATC TTC ATC ACC AAC GTC ACC TAC GAC CAC GCG GGG GAC TAC ATG TGC CGC GTC AAC CGC ACC CTC ATC TTT GAC AAC GAC TAC GAG TAC AAC ACC AAC GTC AAC AAG TCC ATC CAC CTT AAC GTG GTG GAC AAA GCG AAC CGG GAC ATG GCC TCC ATC GTG TCA GAG ATC ATG ATG TAC GTC CTC ATC GTC GTG CTG ACG ATA TGG CTG GTG GCG GAG ATG ATC TAC TGC TAC AGG AAG ATC GCC GCA GCC GGG GAG GAG GCG GTC CAG GAG AAC GCC TCG GAG TAC TTA GCC ATA ACC TCT GAA AGT AAA GAC AAC TGC ACG GGC GTG CAG GTC GCG GAA 
node #17          GGC GGC TGC GTG GAG GTG GAC TCC GAG ACA GAG GCC GTC GTC GGG CAT GAG TTT AAA ATC CGG TGC ATC TCC TGC AAG AAG CGA GGA GAG ACG GAG GCC AAA ACC TTT ACG GAG TGG TTC TTC AGG GCG AAG GCG ATG GAG GAG TTT GAC CTG ATA CTT AGC TAC CAG GAC GAG GCG GAG CCG AGC ATC GTG GAT GAG CGC TTT ACG GGC CGC CTG ATG TGG AAC GGG AGC AGT CAC ACC GAA GAC TTG CAG GAC GTG TCT ATC TTC ATC ACC AAC GTG ACC TAC GAC CAC GCG GGG GAC TAC ATG TGC CGC GTC AAC CGC ACG CTT ATC TTT GAC AAC GAC CAC GAC TAC AAC ACC AAC GTC AAC AAA TTC ATC CAC GTC ACC GTG GTG GAC AAA GCG AAT AGG GAC GTG GCC TCC ATC GTG TCA GAG ATC ATG ATG TAC GTC CTC ATC GTG GTG CTG ACC ATA TGG CTG GTG GCC GAG ATG ATC TAC TGC TAC AGG AAG ATT GCC GCA GCC GGG GAG GAG GCG GTC CTG GAG AAC GCT TCA GAC TAT TTA GCA ATA ACC TCT GAA AGT AAA GAC AAC TGC CTG GGA GTG CAG GCA CAG GAA 
node #18          GGG GGC TGC GTG GAG GTG GAC TCA GAG ACC GAG GCT GTG GTC GGG CAG ACC TTC AAG ATC CGG TGC ATC TCC TGC AAG AGG CGC AGT GAG ACA GAG GCC GAG ACC TTC ACC GAG TGG TTC TTC AGG GAG AAG GGG ACG GAG GAG TTT GTC AAG ATC CTT CGC TAT GAG GAC GAG GCG AAG CTG AGG ATA GTG GAC GAG CGC TTT GAG GGC CGC GTG GTG TGG AAT GGT AGC AGG CAC ACC GAG GAC TTG CAG GAC CTG TCC ATC TTC ATC ACC AAC GTG ACC TAC GAC CAC GCG GGG GAC TAC ATG TGC CGC GTC AAC CGC ACC CTC ATC TTT GAC AAT GAC TAC GAG TAC AAC ACC AGC GTC AAC AAG ACC ATC CAC CTT GAC GTG GTG GAC AAA GCC AAC CGG GAC ATG GCA TCC ATC GTG TCT GAG ATC ATG ATG TAC GTC CTC ATT GTC GTC CTG ACC ATA TGG CTG GTG GCG GAG ATG ATC TAC TGC TAC AAG AAG ATC GCT GCA GCG ACG GAG GCA GCT GCC CAA GAG AAT GCC TCG GAA TAC TTG GCC ATC ACA TCT GAA AGT AAA GAA AAC TGC ACA GGG GTG CAG GTG GCT GAA 
node #19          GGG GGC TGC GTG GAG GTG GAC TCG GAG ACC GAG GCC GTG TAT GGG ATG ACC TTC AAA ATT CTG TGC ATC TCC TGC AAG CGC CGC AGT GAG ACC AAC GCT GAG ACC TTC ACC GAG TGG ACC TTC CGC CAG AAG GGC ACT GAG GAG TTT GTC AAG ATC CTG CGC TAT GAG AAT GAG GTG TTG CAG CTG GAG GAG GAT GAG CGC TTT GAG GGC CGC GTG GTG TGG AAT GGC AGC CGG GGC ACC AAA GAC CTG CAG GAT CTG TCT ATC TTC ATC ACC AAT GTC ACC TAC AAC CAC TCG GGC GAC TAC GAG TGC CAC GTC TAC CGC CTC CTC TTC TTT GAA AAC GAC TAC GAG CAC AAC ACC AGC GTC GTC AAG AAG ATC CAC CTT GAG GTA GTG GAC AAA GCC AAC AGA GAC ATG GCA TCC ATC GTG TCT GAG ATC ATG ATG TAT GTG CTC ATT GTG GTG TTG ACC ATA TGG CTC GTG GCA GAG ATG ATT TAC TGC TAC AAG AAG ATC GCT GCC GCC ACG GAG GCT GCT GCA CAA GAG AAT GCC TCG GAA TAC CTG GCC ATC ACA TCT GAA AGC AAA GAG AAC TGC ACA GGC GTC CAG GTG GCC GAA 
node #20          GGT GGC TGC GTG GAG GTG GAT TCA GAA ACC GAG GCT GTG GTC GGC CAG ACT TTC AAG ATC CGG TGC ATC TCA TGC AAG AGG CGC AGT GAG ACA GAG GCC GAG GCC TTC ACC GAG TGG TTC TTC AGG GAG GAG GGG ACG GAG GAG TTT GTC AAG ATC CTT CGC TAT GAG GTC GAG GCT AAG CTC AGG ATA GAC GAC GAG CGC TTT GAA GGC CTC GTG GTG TGG AAT GGT ACC AGG CAC ACT GAG GAT TTG CAG GAT CTG TCC ATT TTC ATC ACG AAC GTG ACC TTC GAC CAC GCG GGG GAC TAC ATG TGC CGC GTC AAC CGC ACC CTC ATC TTT GAC AAT GAC TAC ACG TAC AAC ATC ATC GTC AAC AAG ACC ATC CAC CTT GAC GTG GTC GAG AAA GCC AAC CGG GAC ATG GCA TCC ATT GTG TCT GAG ATC ATG ATG TAC GTC CTC ATT GTC GTC CTG ACC ATC TGG CTG GTG GCG GAG ATG ATC TAC TGC TAC AAG AAG ATC GCT GCA GCG ACG GAG GCA GCT GCC CAA GAG AAT GCC TCG GAA TAC TTG GCC ATC ACA TCT GAA AGT AAA GAA AAC TGC ACA GGG GTG CAG GTA GCT GAA 
node #21          GGT GGC TGC GTG GAG GTG GAT TCA GAA ACG GAG GCT GTA GTT GGC CAG ACT TTC AAG ATC CGG TGC ATC TCA TGC AAG AAG CGC AGT GAA ACA GAG GCC GAG GCC TTT ACT GAA TGG TTC TTC AAG GAA GAG GGG ACG GAA GAG TTT GTC AAG ATT CTT CGC TAT GAT GTC GAG GCT AAG CTC AGG ATA TAC GAT CCT CGC TTT GAA GAC CTA GTG GTG TGG AAT GGT ACC AAG CAC ACT GCA GAT TTG CAG GAT CTC TCC ATT TTC ATC CTG AAC GTG ACT TTT GAC CAC GAG GGG GAC TAC ATG TGC AGT GTC AAC CGC ACA CTC CTT TTT GCC AAT GAT TAC ACC TAC AAC ATC ATG GTC AAC AAG ACC ATC CAC CTT GAT GTG GTC GAA AAA GCC AAT CGG GAT ATG GCA TCC ATT GTC TCC GAA ATC ATG ATG TAC GTC CTC ATT GTT GTC CTG ACC ATC TGG CTG GTA GCG GAG ATG ATC TAT TGC TAC AAG AAG ATC GCT GCA GCG ACA GAG GCA GCT GCT CAA GAA AAT GCC TCC GAA TAC TTG GCC ATC ACA TCG GAA AGT AAA GAA AAC TGC ACA GGG GTG CAG GTA GCT GAA 
node #22          GGT GGC TGC GTG GAG GTG GAT TCA GAA ACG GAG GCT GTA GTT GGC CAG ACT TTC AAG ATC CGT TGC ATT TCA TGC AAG AAG CGC AGT GAA ACA GAG GCC GAA GCC TTT ACT GAA TGG TTC TTC AAA GAA GAG GGG ACC AAC GAG TTG GTC AAG ATT CTT CGC TAT GAT GTC TAT GAT AAG CTC GTT ATA TAC GAT CCT CGC TTT GAA GAT CTA GTG GTG TGG AAT GGT ACC AAG AAC ATT GCA GAT TTG CAG GAT GTC TCC ATT TTC ATC CTG AAC GTG ACT TTT GAA CAC AAA GGG GAG TAC ATG TGC AGT GTC AAC CGC ACA CTC CAT TAT GCC AAT GAT TTC TCC TAC AAC ATC ATG GTC AAC AAG ACC ATC CAC CTT GAT GTG GTC GAA AAA GCC AAT CGG GAT ATG GCA TCT ATT GTC TCC GAA ATC ATG ATG TAC GTC CTC ATT GTT GTC CTG ACC ATC TGG CTG GTA GCG GAG ATG ATC TAT TGC TAC AAG AAG ATC GCT GCA GCG ACA GAG GCA GCT GCT CAA GAA AAT GCC TCC GAA TAC TTG GCC ATC ACA TCG GAA AGT AAA GAA AAC TGC ACA GGG GTG CAG GTA GCT GAA 
node #23          GGT GGC TGC GTG GAG GTG GAT GCA GAA ACA GAG GCT GTA GTT GGC CAT ACT TTC AAG ATC CGT TGT ATC TCA TGC AAG AAG CGC AGT GAA ACA GAG GCC GAG GCC TTT ACT GAA TGG TTC TTC AAA GAA GAA GGG ACC ACC GAA TTG GTC AAG ATT CTT CGC TAT GAT TTC TAT GAT AAG CTC TCT ATA TAC GAT CCT CGC TTT GAA GAT CTA GTG ATG TGG AAT GGT ACC AAG AAC ATT GCA GAT TTG CAG GAT GTC TCC ATT TTC ATC CTG AAC GTG ACT GAA GAA CAC AGA GGG GAG TAC ATC TGC AGT GTC AAC CGC ACC CTC CAT TAT GCC AAT GAG TTC TCC TAC AAC ATA ATG GTC AAC AAG ACC ATC CAC CTG TCT GTG GTT CAT AAA GCC AAT CGG GAT ATG GCA TCT ATT GTC TCC GAA ATC ATG ATG TAC GTC CTC ATC GTT GTC CTG ACC ATC TGG CTG GTA GCG GAG ATG ATC TAT TGC TAC AAG AAG ATC GCC GCA GCG ACA GAG GCA GCT GCT CAA GAA AAT GCC TCC GAA TAC TTG GCC ATC ACA TCG GAA AGT AAA GAA AAC TGC ACA GGG GTG CAG GTA GCT GAA 


Overall accuracy of the 11 ancestral sequences:
  0.46222  0.67579  0.71622  0.52728  0.55946  0.58191  0.85859  0.58723  0.74868  0.95355        1
for a site.

 1.5126e-77 1.2237e-40 1.6288e-34 8.734e-63 1.2251e-57 3.6057e-53 1.0791e-16 1.1412e-52 3.2202e-29 9.1893e-06  0.99962
for the sequence.


Amino acid sequences inferred by codonml.
Results unreliable for sites with alignment gaps.

Node #13          GACVEVDSET EAVVGQGFKL GCISCKMRGE VEAKTSVEWF FRAKGEGEFT HIYSYEVDAT ARIIDERFEG RLVWNGSKNT EDLQDGSIYI TNVTFNDTGT YMCRFNRTLI FANDYEYNTN VNKSINLNVV PKANRGMASI LSEVMMYVLI VGLKLWLVVE MIYCYRKIAA AGEEAVRESA SEYLAITSES KDNCTGVQVA E
Node #14          GACVEVDSDT EAVVGQGFKL GCISCKMRGE VQATTSVDWC FKAKGEGEFT HIYSYKVDAT ARIIDERFEG RLGWNGSKNT EDLQDGSIYI INVTFNDTGT YMCLFNRTLI FPNDYEFHTN INKSITLNVV PQANRGMASI LSEVMMYVSI IGLQLWLVVE MIYCYRKIAA AGEEALRESA AEYLAITSES KDNCAGVQVA E
Node #15          GACVEVDSDT EAVVGQGFKL GCISCKMRGE VQASATVDWW FMAKGESEFT HIYSYTVDMT ARITDERFED RLDWNGSKNT DDLQDGSIYI LNVTFNDTGT YRCFFDRTLI FPNDYEFHTN INKSITLNVV PQATRGMASI LSEVMMYVSI IGLQLWLVVE MVYCYRKIAA AGEEALRESA AEYLAITSES KDNCAGVAVA E
Node #16          GGCVEVDSET EAVVGQAFKI RCISCKKRGE TEAKTFTEWF FRAKGTEEFV QILSYEVEAK LGIVDERFEG RLVWNGSRHT EDLQDVSIFI TNVTYDHAGD YMCRVNRTLI FDNDYEYNTN VNKSIHLNVV AKANRDMASI VSEIMMYVLI VVLTIWLVAE MIYCYRKIAA AGEEAVQENA SEYLAITSES KDNCTGVQVA E
Node #17          GGCVEVDSET EAVVGHEFKI RCISCKKRGE TEAKTFTEWF FRAKAKEEFD LILRYQVEAE LSIVDERFTG RLVWNGSSHT EDLQDVSIVI TNVTYDHAGA YMCRVNRTLI FDNDHDYNTN VNKFIHVTVV DKANRDVASI VSEIMMYVLI VVLTIWLVAE MIYCYRKIAA AGEEAVLENA SDYLAITSES KDNCLGVQAQ E
Node #18          GGCVEVDSET EAVVGQTFKI RCISCKRRSE TEAETFTEWF FREKGTEEFV KILRYEVEAK LRIVDERFEG RVVWNGSRHT EDLQDLSIFI TNVTYDHAGD YMCRVNRTLI FDNDYEYNTS VNKTIHLDVV DKANRDMASI VSEIMMYVLI VVLTIWLVAE MIYCYKKIAA ATEAAAQENA SEYLAITSES KENCTGVQVA E
Node #19          GGCVEVDSET EAVYGMTFKI LCISCKRRSE TNAETFTEWT FRQKGTEEFV KILRYENEVL QLEEDERFEG RVVWNGSRGT KDLQDLSIFI TNVTYNHSGD YECHVYRLLF FENDYEHNTS VVKKIHLEVV DKANRDMASI VSEIMMYVLI VVLTIWLVAE MIYCYKKIAA ATEAAAQENA SEYLAITSES KENCTGVQVA E
Node #20          GGCVEVDSET EAVVGQTFKI RCISCKRRSE TEAEAFTEWF FREEGTEEFV KILRYEVEAK LRIVDARFEG LVVWNGTRHT EDLQDLSIFI TNVTFDHAGD YMCRVNRTLI FENDYTYNII VNKTIHLDVV EKANRDMASI VSEIMMYVLI VVLTIWLVAE MIYCYKKIAA ATEAAAQENA SEYLAITSES KENCTGVQVA E
Node #21          GGCVEVDSET EAVVGQTFKI RCISCKKRSE TEAEAFTEWF FKEEGTEEFV KILRYDVEAK LRIYDPRFED LVVWNGTKHT ADLQDLSIFI LNVTFDHEGD YMCSVNRTLL FANDYTYNIM VNKTIHLDVV EKANRDMASI VSEIMMYVLI VVLTIWLVAE MIYCYKKIAA ATEAAAQENA SEYLAITSES KENCTGVQVA E
Node #22          GGCVEVDSET EAVVGQTFKI RCISCKKRSE TEAEAFTEWF FKEEGTNELV KILRYDVYDK LVIYDPRFED LVVWNGTKNI ADLQDVSIFI LNVTFEHKGE YMCSVNRTLH YANDFSYNIM VNKTIHLDVV EKANRDMASI VSEIMMYVLI VVLTIWLVAE MIYCYKKIAA ATEAAAQENA SEYLAITSES KENCTGVQVA E
Node #23          GGCVEVDAET EAVVGHTFKI RCISCKKRSE TEAEAFTEWF FKEEGTTELV KILRYDFYDK LSIYDPRFED LVMWNGTKNI ADLQDVSIFI LNVTEEHRGE YICSVNRTLH YANEFSYNIM VNKTIHLSVV HKANRDMASI VSEIMMYVLI VVLTIWLVAE MIYCYKKIAA ATEAAAQENA SEYLAITSES KENCTGVQVA E


Counts of changes at sites, listed by site

(Counts of n & s are incorrect at sites with ambiguity data)

   1  GGT.---  GGC.---  GGT.---  GGA.---  GGC.TCC  GGT.---  GGA.GGC  GGC.GGG  GGG.GGT (S N:   0.818  2.182 Sd Nd:    3.0  12.0)
   2  GGC.GGG  GCG.GCA  GCC.GCG  GCC.GGC (S N:   1.000  2.000 Sd Nd:    3.0   1.0)
   3  TGC.TGT  TGT.TGC (S N:   0.375  2.625 Sd Nd:    2.0   0.0)
   4 (S N:   1.000  2.000 Sd Nd:    0.0   0.0)
   5  GAG.GAA  GAG.GAA  GAA.GAG (S N:   0.375  2.625 Sd Nd:    3.0   0.0)
   6  GTG.GTC  GTG.CTG  GTG.GTA (S N:   1.008  1.992 Sd Nd:    2.0   1.0)
   7  GAC.GAG  GAC.GAT  GAC.GAT  GAC.GAT  GAT.GAG  GAC.GAT (S N:   0.336  2.664 Sd Nd:    4.0   2.0)
   8  TCA.TCG  TCG.TCT  TCC.TCA  TCC.CCC  TCG.TCC  TCG.TCA  TCA.TCC  TCA.TCG  TCA.GCA (S N:   1.160  1.840 Sd Nd:    7.0   2.0)
   9  GAA.GAG  GAG.GAT  GAC.GAG  GAG.GAA (S N:   0.362  2.638 Sd Nd:    2.0   2.0)
  10  ACC.ACG  ACA.ACG  ACA.ACG  ACG.ACC  ACC.ACT  ACT.ACA  ACC.ACA  ACA.ACC  ACC.ACG  ACG.ACA (S N:   1.000  2.000 Sd Nd:   10.0   0.0)
  11  GAG.GAA  GAG.GAA (S N:   0.375  2.625 Sd Nd:    2.0   0.0)
  12  GCC.GCT  GCC.GCT  GCT.GCC  GCC.GCT  GCT.GCA  GCC.GCT  GCT.GCC (S N:   1.000  2.000 Sd Nd:    7.0   0.0)
  13  GTC.GTG  GTG.GTC  GTA.GTG  GTC.GTT  GTT.GTG  GTC.GTG  GTG.GTA (S N:   1.000  2.000 Sd Nd:    7.0   0.0)
  14  GTC.CTG  GTG.GCG  GTC.GTG  GTT.GTC  GTC.TAC  GTT.GCT  GTC.GTG  GTC.TAT  GTC.GTT (S N:   0.991  2.009 Sd Nd:    6.0   7.0)
  15  GGC.GGA  GGC.GGA  GGG.GGA  GGC.AAT  GGC.GGT  GGC.GGG  GGG.GGC (S N:   1.004  1.996 Sd Nd:    7.0   2.0)
  16  CAG.GCC  CAA.AAA  CAT.CGT  CAT.CAC  CAA.CAC  CAG.GAA  CAA.CAG  CAG.CAT  CAG.ATG  CAG.CAT (S N:   0.444  2.556 Sd Nd:    3.5  10.5)
  17  ACT.CCA  ACT.TCT  GAG.GAA  GGC.GAG  GAG.ACC  ACC.ACT (S N:   0.847  2.153 Sd Nd:    4.0   6.0)
  18  TTC.TTT (S N:   0.333  2.667 Sd Nd:    1.0   0.0)
  19  AAG.AAA  AAA.AAG  AAG.AGG  AAA.AAG  AAG.AAA (S N:   0.382  2.618 Sd Nd:    4.0   1.0)
  20  ATC.CTG  ATT.ATC  ATC.ATT  CTC.CTG  CTC.ATC  ATC.ATT (S N:   0.894  2.106 Sd Nd:    4.5   2.5)
  21  CGG.CTG  GGC.ACC  CTG.CTT  GGC.GGA  GGG.GGT  GGT.GGC  GGG.CGG  CGG.CTG  CGG.CGT (S N:   1.235  1.765 Sd Nd:    5.0   5.0)
  22  TGC.TGT  TGC.TGT (S N:   0.375  2.625 Sd Nd:    2.0   0.0)
  23  ATC.ATT  ATC.ATT  ATT.ATC (S N:   0.667  2.333 Sd Nd:    3.0   0.0)
  24  TCA.GCC  TCC.TCT  TCC.TCG  TCA.TCG  TCC.TCA (S N:   1.060  1.940 Sd Nd:    5.0   1.0)
  25  TGC.TGT  TGC.TGT  TGC.TGT  TGC.TGT (S N:   0.375  2.625 Sd Nd:    4.0   0.0)
  26  AAG.AAA (S N:   0.375  2.625 Sd Nd:    1.0   0.0)
  27  AGG.CGG  AAG.AAA  CGC.CGT  ATG.AAG  AAG.AGG  AGG.CGC  AGG.AAG (S N:   0.472  2.528 Sd Nd:    4.0   4.0)
  28  AGG.AGA  CGA.AGA  AGG.CGG  CGC.CGT  CGG.AGG  CGG.CGA  CGA.CGC (S N:   1.057  1.943 Sd Nd:    7.0   0.0)
  29  AGT.AGC  GGA.GGG  GGT.GGA  GGT.GGA  GGT.AGT (S N:   0.713  2.287 Sd Nd:    4.0   1.0)
  30  GAG.GAA  GAA.GAG  GAG.GAA  GAG.GAA (S N:   0.375  2.625 Sd Nd:    4.0   0.0)
  31  ACA.ACC  ACG.ACC  GTC.GTA  GTA.GTG  GTC.ACC  ACC.ACG  ACC.ACA  ACA.ACC (S N:   1.000  2.000 Sd Nd:    7.0   2.0)
  32  GAG.CCC  CAG.GTT  GAG.AAA  GAG.GAT  GAG.GTC  CAG.CGG  AAC.ACC  GAG.GAA  GAG.CAG  GAG.AAC (S N:   0.509  2.491 Sd Nd:    3.5  13.5)
  33  GCC.GCA  GCC.GCG  GCC.GCG  GCT.GCC  GCC.GCA  GCA.GCC  GCC.GCT (S N:   1.000  2.000 Sd Nd:    7.0   0.0)
  34  AAA.ATT  TCC.TCA  ACG.ATG  GAG.GAA  AAG.ACG  ACG.TCC  AAG.AAA  AAG.GAG  GAG.GAA  GAA.GAG (S N:   0.510  2.490 Sd Nd:    6.5   5.5)
  35  GCC.GCT  GCC.GCA  ACC.ACT  ACT.GCC  ACC.GCC (S N:   1.000  2.000 Sd Nd:    4.0   2.0)
  36  TTC.GAG  ACC.ACG  TTT.TTC  TTT.TCT  TCT.ACC  TTT.TTC  TTC.TTT (S N:   0.477  2.523 Sd Nd:    5.2   4.8)
  37  ACC.GGG  ACG.GTA  ACC.ACG  ACT.ACC  GTC.GTG  GTC.ACC  ACC.ACG  ACC.ACT (S N:   1.000  2.000 Sd Nd:    6.7   6.3)
  38  GAG.GAA  GAC.AGC  GAA.GAC  GAC.GAG  GAG.GAA (S N:   0.362  2.638 Sd Nd:    2.0   4.0)
  39 (S N:   0.000  3.000 Sd Nd:    0.0   0.0)
  40  TTC.TTT  TGC.TAC  TTC.TAC  TTC.TGC  TGC.TGG  TTC.ACC (S N:   0.354  2.646 Sd Nd:    1.0   6.0)
  41  TTC.TTT (S N:   0.333  2.667 Sd Nd:    1.0   0.0)
  42  AGG.CGG  AGG.AAA  AAG.AAA  AGG.AAG  AAG.ATG  AGG.CGC  AGG.AAG  AAG.AAA (S N:   0.620  2.380 Sd Nd:    5.0   5.0)
  43  GAG.GCT  GCG.GCC  GCG.GGA  GAA.CAA  GCG.GCT  GCT.GCC  GCG.GAG  GAG.CAG  GAG.GAA (S N:   0.794  2.206 Sd Nd:    5.5   5.5)
  44  AAG.AAA  AAG.GAC  AAA.GCA  GAG.CAG  AAG.AAA  AAG.GAG  GAG.GAA (S N:   0.390  2.610 Sd Nd:    3.0   6.0)
  45  GGG.GGA  GGG.GGC  GGG.GGC  GCG.ACA  GGG.GAG  GGC.GGG  GGG.GCG  GGG.GGC (S N:   0.998  2.002 Sd Nd:    6.0   3.0)
  46  ACG.GCC  ATG.GAC  GAG.GAT  ACT.ACA  ACG.ATG  GAG.AAG  AAG.ATG  AAG.ACG  ACG.ACT  ACG.ACC (S N:   0.595  2.405 Sd Nd:    4.2   8.8)
  47  GAG.CCC  AGC.AGT  GAG.GAT  GGC.GCA  GAG.GGC  GGC.AGC  GAG.GAA  GAA.AAC  AAC.ACC (S N:   0.505  2.495 Sd Nd:    4.0  10.0)
  48  GAG.GAA  GAG.GAA  GAG.GCA  GAG.AAA  GAG.AAC  GAG.GAA  GAG.GAA (S N:   0.409  2.591 Sd Nd:    6.0   4.0)
  49  TTT.TTC  TTT.TTC  TTG.CTG  TTG.ATG  TTC.TTT  TTC.TTT  TTT.TTG (S N:   0.343  2.657 Sd Nd:    5.0   2.0)
  50  GTC.ACC  ACC.ACA  GAC.AGA  ACC.AGC  ACT.TCT  GTC.GAC  ACC.ACT  ACT.ACC  ACC.GTC  GTC.GAC (S N:   0.864  2.136 Sd Nd:    3.2  10.8)
  51  CTG.GTG  AAG.CAT  CAC.CAT  CAT.CAC  CAC.CAG  CAG.CTG  CAG.AAG (S N:   0.538  2.462 Sd Nd:    2.0   6.0)
  52  ATC.TTC  ATT.ATC  ATC.ATA  ATC.ATT (S N:   0.659  2.341 Sd Nd:    3.0   1.0)
  53  CTT.TAT  TAC.TAT  CTG.CTA  CTT.CTC  TAC.CTT  CTT.CTG (S N:   0.869  2.131 Sd Nd:    5.0   4.0)
  54  CGC.CAC  AGT.ACT  AGC.TAC  AGC.ATG  AGT.AGA  CGC.CAC  AGC.AGT  AGC.CGC (S N:   0.577  2.423 Sd Nd:    1.0   9.0)
  55  TAT.TAC  TAT.TAC  TAC.TAT  TAC.TAT (S N:   0.429  2.571 Sd Nd:    4.0   0.0)
  56  GAG.ACC  ATA.GCA  ATA.ATT  GAG.AAA  AAA.ATA  GAG.CAG  GAG.GAT (S N:   0.481  2.519 Sd Nd:    2.5   8.5)
  57  GTC.GCA  GAC.---  GAC.---  GAC.---  GAC.---  GAC.---  GTC.GTT  GAC.AAT  GAC.GTC  GTC.TTC (S N:   0.603  2.397 Sd Nd:    3.0  14.0)
  58  GAC.GAA  GAG.AAA  GAC.GAT  GAG.TAT  GAC.GAG  GAG.TAT (S N:   0.366  2.634 Sd Nd:    2.0   7.0)
  59  GCT.GAG  GCG.GAT  GCG.CCG  GCG.GCA  GCT.ACT  GCG.ATG  GCG.GTG  GCG.GCT  GCT.GAT (S N:   0.777  2.223 Sd Nd:    3.0   9.0)
  60  AAG.GGC  GAG.GCC  ACA.ACG  GAG.CAG  ACA.GCA  TTG.CTG  AAG.AAA  ACG.ACA  ACG.AAG  AAG.GAG  AAG.TTG (S N:   0.685  2.315 Sd Nd:    4.8  10.2)
  61  CTC.GCC  CCG.CCA  GCC.GGC  CCG.CTG  GCA.GAA  GCG.GCA  GCA.GCC  GCG.CCG  CCG.CTG  CTG.CAG  CTG.CTC (S N:   0.984  2.016 Sd Nd:    4.0   8.0)
  62  AGG.TGG  AGG.AGC  AGC.GAT  AGG.ATG  AGG.GAA  AGG.AGA  AGG.AGC  AGG.CTG  AGG.GTT  GTT.TCT (S N:   0.572  2.428 Sd Nd:    4.0  14.0)
  63  ATA.GTG  ATC.ATA  ATC.GTT  ATC.GTC  ATC.ACC  ATC.ATA  ATA.GAG (S N:   0.712  2.288 Sd Nd:    4.2   6.8)
  64  GAC.GCC  AAT.ACA  GTG.AAG  TAC.TAT  GTG.GTA  GAG.GAA  TAC.TTG  ATC.ATT  ATT.AAT  ATC.GTC  GTC.GTG  GTC.GTG  GTG.GAG  GTG.GAC  GAC.TAC (S N:   0.686  2.314 Sd Nd:    7.0  12.0)
  65  GAC.CCG  GAT.GAC  GAC.GAT  GAT.GAC  GAC.GAT  GAC.GAT  GAC.GAT (S N:   0.402  2.598 Sd Nd:    6.5   2.5)
  66  GAG.GGC  GAA.GAG  GAG.GAC  GAA.GCA  GAG.GAA  GAG.CCT (S N:   0.530  2.470 Sd Nd:    3.0   6.0)
  67  CGC.CCT  CGC.CGT (S N:   1.000  2.000 Sd Nd:    2.0   1.0)
  68  TTT.TTC  TTC.TTT  TTT.TAC  TTT.TTC  TTC.TTT (S N:   0.337  2.663 Sd Nd:    5.0   1.0)
  69  GAG.GAA  ACG.TCT  GAG.CTG  ACG.ACA  GAG.TAT  GAG.ACG  GAG.GAA (S N:   0.533  2.467 Sd Nd:    4.0   7.0)
  70  GGC.GGG  GGC.GGG  GGC.GAC  GGC.GAC  GAC.GAT (S N:   0.857  2.143 Sd Nd:    3.0   2.0)
  71  CTC.CTG  CGC.CGG  CGC.CGA  CTA.CTG  CGC.CTC  CTC.CTA (S N:   1.084  1.916 Sd Nd:    5.0   1.0)
  72  GTG.CTG  CTG.CTC  CTG.CTC  GTG.GTT  TTG.CTG  TTG.CTG  CTG.GTG (S N:   1.101  1.899 Sd Nd:    5.0   2.0)
  73  GTG.TTC  GAC.GCC  ATG.TTG  GTG.GAG  GAC.AAC  ATG.AAA  GTG.GCC  GTC.GGA  GGA.GAC  GTC.GTG  GTG.ATG  GTG.ATG (S N:   0.733  2.267 Sd Nd:    4.5  12.5)
  74 (S N:   0.000  3.000 Sd Nd:    0.0   0.0)
  75  AAC.AGC  AAT.ATG  AAC.AAT  AAT.AAC  AAT.GAA  AAC.AAT  AAC.AAT (S N:   0.326  2.674 Sd Nd:    4.0   5.0)
  76  GGT.GGC  GGC.GGT  GGT.GGC  GGC.GGG  GGC.GGT  GGT.GGC (S N:   1.000  2.000 Sd Nd:    6.0   0.0)
  77  ACC.TCC  AGT.AGC  AGC.AGT  ACC.ACT  AGT.AGC  AGC.ACC (S N:   0.556  2.444 Sd Nd:    4.0   2.0)
  78  AGG.CGC  AAG.AAA  AGT.AAC  AAG.AAC  AAG.AAA  AAG.AGG  AGG.AGT  AGG.CGG  AGG.AAG (S N:   0.578  2.422 Sd Nd:    5.0   6.0)
  79  CAC.GGC  AAC.AAA  AAC.ATC  AAC.CAC  CAC.GGC  CAC.AAC (S N:   0.446  2.554 Sd Nd:    0.0   8.0)
  80  ACC.ACG  ACA.ACG  ACC.TCC  ACC.ACA  ACC.ACT  ACT.ATT (S N:   0.990  2.010 Sd Nd:    4.0   2.0)
  81  GAG.CGG  GAC.TTC  GAG.AAG  AAA.AAG  GAG.GAC  GAG.GAA  GAG.AAA  GAG.GCA (S N:   0.547  2.453 Sd Nd:    4.0   8.0)
  82  GAT.GAC  GAC.GAT  GAT.GAC  GAC.GAT (S N:   0.333  2.667 Sd Nd:    4.0   0.0)
  83  TTG.ATT  TTG.GTG  TTG.CTA  TTG.CTG  TTG.CTG (S N:   0.834  2.166 Sd Nd:    4.0   3.0)
  84  CAG.CAA  CAA.CAG (S N:   0.375  2.625 Sd Nd:    2.0   0.0)
  85  GAT.GAC  GAT.GAC  GAT.GAG  GAC.GAT  GAT.GAC  GAC.GAT  GAC.GAT (S N:   0.334  2.666 Sd Nd:    6.0   1.0)
  86  GTG.ATG  CTC.CTT  GGC.GGA  GGA.GGC  GGC.GTG  GTG.CTG  CTG.CTC  CTC.GTC (S N:   1.098  1.902 Sd Nd:    5.0   4.0)
  87  TCC.TCA  TCT.TCG  TCT.TCC  TCC.TCT  TCC.TCT (S N:   1.010  1.990 Sd Nd:    5.0   0.0)
  88  ATT.GTC  ATC.ATT  ATC.ATA  ATC.GTC  ATC.ATT (S N:   0.712  2.288 Sd Nd:    4.0   2.0)
  89  TTC.CGT  TTC.CAG  TTC.GTC  TTC.TTG  TAC.TTC (S N:   0.463  2.537 Sd Nd:    1.5   7.5)
  90  ATC.CTG  ATC.CTG  ATC.ATT  ATT.ATC (S N:   0.750  2.250 Sd Nd:    3.0   3.0)
  91  ACG.TCG  ACC.ACG  ATC.AAC  CTG.CTT  ACC.ATC  ATC.CTC  ACC.ACG  ACG.CTG (S N:   0.998  2.002 Sd Nd:    3.0   6.0)
  92  AAC.AAT  AAC.AAT  AAC.ACA  AAT.AAC  AAC.AAT  AAC.AAT (S N:   0.349  2.651 Sd Nd:    5.5   1.5)
  93  GTG.GTC  GTC.GTA  GTG.GTC  GTG.GTC  GTC.GTG  GTC.GTG  GTG.GTC (S N:   1.000  2.000 Sd Nd:    7.0   0.0)
  94  ACC.GGG  ACT.ACC  ACC.ACT (S N:   1.000  2.000 Sd Nd:    2.8   2.2)
  95  TTC.CGG  TAC.GAG  TTC.TTG  TTC.TAC  TAC.TTC  TTC.TTT  TTT.GAA (S N:   0.486  2.514 Sd Nd:    1.9  10.1)
  96  GAC.TCC  GAC.GAA  AAT.AAC  AAC.AAT  AAC.GAC  GAC.AAC  GAC.GAA (S N:   0.405  2.595 Sd Nd:    2.0   6.0)
  97  CAC.GAC  GAC.GAT  CAC.CAG  CAC.GAC (S N:   0.334  2.666 Sd Nd:    1.0   3.0)
  98  GCG.GCC  GCG.GAA  ACC.ACA  TCG.TCT  ACG.ACC  ACG.GCG  GCG.TCG  GCG.GAG  GAG.AAA  AAA.AGA (S N:   0.920  2.080 Sd Nd:    6.0   6.0)
  99  GGG.GGA  GGG.GGA  GGG.GGC  GGG.GGC (S N:   1.008  1.992 Sd Nd:    4.0   0.0)
 100  GAC.CTC  GAC.GAA  GAC.ACC  GAC.GAT  ACC.GAC  GAC.GAG (S N:   0.609  2.391 Sd Nd:    1.0   8.0)
 101  TAC.TTT  TAC.TAT (S N:   0.426  2.574 Sd Nd:    2.0   1.0)
 102  ATG.GTC  CGA.CGC  GAG.GAA  ATG.ATC  ATG.CGA  ATG.GAG  ATG.ATC (S N:   0.286  2.714 Sd Nd:    3.7   7.3)
 103  TGC.TGT  TGC.TGT (S N:   0.375  2.625 Sd Nd:    2.0   0.0)
 104  CGC.AAG  TTC.TAC  TTC.ATG  CGC.TTC  CGC.CAC  CGC.AGT (S N:   0.716  2.284 Sd Nd:    1.5   9.5)
 105  GTC.CTG  TTC.TTT  TTC.GTC (S N:   0.854  2.146 Sd Nd:    2.0   2.0)
 106  AAC.CGC  AAC.AAT  AAC.AAT  AAT.GAC  AAC.TAC (S N:   0.407  2.593 Sd Nd:    3.0   4.0)
 107  CGC.CGG  CGA.AGA  CGC.CGA  CGC.CGT  CGC.CGA (S N:   1.094  1.906 Sd Nd:    5.0   0.0)
 108  ACC.AAC  ACC.ATC  ACG.ACC  CTC.CTG  ACC.ACG  ACC.ACG  ACC.CTC  ACC.ACA  ACA.ACC (S N:   0.927  2.073 Sd Nd:    6.0   4.0)
 109  CTT.CTC  CTT.CTC  CTT.CTC  CTC.CTT (S N:   1.000  2.000 Sd Nd:    4.0   0.0)
 110  ATC.ACC  ATC.GAG  ATC.ACC  ATC.GTG  ATC.TTC  ATC.CTT  CTT.CAT (S N:   0.698  2.302 Sd Nd:    1.7   9.3)
 111  TTT.TTC  TTT.TTC  TTT.TAT  TTT.TAT (S N:   0.337  2.663 Sd Nd:    2.0   2.0)
 112  GAC.GAG  GAC.GAG  CCC.AAC  GAC.GAT  GAA.GAT  GCC.GCA  CCC.GAC  GAC.GAA  GAC.GCC (S N:   0.580  2.420 Sd Nd:    2.0   9.0)
 113  AAT.GGC  AAC.TAC  AAC.AGC  AAC.AAT  AAC.AAT  AAT.AAC (S N:   0.404  2.596 Sd Nd:    4.0   4.0)
 114  GAC.---  GAC.---  GAC.---  GAG.GAA  GAC.---  GAC.---  GAC.---  GAC.---  GAC.---  GAT.GAC  GAC.GAT  GAT.GAG (S N:   0.423  2.577 Sd Nd:    3.0  17.0)
 115  TAC.TAT  TAC.TAT  TAC.CAT  TAC.CAC  TAC.TTC (S N:   0.401  2.599 Sd Nd:    3.0   3.0)
 116  ACG.ACC  GAC.TAC  GAG.AAG  ACC.ACA  GAG.GAC  GAG.ACG  ACG.ACC  ACC.TCC (S N:   0.594  2.406 Sd Nd:    3.0   6.0)
 117  TTC.TAC  TAC.TAT  TAC.CAC  TAC.TTT  TTT.TTC  TAC.CAC (S N:   0.398  2.602 Sd Nd:    3.0   4.0)
 118  AAC.AGC  CAC.CGC  CAC.GAA  AAC.AAT  AAC.CAC (S N:   0.351  2.649 Sd Nd:    1.0   5.0)
 119  ATC.CTG  ACC.ATC  ATC.GTC  ACC.ATC  ATC.ATA (S N:   0.947  2.053 Sd Nd:    1.5   4.5)
 120  ATC.GCC  AAC.AGC  AAC.AGC  AGC.ATC  ATC.ATG (S N:   0.409  2.591 Sd Nd:    0.0   6.0)
 121  GTC.CGC  ATC.GCC  GTC.ATC (S N:   0.937  2.063 Sd Nd:    0.0   5.0)
 122  AAC.AAT  AAC.ACA  AAC.AGC  AAC.ACC  AAC.GTC (S N:   0.411  2.589 Sd Nd:    1.5   5.5)
 123  AAA.AAG  AAG.AAA  AAG.AAA  AAA.AAG  AAG.AAA (S N:   0.375  2.625 Sd Nd:    5.0   0.0)
 124  ACC.AGC  TCC.TTC  TTC.TTT  TCC.ACC  TCC.TTC  TCC.ACC  ACC.AAG (S N:   0.755  2.245 Sd Nd:    1.5   6.5)
 125  ATC.GTG  ATC.GTC  ATC.ATT  ATC.TTC  ATC.GTC (S N:   0.717  2.283 Sd Nd:    1.5   4.5)
 126  CAC.AAG  CAC.CAG  CAC.GAT  ACC.ATT  AAC.ACC  AAC.CAC (S N:   0.472  2.528 Sd Nd:    2.0   7.0)
 127  CTT.CTG  CTC.ATC  CTT.ATT  CTC.CTT  GTC.GTG  CTA.TTA  CTT.CTG  CTT.ATT  CTA.CTC  CTA.CTT  CTT.GTC  CTT.CTG (S N:   1.066  1.934 Sd Nd:    9.0   4.0)
 128  GAC.GCC  AAC.AGC  ACC.ACG  AAC.AAT  ACC.ACA  GAT.GAC  AAC.ACC  AAC.GAC  GAC.GAG  GAC.GAT  GAT.TCT (S N:   0.537  2.463 Sd Nd:    5.0   7.0)
 129  GTG.GTA  GTG.GTA  GTA.GTG  GTG.GTA (S N:   1.000  2.000 Sd Nd:    4.0   0.0)
 130  GTC.GTG  GTG.GTA  GTG.GTT  GTC.GTA  GTG.GTC  GTC.GTT (S N:   1.000  2.000 Sd Nd:    6.0   0.0)
 131  CCA.GGA  GAC.CCC  CCA.CCT  GAA.GAG  CCA.GAC  GAC.GAG  GAG.GAA  GAA.CAT (S N:   0.569  2.431 Sd Nd:    3.5   9.5)
 132  AAA.AGC  CAG.CAT  CAG.AAG  AAA.AAG  AAA.CAA  CAA.CAG (S N:   0.369  2.631 Sd Nd:    2.0   5.0)
 133  GCC.GAG  GCG.GCA  GCG.GCC  GCC.GGC  GCG.GGG  GCG.AGG  GCC.GCA  GCG.GCC (S N:   0.935  2.065 Sd Nd:    4.5   5.5)
 134  AAC.CGC  ACC.ACT  AAC.AAA  AAT.AAC  AAC.ACC  AAC.AAT  AAC.AAT (S N:   0.476  2.524 Sd Nd:    4.0   4.0)
 135  AGG.CGG  CGA.CGC  AGG.AGA  AGG.CGA  AGG.CGG  CGG.AGG  CGG.AGA (S N:   1.105  1.895 Sd Nd:    9.0   0.0)
 136  GAC.GAT  GGC.GGA  GAC.GAT  GAT.GAC  GGC.GAC  GAC.GAT (S N:   0.515  2.485 Sd Nd:    5.0   1.0)
 137  ATG.CTG  GTG.GTC  ATG.ACG  GTG.GTC  ATG.CTG  ATG.GTG (S N:   0.383  2.617 Sd Nd:    2.0   4.0)
 138  GCA.GCG  GCC.GCT  GCC.GCG  GCC.GCA (S N:   1.000  2.000 Sd Nd:    4.0   0.0)
 139  TCC.AGC  TCC.TCT  TCC.TCT (S N:   0.932  2.068 Sd Nd:    2.0   2.0)
 140  ATT.ATC  ATC.ATA  ATC.ATT (S N:   0.667  2.333 Sd Nd:    3.0   0.0)
 141  TTG.CTG  GTC.GTG  TTG.GTG  GTG.GTC (S N:   0.952  2.048 Sd Nd:    3.0   1.0)
 142  TCT.TCG  TCA.TCG  TCT.TCG  TCT.TCA  TCC.TCT  TCC.TCT  TCC.TCA  TCA.TCT  TCT.TCC (S N:   1.075  1.925 Sd Nd:    9.0   0.0)
 143  GAA.GAG  GAG.GAA (S N:   0.375  2.625 Sd Nd:    2.0   0.0)
 144  ATC.GTG  ATC.ATT  GTG.CTG  ATC.GTG (S N:   0.778  2.222 Sd Nd:    2.0   4.0)
 145  ATG.CTG (S N:   0.136  2.864 Sd Nd:    0.0   1.0)
 146 (S N:   0.000  3.000 Sd Nd:    0.0   0.0)
 147  TAC.TAT  TAT.TAC  TAC.TAT  TAT.TAC  TAC.TAT (S N:   0.429  2.571 Sd Nd:    5.0   0.0)
 148  GTG.GCG  GTC.GTT  GTG.GTC  GTC.GTG (S N:   1.000  2.000 Sd Nd:    3.0   1.0)
 149  CTC.CTG  TCC.TCG  CTC.CTT  TTC.TCC  TTC.CTC (S N:   0.995  2.005 Sd Nd:    3.0   2.0)
 150  ATT.ATC  ATC.ATT  ATC.ATT  ATC.ATT  ATT.ATC (S N:   0.667  2.333 Sd Nd:    5.0   0.0)
 151  GTC.GTG  ATC.ATT  GTT.GTC  ATC.GTC  GTC.GTG  GTC.GTG  GTC.GTT (S N:   0.910  2.090 Sd Nd:    6.0   1.0)
 152  GTC.CTG  GTG.GTC  GGG.GGA  GGG.GTG  GTG.GTC  GTC.GTG (S N:   1.037  1.963 Sd Nd:    5.0   2.0)
 153  CTG.CTC  CTG.TTG  CTG.CTC  CTG.TTG (S N:   1.227  1.773 Sd Nd:    4.0   0.0)
 154  ACC.ACA  ACC.ACT  AAG.CAG  AAG.ACG  ACG.ACC  ACG.ACC (S N:   0.845  2.155 Sd Nd:    4.0   2.0)
 155  ATC.CTT  TTG.CTC  ATC.ATT  TTA.TTG  TTA.ATA  ATA.ATC (S N:   0.734  2.266 Sd Nd:    5.0   3.0)
 156 (S N:   0.000  3.000 Sd Nd:    0.0   0.0)
 157  CTC.CTT  CTG.CTC (S N:   1.312  1.688 Sd Nd:    2.0   0.0)
 158  GTG.GCG  GTG.TTG  GTA.GTG  GTG.GTA (S N:   0.994  2.006 Sd Nd:    2.0   2.0)
 159  GCG.GCC  GCC.GCA  GCC.GTC  GTC.GTT  GTT.GTG  GTC.GCG  GCG.GCC  GCG.GCA (S N:   1.000  2.000 Sd Nd:    7.0   2.0)
 160  GAG.GAA  GAG.GAA (S N:   0.375  2.625 Sd Nd:    2.0   0.0)
 161 (S N:   0.000  3.000 Sd Nd:    0.0   0.0)
 162  ATC.CTG  ATC.GTA  GTT.GTC  ATT.GTG  ATC.GTA  ATC.ATT  ATT.GTT  ATC.ATT (S N:   0.799  2.201 Sd Nd:    6.0   6.0)
 163  TAT.TAC  TAC.TAT (S N:   0.429  2.571 Sd Nd:    2.0   0.0)
 164  TGC.TGT (S N:   0.375  2.625 Sd Nd:    1.0   0.0)
 165  TAC.TAT  TAC.TAT (S N:   0.429  2.571 Sd Nd:    2.0   0.0)
 166  AAG.AGG  AGG.CGG  AGG.AAG (S N:   0.593  2.407 Sd Nd:    1.0   2.0)
 167 (S N:   0.375  2.625 Sd Nd:    0.0   0.0)
 168  ATC.GTG  ATT.ATA  ATT.ATA  ATC.ATT  ATC.ATT  ATT.ATC  ATC.ATT (S N:   0.701  2.299 Sd Nd:    6.5   1.5)
 169  GCT.GCG  GCC.GCG  GCG.TCG  GCG.GCA  GCG.GCC  GCC.GCT  GCT.GCC (S N:   1.003  1.997 Sd Nd:    6.0   1.0)
 170  GCA.GCC  GCA.GCC  GCC.GCT  GCA.GCG  GCA.GCC (S N:   1.000  2.000 Sd Nd:    5.0   0.0)
 171  GCG.GCC  GCA.GCC  GCC.GCG  GCC.GCT  GCG.GCA  GCA.GCC  GCC.GCG  GCG.GCC (S N:   1.000  2.000 Sd Nd:    8.0   0.0)
 172  ACG.TCC  GGA.GGG  GGA.GGG  GGG.ACG  ACG.ACA (S N:   1.028  1.972 Sd Nd:    4.0   3.0)
 173  GAG.---  GAG.GAA (S N:   0.403  2.597 Sd Nd:    1.0   2.0)
 174  GCT.ACT  GAA.GAG  GAG.GAA  GAG.GCA  GCA.GCT (S N:   0.683  2.317 Sd Nd:    4.0   2.0)
 175  GCT.CCG  GCG.ACA  GCG.GCT  GCT.GCA  GCG.GCT (S N:   1.000  2.000 Sd Nd:    5.0   2.0)
 176  GCC.CCC  GTC.GTG  GTC.GTT  CTA.ATA  GCT.GCA  GTG.CTA  CTA.CTG  GTG.GTC  GTC.GCC  GCC.GCA  GCC.GCT (S N:   1.053  1.947 Sd Nd:    8.0   4.0)
 177  CAA.CCG  CAA.CAG  AGA.AGG  AGA.CAG  CAG.CTG  CAG.CAA (S N:   0.738  2.262 Sd Nd:    5.5   3.5)
 178  GAG.GAC  GAG.GAA  GAA.GAG  GAG.GAA (S N:   0.370  2.630 Sd Nd:    3.0   1.0)
 179  AAT.AGC  AAC.AAT  AAT.AAC  AGC.AAC  AAC.AAT (S N:   0.333  2.667 Sd Nd:    4.0   2.0)
 180  GCG.GAG  GCT.GCG  GCG.CCG  GCG.GCC  GCC.GCT (S N:   0.989  2.011 Sd Nd:    3.0   2.0)
 181  TCG.TCC  TCA.TCG  TCC.TCG  GCG.GCT  GCG.GAG  TCG.TCA  TCG.GCG  TCG.TCA  TCG.TCC (S N:   1.075  1.925 Sd Nd:    7.0   2.0)
 182  GAA.GAG  GAG.GAA  GAC.GAT  GAA.GAG  GAG.GAC  GAG.GAA (S N:   0.366  2.634 Sd Nd:    5.0   1.0)
 183  TAT.TAC  TAT.TAC  TAC.TAT (S N:   0.429  2.571 Sd Nd:    3.0   0.0)
 184  TTG.CTG  TTA.TTG  TTG.CTG (S N:   0.917  2.083 Sd Nd:    3.0   0.0)
 185  GCT.GCC  GCC.GCA (S N:   1.000  2.000 Sd Nd:    2.0   0.0)
 186  ATA.AGA  ATC.ATT  ATA.ATC (S N:   0.668  2.332 Sd Nd:    2.0   1.0)
 187  ACA.ACC  ACC.ACG  ACA.ACC  ACC.GCC  ACT.GCT  ACC.ACT  ACT.ACC  ACC.ACA (S N:   1.000  2.000 Sd Nd:    6.0   2.0)
 188  TCT.TCC  TCT.TCC  TCG.TTG  TCT.TCC  TCG.TCA  TCG.TCT  TCG.TCT  TCT.TCG (S N:   1.025  1.975 Sd Nd:    7.0   1.0)
 189  GAA.GAG  GAA.GAG  GAG.GAA  GAA.GAG  GAG.GAA (S N:   0.375  2.625 Sd Nd:    5.0   0.0)
 190  AGT.AGC  AGT.ACT  AGC.ACC  AGC.AGT  AGT.AGC (S N:   0.383  2.617 Sd Nd:    3.0   2.0)
 191  AAA.AAG (S N:   0.375  2.625 Sd Nd:    1.0   0.0)
 192  GAA.GAG  GAG.GAA  GAC.GAT  GAC.GAA  GAA.GAG (S N:   0.351  2.649 Sd Nd:    4.0   1.0)
 193  AAC.AAT  AAC.AAT  AAT.AAC (S N:   0.333  2.667 Sd Nd:    3.0   0.0)
 194  TGT.TGC  TGC.TGT  TGT.TGC (S N:   0.375  2.625 Sd Nd:    3.0   0.0)
 195  ACA.GCG  CTG.TTG  ACA.ACG  GCA.ACA  CTG.CTA  GCA.GTA  ACA.GCA  ACA.ACG  ACG.CTG  ACG.ACA (S N:   1.035  1.965 Sd Nd:    6.0   6.0)
 196  GGA.GGC  GGT.GGC  GGC.GGA  GGC.GGG  GGG.GGC (S N:   1.016  1.984 Sd Nd:    5.0   0.0)
 197  GTA.GTG  GTC.GTA  GTC.GTG  GTG.GTC (S N:   1.000  2.000 Sd Nd:    4.0   0.0)
 198  CAG.CAA  GCG.GCA  CAG.CAA  CAG.GCG (S N:   0.451  2.549 Sd Nd:    3.0   2.0)
 199  GTA.GTG  GCA.GCT  GTG.GTA  GCA.CCA  GTG.GTC  GTC.GCA  GTC.GTG  GTG.GTA (S N:   1.000  2.000 Sd Nd:    7.0   2.0)
 200  GCT.GCC  GCC.GCT  GCG.GCA  GCG.CAG  GCG.GCT  GCT.GCC (S N:   0.892  2.108 Sd Nd:    5.0   2.0)
 201  GAA.GAG (S N:   0.375  2.625 Sd Nd:    1.0   0.0)


(2) Joint reconstruction of ancestral sequences
(eqn. 2 in Yang et al. 1995 Genetics 141:1641-1650), using the algorithm of Pupko et al. (2000 Mol Biol Evol 17:890-896),
modified to generate sub-optimal reconstructions.

Reconstruction (prob.), listed by pattern (use the observed data to find the right site).

Pattern Freq   Data:

   1       1  --- (-) --- (-) --- (-) GAA (E) GAG (E) --- (-) GAT (D) --- (-) --- (-) --- (-) --- (-) GAC (D) : GAC GAC GAC GAC GAC GAC GAC GAC GAC GAT GAG  (0.007) GAC GAC GAC GAC GAC GAC GAC GAC GAT GAT GAG  (0.005) GAC GAC GAC GAC GAC GAT GAC GAT GAT GAT GAG  (0.004) GAC GAC GAC GAC GAC GAC GAT GAC GAC GAT GAG  (0.003) GAT GAC GAC GAC GAC GAC GAC GAC GAC GAT GAG  (0.002) GAC GAC GAT GAC GAC GAC GAC GAC GAC GAT GAG  (0.002) GAC GAT GAT GAC GAC GAC GAC GAC GAC GAT GAG  (0.002) GAC GAT GAC GAC GAC GAC GAC GAC GAC GAT GAG  (0.002) GAT GAC GAC GAC GAC GAC GAC GAC GAT GAT GAG  (0.002) GAC GAC GAT GAC GAC GAC GAC GAC GAT GAT GAG  (0.002) GAC GAT GAT GAC GAC GAC GAC GAC GAT GAT GAG  (0.001) GAT GAC GAC GAT GAT GAT GAC GAT GAT GAT GAG  (0.001) GAT GAT GAT GAC GAC GAC GAC GAC GAC GAT GAG  (0.001) GAT GAC GAC GAT GAC GAT GAC GAT GAT GAT GAG  (0.001) GAC GAT GAC GAC GAC GAC GAC GAC GAT GAT GAG  (0.001) GAT GAT GAC GAC GAC GAC GAC GAC GAC GAT GAG  (0.001) GAC GAC GAT GAC GAC GAT GAC GAT GAT GAT GAG  (0.001) GAT GAT GAT GAC GAC GAC GAC GAC GAT GAT GAG  (0.001)  (total  0.040)
   2       1  --- (-) GAG (E) GAA (E) GAG (E) GAG (E) GAG (E) GAG (E) GAG (E) GAG (E) GAG (E) GAG (E) GAG (E) : GAG GAG GAG GAG GAG GAG GAG GAG GAG GAG GAG  (0.219) GAG GAG GAG GAG GAA GAG GAG GAG GAG GAG GAG  (0.066) GAA GAG GAG GAG GAG GAG GAG GAG GAG GAG GAG  (0.062) GAG GAG GAG GAA GAA GAG GAG GAG GAG GAG GAG  (0.040) GAG GAG GAG GAA GAG GAG GAG GAG GAG GAG GAG  (0.029) GAA GAG GAG GAA GAA GAG GAG GAG GAG GAG GAG  (0.027) GAG GAG GAA GAG GAG GAG GAG GAG GAG GAG GAG  (0.022) GAG GAA GAG GAG GAG GAG GAG GAG GAG GAG GAG  (0.021) GAA GAG GAG GAA GAG GAG GAG GAG GAG GAG GAG  (0.019) GAA GAG GAG GAG GAA GAG GAG GAG GAG GAG GAG  (0.019) GAA GAA GAG GAG GAG GAG GAG GAG GAG GAG GAG  (0.016) GAG GAA GAA GAG GAG GAG GAG GAG GAG GAG GAG  (0.010) GAA GAA GAA GAG GAG GAG GAG GAG GAG GAG GAG  (0.008) GAA GAA GAG GAA GAA GAG GAG GAG GAG GAG GAG  (0.007) GAG GAG GAA GAG GAA GAG GAG GAG GAG GAG GAG  (0.007) GAG GAA GAG GAG GAA GAG GAG GAG GAG GAG GAG  (0.006) GAA GAG GAA GAG GAG GAG GAG GAG GAG GAG GAG  (0.006) GAA GAA GAG GAA GAG GAG GAG GAG GAG GAG GAG  (0.005) GAA GAA GAG GAG GAA GAG GAG GAG GAG GAG GAG  (0.005) GAG GAG GAA GAA GAA GAG GAG GAG GAG GAG GAG  (0.004) GAG GAA GAG GAA GAA GAG GAG GAG GAG GAG GAG  (0.004) GAA GAA GAA GAA GAA GAG GAG GAG GAG GAG GAG  (0.003) GAG GAA GAA GAG GAA GAG GAG GAG GAG GAG GAG  (0.003) GAG GAG GAA GAA GAG GAG GAG GAG GAG GAG GAG  (0.003) GAG GAA GAG GAA GAG GAG GAG GAG GAG GAG GAG  (0.003) GAA GAG GAA GAA GAA GAG GAG GAG GAG GAG GAG  (0.003) GAA GAA GAA GAA GAG GAG GAG GAG GAG GAG GAG  (0.002) GAA GAA GAA GAG GAA GAG GAG GAG GAG GAG GAG  (0.002) GAA GAG GAA GAA GAG GAG GAG GAG GAG GAG GAG  (0.002) GAA GAG GAA GAG GAA GAG GAG GAG GAG GAG GAG  (0.002) GAG GAA GAA GAA GAA GAG GAG GAG GAG GAG GAG  (0.002) GAG GAA GAA GAA GAG GAG GAG GAG GAG GAG GAG  (0.001) GAC GAG GAG GAG GAG GAG GAG GAG GAG GAG GAG  (0.001) AAG GAG GAG GAG GAG GAG GAG GAG GAG GAG GAG  (0.001) GAT GAG GAG GAG GAG GAG GAG GAG GAG GAG GAG  (0.001)  (total  0.630)
   3       1  --- (-) GGA (G) --- (-) GGT (G) GGT (G) GGG (G) --- (-) --- (-) TCC (S) GGA (G) GGG (G) --- (-) : GGC GGA GGA GGC GGC GGT GGG GGT GGT GGT GGT  (0.006) GGA GGA GGA GGC GGC GGT GGG GGT GGT GGT GGT  (0.005) GGC GGA GGA GGC GGC GGC GGG GGC GGT GGT GGT  (0.005) GGA GGA GGA GGC GGC GGC GGG GGC GGT GGT GGT  (0.005) GGC GGA GGA GGC GCC GGT GGG GGT GGT GGT GGT  (0.005) GGA GGA GGA GGT GGC GGT GGG GGT GGT GGT GGT  (0.004) GGA GGA GGA GGC GCC GGT GGG GGT GGT GGT GGT  (0.004) GGC GGA GGA GGC GCC GGC GGG GGC GGT GGT GGT  (0.004) GGT GGA GGA GGT GGC GGT GGG GGT GGT GGT GGT  (0.004) GGG GGA GGA GGG GGG GGG GGG GGG GGT GGT GGT  (0.003) GGT GGA GGA GGT GGT GGT GGG GGT GGT GGT GGT  (0.003) GGG GGA GGA GGC GGC GGT GGG GGT GGT GGT GGT  (0.003) GGG GGA GGA GGG GGC GGG GGG GGG GGT GGT GGT  (0.003) GGT GGA GGA GGT GCC GGT GGG GGT GGT GGT GGT  (0.003) GGG GGA GGA GGC GGC GGC GGG GGC GGT GGT GGT  (0.002) GGT GGA GGA GGC GGC GGT GGG GGT GGT GGT GGT  (0.002) GGC GGC GGC GGC GGC GGT GGG GGT GGT GGT GGT  (0.000)  (total  0.059)
   4       1  AAA (K) AAA (K) AAG (K) AAG (K) AAG (K) AAA (K) AAG (K) AAA (K) AAA (K) AAA (K) AAA (K) AGG (R) : AAA AAA AAA AAA AAA AAA AAA AAA AAG AAG AAG  (0.106) AAG AAA AAA AAG AAG AAG AAA AAG AAG AAG AAG  (0.097) AAA AAA AAA AAG AAG AAG AAA AAG AAG AAG AAG  (0.081) AAA AAA AAA AAA AAA AAG AAA AAG AAG AAG AAG  (0.070) AAA AAA AAA AAA AAA AAA AAA AAG AAG AAG AAG  (0.045) AAG AAA AAA AAG AAA AAG AAA AAG AAG AAG AAG  (0.044) AAG AAA AAA AAA AAA AAA AAA AAA AAG AAG AAG  (0.037) AAG AAA AAA AAA AAA AAG AAA AAG AAG AAG AAG  (0.024) AAG AAG AAA AAG AAG AAG AAA AAG AAG AAG AAG  (0.017) AAG AAG AAA AAG AAA AAG AAA AAG AAG AAG AAG  (0.008) AAG AAG AAG AAG AAG AAG AAA AAG AAG AAG AAG  (0.007) AAG AAG AAA AAA AAA AAA AAA AAA AAG AAG AAG  (0.006) AAA AAA AAG AAA AAA AAA AAA AAA AAG AAG AAG  (0.005) AAG AAA AAG AAG AAG AAG AAA AAG AAG AAG AAG  (0.005) AAA AAG AAA AAA AAA AAA AAA AAA AAG AAG AAG  (0.005) AAG AAG AAA AAA AAA AAG AAA AAG AAG AAG AAG  (0.004) AAA AAA AAG AAG AAG AAG AAA AAG AAG AAG AAG  (0.004) AAA AAA AAG AAA AAA AAG AAA AAG AAG AAG AAG  (0.004) AAA AAG AAA AAG AAG AAG AAA AAG AAG AAG AAG  (0.004) AAG AAG AAG AAG AAA AAG AAA AAG AAG AAG AAG  (0.003) AAA AAG AAA AAA AAA AAG AAA AAG AAG AAG AAG  (0.003) AAG AAG AAG AAA AAA AAA AAA AAA AAG AAG AAG  (0.003) AAA AAA AAG AAA AAA AAA AAA AAG AAG AAG AAG  (0.002) AAG AAA AAG AAG AAA AAG AAA AAG AAG AAG AAG  (0.002) AAA AAG AAA AAA AAA AAA AAA AAG AAG AAG AAG  (0.002) AAG AAA AAG AAA AAA AAA AAA AAA AAG AAG AAG  (0.002) AAA AAG AAG AAA AAA AAA AAA AAA AAG AAG AAG  (0.002) AAG AAG AAG AAA AAA AAG AAA AAG AAG AAG AAG  (0.002) AAA AAG AAG AAG AAG AAG AAA AAG AAG AAG AAG  (0.001) AAG AAA AAG AAA AAA AAG AAA AAG AAG AAG AAG  (0.001) AAA AAG AAG AAA AAA AAG AAA AAG AAG AAG AAG  (0.001) AAA AAG AAG AAA AAA AAA AAA AAG AAG AAG AAG  (0.001)  (total  0.596)
   5       1  AAC (N) AAC (N) AAC (N) AAC (N) AAC (N) AAC (N) AAC (N) AAC (N) AAT (N) AAT (N) AAC (N) AAC (N) : AAC AAC AAC AAC AAC AAC AAC AAC AAC AAC AAC  (0.089) AAC AAT AAC AAC AAC AAC AAC AAC AAC AAC AAC  (0.073) AAT AAT AAC AAC AAC AAC AAC AAC AAC AAC AAC  (0.056) AAT AAT AAC AAT AAT AAC AAC AAC AAC AAC AAC  (0.044) AAC AAC AAC AAC AAT AAC AAC AAC AAC AAC AAC  (0.042) AAC AAT AAC AAC AAT AAC AAC AAC AAC AAC AAC  (0.034) AAC AAT AAT AAC AAC AAC AAC AAC AAC AAC AAC  (0.034) AAT AAT AAC AAC AAT AAC AAC AAC AAC AAC AAC  (0.026) AAT AAT AAT AAC AAC AAC AAC AAC AAC AAC AAC  (0.026) AAC AAC AAC AAT AAT AAC AAC AAC AAC AAC AAC  (0.025) AAT AAT AAC AAT AAT AAT AAC AAT AAC AAC AAC  (0.022) AAT AAC AAC AAC AAC AAC AAC AAC AAC AAC AAC  (0.021) AAT AAT AAT AAT AAT AAC AAC AAC AAC AAC AAC  (0.021) AAC AAT AAC AAT AAT AAC AAC AAC AAC AAC AAC  (0.020) AAT AAC AAC AAT AAT AAC AAC AAC AAC AAC AAC  (0.016) AAC AAT AAT AAC AAT AAC AAC AAC AAC AAC AAC  (0.016) AAT AAT AAT AAC AAT AAC AAC AAC AAC AAC AAC  (0.012) AAC AAC AAC AAT AAT AAT AAC AAT AAC AAC AAC  (0.012) AAT AAT AAT AAT AAT AAT AAC AAT AAC AAC AAC  (0.010) AAC AAT AAC AAT AAT AAT AAC AAT AAC AAC AAC  (0.010) AAT AAC AAC AAC AAT AAC AAC AAC AAC AAC AAC  (0.010) AAC AAT AAT AAT AAT AAC AAC AAC AAC AAC AAC  (0.009) AAT AAC AAC AAT AAT AAT AAC AAT AAC AAC AAC  (0.008) AAC AAC AAT AAC AAC AAC AAC AAC AAC AAC AAC  (0.007) AAC AAT AAT AAT AAT AAT AAC AAT AAC AAC AAC  (0.005) AAC AAC AAT AAC AAT AAC AAC AAC AAC AAC AAC  (0.003) AAC AAC AAT AAT AAT AAC AAC AAC AAC AAC AAC  (0.002) AAT AAC AAT AAC AAC AAC AAC AAC AAC AAC AAC  (0.002) AAT AAC AAT AAT AAT AAC AAC AAC AAC AAC AAC  (0.001) AAC AAC AAT AAT AAT AAT AAC AAT AAC AAC AAC  (0.001)  (total  0.658)
   6       1  AAC (N) AAC (N) AAT (N) AAC (N) AAC (N) AAT (N) AAC (N) AAT (N) AAC (N) ACA (T) AAC (N) AAT (N) : AAC AAC AAC AAC AAC AAC AAC AAC AAC AAC AAC  (0.050) AAC AAC AAC AAC AAC AAC AAT AAC AAC AAC AAC  (0.046) AAC AAC AAC AAC AAC AAT AAT AAT AAT AAC AAC  (0.019) AAC AAC AAT AAC AAC AAC AAC AAC AAC AAC AAC  (0.017) AAC AAC AAC AAT AAT AAT AAT AAT AAT AAC AAC  (0.017) AAC AAC AAT AAC AAC AAC AAT AAC AAC AAC AAC  (0.016) AAC AAT AAT AAC AAC AAC AAC AAC AAC AAC AAC  (0.012) AAT AAC AAC AAC AAC AAC AAC AAC AAC AAC AAC  (0.012) AAC AAT AAT AAC AAC AAC AAT AAC AAC AAC AAC  (0.011) AAT AAC AAC AAT AAT AAT AAT AAT AAT AAC AAC  (0.011) AAT AAC AAC AAC AAC AAC AAT AAC AAC AAC AAC  (0.011) AAT AAT AAT AAC AAC AAC AAC AAC AAC AAC AAC  (0.009) AAT AAT AAT AAT AAT AAT AAT AAT AAT AAC AAC  (0.009) AAT AAT AAT AAC AAC AAC AAT AAC AAC AAC AAC  (0.009) AAT AAC AAC AAT AAC AAT AAT AAT AAT AAC AAC  (0.007) AAC AAC AAT AAC AAC AAT AAT AAT AAT AAC AAC  (0.006) AAC AAT AAC AAC AAC AAC AAC AAC AAC AAC AAC  (0.006) AAC AAC AAT AAT AAT AAT AAT AAT AAT AAC AAC  (0.006) AAT AAT AAT AAT AAC AAT AAT AAT AAT AAC AAC  (0.006) AAC AAT AAC AAC AAC AAC AAT AAC AAC AAC AAC  (0.005) AAC AAT AAT AAC AAC AAT AAT AAT AAT AAC AAC  (0.005) AAT AAT AAC AAC AAC AAC AAC AAC AAC AAC AAC  (0.005) AAT AAT AAC AAT AAT AAT AAT AAT AAT AAC AAC  (0.004) AAT AAT AAC AAC AAC AAC AAT AAC AAC AAC AAC  (0.004) AAC AAT AAT AAT AAT AAT AAT AAT AAT AAC AAC  (0.004) AAT AAC AAT AAC AAC AAC AAC AAC AAC AAC AAC  (0.004) AAT AAC AAT AAT AAT AAT AAT AAT AAT AAC AAC  (0.004) AAT AAC AAT AAC AAC AAC AAT AAC AAC AAC AAC  (0.004) AAT AAT AAC AAT AAC AAT AAT AAT AAT AAC AAC  (0.003) AAT AAC AAT AAT AAC AAT AAT AAT AAT AAC AAC  (0.002) AAC AAT AAC AAC AAC AAT AAT AAT AAT AAC AAC  (0.002) AAC AAT AAC AAT AAT AAT AAT AAT AAT AAC AAC  (0.002) ACC ACC AAC AAC AAC AAC AAC AAC AAC AAC AAC  (0.001)  (total  0.327)
   7       1  AAC (N) ATC (I) ACC (T) ACC (T) ACC (T) CTG (L) ACA (T) ACG (T) ACG (T) ACC (T) CTC (L) ACA (T) : ACC ACC ACC ACC ACC ACC CTC ACC ACA ACA ACC  (0.024) ACC ACC ACC ACG ACG ACG CTG ACG ACA ACA ACC  (0.014) ACG ACC ACC ACG ACG ACG CTG ACG ACA ACA ACC  (0.012) ACC ACC ACC ACC ACC ACC CTC ACC ACC ACC ACC  (0.012) ACC ACC ACC ACC ACG ACC CTC ACC ACA ACA ACC  (0.010) ACG ACC ACC ACG ACG ACG CTG ACA ACA ACA ACC  (0.005) ACG ACC ACC ACG ACG ACC CTC ACC ACA ACA ACC  (0.004) ACT ACC ACC ACG ACG ACG CTG ACG ACA ACA ACC  (0.004) ACG ACC ACC ACC ACC ACC CTC ACC ACA ACA ACC  (0.004) ACA ACC ACC ACA ACA ACA CTG ACA ACA ACA ACC  (0.003) ACT ACC ACC ACC ACC ACC CTC ACC ACA ACA ACC  (0.003) ACA ACC ACC ACG ACG ACG CTG ACG ACA ACA ACC  (0.003) ACA ACC ACC ACA ACA ACA CTC ACA ACA ACA ACC  (0.003) ACG ACG ACG ACG ACG ACG CTG ACG ACA ACA ACC  (0.003) ACC ACC ACG ACC ACC ACC CTC ACC ACA ACA ACC  (0.003) ACA ACC ACC ACA ACG ACA CTG ACA ACA ACA ACC  (0.002) ACC ACC ACG ACG ACG ACG CTG ACG ACA ACA ACC  (0.002) ACT ACC ACC ACC ACC ACC CTC ACC ACC ACC ACC  (0.002) ACG ACG ACC ACG ACG ACG CTG ACG ACA ACA ACC  (0.002) ACG ACC ACG ACG ACG ACG CTG ACG ACA ACA ACC  (0.001) ACC ACC ACG ACC ACC ACC CTC ACC ACC ACC ACC  (0.001) ACT ACC ACC ACG ACG ACG CTG ACA ACA ACA ACC  (0.001) ACC ACC ACT ACC ACC ACC CTC ACC ACA ACA ACC  (0.001) ACG ACG ACG ACG ACG ACG CTG ACA ACA ACA ACC  (0.001) ACC ACC ACG ACC ACG ACC CTC ACC ACA ACA ACC  (0.001) ACG ACG ACG ACG ACG ACC CTC ACC ACA ACA ACC  (0.001)  (total  0.122)
   8       1  AAG (K) AAA (K) AAA (K) AAA (K) AAA (K) AAA (K) AAA (K) AAA (K) AAA (K) AAA (K) AAA (K) AAA (K) : AAA AAA AAA AAA AAA AAA AAA AAA AAA AAA AAA  (0.320) AAG AAA AAA AAA AAA AAA AAA AAA AAA AAA AAA  (0.111) AAA AAA AAA AAA AAG AAA AAA AAA AAA AAA AAA  (0.053) AAG AAA AAA AAG AAG AAA AAA AAA AAA AAA AAA  (0.035) AAG AAA AAA AAG AAA AAA AAA AAA AAA AAA AAA  (0.030) AAA AAA AAA AAG AAG AAA AAA AAA AAA AAA AAA  (0.030) AAA AAA AAA AAG AAA AAA AAA AAA AAA AAA AAA  (0.025) AAG AAG AAA AAA AAA AAA AAA AAA AAA AAA AAA  (0.020) AAG AAA AAA AAA AAG AAA AAA AAA AAA AAA AAA  (0.018) AAA AAA AAG AAA AAA AAA AAA AAA AAA AAA AAA  (0.017) AAA AAG AAA AAA AAA AAA AAA AAA AAA AAA AAA  (0.014) AAG AAG AAG AAA AAA AAA AAA AAA AAA AAA AAA  (0.008) AAG AAG AAA AAG AAG AAA AAA AAA AAA AAA AAA  (0.006) AAG AAA AAG AAA AAA AAA AAA AAA AAA AAA AAA  (0.006) AAA AAG AAG AAA AAA AAA AAA AAA AAA AAA AAA  (0.006) AAG AAG AAA AAG AAA AAA AAA AAA AAA AAA AAA  (0.005) AAG AAG AAA AAA AAG AAA AAA AAA AAA AAA AAA  (0.003) AAA AAA AAG AAA AAG AAA AAA AAA AAA AAA AAA  (0.003) AAG AAG AAG AAG AAG AAA AAA AAA AAA AAA AAA  (0.002) AAA AAG AAA AAA AAG AAA AAA AAA AAA AAA AAA  (0.002) AAG AAG AAG AAG AAA AAA AAA AAA AAA AAA AAA  (0.002) AAG AAA AAG AAG AAG AAA AAA AAA AAA AAA AAA  (0.002) AAG AAA AAG AAG AAA AAA AAA AAA AAA AAA AAA  (0.002) AAA AAA AAG AAG AAG AAA AAA AAA AAA AAA AAA  (0.002) AAA AAG AAA AAG AAG AAA AAA AAA AAA AAA AAA  (0.001) AAA AAA AAG AAG AAA AAA AAA AAA AAA AAA AAA  (0.001) AAG AAG AAG AAA AAG AAA AAA AAA AAA AAA AAA  (0.001) AAA AAG AAA AAG AAA AAA AAA AAA AAA AAA AAA  (0.001) AAG AAA AAG AAA AAG AAA AAA AAA AAA AAA AAA  (0.001)  (total  0.726)
   9       1  AAG (K) AAG (K) AAG (K) AAG (K) AAG (K) AAG (K) AAA (K) AAG (K) AAA (K) AAA (K) AAG (K) AAG (K) : AAG AAG AAG AAG AAG AAG AAG AAG AAG AAG AAG  (0.055) AAG AAA AAG AAG AAG AAG AAG AAG AAG AAG AAG  (0.041) AAA AAA AAG AAG AAG AAG AAG AAG AAG AAG AAG  (0.034) AAA AAA AAG AAA AAA AAA AAG AAA AAA AAA AAG  (0.031) AAA AAA AAG AAA AAA AAG AAG AAG AAG AAG AAG  (0.029) AAG AAG AAG AAG AAA AAG AAG AAG AAG AAG AAG  (0.025) AAG AAG AAG AAG AAG AAG AAG AAG AAG AAA AAG  (0.022) AAG AAA AAG AAG AAA AAG AAG AAG AAG AAG AAG  (0.018) AAG AAA AAA AAG AAG AAG AAG AAG AAG AAG AAG  (0.017) AAG AAA AAG AAG AAG AAG AAG AAG AAG AAA AAG  (0.016) AAA AAA AAG AAG AAA AAG AAG AAG AAG AAG AAG  (0.015) AAG AAG AAG AAA AAA AAA AAG AAA AAA AAA AAG  (0.015) AAA AAA AAA AAG AAG AAG AAG AAG AAG AAG AAG  (0.014) AAA AAA AAA AAA AAA AAA AAG AAA AAA AAA AAG  (0.013) AAA AAA AAA AAA AAA AAG AAG AAG AAG AAG AAG  (0.012) AAA AAG AAG AAG AAG AAG AAG AAG AAG AAG AAG  (0.011) AAG AAA AAG AAA AAA AAA AAG AAA AAA AAA AAG  (0.011) AAA AAG AAG AAA AAA AAA AAG AAA AAA AAA AAG  (0.010) AAA AAG AAG AAA AAA AAG AAG AAG AAG AAG AAG  (0.010) AAG AAA AAA AAG AAA AAG AAG AAG AAG AAG AAG  (0.008) AAG AAA AAA AAG AAG AAG AAG AAG AAG AAA AAG  (0.007) AAA AAA AAA AAG AAA AAG AAG AAG AAG AAG AAG  (0.006) AAA AAG AAG AAG AAA AAG AAG AAG AAG AAG AAG  (0.005) AAG AAA AAA AAA AAA AAA AAG AAA AAA AAA AAG  (0.005) AAG AAG AAA AAG AAG AAG AAG AAG AAG AAG AAG  (0.003) AAG AAG AAA AAG AAA AAG AAG AAG AAG AAG AAG  (0.001) AAG AAG AAA AAG AAG AAG AAG AAG AAG AAA AAG  (0.001) AAG AAG AAA AAA AAA AAA AAG AAA AAA AAA AAG  (0.001)  (total  0.437)
  10       1  AAG (K) AAG (K) AAG (K) AAG (K) AAG (K) AAG (K) AAG (K) AAA (K) AAG (K) AAG (K) AAG (K) AAG (K) : AAG AAG AAG AAG AAG AAG AAG AAG AAG AAG AAG  (0.283) AAG AAG AAA AAG AAG AAG AAG AAG AAG AAG AAG  (0.087) AAA AAG AAG AAG AAG AAG AAG AAG AAG AAG AAG  (0.058) AAG AAG AAG AAG AAA AAG AAG AAG AAG AAG AAG  (0.039) AAG AAA AAA AAG AAG AAG AAG AAG AAG AAG AAG  (0.035) AAA AAA AAA AAG AAG AAG AAG AAG AAG AAG AAG  (0.029) AAG AAG AAG AAA AAG AAG AAG AAG AAG AAG AAG  (0.022) AAG AAG AAG AAA AAA AAG AAG AAG AAG AAG AAG  (0.021) AAA AAG AAA AAG AAG AAG AAG AAG AAG AAG AAG  (0.018) AAA AAG AAG AAA AAG AAG AAG AAG AAG AAG AAG  (0.016) AAA AAG AAG AAA AAA AAG AAG AAG AAG AAG AAG  (0.015) AAG AAA AAG AAG AAG AAG AAG AAG AAG AAG AAG  (0.015) AAA AAA AAG AAG AAG AAG AAG AAG AAG AAG AAG  (0.012) AAG AAG AAA AAG AAA AAG AAG AAG AAG AAG AAG  (0.012) AAA AAG AAG AAG AAA AAG AAG AAG AAG AAG AAG  (0.008) AAA AAA AAA AAA AAG AAG AAG AAG AAG AAG AAG  (0.008) AAA AAA AAA AAA AAA AAG AAG AAG AAG AAG AAG  (0.008) AAG AAG AAA AAA AAG AAG AAG AAG AAG AAG AAG  (0.007) AAG AAG AAA AAA AAA AAG AAG AAG AAG AAG AAG  (0.007) AAA AAG AAA AAA AAG AAG AAG AAG AAG AAG AAG  (0.005) AAG AAA AAA AAG AAA AAG AAG AAG AAG AAG AAG  (0.005) AAA AAG AAA AAA AAA AAG AAG AAG AAG AAG AAG  (0.005) AAA AAA AAA AAG AAA AAG AAG AAG AAG AAG AAG  (0.004) AAA AAA AAG AAA AAG AAG AAG AAG AAG AAG AAG  (0.003) AAA AAA AAG AAA AAA AAG AAG AAG AAG AAG AAG  (0.003) AAG AAA AAA AAA AAG AAG AAG AAG AAG AAG AAG  (0.003) AAG AAA AAA AAA AAA AAG AAG AAG AAG AAG AAG  (0.003) AAA AAG AAA AAG AAA AAG AAG AAG AAG AAG AAG  (0.002) AAG AAA AAG AAG AAA AAG AAG AAG AAG AAG AAG  (0.002) AAA AAA AAG AAG AAA AAG AAG AAG AAG AAG AAG  (0.002) GAG AAG AAG AAG AAG AAG AAG AAG AAG AAG AAG  (0.001) AAG AAA AAG AAA AAG AAG AAG AAG AAG AAG AAG  (0.001) AAG AAA AAG AAA AAA AAG AAG AAG AAG AAG AAG  (0.001) AAC AAG AAG AAG AAG AAG AAG AAG AAG AAG AAG  (0.001)  (total  0.738)
  11       1  AAG (K) AAG (K) AAG (K) AAG (K) AAG (K) AAG (K) AAG (K) AAG (K) AAG (K) AAG (K) AAG (K) AAG (K) : AAG AAG AAG AAG AAG AAG AAG AAG AAG AAG AAG  (0.384) AAA AAG AAG AAG AAG AAG AAG AAG AAG AAG AAG  (0.079) AAG AAG AAG AAG AAA AAG AAG AAG AAG AAG AAG  (0.052) AAG AAG AAG AAA AAG AAG AAG AAG AAG AAG AAG  (0.030) AAG AAG AAG AAA AAA AAG AAG AAG AAG AAG AAG  (0.029) AAG AAG AAA AAG AAG AAG AAG AAG AAG AAG AAG  (0.021) AAA AAG AAG AAA AAG AAG AAG AAG AAG AAG AAG  (0.021) AAA AAG AAG AAA AAA AAG AAG AAG AAG AAG AAG  (0.021) AAG AAA AAG AAG AAG AAG AAG AAG AAG AAG AAG  (0.020) AAA AAA AAG AAG AAG AAG AAG AAG AAG AAG AAG  (0.017) AAA AAG AAG AAG AAA AAG AAG AAG AAG AAG AAG  (0.011) AAG AAA AAA AAG AAG AAG AAG AAG AAG AAG AAG  (0.008) AAA AAA AAA AAG AAG AAG AAG AAG AAG AAG AAG  (0.007) AAA AAA AAG AAA AAG AAG AAG AAG AAG AAG AAG  (0.004) AAA AAG AAA AAG AAG AAG AAG AAG AAG AAG AAG  (0.004) AAA AAA AAG AAA AAA AAG AAG AAG AAG AAG AAG  (0.004) AAG AAG AAA AAG AAA AAG AAG AAG AAG AAG AAG  (0.003) AAG AAA AAG AAG AAA AAG AAG AAG AAG AAG AAG  (0.003) AAA AAA AAG AAG AAA AAG AAG AAG AAG AAG AAG  (0.002) AAA AAA AAA AAA AAG AAG AAG AAG AAG AAG AAG  (0.002) AAA AAA AAA AAA AAA AAG AAG AAG AAG AAG AAG  (0.002) AAG AAG AAA AAA AAG AAG AAG AAG AAG AAG AAG  (0.002) GAG AAG AAG AAG AAG AAG AAG AAG AAG AAG AAG  (0.002) AAG AAG AAA AAA AAA AAG AAG AAG AAG AAG AAG  (0.002) AAG AAA AAG AAA AAG AAG AAG AAG AAG AAG AAG  (0.002) AAG AAA AAG AAA AAA AAG AAG AAG AAG AAG AAG  (0.002) AAC AAG AAG AAG AAG AAG AAG AAG AAG AAG AAG  (0.001) AAA AAG AAA AAA AAG AAG AAG AAG AAG AAG AAG  (0.001) AAG AAA AAA AAG AAA AAG AAG AAG AAG AAG AAG  (0.001) AAA AAG AAA AAA AAA AAG AAG AAG AAG AAG AAG  (0.001) AAA AAA AAA AAG AAA AAG AAG AAG AAG AAG AAG  (0.001)  (total  0.738)
  12       1  AAG (K) ACC (T) CAG (Q) CAC (H) CAC (H) CAC (H) CAC (H) ACC (T) GAT (D) ATT (I) CAC (H) CAC (H) : AAC ACC ACC CAC CAC CAC CAC CAC CAC CAC CAC  (0.049) CAC ACC ACC CAC CAC CAC CAC CAC CAC CAC CAC  (0.034) CAC AAC ACC CAC CAC CAC CAC CAC CAC CAC CAC  (0.033) AAC AAC ACC CAC CAC CAC CAC CAC CAC CAC CAC  (0.030) ACC ACC ACC CAC CAC CAC CAC CAC CAC CAC CAC  (0.028) AAC ATC ACC CAC CAC CAC CAC CAC CAC CAC CAC  (0.028) CAC ATC ACC CAC CAC CAC CAC CAC CAC CAC CAC  (0.021) ATC ATC ACC CAC CAC CAC CAC CAC CAC CAC CAC  (0.019) CCC ACC ACC CAC CAC CAC CAC CAC CAC CAC CAC  (0.015) AAC ACT ACC CAC CAC CAC CAC CAC CAC CAC CAC  (0.014) ATC ATT ACC CAC CAC CAC CAC CAC CAC CAC CAC  (0.011) CTC ATC ACC CAC CAC CAC CAC CAC CAC CAC CAC  (0.010) ACC ACT ACC CAC CAC CAC CAC CAC CAC CAC CAC  (0.010) AAC ACC ACC CAC CAT CAC CAC CAC CAC CAC CAC  (0.009) CAC AAT ACC CAC CAC CAC CAC CAC CAC CAC CAC  (0.008) CAC ACC ACC CAC CAT CAC CAC CAC CAC CAC CAC  (0.007) CAC AAC ACC CAC CAT CAC CAC CAC CAC CAC CAC  (0.006) AAT ACT ACC CAC CAC CAC CAC CAC CAC CAC CAC  (0.006) AAT AAT ACC CAC CAC CAC CAC CAC CAC CAC CAC  (0.006) AAC AAC ACC CAC CAT CAC CAC CAC CAC CAC CAC  (0.006) AAT ACC ACC CAC CAC CAC CAC CAC CAC CAC CAC  (0.005) ACC ACC ACC CAC CAT CAC CAC CAC CAC CAC CAC  (0.005) AAC ATC ACC CAC CAT CAC CAC CAC CAC CAC CAC  (0.005) ACT ACT ACC CAC CAC CAC CAC CAC CAC CAC CAC  (0.005) AAT AAC ACC CAC CAC CAC CAC CAC CAC CAC CAC  (0.005) ATT ATT ACC CAC CAC CAC CAC CAC CAC CAC CAC  (0.004) CAC ATC ACC CAC CAT CAC CAC CAC CAC CAC CAC  (0.004) CTC ATT ACC CAC CAC CAC CAC CAC CAC CAC CAC  (0.004) ACC ACT ACT CAC CAC CAC CAC CAC CAC CAC CAC  (0.004) ATC ATC ACC CAC CAT CAC CAC CAC CAC CAC CAC  (0.004) GAC ACC ACC CAC CAC CAC CAC CAC CAC CAC CAC  (0.004) AAC ACC ACC CAT CAT CAC CAC CAC CAC CAC CAC  (0.003) CCC ACT ACC CAC CAC CAC CAC CAC CAC CAC CAC  (0.003) CAT AAT ACC CAC CAC CAC CAC CAC CAC CAC CAC  (0.003) CCC ACC ACC CAC CAT CAC CAC CAC CAC CAC CAC  (0.003) AAC ACT ACC CAC CAT CAC CAC CAC CAC CAC CAC  (0.003) CAC ACC ACC CAT CAT CAC CAC CAC CAC CAC CAC  (0.003) GAC AAC ACC CAC CAC CAC CAC CAC CAC CAC CAC  (0.002) CAC AAC ACC CAT CAT CAC CAC CAC CAC CAC CAC  (0.002) CAT AAT ACC CAT CAT CAC CAC CAC CAC CAC CAC  (0.002) GAC ATC ACC CAC CAC CAC CAC CAC CAC CAC CAC  (0.002) CAT AAC ACC CAC CAC CAC CAC CAC CAC CAC CAC  (0.002) ACT ACC ACC CAC CAC CAC CAC CAC CAC CAC CAC  (0.002) ATT ATC ACC CAC CAC CAC CAC CAC CAC CAC CAC  (0.002) AAC ACC ACC GAC GAC CAC CAC CAC CAC CAC CAC  (0.002) AAC AAC ACC CAT CAT CAC CAC CAC CAC CAC CAC  (0.002) ATC ATT ACC CAC CAT CAC CAC CAC CAC CAC CAC  (0.002) CTC ATC ACC CAC CAT CAC CAC CAC CAC CAC CAC  (0.002) ATC ATT ACT CAC CAC CAC CAC CAC CAC CAC CAC  (0.002) ATC ACC ACC CAC CAC CAC CAC CAC CAC CAC CAC  (0.002) AAC ATC ACC CAT CAT CAC CAC CAC CAC CAC CAC  (0.002) ACC ACT ACC CAC CAT CAC CAC CAC CAC CAC CAC  (0.002) CAT AAC ACC CAT CAT CAC CAC CAC CAC CAC CAC  (0.002) AAT ACT ACC CAT CAT CAC CAC CAC CAC CAC CAC  (0.002) TAC ACC ACC CAC CAC CAC CAC CAC CAC CAC CAC  (0.002) ACT ACT ACT CAC CAC CAC CAC CAC CAC CAC CAC  (0.002) AAT AAT ACC CAT CAT CAC CAC CAC CAC CAC CAC  (0.002) CAT ACT ACC CAC CAC CAC CAC CAC CAC CAC CAC  (0.002) CAT ACC ACC CAC CAC CAC CAC CAC CAC CAC CAC  (0.002) ACC ACC ACC GAC GAC CAC CAC CAC CAC CAC CAC  (0.002) GAC ACC ACC GAC GAC CAC CAC CAC CAC CAC CAC  (0.002) AAT ACC ACC CAT CAT CAC CAC CAC CAC CAC CAC  (0.002) TAC AAC ACC CAC CAC CAC CAC CAC CAC CAC CAC  (0.002) ACG ACC ACC CAC CAC CAC CAC CAC CAC CAC CAC  (0.002) CAC AAT ACC CAC CAT CAC CAC CAC CAC CAC CAC  (0.002) GCC ACC ACC CAC CAC CAC CAC CAC CAC CAC CAC  (0.002) CAC ATC ACC CAT CAT CAC CAC CAC CAC CAC CAC  (0.002) ACC ACC ACC AAC AAC CAC CAC CAC CAC CAC CAC  (0.002) CAT ACT ACC CAT CAT CAC CAC CAC CAC CAC CAC  (0.002) CAT ACC ACC CAT CAT CAC CAC CAC CAC CAC CAC  (0.001) AAT AAC ACC CAT CAT CAC CAC CAC CAC CAC CAC  (0.001) CAC ACC ACC CAC GAC CAC CAC CAC CAC CAC CAC  (0.001) CAC AAC ACC CAC GAC CAC CAC CAC CAC CAC CAC  (0.001) AAC AAC ACC GAC GAC CAC CAC CAC CAC CAC CAC  (0.001) AGC ACC ACC CAC CAC CAC CAC CAC CAC CAC CAC  (0.001) AAC ATC ACC GAC GAC CAC CAC CAC CAC CAC CAC  (0.001) GCC ACC ACC GAC GAC CAC CAC CAC CAC CAC CAC  (0.001) ATC ATC ACC GAC GAC CAC CAC CAC CAC CAC CAC  (0.001) CCC ACT ACT CAC CAC CAC CAC CAC CAC CAC CAC  (0.001) TAC ATC ACC CAC CAC CAC CAC CAC CAC CAC CAC  (0.001) GTC ATC ACC CAC CAC CAC CAC CAC CAC CAC CAC  (0.001) GAC AAC ACC GAC GAC CAC CAC CAC CAC CAC CAC  (0.001) AAT ACT ACC CAC CAT CAC CAC CAC CAC CAC CAC  (0.001) AAT AAT ACC CAC CAT CAC CAC CAC CAC CAC CAC  (0.001) ACT ACT ACC CAT CAT CAC CAC CAC CAC CAC CAC  (0.001) ACG ACT ACC CAC CAC CAC CAC CAC CAC CAC CAC  (0.001) GAC ATC ACC GAC GAC CAC CAC CAC CAC CAC CAC  (0.001) AAT ACC ACC CAC CAT CAC CAC CAC CAC CAC CAC  (0.001) ATC ATC ACC CAT CAT CAC CAC CAC CAC CAC CAC  (0.001) CTT ATT ACC CAC CAC CAC CAC CAC CAC CAC CAC  (0.001)  (total  0.501)
  13       1  AAG (K) CAC (H) GTG (V) AAG (K) AAG (K) AAG (K) AAG (K) CAC (H) CTG (L) CAT (H) AAG (K) CAT (H) : CAG CAT CAC CAG CTG AAG AAG AAG AAG AAG AAG  (0.039) CAT CAT CAC CAG CTG AAG AAG AAG AAG AAG AAG  (0.036) CAC CAC CAC CAG CTG AAG AAG AAG AAG AAG AAG  (0.028) CAG CAC CAC CAG CTG AAG AAG AAG AAG AAG AAG  (0.027) CAG CAT CAC CAG CTG CAG AAG CAG CAG AAG AAG  (0.016) CAT CAT CAC CAG CTG CAG AAG CAG CAG AAG AAG  (0.015) CAC CAT CAC CAG CTG AAG AAG AAG AAG AAG AAG  (0.014) CAC CAC CAC CAG CTG CAG AAG CAG CAG AAG AAG  (0.011) CAG CAC CAC CAG CTG CAG AAG CAG CAG AAG AAG  (0.011) CAG CAT CAT CAG CTG AAG AAG AAG AAG AAG AAG  (0.011) AAC CAC CAC AAG ATG AAG AAG AAG AAG AAG AAG  (0.011) CAT CAT CAT CAG CTG AAG AAG AAG AAG AAG AAG  (0.010) CAC CAC CAC CAC CTC AAG AAG AAG AAG AAG AAG  (0.009) CAC CAC CAC AAG ATG AAG AAG AAG AAG AAG AAG  (0.009) CAT CAT CAC AAG ATG AAG AAG AAG AAG AAG AAG  (0.008) CAA CAT CAC CAG CTG AAG AAG AAG AAG AAG AAG  (0.007) CAG CAT CAC CAG CAG AAG AAG AAG AAG AAG AAG  (0.007) CAT CAT CAC CAG CAG AAG AAG AAG AAG AAG AAG  (0.006) CAG CAT CAC AAG ATG AAG AAG AAG AAG AAG AAG  (0.006) AAG CAC CAC AAG ATG AAG AAG AAG AAG AAG AAG  (0.006) AAG CAT CAC AAG ATG AAG AAG AAG AAG AAG AAG  (0.006) CAC CAT CAC CAG CTG CAG AAG CAG CAG AAG AAG  (0.006) AAT CAT CAC AAG ATG AAG AAG AAG AAG AAG AAG  (0.006) AAC CAT CAC AAG ATG AAG AAG AAG AAG AAG AAG  (0.005) CAT CAC CAC CAG CTG AAG AAG AAG AAG AAG AAG  (0.005) CAA CAC CAC CAG CTG AAG AAG AAG AAG AAG AAG  (0.005) CAG CAC CAC CAG CAG AAG AAG AAG AAG AAG AAG  (0.005) CAC CAT CAC CAC CTC AAG AAG AAG AAG AAG AAG  (0.005) CAC CAT CAC AAG ATG AAG AAG AAG AAG AAG AAG  (0.005) CAG CAT CAT CAG CTG CAG AAG CAG CAG AAG AAG  (0.004) CAG CAG CAC CAG CTG AAG AAG AAG AAG AAG AAG  (0.004) CAG CAC CAC AAG ATG AAG AAG AAG AAG AAG AAG  (0.004) CTC CAC CAC CTG CTG AAG AAG AAG AAG AAG AAG  (0.004) CAT CAT CAT CAG CTG CAG AAG CAG CAG AAG AAG  (0.004) CAC CAT CAT CAG CTG AAG AAG AAG AAG AAG AAG  (0.004) CAA CAT CAC CAG CTG CAG AAG CAG CAG AAG AAG  (0.003) CTT CAT CAC CTG CTG AAG AAG AAG AAG AAG AAG  (0.003) AAT CAC CAC AAG ATG AAG AAG AAG AAG AAG AAG  (0.002) GAC CAC CAC GAG GTG AAG AAG AAG AAG AAG AAG  (0.002) CAT CAT CAT AAG ATG AAG AAG AAG AAG AAG AAG  (0.002) CAT CAC CAC CAG CTG CAG AAG CAG CAG AAG AAG  (0.002) CAA CAC CAC CAG CTG CAG AAG CAG CAG AAG AAG  (0.002) CAA CAT CAT CAG CTG AAG AAG AAG AAG AAG AAG  (0.002) AAA CAC CAC AAG ATG AAG AAG AAG AAG AAG AAG  (0.002) CAG CAT CAT CAG CAG AAG AAG AAG AAG AAG AAG  (0.002) AAA CAT CAC AAG ATG AAG AAG AAG AAG AAG AAG  (0.002) CAG CAG CAC CAG CTG CAG AAG CAG CAG AAG AAG  (0.002) AAC CAC CAC AAG GTG AAG AAG AAG AAG AAG AAG  (0.002) CAT CAT CAT CAG CAG AAG AAG AAG AAG AAG AAG  (0.002) CAG CAT CAT AAG ATG AAG AAG AAG AAG AAG AAG  (0.002) AAG CAT CAT AAG ATG AAG AAG AAG AAG AAG AAG  (0.002) CAC CAT CAT CAG CTG CAG AAG CAG CAG AAG AAG  (0.002) AAT CAT CAT AAG ATG AAG AAG AAG AAG AAG AAG  (0.002) AAC CAC CAC AAG CTG AAG AAG AAG AAG AAG AAG  (0.002) CTC CAT CAC CTG CTG AAG AAG AAG AAG AAG AAG  (0.002) AAC CAT CAT AAG ATG AAG AAG AAG AAG AAG AAG  (0.001) CTG CAC CAC CTG CTG AAG AAG AAG AAG AAG AAG  (0.001) CAC CAT CAT CAC CTC AAG AAG AAG AAG AAG AAG  (0.001) CAC CAT CAT AAG ATG AAG AAG AAG AAG AAG AAG  (0.001) CAA CAT CAC CAG CAG AAG AAG AAG AAG AAG AAG  (0.001) CTG CAT CAC CTG CTG AAG AAG AAG AAG AAG AAG  (0.001) GAC CAT CAC GAG GTG AAG AAG AAG AAG AAG AAG  (0.001) GAG CAC CAC GAG GTG AAG AAG AAG AAG AAG AAG  (0.001) GAT CAT CAC GAG GTG AAG AAG AAG AAG AAG AAG  (0.001) CAA CAT CAC AAG ATG AAG AAG AAG AAG AAG AAG  (0.001) GAG CAT CAC GAG GTG AAG AAG AAG AAG AAG AAG  (0.001) CAT CAC CAC AAG ATG AAG AAG AAG AAG AAG AAG  (0.001) AAG CAC CAC AAG GTG AAG AAG AAG AAG AAG AAG  (0.001) AAG CAT CAC AAG GTG AAG AAG AAG AAG AAG AAG  (0.001) AAT CAT CAC AAG GTG AAG AAG AAG AAG AAG AAG  (0.001)  (total  0.419)
  14       1  AAT (N) AAT (N) AGC (S) AAT (N) AAT (N) AAT (N) AAT (N) ATG (M) AAT (N) AAC (N) AAC (N) GAA (E) : AAC AAC AAC AAT AAT AAT AAT AAT AAT AAT AAT  (0.028) AAC AAC AAC AAC AAC AAT AAT AAT AAT AAT AAT  (0.027) AAT AAC AAC AAT AAT AAT AAT AAT AAT AAT AAT  (0.019) AAC AAC AAT AAT AAT AAT AAT AAT AAT AAT AAT  (0.019) AAT AAT AAT AAT AAT AAT AAT AAT AAT AAT AAT  (0.019) AAC AAC AAT AAC AAC AAT AAT AAT AAT AAT AAT  (0.018) AAC AAC AAC AAC AAC AAC AAC AAC AAC AAT AAT  (0.017) AAC AAC AAC AAC AAC AAC AAT AAC AAC AAT AAT  (0.016) AAT AAC AAT AAT AAT AAT AAT AAT AAT AAT AAT  (0.013) AAC AAC AAT AAC AAC AAC AAC AAC AAC AAT AAT  (0.011) AAC AAC AAT AAC AAC AAC AAT AAC AAC AAT AAT  (0.011) AAT AAC AAC AAT AAC AAT AAT AAT AAT AAT AAT  (0.010) AAT AAT AAT AAT AAC AAT AAT AAT AAT AAT AAT  (0.010) AAC AAT AAT AAT AAT AAT AAT AAT AAT AAT AAT  (0.008) AAT AAC AAC AAT AAT AAT AAC AAT AAT AAT AAT  (0.008) AAC AAT AAT AAC AAC AAT AAT AAT AAT AAT AAT  (0.008) AAT AAT AAT AAT AAT AAT AAC AAT AAT AAT AAT  (0.008) AAT AAC AAT AAT AAC AAT AAT AAT AAT AAT AAT  (0.007) AAT AAC AAC AAC AAC AAT AAT AAT AAT AAT AAT  (0.006) AAT AAT AAT AAC AAC AAT AAT AAT AAT AAT AAT  (0.006) AAT AAC AAT AAT AAT AAT AAC AAT AAT AAT AAT  (0.005) AAC AAT AAT AAC AAC AAC AAC AAC AAC AAT AAT  (0.005) AAC AAT AAT AAC AAC AAC AAT AAC AAC AAT AAT  (0.005) AAT AAT AAC AAT AAT AAT AAT AAT AAT AAT AAT  (0.005) AAT AAC AAT AAC AAC AAT AAT AAT AAT AAT AAT  (0.004) AAT AAT AAC AAT AAC AAT AAT AAT AAT AAT AAT  (0.002) AAC AAT AAC AAT AAT AAT AAT AAT AAT AAT AAT  (0.002) AAC AAT AAC AAC AAC AAT AAT AAT AAT AAT AAT  (0.002) AAT AAT AAC AAT AAT AAT AAC AAT AAT AAT AAT  (0.002) AAT AAT AAC AAC AAC AAT AAT AAT AAT AAT AAT  (0.002) AAC AAT AAC AAC AAC AAC AAC AAC AAC AAT AAT  (0.001) AAC AAT AAC AAC AAC AAC AAT AAC AAC AAT AAT  (0.001) AAG AAG AAG AAT AAT AAT AAT AAT AAT AAT AAT  (0.001)  (total  0.305)
  15       1  AAT (N) ACA (T) AGC (S) AAC (N) AAC (N) GTC (V) AAC (N) AAC (N) ACC (T) AAC (N) GTC (V) AAC (N) : AAC AAC AAC AAC AAC AAC GTC AAC AAC AAC AAC  (0.149) AAC AAC AAC AAC AGC AAC GTC AAC AAC AAC AAC  (0.085) AAC AAC AAC AAC ACC AAC GTC AAC AAC AAC AAC  (0.047) AAT AAC AAC AAC AAC AAC GTC AAC AAC AAC AAC  (0.035) AAT AAC AAC AAC AGC AAC GTC AAC AAC AAC AAC  (0.020) AAC AAC AAC AAT AAC AAC GTC AAC AAC AAC AAC  (0.015) AAC AAC AAT AAC AAC AAC GTC AAC AAC AAC AAC  (0.014) AAC AAT AAC AAC AAC AAC GTC AAC AAC AAC AAC  (0.011) AAT AAC AAC AAC ACC AAC GTC AAC AAC AAC AAC  (0.011) AAT AAC AAC AAT AAC AAC GTC AAC AAC AAC AAC  (0.010) AAC AAC ACC AAC AAC AAC GTC AAC AAC AAC AAC  (0.009) AGC AAC AAC AGC AGC AAC GTC AAC AAC AAC AAC  (0.009) AAT AAT AAC AAC AAC AAC GTC AAC AAC AAC AAC  (0.008) AAC AAC AAT AAC AGC AAC GTC AAC AAC AAC AAC  (0.008) ACC ACC ACC ACC ACC AAC GTC AAC AAC AAC AAC  (0.007) AAC AAT AAC AAC AGC AAC GTC AAC AAC AAC AAC  (0.006) AAC AAC ACC AAC AGC AAC GTC AAC AAC AAC AAC  (0.005) AAT AAT AAC AAC AGC AAC GTC AAC AAC AAC AAC  (0.005) AAT AAT AAT AAC AAC AAC GTC AAC AAC AAC AAC  (0.005) AAC AAC AAT AAC ACC AAC GTC AAC AAC AAC AAC  (0.004) AAC AAT AAC AAC ACC AAC GTC AAC AAC AAC AAC  (0.003) AAT AAC AAT AAC AAC AAC GTC AAC AAC AAC AAC  (0.003) AAC AAC ACC AAC ACC AAC GTC AAC AAC AAC AAC  (0.003) AAT AAT AAT AAC AGC AAC GTC AAC AAC AAC AAC  (0.003) AAT AAT AAC AAC ACC AAC GTC AAC AAC AAC AAC  (0.003) AGC AAC AAC AGC AGC AGC GTC AAC AAC AAC AAC  (0.003) AAT AAT AAC AAT AAC AAC GTC AAC AAC AAC AAC  (0.002) ACC ACC ACC ACC ACC ACC GTC AAC AAC AAC AAC  (0.002) AAT AAC AAT AAC AGC AAC GTC AAC AAC AAC AAC  (0.002) ACC ACC ACC ACC ACC ATC GTC AAC AAC AAC AAC  (0.002) AAT AAT AAT AAC ACC AAC GTC AAC AAC AAC AAC  (0.001) AGC AGC AGC AGC AGC AAC GTC AAC AAC AAC AAC  (0.001) AAC AAC AAT AAT AAC AAC GTC AAC AAC AAC AAC  (0.001) AAT AAT AAT AAT AAC AAC GTC AAC AAC AAC AAC  (0.001) AGC AAC AAC AGC AGC AGC GTC AGC AAC AAC AAC  (0.001) AGC AGC ACC AGC AGC AAC GTC AAC AAC AAC AAC  (0.001) ACC AAC AAC ACC ACC AAC GTC AAC AAC AAC AAC  (0.001) ACC ACC ACA ACC ACC AAC GTC AAC AAC AAC AAC  (0.001) AAC AAT AAC AAT AAC AAC GTC AAC AAC AAC AAC  (0.001) AGC AGC AAC AGC AGC AAC GTC AAC AAC AAC AAC  (0.001) ACG ACC ACC ACC ACC AAC GTC AAC AAC AAC AAC  (0.001) AAT AAC AAT AAC ACC AAC GTC AAC AAC AAC AAC  (0.001) ACT ACC ACC ACC ACC AAC GTC AAC AAC AAC AAC  (0.001) AAT AAC AAT AAT AAC AAC GTC AAC AAC AAC AAC  (0.001)  (total  0.507)
  16       1  ACC (T) ACA (T) AGA (R) GTC (V) GTC (V) GTC (V) GTC (V) AGC (S) GAC (D) TCT (S) GTC (V) GAC (D) : AAC ACC ACC GAC GAC GAC GTC GAC GAC GTC GTC  (0.002) ACC ACC ACC GAC GAC GAC GTC GAC GAC GTC GTC  (0.002) GAC ACC ACC GAC GAC GAC GTC GAC GAC GTC GTC  (0.001) AAC ACC ACC AAC AAC GAC GTC GAC GAC GTC GTC  (0.001) ATC ACC ACC ATC ATC GTC GTC GTC GTC GTC GTC  (0.001) ACC ACC ACC ATC ATC GTC GTC GTC GTC GTC GTC  (0.001) GCC ACC ACC GAC GAC GAC GTC GAC GAC GTC GTC  (0.001) ACC ACC ACC AAC AAC GAC GTC GAC GAC GTC GTC  (0.001) ATC ACC ACC ATC ATC ATC GTC ATC GTC GTC GTC  (0.001)  (total  0.011)
  17       1  ACC (T) ACC (T) ACG (T) ACA (T) ACA (T) ACC (T) ACA (T) GCC (A) ACC (T) GCT (A) ACA (T) ACA (T) : ACC ACC ACC ACC ACC ACA ACA ACA ACA ACA ACA  (0.010) ACC ACC ACC ACC ACC ACC ACC ACC ACA ACA ACA  (0.007) ACC ACC ACC ACA ACA ACA ACA ACA ACA ACA ACA  (0.007) ACA ACC ACC ACA ACA ACA ACA ACA ACA ACA ACA  (0.005) ACT ACT ACC ACA ACA ACA ACA ACA ACA ACA ACA  (0.004) ACC ACC ACC ACC ACC ACA ACC ACA ACA ACA ACA  (0.004) ACC ACT ACC ACC ACC ACA ACA ACA ACA ACA ACA  (0.004) ACA ACT ACC ACA ACA ACA ACA ACA ACA ACA ACA  (0.004) ACC GCC GCC ACC ACC ACA ACA ACA ACA ACA ACA  (0.003) ACT ACT ACC ACC ACC ACA ACA ACA ACA ACA ACA  (0.003) ACG ACC ACC ACG ACG ACA ACA ACA ACA ACA ACA  (0.003) GCC GCC GCC ACC ACC ACA ACA ACA ACA ACA ACA  (0.003) ACG ACC ACC ACA ACA ACA ACA ACA ACA ACA ACA  (0.003) ACA ACC ACC ACA ACC ACA ACA ACA ACA ACA ACA  (0.003) ACC ACT ACC ACC ACC ACC ACC ACC ACA ACA ACA  (0.003) GCC GCT GCC ACC ACC ACA ACA ACA ACA ACA ACA  (0.003) ACT ACT ACC ACT ACT ACA ACA ACA ACA ACA ACA  (0.003) ACC ACT ACC ACA ACA ACA ACA ACA ACA ACA ACA  (0.003) ACG ACT ACC ACG ACG ACA ACA ACA ACA ACA ACA  (0.002) ACC GCC GCC ACC ACC ACC ACC ACC ACA ACA ACA  (0.002) ACA ACC ACC ACA ACG ACA ACA ACA ACA ACA ACA  (0.002) ACT ACT ACC ACC ACC ACC ACC ACC ACA ACA ACA  (0.002) GCC GCC GCC ACC ACC ACC ACC ACC ACA ACA ACA  (0.002) ACC GCC GCC ACA ACA ACA ACA ACA ACA ACA ACA  (0.002) ACG ACT ACC ACA ACA ACA ACA ACA ACA ACA ACA  (0.002) ACA ACT ACC ACA ACC ACA ACA ACA ACA ACA ACA  (0.002) ACC GCT GCC ACC ACC ACA ACA ACA ACA ACA ACA  (0.002) GCC GCT GCC ACC ACC ACC ACC ACC ACA ACA ACA  (0.002) ACA ACC ACC ACA ACA ACA ACC ACA ACA ACA ACA  (0.002) ACA ACT ACC ACA ACG ACA ACA ACA ACA ACA ACA  (0.002) GCC GCC GCC ACA ACA ACA ACA ACA ACA ACA ACA  (0.002) ACT ACC ACC ACA ACA ACA ACA ACA ACA ACA ACA  (0.002) ACG ACC ACC ACA ACC ACA ACA ACA ACA ACA ACA  (0.002) GCT GCT GCC ACC ACC ACA ACA ACA ACA ACA ACA  (0.002) GCG GCT GCC ACG ACG ACA ACA ACA ACA ACA ACA  (0.002) GCC GCT GCC ACA ACA ACA ACA ACA ACA ACA ACA  (0.001) ACC ACT ACC ACC ACC ACA ACC ACA ACA ACA ACA  (0.001) ACG ACC ACC ACC ACC ACA ACA ACA ACA ACA ACA  (0.001) ACG ACG ACC ACG ACG ACA ACA ACA ACA ACA ACA  (0.001) ACC GCT GCC ACC ACC ACC ACC ACC ACA ACA ACA  (0.001) ACA ACT ACC ACA ACA ACA ACC ACA ACA ACA ACA  (0.001) ACT ACC ACC ACC ACC ACA ACA ACA ACA ACA ACA  (0.001) ACA ACA ACC ACA ACA ACA ACA ACA ACA ACA ACA  (0.001) GCT GCT GCC ACA ACA ACA ACA ACA ACA ACA ACA  (0.001) ACA GCT GCC ACA ACA ACA ACA ACA ACA ACA ACA  (0.001) ACC GCT GCC ACA ACA ACA ACA ACA ACA ACA ACA  (0.001) ACC GCC GCC ACC ACC ACA ACC ACA ACA ACA ACA  (0.001) GCC GCC GCC ACC ACC ACA ACC ACA ACA ACA ACA  (0.001) ACG ACG ACC ACA ACA ACA ACA ACA ACA ACA ACA  (0.001) GCA GCT GCC ACA ACA ACA ACA ACA ACA ACA ACA  (0.001) ACT ACT ACT ACA ACA ACA ACA ACA ACA ACA ACA  (0.001) ACG ACT ACC ACA ACC ACA ACA ACA ACA ACA ACA  (0.001) ACG GCT GCC ACG ACG ACA ACA ACA ACA ACA ACA  (0.001) ACT GCT GCC ACA ACA ACA ACA ACA ACA ACA ACA  (0.001) GCG GCT GCC ACA ACA ACA ACA ACA ACA ACA ACA  (0.001) GCG GCC GCC ACG ACG ACA ACA ACA ACA ACA ACA  (0.001) GCT GCT GCC ACC ACC ACC ACC ACC ACA ACA ACA  (0.001) ACG ACT ACC ACC ACC ACA ACA ACA ACA ACA ACA  (0.001) ACT ACC ACC ACT ACT ACA ACA ACA ACA ACA ACA  (0.001) GCC GCT GCC ACC ACC ACA ACC ACA ACA ACA ACA  (0.001) ACG GCT GCC ACA ACA ACA ACA ACA ACA ACA ACA  (0.001) ACT ACT ACT ACC ACC ACA ACA ACA ACA ACA ACA  (0.001) ACT ACC ACC ACC ACC ACC ACC ACC ACA ACA ACA  (0.001) GCT GCT GCC ACG ACG ACA ACA ACA ACA ACA ACA  (0.001) ACT GCT GCC ACC ACC ACA ACA ACA ACA ACA ACA  (0.001)  (total  0.145)
  18       1  ACC (T) ATC (I) GAG (E) CAT (H) CAT (H) TTC (F) CAT (H) ACC (T) ATC (I) GTG (V) TTC (F) CTT (L) : ATC ATC ATC ATC ATC ATC TTC ATC CTT CAT CAT  (0.050) ATC ATC ATC ATC ATC ATT TTC ATT CTT CAT CAT  (0.022) ATC ATC ATC ATC ATC ATC TTC ATT CTT CAT CAT  (0.017) ATC ATC ATC ATC ATC CTC TTC CTC CTT CAT CAT  (0.012) ATT ATC ATC ATC ATC ATC TTC ATC CTT CAT CAT  (0.011) ATT ATC ATC ATT ATC ATT TTC ATT CTT CAT CAT  (0.008) ATA ATC ATC ATC ATC ATC TTC ATC CTT CAT CAT  (0.007) ATT ATC ATC ATT ATT ATT TTC ATT CTT CAT CAT  (0.006) ATC ATT ATC ATC ATC ATC TTC ATC CTT CAT CAT  (0.005) ATT ATC ATC ATC ATC ATT TTC ATT CTT CAT CAT  (0.005) ATT ATT ATC ATC ATC ATC TTC ATC CTT CAT CAT  (0.004) ATC ATA ATC ATC ATC ATC TTC ATC CTT CAT CAT  (0.004) ATA ATA ATC ATC ATC ATC TTC ATC CTT CAT CAT  (0.004) ATT ATT ATC ATT ATC ATT TTC ATT CTT CAT CAT  (0.003) ATA ATC ATC ATC ATC ATT TTC ATT CTT CAT CAT  (0.003) ATT ATT ATC ATT ATT ATT TTC ATT CTT CAT CAT  (0.002) ATA ATC ATC ATA ATA ATC TTC ATC CTT CAT CAT  (0.002) ATC ATT ATC ATC ATC ATT TTC ATT CTT CAT CAT  (0.002) ATA ATC ATC ATT ATC ATT TTC ATT CTT CAT CAT  (0.002) ATC ATC ATT ATC ATC ATC TTC ATC CTT CAT CAT  (0.002) ATC ATT ATC ATC ATC ATC TTC ATT CTT CAT CAT  (0.002) ATT ATT ATC ATC ATC ATT TTC ATT CTT CAT CAT  (0.002) ATC ATA ATC ATC ATC ATT TTC ATT CTT CAT CAT  (0.002) ATA ATA ATC ATC ATC ATT TTC ATT CTT CAT CAT  (0.002) ATT ATT ATT ATC ATC ATC TTC ATC CTT CAT CAT  (0.001) ATC ATA ATC ATC ATC ATC TTC ATT CTT CAT CAT  (0.001) ATA ATA ATC ATA ATA ATC TTC ATC CTT CAT CAT  (0.001) ATT ATA ATC ATC ATC ATC TTC ATC CTT CAT CAT  (0.001) ATC ATT ATC ATC ATC CTC TTC CTC CTT CAT CAT  (0.001) GTC GTC ATC GTC GTC CTC TTC CTC CTT CAT CAT  (0.001) ATA ATA ATC ATT ATC ATT TTC ATT CTT CAT CAT  (0.001) ATA ATT ATC ATC ATC ATC TTC ATC CTT CAT CAT  (0.001) ATC ATC ATT ATC ATC ATT TTC ATT CTT CAT CAT  (0.001)  (total  0.190)
  19       1  ACC (T) CAG (Q) ACA (T) ACC (T) ACC (T) ACC (T) ACC (T) CAG (Q) ACC (T) CAG (Q) ACC (T) ACT (T) : AAG CAG CAG ACC ACC ACC ACC ACC ACC ACC ACC  (0.030) ACG CAG CAG ACC ACC ACC ACC ACC ACC ACC ACC  (0.024) CAG CAG CAG ACC ACC ACC ACC ACC ACC ACC ACC  (0.020) AAG CAG CAG ACG ACG ACC ACC ACC ACC ACC ACC  (0.019) CAG CAG CAG ACG ACG ACC ACC ACC ACC ACC ACC  (0.017) CCG CAG CAG ACC ACC ACC ACC ACC ACC ACC ACC  (0.011) AAG CAG CAG ACG ACC ACC ACC ACC ACC ACC ACC  (0.010) ACC CAG CAG ACC ACC ACC ACC ACC ACC ACC ACC  (0.009) CAG CAG CAG ACG ACC ACC ACC ACC ACC ACC ACC  (0.009) ACG CAG CAG ACG ACG ACC ACC ACC ACC ACC ACC  (0.008) AAG CAG CAG ACA ACA ACC ACC ACC ACC ACC ACC  (0.008) CAG CAG CAG ACG ACA ACC ACC ACC ACC ACC ACC  (0.006) AAC CAG CAG ACC ACC ACC ACC ACC ACC ACC ACC  (0.006) CCG CAG CAG ACG ACG ACC ACC ACC ACC ACC ACC  (0.005) AAA CAG CAG ACC ACC ACC ACC ACC ACC ACC ACC  (0.005) ACG CAG CAG ACG ACC ACC ACC ACC ACC ACC ACC  (0.004) CCC CAG CAG ACC ACC ACC ACC ACC ACC ACC ACC  (0.004) ACG CAG CAG ACA ACA ACC ACC ACC ACC ACC ACC  (0.004) ACA CAG CAG ACC ACC ACC ACC ACC ACC ACC ACC  (0.004) CAC CAG CAG ACC ACC ACC ACC ACC ACC ACC ACC  (0.003) AAA CAG CAG ACA ACA ACC ACC ACC ACC ACC ACC  (0.003) CCG CAG CAG ACG ACC ACC ACC ACC ACC ACC ACC  (0.003) GAG CAG CAG ACC ACC ACC ACC ACC ACC ACC ACC  (0.002) ACT CAG CAG ACC ACC ACC ACC ACC ACC ACC ACC  (0.002) CCG CAG CAG ACG ACA ACC ACC ACC ACC ACC ACC  (0.002) AAA CAG CAG ACG ACG ACC ACC ACC ACC ACC ACC  (0.002) ACA CAG CAG ACA ACA ACC ACC ACC ACC ACC ACC  (0.002) CAA CAG CAG ACC ACC ACC ACC ACC ACC ACC ACC  (0.002) GCG CAG CAG ACC ACC ACC ACC ACC ACC ACC ACC  (0.001) ACC CAG CAG ACC ACC ACC ACC ACC ACT ACC ACC  (0.001) AGG CAG CAG ACC ACC ACC ACC ACC ACC ACC ACC  (0.001) ACC CAG CAG ACC ACA ACC ACC ACC ACC ACC ACC  (0.001) AAT CAG CAG ACC ACC ACC ACC ACC ACC ACC ACC  (0.001) CAA CAG CAG ACA ACA ACC ACC ACC ACC ACC ACC  (0.001) GAG CAG CAG ACG ACG ACC ACC ACC ACC ACC ACC  (0.001) ACC CAG CAG ACC ACG ACC ACC ACC ACC ACC ACC  (0.001) ATG CAG CAG ACC ACC ACC ACC ACC ACC ACC ACC  (0.001) AAA CAG CAG ACA ACA ACA ACC ACA ACC ACC ACC  (0.001) AGG CAG CAG ACG ACG ACC ACC ACC ACC ACC ACC  (0.001)  (total  0.238)
  20       1  ACC (T) GAG (E) TAC (Y) TCC (S) TCC (S) GAG (E) TCC (S) GAG (E) GAC (D) AAG (K) GAG (E) ACA (T) : GAG GAG GAG GAG GAC GAG GAG ACG ACC TCC TCC  (0.013) GAG GAG GAG GAC GAC GAC GAG ACC ACC TCC TCC  (0.010) GAG GAG GAG GAG GAC GAG GAG ACG ACG TCC TCC  (0.009) GAC GAG GAG GAC GAC GAC GAG ACC ACC TCC TCC  (0.009) GAG GAG GAG GAG GAC GAG GAG ACG ACA TCC TCC  (0.005) GAA GAG GAG GAC GAC GAC GAG ACC ACC TCC TCC  (0.004) GAA GAG GAG GAG GAC GAG GAG ACG ACC TCC TCC  (0.004) AAG AAG GAG AAG AAC AAG GAG ACG ACC TCC TCC  (0.004) GAC GAG GAG GAC GAC GCC GAG ACC ACC TCC TCC  (0.004) GAT GAG GAG GAC GAC GAC GAG ACC ACC TCC TCC  (0.004) GAC GAG GAG GAC GAC GAC GAG AAC ACC TCC TCC  (0.003) GAA GAG GAG GAG GAC GAG GAG ACG ACG TCC TCC  (0.002) GAC GAG GAG GAC GAC AAC GAG ACC ACC TCC TCC  (0.002) AAG AAG GAG AAG AAC AAG GAG ACG ACG TCC TCC  (0.002) AAG AAG GAG AAG GAC AAG GAG ACG ACC TCC TCC  (0.002) AAG AAG GAG AAC AAC AAC GAG ACC ACC TCC TCC  (0.002) GAA GAG GAG GAA GAC GAG GAG ACG ACC TCC TCC  (0.002) AAC AAG GAG AAC AAC AAC GAG ACC ACC TCC TCC  (0.002) GAT GAG GAG GAC GAC GCC GAG ACC ACC TCC TCC  (0.001) GAG GAG GAA GAG GAC GAG GAG ACG ACC TCC TCC  (0.001) GAT GAG GAG GAT GAC GAC GAG ACC ACC TCC TCC  (0.001) GAT GAG GAG GAC GAC GAC GAG AAC ACC TCC TCC  (0.001) AAC AAG GAG AAC GAC AAC GAG ACC ACC TCC TCC  (0.001) GAG GAG GAA GAC GAC GAC GAG ACC ACC TCC TCC  (0.001) GAG GAA GAG GAG GAC GAG GAG ACG ACC TCC TCC  (0.001)  (total  0.091)
  21       1  ACC (T) GCA (A) CAG (Q) GAT (D) GAT (D) GAG (E) GAT (D) ATT (I) CAG (Q) AAA (K) GAG (E) GAT (D) : GAG GAA GCA GAG CAG GAG GAG GAG GAT GAT GAT  (0.007) GAA GAA GCA GAG CAG GAG GAG GAG GAT GAT GAT  (0.005) GAG GAA GTA GAG CAG GAG GAG GAG GAT GAT GAT  (0.005) AAG AAA ATA CAG CAG GAG GAG GAG GAT GAT GAT  (0.005) AAG AAA ATA GAG CAG GAG GAG GAG GAT GAT GAT  (0.005) GAA GAA GTA GAG CAG GAG GAG GAG GAT GAT GAT  (0.004) AAG AAA ACA CAG CAG GAG GAG GAG GAT GAT GAT  (0.004) AAG AAA ACA GAG CAG GAG GAG GAG GAT GAT GAT  (0.004) GAG GAA GAA GAG CAG GAG GAG GAG GAT GAT GAT  (0.004) AAG AAA ATA AAG CAG GAG GAG GAG GAT GAT GAT  (0.003) GAG GAG GCG GAG CAG GAG GAG GAG GAT GAT GAT  (0.003) CAG AAA ATA CAG CAG GAG GAG GAG GAT GAT GAT  (0.003) AAA AAA ATA GAG CAG GAG GAG GAG GAT GAT GAT  (0.003) AAA AAA ATA AAG CAG GAG GAG GAG GAT GAT GAT  (0.003) AAG AAA ACA AAG CAG GAG GAG GAG GAT GAT GAT  (0.003) GAA GAA GAA GAG CAG GAG GAG GAG GAT GAT GAT  (0.003) GAG GAA GCA GAG CAG GAG GAG GAT GAT GAT GAT  (0.003) CAG AAA ACA CAG CAG GAG GAG GAG GAT GAT GAT  (0.003) AAA AAA ACA GAG CAG GAG GAG GAG GAT GAT GAT  (0.003) AAA AAA ATA CAG CAG GAG GAG GAG GAT GAT GAT  (0.003) AAG AAA AAA CAG CAG GAG GAG GAG GAT GAT GAT  (0.003) AAG AAA AAA GAG CAG GAG GAG GAG GAT GAT GAT  (0.002) GAG GAA GCA GAG CAG GAG GAG GAC GAT GAT GAT  (0.002) AAA AAA ACA AAG CAG GAG GAG GAG GAT GAT GAT  (0.002) GAA AAA ATA GAG CAG GAG GAG GAG GAT GAT GAT  (0.002) GAA GAA GCA GAG CAG GAG GAG GAT GAT GAT GAT  (0.002) AAA AAA ACA CAG CAG GAG GAG GAG GAT GAT GAT  (0.002) GAG GAA GTA GAG CAG GAG GAG GAT GAT GAT GAT  (0.002) AAG AAA AAA AAG CAG GAG GAG GAG GAT GAT GAT  (0.002) AAG AAA ATA CAG CAG GAG GAG GAT GAT GAT GAT  (0.002) CAG AAA AAA CAG CAG GAG GAG GAG GAT GAT GAT  (0.002) GAA GAA GCA GAG CAG GAG GAG GAC GAT GAT GAT  (0.002) GAG GAA GTA GAG CAG GAG GAG GAC GAT GAT GAT  (0.002) AAA AAA AAA GAG CAG GAG GAG GAG GAT GAT GAT  (0.002) AAA AAA AAA AAG CAG GAG GAG GAG GAT GAT GAT  (0.002) GAA GAA GTA GAG CAG GAG GAG GAT GAT GAT GAT  (0.002) AAG AAA ACA CAG CAG GAG GAG GAT GAT GAT GAT  (0.002) GAG GAA GAA GAG CAG GAG GAG GAT GAT GAT GAT  (0.001) GAG GAA GCA GAG CAG GAG GAG GAG GAC GAT GAT  (0.001) GAG GAG GCG GAG CAG GAG GAG GAT GAT GAT GAT  (0.001) AAA AAA AAA CAG CAG GAG GAG GAG GAT GAT GAT  (0.001) CAG AAA ATA CAG CAG GAG GAG GAT GAT GAT GAT  (0.001) GAA GAA GTA GAG CAG GAG GAG GAC GAT GAT GAT  (0.001) CAA AAA ATA CAG CAG GAG GAG GAG GAT GAT GAT  (0.001) AAA AAA ATA GAG CAG GAG GAG GAT GAT GAT GAT  (0.001) GAG GAA GAA GAG CAG GAG GAG GAC GAT GAT GAT  (0.001) GAG GAG GCG GAG CAG GAG GAG GAC GAT GAT GAT  (0.001) CAG AAA ATA CAG CAG GAG GAG GAC GAT GAT GAT  (0.001) GAA GAA GAA GAG CAG GAG GAG GAT GAT GAT GAT  (0.001) GAA GAA GCA GAG CAG GAG GAG GAG GAC GAT GAT  (0.001) CAG AAG ACG CAG CAG GAG GAG GAG GAT GAT GAT  (0.001) CAG AAA ACA CAG CAG GAG GAG GAT GAT GAT GAT  (0.001) GAG GAA GTA GAG CAG GAG GAG GAG GAC GAT GAT  (0.001) CAA AAA ACA CAG CAG GAG GAG GAG GAT GAT GAT  (0.001) AAA AAA ACA GAG CAG GAG GAG GAT GAT GAT GAT  (0.001) AAG AAA AAA CAG CAG GAG GAG GAT GAT GAT GAT  (0.001) AAG AAG ACG CAG CAG GAG GAG GAG GAT GAT GAT  (0.001)  (total  0.130)
  22       1  ACC (T) GTG (V) ACC (T) ACA (T) ACA (T) ACC (T) ACA (T) GTG (V) ACG (T) GTA (V) ACC (T) ACA (T) : ATG GTG GTG ACG ACG ACA ACC ACA ACA ACA ACA  (0.005) ATG GTG GTG ACG ACG ACG ACC ACG ACA ACA ACA  (0.004) ACG GTG GTG ACG ACG ACA ACC ACA ACA ACA ACA  (0.003) GTC GTA GTG ACC ACC ACC ACC ACC ACA ACA ACA  (0.003) GTG GTG GTG ACG ACG ACA ACC ACA ACA ACA ACA  (0.003) ACG GTG GTG ACG ACG ACG ACC ACG ACA ACA ACA  (0.002) ATC GTA GTG ACC ACC ACC ACC ACC ACA ACA ACA  (0.002) GTG GTA GTG ACG ACG ACA ACC ACA ACA ACA ACA  (0.002) GCG GTG GTG ACG ACG ACA ACC ACA ACA ACA ACA  (0.002) ATG GTA GTG ACG ACG ACA ACC ACA ACA ACA ACA  (0.002) GTC GTG GTG ACC ACC ACC ACC ACC ACA ACA ACA  (0.002) GTG GTG GTG ACG ACG ACG ACC ACG ACA ACA ACA  (0.002) ATG GTG GTG ACG ACG ACC ACC ACC ACA ACA ACA  (0.002) GTG GTA GTG ACG ACG ACG ACC ACG ACA ACA ACA  (0.002) GCG GTG GTG ACG ACG ACG ACC ACG ACA ACA ACA  (0.002) ATG GTA GTG ACG ACG ACG ACC ACG ACA ACA ACA  (0.002) ATA GTA GTG ACA ACA ACA ACC ACA ACA ACA ACA  (0.002) GCC GTA GTG ACC ACC ACC ACC ACC ACA ACA ACA  (0.002) ACG GTG GTG ACA ACA ACA ACC ACA ACA ACA ACA  (0.002) ATC GTC GTG ACC ACC ACC ACC ACC ACA ACA ACA  (0.002) GCC GTG GTG ACC ACC ACC ACC ACC ACA ACA ACA  (0.002) ATG GTG GTG ACG ACG ACG ACC ACA ACA ACA ACA  (0.002) ACA GTA GTG ACA ACA ACA ACC ACA ACA ACA ACA  (0.002) ATC GTG GTG ACC ACC ACC ACC ACC ACA ACA ACA  (0.002) GCG GTA GTG ACG ACG ACA ACC ACA ACA ACA ACA  (0.002) ACC GTA GTG ACC ACC ACC ACC ACC ACA ACA ACA  (0.002) GTC GTA GTG ACC ACC ACA ACC ACA ACA ACA ACA  (0.002) ACC GTC GTG ACC ACC ACC ACC ACC ACA ACA ACA  (0.001) GTC GTA GTA ACC ACC ACC ACC ACC ACA ACA ACA  (0.001) ACC GTG GTG ACC ACC ACC ACC ACC ACA ACA ACA  (0.001) GTC GTC GTG ACC ACC ACC ACC ACC ACA ACA ACA  (0.001) GCG GTA GTG ACG ACG ACG ACC ACG ACA ACA ACA  (0.001) ATA GTA GTG ACA ACG ACA ACC ACA ACA ACA ACA  (0.001) ACG GTA GTG ACG ACG ACA ACC ACA ACA ACA ACA  (0.001) GCA GTA GTG ACA ACA ACA ACC ACA ACA ACA ACA  (0.001) ATC GTA GTG ACC ACC ACA ACC ACA ACA ACA ACA  (0.001) GCC GTC GTG ACC ACC ACC ACC ACC ACA ACA ACA  (0.001) ACG GTG GTG ACA ACG ACA ACC ACA ACA ACA ACA  (0.001) GTG GTG GTG ACC ACC ACC ACC ACC ACA ACA ACA  (0.001) GCG GTG GTG ACA ACA ACA ACC ACA ACA ACA ACA  (0.001) GTC GTG GTG ACC ACC ACA ACC ACA ACA ACA ACA  (0.001) GTA GTA GTG ACA ACA ACA ACC ACA ACA ACA ACA  (0.001) ATC GTA GTA ACC ACC ACC ACC ACC ACA ACA ACA  (0.001) GTG GTA GTA ACG ACG ACA ACC ACA ACA ACA ACA  (0.001) GTG GTA GTG ACC ACC ACC ACC ACC ACA ACA ACA  (0.001) ACA GTA GTG ACA ACG ACA ACC ACA ACA ACA ACA  (0.001) ATG GTA GTA ACG ACG ACA ACC ACA ACA ACA ACA  (0.001) GTC GTA GTG ACG ACG ACA ACC ACA ACA ACA ACA  (0.001) GTC GTA GTG ACC ACG ACC ACC ACC ACA ACA ACA  (0.001) ACG GTA GTG ACG ACG ACG ACC ACG ACA ACA ACA  (0.001) GCG GTG GTG ACC ACC ACC ACC ACC ACA ACA ACA  (0.001) GTG GTG GTG ACA ACA ACA ACC ACA ACA ACA ACA  (0.001) GCC GTA GTG ACC ACC ACA ACC ACA ACA ACA ACA  (0.001)  (total  0.092)
  23       1  ACG (T) ACA (T) ACG (T) ACA (T) ACA (T) ACC (T) ACG (T) ACG (T) ACA (T) ACT (T) ACC (T) ACC (T) : ACA ACA ACA ACA ACA ACA ACC ACA ACA ACA ACA  (0.009) ACG ACG ACG ACG ACG ACG ACC ACG ACG ACG ACA  (0.005) ACT ACT ACA ACA ACA ACA ACC ACA ACA ACA ACA  (0.003) ACG ACT ACA ACG ACG ACG ACC ACG ACG ACG ACA  (0.003) ACG ACG ACG ACA ACA ACA ACC ACA ACA ACA ACA  (0.003) ACA ACT ACA ACA ACA ACA ACC ACA ACA ACA ACA  (0.003) ACT ACT ACG ACA ACA ACA ACC ACA ACA ACA ACA  (0.003) ACT ACT ACA ACG ACG ACG ACC ACG ACG ACG ACA  (0.003) ACA ACA ACA ACA ACA ACG ACC ACG ACG ACG ACA  (0.003) ACG ACT ACG ACG ACG ACG ACC ACG ACG ACG ACA  (0.003) ACG ACA ACA ACG ACG ACG ACC ACG ACG ACG ACA  (0.003) ACA ACT ACG ACA ACA ACA ACC ACA ACA ACA ACA  (0.003) ACT ACT ACG ACG ACG ACG ACC ACG ACG ACG ACA  (0.002) ACA ACA ACA ACG ACG ACG ACC ACG ACG ACG ACA  (0.002) ACT ACT ACT ACA ACA ACA ACC ACA ACA ACA ACA  (0.002) ACA ACG ACG ACA ACA ACA ACC ACA ACA ACA ACA  (0.002) ACA ACA ACA ACA ACA ACC ACC ACC ACC ACG ACA  (0.002) ACG ACG ACG ACG ACA ACG ACC ACG ACG ACG ACA  (0.002) ACC ACT ACA ACA ACA ACA ACC ACA ACA ACA ACA  (0.002) ACT ACT ACT ACG ACG ACG ACC ACG ACG ACG ACA  (0.002) ACC ACT ACA ACC ACC ACC ACC ACC ACC ACG ACA  (0.002) ACC ACT ACG ACA ACA ACA ACC ACA ACA ACA ACA  (0.002) ACC ACT ACA ACG ACG ACG ACC ACG ACG ACG ACA  (0.002) ACG ACT ACA ACA ACA ACA ACC ACA ACA ACA ACA  (0.002) ACT ACT ACA ACC ACC ACC ACC ACC ACC ACG ACA  (0.002) ACC ACT ACG ACC ACC ACC ACC ACC ACC ACG ACA  (0.002) ACC ACT ACG ACG ACG ACG ACC ACG ACG ACG ACA  (0.002) ACG ACT ACG ACA ACA ACA ACC ACA ACA ACA ACA  (0.002) ACG ACA ACA ACA ACA ACA ACC ACA ACA ACA ACA  (0.001) ACT ACT ACG ACC ACC ACC ACC ACC ACC ACG ACA  (0.001) ACC ACT ACT ACA ACA ACA ACC ACA ACA ACA ACA  (0.001) ACC ACT ACA ACC ACC ACC ACC ACC ACC ACA ACA  (0.001) ACC ACT ACT ACC ACC ACC ACC ACC ACC ACG ACA  (0.001) ACG ACG ACG ACG ACG ACC ACC ACC ACC ACG ACA  (0.001) ACC ACT ACT ACG ACG ACG ACC ACG ACG ACG ACA  (0.001) ACT ACT ACA ACC ACC ACC ACC ACC ACC ACA ACA  (0.001) ACC ACT ACG ACC ACC ACC ACC ACC ACC ACA ACA  (0.001) ACT ACT ACT ACC ACC ACC ACC ACC ACC ACG ACA  (0.001) ACG ACT ACA ACG ACA ACG ACC ACG ACG ACG ACA  (0.001) ACT ACT ACG ACC ACC ACC ACC ACC ACC ACA ACA  (0.001) ACC ACA ACA ACA ACA ACA ACC ACA ACA ACA ACA  (0.001) ACG ACT ACG ACG ACA ACG ACC ACG ACG ACG ACA  (0.001) ACG ACA ACA ACG ACA ACG ACC ACG ACG ACG ACA  (0.001) ACC ACA ACA ACC ACC ACC ACC ACC ACC ACG ACA  (0.001) ACC ACT ACT ACC ACC ACC ACC ACC ACC ACA ACA  (0.001) ACA ACT ACA ACA ACA ACG ACC ACG ACG ACG ACA  (0.001)  (total  0.096)
  24       1  ACT (T) ACA (T) ACG (T) ATT (I) ATT (I) ACC (T) ATT (I) ACG (T) TCC (S) ACC (T) ACC (T) ACT (T) : ACC ACC ACA ACC ACC ACC ACC ACC ACT ATT ATT  (0.018) ACC ACC ACG ACC ACC ACC ACC ACC ACT ATT ATT  (0.016) ACC ACC ACC ACC ACC ACC ACC ACC ACT ATT ATT  (0.014) ACC ACC ACA ACC ACC ACT ACC ACT ACT ATT ATT  (0.013) ACC ACC ACG ACC ACC ACT ACC ACT ACT ATT ATT  (0.012) ACC ACC ACC ACC ACC ACT ACC ACT ACT ATT ATT  (0.011) ACC ACC ACA ACC ACC ACC ACC ACT ACT ATT ATT  (0.008) ACC ACC ACG ACC ACC ACC ACC ACT ACT ATT ATT  (0.007) ACC ACC ACA ACT ACC ACT ACC ACT ACT ATT ATT  (0.006) ACC ACC ACC ACC ACC ACC ACC ACT ACT ATT ATT  (0.006) ACC ACC ACG ACT ACC ACT ACC ACT ACT ATT ATT  (0.006) ACC ACC ACC ACT ACC ACT ACC ACT ACT ATT ATT  (0.005) ACC ACA ACA ACC ACC ACC ACC ACC ACT ATT ATT  (0.005) ACG ACG ACG ACC ACC ACC ACC ACC ACT ATT ATT  (0.005) ACT ACC ACA ACT ACC ACT ACC ACT ACT ATT ATT  (0.005) ACA ACA ACA ACC ACC ACC ACC ACC ACT ATT ATT  (0.004) ACT ACC ACA ACT ACT ACT ACC ACT ACT ATT ATT  (0.004) ACT ACC ACG ACT ACC ACT ACC ACT ACT ATT ATT  (0.004) ACT ACC ACG ACT ACT ACT ACC ACT ACT ATT ATT  (0.004) ACC ACA ACA ACC ACC ACT ACC ACT ACT ATT ATT  (0.004) ACT ACC ACC ACT ACC ACT ACC ACT ACT ATT ATT  (0.004) ACG ACG ACG ACC ACC ACT ACC ACT ACT ATT ATT  (0.004) ACT ACC ACC ACT ACT ACT ACC ACT ACT ATT ATT  (0.003) ACA ACA ACA ACC ACC ACT ACC ACT ACT ATT ATT  (0.003) ACG ACG ACG ACG ACG ACT ACC ACT ACT ATT ATT  (0.003) ACG ACG ACG ACT ACC ACT ACC ACT ACT ATT ATT  (0.003) ACA ACA ACA ACT ACC ACT ACC ACT ACT ATT ATT  (0.003) ACG ACC ACA ACC ACC ACC ACC ACC ACT ATT ATT  (0.003) ACA ACA ACA ACT ACT ACT ACC ACT ACT ATT ATT  (0.003) ACT ACC ACA ACC ACC ACC ACC ACC ACT ATT ATT  (0.003) ACT ACA ACA ACT ACC ACT ACC ACT ACT ATT ATT  (0.003) ACG ACA ACA ACC ACC ACC ACC ACC ACT ATT ATT  (0.002) ACG ACC ACG ACC ACC ACC ACC ACC ACT ATT ATT  (0.002) ACT ACA ACA ACT ACT ACT ACC ACT ACT ATT ATT  (0.002) ACT ACC ACG ACC ACC ACC ACC ACC ACT ATT ATT  (0.002) ACC ACA ACA ACC ACC ACC ACC ACT ACT ATT ATT  (0.002) ACT ACC ACC ACC ACC ACC ACC ACC ACT ATT ATT  (0.002) ACG ACC ACA ACC ACC ACT ACC ACT ACT ATT ATT  (0.002) ACT ACC ACA ACC ACC ACT ACC ACT ACT ATT ATT  (0.002) ACG ACC ACA ACG ACG ACT ACC ACT ACT ATT ATT  (0.002) ACG ACA ACA ACC ACC ACT ACC ACT ACT ATT ATT  (0.002) ACC ACA ACA ACT ACC ACT ACC ACT ACT ATT ATT  (0.002) ACG ACC ACG ACC ACC ACT ACC ACT ACT ATT ATT  (0.002) ACG ACC ACA ACT ACC ACT ACC ACT ACT ATT ATT  (0.002) ACT ACC ACG ACC ACC ACT ACC ACT ACT ATT ATT  (0.002) ACG ACA ACA ACG ACG ACT ACC ACT ACT ATT ATT  (0.002) ACG ACC ACG ACG ACG ACT ACC ACT ACT ATT ATT  (0.002) ACG ACA ACA ACT ACC ACT ACC ACT ACT ATT ATT  (0.002) ACT ACC ACC ACC ACC ACT ACC ACT ACT ATT ATT  (0.002) ACA ACC ACA ACC ACC ACC ACC ACC ACT ATT ATT  (0.002) ACG ACC ACG ACT ACC ACT ACC ACT ACT ATT ATT  (0.002) ACT ACA ACA ACC ACC ACC ACC ACC ACT ATT ATT  (0.001) ACA ACC ACG ACC ACC ACC ACC ACC ACT ATT ATT  (0.001) ACA ACG ACG ACC ACC ACC ACC ACC ACT ATT ATT  (0.001) ACA ACC ACA ACC ACC ACT ACC ACT ACT ATT ATT  (0.001) ACT ACA ACA ACC ACC ACT ACC ACT ACT ATT ATT  (0.001) ACA ACC ACG ACC ACC ACT ACC ACT ACT ATT ATT  (0.001)  (total  0.235)
  25       1  AGC (S) AGC (S) AAT (N) AAT (N) AAT (N) AAT (N) AAT (N) AGC (S) AAC (N) AGC (S) AAC (N) AAT (N) : AGC AGC AGC AAC AAC AAT AAT AAT AAT AAT AAT  (0.058) AAC AGC AGC AAC AAC AAT AAT AAT AAT AAT AAT  (0.045) AGC AGC AGC AAC AAC AAC AAC AAC AAT AAT AAT  (0.041) AAC AGC AGC AAT AAT AAT AAT AAT AAT AAT AAT  (0.039) AGC AGC AGC AAC AAC AAC AAT AAC AAT AAT AAT  (0.038) AGC AGC AGC AAT AAT AAT AAT AAT AAT AAT AAT  (0.034) AAC AGC AGC AAC AAC AAC AAC AAC AAT AAT AAT  (0.032) AAC AGC AGC AAC AAC AAC AAT AAC AAT AAT AAT  (0.030) AAT AGC AGC AAT AAT AAT AAT AAT AAT AAT AAT  (0.017) AAT AGC AGC AAT AAC AAT AAT AAT AAT AAT AAT  (0.011) AGT AGC AGC AAT AAT AAT AAT AAT AAT AAT AAT  (0.011) AAT AGC AGC AAT AAT AAT AAC AAT AAT AAT AAT  (0.007) AAT AGC AGC AAC AAC AAT AAT AAT AAT AAT AAT  (0.007) AGT AGC AGC AAT AAC AAT AAT AAT AAT AAT AAT  (0.007) AGT AGC AGC AAT AAT AAT AAC AAT AAT AAT AAT  (0.005) AGT AGC AGC AAC AAC AAT AAT AAT AAT AAT AAT  (0.004) AAC AAC AGC AAC AAC AAT AAT AAT AAT AAT AAT  (0.002) AGT AGT AGC AAT AAT AAT AAT AAT AAT AAT AAT  (0.001) AAC AAC AGC AAT AAT AAT AAT AAT AAT AAT AAT  (0.001) ATC AGC AGC AAC AAC AAT AAT AAT AAT AAT AAT  (0.001) AAC AAC AGC AAC AAC AAC AAC AAC AAT AAT AAT  (0.001) AAC AAC AGC AAC AAC AAC AAT AAC AAT AAT AAT  (0.001) AGT AGT AGC AAT AAC AAT AAT AAT AAT AAT AAT  (0.001)  (total  0.394)
  26       1  AGC (S) AGC (S) ACT (T) AGT (S) AGT (S) AGC (S) AGT (S) AGC (S) AGT (S) ACC (T) AGC (S) AGT (S) : AGC AGC AGC AGT AGT AGT AGC AGT AGT AGT AGT  (0.273) AGT AGC AGC AGT AGT AGT AGC AGT AGT AGT AGT  (0.221) AGC AGC AGC AGC AGC AGC AGC AGC AGT AGT AGT  (0.075) AGC AGC AGC AGC AGT AGC AGC AGC AGT AGT AGT  (0.066) AGC AGC AGC AGC AGC AGT AGC AGT AGT AGT AGT  (0.036) AGT AGT AGC AGT AGT AGT AGC AGT AGT AGT AGT  (0.025) AGT AGC AGC AGT AGT AGC AGC AGC AGT AGT AGT  (0.021) AGT AGC AGC AGT AGC AGT AGC AGT AGT AGT AGT  (0.011) AGT AGC AGC AGT AGT AGC AGC AGT AGT AGT AGT  (0.008) AGT AGT AGT AGT AGT AGT AGC AGT AGT AGT AGT  (0.007) AGC AGC AGT AGT AGT AGT AGC AGT AGT AGT AGT  (0.003) AGT AGC AGT AGT AGT AGT AGC AGT AGT AGT AGT  (0.003) AGC AGT AGC AGT AGT AGT AGC AGT AGT AGT AGT  (0.003) AGT AGT AGC AGT AGT AGC AGC AGC AGT AGT AGT  (0.002) AGC ACC AGC AGT AGT AGT AGC AGT AGT AGT AGT  (0.001) AGT AGT AGC AGT AGC AGT AGC AGT AGT AGT AGT  (0.001) AGT AGT AGC AGT AGT AGC AGC AGT AGT AGT AGT  (0.001)  (total  0.758)
  27       1  AGC (S) CAC (H) AAC (N) AAC (N) AAC (N) AAC (N) AAC (N) CGC (R) AAC (N) GAA (E) AAC (N) AAT (N) : CAC CAC CAC AAC AAC AAC AAC AAC AAC AAC AAC  (0.073) AAC CAC CAC AAC AAC AAC AAC AAC AAC AAC AAC  (0.055) AAC AAC CAC AAC AAC AAC AAC AAC AAC AAC AAC  (0.053) GAC GAC CAC AAC AAC AAC AAC AAC AAC AAC AAC  (0.040) AAC GAC CAC AAC AAC AAC AAC AAC AAC AAC AAC  (0.038) CAC CAC CAC AAC AAC AAC AAC AAC AAT AAC AAC  (0.017) CAC CAC CAC AAC AAT AAC AAC AAC AAC AAC AAC  (0.013) AAC CAC CAC AAC AAC AAC AAC AAC AAT AAC AAC  (0.012) AAT AAC CAC AAC AAC AAC AAC AAC AAC AAC AAC  (0.012) AAC AAC CAC AAC AAC AAC AAC AAC AAT AAC AAC  (0.012) CAC CAC CAC AAC AAC AAT AAC AAT AAT AAC AAC  (0.010) AAC CAC CAC AAC AAT AAC AAC AAC AAC AAC AAC  (0.010) GAT GAC CAC AAC AAC AAC AAC AAC AAC AAC AAC  (0.009) AAC AAC CAC AAC AAT AAC AAC AAC AAC AAC AAC  (0.009) GAC GAC CAC AAC AAC AAC AAC AAC AAT AAC AAC  (0.009) AAC GAC CAC AAC AAC AAC AAC AAC AAT AAC AAC  (0.009) AAT CAC CAC AAC AAC AAC AAC AAC AAC AAC AAC  (0.008) AAC CAC CAC AAC AAC AAT AAC AAT AAT AAC AAC  (0.007) AAT GAC CAC AAC AAC AAC AAC AAC AAC AAC AAC  (0.007) AAC AAC CAC AAC AAC AAT AAC AAT AAT AAC AAC  (0.007) GAC GAC CAC AAC AAT AAC AAC AAC AAC AAC AAC  (0.007) AAC GAC CAC AAC AAT AAC AAC AAC AAC AAC AAC  (0.007) GAC GAT CAC AAC AAC AAC AAC AAC AAC AAC AAC  (0.006) GAC GAC CAC AAC AAC AAT AAC AAT AAT AAC AAC  (0.005) AAC GAC CAC AAC AAC AAT AAC AAT AAT AAC AAC  (0.005) GAC CAC CAC AAC AAC AAC AAC AAC AAC AAC AAC  (0.005) CAT CAC CAC AAC AAC AAC AAC AAC AAC AAC AAC  (0.005) AAC GAT CAC AAC AAC AAC AAC AAC AAC AAC AAC  (0.004) AAT AAC CAC AAT AAC AAC AAC AAC AAC AAC AAC  (0.004) AAT AAC CAC AAT AAT AAC AAC AAC AAC AAC AAC  (0.004) GAT GAT CAC AAC AAC AAC AAC AAC AAC AAC AAC  (0.003) TAC CAC CAC AAC AAC AAC AAC AAC AAC AAC AAC  (0.003) AAT AAT CAC AAC AAC AAC AAC AAC AAC AAC AAC  (0.003) AAT AAC CAC AAC AAC AAC AAC AAC AAT AAC AAC  (0.003) AAT CAC CAC AAT AAC AAC AAC AAC AAC AAC AAC  (0.002) AAT CAC CAC AAT AAT AAC AAC AAC AAC AAC AAC  (0.002) CAC CAT CAC AAC AAC AAC AAC AAC AAC AAC AAC  (0.002) AAT GAC CAC AAT AAC AAC AAC AAC AAC AAC AAC  (0.002) AAT GAC CAC AAT AAT AAC AAC AAC AAC AAC AAC  (0.002) GAT GAC CAC AAC AAC AAC AAC AAC AAT AAC AAC  (0.002) CAT CAT CAC AAC AAC AAC AAC AAC AAC AAC AAC  (0.002) AAT CAC CAC AAC AAC AAC AAC AAC AAT AAC AAC  (0.002) TAC TAC CAC AAC AAC AAC AAC AAC AAC AAC AAC  (0.002) AAT GAC CAC AAC AAC AAC AAC AAC AAT AAC AAC  (0.002) GAT GAC CAC AAT AAC AAC AAC AAC AAC AAC AAC  (0.002) GAT GAC CAC AAC AAT AAC AAC AAC AAC AAC AAC  (0.002) CAT CAC CAC AAT AAC AAC AAC AAC AAC AAC AAC  (0.001) CAT CAC CAC AAT AAT AAC AAC AAC AAC AAC AAC  (0.001) GAC GAT CAC AAC AAC AAC AAC AAC AAT AAC AAC  (0.001) CAC CAC CGC AAC AAC AAC AAC AAC AAC AAC AAC  (0.001) GAC CAC CAC AAC AAC AAC AAC AAC AAT AAC AAC  (0.001) CAT CAC CAC AAC AAC AAC AAC AAC AAT AAC AAC  (0.001) GAC GAT CAC AAC AAT AAC AAC AAC AAC AAC AAC  (0.001) AAC GAT CAC AAC AAC AAC AAC AAC AAT AAC AAC  (0.001) TAC GAC CAC AAC AAC AAC AAC AAC AAC AAC AAC  (0.001) AAT AAT CAC AAT AAC AAC AAC AAC AAC AAC AAC  (0.001)  (total  0.511)
  28       1  AGC (S) CAT (H) AAA (K) AAA (K) AAA (K) AAA (K) AAA (K) AAG (K) AAA (K) CAA (Q) AAG (K) AAA (K) : CAA CAA CAA AAA AAA AAA AAA AAA AAA AAA AAA  (0.044) CAA CAA CAG AAA AAA AAA AAA AAA AAA AAA AAA  (0.037) AAA CAA CAA AAA AAA AAA AAA AAA AAA AAA AAA  (0.028) AAA CAA CAG AAA AAA AAA AAA AAA AAA AAA AAA  (0.024) AAA AAA AAG AAA AAA AAA AAA AAA AAA AAA AAA  (0.021) AAA AAA AAA AAA AAA AAA AAA AAA AAA AAA AAA  (0.017) AAG CAG CAG AAA AAA AAA AAA AAA AAA AAA AAA  (0.017) CAA CAA CAA AAA AAA AAA AAG AAA AAA AAA AAA  (0.017) CAG CAG CAG AAA AAA AAA AAA AAA AAA AAA AAA  (0.015) CAA CAA CAG AAA AAA AAA AAG AAA AAA AAA AAA  (0.014) AAA CAA CAA AAA AAA AAA AAG AAA AAA AAA AAA  (0.011) AAG AAG AAG AAA AAA AAA AAA AAA AAA AAA AAA  (0.009) AAA CAA CAG AAA AAA AAA AAG AAA AAA AAA AAA  (0.009) AAG CAA CAA AAA AAA AAA AAA AAA AAA AAA AAA  (0.009) AAA AAA AAG AAA AAA AAA AAG AAA AAA AAA AAA  (0.008) CAG CAA CAA AAA AAA AAA AAA AAA AAA AAA AAA  (0.008) AAG CAA CAG AAA AAA AAA AAA AAA AAA AAA AAA  (0.008) CAG CAG CAG AAG AAG AAA AAA AAA AAA AAA AAA  (0.007) CAA CAA CAA AAA AAG AAA AAA AAA AAA AAA AAA  (0.007) AAA AAA AAA AAA AAA AAA AAG AAA AAA AAA AAA  (0.007) AAG CAG CAG AAA AAA AAA AAG AAA AAA AAA AAA  (0.007) CAG CAA CAG AAA AAA AAA AAA AAA AAA AAA AAA  (0.007) CAG CAG CAG AAG AAA AAA AAA AAA AAA AAA AAA  (0.006) CAA CAA CAG AAA AAG AAA AAA AAA AAA AAA AAA  (0.006) CAG CAG CAG AAA AAA AAA AAG AAA AAA AAA AAA  (0.006) AAG CAG CAG AAG AAG AAA AAA AAA AAA AAA AAA  (0.005) CAA CAG CAG AAA AAA AAA AAA AAA AAA AAA AAA  (0.005) AAG CAG CAG AAG AAA AAA AAA AAA AAA AAA AAA  (0.005) AAA CAA CAA AAA AAG AAA AAA AAA AAA AAA AAA  (0.005) CAA CAA CAA AAA AAA AAG AAG AAG AAA AAA AAA  (0.004) AAA CAA CAG AAA AAG AAA AAA AAA AAA AAA AAA  (0.004) CAG CAA CAA AAG AAG AAA AAA AAA AAA AAA AAA  (0.004) AAG AAG AAG AAA AAA AAA AAG AAA AAA AAA AAA  (0.004) AAA AAA AAG AAA AAG AAA AAA AAA AAA AAA AAA  (0.004) AAG CAA CAA AAA AAA AAA AAG AAA AAA AAA AAA  (0.003) CAA CAA CAG AAA AAA AAG AAG AAG AAA AAA AAA  (0.003) CAA CAA CAT AAA AAA AAA AAA AAA AAA AAA AAA  (0.003) CAG CAA CAG AAG AAG AAA AAA AAA AAA AAA AAA  (0.003) CAG CAA CAA AAG AAA AAA AAA AAA AAA AAA AAA  (0.003) AAG AAG AAG AAG AAG AAA AAA AAA AAA AAA AAA  (0.003) CAG CAA CAA AAA AAA AAA AAG AAA AAA AAA AAA  (0.003) AAG CAA CAG AAA AAA AAA AAG AAA AAA AAA AAA  (0.003) AAA AAA AAA AAA AAG AAA AAA AAA AAA AAA AAA  (0.003) AAG CAA CAA AAG AAG AAA AAA AAA AAA AAA AAA  (0.003) CAG CAA CAG AAG AAA AAA AAA AAA AAA AAA AAA  (0.003) AAA CAA CAA AAG AAG AAA AAA AAA AAA AAA AAA  (0.003) AAG AAG AAG AAG AAA AAA AAA AAA AAA AAA AAA  (0.003) CAG CAA CAG AAA AAA AAA AAG AAA AAA AAA AAA  (0.003) AAG CAA CAG AAG AAG AAA AAA AAA AAA AAA AAA  (0.002) AAG CAA CAA AAG AAA AAA AAA AAA AAA AAA AAA  (0.002) AAA CAA CAG AAG AAG AAA AAA AAA AAA AAA AAA  (0.002) AAG CAA CAG AAG AAA AAA AAA AAA AAA AAA AAA  (0.002) AAA AAA AAG AAG AAG AAA AAA AAA AAA AAA AAA  (0.002) CAA CAG CAG AAA AAA AAA AAG AAA AAA AAA AAA  (0.002) AAA AAA AAA AAG AAG AAA AAA AAA AAA AAA AAA  (0.002) CAA CAA CAT AAA AAA AAA AAG AAA AAA AAA AAA  (0.001) GAA CAA CAA AAA AAA AAA AAA AAA AAA AAA AAA  (0.001) GAG CAG CAG AAA AAA AAA AAA AAA AAA AAA AAA  (0.001) GAA CAA CAG AAA AAA AAA AAA AAA AAA AAA AAA  (0.001)  (total  0.449)
  29       1  AGC (S) TCC (S) TCC (S) TCT (S) TCT (S) TCC (S) TCT (S) TCC (S) TCT (S) TCC (S) TCC (S) TCC (S) : TCC TCC TCC TCC TCC TCC TCC TCC TCC TCT TCT  (0.200) TCC TCC TCC TCC TCC TCC TCC TCC TCT TCT TCT  (0.076) TCC TCC TCC TCT TCT TCT TCC TCT TCT TCT TCT  (0.070) TCC TCC TCC TCC TCT TCC TCC TCC TCC TCT TCT  (0.066) TCT TCC TCC TCT TCT TCT TCC TCT TCT TCT TCT  (0.056) TCT TCC TCC TCT TCT TCC TCC TCC TCC TCT TCT  (0.020) TCT TCC TCC TCC TCC TCC TCC TCC TCC TCT TCT  (0.013) TCG TCC TCC TCC TCC TCC TCC TCC TCC TCT TCT  (0.013) TCG TCC TCC TCT TCT TCT TCC TCT TCT TCT TCT  (0.012) TCT TCC TCC TCT TCT TCC TCC TCC TCT TCT TCT  (0.007) TCA TCC TCC TCC TCC TCC TCC TCC TCC TCT TCT  (0.007) TCT TCT TCC TCT TCT TCT TCC TCT TCT TCT TCT  (0.007) TCA TCC TCC TCT TCT TCT TCC TCT TCT TCT TCT  (0.007) TCG TCC TCC TCC TCC TCC TCC TCC TCT TCT TCT  (0.005) TCG TCC TCC TCC TCT TCC TCC TCC TCC TCT TCT  (0.004) TCA TCC TCC TCC TCC TCC TCC TCC TCT TCT TCT  (0.003) TCT TCT TCC TCT TCT TCC TCC TCC TCC TCT TCT  (0.002) TCA TCC TCC TCC TCT TCC TCC TCC TCC TCT TCT  (0.002) TCT TCT TCT TCT TCT TCT TCC TCT TCT TCT TCT  (0.002) TCC TCC TCT TCC TCC TCC TCC TCC TCC TCT TCT  (0.002) TCC TCT TCC TCC TCC TCC TCC TCC TCC TCT TCT  (0.002) TCT TCT TCC TCC TCC TCC TCC TCC TCC TCT TCT  (0.002) TCG TCG TCC TCC TCC TCC TCC TCC TCC TCT TCT  (0.001) TCC TCC TCG TCC TCC TCC TCC TCC TCC TCT TCT  (0.001) TCG TCG TCC TCT TCT TCT TCC TCT TCT TCT TCT  (0.001) TCT TCT TCC TCT TCT TCC TCC TCC TCT TCT TCT  (0.001)  (total  0.580)
  30       1  AGC (S) TTC (F) TTT (F) ACC (T) ACC (T) AAG (K) ACC (T) ACC (T) TTC (F) TCC (S) AAG (K) ACC (T) : TCC TCC TCC TCC TTC ACC AAG ACC ACC ACC ACC  (0.205) TTC TTC TTC TTC TTC ACC AAG ACC ACC ACC ACC  (0.047) TCC TCC TCC TCC TTT ACC AAG ACC ACC ACC ACC  (0.027) TTC TTC TTC TTC TTC ATC AAG ATC ACC ACC ACC  (0.024) TCC TCC TCC TCC TTC ACG AAG ACG ACC ACC ACC  (0.022) TCC TCC TCC TCC TTC ACG AAG ACC ACC ACC ACC  (0.015) TTC TTC TTC TTC TTC AAC AAG AAC ACC ACC ACC  (0.014) TCT TCC TCC TCC TTC ACC AAG ACC ACC ACC ACC  (0.014) TTC TCC TCC TTC TTC ACC AAG ACC ACC ACC ACC  (0.013) TCG TCC TCC TCC TTC ACC AAG ACC ACC ACC ACC  (0.013) TCC TCC TTC TCC TTC ACC AAG ACC ACC ACC ACC  (0.009) TTC TTC TTC TTC TTT ACC AAG ACC ACC ACC ACC  (0.009) TCA TCC TCC TCC TTC ACC AAG ACC ACC ACC ACC  (0.007) TTC TCC TCC TTC TTC ATC AAG ATC ACC ACC ACC  (0.007) TTT TTC TTC TTC TTC ACC AAG ACC ACC ACC ACC  (0.005) TTC TCC TCC TTC TTC AAC AAG AAC ACC ACC ACC  (0.004) ACC TCC TCC ACC TTC ACC AAG ACC ACC ACC ACC  (0.004) TCT TCC TCC TCT TTT ACC AAG ACC ACC ACC ACC  (0.004) ACC ACC ACC ACC TTC ACC AAG ACC ACC ACC ACC  (0.004) TCC TCC ACC TCC TTC ACC AAG ACC ACC ACC ACC  (0.003) TTC TCC TCC TTC TTT ACC AAG ACC ACC ACC ACC  (0.003) TTT TTC TTC TTC TTC ATC AAG ATC ACC ACC ACC  (0.003) TAC TCC TCC TAC TTC AAC AAG AAC ACC ACC ACC  (0.002) TCG TCC TCC TCG TTC ACG AAG ACG ACC ACC ACC  (0.002) TTT TTC TTC TTT TTT ACC AAG ACC ACC ACC ACC  (0.002) TCT TCC TCC TCC TTT ACC AAG ACC ACC ACC ACC  (0.002) TCG TCC TCC TCC TTT ACC AAG ACC ACC ACC ACC  (0.002) TCC TCT TCC TCC TTC ACC AAG ACC ACC ACC ACC  (0.002) TCT TCT TCC TCC TTC ACC AAG ACC ACC ACC ACC  (0.002) TCT TCC TCC TCT TTT ACT AAG ACT ACC ACC ACC  (0.002) TTT TTC TTC TTC TTC AAC AAG AAC ACC ACC ACC  (0.002) TCG TCC TCC TCG TTC ACG AAG ACC ACC ACC ACC  (0.001) TCC TCC TTC TCC TTT ACC AAG ACC ACC ACC ACC  (0.001) TCG TCG TCC TCC TTC ACC AAG ACC ACC ACC ACC  (0.001) TCC TCC TTC TCC TTC ACG AAG ACG ACC ACC ACC  (0.001) TTT TCC TCC TTC TTC ACC AAG ACC ACC ACC ACC  (0.001) TCA TCC TCC TCC TTT ACC AAG ACC ACC ACC ACC  (0.001)  (total  0.479)
  31       1  AGG (R) AGG (R) AGG (R) AAG (K) AAG (K) AAG (K) AAG (K) AGG (R) CGG (R) AGG (R) AAG (K) AAG (K) : AGG AGG AGG AGG AGG AAG AAG AAG AAG AAG AAG  (0.332) AGG AGG AGG AGG AGG AGG AAG AGG AAG AAG AAG  (0.226) AGG AGG AGG AGG CGG AAG AAG AAG AAG AAG AAG  (0.065) AGG AGG AGG AGG CGG AGG AAG AGG AAG AAG AAG  (0.044) AGA AGG AGG AGG AGG AAG AAG AAG AAG AAG AAG  (0.022) AGA AGG AGG AGG AGG AGG AAG AGG AAG AAG AAG  (0.015) CGG AGG AGG CGG CGG AGG AAG AGG AAG AAG AAG  (0.008) AAG AGG AGG AAG AGG AAG AAG AAG AAG AAG AAG  (0.007) CGG AGG AGG AGG AGG AAG AAG AAG AAG AAG AAG  (0.007) CGG AGG AGG CGG CGG AAG AAG AAG AAG AAG AAG  (0.006) CGG AGG AGG AGG AGG AGG AAG AGG AAG AAG AAG  (0.005) AGA AGG AGG AGG CGG AAG AAG AAG AAG AAG AAG  (0.004) AGA AGG AGG AGA AGG AAG AAG AAG AAG AAG AAG  (0.004) AGG AGG AGA AGG AGG AAG AAG AAG AAG AAG AAG  (0.003) AGA AGA AGG AGG AGG AAG AAG AAG AAG AAG AAG  (0.003) AGG AGA AGG AGG AGG AAG AAG AAG AAG AAG AAG  (0.003) AGG AGG AGA AGG AGG AGG AAG AGG AAG AAG AAG  (0.002) AGA AGA AGG AGG AGG AGG AAG AGG AAG AAG AAG  (0.002) AGG AGA AGG AGG AGG AGG AAG AGG AAG AAG AAG  (0.002) AAA AGG AGG AAG AGG AAG AAG AAG AAG AAG AAG  (0.001) AAG AGG AGG AAG CGG AAG AAG AAG AAG AAG AAG  (0.001)  (total  0.761)
  32       1  AGT (S) GGA (G) GGA (G) AGT (S) AGT (S) AGC (S) AGT (S) GGG (G) GGA (G) GGT (G) AGT (S) AGT (S) : GGT GGT GGA GGT GGA AGT AGT AGT AGT AGT AGT  (0.020) GGT GGT GGG GGT GGA AGT AGT AGT AGT AGT AGT  (0.017) GGT GGT GGA GGT GGT AGT AGT AGT AGT AGT AGT  (0.015) GGT GGT GGT GGT GGA AGT AGT AGT AGT AGT AGT  (0.014) GGT GGT GGG GGT GGT AGT AGT AGT AGT AGT AGT  (0.013) GGT GGT GGT GGT GGT AGT AGT AGT AGT AGT AGT  (0.011) GGA GGA GGA GGA GGA AGT AGT AGT AGT AGT AGT  (0.008) GGT GGT GGA GGT GGA AGT AGC AGT AGT AGT AGT  (0.007) GGT GGT GGA GGT GGC AGT AGT AGT AGT AGT AGT  (0.006) GGT GGT GGG GGT GGA AGT AGC AGT AGT AGT AGT  (0.006) GGT GGT GGC GGT GGA AGT AGT AGT AGT AGT AGT  (0.006) GGT GGT GGG GGT GGC AGT AGT AGT AGT AGT AGT  (0.005) GGT GGT GGT GGT GGA AGT AGC AGT AGT AGT AGT  (0.005) GGT GGT GGC GGT GGT AGT AGT AGT AGT AGT AGT  (0.004) GGT GGT GGT GGT GGC AGT AGT AGT AGT AGT AGT  (0.004) GGC GGT GGA GGT GGA AGT AGT AGT AGT AGT AGT  (0.004) GGC GGT GGA GGC GGA AGT AGT AGT AGT AGT AGT  (0.004) GGG GGG GGG GGT GGA AGT AGT AGT AGT AGT AGT  (0.004) GGA GGA GGA GGT GGA AGT AGT AGT AGT AGT AGT  (0.004) GGC GGT GGG GGT GGA AGT AGT AGT AGT AGT AGT  (0.004) GGC GGT GGG GGC GGA AGT AGT AGT AGT AGT AGT  (0.004) GGC GGT GGA GGC GGC AGT AGT AGT AGT AGT AGT  (0.004) GGC GGT GGA GGT GGT AGT AGT AGT AGT AGT AGT  (0.003) GGC GGT GGG GGC GGC AGT AGT AGT AGT AGT AGT  (0.003) GGC GGT GGT GGT GGA AGT AGT AGT AGT AGT AGT  (0.003) GGG GGG GGG GGT GGT AGT AGT AGT AGT AGT AGT  (0.003) GGA GGA GGA GGT GGT AGT AGT AGT AGT AGT AGT  (0.003) GGC GGT GGT GGC GGA AGT AGT AGT AGT AGT AGT  (0.003) GGC GGT GGG GGT GGT AGT AGT AGT AGT AGT AGT  (0.003) GGA GGT GGA GGA GGA AGT AGT AGT AGT AGT AGT  (0.003) GGG GGG GGG GGA GGA AGT AGT AGT AGT AGT AGT  (0.003) GGA GGA GGA GGA GGA AGT AGC AGT AGT AGT AGT  (0.003) GGC GGT GGT GGC GGC AGT AGT AGT AGT AGT AGT  (0.003) GGA GGT GGG GGA GGA AGT AGT AGT AGT AGT AGT  (0.002) GGC GGT GGT GGT GGT AGT AGT AGT AGT AGT AGT  (0.002) GGG GGT GGA GGT GGA AGT AGT AGT AGT AGT AGT  (0.002) GGC GGA GGA GGT GGA AGT AGT AGT AGT AGT AGT  (0.002) GGC GGA GGA GGC GGA AGT AGT AGT AGT AGT AGT  (0.002) GGA GGG GGG GGA GGA AGT AGT AGT AGT AGT AGT  (0.002) GGG GGG GGG GGG GGA AGT AGT AGT AGT AGT AGT  (0.002) GGG GGA GGA GGT GGA AGT AGT AGT AGT AGT AGT  (0.002) GGG GGT GGG GGT GGA AGT AGT AGT AGT AGT AGT  (0.002) GGC GGA GGA GGC GGC AGT AGT AGT AGT AGT AGT  (0.002) GGT GGT GGC GGT GGA AGT AGC AGT AGT AGT AGT  (0.002) GGG GGT GGA GGT GGT AGT AGT AGT AGT AGT AGT  (0.002) GGC GGA GGA GGT GGT AGT AGT AGT AGT AGT AGT  (0.002) GGT GGT GGC GGT GGC AGT AGT AGT AGT AGT AGT  (0.002) GGG GGT GGA GGA GGA AGT AGT AGT AGT AGT AGT  (0.002) GGG GGA GGA GGT GGT AGT AGT AGT AGT AGT AGT  (0.002) GGG GGT GGG GGT GGT AGT AGT AGT AGT AGT AGT  (0.002) GGG GGA GGA GGA GGA AGT AGT AGT AGT AGT AGT  (0.001) GGG GGT GGG GGA GGA AGT AGT AGT AGT AGT AGT  (0.001) GGA GGT GGA GGT GGA AGT AGT AGT AGT AGT AGT  (0.001) GGG GGT GGA GGG GGA AGT AGT AGT AGT AGT AGT  (0.001) GGA GGT GGG GGT GGA AGT AGT AGT AGT AGT AGT  (0.001) GGG GGA GGA GGG GGA AGT AGT AGT AGT AGT AGT  (0.001) GGG GGT GGG GGG GGA AGT AGT AGT AGT AGT AGT  (0.001) GGA GGT GGA GGT GGT AGT AGT AGT AGT AGT AGT  (0.001) GGA GGG GGG GGT GGA AGT AGT AGT AGT AGT AGT  (0.001) GGA GGT GGA GGA GGA AGT AGC AGT AGT AGT AGT  (0.001)  (total  0.248)
  33       1  ATC (I) ATA (I) ATA (I) ATC (I) ATC (I) ATC (I) ATC (I) ATA (I) ATA (I) AGA (R) ATT (I) ATC (I) : ATA ATA ATA ATA ATA ATC ATC ATC ATC ATC ATC  (0.081) ATA ATA ATA ATA ATA ATC ATT ATC ATC ATC ATC  (0.043) ATA ATA ATA ATA ATA ATA ATC ATA ATC ATC ATC  (0.037) ATA ATA ATA ATA ATA ATA ATT ATA ATC ATC ATC  (0.027) ATC ATA ATA ATC ATA ATC ATC ATC ATC ATC ATC  (0.027) ATC ATA ATA ATC ATC ATC ATC ATC ATC ATC ATC  (0.023) ATC ATA ATA ATA ATA ATC ATC ATC ATC ATC ATC  (0.015) ATC ATA ATA ATC ATA ATC ATT ATC ATC ATC ATC  (0.014) ATT ATA ATA ATC ATA ATC ATC ATC ATC ATC ATC  (0.009) ATT ATA ATA ATC ATC ATC ATC ATC ATC ATC ATC  (0.008) ATT ATA ATA ATA ATA ATC ATC ATC ATC ATC ATC  (0.008) ATT ATA ATA ATT ATA ATC ATC ATC ATC ATC ATC  (0.005) ATC ATC ATA ATC ATA ATC ATC ATC ATC ATC ATC  (0.002) ATC ATC ATA ATC ATC ATC ATC ATC ATC ATC ATC  (0.001) ATA ATA ATC ATA ATA ATC ATC ATC ATC ATC ATC  (0.001) AGA AGA ATA ATA ATA ATC ATC ATC ATC ATC ATC  (0.001) ATC ATC ATA ATA ATA ATC ATC ATC ATC ATC ATC  (0.001)  (total  0.305)
  34       1  ATC (I) ATC (I) ATA (I) ATT (I) ATT (I) ATC (I) ATT (I) ATC (I) ATA (I) TTC (F) ATC (I) ATC (I) : ATC ATC ATC ATC ATA ATC ATC ATC ATC ATT ATT  (0.039) ATC ATC ATC ATC ATC ATC ATC ATC ATC ATT ATT  (0.033) ATC ATC ATC ATC ATA ATC ATC ATC ATT ATT ATT  (0.025) ATC ATC ATC ATC ATC ATC ATC ATC ATT ATT ATT  (0.021) ATA ATC ATC ATA ATA ATC ATC ATC ATC ATT ATT  (0.016) ATA ATC ATC ATA ATA ATT ATC ATT ATT ATT ATT  (0.015) ATT ATC ATC ATT ATA ATT ATC ATT ATT ATT ATT  (0.014) ATA ATC ATC ATA ATA ATA ATC ATA ATT ATT ATT  (0.011) ATA ATC ATC ATA ATA ATC ATC ATC ATT ATT ATT  (0.011) ATT ATC ATC ATT ATT ATT ATC ATT ATT ATT ATT  (0.010) ATT ATC ATC ATC ATA ATC ATC ATC ATC ATT ATT  (0.008) ATT ATC ATC ATC ATC ATC ATC ATC ATC ATT ATT  (0.007) ATC ATC ATT ATC ATA ATC ATC ATC ATC ATT ATT  (0.003) ATC ATC ATT ATC ATC ATC ATC ATC ATC ATT ATT  (0.002) ATT ATT ATC ATT ATA ATT ATC ATT ATT ATT ATT  (0.002) ATC ATC ATT ATC ATA ATC ATC ATC ATT ATT ATT  (0.002) ATC ATT ATC ATC ATA ATC ATC ATC ATC ATT ATT  (0.002) ATA ATA ATC ATA ATA ATC ATC ATC ATC ATT ATT  (0.002) ATA ATA ATC ATA ATA ATT ATC ATT ATT ATT ATT  (0.001) ATT ATT ATC ATT ATT ATT ATC ATT ATT ATT ATT  (0.001) ATC ATC ATT ATC ATC ATC ATC ATC ATT ATT ATT  (0.001) ATC ATT ATC ATC ATC ATC ATC ATC ATC ATT ATT  (0.001) ATT ATT ATC ATC ATA ATC ATC ATC ATC ATT ATT  (0.001) TTC TTC ATC ATC ATA ATC ATC ATC ATC ATT ATT  (0.001) ATA ATA ATC ATA ATA ATA ATC ATA ATT ATT ATT  (0.001) ATA ATC ATT ATA ATA ATC ATC ATC ATC ATT ATT  (0.001) ATC ATC ATA ATC ATA ATC ATC ATC ATC ATT ATT  (0.001) ATT ATT ATC ATC ATC ATC ATC ATC ATC ATT ATT  (0.001) ATA ATT ATC ATA ATA ATC ATC ATC ATC ATT ATT  (0.001) ATC ATT ATC ATC ATA ATC ATC ATC ATT ATT ATT  (0.001)  (total  0.236)
  35       1  ATC (I) ATC (I) ATA (I) ATT (I) ATT (I) ATC (I) ATT (I) ATC (I) ATC (I) ATC (I) ATC (I) ATT (I) : ATC ATC ATC ATC ATC ATC ATC ATC ATT ATT ATT  (0.073) ATC ATC ATC ATC ATC ATT ATC ATT ATT ATT ATT  (0.052) ATC ATC ATC ATT ATT ATT ATC ATT ATT ATT ATT  (0.034) ATC ATC ATC ATT ATC ATT ATC ATT ATT ATT ATT  (0.029) ATT ATC ATC ATT ATT ATT ATC ATT ATT ATT ATT  (0.023) ATT ATC ATC ATT ATC ATT ATC ATT ATT ATT ATT  (0.019) ATT ATC ATC ATC ATC ATC ATC ATC ATT ATT ATT  (0.016) ATT ATC ATC ATC ATC ATT ATC ATT ATT ATT ATT  (0.011) ATA ATC ATC ATC ATC ATC ATC ATC ATT ATT ATT  (0.010) ATA ATC ATC ATA ATA ATT ATC ATT ATT ATT ATT  (0.009) ATA ATC ATC ATC ATC ATT ATC ATT ATT ATT ATT  (0.007) ATA ATC ATC ATA ATA ATA ATC ATA ATT ATT ATT  (0.007) ATT ATT ATC ATT ATT ATT ATC ATT ATT ATT ATT  (0.005) ATC ATC ATT ATC ATC ATC ATC ATC ATT ATT ATT  (0.005) ATC ATT ATC ATC ATC ATC ATC ATC ATT ATT ATT  (0.004) ATT ATT ATC ATT ATC ATT ATC ATT ATT ATT ATT  (0.004) ATT ATT ATC ATC ATC ATC ATC ATC ATT ATT ATT  (0.004) ATC ATC ATT ATC ATC ATT ATC ATT ATT ATT ATT  (0.003) ATC ATT ATC ATC ATC ATT ATC ATT ATT ATT ATT  (0.003) ATT ATT ATC ATC ATC ATT ATC ATT ATT ATT ATT  (0.003) ATT ATT ATT ATT ATT ATT ATC ATT ATT ATT ATT  (0.002) ATC ATC ATT ATT ATT ATT ATC ATT ATT ATT ATT  (0.002) ATC ATT ATC ATT ATT ATT ATC ATT ATT ATT ATT  (0.002) ATC ATT ATT ATC ATC ATC ATC ATC ATT ATT ATT  (0.002) ATT ATT ATT ATT ATC ATT ATC ATT ATT ATT ATT  (0.002) ATC ATC ATT ATT ATC ATT ATC ATT ATT ATT ATT  (0.002) ATC ATT ATC ATT ATC ATT ATC ATT ATT ATT ATT  (0.002) ATA ATA ATC ATC ATC ATC ATC ATC ATT ATT ATT  (0.002) ATA ATA ATC ATA ATA ATT ATC ATT ATT ATT ATT  (0.002) ATT ATT ATT ATC ATC ATC ATC ATC ATT ATT ATT  (0.002) ATT ATC ATT ATT ATT ATT ATC ATT ATT ATT ATT  (0.001) ATC ATT ATT ATC ATC ATT ATC ATT ATT ATT ATT  (0.001) ATT ATC ATT ATT ATC ATT ATC ATT ATT ATT ATT  (0.001) ATA ATA ATC ATC ATC ATT ATC ATT ATT ATT ATT  (0.001) ATA ATA ATC ATA ATA ATA ATC ATA ATT ATT ATT  (0.001) ATT ATT ATT ATC ATC ATT ATC ATT ATT ATT ATT  (0.001) ATT ATC ATT ATC ATC ATC ATC ATC ATT ATT ATT  (0.001) ATC ATT ATT ATT ATT ATT ATC ATT ATT ATT ATT  (0.001)  (total  0.349)
  36       1  ATC (I) ATC (I) ATC (I) ATC (I) ATC (I) ATC (I) ATT (I) ATC (I) ATT (I) ATC (I) ATC (I) ATC (I) : ATC ATC ATC ATC ATC ATC ATC ATC ATC ATC ATC  (0.071) ATC ATC ATC ATC ATT ATC ATC ATC ATC ATC ATC  (0.033) ATC ATC ATC ATC ATC ATC ATC ATC ATC ATT ATC  (0.031) ATC ATC ATC ATT ATT ATT ATC ATT ATT ATT ATC  (0.023) ATT ATC ATC ATT ATT ATT ATC ATT ATT ATT ATC  (0.016) ATT ATC ATC ATC ATC ATC ATC ATC ATC ATC ATC  (0.015) ATT ATC ATC ATT ATT ATC ATC ATC ATC ATC ATC  (0.013) ATA ATC ATC ATC ATC ATC ATC ATC ATC ATC ATC  (0.009) ATT ATC ATC ATC ATT ATC ATC ATC ATC ATC ATC  (0.007) ATA ATC ATC ATT ATT ATT ATC ATT ATT ATT ATC  (0.005) ATC ATC ATT ATC ATC ATC ATC ATC ATC ATC ATC  (0.005) ATC ATT ATC ATC ATC ATC ATC ATC ATC ATC ATC  (0.004) ATA ATC ATC ATC ATT ATC ATC ATC ATC ATC ATC  (0.004) ATA ATC ATC ATC ATC ATC ATC ATC ATC ATT ATC  (0.004) ATT ATT ATC ATT ATT ATT ATC ATT ATT ATT ATC  (0.004) ATT ATT ATC ATC ATC ATC ATC ATC ATC ATC ATC  (0.003) ATT ATT ATC ATT ATT ATC ATC ATC ATC ATC ATC  (0.003) ATC ATC ATT ATC ATT ATC ATC ATC ATC ATC ATC  (0.002) ATC ATT ATC ATC ATT ATC ATC ATC ATC ATC ATC  (0.002) ATC ATC ATT ATC ATC ATC ATC ATC ATC ATT ATC  (0.002) ATC ATT ATT ATC ATC ATC ATC ATC ATC ATC ATC  (0.002) ATC ATT ATC ATC ATC ATC ATC ATC ATC ATT ATC  (0.002) ATA ATA ATC ATC ATC ATC ATC ATC ATC ATC ATC  (0.002) ATT ATT ATC ATC ATT ATC ATC ATC ATC ATC ATC  (0.002) ATT ATT ATT ATT ATT ATT ATC ATT ATT ATT ATC  (0.002) ATT ATT ATT ATC ATC ATC ATC ATC ATC ATC ATC  (0.002) ATC ATC ATT ATT ATT ATT ATC ATT ATT ATT ATC  (0.002) ATC ATT ATC ATT ATT ATT ATC ATT ATT ATT ATC  (0.001) ATT ATT ATT ATT ATT ATC ATC ATC ATC ATC ATC  (0.001) ATT ATC ATT ATT ATT ATT ATC ATT ATT ATT ATC  (0.001) ATT ATC ATT ATC ATC ATC ATC ATC ATC ATC ATC  (0.001)  (total  0.272)
  37       1  ATC (I) ATT (I) ATT (I) ATC (I) ATC (I) ATT (I) ATT (I) ATC (I) ATC (I) ATC (I) ATT (I) ATT (I) : ATC ATC ATC ATC ATC ATT ATT ATT ATT ATT ATC  (0.040) ATC ATC ATC ATT ATT ATT ATT ATT ATT ATT ATC  (0.037) ATT ATC ATC ATT ATT ATT ATT ATT ATT ATT ATC  (0.025) ATC ATC ATC ATT ATC ATT ATT ATT ATT ATT ATC  (0.022) ATC ATC ATC ATC ATC ATC ATT ATC ATT ATT ATC  (0.020) ATC ATC ATT ATC ATC ATT ATT ATT ATT ATT ATC  (0.019) ATT ATT ATT ATT ATT ATT ATT ATT ATT ATT ATC  (0.019) ATC ATC ATT ATT ATT ATT ATT ATT ATT ATT ATC  (0.018) ATT ATC ATC ATT ATC ATT ATT ATT ATT ATT ATC  (0.015) ATT ATC ATT ATT ATT ATT ATT ATT ATT ATT ATC  (0.012) ATT ATT ATT ATT ATC ATT ATT ATT ATT ATT ATC  (0.011) ATC ATC ATT ATT ATC ATT ATT ATT ATT ATT ATC  (0.011) ATC ATC ATT ATC ATC ATC ATT ATC ATT ATT ATC  (0.010) ATT ATC ATC ATC ATC ATT ATT ATT ATT ATT ATC  (0.009) ATC ATT ATT ATC ATC ATT ATT ATT ATT ATT ATC  (0.008) ATC ATT ATT ATT ATT ATT ATT ATT ATT ATT ATC  (0.008) ATA ATC ATC ATT ATT ATT ATT ATT ATT ATT ATC  (0.007) ATT ATC ATT ATT ATC ATT ATT ATT ATT ATT ATC  (0.007) ATT ATT ATT ATC ATC ATT ATT ATT ATT ATT ATC  (0.007) ATT ATT ATC ATT ATT ATT ATT ATT ATT ATT ATC  (0.006) ATA ATC ATC ATC ATC ATT ATT ATT ATT ATT ATC  (0.005) ATC ATT ATT ATT ATC ATT ATT ATT ATT ATT ATC  (0.005) ATT ATC ATC ATC ATC ATC ATT ATC ATT ATT ATC  (0.004) ATC ATT ATT ATC ATC ATC ATT ATC ATT ATT ATC  (0.004) ATA ATC ATC ATT ATC ATT ATT ATT ATT ATT ATC  (0.004) ATT ATC ATT ATC ATC ATT ATT ATT ATT ATT ATC  (0.004) ATA ATC ATT ATT ATT ATT ATT ATT ATT ATT ATC  (0.003) ATT ATT ATT ATC ATC ATC ATT ATC ATT ATT ATC  (0.003) ATT ATT ATC ATT ATC ATT ATT ATT ATT ATT ATC  (0.003) ATA ATC ATC ATA ATA ATT ATT ATT ATT ATT ATC  (0.003) ATA ATC ATT ATC ATC ATT ATT ATT ATT ATT ATC  (0.003) ATC ATT ATC ATC ATC ATT ATT ATT ATT ATT ATC  (0.002) ATA ATT ATT ATT ATT ATT ATT ATT ATT ATT ATC  (0.002) ATC ATT ATC ATT ATT ATT ATT ATT ATT ATT ATC  (0.002) ATT ATC ATT ATC ATC ATC ATT ATC ATT ATT ATC  (0.002) ATA ATC ATT ATT ATC ATT ATT ATT ATT ATT ATC  (0.002) ATT ATT ATC ATC ATC ATT ATT ATT ATT ATT ATC  (0.002) ATA ATT ATT ATC ATC ATT ATT ATT ATT ATT ATC  (0.002) ATA ATC ATT ATA ATA ATT ATT ATT ATT ATT ATC  (0.001) ATA ATT ATT ATT ATC ATT ATT ATT ATT ATT ATC  (0.001) ATC ATT ATC ATT ATC ATT ATT ATT ATT ATT ATC  (0.001) ATA ATA ATT ATT ATT ATT ATT ATT ATT ATT ATC  (0.001) ATC ATT ATC ATC ATC ATC ATT ATC ATT ATT ATC  (0.001) ATT ATT ATC ATC ATC ATC ATT ATC ATT ATT ATC  (0.001)  (total  0.376)
  38       2  ATG (M) ATG (M) ATG (M) ATG (M) ATG (M) ATG (M) ATG (M) ATG (M) ATG (M) ATG (M) ATG (M) ATG (M) : ATG ATG ATG ATG ATG ATG ATG ATG ATG ATG ATG  (0.988) ATC ATG ATG ATG ATG ATG ATG ATG ATG ATG ATG  (0.002) GTG ATG ATG ATG ATG ATG ATG ATG ATG ATG ATG  (0.001) ATA ATG ATG ATG ATG ATG ATG ATG ATG ATG ATG  (0.001) ACG ATG ATG ATG ATG ATG ATG ATG ATG ATG ATG  (0.001) AAG ATG ATG ATG ATG ATG ATG ATG ATG ATG ATG  (0.001) ATT ATG ATG ATG ATG ATG ATG ATG ATG ATG ATG  (0.001)  (total  0.995)
  39       1  ATT (I) GTG (V) CTA (L) TTG (L) TTG (L) CTG (L) TTG (L) CTG (L) TTG (L) TTG (L) CTG (L) TTG (L) : TTG TTG TTG TTG TTG TTG CTG TTG TTG TTG TTG  (0.153) TTG TTG CTG TTG TTG TTG CTG TTG TTG TTG TTG  (0.093) TTG TTG TTG TTG TTA TTG CTG TTG TTG TTG TTG  (0.026) TTG TTG TTG TTG CTG TTG CTG TTG TTG TTG TTG  (0.023) TTG TTG TTG TTG TTG CTG CTG CTG TTG TTG TTG  (0.020) TTG CTG CTG TTG TTG TTG CTG TTG TTG TTG TTG  (0.019) TTG TTG CTG TTG TTA TTG CTG TTG TTG TTG TTG  (0.016) CTG CTG CTG TTG TTG TTG CTG TTG TTG TTG TTG  (0.015) TTA TTG TTG TTG TTG TTG CTG TTG TTG TTG TTG  (0.015) TTG TTG CTG TTG CTG TTG CTG TTG TTG TTG TTG  (0.014) CTG TTG TTG TTG TTG TTG CTG TTG TTG TTG TTG  (0.014) TTG TTG CTG TTG TTG CTG CTG CTG TTG TTG TTG  (0.012) TTA TTG TTG TTA TTA TTG CTG TTG TTG TTG TTG  (0.010) CTG CTG CTG CTG CTG CTG CTG CTG TTG TTG TTG  (0.009) TTA TTG CTG TTG TTG TTG CTG TTG TTG TTG TTG  (0.009) CTG TTG TTG CTG CTG CTG CTG CTG TTG TTG TTG  (0.009) CTG TTG CTG TTG TTG TTG CTG TTG TTG TTG TTG  (0.008) TTA TTG CTG TTA TTA TTG CTG TTG TTG TTG TTG  (0.006) CTG TTG CTG CTG CTG CTG CTG CTG TTG TTG TTG  (0.005) CTG CTG CTG CTG CTG TTG CTG TTG TTG TTG TTG  (0.005) TTG TTG GTG TTG TTG TTG CTG TTG TTG TTG TTG  (0.005) CTG TTG TTG CTG CTG TTG CTG TTG TTG TTG TTG  (0.004) CTG CTG CTG CTG TTG CTG CTG CTG TTG TTG TTG  (0.004) TTA TTG TTG TTA TTA TTA CTG TTA TTG TTG TTG  (0.004) CTG TTG TTG CTG TTG CTG CTG CTG TTG TTG TTG  (0.004) TTG CTG CTG TTG TTA TTG CTG TTG TTG TTG TTG  (0.003) TTG CTG CTG TTG CTG TTG CTG TTG TTG TTG TTG  (0.003) TTA TTG TTG TTA TTG TTG CTG TTG TTG TTG TTG  (0.003) CTG TTG CTG CTG CTG TTG CTG TTG TTG TTG TTG  (0.003) TTG CTG CTG TTG TTG CTG CTG CTG TTG TTG TTG  (0.003) TTA TTG CTG TTA TTA TTA CTG TTA TTG TTG TTG  (0.002) TTA TTA TTG TTG TTG TTG CTG TTG TTG TTG TTG  (0.002) CTG TTG CTG CTG TTG CTG CTG CTG TTG TTG TTG  (0.002) TTA TTG CTG TTA TTG TTG CTG TTG TTG TTG TTG  (0.002) TTA TTA TTG TTA TTA TTG CTG TTG TTG TTG TTG  (0.002) CTG CTG TTG TTG TTG TTG CTG TTG TTG TTG TTG  (0.001) TTA CTG CTG TTG TTG TTG CTG TTG TTG TTG TTG  (0.001) TTA CTG CTG TTA TTA TTG CTG TTG TTG TTG TTG  (0.001)  (total  0.529)
  40       1  CAC (H) ACT (T) TAC (Y) CGC (R) CGC (R) CGC (R) CGC (R) AGT (S) ATG (M) AGA (R) CGC (R) CAC (H) : AGC AGT AGT AGC AGC CGC CGC CGC CGC CGC CGC  (0.049) AGT AGT AGT AGC AGC CGC CGC CGC CGC CGC CGC  (0.048) AGC AGT AGT AGC AAC CGC CGC CGC CGC CGC CGC  (0.035) AGC AGC AGT AGC AGC CGC CGC CGC CGC CGC CGC  (0.035) AGT AGT AGT AGC AAC CGC CGC CGC CGC CGC CGC  (0.034) AGC AGT AGT AGC ATC CGC CGC CGC CGC CGC CGC  (0.025) AGC AGC AGT AGC AAC CGC CGC CGC CGC CGC CGC  (0.025) AGT AGT AGT AGC ATC CGC CGC CGC CGC CGC CGC  (0.025) AGC AGC AGT AGC ATC CGC CGC CGC CGC CGC CGC  (0.018) AGC AGC AGC AGC AGC CGC CGC CGC CGC CGC CGC  (0.012) AGC AGT AGT CGC CGC CGC CGC CGC CGC CGC CGC  (0.012) AGA AGA AGT AGG AGG CGC CGC CGC CGC CGC CGC  (0.009) AGC AGC AGC AGC AAC CGC CGC CGC CGC CGC CGC  (0.009) AGC AGC AGT CGC CGC CGC CGC CGC CGC CGC CGC  (0.009) AGG AGA AGT AGG AGG CGC CGC CGC CGC CGC CGC  (0.008) CGA AGA AGT CGC CGC CGC CGC CGC CGC CGC CGC  (0.008) CGC AGC AGT CGC CGC CGC CGC CGC CGC CGC CGC  (0.008) AGT AGT AGT CGC CGC CGC CGC CGC CGC CGC CGC  (0.007) AGA AGA AGT AGG ATG CGC CGC CGC CGC CGC CGC  (0.007) CGC AGT AGT CGC CGC CGC CGC CGC CGC CGC CGC  (0.007) AGG AGA AGT AGG ATG CGC CGC CGC CGC CGC CGC  (0.007) AGC AGC AGC AGC ATC CGC CGC CGC CGC CGC CGC  (0.006) AGA AGA AGT CGC CGC CGC CGC CGC CGC CGC CGC  (0.005) CGC AGA AGT CGC CGC CGC CGC CGC CGC CGC CGC  (0.005) AGA AGA AGT AGG AAG CGC CGC CGC CGC CGC CGC  (0.005) AGG AGA AGT CGG CGG CGC CGC CGC CGC CGC CGC  (0.005) AGG AGA AGT AGG AAG CGC CGC CGC CGC CGC CGC  (0.005) AGG AGG AGT AGG AGG CGC CGC CGC CGC CGC CGC  (0.004) AGG AGG AGT AGG ATG CGC CGC CGC CGC CGC CGC  (0.003) CGG AGA AGT CGC CGC CGC CGC CGC CGC CGC CGC  (0.003) AGC AGC AGC CGC CGC CGC CGC CGC CGC CGC CGC  (0.003) AAC AGT AGT AAC AAC CAC CGC CAC CAC CGC CGC  (0.003) CGC AGC AGC CGC CGC CGC CGC CGC CGC CGC CGC  (0.003) AGT AGC AGT AGC AGC CGC CGC CGC CGC CGC CGC  (0.003) CGT AGT AGT CGC CGC CGC CGC CGC CGC CGC CGC  (0.003) CGG AGA AGT CGG CGG CGC CGC CGC CGC CGC CGC  (0.003) CGG AGG AGT CGC CGC CGC CGC CGC CGC CGC CGC  (0.002) AGG AGG AGT CGG CGG CGC CGC CGC CGC CGC CGC  (0.002) AAT AGT AGT AAC AAC CAC CGC CAC CAC CGC CGC  (0.002) AAC AGC AGT AAC AAC CAC CGC CAC CAC CGC CGC  (0.002) AGG AGG AGT AGG AAG CGC CGC CGC CGC CGC CGC  (0.002) AGT AGC AGT AGC AAC CGC CGC CGC CGC CGC CGC  (0.002) CGG AGG AGT CGG CGG CGC CGC CGC CGC CGC CGC  (0.002) CGG AGA AGT CGG AGG CGC CGC CGC CGC CGC CGC  (0.002) CGA AGA AGT CGC CTC CGC CGC CGC CGC CGC CGC  (0.002) CGC AGC AGT CGC CTC CGC CGC CGC CGC CGC CGC  (0.002) AGT AGC AGT AGC ATC CGC CGC CGC CGC CGC CGC  (0.001) AGG AGT AGT AGG AGG CGC CGC CGC CGC CGC CGC  (0.001) CGC AGT AGT CGC CTC CGC CGC CGC CGC CGC CGC  (0.001) CGG AGG AGT CGG AGG CGC CGC CGC CGC CGC CGC  (0.001) CGA AGA AGT CGC CAC CGC CGC CGC CGC CGC CGC  (0.001) AGC AGA AGT AGC AGC CGC CGC CGC CGC CGC CGC  (0.001) CGC AGC AGT CGC CAC CGC CGC CGC CGC CGC CGC  (0.001) CGA AGA AGT CGG CGG CGC CGC CGC CGC CGC CGC  (0.001) AGG AGT AGT AGG ATG CGC CGC CGC CGC CGC CGC  (0.001) CGC AGT AGT CGC CAC CGC CGC CGC CGC CGC CGC  (0.001) CGC AGC AGT CGC CGG CGC CGC CGC CGC CGC CGC  (0.001)  (total  0.492)
  41       1  CAC (H) GAC (D) GAC (D) CAC (H) CAC (H) CAC (H) CAC (H) GAT (D) CAC (H) GAC (D) CAC (H) CAG (Q) : CAC GAC GAC CAC CAC CAC CAC CAC CAC CAC CAC  (0.195) GAC GAC GAC CAC CAC CAC CAC CAC CAC CAC CAC  (0.169) CAC GAC GAT CAC CAC CAC CAC CAC CAC CAC CAC  (0.074) GAC GAC GAT CAC CAC CAC CAC CAC CAC CAC CAC  (0.064) GAT GAC GAC CAC CAC CAC CAC CAC CAC CAC CAC  (0.034) GAC GAT GAT CAC CAC CAC CAC CAC CAC CAC CAC  (0.031) CAC GAT GAT CAC CAC CAC CAC CAC CAC CAC CAC  (0.024) CAC CAC GAC CAC CAC CAC CAC CAC CAC CAC CAC  (0.023) GAC GAT GAC CAC CAC CAC CAC CAC CAC CAC CAC  (0.021) CAT GAC GAC CAC CAC CAC CAC CAC CAC CAC CAC  (0.014) GAT GAT GAT CAC CAC CAC CAC CAC CAC CAC CAC  (0.014) GAC GAC GAC GAC GAC CAC CAC CAC CAC CAC CAC  (0.013) GAT GAC GAT CAC CAC CAC CAC CAC CAC CAC CAC  (0.013) AAC GAC GAC CAC CAC CAC CAC CAC CAC CAC CAC  (0.012) GAT GAT GAC CAC CAC CAC CAC CAC CAC CAC CAC  (0.010) TAC GAC GAC CAC CAC CAC CAC CAC CAC CAC CAC  (0.010) CAT GAT GAT CAC CAC CAC CAC CAC CAC CAC CAC  (0.007) CAC GAC GAC CAC CAT CAC CAC CAC CAC CAC CAC  (0.006) CAT GAC GAT CAC CAC CAC CAC CAC CAC CAC CAC  (0.006) GAC GAC GAC CAC CAT CAC CAC CAC CAC CAC CAC  (0.005) GAC GAC GAT GAC GAC CAC CAC CAC CAC CAC CAC  (0.005) AAC GAC GAT CAC CAC CAC CAC CAC CAC CAC CAC  (0.005) CAT GAT GAC CAC CAC CAC CAC CAC CAC CAC CAC  (0.005) GAT GAC GAC GAC GAC CAC CAC CAC CAC CAC CAC  (0.004) TAC GAC GAT CAC CAC CAC CAC CAC CAC CAC CAC  (0.004) CAC GAC GAC CAC CAC CAC CAC CAC CAT CAC CAC  (0.004) GAC GAC GAC CAC CAC CAC CAC CAC CAT CAC CAC  (0.003) CAC GAC GAC CAT CAC CAC CAC CAC CAC CAC CAC  (0.003) CAT GAC GAC CAT CAC CAC CAC CAC CAC CAC CAC  (0.002) GAC GAT GAT GAC GAC CAC CAC CAC CAC CAC CAC  (0.002) CAC GAC GAT CAC CAT CAC CAC CAC CAC CAC CAC  (0.002) GAC GAC GAT CAC CAT CAC CAC CAC CAC CAC CAC  (0.002) CAT GAC GAC CAT CAT CAC CAC CAC CAC CAC CAC  (0.002) GAT GAC GAC CAT CAC CAC CAC CAC CAC CAC CAC  (0.002) GAT GAT GAT GAC GAC CAC CAC CAC CAC CAC CAC  (0.002) AAC GAT GAT CAC CAC CAC CAC CAC CAC CAC CAC  (0.002) GAC GAT GAC GAC GAC CAC CAC CAC CAC CAC CAC  (0.002) AAC AAC GAC CAC CAC CAC CAC CAC CAC CAC CAC  (0.002) GAT GAC GAT GAC GAC CAC CAC CAC CAC CAC CAC  (0.002) AAT GAC GAC CAC CAC CAC CAC CAC CAC CAC CAC  (0.002) GAT GAC GAC CAT CAT CAC CAC CAC CAC CAC CAC  (0.001) CAC GAC GAT CAC CAC CAC CAC CAC CAT CAC CAC  (0.001) TAC GAT GAT CAC CAC CAC CAC CAC CAC CAC CAC  (0.001) GAC GAC GAT CAC CAC CAC CAC CAC CAT CAC CAC  (0.001) CAT GAT GAT CAT CAC CAC CAC CAC CAC CAC CAC  (0.001) GAT GAT GAC GAC GAC CAC CAC CAC CAC CAC CAC  (0.001) CAC GAC GAT CAT CAC CAC CAC CAC CAC CAC CAC  (0.001) TAC TAC GAC CAC CAC CAC CAC CAC CAC CAC CAC  (0.001) GAC GAT GAT CAC CAT CAC CAC CAC CAC CAC CAC  (0.001)  (total  0.812)
  42       1  CAG (Q) CAG (Q) CAG (Q) CAG (Q) CAG (Q) CAG (Q) CAG (Q) CAG (Q) CAG (Q) CAA (Q) CAG (Q) CAG (Q) : CAG CAG CAG CAG CAG CAG CAG CAG CAG CAG CAG  (0.408) CAG CAA CAG CAG CAG CAG CAG CAG CAG CAG CAG  (0.173) CAA CAA CAG CAG CAG CAG CAG CAG CAG CAG CAG  (0.171) CAG CAA CAA CAG CAG CAG CAG CAG CAG CAG CAG  (0.041) CAA CAA CAA CAG CAG CAG CAG CAG CAG CAG CAG  (0.041) CAA CAA CAG CAA CAG CAG CAG CAG CAG CAG CAG  (0.025) CAA CAG CAG CAG CAG CAG CAG CAG CAG CAG CAG  (0.023) CAA CAA CAG CAA CAA CAG CAG CAG CAG CAG CAG  (0.017) CAG CAG CAG CAG CAA CAG CAG CAG CAG CAG CAG  (0.009) CAA CAA CAA CAA CAG CAG CAG CAG CAG CAG CAG  (0.006) CAA CAA CAG CAA CAG CAA CAG CAA CAG CAG CAG  (0.006) CAA CAA CAA CAA CAA CAG CAG CAG CAG CAG CAG  (0.004) CAG CAG CAG CAA CAG CAG CAG CAG CAG CAG CAG  (0.004) CAG CAA CAG CAG CAA CAG CAG CAG CAG CAG CAG  (0.004) CAA CAG CAG CAA CAG CAG CAG CAG CAG CAG CAG  (0.003) CAG CAG CAG CAG CAG CAA CAG CAA CAG CAG CAG  (0.003) CAG CAG CAA CAG CAG CAG CAG CAG CAG CAG CAG  (0.003) CAA CAG CAG CAA CAA CAG CAG CAG CAG CAG CAG  (0.002) CAG CAA CAG CAA CAG CAG CAG CAG CAG CAG CAG  (0.002) CAA CAA CAA CAA CAG CAA CAG CAA CAG CAG CAG  (0.001) CAG CAA CAG CAG CAG CAA CAG CAA CAG CAG CAG  (0.001) CAG CAA CAA CAG CAA CAG CAG CAG CAG CAG CAG  (0.001)  (total  0.949)
  43       1  CAG (Q) GCG (A) CAA (Q) CAG (Q) CAG (Q) CAG (Q) CAG (Q) GCA (A) CAG (Q) CAG (Q) CAG (Q) CAA (Q) : CAG CAG GCG CAG CAG CAG CAG CAG CAG CAG CAG  (0.382) CAG CAG GCA CAG CAG CAG CAG CAG CAG CAG CAG  (0.062) CAG CAG GCG CAG CAA CAG CAG CAG CAG CAG CAG  (0.053) CAG CAG GCG CAG CAG CAG CAG CAG CAA CAG CAG  (0.040) CAA CAG GCG CAG CAG CAG CAG CAG CAG CAG CAG  (0.022) CAG GAG GCG CAG CAG CAG CAG CAG CAG CAG CAG  (0.020) CAG CAG GAG CAG CAG CAG CAG CAG CAG CAG CAG  (0.019) CAG CAG GCG CAA CAA CAA CAG CAA CAA CAG CAG  (0.018) GAG GAG GCG CAG CAG CAG CAG CAG CAG CAG CAG  (0.017) CAA CAG GCG CAA CAA CAA CAG CAA CAA CAG CAG  (0.015) CAA CAG GCG CAA CAA CAG CAG CAG CAG CAG CAG  (0.014) CAG CAG GCA CAG CAA CAG CAG CAG CAG CAG CAG  (0.009) CAG CAG GCA CAG CAG CAG CAG CAG CAA CAG CAG  (0.006) CCG CCG GCG CAG CAG CAG CAG CAG CAG CAG CAG  (0.005) GAG GAG GCA CAG CAG CAG CAG CAG CAG CAG CAG  (0.004) CAA CAG GCA CAG CAG CAG CAG CAG CAG CAG CAG  (0.004) CAA CAA GCA CAG CAG CAG CAG CAG CAG CAG CAG  (0.003) CAA CAG GCG CAA CAG CAA CAG CAA CAA CAG CAG  (0.003) GAA GAG GCG CAG CAG CAG CAG CAG CAG CAG CAG  (0.003) CAG CAG GCA CAA CAA CAA CAG CAA CAA CAG CAG  (0.003) CAG GAG GCG CAG CAA CAG CAG CAG CAG CAG CAG  (0.003) CAG CAG GAG CAG CAA CAG CAG CAG CAG CAG CAG  (0.003) CAA CAG GCA CAA CAA CAA CAG CAA CAA CAG CAG  (0.002) CAA CAA GCA CAA CAA CAA CAG CAA CAA CAG CAG  (0.002) CAA CAG GCA CAA CAA CAG CAG CAG CAG CAG CAG  (0.002) GAG GAG GCG CAG CAA CAG CAG CAG CAG CAG CAG  (0.002) CAA CAA GCA CAA CAA CAG CAG CAG CAG CAG CAG  (0.002) CAA CAA GCG CAG CAG CAG CAG CAG CAG CAG CAG  (0.002) CAG GAG GCG CAG CAG CAG CAG CAG CAA CAG CAG  (0.002) CAG CAG GAG CAG CAG CAG CAG CAG CAA CAG CAG  (0.002) GAG GAG GCG CAG CAG CAG CAG CAG CAA CAG CAG  (0.002) CAA CAA GCG CAA CAA CAA CAG CAA CAA CAG CAG  (0.002) CAA CAA GCG CAA CAA CAG CAG CAG CAG CAG CAG  (0.001) AAG GAG GCG CAG CAG CAG CAG CAG CAG CAG CAG  (0.001) CAG GAG GCG CAA CAA CAA CAG CAA CAA CAG CAG  (0.001)  (total  0.732)
  44       1  CCA (P) GGC (G) GAG (E) ACT (T) ACT (T) ACC (T) TCT (S) GGC (G) GAA (E) GGC (G) ACC (T) ACT (T) : GGG GGC GGC GAG GAG ACG ACC ACG ACT ACT ACT  (0.008) GGC GGC GGC GCC GAG ACC ACC ACC ACT ACT ACT  (0.006) GAG GGC GGC GAG GAG ACG ACC ACG ACT ACT ACT  (0.005) GGC GGC GGC GAG GAG ACG ACC ACG ACT ACT ACT  (0.005) GCC GGC GGC GCC GAG ACC ACC ACC ACT ACT ACT  (0.005) GAC GGC GGC GAC GAG ACC ACC ACC ACT ACT ACT  (0.005) GGC GGC GGC GGC GAG ACC ACC ACC ACT ACT ACT  (0.005) GGC GGC GGC GAC GAG ACC ACC ACC ACT ACT ACT  (0.005) GAC GGC GGC GAC GAA ACC ACC ACC ACT ACT ACT  (0.004) GCC GGC GGC GCG GAG ACT ACC ACT ACT ACT ACT  (0.004) GGG GGC GGC GAG GAG ACT ACC ACT ACT ACT ACT  (0.004) GCC GGC GGC GCG GAG ACC ACC ACC ACT ACT ACT  (0.004) GGG GGC GGC GAG GAG ACC ACC ACC ACT ACT ACT  (0.004) GCC GGC GGC GCG GAG ACG ACC ACG ACT ACT ACT  (0.004) GGG GGC GGC GAG GAA ACG ACC ACG ACT ACT ACT  (0.004) GAG GGC GGC GAG GAG ACT ACC ACT ACT ACT ACT  (0.003) GCG GGC GGC GCG GAG ACT ACC ACT ACT ACT ACT  (0.003) GAG GGC GGC GAG GAG ACC ACC ACC ACT ACT ACT  (0.003) GCG GGC GGC GCG GAG ACC ACC ACC ACT ACT ACT  (0.003) GCG GGC GGC GCG GAG ACG ACC ACG ACT ACT ACT  (0.003) GAG GGC GGC GAG GAA ACG ACC ACG ACT ACT ACT  (0.003) GAC GGC GGC GAG GAG ACG ACC ACG ACT ACT ACT  (0.002) GAC GGC GGC GAC GAG ACT ACC ACT ACT ACT ACT  (0.002) GGA GGC GGC GAG GAG ACG ACC ACG ACT ACT ACT  (0.002) GAA GGC GGC GAG GAG ACG ACC ACG ACT ACT ACT  (0.002) GGT GGC GGC GAG GAG ACG ACC ACG ACT ACT ACT  (0.001) GAG GGG GGC GAG GAG ACG ACC ACG ACT ACT ACT  (0.001) GAT GGC GGC GAC GAG ACC ACC ACC ACT ACT ACT  (0.001) GGA GGC GGC GAG GAG ACT ACC ACT ACT ACT ACT  (0.001) GCG GGC GGC GCG GAA ACT ACC ACT ACT ACT ACT  (0.001) GGA GGC GGC GAG GAG ACC ACC ACC ACT ACT ACT  (0.001) GGG GGG GGC GAG GAG ACG ACC ACG ACT ACT ACT  (0.001) GCT GGC GGC GCG GAG ACT ACC ACT ACT ACT ACT  (0.001)  (total  0.106)
  45       1  CCC (P) AGT (S) GAT (D) ACC (T) ACC (T) GAG (E) AAC (N) AGC (S) GAG (E) GCA (A) GAG (E) GAA (E) : GGG GGC AGC GAG GAG GAG GAG GAG GAG AAC ACC  (0.006) GAC GGC AGC GAC GAC GAC GAG GAC GAC AAC ACC  (0.005) GAC GAC AGC GAC GAC GAC GAG GAC GAC AAC ACC  (0.005) GGC GGC AGC GAC GAC GAC GAG GAC GAC AAC ACC  (0.005) GAG GGC AGC GAG GAG GAG GAG GAG GAG AAC ACC  (0.004) GGC GGC AGC GAG GAG GAG GAG GAG GAG AAC ACC  (0.004) GGG GGC AGC GAG GAG GAG GAG GAG GAA AAC ACC  (0.003) GAG GGA AGC GAG GAG GAG GAG GAG GAG AAC ACC  (0.003) GAG GGG AGC GAG GAG GAG GAG GAG GAG AAC ACC  (0.003) GGG GGA AGC GAG GAG GAG GAG GAG GAG AAC ACC  (0.003) GGG GGG AGC GAG GAG GAG GAG GAG GAG AAC ACC  (0.002) GAG GGC AGC GAG GAG GAG GAG GAG GAA AAC ACC  (0.002) GGC GGC AGC GAG GAG GAG GAG GAG GAA AAC ACC  (0.002) GGA GGA AGC GAG GAG GAG GAG GAG GAG AAC ACC  (0.002) GAC GGC AGC GAC GAT GAC GAG GAC GAC AAC ACC  (0.002) GAA GGA AGC GAG GAG GAG GAG GAG GAG AAC ACC  (0.002) GGG GGT AGT GAG GAG GAG GAG GAG GAG AAC ACC  (0.002) GAC GAC AGC GAC GAT GAC GAG GAC GAC AAC ACC  (0.002) GGC GGC AGC GAC GAT GAC GAG GAC GAC AAC ACC  (0.002) GCG GCC AGC GAG GAG GAG GAG GAG GAG AAC ACC  (0.002) GGG GGC AGC GAG GAG GAA GAG GAA GAA AAC ACC  (0.002) GAG GGG AGT GAG GAG GAG GAG GAG GAG AAC ACC  (0.002) GAC GGC AGC GAG GAG GAG GAG GAG GAG AAC ACC  (0.002) GAC GCC AGC GAC GAC GAC GAG GAC GAC AAC ACC  (0.002) GAG GGA AGC GAG GAG GAG GAG GAG GAA AAC ACC  (0.002) GAG GGG AGC GAG GAG GAG GAG GAG GAA AAC ACC  (0.002) GAC GAC AGC GAG GAG GAG GAG GAG GAG AAC ACC  (0.002) GAT GAC AGC GAC GAC GAC GAG GAC GAC AAC ACC  (0.002) GGG GGA AGC GAG GAG GAG GAG GAG GAA AAC ACC  (0.001) GGA GGC AGC GAG GAG GAG GAG GAG GAG AAC ACC  (0.001) GAC GGC AGT GAC GAC GAC GAG GAC GAC AAC ACC  (0.001) GCG GCA AGC GAG GAG GAG GAG GAG GAG AAC ACC  (0.001) GGA GGA AGT GAG GAG GAG GAG GAG GAG AAC ACC  (0.001) GAA GGA AGT GAG GAG GAG GAG GAG GAG AAC ACC  (0.001) GGG GGC AGC GAG GAA GAG GAG GAG GAG AAC ACC  (0.001) GAC GGC AGC GAT GAT GAC GAG GAC GAC AAC ACC  (0.001) GAG GGC AGC GAG GAG GAA GAG GAA GAA AAC ACC  (0.001) GGG GGG AGC GAG GAG GAG GAG GAG GAA AAC ACC  (0.001) GCC GCC AGC GAC GAC GAC GAG GAC GAC AAC ACC  (0.001) GGC GGC AGT GAC GAC GAC GAG GAC GAC AAC ACC  (0.001) GCC GCC AGC GAG GAG GAG GAG GAG GAG AAC ACC  (0.001) GAA GGC AGC GAG GAG GAG GAG GAG GAG AAC ACC  (0.001) GAA GAA AGC GAG GAG GAG GAG GAG GAG AAC ACC  (0.001) GGA GGA AGC GAG GAG GAG GAG GAG GAA AAC ACC  (0.001) GAC GAC AGC GAT GAT GAC GAG GAC GAC AAC ACC  (0.001) AAC AGC AGC GAC GAC GAC GAG GAC GAC AAC ACC  (0.001) AGC AGC AGC GAC GAC GAC GAG GAC GAC AAC ACC  (0.001) GAA GGA AGC GAG GAG GAG GAG GAG GAA AAC ACC  (0.001) GAT GGC AGC GAC GAC GAC GAG GAC GAC AAC ACC  (0.001) GGG GGT AGT GAG GAG GAG GAG GAG GAA AAC ACC  (0.001) GCG GCC AGC GAG GAG GAG GAG GAG GAA AAC ACC  (0.001) GGC GGC AGT GAG GAG GAG GAG GAG GAG AAC ACC  (0.001) GGT GGT AGT GAG GAG GAG GAG GAG GAG AAC ACC  (0.001) GGA GGA AGC GAA GAA GAA GAG GAA GAA AAC ACC  (0.001) GAG GGG AGT GAG GAG GAG GAG GAG GAA AAC ACC  (0.001) GAA GGA AGC GAA GAA GAA GAG GAA GAA AAC ACC  (0.001)  (total  0.108)
  46       1  CCC (P) CTG (L) GTG (V) GCT (A) GCT (A) GCA (A) GCT (A) CTG (L) GTT (V) ATA (I) GCA (A) GCA (A) : ATG ATG CTG GTG GTG GCA GCA GCA GCA GCT GCT  (0.001) ATG ATG CTG GTG GTG GCG GCA GCG GCT GCT GCT  (0.001) ATG ATG CTG GTG GTG GCG GCA GCG GCG GCT GCT  (0.001) ATG ATG CTG GTG GTG GCT GCA GCT GCT GCT GCT  (0.001) CTG CTG CTG GTG GTG GCA GCA GCA GCA GCT GCT  (0.001) GTC GTG CTG GTC GTC GCC GCA GCC GCT GCT GCT  (0.001)  (total  0.005)
  47       1  CCC (P) GTT (V) AAA (K) GAG (E) GAG (E) AAC (N) GAT (D) CAG (Q) GTC (V) CGG (R) ACC (T) GAA (E) : CAG CAG CAG GAG GAG GAG AAC GAG GAG GAG GAG  (0.019) GAG GAG GAG GAG GAG GAG AAC GAG GAG GAG GAG  (0.015) GAG CAG CAG GAG GAG GAG AAC GAG GAG GAG GAG  (0.013) CAG CAG CAG AAG AAG AAG AAC AAG GAG GAG GAG  (0.006) CAG CAG CAG GAG GAA GAG AAC GAG GAG GAG GAG  (0.005) AAG CAG CAG AAG AAG AAG AAC AAG GAG GAG GAG  (0.005) CAG CAG CAG GAG GAG GAG AAC GAG GAA GAG GAG  (0.004) GAA GAG GAG GAG GAG GAG AAC GAG GAG GAG GAG  (0.004) GAG GAG GAG GAG GAA GAG AAC GAG GAG GAG GAG  (0.004) GAG GAG GAG GAG GAG GAG AAC GAG GAA GAG GAG  (0.003) GAG GAG GAG GAG GAG GAC AAC GAC GAT GAT GAG  (0.003) GAG CAG CAG GAG GAA GAG AAC GAG GAG GAG GAG  (0.003) GAG CAG CAG GAG GAG GAG AAC GAG GAA GAG GAG  (0.003) GAG CAG CAG GAG GAG GAC AAC GAC GAT GAT GAG  (0.003) GAA CAG CAG GAG GAG GAG AAC GAG GAG GAG GAG  (0.002) AAG CAG CAG AAG AAG AAG AAC GAG GAG GAG GAG  (0.002) GAA GAG GAG GAA GAA GAG AAC GAG GAG GAG GAG  (0.002) GAC GAG GAG GAC GAC GAC AAC GAC GAT GAT GAG  (0.002) GAC GAG GAG GAC GAC GAC AAC GAC GAC GAT GAG  (0.001) GAA GAG GAG GAA GAG GAG AAC GAG GAG GAG GAG  (0.001) CAA CAG CAG GAG GAG GAG AAC GAG GAG GAG GAG  (0.001) AAG CAG CAG AAG AAA AAG AAC AAG GAG GAG GAG  (0.001) GAG GAG GAA GAG GAG GAG AAC GAG GAG GAG GAG  (0.001) GAA GAG GAG GAG GAA GAG AAC GAG GAG GAG GAG  (0.001) AAG CAG CAG AAG AAG AAC AAC AAC GAC GAT GAG  (0.001)  (total  0.106)
  48       1  CCG (P) AGA (R) CTG (L) CAA (Q) CAA (Q) CAG (Q) CAA (Q) AGG (R) CTG (L) AGA (R) CAA (Q) CAA (Q) : CGA AGA AGA CAA CTG CAA CAA CAA CAA CAA CAA  (0.022) AGG AGA AGA CAG CTG CAG CAG CAG CAA CAA CAA  (0.018) AGA AGA AGA CAA CTG CAA CAA CAA CAA CAA CAA  (0.016) AGG AGA AGA CAG CTG CAA CAA CAA CAA CAA CAA  (0.016) CAA AGA AGA CAA CTG CAA CAA CAA CAA CAA CAA  (0.014) CGG AGA AGA CAG CTG CAG CAG CAG CAA CAA CAA  (0.014) CGA AGA AGA CAA CTA CAA CAA CAA CAA CAA CAA  (0.014) AGG AGA AGA CGG CTG CAG CAG CAG CAA CAA CAA  (0.013) CGG AGA AGA CAG CTG CAA CAA CAA CAA CAA CAA  (0.013) AGA AGA AGA CAG CTG CAG CAG CAG CAA CAA CAA  (0.011) AGA AGA AGA CAA CTA CAA CAA CAA CAA CAA CAA  (0.010) CAG AGA AGA CAG CTG CAG CAG CAG CAA CAA CAA  (0.010) AGA AGA AGA CAG CTG CAA CAA CAA CAA CAA CAA  (0.010) CAA AGA AGA CAA CTA CAA CAA CAA CAA CAA CAA  (0.009) CAG AGA AGA CAG CTG CAA CAA CAA CAA CAA CAA  (0.009) AAG AGA AGA CAG CTG CAG CAG CAG CAA CAA CAA  (0.009) CGA AGA AGA CGA CTG CAA CAA CAA CAA CAA CAA  (0.009) CGA AGA AGA CGA CTA CAA CAA CAA CAA CAA CAA  (0.008) AGG AGA AGA CGG CTG CAA CAA CAA CAA CAA CAA  (0.008) AAG AGA AGA CAG CTG CAA CAA CAA CAA CAA CAA  (0.008) CGG AGA AGA CGG CTG CAG CAG CAG CAA CAA CAA  (0.007) AAA AGA AGA CAA CTG CAA CAA CAA CAA CAA CAA  (0.006) AAA AGA AGA CAG CTG CAG CAG CAG CAA CAA CAA  (0.005) CGG AGG AGG CAG CTG CAG CAG CAG CAA CAA CAA  (0.005) CAA AGA AGA CAG CTG CAG CAG CAG CAA CAA CAA  (0.005) AAA AGA AGA CAG CTG CAA CAA CAA CAA CAA CAA  (0.005) CGG AGG AGG CAG CTG CAA CAA CAA CAA CAA CAA  (0.004) CGG AGA AGA CTG CTG CAG CAG CAG CAA CAA CAA  (0.004) CAA AGA AGA CAA CTG CAA CAG CAA CAA CAA CAA  (0.004) AGG AGG AGG CAG CTG CAG CAG CAG CAA CAA CAA  (0.004) AAA AGA AGA CAA CTA CAA CAA CAA CAA CAA CAA  (0.004) CAG AGG AGG CAG CTG CAG CAG CAG CAA CAA CAA  (0.004) AGG AGG AGG CAG CTG CAA CAA CAA CAA CAA CAA  (0.004) CAG AGG AGG CAG CTG CAA CAA CAA CAA CAA CAA  (0.003) AGG AGG AGG CGG CTG CAG CAG CAG CAA CAA CAA  (0.003) CAG AGA AGA CAG CTG CAG CAA CAG CAA CAA CAA  (0.003) CAG AGA AGA CAG CTG CAA CAG CAA CAA CAA CAA  (0.003) CGG AGG AGG CGG CTG CAG CAG CAG CAA CAA CAA  (0.002) AAG AGA AGA CAG CTG CAG CAA CAG CAA CAA CAA  (0.002) CGA AGA AGG CAA CTG CAA CAA CAA CAA CAA CAA  (0.002) AAG AGA AGA CAG CTG CAA CAG CAA CAA CAA CAA  (0.002) CTA AGA AGA CTA CTG CAA CAA CAA CAA CAA CAA  (0.002) CTA AGA AGA CTA CTA CAA CAA CAA CAA CAA CAA  (0.002) ATG AGA AGA CTG CTG CAG CAG CAG CAA CAA CAA  (0.002) AAG AGG AGG CAG CTG CAG CAG CAG CAA CAA CAA  (0.002) AGG AGA AGG CAG CTG CAG CAG CAG CAA CAA CAA  (0.002) AGG AGG AGG CGG CTG CAA CAA CAA CAA CAA CAA  (0.002) AGA AGA AGG CAA CTG CAA CAA CAA CAA CAA CAA  (0.002) AAG AGG AGG CAG CTG CAA CAA CAA CAA CAA CAA  (0.002) AGG AGA AGG CAG CTG CAA CAA CAA CAA CAA CAA  (0.002) CTG AGA AGA CTG CTG CAG CAG CAG CAA CAA CAA  (0.002) CAA AGA AGG CAA CTG CAA CAA CAA CAA CAA CAA  (0.002) CGG AGA AGG CAG CTG CAG CAG CAG CAA CAA CAA  (0.002) CGG AGG AGG CTG CTG CAG CAG CAG CAA CAA CAA  (0.002) CGA AGA AGG CAA CTA CAA CAA CAA CAA CAA CAA  (0.001) AGG AGA AGG CGG CTG CAG CAG CAG CAA CAA CAA  (0.001) CGG AGG AGA CAG CTG CAG CAG CAG CAA CAA CAA  (0.001) ATG AGA AGA CTG CTG CAA CAA CAA CAA CAA CAA  (0.001) ATA AGA AGA CTA CTG CAA CAA CAA CAA CAA CAA  (0.001) CGG AGA AGG CAG CTG CAA CAA CAA CAA CAA CAA  (0.001) ATA AGA AGA CTA CTA CAA CAA CAA CAA CAA CAA  (0.001) CGG AGG AGA CAG CTG CAA CAA CAA CAA CAA CAA  (0.001) AGA AGA AGG CAG CTG CAG CAG CAG CAA CAA CAA  (0.001) AGG AGG AGA CAG CTG CAG CAG CAG CAA CAA CAA  (0.001) CTG AGA AGA CTG CTG CAA CAA CAA CAA CAA CAA  (0.001) CAG AGG AGA CAG CTG CAG CAG CAG CAA CAA CAA  (0.001) AGA AGA AGG CAA CTA CAA CAA CAA CAA CAA CAA  (0.001) CAG AGA AGG CAG CTG CAG CAG CAG CAA CAA CAA  (0.001) CAG AGG AGG CAG CTG CAG CAA CAG CAA CAA CAA  (0.001) AGA AGA AGG CAG CTG CAA CAA CAA CAA CAA CAA  (0.001) AGG AGG AGA CAG CTG CAA CAA CAA CAA CAA CAA  (0.001) CAG AGG AGG CAG CTG CAA CAG CAA CAA CAA CAA  (0.001) CAA AGA AGG CAA CTA CAA CAA CAA CAA CAA CAA  (0.001)  (total  0.369)
  49       1  CCG (P) GAC (D) GAT (D) GAT (D) GAT (D) GAT (D) GAT (D) GAC (D) GAT (D) GAT (D) GAT (D) GAC (D) : GAT GAT GAC GAT GAT GAT GAT GAT GAT GAT GAT  (0.031) GAC GAC GAC GAC GAC GAC GAT GAC GAC GAT GAT  (0.026) GAC GAC GAC GAT GAT GAT GAT GAT GAT GAT GAT  (0.026) GAC GAT GAC GAC GAC GAC GAT GAC GAC GAT GAT  (0.023) GAC GAT GAC GAT GAT GAT GAT GAT GAT GAT GAT  (0.022) GAC GAC GAC GAC GAC GAC GAT GAC GAT GAT GAT  (0.019) GAC GAC GAC GAC GAC GAT GAT GAT GAT GAT GAT  (0.019) GAC GAT GAC GAC GAC GAC GAT GAC GAT GAT GAT  (0.017) GAC GAT GAC GAC GAC GAT GAT GAT GAT GAT GAT  (0.017) GAT GAC GAC GAT GAT GAT GAT GAT GAT GAT GAT  (0.016) GAT GAT GAC GAC GAC GAC GAT GAC GAC GAT GAT  (0.016) GAT GAT GAT GAT GAT GAT GAT GAT GAT GAT GAT  (0.016) GAT GAT GAC GAT GAC GAT GAT GAT GAT GAT GAT  (0.013) GAT GAT GAC GAT GAT GAC GAT GAC GAC GAT GAT  (0.012) GAC GAT GAT GAC GAC GAC GAT GAC GAC GAT GAT  (0.011) GAC GAT GAT GAT GAT GAT GAT GAT GAT GAT GAT  (0.011) GAC GAT GAT GAC GAC GAC GAT GAC GAT GAT GAT  (0.008) GAC GAT GAT GAC GAC GAT GAT GAT GAT GAT GAT  (0.008) GAT GAC GAC GAC GAC GAC GAT GAC GAC GAT GAT  (0.008) GAT GAT GAT GAC GAC GAC GAT GAC GAC GAT GAT  (0.008) GAT GAC GAC GAT GAC GAT GAT GAT GAT GAT GAT  (0.007) GAT GAT GAT GAT GAC GAT GAT GAT GAT GAT GAT  (0.007) GAT GAC GAC GAT GAT GAC GAT GAC GAC GAT GAT  (0.006) GAT GAT GAT GAT GAT GAC GAT GAC GAC GAT GAT  (0.006) GAC GAC GAT GAC GAC GAC GAT GAC GAC GAT GAT  (0.003) GAC GAC GAT GAT GAT GAT GAT GAT GAT GAT GAT  (0.003) GAC GAC GAT GAC GAC GAC GAT GAC GAT GAT GAT  (0.003) GAC GAC GAT GAC GAC GAT GAT GAT GAT GAT GAT  (0.002) GAT GAC GAT GAT GAT GAT GAT GAT GAT GAT GAT  (0.002) GAT GAC GAT GAC GAC GAC GAT GAC GAC GAT GAT  (0.001) GAT GAC GAT GAT GAC GAT GAT GAT GAT GAT GAT  (0.001)  (total  0.369)
  50       1  CCG (P) GCG (A) ACA (T) GCT (A) GCT (A) GCT (A) GCT (A) GCT (A) GCG (A) GCG (A) GCT (A) GCA (A) : GCG GCG GCG GCG GCG GCT GCT GCT GCT GCT GCT  (0.013) GCG GCG GCG GCG GCG GCG GCT GCG GCT GCT GCT  (0.007) GCG GCG GCG GCG GCG GCG GCT GCG GCG GCT GCT  (0.006) GCG GCG GCG GCT GCT GCT GCT GCT GCT GCT GCT  (0.006) GCC GCG GCG GCC GCC GCT GCT GCT GCT GCT GCT  (0.005) GCT GCG GCG GCT GCT GCT GCT GCT GCT GCT GCT  (0.004) GCT GCG GCG GCT GCG GCT GCT GCT GCT GCT GCT  (0.004) GCC GCG GCG GCT GCT GCT GCT GCT GCT GCT GCT  (0.004) GCC GCG GCG GCT GCG GCT GCT GCT GCT GCT GCT  (0.004) GCC GCG GCG GCG GCG GCT GCT GCT GCT GCT GCT  (0.004) GCT GCG GCG GCT GCC GCT GCT GCT GCT GCT GCT  (0.003) GCG GCG GCT GCG GCG GCT GCT GCT GCT GCT GCT  (0.003) GCA GCG GCG GCG GCG GCT GCT GCT GCT GCT GCT  (0.003) GCA GCG GCG GCA GCA GCA GCT GCA GCA GCT GCT  (0.002) GCA GCG GCG GCA GCA GCT GCT GCT GCT GCT GCT  (0.002) GCA GCG GCG GCT GCT GCT GCT GCT GCT GCT GCT  (0.002) GCG GCG GCC GCG GCG GCT GCT GCT GCT GCT GCT  (0.002) GCT GCG GCG GCG GCG GCT GCT GCT GCT GCT GCT  (0.002) GCT GCT GCT GCT GCT GCT GCT GCT GCT GCT GCT  (0.002) GCT GCT GCT GCT GCG GCT GCT GCT GCT GCT GCT  (0.001) GCG GCG GCT GCG GCG GCG GCT GCG GCT GCT GCT  (0.001) GCG GCG GCT GCG GCG GCG GCT GCG GCG GCT GCT  (0.001) GCG GCG GCA GCG GCG GCT GCT GCT GCT GCT GCT  (0.001) GCG GCG GCT GCT GCT GCT GCT GCT GCT GCT GCT  (0.001) GCT GCT GCT GCT GCC GCT GCT GCT GCT GCT GCT  (0.001) GCC GCG GCT GCC GCC GCT GCT GCT GCT GCT GCT  (0.001)  (total  0.086)
  51       1  CCT (P) CGC (R) CGC (R) CGC (R) CGC (R) CGC (R) CGC (R) CGC (R) CGC (R) CGT (R) CGC (R) CGC (R) : CGC CGC CGC CGC CGC CGC CGC CGC CGC CGC CGC  (0.520) CGT CGT CGC CGC CGC CGC CGC CGC CGC CGC CGC  (0.157) CGC CGT CGC CGC CGC CGC CGC CGC CGC CGC CGC  (0.148) CGT CGT CGT CGC CGC CGC CGC CGC CGC CGC CGC  (0.024) CGC CGT CGT CGC CGC CGC CGC CGC CGC CGC CGC  (0.023) CGT CGT CGC CGT CGC CGC CGC CGC CGC CGC CGC  (0.014) CGG CGT CGC CGC CGC CGC CGC CGC CGC CGC CGC  (0.010) CGT CGC CGC CGC CGC CGC CGC CGC CGC CGC CGC  (0.010) CGT CGT CGC CGT CGT CGC CGC CGC CGC CGC CGC  (0.007) CGG CGC CGC CGC CGC CGC CGC CGC CGC CGC CGC  (0.007) CGA CGT CGC CGC CGC CGC CGC CGC CGC CGC CGC  (0.006) CGA CGC CGC CGC CGC CGC CGC CGC CGC CGC CGC  (0.004) CGT CGT CGC CGT CGC CGT CGC CGT CGC CGC CGC  (0.004) CGC CGG CGC CGC CGC CGC CGC CGC CGC CGC CGC  (0.003) CGG CGG CGC CGC CGC CGC CGC CGC CGC CGC CGC  (0.003) CGC CGC CGC CGC CGT CGC CGC CGC CGC CGC CGC  (0.003) CGC CGC CGC CGC CGC CGC CGC CGT CGC CGC CGC  (0.002) CGT CGT CGT CGT CGC CGC CGC CGC CGC CGC CGC  (0.002) CGA CGA CGC CGC CGC CGC CGC CGC CGC CGC CGC  (0.002) CGG CGT CGT CGC CGC CGC CGC CGC CGC CGC CGC  (0.002) CGC CGC CGC CGC CGC CGT CGC CGT CGC CGC CGC  (0.002) CGT CGT CGT CGT CGT CGC CGC CGC CGC CGC CGC  (0.001) CGA CGT CGT CGC CGC CGC CGC CGC CGC CGC CGC  (0.001)  (total  0.955)
  52       1  CGC (R) AAA (K) AAC (N) AAG (K) AAG (K) CGG (R) AAG (K) AAG (K) AGT (S) AAC (N) CGG (R) AAA (K) : AAG AAG AAG AGG AGT AGG CGG AGG AAG AAG AAG  (0.025) AGG AAG AAG AGG AGT AGG CGG AGG AAG AAG AAG  (0.024) AAG AAG AAG AGG AGC AGG CGG AGG AAG AAG AAG  (0.022) AGG AAG AAG AGG AGC AGG CGG AGG AAG AAG AAG  (0.021) AAG AAA AAA AGG AGT AGG CGG AGG AAG AAG AAG  (0.013) AAG AAA AAA AGG AGC AGG CGG AGG AAG AAG AAG  (0.012) AAG AAG AAA AGG AGT AGG CGG AGG AAG AAG AAG  (0.011) AGG AAG AAA AGG AGT AGG CGG AGG AAG AAG AAG  (0.011) AAG AAG AAA AGG AGC AGG CGG AGG AAG AAG AAG  (0.010) AGG AAG AAA AGG AGC AGG CGG AGG AAG AAG AAG  (0.010) AGC AAC AAA AGC AGC AGG CGG AGG AAG AAG AAG  (0.009) AGC AAC AAG AGC AGC AGG CGG AGG AAG AAG AAG  (0.009) AGG AAA AAA AGG AGT AGG CGG AGG AAG AAG AAG  (0.009) AAC AAC AAA AGC AGC AGG CGG AGG AAG AAG AAG  (0.008) AAC AAC AAG AGC AGC AGG CGG AGG AAG AAG AAG  (0.008) AGG AAA AAA AGG AGC AGG CGG AGG AAG AAG AAG  (0.008) AAA AAA AAA AGG AGT AGG CGG AGG AAG AAG AAG  (0.008) AAG AAG AAG AAG AAC AGG CGG AGG AAG AAG AAG  (0.007) AAA AAA AAA AGG AGC AGG CGG AGG AAG AAG AAG  (0.007) AAG AAG AAG AAG AAT AGG CGG AGG AAG AAG AAG  (0.007) AGG AAG AAG AGG AGG AGG CGG AGG AAG AAG AAG  (0.005) AGG AAG AAG AGG AGT CGG CGG CGG AAG AAG AAG  (0.005) AGC AAC AAA AGT AGT AGG CGG AGG AAG AAG AAG  (0.004) AAG AAA AAA AAG AAC AGG CGG AGG AAG AAG AAG  (0.004) AGC AAC AAG AGT AGT AGG CGG AGG AAG AAG AAG  (0.004) AAG AAA AAG AGG AGT AGG CGG AGG AAG AAG AAG  (0.004) AGA AAA AAA AGG AGT AGG CGG AGG AAG AAG AAG  (0.004) AAG AAA AAA AAG AAT AGG CGG AGG AAG AAG AAG  (0.004) AAC AAC AAA AGT AGT AGG CGG AGG AAG AAG AAG  (0.004) AAA AAG AAG AGG AGT AGG CGG AGG AAG AAG AAG  (0.003) AAC AAC AAG AGT AGT AGG CGG AGG AAG AAG AAG  (0.003) AAG AAA AAG AGG AGC AGG CGG AGG AAG AAG AAG  (0.003) AAG AAG AAA AAG AAC AGG CGG AGG AAG AAG AAG  (0.003) AAA AAA AAA AAG AAC AGG CGG AGG AAG AAG AAG  (0.003) AGA AAA AAA AGG AGC AGG CGG AGG AAG AAG AAG  (0.003) AGT AAC AAA AGT AGT AGG CGG AGG AAG AAG AAG  (0.003) AAA AAG AAG AGG AGC AGG CGG AGG AAG AAG AAG  (0.003) AGT AAC AAG AGT AGT AGG CGG AGG AAG AAG AAG  (0.003) AAG AAG AAA AAG AAT AGG CGG AGG AAG AAG AAG  (0.003) AAA AAA AAA AAG AAT AGG CGG AGG AAG AAG AAG  (0.003) AGC AAC AAA AGC AGT AGG CGG AGG AAG AAG AAG  (0.003) AGC AAC AAG AGC AGT AGG CGG AGG AAG AAG AAG  (0.003) AAC AAC AAA AGC AGT AGG CGG AGG AAG AAG AAG  (0.003) AAC AAC AAG AGC AGT AGG CGG AGG AAG AAG AAG  (0.003) AGA AAA AAA AGA AGT AGG CGG AGG AAG AAG AAG  (0.003) AGG AAA AAG AGG AGT AGG CGG AGG AAG AAG AAG  (0.002) AGG AAG AAA AGG AGG AGG CGG AGG AAG AAG AAG  (0.002) AGG AAG AAA AGG AGT CGG CGG CGG AAG AAG AAG  (0.002) AAT AAC AAA AGT AGT AGG CGG AGG AAG AAG AAG  (0.002) AAT AAC AAG AGT AGT AGG CGG AGG AAG AAG AAG  (0.002) AGA AAA AAA AGA AGC AGG CGG AGG AAG AAG AAG  (0.002) AGG AAA AAG AGG AGC AGG CGG AGG AAG AAG AAG  (0.002) AAA AAA AAG AGG AGT AGG CGG AGG AAG AAG AAG  (0.002) AGG AAA AAA AGG AGG AGG CGG AGG AAG AAG AAG  (0.002) AGG AAA AAA AGG AGT CGG CGG CGG AAG AAG AAG  (0.002) AAA AAA AAG AGG AGC AGG CGG AGG AAG AAG AAG  (0.002) AAC AAC AAA AAC AAC AAG CGG AAG AAG AAG AAG  (0.002) AAC AAC AAG AAC AAC AAG CGG AAG AAG AAG AAG  (0.002) AGA AAG AAG AGG AGT AGG CGG AGG AAG AAG AAG  (0.002) AAA AAG AAA AGG AGT AGG CGG AGG AAG AAG AAG  (0.002) AAA AAG AAG AAG AAC AGG CGG AGG AAG AAG AAG  (0.002) AGC AAC AAA AGC AGC CGG CGG CGG AAG AAG AAG  (0.002) AGC AAC AAG AGC AGC CGG CGG CGG AAG AAG AAG  (0.001) AGT AAT AAA AGT AGT AGG CGG AGG AAG AAG AAG  (0.001) AGT AAT AAG AGT AGT AGG CGG AGG AAG AAG AAG  (0.001) AGA AAG AAG AGG AGC AGG CGG AGG AAG AAG AAG  (0.001) AAA AAG AAA AGG AGC AGG CGG AGG AAG AAG AAG  (0.001) AAC AAG AAG AGC AGC AGG CGG AGG AAG AAG AAG  (0.001) AAA AAG AAG AAG AAT AGG CGG AGG AAG AAG AAG  (0.001) AAT AAC AAA AGC AGC AGG CGG AGG AAG AAG AAG  (0.001) AAT AAC AAG AGC AGC AGG CGG AGG AAG AAG AAG  (0.001) AAC AAA AAA AGC AGC AGG CGG AGG AAG AAG AAG  (0.001) AAG AAA AAG AAG AAC AGG CGG AGG AAG AAG AAG  (0.001) AAT AAT AAA AGT AGT AGG CGG AGG AAG AAG AAG  (0.001) AGA AAG AAG AGA AGT AGG CGG AGG AAG AAG AAG  (0.001) AAT AAT AAG AGT AGT AGG CGG AGG AAG AAG AAG  (0.001) AGA AAA AAG AGG AGT AGG CGG AGG AAG AAG AAG  (0.001) AAG AAA AAG AAG AAT AGG CGG AGG AAG AAG AAG  (0.001) AGA AAG AAG AGA AGC AGG CGG AGG AAG AAG AAG  (0.001)  (total  0.379)
  53       1  CGC (R) ACC (T) AAT (N) AAT (N) AAT (N) AAC (N) AAT (N) ACT (T) AAT (N) AAA (K) AAC (N) AAC (N) : AAC AAC ACC AAC AAC AAC AAC AAC AAC AAT AAT  (0.032) AAC AAC ACC AAT AAT AAT AAC AAT AAT AAT AAT  (0.026) AAC AAC ACC AAC AAT AAC AAC AAC AAC AAT AAT  (0.024) AAC AAC ACC AAC AAC AAC AAC AAC AAT AAT AAT  (0.021) AAT AAC ACC AAT AAT AAT AAC AAT AAT AAT AAT  (0.017) AAT AAT ACT AAT AAT AAT AAC AAT AAT AAT AAT  (0.011) AAT AAC ACC AAT AAT AAC AAC AAC AAC AAT AAT  (0.009) AAT AAC ACC AAC AAC AAC AAC AAC AAC AAT AAT  (0.007) AAT AAT ACC AAT AAT AAT AAC AAT AAT AAT AAT  (0.007) AAC AAC ACT AAC AAC AAC AAC AAC AAC AAT AAT  (0.007) AAC AAT ACT AAC AAC AAC AAC AAC AAC AAT AAT  (0.006) AAT AAC ACC AAT AAT AAC AAC AAC AAT AAT AAT  (0.006) AAT AAT ACT AAT AAT AAC AAC AAC AAC AAT AAT  (0.006) AAC AAC ACT AAT AAT AAT AAC AAT AAT AAT AAT  (0.005) AAC AAT ACT AAT AAT AAT AAC AAT AAT AAT AAT  (0.005) AAC AAC ACT AAC AAT AAC AAC AAC AAC AAT AAT  (0.005) AAT AAT ACT AAC AAC AAC AAC AAC AAC AAT AAT  (0.005) AAC AAT ACT AAC AAT AAC AAC AAC AAC AAT AAT  (0.005) AAC AAC ACT AAC AAC AAC AAC AAC AAT AAT AAT  (0.005) AAC AAT ACT AAC AAC AAC AAC AAC AAT AAT AAT  (0.004) AAT AAT ACT AAT AAT AAC AAC AAC AAT AAT AAT  (0.004) AAC AAT ACC AAC AAC AAC AAC AAC AAC AAT AAT  (0.004) AAT AAT ACC AAT AAT AAC AAC AAC AAC AAT AAT  (0.004) AAT AAC ACT AAT AAT AAT AAC AAT AAT AAT AAT  (0.004) AAC AAT ACC AAT AAT AAT AAC AAT AAT AAT AAT  (0.003) AAT AAT ACC AAC AAC AAC AAC AAC AAC AAT AAT  (0.003) AAC AAT ACC AAC AAT AAC AAC AAC AAC AAT AAT  (0.003) ACC ACC ACC AAC AAC AAC AAC AAC AAC AAT AAT  (0.003) AAC AAT ACC AAC AAC AAC AAC AAC AAT AAT AAT  (0.003) AAT AAT ACC AAT AAT AAC AAC AAC AAT AAT AAT  (0.003) ACC ACC ACC AAC AAT AAC AAC AAC AAC AAT AAT  (0.002) AAT AAC ACT AAT AAT AAC AAC AAC AAC AAT AAT  (0.002) ACC ACC ACC AAC AAC AAC AAC AAC AAT AAT AAT  (0.002) AAA AAA ACC AAT AAT AAT AAC AAT AAT AAT AAT  (0.002) ACC ACC ACC AAT AAT AAT AAC AAT AAT AAT AAT  (0.002) AAA AAA ACA AAT AAT AAT AAC AAT AAT AAT AAT  (0.002) AAA AAA ACC AAC AAC AAC AAC AAC AAC AAT AAT  (0.002) AAT AAC ACT AAC AAC AAC AAC AAC AAC AAT AAT  (0.002) AAG AAG ACG AAT AAT AAT AAC AAT AAT AAT AAT  (0.002) ACC ACA ACC AAC AAC AAC AAC AAC AAC AAT AAT  (0.001) AAA AAA ACA AAC AAC AAC AAC AAC AAC AAT AAT  (0.001) AAG AAA ACC AAT AAT AAT AAC AAT AAT AAT AAT  (0.001) AAG AAG ACG AAC AAC AAC AAC AAC AAC AAT AAT  (0.001) AAT AAC ACT AAT AAT AAC AAC AAC AAT AAT AAT  (0.001) AAG AAA ACA AAT AAT AAT AAC AAT AAT AAT AAT  (0.001) AAG AAG ACC AAT AAT AAT AAC AAT AAT AAT AAT  (0.001) AAA AAA ACC AAC AAT AAC AAC AAC AAC AAT AAT  (0.001) AAG AAA ACC AAC AAC AAC AAC AAC AAC AAT AAT  (0.001) AAA AAA ACT AAT AAT AAT AAC AAT AAT AAT AAT  (0.001) ACC ACA ACC AAC AAT AAC AAC AAC AAC AAT AAT  (0.001) AAA AAA ACG AAT AAT AAT AAC AAT AAT AAT AAT  (0.001) AAA AAA ACA AAC AAT AAC AAC AAC AAC AAT AAT  (0.001) AAG AAA ACA AAC AAC AAC AAC AAC AAC AAT AAT  (0.001) AAA AAA ACC AAC AAC AAC AAC AAC AAT AAT AAT  (0.001) AAG AAG ACC AAC AAC AAC AAC AAC AAC AAT AAT  (0.001) ACC ACA ACT AAC AAC AAC AAC AAC AAC AAT AAT  (0.001) AAG AAG ACG AAC AAT AAC AAC AAC AAC AAT AAT  (0.001) AAA AAA ACT AAC AAC AAC AAC AAC AAC AAT AAT  (0.001)  (total  0.287)
  54       1  CGC (R) AGA (R) AGA (R) CGC (R) CGC (R) CGC (R) CGC (R) CGG (R) CGA (R) AGG (R) CGT (R) CGC (R) : AGG AGG AGG CGA CGA CGC CGC CGC CGC CGC CGC  (0.045) AGA AGG AGG CGA CGA CGC CGC CGC CGC CGC CGC  (0.042) CGG AGG AGG CGA CGA CGC CGC CGC CGC CGC CGC  (0.036) CGA AGG AGG CGA CGA CGC CGC CGC CGC CGC CGC  (0.035) AGA AGA AGA CGA CGA CGC CGC CGC CGC CGC CGC  (0.031) CGA AGA AGA CGA CGA CGC CGC CGC CGC CGC CGC  (0.028) CGG AGG AGG CGC CGA CGC CGC CGC CGC CGC CGC  (0.027) AGG AGG AGG CGG CGA CGC CGC CGC CGC CGC CGC  (0.025) CGG AGG AGG CGG CGA CGC CGC CGC CGC CGC CGC  (0.020) CGG CGG CGG CGA CGA CGC CGC CGC CGC CGC CGC  (0.017) CGA CGG CGG CGA CGA CGC CGC CGC CGC CGC CGC  (0.016) AGG AGG AGG CGC CGA CGC CGC CGC CGC CGC CGC  (0.016) CGC AGG AGG CGC CGA CGC CGC CGC CGC CGC CGC  (0.014) CGC CGG CGG CGC CGA CGC CGC CGC CGC CGC CGC  (0.014) AGG AGG AGG CGG CGG CGC CGC CGC CGC CGC CGC  (0.013) CGG CGG CGG CGC CGA CGC CGC CGC CGC CGC CGC  (0.013) CGG AGG AGG CGG CGG CGC CGC CGC CGC CGC CGC  (0.011) CGA CGA CGA CGA CGA CGC CGC CGC CGC CGC CGC  (0.010) CGG CGG CGG CGG CGA CGC CGC CGC CGC CGC CGC  (0.010) AGG AGG AGA CGA CGA CGC CGC CGC CGC CGC CGC  (0.008) AGA AGG AGA CGA CGA CGC CGC CGC CGC CGC CGC  (0.008) AGA AGG AGG CGA CGA CGC CGT CGC CGC CGC CGC  (0.007) CGG AGG AGA CGA CGA CGC CGC CGC CGC CGC CGC  (0.007) CGA AGG AGG CGA CGA CGC CGT CGC CGC CGC CGC  (0.006) AGA AGA AGA CGA CGA CGC CGT CGC CGC CGC CGC  (0.005) AGA AGA AGG CGA CGA CGC CGC CGC CGC CGC CGC  (0.005) CGG CGG CGG CGG CGG CGC CGC CGC CGC CGC CGC  (0.005) AGA AGG AGG AGA AGA CGC CGC CGC CGC CGC CGC  (0.005) CGG AGG AGA CGC CGA CGC CGC CGC CGC CGC CGC  (0.005) CGA AGA AGA CGA CGA CGC CGT CGC CGC CGC CGC  (0.005) AGG AGG AGA CGG CGA CGC CGC CGC CGC CGC CGC  (0.005) CGG AGG AGA CGG CGA CGC CGC CGC CGC CGC CGC  (0.004) AGA AGA AGA AGA AGA CGC CGC CGC CGC CGC CGC  (0.004) AGG AGG CGG CGA CGA CGC CGC CGC CGC CGC CGC  (0.003) AGG AGG AGA CGC CGA CGC CGC CGC CGC CGC CGC  (0.003) CGA CGG CGG CGA CGA CGC CGT CGC CGC CGC CGC  (0.003) CGA AGG AGG CGC CGA CGC CGC CGC CGC CGC CGC  (0.003) CGG CGG AGG CGA CGA CGC CGC CGC CGC CGC CGC  (0.003) CGC AGG AGA CGC CGA CGC CGC CGC CGC CGC CGC  (0.003) CGC AGG AGG CGC CGA CGC CGT CGC CGC CGC CGC  (0.003) CGC CGG CGG CGC CGA CGC CGT CGC CGC CGC CGC  (0.002) AGG AGG AGA CGG CGG CGC CGC CGC CGC CGC CGC  (0.002) AGA AGG AGG CGA CGA CGT CGT CGT CGC CGC CGC  (0.002) CGC CGG AGG CGC CGA CGC CGC CGC CGC CGC CGC  (0.002) CGA AGA AGA CGC CGA CGC CGC CGC CGC CGC CGC  (0.002) AGG AGA AGA CGA CGA CGC CGC CGC CGC CGC CGC  (0.002) CGG CGG AGG CGC CGA CGC CGC CGC CGC CGC CGC  (0.002) CGC AGG AGG CGC CGC CGC CGC CGC CGC CGC CGC  (0.002) CGC AGG AGG CGA CGA CGC CGC CGC CGC CGC CGC  (0.002) CGG AGG AGA CGG CGG CGC CGC CGC CGC CGC CGC  (0.002) CGC CGG CGG CGC CGC CGC CGC CGC CGC CGC CGC  (0.002) CGA AGG AGG CGA CGA CGT CGT CGT CGC CGC CGC  (0.002) CGC CGG CGG CGA CGA CGC CGC CGC CGC CGC CGC  (0.002) AGG AGG CGG CGG CGA CGC CGC CGC CGC CGC CGC  (0.002) AGA AGA AGA CGA CGA CGT CGT CGT CGC CGC CGC  (0.002) CGA CGA CGA CGA CGA CGC CGT CGC CGC CGC CGC  (0.002) CGA AGA AGA CGA CGA CGT CGT CGT CGC CGC CGC  (0.002) CGG CGG AGG CGG CGA CGC CGC CGC CGC CGC CGC  (0.002) CGT AGG AGG CGC CGA CGC CGC CGC CGC CGC CGC  (0.001) CGT CGG CGG CGC CGA CGC CGC CGC CGC CGC CGC  (0.001) AGA AGG AGA CGA CGA CGC CGT CGC CGC CGC CGC  (0.001) CGA CGG CGG CGC CGA CGC CGC CGC CGC CGC CGC  (0.001) AGG AGA AGA CGG CGA CGC CGC CGC CGC CGC CGC  (0.001) AGG AGG CGG CGC CGA CGC CGC CGC CGC CGC CGC  (0.001) CGT AGG AGG CGT CGA CGC CGC CGC CGC CGC CGC  (0.001)  (total  0.566)
  55       1  CGC (R) GAC (D) AAC (N) AAC (N) AAC (N) TAC (Y) AAT (N) GAC (D) AAC (N) AAT (N) TAC (Y) AAC (N) : AAC AAC GAC AAC AAC AAC TAC AAC AAC AAC AAC  (0.063) AAC AAT GAC AAC AAC AAC TAC AAC AAC AAC AAC  (0.041) AAT AAT GAC AAC AAC AAC TAC AAC AAC AAC AAC  (0.032) AAC AAC GAC AAC AAC AAC TAC AAC AAC AAT AAC  (0.029) AAC AAC GAC AAC AAC AAC TAC AAC AAT AAT AAC  (0.020) AAC AAT GAC AAC AAC AAC TAC AAC AAC AAT AAC  (0.019) AAC AAT GAT AAC AAC AAC TAC AAC AAC AAC AAC  (0.016) AAT AAT GAC AAC AAC AAC TAC AAC AAC AAT AAC  (0.015) AAT AAC GAC AAC AAC AAC TAC AAC AAC AAC AAC  (0.015) AAC AAT GAC AAC AAC AAC TAC AAC AAT AAT AAC  (0.013) AAT AAT GAT AAC AAC AAC TAC AAC AAC AAC AAC  (0.012) AAC AAC GAC AAC AAT AAC TAC AAC AAC AAC AAC  (0.011) AAT AAT GAC AAC AAC AAC TAC AAC AAT AAT AAC  (0.010) AAT AAT GAC AAT AAC AAC TAC AAC AAC AAC AAC  (0.009) GAC GAC GAC AAC AAC AAC TAC AAC AAC AAC AAC  (0.009) AAC GAC GAC AAC AAC AAC TAC AAC AAC AAC AAC  (0.009) AAC AAT GAT AAC AAC AAC TAC AAC AAC AAT AAC  (0.008) AAC AAT GAC AAC AAT AAC TAC AAC AAC AAC AAC  (0.007) AAT AAC GAC AAC AAC AAC TAC AAC AAC AAT AAC  (0.007) GAC GAT GAC AAC AAC AAC TAC AAC AAC AAC AAC  (0.006) AAT AAT GAT AAC AAC AAC TAC AAC AAC AAT AAC  (0.006) AAC AAT GAT AAC AAC AAC TAC AAC AAT AAT AAC  (0.005) AAT AAC GAC AAC AAC AAC TAC AAC AAT AAT AAC  (0.005) AAT AAC GAC AAT AAC AAC TAC AAC AAC AAC AAC  (0.004) GAC GAC GAC AAC AAC AAC TAC AAC AAC AAT AAC  (0.004) AAC GAC GAC AAC AAC AAC TAC AAC AAC AAT AAC  (0.004) AAT AAT GAT AAC AAC AAC TAC AAC AAT AAT AAC  (0.004) AAT AAT GAT AAT AAC AAC TAC AAC AAC AAC AAC  (0.004) GAT GAT GAC AAC AAC AAC TAC AAC AAC AAC AAC  (0.003) AAT AAT AAC AAC AAC AAC TAC AAC AAC AAC AAC  (0.003) GAC GAT GAT AAC AAC AAC TAC AAC AAC AAC AAC  (0.003) AAC AAT GAT AAC AAT AAC TAC AAC AAC AAC AAC  (0.003) GAC GAC GAC AAC AAC AAC TAC AAC AAT AAT AAC  (0.003) GAC GAT GAC AAC AAC AAC TAC AAC AAC AAT AAC  (0.003) AAC GAC GAC AAC AAC AAC TAC AAC AAT AAT AAC  (0.003) GAT GAC GAC AAC AAC AAC TAC AAC AAC AAC AAC  (0.002) GAC GAT GAC AAC AAC AAC TAC AAC AAT AAT AAC  (0.002) GAT GAT GAT AAC AAC AAC TAC AAC AAC AAC AAC  (0.002) GAC GAC GAC AAC AAT AAC TAC AAC AAC AAC AAC  (0.002) AAC GAC GAC AAC AAT AAC TAC AAC AAC AAC AAC  (0.001) GAT GAT GAC AAC AAC AAC TAC AAC AAC AAT AAC  (0.001) AAT AAT AAC AAC AAC AAC TAC AAC AAC AAT AAC  (0.001) GAC GAT GAT AAC AAC AAC TAC AAC AAC AAT AAC  (0.001) GAC GAC GAT AAC AAC AAC TAC AAC AAC AAC AAC  (0.001) GAC GAT GAC AAC AAT AAC TAC AAC AAC AAC AAC  (0.001) GAT GAC GAC AAC AAC AAC TAC AAC AAC AAT AAC  (0.001)  (total  0.422)
  56       1  CGC (R) GCC (A) GTC (V) GTC (V) GTC (V) GTC (V) GTC (V) ATC (I) GTC (V) ATC (I) GTC (V) GTC (V) : ATC ATC ATC GTC GTC GTC GTC GTC GTC GTC GTC  (0.018) GTC ATC ATC GTC GTC GTC GTC GTC GTC GTC GTC  (0.012) GTC GTC GTC GTC GTC GTC GTC GTC GTC GTC GTC  (0.012) ATC ATC ATC GTC GTG GTC GTC GTC GTC GTC GTC  (0.006) ATC ATC ATC GTC GTT GTC GTC GTC GTC GTC GTC  (0.005) GTG GTC GTC GTC GTC GTC GTC GTC GTC GTC GTC  (0.005) GTT GTC GTC GTC GTC GTC GTC GTC GTC GTC GTC  (0.004) GTC ATC ATC GTC GTG GTC GTC GTC GTC GTC GTC  (0.004) GTC GTC GTC GTC GTG GTC GTC GTC GTC GTC GTC  (0.004) ATT ATC ATC GTC GTC GTC GTC GTC GTC GTC GTC  (0.003) ATC ATC ATC GTC GTA GTC GTC GTC GTC GTC GTC  (0.003) GTC ATC ATC GTC GTT GTC GTC GTC GTC GTC GTC  (0.003) GTC GTC GTC GTC GTT GTC GTC GTC GTC GTC GTC  (0.003) GTA GTC GTC GTC GTC GTC GTC GTC GTC GTC GTC  (0.003) GTG ATC ATC GTC GTC GTC GTC GTC GTC GTC GTC  (0.003) GTT ATC ATC GTC GTC GTC GTC GTC GTC GTC GTC  (0.003) GTC ATC ATC GTG GTG GTC GTC GTC GTC GTC GTC  (0.003) GTC GTC GTC GTG GTG GTC GTC GTC GTC GTC GTC  (0.003) GTG GTC GTC GTG GTG GTC GTC GTC GTC GTC GTC  (0.002) ATA ATC ATC GTC GTC GTC GTC GTC GTC GTC GTC  (0.002) GTA ATC ATC GTC GTC GTC GTC GTC GTC GTC GTC  (0.002) GTG GTC GTC GTG GTC GTC GTC GTC GTC GTC GTC  (0.002) GTG GTC GTC GTC GTG GTC GTC GTC GTC GTC GTC  (0.002) GTT GTC GTC GTT GTC GTC GTC GTC GTC GTC GTC  (0.001) GTG ATC ATC GTG GTG GTC GTC GTC GTC GTC GTC  (0.001) GTT GTC GTC GTC GTG GTC GTC GTC GTC GTC GTC  (0.001) GTT GTC GTC GTT GTT GTC GTC GTC GTC GTC GTC  (0.001) ATC ATT ATC GTC GTC GTC GTC GTC GTC GTC GTC  (0.001) ATT ATC ATC GTC GTG GTC GTC GTC GTC GTC GTC  (0.001) GTC GTT GTC GTC GTC GTC GTC GTC GTC GTC GTC  (0.001) GTG ATC ATC GTG GTC GTC GTC GTC GTC GTC GTC  (0.001) GTA GTC GTC GTG GTG GTC GTC GTC GTC GTC GTC  (0.001)  (total  0.115)
  57       1  CGC (R) TTC (F) AAG (K) AGT (S) AGT (S) CAC (H) AGT (S) TAC (Y) CGC (R) ATG (M) CAC (H) AGT (S) : TTC TTC TTC CGC CGC CGC CAC CGC AGT AGT AGT  (0.035) TGC TTC TTC CGC CGC CGC CAC CGC AGT AGT AGT  (0.032) CTC TTC TTC CGC CGC CGC CAC CGC AGT AGT AGT  (0.031) CGC TTC TTC CGC CGC CGC CAC CGC AGT AGT AGT  (0.030) CGC CTC TTC CGC CGC CGC CAC CGC AGT AGT AGT  (0.029) CTC CTC TTC CGC CGC CGC CAC CGC AGT AGT AGT  (0.025) CTG TTG TTC CGC CGC CGC CAC CGC AGT AGT AGT  (0.010) AGC ATC TTC CGC CGC CGC CAC CGC AGT AGT AGT  (0.010) CTC CTG TTC CGC CGC CGC CAC CGC AGT AGT AGT  (0.009) CTC TTG TTC CGC CGC CGC CAC CGC AGT AGT AGT  (0.009) CGC ATC TTC CGC CGC CGC CAC CGC AGT AGT AGT  (0.008) ATC ATC TTC CGC CGC CGC CAC CGC AGT AGT AGT  (0.007) CGC CTG TTC CGC CGC CGC CAC CGC AGT AGT AGT  (0.007) TTC TTC TTC CGC CGC CGC CAC CGC AGC AGT AGT  (0.006) AGC ATC TTC AGC AGC AGC CAC AGC AGT AGT AGT  (0.006) TGC TTC TTC CGC CGC CGC CAC CGC AGC AGT AGT  (0.006) CTC TTC TTC CGC CGC CGC CAC CGC AGC AGT AGT  (0.006) CGC TTC TTC CGC CGC CGC CAC CGC AGC AGT AGT  (0.006) CGC CTC TTC CGC CGC CGC CAC CGC AGC AGT AGT  (0.005) ATC ATC TTC AGC AGC AGC CAC AGC AGT AGT AGT  (0.005) CTG TTG TTC CGG CGG CGC CAC CGC AGT AGT AGT  (0.005) TTG TTG TTC CGC CGC CGC CAC CGC AGT AGT AGT  (0.005) CTG CTG TTC CGC CGC CGC CAC CGC AGT AGT AGT  (0.005) CTC CTC TTC CGC CGC CGC CAC CGC AGC AGT AGT  (0.005) AGG ATG TTC CGG CGG CGC CAC CGC AGT AGT AGT  (0.004) TTC TTC TTC CGC CGG CGC CAC CGC AGT AGT AGT  (0.004) TGC TTC TTC CGC CGG CGC CAC CGC AGT AGT AGT  (0.004) CGG TTG TTC CGC CGC CGC CAC CGC AGT AGT AGT  (0.004) TTG TTG TTC CGG CGG CGC CAC CGC AGT AGT AGT  (0.004) CTC TTC TTC CGC CGG CGC CAC CGC AGT AGT AGT  (0.004) CGC TTC TTC CGC CGG CGC CAC CGC AGT AGT AGT  (0.004) CGG CTG TTC CGC CGC CGC CAC CGC AGT AGT AGT  (0.004) CGC CTC TTC CGC CGG CGC CAC CGC AGT AGT AGT  (0.004) CGG TTG TTC CGG CGG CGC CAC CGC AGT AGT AGT  (0.003) TTC TTC TTC CGC CGC CGC CAC CGT AGT AGT AGT  (0.003) CTC CTC TTC CGC CGG CGC CAC CGC AGT AGT AGT  (0.003) CGG CTG TTC CGG CGG CGC CAC CGC AGT AGT AGT  (0.003) ATG ATG TTC CGG CGG CGC CAC CGC AGT AGT AGT  (0.003) TGC TTC TTC CGC CGC CGC CAC CGT AGT AGT AGT  (0.003) CAC TAC TAC CGC CGC CGC CAC CGC AGT AGT AGT  (0.003) CTC TTC TTC CGC CGC CGC CAC CGT AGT AGT AGT  (0.003) CGC TTC TTC CGC CGC CGC CAC CGT AGT AGT AGT  (0.003) AGG ATG TTC CGC CGC CGC CAC CGC AGT AGT AGT  (0.003) CGC CTC TTC CGC CGC CGC CAC CGT AGT AGT AGT  (0.003) TAC TAC TAC CGC CGC CGC CAC CGC AGT AGT AGT  (0.003) CTG CTG TTC CGG CGG CGC CAC CGC AGT AGT AGT  (0.002) CGG ATG TTC CGC CGC CGC CAC CGC AGT AGT AGT  (0.002) CTC CTC TTC CGC CGC CGC CAC CGT AGT AGT AGT  (0.002) CAC CAC TAC CGC CGC CGC CAC CGC AGT AGT AGT  (0.002) TGC TAC TAC CGC CGC CGC CAC CGC AGT AGT AGT  (0.002) CTG TTG TTC CGG CGG CGT CAC CGT AGT AGT AGT  (0.002) CGG ATG TTC CGG CGG CGC CAC CGC AGT AGT AGT  (0.002) TTT TTC TTC CGC CGC CGC CAC CGC AGT AGT AGT  (0.002) CTG TTG TTC CGC CGC CGC CAC CGC AGC AGT AGT  (0.002) AGG ATG TTC CGG CGG CGT CAC CGT AGT AGT AGT  (0.002) TTC TTT TTC CGC CGC CGC CAC CGC AGT AGT AGT  (0.002) TAC TTC TTC CGC CGC CGC CAC CGC AGT AGT AGT  (0.002) AGC ATC TTC AGC AGC AGC CAC AGT AGT AGT AGT  (0.002) AGC ATC TTC CGC CGC CGC CAC CGC AGC AGT AGT  (0.002) CTC CTG TTC CGC CGC CGC CAC CGC AGC AGT AGT  (0.002) TGC TGC TGC CGC CGC CGC CAC CGC AGT AGT AGT  (0.002) TTG TTG TTC CGG CGG CGT CAC CGT AGT AGT AGT  (0.002) GGC GTC TTC CGC CGC CGC CAC CGC AGT AGT AGT  (0.002) CTC TTG TTC CGC CGC CGC CAC CGC AGC AGT AGT  (0.002) CGC ATC TTC CGC CGC CGC CAC CGC AGC AGT AGT  (0.002) CAC TTC TTC CGC CGC CGC CAC CGC AGT AGT AGT  (0.002) ATC ATC TTC AGC AGC AGC CAC AGT AGT AGT AGT  (0.001) CTA TTG TTC CGC CGC CGC CAC CGC AGT AGT AGT  (0.001) ATG ATG TTC CGC CGC CGC CAC CGC AGT AGT AGT  (0.001) ATC ATC TTC CGC CGC CGC CAC CGC AGC AGT AGT  (0.001) CGG TTG TTC CGG CGG CGT CAC CGT AGT AGT AGT  (0.001) CGG CTG TTC CGG CGG CGT CAC CGT AGT AGT AGT  (0.001) CGC CTG TTC CGC CGC CGC CAC CGC AGC AGT AGT  (0.001) ATG ATG TTC CGG CGG CGT CAC CGT AGT AGT AGT  (0.001) TGC TGC TAC CGC CGC CGC CAC CGC AGT AGT AGT  (0.001) GTC GTC TTC CGC CGC CGC CAC CGC AGT AGT AGT  (0.001) CTC CTG TTC CGC CGG CGC CAC CGC AGT AGT AGT  (0.001) AGC AAC TAC CGC CGC CGC CAC CGC AGT AGT AGT  (0.001) CTG TTC TTC CGC CGC CGC CAC CGC AGT AGT AGT  (0.001) CTC TTG TTC CGC CGG CGC CAC CGC AGT AGT AGT  (0.001) CAC AAC TAC CGC CGC CGC CAC CGC AGT AGT AGT  (0.001) CGC ATC TTC CGC CGG CGC CAC CGC AGT AGT AGT  (0.001) CTT CTC TTC CGC CGC CGC CAC CGC AGT AGT AGT  (0.001) CTT CTG TTC CGC CGC CGC CAC CGC AGT AGT AGT  (0.001) AAC AAC TAC CGC CGC CGC CAC CGC AGT AGT AGT  (0.001) CTT TTC TTC CGC CGC CGC CAC CGC AGT AGT AGT  (0.001) CTT TTG TTC CGC CGC CGC CAC CGC AGT AGT AGT  (0.001) CTG CTG TTC CGG CGG CGT CAC CGT AGT AGT AGT  (0.001)  (total  0.438)
  58       1  CGG (R) AGA (R) CGA (R) CGC (R) CGC (R) CGC (R) CGC (R) CGA (R) CGC (R) CGC (R) CGT (R) CGC (R) : CGC CGC CGA CGC CGC CGC CGC CGC CGC CGC CGC  (0.479) CGC CGC CGA CGC CGC CGC CGT CGC CGC CGC CGC  (0.084) CGC CGA CGA CGC CGC CGC CGC CGC CGC CGC CGC  (0.043) CGA CGA CGA CGC CGC CGC CGC CGC CGC CGC CGC  (0.042) CGA CGA CGA CGA CGA CGC CGC CGC CGC CGC CGC  (0.027) CGC CGC CGA CGC CGA CGC CGC CGC CGC CGC CGC  (0.024) CGC CGC CGC CGC CGC CGC CGC CGC CGC CGC CGC  (0.015) CGC CGC AGA CGC CGC CGC CGC CGC CGC CGC CGC  (0.013) CGT CGC CGA CGC CGC CGC CGC CGC CGC CGC CGC  (0.009) CGC CGA CGA CGC CGC CGC CGT CGC CGC CGC CGC  (0.008) CGC CGC CGA CGC CGT CGC CGC CGC CGC CGC CGC  (0.007) CGA CGA CGA CGC CGC CGC CGT CGC CGC CGC CGC  (0.007) CGG CGC CGA CGC CGC CGC CGC CGC CGC CGC CGC  (0.006) CGG CGA CGA CGC CGC CGC CGC CGC CGC CGC CGC  (0.006) CGT CGT CGA CGC CGC CGC CGC CGC CGC CGC CGC  (0.005) CGA CGA CGA CGA CGA CGC CGT CGC CGC CGC CGC  (0.005) CGT CGA CGA CGC CGC CGC CGC CGC CGC CGC CGC  (0.005) CGA CGC CGA CGC CGC CGC CGC CGC CGC CGC CGC  (0.004) CGG CGG CGA CGC CGC CGC CGC CGC CGC CGC CGC  (0.004) CGC CGC CGC CGC CGC CGC CGT CGC CGC CGC CGC  (0.003) CGA CGC CGA CGA CGA CGC CGC CGC CGC CGC CGC  (0.003) CGC CGC AGA CGC CGC CGC CGT CGC CGC CGC CGC  (0.002) CGC CGA CGA CGC CGA CGC CGC CGC CGC CGC CGC  (0.002) CGA CGA AGA CGC CGC CGC CGC CGC CGC CGC CGC  (0.002) CGT CGC CGA CGT CGT CGT CGT CGT CGC CGC CGC  (0.002) CGT CGC CGA CGC CGC CGC CGT CGC CGC CGC CGC  (0.002) CGT CGC CGA CGT CGT CGC CGC CGC CGC CGC CGC  (0.001) CGA CGA AGA CGA CGA CGC CGC CGC CGC CGC CGC  (0.001) CGG CGC CGA CGC CGC CGC CGT CGC CGC CGC CGC  (0.001) CGG CGA CGA CGC CGC CGC CGT CGC CGC CGC CGC  (0.001) CGT CGT CGA CGT CGT CGT CGT CGT CGC CGC CGC  (0.001)  (total  0.813)
  59       1  CGG (R) ATG (M) AAA (K) AAG (K) AAG (K) CGC (R) AAG (K) ATG (M) AAG (K) ATG (M) CGT (R) AAG (K) : ATG ATG ATG AGG AAG AGG CGC AGG AAG AAG AAG  (0.047) ATG ATG ATG AAG AAG AGG CGC AGG AAG AAG AAG  (0.043) ATG ATG ATG AAG AAG AAG CGC AAG AAG AAG AAG  (0.039) AGG ATG ATG AGG AAG AGG CGC AGG AAG AAG AAG  (0.036) ATG ATG ATG AGG AAG AGG CGT AGG AAG AAG AAG  (0.036) AAG ATG ATG AAG AAG AGG CGC AGG AAG AAG AAG  (0.031) AAG ATG ATG AAG AAG AAG CGC AAG AAG AAG AAG  (0.028) AGG ATG ATG AGG AAG AGG CGT AGG AAG AAG AAG  (0.028) AAG ATG ATG AAG AAG AGG CGT AGG AAG AAG AAG  (0.024) AAG ATG ATG AAG AAG AAG CGT AAG AAG AAG AAG  (0.020) AGG ATG ATG AGG AAG CGG CGC CGG AAG AAG AAG  (0.008) AGG ATG ATG AGG AAG AGG CGG AGG AAG AAG AAG  (0.007) AAA ATG ATG AAG AAG AGG CGC AGG AAG AAG AAG  (0.004) AAA ATG ATG AAG AAG AAG CGC AAG AAG AAG AAG  (0.003) AAA ATG ATG AAG AAG AGG CGT AGG AAG AAG AAG  (0.003) AAA ATG ATG AAG AAG AAG CGT AAG AAG AAG AAG  (0.002) AGG AGG ATG AGG AAG AGG CGC AGG AAG AAG AAG  (0.001) AGA ATG ATG AGG AAG AGG CGC AGG AAG AAG AAG  (0.001) AGG AGG ATG AGG AAG AGG CGT AGG AAG AAG AAG  (0.001) AAG AAG ATG AAG AAG AGG CGC AGG AAG AAG AAG  (0.001) AAG AAG ATG AAG AAG AAG CGC AAG AAG AAG AAG  (0.001)  (total  0.365)
  60       1  CGG (R) ATG (M) AGG (R) AAA (K) AAA (K) CGC (R) AAA (K) ATG (M) AAA (K) AAA (K) CGC (R) AAG (K) : ATG ATG ATG AGG AGG AGG CGC AGG AAG AAA AAA  (0.046) AGG ATG ATG AGG AGG AGG CGC AGG AAG AAA AAA  (0.035) AGG AGG ATG AGG AGG AGG CGC AGG AAG AAA AAA  (0.035) AAG AAG ATG AGG AGG AGG CGC AGG AAG AAA AAA  (0.026) AGG AAG ATG AGG AGG AGG CGC AGG AAG AAA AAA  (0.025) ATG ATG ATG AGG AGG AGG CGC AGG AAA AAA AAA  (0.018) AAG AAG ATG AAG AAG AGG CGC AGG AAG AAA AAA  (0.016) AAG AAG ATG AAG AAG AAG CGC AAG AAG AAA AAA  (0.014) AGG ATG ATG AGG AGG AGG CGC AGG AAA AAA AAA  (0.014) AGG AGG ATG AGG AGG AGG CGC AGG AAA AAA AAA  (0.014) AAG AAG ATG AGG AGG AGG CGC AGG AAA AAA AAA  (0.010) AAG AAA ATG AGG AGG AGG CGC AGG AAG AAA AAA  (0.010) AGG AAG ATG AGG AGG AGG CGC AGG AAA AAA AAA  (0.010) ATG ATG ATG AGG AGG CGG CGC CGG AAG AAA AAA  (0.010) AGG ATG ATG AGG AGG CGG CGC CGG AAG AAA AAA  (0.008) AGG AGG ATG AGG AGG CGG CGC CGG AAG AAA AAA  (0.008) AGG AAA ATG AGG AGG AGG CGC AGG AAG AAA AAA  (0.007) ATG ATG ATG AGG AGA AGG CGC AGG AAG AAA AAA  (0.006) AAG AAA ATG AAG AAG AGG CGC AGG AAG AAA AAA  (0.006) AGA AGA ATG AGA AGA AGA CGC AGA AAA AAA AAA  (0.006) AAA AAA ATG AGG AGG AGG CGC AGG AAG AAA AAA  (0.006) AGG AAG ATG AGG AGG CGG CGC CGG AAG AAA AAA  (0.005) AAG AAA ATG AAG AAG AAG CGC AAG AAG AAA AAA  (0.005) AAA AAA ATG AAG AAG AGG CGC AGG AAG AAA AAA  (0.005) AGG ATG ATG AGG AGA AGG CGC AGG AAG AAA AAA  (0.005) AGG AGG ATG AGG AGA AGG CGC AGG AAG AAA AAA  (0.005) AAA AAA ATG AAG AAG AAG CGC AAG AAG AAA AAA  (0.005) AGA AAA ATG AGA AGA AGA CGC AGA AAA AAA AAA  (0.005) AAA AAA ATG AAA AAA AAA CGC AAA AAA AAA AAA  (0.004) AAG AAA ATG AGG AGG AGG CGC AGG AAA AAA AAA  (0.004) AGA AGA ATG AGG AGG AGG CGC AGG AAG AAA AAA  (0.004) AGA AGG ATG AGA AGA AGA CGC AGA AAA AAA AAA  (0.004) AAA AAG ATG AGG AGG AGG CGC AGG AAG AAA AAA  (0.004) AGG AAG ATG AGG AGA AGG CGC AGG AAG AAA AAA  (0.004) AAA AAG ATG AAG AAG AGG CGC AGG AAG AAA AAA  (0.003) AAA AAG ATG AAG AAG AAG CGC AAG AAG AAA AAA  (0.003) AGA AAA ATG AGG AGG AGG CGC AGG AAG AAA AAA  (0.003) AAA AAG ATG AAA AAA AAA CGC AAA AAA AAA AAA  (0.003) AGA AAG ATG AGA AGA AGA CGC AGA AAA AAA AAA  (0.003) AGA AGA ATG AGA AGA AGG CGC AGG AAG AAA AAA  (0.003) AGG AAA ATG AGG AGG AGG CGC AGG AAA AAA AAA  (0.003) AGA AGG ATG AGG AGG AGG CGC AGG AAG AAA AAA  (0.002) AAG ATG ATG AGG AGG AGG CGC AGG AAG AAA AAA  (0.002) AGA AAA ATG AGA AGA AGG CGC AGG AAG AAA AAA  (0.002) AGA AAG ATG AGG AGG AGG CGC AGG AAG AAA AAA  (0.002) AGA AGG ATG AGA AGA AGG CGC AGG AAG AAA AAA  (0.002) AGA AGA ATG AGG AGG AGG CGC AGG AAA AAA AAA  (0.001) AGG AAA ATG AGG AGG CGG CGC CGG AAG AAA AAA  (0.001) CGG AGG ATG CGG AGG CGG CGC CGG AAG AAA AAA  (0.001) AAG ATG ATG AAG AAG AGG CGC AGG AAG AAA AAA  (0.001) AGA AAG ATG AGA AGA AGG CGC AGG AAG AAA AAA  (0.001) AGA AAA ATG AGG AGG AGG CGC AGG AAA AAA AAA  (0.001) AAG ATG ATG AAG AAG AAG CGC AAG AAG AAA AAA  (0.001) ACG ATG ATG AGG AGG AGG CGC AGG AAG AAA AAA  (0.001)  (total  0.425)
  61       1  CGG (R) CGA (R) CGG (R) CGG (R) CGG (R) AGA (R) CGG (R) CGC (R) AGA (R) AGG (R) AGA (R) CGG (R) : CGG CGG CGA CGG CGG CGG AGA CGG CGG CGG CGG  (0.056) CGG CGG CGG CGG CGG CGG AGA CGG CGG CGG CGG  (0.048) CGG CGG CGC CGG CGG CGG AGA CGG CGG CGG CGG  (0.034) AGG AGG CGA AGG AGG AGG AGA CGG CGG CGG CGG  (0.025) AGG AGG CGA AGG AGG AGG AGA AGG CGG CGG CGG  (0.024) CGA CGA CGA CGA CGA CGA AGA CGA CGG CGG CGG  (0.021) AGG AGG CGG AGG AGG AGG AGA CGG CGG CGG CGG  (0.020) AGG AGG CGG AGG AGG AGG AGA AGG CGG CGG CGG  (0.019) CGA CGA CGA CGA CGA CGA AGA CGG CGG CGG CGG  (0.013) CGG CGG CGA CGG AGG CGG AGA CGG CGG CGG CGG  (0.012) AGA AGA CGA AGA AGA AGA AGA AGA CGG CGG CGG  (0.011) AGA AGA CGA AGA AGA AGA AGA AGG CGG CGG CGG  (0.011) AGG AGG CGA AGG AGG CGG AGA CGG CGG CGG CGG  (0.011) AGG AGG CGA CGG CGG CGG AGA CGG CGG CGG CGG  (0.011) CGG CGG CGG CGG AGG CGG AGA CGG CGG CGG CGG  (0.010) CGA CGA CGA CGG CGG CGG AGA CGG CGG CGG CGG  (0.010) CGA CGA CGA CGA CGA CGG AGA CGG CGG CGG CGG  (0.009) AGG AGG CGG AGG AGG CGG AGA CGG CGG CGG CGG  (0.009) AGG AGG CGG CGG CGG CGG AGA CGG CGG CGG CGG  (0.009) CGG AGG CGA CGG CGG CGG AGA CGG CGG CGG CGG  (0.009) AGA AGA CGA AGA AGA AGG AGA CGG CGG CGG CGG  (0.008) AGA AGA CGA AGA AGA AGG AGA AGG CGG CGG CGG  (0.007) CGG CGG CGC CGG AGG CGG AGA CGG CGG CGG CGG  (0.007) AGG AGG CGC AGG AGG AGG AGA CGG CGG CGG CGG  (0.007) AGG AGG CGC AGG AGG AGG AGA AGG CGG CGG CGG  (0.007) AGG AGA CGA AGG AGG AGG AGA CGG CGG CGG CGG  (0.007) AGG AGA CGA AGG AGG AGG AGA AGG CGG CGG CGG  (0.006) CGG CGG CGA CGG CGA CGG AGA CGG CGG CGG CGG  (0.005) CGG CGG CGG CGG CGA CGG AGA CGG CGG CGG CGG  (0.004) CGG CGG CGA AGG AGG AGG AGA CGG CGG CGG CGG  (0.004) AGG AGG CGC AGG AGG CGG AGA CGG CGG CGG CGG  (0.003) AGG AGG CGC CGG CGG CGG AGA CGG CGG CGG CGG  (0.003) AGG AGA CGA AGG AGG CGG AGA CGG CGG CGG CGG  (0.003) CGG CGG CGG AGG AGG AGG AGA CGG CGG CGG CGG  (0.003) AGG AGA CGA CGG CGG CGG AGA CGG CGG CGG CGG  (0.003) CGG CGG CGC CGG CGA CGG AGA CGG CGG CGG CGG  (0.003) CGC CGC CGC CGG CGG CGG AGA CGG CGG CGG CGG  (0.003) AGA AGG CGA AGA AGA AGA AGA AGA CGG CGG CGG  (0.003) AGA AGG CGA AGA AGA AGA AGA AGG CGG CGG CGG  (0.003) CGA CGG CGA CGA CGA CGA AGA CGA CGG CGG CGG  (0.002) AGA AGG CGG AGA AGA AGA AGA AGA CGG CGG CGG  (0.002) AGA AGG CGG AGA AGA AGA AGA AGG CGG CGG CGG  (0.002) CGG CGG CGC AGG AGG AGG AGA CGG CGG CGG CGG  (0.002) CGA CGG CGG CGA CGA CGA AGA CGA CGG CGG CGG  (0.002) CGG AGG CGA CGG AGG CGG AGA CGG CGG CGG CGG  (0.002) AGA AGG CGA AGA AGA AGG AGA CGG CGG CGG CGG  (0.002) AGA AGG CGA AGA AGA AGG AGA AGG CGG CGG CGG  (0.002) CGA AGA CGA CGA CGA CGA AGA CGA CGG CGG CGG  (0.002) AGA AGG CGG AGA AGA AGG AGA CGG CGG CGG CGG  (0.001) AGA AGG CGG AGA AGA AGG AGA AGG CGG CGG CGG  (0.001) CGA CGG CGA CGA CGA CGA AGA CGG CGG CGG CGG  (0.001) CGC CGG CGA CGG CGG CGG AGA CGG CGG CGG CGG  (0.001) CGA CGG CGG CGA CGA CGA AGA CGG CGG CGG CGG  (0.001) CGA CGG CGA CGG CGG CGG AGA CGG CGG CGG CGG  (0.001) CGC CGA CGA CGG CGG CGG AGA CGG CGG CGG CGG  (0.001) CGC CGG CGG CGG CGG CGG AGA CGG CGG CGG CGG  (0.001)  (total  0.486)
  62       1  CGG (R) GAC (D) GAA (E) GCA (A) GCA (A) AAA (K) GCA (A) TTC (F) GAA (E) AAG (K) AAG (K) GCA (A) : GAG GAG GAC GAA GAA GAA AAA GAA GCA GCA GCA  (0.019) GAG GAG GAC GAG GAG GAG AAG GAG GCA GCA GCA  (0.018) GAG GAG GAC GAG GAG GAG AAA GAG GCA GCA GCA  (0.013) GAA GAG GAC GAA GAA GAA AAA GAA GCA GCA GCA  (0.013) GAG GAG GAC GAG GAA GAG AAG GAG GCA GCA GCA  (0.012) GAA GAG GAC GAA GAA GAA AAG GAA GCA GCA GCA  (0.008) GAA GAG GAC GAG GAG GAG AAG GAG GCA GCA GCA  (0.005) GAA GAG GAC GAA GAA GAG AAG GAG GCA GCA GCA  (0.005) GAA GAA GAC GAA GAA GAA AAA GAA GCA GCA GCA  (0.004) GAC GAC GAC GAA GAA GAA AAA GAA GCA GCA GCA  (0.004) GAC GAC GAC GAG GAG GAG AAG GAG GCA GCA GCA  (0.003) GAG GAC GAC GAA GAA GAA AAA GAA GCA GCA GCA  (0.003) GAA GAC GAC GAA GAA GAA AAA GAA GCA GCA GCA  (0.003) GAA GAA GAC GAA GAA GAA AAG GAA GCA GCA GCA  (0.003) GAG GAC GAC GAG GAG GAG AAG GAG GCA GCA GCA  (0.003) GAC GAC GAC GAA GAA GAA AAG GAA GCA GCA GCA  (0.002) GAG GAA GAC GAA GAA GAA AAA GAA GCA GCA GCA  (0.002) GAG GAG GAG GAA GAA GAA AAA GAA GCA GCA GCA  (0.002) GAG GAA GAC GAG GAG GAG AAG GAG GCA GCA GCA  (0.002) GAG GAG GAG GAG GAG GAG AAG GAG GCA GCA GCA  (0.002) GAC GAC GAC GAG GAG GAG AAA GAG GCA GCA GCA  (0.002) GAG GAC GAC GAG GAG GAG AAA GAG GCA GCA GCA  (0.002) GAG GAC GAC GAG GAA GAG AAG GAG GCA GCA GCA  (0.002) GAA GAA GAC GAG GAG GAG AAG GAG GCA GCA GCA  (0.002) GAA GAA GAC GAA GAA GAG AAG GAG GCA GCA GCA  (0.002) GAA GAC GAC GAA GAA GAA AAG GAA GCA GCA GCA  (0.002) GAG GAA GAC GAG GAG GAG AAA GAG GCA GCA GCA  (0.002) GAT GAC GAC GAA GAA GAA AAA GAA GCA GCA GCA  (0.002) GAG GAA GAC GAG GAA GAG AAG GAG GCA GCA GCA  (0.002) GAG GAG GAG GAG GAG GAG AAA GAG GCA GCA GCA  (0.001) GAA GAG GAG GAA GAA GAA AAA GAA GCA GCA GCA  (0.001) GAG GAG GAG GAG GAA GAG AAG GAG GCA GCA GCA  (0.001) GAT GAC GAC GAG GAG GAG AAG GAG GCA GCA GCA  (0.001) GAA GAC GAC GAG GAG GAG AAG GAG GCA GCA GCA  (0.001) GAA GAC GAC GAA GAA GAG AAG GAG GCA GCA GCA  (0.001) GAT GAC GAC GAA GAA GAA AAG GAA GCA GCA GCA  (0.001)  (total  0.147)
  63       1  CGG (R) TTC (F) GAG (E) GAA (E) GAA (E) TAC (Y) TTT (F) TTG (L) TAC (Y) TTC (F) TAC (Y) TTT (F) : TTC TTC TTC TTC TAC TTC TAC TTC TTT TTT GAA  (0.107) TTC TTC TTC TAC TAC TAC TAC TAC TTT TTT GAA  (0.051) TAC TTC TTC TAC TAC TAC TAC TAC TTT TTT GAA  (0.046) TTC TTC TTC TTC TAC TTT TAC TTT TTT TTT GAA  (0.035) TTC TTC TTC TTC TTC TTC TAC TTC TTT TTT GAA  (0.033) TAC TTC TTC TAC TAC TAC TAC TTC TTT TTT GAA  (0.028) TAC TTC TTC TAC TAC TAT TAC TAT TTT TTT GAA  (0.012) TTT TTC TTC TTC TAC TTC TAC TTC TTT TTT GAA  (0.011) TAC TTC TTC TAC TAC TAC TAC TAC TTC TTT GAA  (0.009) TTT TTC TTC TTT TAC TTT TAC TTT TTT TTT GAA  (0.009) TTC TTC TTT TTC TAC TTC TAC TTC TTT TTT GAA  (0.006) TTT TTC TTC TTT TAT TTT TAC TTT TTT TTT GAA  (0.005) TAT TTC TTC TAC TAC TAC TAC TAC TTT TTT GAA  (0.004) TTT TTC TTC TAC TAC TAC TAC TAC TTT TTT GAA  (0.004) TAT TTC TTC TAT TAC TAT TAC TAT TTT TTT GAA  (0.003) TAT TTC TTC TAC TAC TAC TAC TTC TTT TTT GAA  (0.003) TTC TTC TTT TAC TAC TAC TAC TAC TTT TTT GAA  (0.003) TAT TTC TTC TAT TAT TAT TAC TAT TTT TTT GAA  (0.002) TAC TTC TTT TAC TAC TAC TAC TAC TTT TTT GAA  (0.002) TTC TTT TTC TTC TAC TTC TAC TTC TTT TTT GAA  (0.002) TTT TTT TTC TTC TAC TTC TAC TTC TTT TTT GAA  (0.002) TTC TTC TTT TTC TAC TTT TAC TTT TTT TTT GAA  (0.002) TTC TTT TTT TTC TAC TTC TAC TTC TTT TTT GAA  (0.002) TTC TTC TTT TTC TTC TTC TAC TTC TTT TTT GAA  (0.002) TAC TAC TTC TAC TAC TAC TAC TAC TTT TTT GAA  (0.002) TTT TTT TTT TTC TAC TTC TAC TTC TTT TTT GAA  (0.002) TAC TTC TTT TAC TAC TAC TAC TTC TTT TTT GAA  (0.001) TTT TTT TTC TTT TAC TTT TAC TTT TTT TTT GAA  (0.001) TGC TTC TTC TAC TAC TAC TAC TAC TTT TTT GAA  (0.001) TTT TTT TTT TTT TAC TTT TAC TTT TTT TTT GAA  (0.001) TCC TTC TTC TAC TAC TAC TAC TAC TTT TTT GAA  (0.001) TAC TAC TTC TAC TAC TAC TAC TTC TTT TTT GAA  (0.001) TTC TTT TTC TAC TAC TAC TAC TAC TTT TTT GAA  (0.001)  (total  0.394)
  64       1  CGT (R) TAC (Y) CAG (Q) TTC (F) TTC (F) TTC (F) TTC (F) TAC (Y) GTC (V) TAC (Y) TTC (F) TTG (L) : TAC TAC TAC TTC TTC TTC TTC TTC TTC TTC TTC  (0.084) TTC TAC TAC TTC TTC TTC TTC TTC TTC TTC TTC  (0.076) TAC TAC TAC TTC GTC TTC TTC TTC TTC TTC TTC  (0.069) TTC TAC TAC TTC GTC TTC TTC TTC TTC TTC TTC  (0.062) TAC TAC TAC TTC CTC TTC TTC TTC TTC TTC TTC  (0.037) TTC TAC TAC TTC CTC TTC TTC TTC TTC TTC TTC  (0.033) TAC TAC TAC TTC GTG TTC TTC TTC TTC TTC TTC  (0.028) TTC TAC TAC TTC GTG TTC TTC TTC TTC TTC TTC  (0.025) TAT TAC TAC TTC TTC TTC TTC TTC TTC TTC TTC  (0.008) TAT TAC TAC TTC GTC TTC TTC TTC TTC TTC TTC  (0.006) TTT TAC TAC TTC TTC TTC TTC TTC TTC TTC TTC  (0.006) TTT TAC TAC TTC GTC TTC TTC TTC TTC TTC TTC  (0.005) TAT TAC TAC TTC CTC TTC TTC TTC TTC TTC TTC  (0.003) TTC TTC TAC TTC TTC TTC TTC TTC TTC TTC TTC  (0.003) TAT TAC TAC TAC GAC TTC TTC TTC TTC TTC TTC  (0.003) TTT TAC TAC TTC CTC TTC TTC TTC TTC TTC TTC  (0.003) TTC TTC TAC TTC GTC TTC TTC TTC TTC TTC TTC  (0.002) TAC TAC TAT TTC TTC TTC TTC TTC TTC TTC TTC  (0.002) TAC TAT TAC TTC TTC TTC TTC TTC TTC TTC TTC  (0.002) TGC TAC TAC TTC TTC TTC TTC TTC TTC TTC TTC  (0.002) TTT TAC TAC TTC GTG TTC TTC TTC TTC TTC TTC  (0.002) TTC TAC TAT TTC TTC TTC TTC TTC TTC TTC TTC  (0.002) TCC TAC TAC TTC TTC TTC TTC TTC TTC TTC TTC  (0.002) TAC TAC TAT TTC GTC TTC TTC TTC TTC TTC TTC  (0.002) TAC TAT TAC TTC GTC TTC TTC TTC TTC TTC TTC  (0.002) TGC TAC TAC TTC GTC TTC TTC TTC TTC TTC TTC  (0.002) TTC TAC TAT TTC GTC TTC TTC TTC TTC TTC TTC  (0.002) TCC TAC TAC TTC GTC TTC TTC TTC TTC TTC TTC  (0.002) TTC TAT TAC TTC TTC TTC TTC TTC TTC TTC TTC  (0.001) TAT TAT TAC TTC TTC TTC TTC TTC TTC TTC TTC  (0.001) GAC TAC TAC GTC GTC TTC TTC TTC TTC TTC TTC  (0.001) TTC TTC TAC TTC CTC TTC TTC TTC TTC TTC TTC  (0.001) GAC TAC TAC GTC GTG TTC TTC TTC TTC TTC TTC  (0.001) TTC TAT TAC TTC GTC TTC TTC TTC TTC TTC TTC  (0.001) TAT TAT TAC TTC GTC TTC TTC TTC TTC TTC TTC  (0.001) CAC TAC TAC CTC CTC TTC TTC TTC TTC TTC TTC  (0.001)  (total  0.485)
  65       1  CTC (L) ACC (T) GAA (E) GAG (E) GAG (E) GAC (D) GAG (E) ACC (T) ACC (T) ACC (T) GAC (D) GAT (D) : ACC ACC ACC ACC ACC GAC GAC GAC GAC GAG GAG  (0.017) AAC ACC ACC AAC AAC GAC GAC GAC GAC GAG GAG  (0.013) ACC ACC ACC AAC AAC GAC GAC GAC GAC GAG GAG  (0.011) ACC ACC ACC GCC GCC GAC GAC GAC GAC GAG GAG  (0.011) ACC ACC ACC ACC ACC GAC GAC GAC GAT GAG GAG  (0.011) AAC ACC ACC GAC GAC GAC GAC GAC GAC GAG GAG  (0.011) GCC ACC ACC GCC GCC GAC GAC GAC GAC GAG GAG  (0.009) GAC ACC ACC GAC GAC GAC GAC GAC GAC GAG GAG  (0.008) AAC ACC ACC AAC AAC GAC GAC GAC GAT GAG GAG  (0.008) AAC ACC ACC GAC GAC GAC GAC GAC GAT GAG GAG  (0.007) GCC ACC ACC GAC GAC GAC GAC GAC GAC GAG GAG  (0.006) GCC ACC ACC GCC GCC GAC GAC GAC GAT GAG GAG  (0.006) GAC ACC ACC GAC GAC GAC GAC GAC GAT GAG GAG  (0.005) GCC ACC ACC GAC GAC GAC GAC GAC GAT GAG GAG  (0.004) GAC ACC ACC GAC GAC GAT GAC GAT GAT GAG GAG  (0.003) ACG ACC ACC ACC ACC GAC GAC GAC GAC GAG GAG  (0.003) ACT ACC ACC ACC ACC GAC GAC GAC GAC GAG GAG  (0.002) AAT ACC ACC AAC AAC GAC GAC GAC GAC GAG GAG  (0.002) GCG ACC ACC GCC GCC GAC GAC GAC GAC GAG GAG  (0.002) GAC ACC ACC GAT GAC GAT GAC GAT GAT GAG GAG  (0.002) ACG ACC ACC GCC GCC GAC GAC GAC GAC GAG GAG  (0.002) ACG ACC ACC ACC ACC GAC GAC GAC GAT GAG GAG  (0.002) ACT ACC ACC ACC ACC GAC GAC GAC GAT GAG GAG  (0.002) GAT ACC ACC GAC GAC GAC GAC GAC GAC GAG GAG  (0.001) ACA ACC ACC ACC ACC GAC GAC GAC GAC GAG GAG  (0.001) AAT ACC ACC GAC GAC GAC GAC GAC GAC GAG GAG  (0.001) AAT ACC ACC AAC AAC GAC GAC GAC GAT GAG GAG  (0.001) GCT ACC ACC GCC GCC GAC GAC GAC GAC GAG GAG  (0.001) ACT ACC ACC AAC AAC GAC GAC GAC GAC GAG GAG  (0.001) ACT ACC ACC GCC GCC GAC GAC GAC GAC GAG GAG  (0.001) GCG ACC ACC GCC GCC GAC GAC GAC GAT GAG GAG  (0.001) ACG ACC ACC GCC GCC GAC GAC GAC GAT GAG GAG  (0.001) GAT ACC ACC GAC GAC GAC GAC GAC GAT GAG GAG  (0.001)  (total  0.156)
  66       1  CTC (L) CTC (L) CTC (L) CTC (L) CTC (L) CTC (L) CTC (L) CTC (L) CTT (L) CTT (L) CTC (L) CTC (L) : CTC CTC CTC CTC CTC CTC CTC CTC CTC CTC CTC  (0.148) CTT CTT CTC CTT CTT CTC CTC CTC CTC CTC CTC  (0.113) CTC CTT CTC CTC CTC CTC CTC CTC CTC CTC CTC  (0.075) CTT CTT CTC CTC CTC CTC CTC CTC CTC CTC CTC  (0.074) CTC CTC CTC CTC CTT CTC CTC CTC CTC CTC CTC  (0.049) CTT CTT CTC CTT CTT CTT CTC CTT CTC CTC CTC  (0.033) CTT CTT CTT CTT CTT CTC CTC CTC CTC CTC CTC  (0.030) CTC CTT CTC CTC CTT CTC CTC CTC CTC CTC CTC  (0.025) CTT CTT CTC CTC CTT CTC CTC CTC CTC CTC CTC  (0.025) CTC CTT CTT CTC CTC CTC CTC CTC CTC CTC CTC  (0.020) CTT CTT CTT CTC CTC CTC CTC CTC CTC CTC CTC  (0.020) CTC CTC CTC CTT CTT CTC CTC CTC CTC CTC CTC  (0.019) CTT CTC CTC CTT CTT CTC CTC CTC CTC CTC CTC  (0.015) CTT CTC CTC CTC CTC CTC CTC CTC CTC CTC CTC  (0.010) CTG CTT CTC CTC CTC CTC CTC CTC CTC CTC CTC  (0.010) CTC CTT CTC CTT CTT CTC CTC CTC CTC CTC CTC  (0.010) CTT CTT CTT CTT CTT CTT CTC CTT CTC CTC CTC  (0.009) CTC CTT CTT CTC CTT CTC CTC CTC CTC CTC CTC  (0.007) CTT CTT CTT CTC CTT CTC CTC CTC CTC CTC CTC  (0.007) CTG CTC CTC CTC CTC CTC CTC CTC CTC CTC CTC  (0.007) CTA CTT CTC CTC CTC CTC CTC CTC CTC CTC CTC  (0.006) CTC CTC CTC CTT CTT CTT CTC CTT CTC CTC CTC  (0.005) CTT CTC CTC CTT CTT CTT CTC CTT CTC CTC CTC  (0.004) CTA CTC CTC CTC CTC CTC CTC CTC CTC CTC CTC  (0.004) CTT CTC CTC CTC CTT CTC CTC CTC CTC CTC CTC  (0.003) CTG CTT CTC CTT CTT CTC CTC CTC CTC CTC CTC  (0.003) CTG CTT CTC CTC CTT CTC CTC CTC CTC CTC CTC  (0.003) CTC CTG CTC CTC CTC CTC CTC CTC CTC CTC CTC  (0.003) CTC CTT CTC CTT CTT CTT CTC CTT CTC CTC CTC  (0.003) CTG CTT CTT CTC CTC CTC CTC CTC CTC CTC CTC  (0.003) CTC CTT CTT CTT CTT CTC CTC CTC CTC CTC CTC  (0.003) CTG CTG CTC CTC CTC CTC CTC CTC CTC CTC CTC  (0.002) CTG CTC CTC CTT CTT CTC CTC CTC CTC CTC CTC  (0.002) CTG CTC CTC CTC CTT CTC CTC CTC CTC CTC CTC  (0.002) CTA CTT CTC CTT CTT CTC CTC CTC CTC CTC CTC  (0.002) CTA CTT CTC CTC CTT CTC CTC CTC CTC CTC CTC  (0.002) CTT CTT CTG CTT CTT CTC CTC CTC CTC CTC CTC  (0.002) CTA CTT CTT CTC CTC CTC CTC CTC CTC CTC CTC  (0.002) CTA CTA CTC CTC CTC CTC CTC CTC CTC CTC CTC  (0.002) CTA CTC CTC CTT CTT CTC CTC CTC CTC CTC CTC  (0.001) CTA CTC CTC CTC CTT CTC CTC CTC CTC CTC CTC  (0.001) CTT CTT CTG CTC CTC CTC CTC CTC CTC CTC CTC  (0.001) CTG CTT CTC CTG CTT CTC CTC CTC CTC CTC CTC  (0.001) CTC CTG CTC CTC CTT CTC CTC CTC CTC CTC CTC  (0.001)  (total  0.766)
  67       1  CTC (L) CTG (L) TTG (L) CTG (L) CTG (L) TTG (L) CTG (L) CTG (L) CTC (L) CTG (L) TTG (L) CTG (L) : CTG CTG CTG CTG CTG CTG TTG CTG CTG CTG CTG  (0.189) CTG CTG CTG CTG CTC CTG TTG CTG CTG CTG CTG  (0.035) TTG CTG CTG CTG CTG CTG TTG CTG CTG CTG CTG  (0.034) CTG CTG CTG CTG TTG CTG TTG CTG CTG CTG CTG  (0.023) TTG CTG CTG TTG TTG TTG TTG TTG CTG CTG CTG  (0.022) CTG CTG CTG CTG CTG TTG TTG TTG CTG CTG CTG  (0.019) CTC CTG CTG CTC CTC CTG TTG CTG CTG CTG CTG  (0.017) CTC CTG CTG CTG CTG CTG TTG CTG CTG CTG CTG  (0.017) TTG CTG CTG TTG TTG TTG TTG CTG CTG CTG CTG  (0.016) TTG CTG CTG TTG TTG CTG TTG CTG CTG CTG CTG  (0.015) CTA CTG CTG CTG CTG CTG TTG CTG CTG CTG CTG  (0.012) CTT CTG CTG CTG CTG CTG TTG CTG CTG CTG CTG  (0.008) TTG TTG CTG CTG CTG CTG TTG CTG CTG CTG CTG  (0.005) CTA CTG CTG CTA CTA CTG TTG CTG CTG CTG CTG  (0.005) CTC CTG CTG CTC CTC CTC TTG CTC CTG CTG CTG  (0.005) CTG CTG TTG CTG CTG CTG TTG CTG CTG CTG CTG  (0.004) TTG TTG CTG TTG TTG TTG TTG TTG CTG CTG CTG  (0.003) CTG TTG CTG CTG CTG CTG TTG CTG CTG CTG CTG  (0.003) CTT CTG CTG CTC CTC CTG TTG CTG CTG CTG CTG  (0.003) CTC CTG CTG CTG CTC CTG TTG CTG CTG CTG CTG  (0.003) CTT CTG CTG CTT CTT CTG TTG CTG CTG CTG CTG  (0.003) CTA CTG CTG CTC CTC CTG TTG CTG CTG CTG CTG  (0.003) TTG TTG CTG TTG TTG TTG TTG CTG CTG CTG CTG  (0.002) CTA CTG CTG CTG CTC CTG TTG CTG CTG CTG CTG  (0.002) TTG TTG CTG TTG TTG CTG TTG CTG CTG CTG CTG  (0.002) CTT CTG CTG CTT CTC CTG TTG CTG CTG CTG CTG  (0.002) TTA CTG CTG CTG CTG CTG TTG CTG CTG CTG CTG  (0.002) TTG TTG TTG CTG CTG CTG TTG CTG CTG CTG CTG  (0.002) CTC CTC CTG CTC CTC CTG TTG CTG CTG CTG CTG  (0.002) CTC CTC CTG CTG CTG CTG TTG CTG CTG CTG CTG  (0.002) TTA CTG CTG TTG TTG TTG TTG TTG CTG CTG CTG  (0.002) CTA CTA CTG CTG CTG CTG TTG CTG CTG CTG CTG  (0.001) CTG CTG CTA CTG CTG CTG TTG CTG CTG CTG CTG  (0.001) TTG TTG TTG TTG TTG TTG TTG TTG CTG CTG CTG  (0.001) TTA CTG CTG TTG TTG TTG TTG CTG CTG CTG CTG  (0.001) TTA CTG CTG TTG TTG CTG TTG CTG CTG CTG CTG  (0.001) TTG TTG TTG TTG TTG TTG TTG CTG CTG CTG CTG  (0.001)  (total  0.467)
  68       1  CTG (L) ACC (T) ATC (I) ATA (I) ATA (I) ACC (T) ATC (I) ACC (T) ACC (T) ACC (T) ACC (T) GTC (V) : ACC ACC ACC ACC ACC ACC ACC ATC ATC ATC ATA  (0.122) ACC ACC ACC ACC ACC ACC ACC ACC ATC ATC ATA  (0.046) ACC ACC ACC ACC ACC ACC ACC ATC ATC ATA ATA  (0.020) ACC ACC ACC ACC ACC ATC ACC ATC ATC ATC ATA  (0.019) ACG ACC ACC ACC ACC ACC ACC ATC ATC ATC ATA  (0.018) ATC ACC ACC ATC ATC ATC ACC ATC ATC ATC ATA  (0.018) ACT ACC ACC ACC ACC ACC ACC ATC ATC ATC ATA  (0.017) ACA ACC ACC ACC ACC ACC ACC ATC ATC ATC ATA  (0.010) ACG ACC ACC ACC ACC ACC ACC ACC ATC ATC ATA  (0.007) ACT ACC ACC ACC ACC ACC ACC ACC ATC ATC ATA  (0.007) ACA ACC ACC ACC ACC ACC ACC ACC ATC ATC ATA  (0.004) ACT ACC ACC ACT ACC ACC ACC ATC ATC ATC ATA  (0.004) ACC ACC ACT ACC ACC ACC ACC ATC ATC ATC ATA  (0.004) ACC ACT ACC ACC ACC ACC ACC ATC ATC ATC ATA  (0.003) ACG ACC ACC ACG ACC ACC ACC ATC ATC ATC ATA  (0.003) ACT ACC ACC ACT ACT ACC ACC ATC ATC ATC ATA  (0.003) ACT ACT ACC ACC ACC ACC ACC ATC ATC ATC ATA  (0.003) ACG ACC ACC ACC ACC ACC ACC ATC ATC ATA ATA  (0.003) ATC ACC ACC ATC ATC ATC ACC ATC ATC ATA ATA  (0.003) ATT ACC ACC ATC ATC ATC ACC ATC ATC ATC ATA  (0.003) ACC ACC ACG ACC ACC ACC ACC ATC ATC ATC ATA  (0.002) ACG ACG ACC ACC ACC ACC ACC ATC ATC ATC ATA  (0.002) ATC ACC ACC ATC ATT ATC ACC ATC ATC ATC ATA  (0.002) ACA ACC ACC ACC ACC ACC ACC ATC ATC ATA ATA  (0.002) ACA ACC ACC ACC ACC ATC ACC ATC ATC ATC ATA  (0.002) ATA ACC ACC ATC ATC ATC ACC ATC ATC ATC ATA  (0.002) ATC ACC ACC ATT ATC ATC ACC ATC ATC ATC ATA  (0.002) ACC ACC ACT ACC ACC ACC ACC ACC ATC ATC ATA  (0.001) ACC ACT ACC ACC ACC ACC ACC ACC ATC ATC ATA  (0.001) ACA ACA ACC ACC ACC ACC ACC ATC ATC ATC ATA  (0.001) ACT ACT ACC ACC ACC ACC ACC ACC ATC ATC ATA  (0.001) ACT ACT ACT ACC ACC ACC ACC ATC ATC ATC ATA  (0.001) ATC ATC ACC ATC ATC ATC ACC ATC ATC ATC ATA  (0.001) ACG ACT ACC ACC ACC ACC ACC ATC ATC ATC ATA  (0.001)  (total  0.338)
  69       1  CTG (L) ACC (T) CGG (R) CGT (R) CGT (R) CTT (L) CGT (R) GGA (G) CGG (R) GGT (G) CTG (L) CGG (R) : GGG GGT GGC CGG CGG CGG CTG CGG CGG CGT CGT  (0.022) CGT GGT GGC CGT CGG CGT CTT CGT CGT CGT CGT  (0.019) GGG GGC GGC CGG CGG CGG CTG CGG CGG CGT CGT  (0.015) CGG GGT GGC CGG CGG CGG CTG CGG CGG CGT CGT  (0.014) GGT GGT GGC CGT CGG CGT CTT CGT CGT CGT CGT  (0.011) CGG GGC GGC CGG CGG CGG CTG CGG CGG CGT CGT  (0.011) GGG GGT GGT CGG CGG CGG CTG CGG CGG CGT CGT  (0.011) GGT GGT GGC CGG CGG CGG CTG CGG CGG CGT CGT  (0.011) GGC GGC GGC CGG CGG CGG CTG CGG CGG CGT CGT  (0.011) CGT GGT GGT CGT CGG CGT CTT CGT CGT CGT CGT  (0.010) CGT GGT GGC CGT CGT CGT CTT CGT CGT CGT CGT  (0.009) CGG GGG GGC CGG CGG CGG CTG CGG CGG CGT CGT  (0.009) CGC GGC GGC CGG CGG CGG CTG CGG CGG CGT CGT  (0.008) CGG GGG GGG CGG CGG CGG CTG CGG CGG CGT CGT  (0.008) GGC GGT GGC CGG CGG CGG CTG CGG CGG CGT CGT  (0.008) GGG GGG GGC CGG CGG CGG CTG CGG CGG CGT CGT  (0.008) GGG GGT GGC CGG CGG CGG CTT CGG CGG CGT CGT  (0.006) GGT GGT GGT CGT CGG CGT CTT CGT CGT CGT CGT  (0.006) GGT GGT GGT CGG CGG CGG CTG CGG CGG CGT CGT  (0.005) GGG GGT GGC CGG CGG CGT CTT CGT CGT CGT CGT  (0.005) GGT GGT GGC CGT CGT CGT CTT CGT CGT CGT CGT  (0.005) CGT GGT GGA CGT CGG CGT CTT CGT CGT CGT CGT  (0.005) CGT GGT GGC CGG CGG CGG CTG CGG CGG CGT CGT  (0.005) AGG GGT GGC CGG CGG CGG CTG CGG CGG CGT CGT  (0.005) CGT GGT GGT CGT CGT CGT CTT CGT CGT CGT CGT  (0.004) GGG GGC GGC CGG CGG CGG CTT CGG CGG CGT CGT  (0.004) GGC GGT GGT CGG CGG CGG CTG CGG CGG CGT CGT  (0.004) CGG GGT GGC CGG CGG CGG CTT CGG CGG CGT CGT  (0.004) GGG GGC GGC CGG CGG CGT CTT CGT CGT CGT CGT  (0.004) GGA GGT GGC CGG CGG CGG CTG CGG CGG CGT CGT  (0.004) CGT GGC GGC CGT CGG CGT CTT CGT CGT CGT CGT  (0.003) CGC GGC GGC CGT CGG CGT CTT CGT CGT CGT CGT  (0.003) CGC GGT GGC CGG CGG CGG CTG CGG CGG CGT CGT  (0.003) AGG GGC GGC CGG CGG CGG CTG CGG CGG CGT CGT  (0.003) CGG GGT GGC CGG CGG CGT CTT CGT CGT CGT CGT  (0.003) AGG GGG GGC CGG CGG CGG CTG CGG CGG CGT CGT  (0.003) GGG GGT GGC CGG CGG CGG CTG CGG CGT CGT CGT  (0.003) CGG GGC GGC CGG CGG CGG CTT CGG CGG CGT CGT  (0.003) GGG GGT GGT CGG CGG CGG CTT CGG CGG CGT CGT  (0.003) GGT GGT GGC CGG CGG CGG CTT CGG CGG CGT CGT  (0.003) GGC GGC GGC CGG CGG CGG CTT CGG CGG CGT CGT  (0.003) GGT GGT GGA CGT CGG CGT CTT CGT CGT CGT CGT  (0.003) AGG GGG GGG CGG CGG CGG CTG CGG CGG CGT CGT  (0.003) GGT GGT GGA CGG CGG CGG CTG CGG CGG CGT CGT  (0.003) GGC GGC GGC CGT CGG CGT CTT CGT CGT CGT CGT  (0.003) GGA GGA GGA CGG CGG CGG CTG CGG CGG CGT CGT  (0.003) CGG GGC GGC CGG CGG CGT CTT CGT CGT CGT CGT  (0.003) GGG GGT GGT CGG CGG CGT CTT CGT CGT CGT CGT  (0.003) GGT GGT GGT CGT CGT CGT CTT CGT CGT CGT CGT  (0.003) GGC GGC GGC CGG CGG CGT CTT CGT CGT CGT CGT  (0.003) GGT GGC GGC CGT CGG CGT CTT CGT CGT CGT CGT  (0.003) CGG GGG GGC CGG CGG CGG CTT CGG CGG CGT CGT  (0.003) GGA GGC GGC CGG CGG CGG CTG CGG CGG CGT CGT  (0.002) GGT GGC GGC CGG CGG CGG CTG CGG CGG CGT CGT  (0.002) CGT GGT GGT CGG CGG CGG CTG CGG CGG CGT CGT  (0.002) CGT GGT GGA CGT CGT CGT CTT CGT CGT CGT CGT  (0.002) CGC GGC GGC CGC CGG CGT CTT CGT CGT CGT CGT  (0.002) CGC GGC GGC CGG CGG CGG CTT CGG CGG CGT CGT  (0.002) CGG GGG GGG CGG CGG CGG CTT CGG CGG CGT CGT  (0.002) GGC GGT GGC CGG CGG CGG CTT CGG CGG CGT CGT  (0.002) GGG GGC GGC CGG CGG CGG CTG CGG CGT CGT CGT  (0.002) GGG GGG GGC CGG CGG CGG CTT CGG CGG CGT CGT  (0.002) GGC GGT GGA CGG CGG CGG CTG CGG CGG CGT CGT  (0.002) CGG GGG GGC CGG CGG CGT CTT CGT CGT CGT CGT  (0.002) GGC GGT GGC CGT CGG CGT CTT CGT CGT CGT CGT  (0.002) CGG GGT GGC CGG CGG CGG CTG CGG CGT CGT CGT  (0.002) CGG GGG GGG CGG CGG CGT CTT CGT CGT CGT CGT  (0.002) GGC GGT GGC CGG CGG CGT CTT CGT CGT CGT CGT  (0.002) GGG GGG GGC CGG CGG CGT CTT CGT CGT CGT CGT  (0.002) CGT GGT GGC CGT CGG CGT CTG CGT CGT CGT CGT  (0.002) GGA GGT GGT CGG CGG CGG CTG CGG CGG CGT CGT  (0.002) CGC GGT GGT CGG CGG CGG CTG CGG CGG CGT CGT  (0.002) CGG GGC GGC CGG CGG CGG CTG CGG CGT CGT CGT  (0.002) CGT GGC GGC CGT CGT CGT CTT CGT CGT CGT CGT  (0.002) GGG GGT GGT CGG CGG CGG CTG CGG CGT CGT CGT  (0.002) GGT GGT GGT CGG CGG CGG CTT CGG CGG CGT CGT  (0.002) CGC GGT GGC CGT CGG CGT CTT CGT CGT CGT CGT  (0.001) GGT GGT GGA CGT CGT CGT CTT CGT CGT CGT CGT  (0.001) CGT GGT GGA CGG CGG CGG CTG CGG CGG CGT CGT  (0.001) AGG GGT GGC CGG CGG CGG CTT CGG CGG CGT CGT  (0.001) CGG GGG GGC CGG CGG CGG CTG CGG CGT CGT CGT  (0.001) CGG GGG GGG CGG CGG CGG CTG CGG CGT CGT CGT  (0.001) GGT GGC GGC CGT CGT CGT CTT CGT CGT CGT CGT  (0.001) CGA GGA GGA CGG CGG CGG CTG CGG CGG CGT CGT  (0.001) GGC GGT GGT CGG CGG CGG CTT CGG CGG CGT CGT  (0.001) GGG GGG GGC CGG CGG CGG CTG CGG CGT CGT CGT  (0.001) AGG GGT GGC CGG CGG CGT CTT CGT CGT CGT CGT  (0.001) GGC GGT GGT CGT CGG CGT CTT CGT CGT CGT CGT  (0.001) GGA GGT GGC CGG CGG CGG CTT CGG CGG CGT CGT  (0.001) CGC GGT GGC CGC CGG CGT CTT CGT CGT CGT CGT  (0.001)  (total  0.383)
  70       1  CTG (L) ATC (I) ATC (I) ATC (I) ATC (I) ATC (I) ATC (I) ATC (I) ATC (I) ATT (I) ATC (I) CTG (L) : ATC ATC ATC ATC ATC ATC ATC ATC ATC ATC ATC  (0.068) ATC ATT ATC ATC ATC ATC ATC ATC ATC ATC ATC  (0.055) ATT ATT ATC ATC ATC ATC ATC ATC ATC ATC ATC  (0.044) ATC ATT ATT ATC ATC ATC ATC ATC ATC ATC ATC  (0.025) ATT ATT ATT ATC ATC ATC ATC ATC ATC ATC ATC  (0.020) ATT ATC ATC ATC ATC ATC ATC ATC ATC ATC ATC  (0.015) ATT ATT ATC ATT ATT ATC ATC ATC ATC ATC ATC  (0.012) ATT ATT ATC ATT ATC ATC ATC ATC ATC ATC ATC  (0.012) ATC ATC ATC ATC ATC ATC ATC CTC CTC ATC ATC  (0.012) ATA ATT ATC ATC ATC ATC ATC ATC ATC ATC ATC  (0.011) ATC ATC ATC ATC ATT ATC ATC ATC ATC ATC ATC  (0.011) ATC ATT ATC ATC ATC ATC ATC CTC CTC ATC ATC  (0.010) ATA ATC ATC ATC ATC ATC ATC ATC ATC ATC ATC  (0.009) ATC ATT ATC ATC ATT ATC ATC ATC ATC ATC ATC  (0.009) ATT ATT ATC ATC ATC ATC ATC CTC CTC ATC ATC  (0.008) ATC ATC ATC ATT ATT ATC ATC ATC ATC ATC ATC  (0.006) ATT ATT ATT ATT ATT ATC ATC ATC ATC ATC ATC  (0.005) ATT ATT ATT ATT ATC ATC ATC ATC ATC ATC ATC  (0.005) ATA ATT ATT ATC ATC ATC ATC ATC ATC ATC ATC  (0.005) ATC ATT ATC ATT ATT ATC ATC ATC ATC ATC ATC  (0.005) ATC ATA ATC ATC ATC ATC ATC ATC ATC ATC ATC  (0.005) ATC ATT ATT ATC ATC ATC ATC CTC CTC ATC ATC  (0.004) ATA ATA ATC ATC ATC ATC ATC ATC ATC ATC ATC  (0.004) ATT ATC ATC ATT ATT ATC ATC ATC ATC ATC ATC  (0.004) ATT ATC ATC ATT ATC ATC ATC ATC ATC ATC ATC  (0.004) ATC ATT ATT ATC ATT ATC ATC ATC ATC ATC ATC  (0.004) ATT ATT ATT ATC ATC ATC ATC CTC CTC ATC ATC  (0.003) ATA ATT ATC ATA ATA ATC ATC ATC ATC ATC ATC  (0.003) ATA ATT ATC ATA ATC ATC ATC ATC ATC ATC ATC  (0.003) ATT ATC ATC ATC ATC ATC ATC CTC CTC ATC ATC  (0.003) ATT ATT ATA ATC ATC ATC ATC ATC ATC ATC ATC  (0.002) ATC ATT ATT ATT ATT ATC ATC ATC ATC ATC ATC  (0.002) ATA ATC ATC ATA ATA ATC ATC ATC ATC ATC ATC  (0.002) ATA ATC ATC ATA ATC ATC ATC ATC ATC ATC ATC  (0.002) ATA ATT ATC ATC ATC ATC ATC CTC CTC ATC ATC  (0.002) ATA ATC ATC ATC ATC ATC ATC CTC CTC ATC ATC  (0.002) ATA ATT ATT ATA ATA ATC ATC ATC ATC ATC ATC  (0.001) ATA ATT ATT ATA ATC ATC ATC ATC ATC ATC ATC  (0.001) ATA ATA ATC ATA ATA ATC ATC ATC ATC ATC ATC  (0.001) ATA ATA ATC ATA ATC ATC ATC ATC ATC ATC ATC  (0.001) ATA ATT ATT ATC ATC ATC ATC CTC CTC ATC ATC  (0.001)  (total  0.401)
  71       1  CTG (L) ATC (I) GTC (V) CTG (L) CTG (L) ATT (I) CTT (L) CTT (L) GTG (V) TTA (L) CTG (L) ATT (I) : CTT CTT CTT CTT GTT CTT CTT CTT CTT CTT CTG  (0.015) CTT CTT CTT CTT GTC CTT CTT CTT CTT CTT CTG  (0.011) CTC CTC CTC CTC GTC CTT CTT CTT CTT CTT CTG  (0.010) CTT CTT CTT CTT GTG CTT CTT CTT CTT CTT CTG  (0.008) CTT CTA CTC CTT GTT CTT CTT CTT CTT CTT CTG  (0.006) CTA CTA CTC CTT GTT CTT CTT CTT CTT CTT CTG  (0.006) CTC CTC CTC CTT GTT CTT CTT CTT CTT CTT CTG  (0.005) CTC CTA CTC CTC GTC CTT CTT CTT CTT CTT CTG  (0.005) CTT CTC CTC CTT GTT CTT CTT CTT CTT CTT CTG  (0.004) CTT CTA CTT CTT GTT CTT CTT CTT CTT CTT CTG  (0.004) CTT CTA CTC CTT GTC CTT CTT CTT CTT CTT CTG  (0.004) CTA CTA CTT CTT GTT CTT CTT CTT CTT CTT CTG  (0.004) CTA CTA CTC CTT GTC CTT CTT CTT CTT CTT CTG  (0.004) CTC CTC CTC CTT GTC CTT CTT CTT CTT CTT CTG  (0.004) CTA CTA CTC CTC GTC CTT CTT CTT CTT CTT CTG  (0.004) CTC CTC CTC CTC GTG CTT CTT CTT CTT CTT CTG  (0.004) CTC CTA CTT CTC GTC CTT CTT CTT CTT CTT CTG  (0.003) CTT CTA CTC CTT GTG CTT CTT CTT CTT CTT CTG  (0.003) CTT CTT CTT CTT GTA CTT CTT CTT CTT CTT CTG  (0.003) CTT CTC CTC CTT GTC CTT CTT CTT CTT CTT CTG  (0.003) CTA CTA CTC CTT GTG CTT CTT CTT CTT CTT CTG  (0.003) CTT CTA CTT CTT GTC CTT CTT CTT CTT CTT CTG  (0.003) CTA CTA CTA CTT GTT CTT CTT CTT CTT CTT CTG  (0.003) CTA CTA CTT CTT GTC CTT CTT CTT CTT CTT CTG  (0.003) CTA CTA CTT CTC GTC CTT CTT CTT CTT CTT CTG  (0.003) CTC CTA CTC CTT GTT CTT CTT CTT CTT CTT CTG  (0.003) CTT CTC CTC CTT GTG CTT CTT CTT CTT CTT CTG  (0.003) CTT CTA CTT CTT GTG CTT CTT CTT CTT CTT CTG  (0.003) CTC CTA CTA CTC GTC CTT CTT CTT CTT CTT CTG  (0.003) CTA CTA CTT CTT GTG CTT CTT CTT CTT CTT CTG  (0.002) CTG CTA CTC CTG GTG CTT CTT CTT CTT CTT CTG  (0.002) CTA CTA CTA CTT GTC CTT CTT CTT CTT CTT CTG  (0.002) CTA CTA CTA CTC GTC CTT CTT CTT CTT CTT CTG  (0.002) CTC CTA CTT CTT GTT CTT CTT CTT CTT CTT CTG  (0.002) CTC CTA CTC CTT GTC CTT CTT CTT CTT CTT CTG  (0.002) CTA CTA CTA CTT GTG CTT CTT CTT CTT CTT CTG  (0.002) CTC CTA CTC CTC GTG CTT CTT CTT CTT CTT CTG  (0.002) CTG CTG CTC CTG GTG CTT CTT CTT CTT CTT CTG  (0.002) CTG CTA CTT CTG GTG CTT CTT CTT CTT CTT CTG  (0.002) CTG CTA CTC CTT GTT CTT CTT CTT CTT CTT CTG  (0.002) CTC CTA CTA CTT GTT CTT CTT CTT CTT CTT CTG  (0.001) CTT CTA CTC CTT GTA CTT CTT CTT CTT CTT CTG  (0.001) CTC CTA CTT CTT GTC CTT CTT CTT CTT CTT CTG  (0.001) CTC CTA CTT CTC GTG CTT CTT CTT CTT CTT CTG  (0.001) CTG CTG CTT CTG GTG CTT CTT CTT CTT CTT CTG  (0.001) TTG TTA CTA CTG GTG CTT CTT CTT CTT CTT CTG  (0.001) CTG CTG CTC CTT GTT CTT CTT CTT CTT CTT CTG  (0.001) CTG CTA CTT CTT GTT CTT CTT CTT CTT CTT CTG  (0.001) TTG TTA CTC CTG GTG CTT CTT CTT CTT CTT CTG  (0.001) CTG CTA CTC CTT GTC CTT CTT CTT CTT CTT CTG  (0.001) CTG CTA CTC CTC GTC CTT CTT CTT CTT CTT CTG  (0.001) CTT CTC CTC CTT GTA CTT CTT CTT CTT CTT CTG  (0.001) CTT CTA CTT CTT GTA CTT CTT CTT CTT CTT CTG  (0.001) CTC CTA CTA CTT GTC CTT CTT CTT CTT CTT CTG  (0.001)  (total  0.174)
  72       1  CTG (L) ATG (M) ATG (M) ATG (M) ATG (M) ATG (M) ATG (M) ATG (M) ATG (M) ATG (M) ATG (M) ATG (M) : ATG ATG ATG ATG ATG ATG ATG ATG ATG ATG ATG  (0.986) ATC ATG ATG ATG ATG ATG ATG ATG ATG ATG ATG  (0.002) GTG ATG ATG ATG ATG ATG ATG ATG ATG ATG ATG  (0.001) ATA ATG ATG ATG ATG ATG ATG ATG ATG ATG ATG  (0.001) ACG ATG ATG ATG ATG ATG ATG ATG ATG ATG ATG  (0.001) AAG ATG ATG ATG ATG ATG ATG ATG ATG ATG ATG  (0.001) ATT ATG ATG ATG ATG ATG ATG ATG ATG ATG ATG  (0.001)  (total  0.994)
  73       1  CTG (L) ATG (M) GTC (V) ATG (M) ATG (M) ATG (M) ATG (M) ACG (T) GTC (V) CTG (L) ATG (M) ATG (M) : ATG ATG ATG ATG GTG ATG ATG ATG ATG ATG ATG  (0.468) ATG ATG ATG ATG GTC ATG ATG ATG ATG ATG ATG  (0.177) ATG ATG ATG ATG GTA ATG ATG ATG ATG ATG ATG  (0.076) ATG ATG ATG ATG GTT ATG ATG ATG ATG ATG ATG  (0.072) ATG ATG ACG ATG GTG ATG ATG ATG ATG ATG ATG  (0.007) ATG CTG ATG ATG GTG ATG ATG ATG ATG ATG ATG  (0.004) GTG ATG ATG GTG GTG ATG ATG ATG ATG ATG ATG  (0.003) ATG ATG ACG ATG GTC ATG ATG ATG ATG ATG ATG  (0.003) GTG ATG ATG GTG GTC ATG ATG ATG ATG ATG ATG  (0.003) CTG CTG ATG ATG GTG ATG ATG ATG ATG ATG ATG  (0.002) ATG CTG ATG ATG GTC ATG ATG ATG ATG ATG ATG  (0.001) ATG ATG ACG ATG GTA ATG ATG ATG ATG ATG ATG  (0.001) TTG CTG ATG ATG GTG ATG ATG ATG ATG ATG ATG  (0.001) ATG ATG ACG ATG GTT ATG ATG ATG ATG ATG ATG  (0.001) GTG ATG ATG GTG GTT ATG ATG ATG ATG ATG ATG  (0.001) GTG ATG ATG GTG GTA ATG ATG ATG ATG ATG ATG  (0.001) ATG TTG ATG ATG GTG ATG ATG ATG ATG ATG ATG  (0.001) CTG CTG ATG ATG GTC ATG ATG ATG ATG ATG ATG  (0.001)  (total  0.823)
  74       1  CTG (L) CGC (R) CGC (R) CTA (L) CTA (L) CGC (R) CTA (L) CGC (R) CGG (R) CGC (R) CGA (R) CTG (L) : CGC CGC CGC CGC CGC CGC CGC CTC CTA CTA CTA  (0.147) CGC CGC CGC CGC CGC CGC CGC CTC CTC CTA CTA  (0.083) CGC CGC CGC CGC CGC CGC CGC CTC CTG CTA CTA  (0.071) CGC CGC CGC CGC CGC CGA CGA CTA CTA CTA CTA  (0.054) CGA CGC CGC CGA CGA CGA CGA CTA CTA CTA CTA  (0.017) CGA CGC CGC CGA CGG CGA CGA CTA CTA CTA CTA  (0.009) CGG CGC CGC CGG CGG CGA CGA CTA CTA CTA CTA  (0.008) CGG CGC CGC CGG CGG CGG CGA CTG CTG CTA CTA  (0.006) CGG CGC CGC CGG CGG CGG CGC CTG CTG CTA CTA  (0.006) CGA CGC CGC CGA CGC CGA CGA CTA CTA CTA CTA  (0.005) CGT CGC CGC CGC CGC CGC CGC CTC CTA CTA CTA  (0.003) CGG CGC CGC CGA CGA CGA CGA CTA CTA CTA CTA  (0.003) CGT CGC CGC CGA CGA CGA CGA CTA CTA CTA CTA  (0.002) CGA CGC CGC CGA CGA CGA CGA CGA CTA CTA CTA  (0.002) CGT CGC CGC CGT CGT CGA CGA CTA CTA CTA CTA  (0.002) CGT CGC CGC CGC CGC CGC CGC CTC CTC CTA CTA  (0.002) CGA CGA CGC CGA CGA CGA CGA CTA CTA CTA CTA  (0.001)  (total  0.419)
  75       1  CTG (L) CTG (L) ATC (I) ATC (I) ATC (I) ATT (I) ATC (I) CTG (L) ATC (I) CTG (L) ATC (I) ATT (I) : CTC CTG CTG ATC ATC ATC ATC ATC ATC ATC ATC  (0.028) CTC CTG CTG ATC ATC ATC ATT ATC ATC ATC ATC  (0.026) ATC CTG CTG ATC ATC ATC ATC ATC ATC ATC ATC  (0.016) CTG CTG CTG ATC ATC ATC ATC ATC ATC ATC ATC  (0.016) ATC CTG CTG ATC ATC ATC ATT ATC ATC ATC ATC  (0.015) CTG CTG CTG ATC ATC ATC ATT ATC ATC ATC ATC  (0.014) CTC CTG CTG ATC ATC ATT ATT ATT ATT ATC ATC  (0.009) ATG CTG CTG ATC ATC ATC ATC ATC ATC ATC ATC  (0.008) ATG CTG CTG ATC ATC ATC ATT ATC ATC ATC ATC  (0.007) CTC CTG CTG ATC ATC ATC ATC ATC ATT ATC ATC  (0.006) ATC CTG CTG ATC ATC ATT ATT ATT ATT ATC ATC  (0.005) CTT CTG CTG ATC ATC ATC ATC ATC ATC ATC ATC  (0.005) CTG CTG CTG ATC ATC ATT ATT ATT ATT ATC ATC  (0.005) CTT CTG CTG ATC ATC ATC ATT ATC ATC ATC ATC  (0.005) CTA CTG CTG ATC ATC ATC ATC ATC ATC ATC ATC  (0.004) CTA CTG CTG ATC ATC ATC ATT ATC ATC ATC ATC  (0.004) ATT CTG CTG ATC ATC ATC ATC ATC ATC ATC ATC  (0.004) ATA CTG CTG ATC ATC ATC ATC ATC ATC ATC ATC  (0.004) ATT CTG CTG ATC ATC ATC ATT ATC ATC ATC ATC  (0.004) TTG CTG CTG ATC ATC ATC ATC ATC ATC ATC ATC  (0.003) ATA CTG CTG ATC ATC ATC ATT ATC ATC ATC ATC  (0.003) ATC CTG CTG ATC ATC ATC ATC ATC ATT ATC ATC  (0.003) CTG CTG CTG ATC ATC ATC ATC ATC ATT ATC ATC  (0.003) TTG CTG CTG ATC ATC ATC ATT ATC ATC ATC ATC  (0.003) CTT CTG CTG ATT ATT ATT ATT ATT ATT ATC ATC  (0.003) CTT CTG CTG ATT ATC ATT ATT ATT ATT ATC ATC  (0.003) CTC CTC CTG ATC ATC ATC ATC ATC ATC ATC ATC  (0.003) CTC CTC CTG ATC ATC ATC ATT ATC ATC ATC ATC  (0.003) ATG CTG CTG ATC ATC ATT ATT ATT ATT ATC ATC  (0.003) GTC CTG CTG ATC ATC ATC ATC ATC ATC ATC ATC  (0.002) ATC CTC CTG ATC ATC ATC ATC ATC ATC ATC ATC  (0.002) GTC CTG CTG ATC ATC ATC ATT ATC ATC ATC ATC  (0.002) ATC CTC CTG ATC ATC ATC ATT ATC ATC ATC ATC  (0.002) ATT CTG CTG ATT ATT ATT ATT ATT ATT ATC ATC  (0.002) ATT CTG CTG ATT ATC ATT ATT ATT ATT ATC ATC  (0.002) ATG CTG CTG ATT ATT ATT ATT ATT ATT ATC ATC  (0.002) GTG CTG CTG ATC ATC ATC ATC ATC ATC ATC ATC  (0.002) GTG CTG CTG ATC ATC ATC ATT ATC ATC ATC ATC  (0.002) TTC CTG CTG ATC ATC ATC ATC ATC ATC ATC ATC  (0.002) TTC CTG CTG ATC ATC ATC ATT ATC ATC ATC ATC  (0.001) CTA CTG CTG ATC ATC ATT ATT ATT ATT ATC ATC  (0.001) ATA CTG CTG ATC ATC ATT ATT ATT ATT ATC ATC  (0.001) TTA CTG CTG ATC ATC ATC ATC ATC ATC ATC ATC  (0.001) TTG CTG CTG ATC ATC ATT ATT ATT ATT ATC ATC  (0.001) CTA CTG CTG ATA ATA ATC ATC ATC ATC ATC ATC  (0.001) TTA CTG CTG ATC ATC ATC ATT ATC ATC ATC ATC  (0.001) ATA CTG CTG ATT ATT ATT ATT ATT ATT ATC ATC  (0.001)  (total  0.246)
  76       1  CTG (L) CTG (L) CTC (L) GTG (V) GTG (V) GTG (V) GTG (V) CTC (L) CTG (L) TTG (L) GTG (V) GTT (V) : TTG TTG CTG TTG CTG TTG GTG TTG GTG GTG GTG  (0.018) CTG CTG CTG CTG CTG CTG GTG CTG GTG GTG GTG  (0.016) CTG CTG CTG CTG CTG GTG GTG GTG GTG GTG GTG  (0.016) TTG TTG CTG CTG CTG CTG GTG CTG GTG GTG GTG  (0.014) TTG TTG CTG CTG CTG GTG GTG GTG GTG GTG GTG  (0.014) TTG TTG CTG TTG CTG GTG GTG GTG GTG GTG GTG  (0.013) CTG TTG CTG CTG CTG CTG GTG CTG GTG GTG GTG  (0.009) CTG TTG CTG CTG CTG GTG GTG GTG GTG GTG GTG  (0.009) CTG CTG CTG CTG CTG TTG GTG TTG GTG GTG GTG  (0.006) TTG CTG CTG TTG CTG TTG GTG TTG GTG GTG GTG  (0.004) CTG TTG CTG CTG CTG TTG GTG TTG GTG GTG GTG  (0.003) CTG CTG CTG TTG CTG TTG GTG TTG GTG GTG GTG  (0.003) TTG TTG TTG TTG CTG TTG GTG TTG GTG GTG GTG  (0.003) TTG CTG CTG CTG CTG CTG GTG CTG GTG GTG GTG  (0.003) TTG CTG CTG CTG CTG GTG GTG GTG GTG GTG GTG  (0.003) TTG CTG CTG TTG CTG GTG GTG GTG GTG GTG GTG  (0.003) CTG CTG CTC CTG CTG CTG GTG CTG GTG GTG GTG  (0.003) CTG CTG CTC CTG CTG GTG GTG GTG GTG GTG GTG  (0.003) CTC CTG CTG CTC CTC GTG GTG GTG GTG GTG GTG  (0.003) CTC CTG CTG CTC CTC GTC GTG GTC GTG GTG GTG  (0.002) TTG TTG TTG CTG CTG CTG GTG CTG GTG GTG GTG  (0.002) TTG TTG TTG CTG CTG GTG GTG GTG GTG GTG GTG  (0.002) TTG TTG TTG TTG CTG GTG GTG GTG GTG GTG GTG  (0.002) CTC CTG CTG CTC CTC GTC GTG GTC GTC GTG GTG  (0.002) CTC CTG CTG CTC CTC CTC GTG CTC GTC GTG GTG  (0.002) TTA TTG CTG TTG CTG TTG GTG TTG GTG GTG GTG  (0.002) CTG TTG CTG TTG CTG TTG GTG TTG GTG GTG GTG  (0.002) TTG TTG CTC TTG CTG TTG GTG TTG GTG GTG GTG  (0.001) CTG TTG TTG CTG CTG CTG GTG CTG GTG GTG GTG  (0.001) CTG TTG TTG CTG CTG GTG GTG GTG GTG GTG GTG  (0.001) TTA TTG CTG TTG CTG GTG GTG GTG GTG GTG GTG  (0.001) TTG TTG CTC CTG CTG CTG GTG CTG GTG GTG GTG  (0.001) TTG TTG CTC CTG CTG GTG GTG GTG GTG GTG GTG  (0.001) TTG TTG CTC TTG CTG GTG GTG GTG GTG GTG GTG  (0.001) CTG CTG CTC CTG CTG TTG GTG TTG GTG GTG GTG  (0.001) CTA CTG CTG CTG CTG CTG GTG CTG GTG GTG GTG  (0.001) CTA CTG CTG CTG CTG GTG GTG GTG GTG GTG GTG  (0.001) TTA TTG CTG CTG CTG CTG GTG CTG GTG GTG GTG  (0.001)  (total  0.172)
  77       1  CTG (L) CTG (L) CTG (L) CTG (L) CTG (L) CTC (L) CTG (L) CTG (L) CTG (L) CTG (L) CTT (L) CTG (L) : CTG CTG CTG CTG CTG CTG CTC CTG CTG CTG CTG  (0.133) CTG CTG CTG CTG CTG CTG CTT CTG CTG CTG CTG  (0.102) TTG CTG CTG CTG CTG CTG CTC CTG CTG CTG CTG  (0.024) TTG CTG CTG CTG CTG CTG CTT CTG CTG CTG CTG  (0.018) CTG CTG CTG CTG CTG CTC CTC CTC CTG CTG CTG  (0.014) CTC CTG CTG CTG CTG CTG CTC CTG CTG CTG CTG  (0.012) CTG CTG CTG CTG CTG CTG CTG CTG CTG CTG CTG  (0.011) CTC CTG CTG CTG CTG CTG CTT CTG CTG CTG CTG  (0.009) CTA CTG CTG CTG CTG CTG CTC CTG CTG CTG CTG  (0.009) CTA CTG CTG CTG CTG CTG CTT CTG CTG CTG CTG  (0.007) CTC CTG CTG CTC CTC CTC CTC CTC CTG CTG CTG  (0.007) CTC CTG CTG CTC CTG CTC CTC CTC CTG CTG CTG  (0.006) TTG CTG CTG TTG TTG CTG CTC CTG CTG CTG CTG  (0.006) CTT CTG CTG CTG CTG CTG CTC CTG CTG CTG CTG  (0.006) TTG CTG CTG TTG CTG CTG CTC CTG CTG CTG CTG  (0.005) CTT CTG CTG CTG CTG CTG CTT CTG CTG CTG CTG  (0.005) CTT CTG CTG CTT CTT CTT CTT CTT CTG CTG CTG  (0.004) CTT CTG CTG CTT CTG CTT CTT CTT CTG CTG CTG  (0.004) TTG TTG CTG CTG CTG CTG CTC CTG CTG CTG CTG  (0.004) TTG TTG CTG CTG CTG CTG CTT CTG CTG CTG CTG  (0.003) CTG CTG TTG CTG CTG CTG CTC CTG CTG CTG CTG  (0.003) CTG TTG CTG CTG CTG CTG CTC CTG CTG CTG CTG  (0.002) CTG CTG TTG CTG CTG CTG CTT CTG CTG CTG CTG  (0.002) CTG TTG CTG CTG CTG CTG CTT CTG CTG CTG CTG  (0.002) CTA CTG CTG CTA CTG CTG CTC CTG CTG CTG CTG  (0.001) CTA CTG CTG CTA CTA CTG CTC CTG CTG CTG CTG  (0.001) TTA CTG CTG CTG CTG CTG CTC CTG CTG CTG CTG  (0.001) TTG TTG TTG CTG CTG CTG CTC CTG CTG CTG CTG  (0.001) CTC CTC CTG CTG CTG CTG CTC CTG CTG CTG CTG  (0.001) CTA CTA CTG CTG CTG CTG CTC CTG CTG CTG CTG  (0.001) TTA CTG CTG CTG CTG CTG CTT CTG CTG CTG CTG  (0.001)  (total  0.406)
  78       1  CTG (L) GCG (A) GTG (V) GTC (V) GTT (V) TAT (Y) GTT (V) GTG (V) TAC (Y) GTC (V) TAT (Y) GCT (A) : GTC GTC GTG GTC GTC GTC TAT GTC GTT GTT GTT  (0.006) GTC GTC GTG GTC GTC GTT TAT GTT GTT GTT GTT  (0.005) TTC GTC GTG TTC TTC TTC TAT TTC GTT GTT GTT  (0.004) GTC GTC GTC GTC GTC GTC TAT GTC GTT GTT GTT  (0.003) GTC GTG GTG GTC GTC GTC TAT GTC GTT GTT GTT  (0.003) GTG GTG GTG GTC GTC GTC TAT GTC GTT GTT GTT  (0.003) GTC GTC GTG GTC GTC GTC TAT GTC GTC GTT GTT  (0.003) GTC GTC GTG GTT GTC GTT TAT GTT GTT GTT GTT  (0.003) TTC GTC GTG TTC TTC TTC TAT TTC GTC GTT GTT  (0.003) GTG GTC GTG GTC GTC GTC TAT GTC GTT GTT GTT  (0.003) TTC GTC GTG TTC TTC TTT TAT TTT GTT GTT GTT  (0.003) GTC GTC GTC GTC GTC GTT TAT GTT GTT GTT GTT  (0.002) GTC GTG GTG GTC GTC GTT TAT GTT GTT GTT GTT  (0.002) GTG GTG GTG GTC GTC GTT TAT GTT GTT GTT GTT  (0.002) GTT GTC GTG GTC GTC GTC TAT GTC GTT GTT GTT  (0.002) GTG GTC GTG GTC GTC GTT TAT GTT GTT GTT GTT  (0.002) TTC GTC GTC TTC TTC TTC TAT TTC GTT GTT GTT  (0.002) GTT GTC GTG GTT GTC GTT TAT GTT GTT GTT GTT  (0.002) GTG GTG GTG GTT GTC GTT TAT GTT GTT GTT GTT  (0.002) GTT GTC GTG GTC GTC GTT TAT GTT GTT GTT GTT  (0.002) GTA GTC GTG GTC GTC GTC TAT GTC GTT GTT GTT  (0.002) GTG GTC GTG GTT GTC GTT TAT GTT GTT GTT GTT  (0.001) GTC GTC GTC GTC GTC GTC TAT GTC GTC GTT GTT  (0.001) GTC GTG GTG GTC GTC GTC TAT GTC GTC GTT GTT  (0.001) GTG GTG GTG GTC GTC GTC TAT GTC GTC GTT GTT  (0.001) GTC GTC GTC GTT GTC GTT TAT GTT GTT GTT GTT  (0.001) GTC GTG GTG GTT GTC GTT TAT GTT GTT GTT GTT  (0.001) TTC GTC GTC TTC TTC TTC TAT TTC GTC GTT GTT  (0.001) GTG GTC GTC GTC GTC GTC TAT GTC GTT GTT GTT  (0.001) GTC GTT GTG GTC GTC GTC TAT GTC GTT GTT GTT  (0.001) GTT GTG GTG GTC GTC GTC TAT GTC GTT GTT GTT  (0.001) GTG GTC GTG GTC GTC GTC TAT GTC GTC GTT GTT  (0.001) TTC GTC GTC TTC TTC TTT TAT TTT GTT GTT GTT  (0.001) GTA GTG GTG GTC GTC GTC TAT GTC GTT GTT GTT  (0.001) GTA GTC GTG GTC GTC GTT TAT GTT GTT GTT GTT  (0.001) TTC GTC GTG TTT TTC TTT TAT TTT GTT GTT GTT  (0.001) GAC GTC GTG GAC GAC GAC TAT GTC GTT GTT GTT  (0.001) GTT GTC GTC GTC GTC GTC TAT GTC GTT GTT GTT  (0.001) GTT GTG GTG GTT GTC GTT TAT GTT GTT GTT GTT  (0.001) GTG GTC GTC GTC GTC GTT TAT GTT GTT GTT GTT  (0.001) GTC GTT GTG GTC GTC GTT TAT GTT GTT GTT GTT  (0.001) GTT GTC GTG GTC GTC GTC TAT GTC GTC GTT GTT  (0.001)  (total  0.084)
  79       1  CTG (L) GGC (G) GTG (V) GTC (V) GTC (V) CTG (L) GTC (V) GGC (G) ATG (M) GGA (G) CTG (L) CTT (L) : GGC GGC GGC GTC GTG CTC CTG CTC CTC GTC GTC  (0.005) GTC GGC GGC GTC GTG CTC CTG CTC CTC GTC GTC  (0.003) GGC GGC GGC GTC GTC CTC CTG CTC CTC GTC GTC  (0.003) GGC GGA GGC GTC GTG CTC CTG CTC CTC GTC GTC  (0.003) GGA GGA GGC GTC GTG CTC CTG CTC CTC GTC GTC  (0.002) GTC GGC GGC GTC GTC CTC CTG CTC CTC GTC GTC  (0.002) GGG GGA GGC GTG GTG CTG CTG CTG CTC GTC GTC  (0.002) GGC GGA GGC GTC GTC CTC CTG CTC CTC GTC GTC  (0.002) GTC GGA GGC GTC GTG CTC CTG CTC CTC GTC GTC  (0.002) GGA GGA GGC GTG GTG CTG CTG CTG CTC GTC GTC  (0.002) GGC GGC GGC GTG GTG CTG CTG CTG CTC GTC GTC  (0.002) GGG GGA GGC GTG GTG CTC CTG CTC CTC GTC GTC  (0.002) GTC GGC GGC GTG GTG CTG CTG CTG CTC GTC GTC  (0.002) GGG GGA GGC GTC GTG CTC CTG CTC CTC GTC GTC  (0.002) GGA GGA GGC GTG GTG CTC CTG CTC CTC GTC GTC  (0.002) GGA GGA GGC GTC GTC CTC CTG CTC CTC GTC GTC  (0.002) GTG GGA GGC ATG ATG CTG CTG CTG CTC GTC GTC  (0.002) GGC GGC GGC GTG GTG CTC CTG CTC CTC GTC GTC  (0.002) GGG GGA GGC ATG ATG CTG CTG CTG CTC GTC GTC  (0.002) GTC GGC GGC GTG GTG CTC CTG CTC CTC GTC GTC  (0.001) GTG GGA GGC GTC GTG CTC CTG CTC CTC GTC GTC  (0.001) GTG GGA GGC GTG GTG CTG CTG CTG CTC GTC GTC  (0.001) GTA GGA GGC GTC GTG CTC CTG CTC CTC GTC GTC  (0.001) ATG GGA GGC ATG ATG CTG CTG CTG CTC GTC GTC  (0.001) GTC GGA GGC GTC GTC CTC CTG CTC CTC GTC GTC  (0.001) GTG GGC GGC ATG ATG CTG CTG CTG CTC GTC GTC  (0.001) GTG GGA GGC GTG GTG CTC CTG CTC CTC GTC GTC  (0.001) GGC GGA GGC GTG GTG CTG CTG CTG CTC GTC GTC  (0.001) ATG GGG GGC ATG ATG CTG CTG CTG CTC GTC GTC  (0.001) GTG GGC GGC GTC GTG CTC CTG CTC CTC GTC GTC  (0.001) GTG GGC GGC GTG GTG CTG CTG CTG CTC GTC GTC  (0.001) GGG GGC GGC GTG GTG CTG CTG CTG CTC GTC GTC  (0.001) GTA GGA GGC GTG GTG CTG CTG CTG CTC GTC GTC  (0.001) GGG GGG GGC GTG GTG CTG CTG CTG CTC GTC GTC  (0.001) GTC GGA GGC GTG GTG CTG CTG CTG CTC GTC GTC  (0.001)  (total  0.061)
  80       1  CTG (L) GGG (G) GTC (V) GTC (V) GTC (V) GTG (V) GTC (V) GGA (G) GTG (V) GGG (G) GTG (V) GTC (V) : GGG GGG GGG GTG GTG GTG GTG GTG GTC GTC GTC  (0.007) GGG GGG GGG GTG GTG GTC GTG GTC GTC GTC GTC  (0.006) GGG GGG GGG GTC GTC GTC GTG GTC GTC GTC GTC  (0.006) GTG GGG GGG GTG GTG GTG GTG GTG GTC GTC GTC  (0.005) GTG GGG GGG GTC GTC GTC GTG GTC GTC GTC GTC  (0.005) GGC GGG GGG GTC GTC GTC GTG GTC GTC GTC GTC  (0.005) GTC GGG GGG GTC GTC GTC GTG GTC GTC GTC GTC  (0.004) GTG GGG GGG GTG GTG GTC GTG GTC GTC GTC GTC  (0.004) GGG GGG GGG GTC GTG GTC GTG GTC GTC GTC GTC  (0.003) GTG GGG GGG GTC GTG GTC GTG GTC GTC GTC GTC  (0.003) GGC GGG GGG GTC GTG GTC GTG GTC GTC GTC GTC  (0.003) GTC GGG GGG GTC GTG GTC GTG GTC GTC GTC GTC  (0.002) GTC GGG GGG GTG GTG GTG GTG GTG GTC GTC GTC  (0.002) GGC GGG GGG GTG GTG GTG GTG GTG GTC GTC GTC  (0.002) GGG GGG GGA GTG GTG GTG GTG GTG GTC GTC GTC  (0.002) GTC GGG GGG GTG GTG GTC GTG GTC GTC GTC GTC  (0.002) GGC GGG GGG GTC GTC GTG GTG GTG GTC GTC GTC  (0.002) GGG GGG GGA GTG GTG GTC GTG GTC GTC GTC GTC  (0.001) GTT GGG GGG GTC GTC GTC GTG GTC GTC GTC GTC  (0.001) GTA GGG GGG GTC GTC GTC GTG GTC GTC GTC GTC  (0.001) GGG GGG GGA GTC GTC GTC GTG GTC GTC GTC GTC  (0.001) GGT GGG GGG GTC GTC GTC GTG GTC GTC GTC GTC  (0.001) GGA GGG GGG GTC GTC GTC GTG GTC GTC GTC GTC  (0.001) GTG GGG GGA GTG GTG GTG GTG GTG GTC GTC GTC  (0.001) GTG GGG GGA GTC GTC GTC GTG GTC GTC GTC GTC  (0.001) GTA GGG GGG GTG GTG GTG GTG GTG GTC GTC GTC  (0.001) GGC GGG GGA GTC GTC GTC GTG GTC GTC GTC GTC  (0.001) GTC GGG GGA GTC GTC GTC GTG GTC GTC GTC GTC  (0.001)  (total  0.076)
  81       1  CTG (L) GTT (V) GTA (V) ATC (I) ATC (I) ATT (I) ATC (I) GTC (V) ATC (I) ATT (I) GTG (V) GTA (V) : ATC ATT GTT ATC ATC ATC ATT ATC ATC ATC ATC  (0.013) ATC ATC GTC ATC ATC ATC ATT ATC ATC ATC ATC  (0.011) ATT ATT GTT ATC ATC ATC ATT ATC ATC ATC ATC  (0.010) ATC ATT GTC ATC ATC ATC ATT ATC ATC ATC ATC  (0.008) ATT ATT GTC ATC ATC ATC ATT ATC ATC ATC ATC  (0.006) ATC ATT GTT ATC ATC ATC ATC ATC ATC ATC ATC  (0.005) ATC ATC GTC ATC ATC ATC ATC ATC ATC ATC ATC  (0.005) ATC ATC GTT ATC ATC ATC ATT ATC ATC ATC ATC  (0.004) ATT ATT GTT ATC ATC ATC ATC ATC ATC ATC ATC  (0.004) ATT ATT GTT ATT ATC ATT ATT ATT ATC ATC ATC  (0.003) ATC ATT GTC ATC ATC ATC ATC ATC ATC ATC ATC  (0.003) ATT ATT GTT ATT ATT ATT ATT ATT ATC ATC ATC  (0.003) ATA ATT GTT ATC ATC ATC ATT ATC ATC ATC ATC  (0.003) ATT ATT GTC ATC ATC ATC ATC ATC ATC ATC ATC  (0.003) ATT ATC GTC ATC ATC ATC ATT ATC ATC ATC ATC  (0.002) ATC ATT GTT ATC ATC ATT ATT ATT ATC ATC ATC  (0.002) ATC ATC GTC ATC ATC ATT ATT ATT ATC ATC ATC  (0.002) ATT ATT GTC ATT ATC ATT ATT ATT ATC ATC ATC  (0.002) ATC ATT GTT ATC ATT ATC ATT ATC ATC ATC ATC  (0.002) ATC ATC GTT ATC ATC ATC ATC ATC ATC ATC ATC  (0.002) ATT ATT GTC ATT ATT ATT ATT ATT ATC ATC ATC  (0.002) ATA ATT GTC ATC ATC ATC ATT ATC ATC ATC ATC  (0.002) ATC ATC GTC ATC ATT ATC ATT ATC ATC ATC ATC  (0.002) ATA ATC GTC ATC ATC ATC ATT ATC ATC ATC ATC  (0.001) ATC ATT GTC ATC ATC ATT ATT ATT ATC ATC ATC  (0.001) GTC GTT GTT GTC GTC GTC GTT GTC GTC ATC ATC  (0.001) ATA ATT GTT ATC ATC ATC ATC ATC ATC ATC ATC  (0.001) GTC GTT GTT ATC ATC ATC ATT ATC ATC ATC ATC  (0.001) ATC ATT GTC ATC ATT ATC ATT ATC ATC ATC ATC  (0.001) ATT ATT GTG ATC ATC ATC ATT ATC ATC ATC ATC  (0.001) ATT ATC GTC ATC ATC ATC ATC ATC ATC ATC ATC  (0.001) ATA ATT GTT ATA ATA ATC ATT ATC ATC ATC ATC  (0.001)  (total  0.109)
  82       1  CTG (L) TCC (S) CTC (L) CTC (L) CTC (L) CTC (L) CTC (L) TCG (S) CTC (L) TCC (S) CTC (L) CTT (L) : TTC TCC TCC CTC CTC CTC CTC CTC CTC CTC CTC  (0.122) TCC TCC TCC CTC CTC CTC CTC CTC CTC CTC CTC  (0.092) CTC TCC TCC CTC CTC CTC CTC CTC CTC CTC CTC  (0.073) CCC TCC TCC CTC CTC CTC CTC CTC CTC CTC CTC  (0.055) TTC TCC TCG CTC CTC CTC CTC CTC CTC CTC CTC  (0.017) TTC TCC TCC CTC CTC CTC CTC CTC CTT CTC CTC  (0.014) TTG TCC TCC CTC CTC CTC CTC CTC CTC CTC CTC  (0.014) TCC TCC TCG CTC CTC CTC CTC CTC CTC CTC CTC  (0.013) TCG TCC TCC CTC CTC CTC CTC CTC CTC CTC CTC  (0.012) TTG TCG TCG CTC CTC CTC CTC CTC CTC CTC CTC  (0.011) TCC TCC TCC CTC CTC CTC CTC CTC CTT CTC CTC  (0.010) CTC TCC TCG CTC CTC CTC CTC CTC CTC CTC CTC  (0.010) CTG TCG TCG CTC CTC CTC CTC CTC CTC CTC CTC  (0.009) CTG TCC TCC CTC CTC CTC CTC CTC CTC CTC CTC  (0.009) CTC TCC TCC CTC CTC CTC CTC CTC CTT CTC CTC  (0.008) CCC TCC TCG CTC CTC CTC CTC CTC CTC CTC CTC  (0.008) TTC TCC TCC CTC CTC CTT CTC CTT CTT CTC CTC  (0.007) TTT TCC TCC CTC CTC CTC CTC CTC CTC CTC CTC  (0.007) CCC TCC TCC CTC CTC CTC CTC CTC CTT CTC CTC  (0.006) TTC TCC TCC CTC CTC CTC CTC CTT CTT CTC CTC  (0.006) TCG TCG TCG CTC CTC CTC CTC CTC CTC CTC CTC  (0.006) TCC TCC TCC CTC CTC CTT CTC CTT CTT CTC CTC  (0.005) TTC TTC TCC CTC CTC CTC CTC CTC CTC CTC CTC  (0.005) TCC TCC TCC CTC CTC CTC CTC CTT CTT CTC CTC  (0.004) CTC TCC TCC CTC CTC CTT CTC CTT CTT CTC CTC  (0.004) CTC TCG TCG CTC CTC CTC CTC CTC CTC CTC CTC  (0.004) TCT TCC TCC CTC CTC CTC CTC CTC CTC CTC CTC  (0.004) CTC TTC TCC CTC CTC CTC CTC CTC CTC CTC CTC  (0.004) TTC TCC TCT CTC CTC CTC CTC CTC CTC CTC CTC  (0.004) CTC TCC TCC CTC CTC CTC CTC CTT CTT CTC CTC  (0.004) TTA TCC TCC CTC CTC CTC CTC CTC CTC CTC CTC  (0.004) CCC TCC TCC CTC CTC CTT CTC CTT CTT CTC CTC  (0.003) TCA TCC TCC CTC CTC CTC CTC CTC CTC CTC CTC  (0.003) CTT TCC TCC CTC CTC CTC CTC CTC CTC CTC CTC  (0.003) TCC TCC TCT CTC CTC CTC CTC CTC CTC CTC CTC  (0.003) CCC TCC TCC CTC CTC CTC CTC CTT CTT CTC CTC  (0.003) CTA TCC TCC CTC CTC CTC CTC CTC CTC CTC CTC  (0.003) TCG TCC TCC CTG CTC CTC CTC CTC CTC CTC CTC  (0.003) ATC TCC TCC CTC CTC CTC CTC CTC CTC CTC CTC  (0.003) GTC TCC TCC CTC CTC CTC CTC CTC CTC CTC CTC  (0.003) TCC TCG TCG CTC CTC CTC CTC CTC CTC CTC CTC  (0.002) TAC TCC TCC CTC CTC CTC CTC CTC CTC CTC CTC  (0.002) CCC CCC TCC CTC CTC CTC CTC CTC CTC CTC CTC  (0.002) TTG TCC TCC CTG CTC CTC CTC CTC CTC CTC CTC  (0.002) GCC TCC TCC CTC CTC CTC CTC CTC CTC CTC CTC  (0.002) TTG TCG TCC CTC CTC CTC CTC CTC CTC CTC CTC  (0.002) TTG TCG TCG CTG CTC CTC CTC CTC CTC CTC CTC  (0.002) TTC TCC TCG CTC CTC CTC CTC CTC CTT CTC CTC  (0.002) TTG TCC TCG CTC CTC CTC CTC CTC CTC CTC CTC  (0.002) CCG TCC TCC CTC CTC CTC CTC CTC CTC CTC CTC  (0.002) ACC TCC TCC CTC CTC CTC CTC CTC CTC CTC CTC  (0.002) TCG TCC TCG CTC CTC CTC CTC CTC CTC CTC CTC  (0.002) CTG TCG TCC CTC CTC CTC CTC CTC CTC CTC CTC  (0.002) CCC TCC TCT CTC CTC CTC CTC CTC CTC CTC CTC  (0.002) TTG TCC TCC CTC CTC CTC CTC CTC CTT CTC CTC  (0.002) TCC TCC TCG CTC CTC CTC CTC CTC CTT CTC CTC  (0.001) CAC TCC TCC CTC CTC CTC CTC CTC CTC CTC CTC  (0.001) TCG TCC TCC CTC CTC CTC CTC CTC CTT CTC CTC  (0.001) TTG TCG TCG CTC CTC CTC CTC CTC CTT CTC CTC  (0.001) CCT TCC TCC CTC CTC CTC CTC CTC CTC CTC CTC  (0.001) TCG TCG TCG CTG CTC CTC CTC CTC CTC CTC CTC  (0.001) TTA TCG TCG CTC CTC CTC CTC CTC CTC CTC CTC  (0.001) CTG TCC TCG CTC CTC CTC CTC CTC CTC CTC CTC  (0.001) CTC TCC TCG CTC CTC CTC CTC CTC CTT CTC CTC  (0.001) TCG TCC TCC CTG CTG CTC CTC CTC CTC CTC CTC  (0.001) CTA TCG TCG CTC CTC CTC CTC CTC CTC CTC CTC  (0.001) TTC TCC TCG CTC CTC CTT CTC CTT CTT CTC CTC  (0.001) TGC TCC TCC CTC CTC CTC CTC CTC CTC CTC CTC  (0.001) TCG TCG TCC CTC CTC CTC CTC CTC CTC CTC CTC  (0.001) CTG TCG TCG CTC CTC CTC CTC CTC CTT CTC CTC  (0.001) TTG TCC TCC CTG CTG CTC CTC CTC CTC CTC CTC  (0.001) CTG TCC TCC CTC CTC CTC CTC CTC CTT CTC CTC  (0.001)  (total  0.625)
  83       1  CTG (L) TTA (L) TTA (L) TTG (L) TTG (L) CTG (L) TTG (L) TTA (L) TTA (L) TTA (L) CTG (L) TTG (L) : TTA TTA TTA TTA TTA TTG CTG TTG TTG TTG TTG  (0.299) TTA TTA TTA TTG TTA TTG CTG TTG TTG TTG TTG  (0.073) TTA TTA TTA TTA TTA TTA CTG TTA TTG TTG TTG  (0.072) TTG TTA TTA TTG TTA TTG CTG TTG TTG TTG TTG  (0.070) TTA TTA TTA TTG TTG TTG CTG TTG TTG TTG TTG  (0.043) TTG TTA TTA TTG TTG TTG CTG TTG TTG TTG TTG  (0.042) TTG TTA TTA TTA TTA TTG CTG TTG TTG TTG TTG  (0.031) CTA TTA TTA TTA TTA TTG CTG TTG TTG TTG TTG  (0.009) TTG TTA TTA TTG TTA CTG CTG CTG TTG TTG TTG  (0.008) TTG TTG TTA TTG TTA TTG CTG TTG TTG TTG TTG  (0.006) CTG TTA TTA TTG TTA TTG CTG TTG TTG TTG TTG  (0.005) TTG TTG TTA TTG TTG TTG CTG TTG TTG TTG TTG  (0.003) CTG TTA TTA TTG TTG TTG CTG TTG TTG TTG TTG  (0.003) CTA TTA TTA TTG TTA TTG CTG TTG TTG TTG TTG  (0.003) TTA TTA TTG TTA TTA TTG CTG TTG TTG TTG TTG  (0.003) TTG TTG TTA TTA TTA TTG CTG TTG TTG TTG TTG  (0.003) TTA TTG TTA TTA TTA TTG CTG TTG TTG TTG TTG  (0.002) CTA TTA TTA TTA TTA TTA CTG TTA TTG TTG TTG  (0.002) CTA TTA TTA CTA TTA CTG CTG CTG TTG TTG TTG  (0.002) CTG TTA TTA TTA TTA TTG CTG TTG TTG TTG TTG  (0.002) TTG TTG TTG TTG TTA TTG CTG TTG TTG TTG TTG  (0.001) CTG TTA TTA CTG TTA CTG CTG CTG TTG TTG TTG  (0.001)  (total  0.682)
  84       1  CTG (L) TTC (F) GTC (V) GTC (V) GTC (V) GTC (V) GTC (V) TTT (F) GTC (V) TTC (F) GTC (V) GTC (V) : TTC TTC TTC GTC GTC GTC GTC GTC GTC GTC GTC  (0.035) GTC TTC TTC GTC GTC GTC GTC GTC GTC GTC GTC  (0.017) TTC TTC TTC GTC GTG GTC GTC GTC GTC GTC GTC  (0.011) TTC TTC TTC GTC GTT GTC GTC GTC GTC GTC GTC  (0.010) TTC TTC TTT GTC GTC GTC GTC GTC GTC GTC GTC  (0.008) TTC TTC TTC GTC GTC GTG GTC GTG GTC GTC GTC  (0.007) GTC TTC TTC GTC GTG GTC GTC GTC GTC GTC GTC  (0.005) GTC TTC TTC GTC GTT GTC GTC GTC GTC GTC GTC  (0.005) GTC TTC TTT GTC GTC GTC GTC GTC GTC GTC GTC  (0.004) GTC TTC TTC GTG GTG GTC GTC GTC GTC GTC GTC  (0.004) GTG TTC TTC GTC GTC GTC GTC GTC GTC GTC GTC  (0.004) GTT TTC TTC GTC GTC GTC GTC GTC GTC GTC GTC  (0.004) TTT TTC TTC GTC GTC GTC GTC GTC GTC GTC GTC  (0.004) TTC TTT TTT GTC GTC GTC GTC GTC GTC GTC GTC  (0.003) TTC TTC TTT GTC GTG GTC GTC GTC GTC GTC GTC  (0.003) TTT TTT TTT GTC GTC GTC GTC GTC GTC GTC GTC  (0.002) TTC TTC TTT GTC GTT GTC GTC GTC GTC GTC GTC  (0.002) GTA TTC TTC GTC GTC GTC GTC GTC GTC GTC GTC  (0.002) ATC TTC TTC GTC GTC GTC GTC GTC GTC GTC GTC  (0.002) GTG TTC TTC GTG GTG GTC GTC GTC GTC GTC GTC  (0.002) TTC TTC TTT GTC GTC GTG GTC GTG GTC GTC GTC  (0.002) GTG TTC TTC GTG GTC GTC GTC GTC GTC GTC GTC  (0.001) GTC TTC TTT GTC GTG GTC GTC GTC GTC GTC GTC  (0.001) TTT TTC TTC GTT GTC GTC GTC GTC GTC GTC GTC  (0.001) GTC TTT TTT GTC GTC GTC GTC GTC GTC GTC GTC  (0.001) TTT TTC TTC GTT GTT GTC GTC GTC GTC GTC GTC  (0.001) GTT TTC TTC GTT GTC GTC GTC GTC GTC GTC GTC  (0.001) GTG TTC TTC GTC GTG GTC GTC GTC GTC GTC GTC  (0.001) GTT TTC TTC GTC GTG GTC GTC GTC GTC GTC GTC  (0.001) GTC TTC TTT GTC GTT GTC GTC GTC GTC GTC GTC  (0.001) TTT TTC TTC GTC GTG GTC GTC GTC GTC GTC GTC  (0.001) GTT TTC TTC GTT GTT GTC GTC GTC GTC GTC GTC  (0.001) GTC TTC TTT GTG GTG GTC GTC GTC GTC GTC GTC  (0.001)  (total  0.148)
  85       1  CTT (L) TAC (Y) TAT (Y) CTT (L) CTT (L) CTG (L) CTT (L) TAT (Y) CTT (L) TAC (Y) CTA (L) CTC (L) : TTC TAC TAC CTT CTT CTT CTG CTT CTT CTT CTT  (0.016) CTC TAC TAC CTT CTT CTT CTG CTT CTT CTT CTT  (0.014) TTC TAC TAC CTT CTT CTT CTA CTT CTT CTT CTT  (0.014) TAC TAC TAC CTT CTT CTT CTG CTT CTT CTT CTT  (0.013) CTC TAC TAC CTT CTT CTT CTA CTT CTT CTT CTT  (0.012) CAC TAC TAC CTT CTT CTT CTG CTT CTT CTT CTT  (0.011) TAC TAC TAC CTT CTT CTT CTA CTT CTT CTT CTT  (0.011) CAC TAC TAC CTT CTT CTT CTA CTT CTT CTT CTT  (0.010) TTT TAC TAC CTT CTT CTT CTG CTT CTT CTT CTT  (0.007) CTT TAC TAC CTT CTT CTT CTG CTT CTT CTT CTT  (0.007) TTT TAC TAC CTT CTT CTT CTA CTT CTT CTT CTT  (0.006) CTT TAC TAC CTT CTT CTT CTA CTT CTT CTT CTT  (0.006) TTC TAC TAC TTT TTT CTT CTG CTT CTT CTT CTT  (0.005) CAT TAC TAC CTT CTT CTT CTG CTT CTT CTT CTT  (0.005) TAC TAC TAC CTC CTC CTC CTG CTC CTC CTT CTT  (0.005) TAT TAC TAC CTT CTT CTT CTG CTT CTT CTT CTT  (0.005) TTC TAC TAC CTC CTC CTC CTG CTC CTC CTT CTT  (0.005) TAC TAC TAC TTT TTT CTT CTG CTT CTT CTT CTT  (0.005) CAT TAC TAC CTT CTT CTT CTA CTT CTT CTT CTT  (0.004) CAC TAC TAC CAT CAT CTT CTG CTT CTT CTT CTT  (0.004) TAT TAC TAC CTT CTT CTT CTA CTT CTT CTT CTT  (0.004) TTC TAC TAT CTT CTT CTT CTG CTT CTT CTT CTT  (0.004) CAC TAC TAC CTC CTC CTC CTG CTC CTC CTT CTT  (0.004) CTC TAC TAT CTT CTT CTT CTG CTT CTT CTT CTT  (0.004) TTC TAC TAT CTT CTT CTT CTA CTT CTT CTT CTT  (0.004) CTC TAC TAC CTC CTC CTC CTG CTC CTC CTT CTT  (0.003) TAC TAC TAT CTT CTT CTT CTG CTT CTT CTT CTT  (0.003) TTT TAC TAC TTT TTT CTT CTG CTT CTT CTT CTT  (0.003) TAT TAT TAT CTT CTT CTT CTG CTT CTT CTT CTT  (0.003) TTT TAT TAT CTT CTT CTT CTG CTT CTT CTT CTT  (0.003) CTC TAC TAT CTT CTT CTT CTA CTT CTT CTT CTT  (0.003) CAC TAC TAT CTT CTT CTT CTG CTT CTT CTT CTT  (0.003) CTC TAC TAC CTC CTC CTC CTA CTC CTC CTT CTT  (0.003) CAT TAC TAC CAT CAT CTT CTG CTT CTT CTT CTT  (0.003) TAC TAC TAT CTT CTT CTT CTA CTT CTT CTT CTT  (0.003) TTT TAC TAC TTT TTT CTT CTA CTT CTT CTT CTT  (0.003) TAT TAT TAT CTT CTT CTT CTA CTT CTT CTT CTT  (0.003) TTT TAT TAT CTT CTT CTT CTA CTT CTT CTT CTT  (0.003) CAT TAT TAT CTT CTT CTT CTG CTT CTT CTT CTT  (0.003) CAC TAC TAT CTT CTT CTT CTA CTT CTT CTT CTT  (0.003) CAT TAC TAC CAT CAT CTT CTA CTT CTT CTT CTT  (0.003) TAT TAC TAC TTT TTT CTT CTG CTT CTT CTT CTT  (0.002) TAT TAC TAC CAT CAT CTT CTG CTT CTT CTT CTT  (0.002) CTT TAT TAT CTT CTT CTT CTG CTT CTT CTT CTT  (0.002) CAT TAT TAT CTT CTT CTT CTA CTT CTT CTT CTT  (0.002) CTT TAT TAT CTT CTT CTT CTA CTT CTT CTT CTT  (0.002) TTT TAC TAT CTT CTT CTT CTG CTT CTT CTT CTT  (0.002) CTT TAC TAT CTT CTT CTT CTG CTT CTT CTT CTT  (0.002) TTT TAC TAT CTT CTT CTT CTA CTT CTT CTT CTT  (0.002) CTT TAC TAT CTT CTT CTT CTA CTT CTT CTT CTT  (0.002) TAT TAT TAT TTT TTT CTT CTG CTT CTT CTT CTT  (0.001) CAT TAT TAT CAT CAT CTT CTG CTT CTT CTT CTT  (0.001) TAT TAT TAT CAT CAT CTT CTG CTT CTT CTT CTT  (0.001) TTC TAC TAT TTT TTT CTT CTG CTT CTT CTT CTT  (0.001) TTT TAT TAT TTT TTT CTT CTG CTT CTT CTT CTT  (0.001) CAT TAC TAT CTT CTT CTT CTG CTT CTT CTT CTT  (0.001) TAC TAC TAT CTC CTC CTC CTG CTC CTC CTT CTT  (0.001) TAT TAC TAT CTT CTT CTT CTG CTT CTT CTT CTT  (0.001) TTC TAC TAT CTC CTC CTC CTG CTC CTC CTT CTT  (0.001) CAT TAT TAT CAT CAT CTT CTA CTT CTT CTT CTT  (0.001) TAC TAC TAT TTT TTT CTT CTG CTT CTT CTT CTT  (0.001) TTT TAT TAT TTT TTT CTT CTA CTT CTT CTT CTT  (0.001) CAT TAC TAT CTT CTT CTT CTA CTT CTT CTT CTT  (0.001) CAC TAC TAT CAT CAT CTT CTG CTT CTT CTT CTT  (0.001) TAC TAT TAT CTT CTT CTT CTG CTT CTT CTT CTT  (0.001) TAT TAC TAT CTT CTT CTT CTA CTT CTT CTT CTT  (0.001) TTC TAT TAT CTT CTT CTT CTG CTT CTT CTT CTT  (0.001) CAC TAC TAT CTC CTC CTC CTG CTC CTC CTT CTT  (0.001) CTG TAC TAC CTT CTT CTT CTG CTT CTT CTT CTT  (0.001)  (total  0.273)
  86       1  CTT (L) TTG (L) ATA (I) ATC (I) ATC (I) ATA (I) ATC (I) CTC (L) ATA (I) TTG (L) ATA (I) ATT (I) : TTA TTG TTG ATA ATA ATA ATA ATA ATC ATC ATC  (0.020) TTG TTG TTG ATA ATA ATA ATA ATA ATC ATC ATC  (0.017) ATA TTG TTG ATA ATA ATA ATA ATA ATC ATC ATC  (0.010) TTA TTG TTG ATA ATA ATC ATA ATC ATC ATC ATC  (0.010) TTA TTG TTG ATA ATA ATA ATA ATA ATA ATC ATC  (0.010) TTA TTG TTG ATA ATA ATA ATA ATC ATC ATC ATC  (0.010) ATG TTG TTG ATA ATA ATA ATA ATA ATC ATC ATC  (0.009) TTG TTG TTG ATA ATA ATC ATA ATC ATC ATC ATC  (0.009) TTG TTG TTG ATA ATA ATA ATA ATA ATA ATC ATC  (0.008) TTG TTG TTG ATA ATA ATA ATA ATC ATC ATC ATC  (0.008) TTA TTG CTG ATA ATA ATA ATA ATA ATC ATC ATC  (0.007) TTG TTG CTG ATA ATA ATA ATA ATA ATC ATC ATC  (0.006) ATA TTG TTG ATA ATA ATC ATA ATC ATC ATC ATC  (0.005) ATA TTG TTG ATA ATA ATA ATA ATA ATA ATC ATC  (0.005) ATA TTG TTG ATA ATA ATA ATA ATC ATC ATC ATC  (0.005) ATG TTG TTG ATA ATA ATC ATA ATC ATC ATC ATC  (0.004) ATG TTG TTG ATA ATA ATA ATA ATA ATA ATC ATC  (0.004) ATG TTG TTG ATA ATA ATA ATA ATC ATC ATC ATC  (0.004) ATA TTG CTG ATA ATA ATA ATA ATA ATC ATC ATC  (0.004) CTG TTG TTG ATA ATA ATA ATA ATA ATC ATC ATC  (0.004) TTA TTG CTG ATA ATA ATC ATA ATC ATC ATC ATC  (0.004) TTA TTG CTG ATA ATA ATA ATA ATA ATA ATC ATC  (0.003) TTA TTG CTG ATA ATA ATA ATA ATC ATC ATC ATC  (0.003) ATC TTG TTG ATA ATA ATA ATA ATA ATC ATC ATC  (0.003) ATG TTG CTG ATA ATA ATA ATA ATA ATC ATC ATC  (0.003) TTG TTG CTG ATA ATA ATC ATA ATC ATC ATC ATC  (0.003) CTA TTG TTG ATA ATA ATA ATA ATA ATC ATC ATC  (0.003) TTA TTA TTG ATA ATA ATA ATA ATA ATC ATC ATC  (0.003) ATC TTG TTG ATC ATA ATC ATA ATC ATC ATC ATC  (0.003) TTG TTG CTG ATA ATA ATA ATA ATA ATA ATC ATC  (0.003) TTG TTG CTG ATA ATA ATA ATA ATC ATC ATC ATC  (0.003) ATC TTG TTG ATC ATC ATC ATA ATC ATC ATC ATC  (0.002) CTC CTG CTG ATC ATA ATC ATA ATC ATC ATC ATC  (0.002) CTG CTG CTG ATA ATA ATA ATA ATA ATC ATC ATC  (0.002) CTA CTG CTG ATA ATA ATA ATA ATA ATC ATC ATC  (0.002) ATA TTA TTG ATA ATA ATA ATA ATA ATC ATC ATC  (0.002) CTG TTG TTG ATC ATA ATC ATA ATC ATC ATC ATC  (0.002) CTC CTG CTG ATC ATC ATC ATA ATC ATC ATC ATC  (0.002) TTC TTG TTG ATC ATA ATC ATA ATC ATC ATC ATC  (0.002) ATA CTG CTG ATA ATA ATA ATA ATA ATC ATC ATC  (0.002) ATA TTG CTG ATA ATA ATC ATA ATC ATC ATC ATC  (0.002) CTG TTG TTG ATA ATA ATC ATA ATC ATC ATC ATC  (0.002) ATA TTG CTG ATA ATA ATA ATA ATA ATA ATC ATC  (0.002) TTA TTA TTA ATA ATA ATA ATA ATA ATC ATC ATC  (0.002) CTG TTG TTG ATA ATA ATA ATA ATA ATA ATC ATC  (0.002) CTC TTG TTG ATC ATA ATC ATA ATC ATC ATC ATC  (0.002) ATA TTG CTG ATA ATA ATA ATA ATC ATC ATC ATC  (0.002) ATG CTG CTG ATA ATA ATA ATA ATA ATC ATC ATC  (0.002) TTC TTG TTG ATC ATC ATC ATA ATC ATC ATC ATC  (0.002) ATC TTG TTG ATA ATA ATC ATA ATC ATC ATC ATC  (0.002) ATG TTG CTG ATA ATA ATC ATA ATC ATC ATC ATC  (0.002) CTC CTG CTG ATA ATA ATA ATA ATA ATC ATC ATC  (0.002) CTA TTG TTG ATA ATA ATC ATA ATC ATC ATC ATC  (0.002) TTA TTA TTG ATA ATA ATC ATA ATC ATC ATC ATC  (0.002) ATG TTG CTG ATA ATA ATA ATA ATA ATA ATC ATC  (0.002) CTC TTG TTG ATC ATC ATC ATA ATC ATC ATC ATC  (0.002) CTA TTG TTG ATA ATA ATA ATA ATA ATA ATC ATC  (0.001) TTA TTA TTG ATA ATA ATA ATA ATA ATA ATC ATC  (0.001) ATG TTG CTG ATA ATA ATA ATA ATC ATC ATC ATC  (0.001) ATC CTG CTG ATA ATA ATA ATA ATA ATC ATC ATC  (0.001) CTA TTG TTG ATA ATA ATA ATA ATC ATC ATC ATC  (0.001) TTA TTA TTG ATA ATA ATA ATA ATC ATC ATC ATC  (0.001) ATC CTG CTG ATC ATA ATC ATA ATC ATC ATC ATC  (0.001) CTG CTG CTG ATC ATA ATC ATA ATC ATC ATC ATC  (0.001) CTG TTG CTG ATA ATA ATA ATA ATA ATC ATC ATC  (0.001) ATT TTG TTG ATA ATA ATA ATA ATA ATC ATC ATC  (0.001) GTG TTG TTG ATA ATA ATA ATA ATA ATC ATC ATC  (0.001) TTG CTG CTG ATA ATA ATA ATA ATA ATC ATC ATC  (0.001) ATC CTG CTG ATC ATC ATC ATA ATC ATC ATC ATC  (0.001) CTG CTG CTG ATA ATA ATC ATA ATC ATC ATC ATC  (0.001) CTA CTG CTG ATA ATA ATC ATA ATC ATC ATC ATC  (0.001) CTC TTG TTG ATA ATA ATA ATA ATA ATC ATC ATC  (0.001) CTG CTG CTG ATA ATA ATA ATA ATA ATA ATC ATC  (0.001) CTA CTG CTG ATA ATA ATA ATA ATA ATA ATC ATC  (0.001) ATA TTA TTG ATA ATA ATC ATA ATC ATC ATC ATC  (0.001) CTA CTG CTG ATA ATA ATA ATA ATC ATC ATC ATC  (0.001) ATA TTA TTG ATA ATA ATA ATA ATA ATA ATC ATC  (0.001) TTC TTG TTG ATA ATA ATA ATA ATA ATC ATC ATC  (0.001) ATA TTA TTG ATA ATA ATA ATA ATC ATC ATC ATC  (0.001) ATC TTG CTG ATA ATA ATA ATA ATA ATC ATC ATC  (0.001) CTA TTG CTG ATA ATA ATA ATA ATA ATC ATC ATC  (0.001) ATA CTG CTG ATA ATA ATC ATA ATC ATC ATC ATC  (0.001) ATC TTG CTG ATC ATA ATC ATA ATC ATC ATC ATC  (0.001) ATA CTG CTG ATA ATA ATA ATA ATA ATA ATC ATC  (0.001)  (total  0.273)
  87       1  GAA (E) GAA (E) GCA (A) GAA (E) GAA (E) GAG (E) GAG (E) GAG (E) AAA (K) AAC (N) GAA (E) GAG (E) : GAG GAG GAG GAG GAG GAG GAG GAG GAG GAG GAA  (0.029) GAG GAG GAG GAG GAG GAG GAA GAG GAG GAG GAA  (0.016) GAG GAG GAA GAG GAG GAG GAG GAG GAG GAG GAA  (0.015) GAG GAG GAG GAG GAA GAG GAG GAG GAG GAG GAA  (0.014) GAG GAA GAA GAG GAG GAG GAG GAG GAG GAG GAA  (0.013) GAA GAA GAA GAG GAG GAG GAG GAG GAG GAG GAA  (0.010) GAG GAG GAG GAA GAA GAG GAG GAG GAG GAG GAA  (0.009) GAA GAG GAG GAG GAG GAG GAG GAG GAG GAG GAA  (0.008) GAG GAG GAA GAG GAG GAG GAA GAG GAG GAG GAA  (0.008) GAG GAG GAA GAG GAA GAG GAG GAG GAG GAG GAA  (0.007) GAG GAA GAA GAG GAG GAG GAA GAG GAG GAG GAA  (0.007) GAA GAA GAA GAA GAA GAG GAG GAG GAG GAG GAA  (0.007) GAG GAA GAA GAG GAA GAG GAG GAG GAG GAG GAA  (0.007) GAA GAG GAG GAA GAA GAG GAG GAG GAG GAG GAA  (0.006) GAA GAA GAA GAG GAG GAG GAA GAG GAG GAG GAA  (0.006) GAG GAA GAG GAG GAG GAG GAG GAG GAG GAG GAA  (0.005) GAA GAA GAA GAG GAA GAG GAG GAG GAG GAG GAA  (0.005) GAA GAG GAG GAG GAG GAG GAA GAG GAG GAG GAA  (0.005) GAG GAG GAA GAA GAA GAG GAG GAG GAG GAG GAA  (0.004) GAA GAG GAA GAG GAG GAG GAG GAG GAG GAG GAA  (0.004) GAA GAA GAG GAG GAG GAG GAG GAG GAG GAG GAA  (0.004) GAA GAG GAG GAG GAA GAG GAG GAG GAG GAG GAA  (0.004) GAG GAA GAA GAA GAA GAG GAG GAG GAG GAG GAA  (0.004) GAA GAG GAA GAA GAA GAG GAG GAG GAG GAG GAA  (0.003) GAG GAA GAG GAG GAG GAG GAA GAG GAG GAG GAA  (0.003) GAA GAA GAG GAA GAA GAG GAG GAG GAG GAG GAA  (0.003) GAG GAA GAG GAG GAA GAG GAG GAG GAG GAG GAA  (0.003) GAA GAG GAA GAG GAG GAG GAA GAG GAG GAG GAA  (0.002) GAA GAA GAG GAG GAG GAG GAA GAG GAG GAG GAA  (0.002) GAA GAG GAA GAG GAA GAG GAG GAG GAG GAG GAA  (0.002) GAA GAA GAG GAG GAA GAG GAG GAG GAG GAG GAA  (0.002) GAG GAA GAG GAA GAA GAG GAG GAG GAG GAG GAA  (0.002) GAC GAC GAG GAG GAG GAG GAG GAG GAG GAG GAA  (0.001)  (total  0.222)
  88       1  GAA (E) GAA (E) TCT (S) GAA (E) GAA (E) GAG (E) GAA (E) CTG (L) ACA (T) TAT (Y) GAG (E) GAA (E) : GAG GAG GAG GAG GCG GAG GAG GAG GAA GAA GAA  (0.015) GAG GAG GAG GAG ACG GAG GAG GAG GAA GAA GAA  (0.014) GAG GAG GAG GAG GCG GAA GAG GAA GAA GAA GAA  (0.011) GAG GAG GAG GAG ACG GAA GAG GAA GAA GAA GAA  (0.010) GAA GAG GAG GAA GCA GAA GAG GAA GAA GAA GAA  (0.006) GAG GAA GAA GAG GCG GAG GAG GAG GAA GAA GAA  (0.005) GAA GAA GAA GAA GCA GAA GAG GAA GAA GAA GAA  (0.005) GAA GAG GAG GAA ACA GAA GAG GAA GAA GAA GAA  (0.004) GAG GAG GAA GAG GCG GAG GAG GAG GAA GAA GAA  (0.004) GAA GAG GAG GAG GCG GAG GAG GAG GAA GAA GAA  (0.004) GAG GAA GAA GAG ACG GAG GAG GAG GAA GAA GAA  (0.004) GAG GAG GAA GAG ACG GAG GAG GAG GAA GAA GAA  (0.004) GAA GAG GAG GAG ACG GAG GAG GAG GAA GAA GAA  (0.004) GAA GAA GAA GAA ACA GAA GAG GAA GAA GAA GAA  (0.004) GAA GAA GAA GAG GCG GAG GAG GAG GAA GAA GAA  (0.004) GAG GAA GAA GAG GCG GAA GAG GAA GAA GAA GAA  (0.003) GAG GAA GAG GAG GCG GAG GAG GAG GAA GAA GAA  (0.003) GAA GAA GAA GAG ACG GAG GAG GAG GAA GAA GAA  (0.003) GAA GAA GAG GAA GCA GAA GAG GAA GAA GAA GAA  (0.003) GAG GAG GAA GAG GCG GAA GAG GAA GAA GAA GAA  (0.003) GAG GAA GAA GAG ACG GAA GAG GAA GAA GAA GAA  (0.003) GAG GAA GAG GAG ACG GAG GAG GAG GAA GAA GAA  (0.003) GAG GAG GAA GAG ACG GAA GAG GAA GAA GAA GAA  (0.003) GAA GAA GAG GAA ACA GAA GAG GAA GAA GAA GAA  (0.003) GAA GAA GAG GAG GCG GAG GAG GAG GAA GAA GAA  (0.003) GAG GAA GAG GAG GCG GAA GAG GAA GAA GAA GAA  (0.002) GAA GAA GAG GAG ACG GAG GAG GAG GAA GAA GAA  (0.002) GAG GAA GAG GAG ACG GAA GAG GAA GAA GAA GAA  (0.002) GAA GAG GAA GAA GCA GAA GAG GAA GAA GAA GAA  (0.002) AAG GAG GAG AAG ACG GAG GAG GAG GAA GAA GAA  (0.001) GAA GAG GAA GAA ACA GAA GAG GAA GAA GAA GAA  (0.001) GAA GAG GAA GAG GCG GAG GAG GAG GAA GAA GAA  (0.001) GAA GAG GAA GAG ACG GAG GAG GAG GAA GAA GAA  (0.001) AAG AAG GAG AAG ACG GAG GAG GAG GAA GAA GAA  (0.001)  (total  0.144)
  89       1  GAA (E) GAG (E) GAG (E) GAG (E) GAG (E) GAG (E) GAG (E) GAG (E) GAA (E) GAG (E) GAG (E) GAG (E) : GAG GAG GAG GAG GAG GAG GAG GAG GAG GAG GAG  (0.179) GAG GAG GAG GAG GAA GAG GAG GAG GAG GAG GAG  (0.086) GAG GAG GAG GAA GAA GAG GAG GAG GAG GAG GAG  (0.052) GAA GAG GAG GAG GAG GAG GAG GAG GAG GAG GAG  (0.051) GAA GAG GAG GAA GAA GAG GAG GAG GAG GAG GAG  (0.035) GAG GAG GAG GAA GAA GAA GAG GAA GAG GAG GAG  (0.027) GAA GAG GAG GAG GAA GAG GAG GAG GAG GAG GAG  (0.025) GAG GAG GAA GAG GAG GAG GAG GAG GAG GAG GAG  (0.018) GAA GAG GAG GAA GAA GAA GAG GAA GAG GAG GAG  (0.018) GAG GAA GAG GAG GAG GAG GAG GAG GAG GAG GAG  (0.017) GAA GAA GAG GAG GAG GAG GAG GAG GAG GAG GAG  (0.013) GAA GAA GAG GAA GAA GAG GAG GAG GAG GAG GAG  (0.009) GAG GAG GAA GAG GAA GAG GAG GAG GAG GAG GAG  (0.009) GAG GAA GAG GAG GAA GAG GAG GAG GAG GAG GAG  (0.008) GAG GAA GAA GAG GAG GAG GAG GAG GAG GAG GAG  (0.008) GAA GAA GAG GAG GAA GAG GAG GAG GAG GAG GAG  (0.006) GAA GAA GAA GAG GAG GAG GAG GAG GAG GAG GAG  (0.006) GAG GAG GAA GAA GAA GAG GAG GAG GAG GAG GAG  (0.005) GAA GAG GAA GAG GAG GAG GAG GAG GAG GAG GAG  (0.005) GAG GAA GAG GAA GAA GAG GAG GAG GAG GAG GAG  (0.005) GAA GAA GAG GAA GAA GAA GAG GAA GAG GAG GAG  (0.004) GAA GAA GAA GAA GAA GAG GAG GAG GAG GAG GAG  (0.004) GAG GAA GAA GAG GAA GAG GAG GAG GAG GAG GAG  (0.004) GAA GAG GAA GAA GAA GAG GAG GAG GAG GAG GAG  (0.003) GAA GAA GAA GAG GAA GAG GAG GAG GAG GAG GAG  (0.003) GAG GAG GAA GAA GAA GAA GAG GAA GAG GAG GAG  (0.003) GAG GAA GAG GAA GAA GAA GAG GAA GAG GAG GAG  (0.002) GAA GAG GAA GAG GAA GAG GAG GAG GAG GAG GAG  (0.002) GAG GAA GAA GAA GAA GAG GAG GAG GAG GAG GAG  (0.002) GAA GAA GAA GAA GAA GAA GAG GAA GAG GAG GAG  (0.002) GAA GAG GAA GAA GAA GAA GAG GAA GAG GAG GAG  (0.002) GAG GAA GAA GAA GAA GAA GAG GAA GAG GAG GAG  (0.001) GAC GAG GAG GAG GAG GAG GAG GAG GAG GAG GAG  (0.001) AAG GAG GAG GAG GAG GAG GAG GAG GAG GAG GAG  (0.001)  (total  0.618)
  90       1  GAC (D) GAC (D) GAC (D) GAT (D) GAT (D) GAC (D) GAT (D) GAC (D) GAC (D) GAT (D) GAC (D) GAT (D) : GAC GAC GAC GAC GAC GAC GAC GAC GAT GAT GAT  (0.047) GAC GAT GAC GAC GAC GAC GAC GAC GAT GAT GAT  (0.041) GAC GAC GAC GAC GAC GAT GAC GAT GAT GAT GAT  (0.033) GAC GAT GAC GAC GAC GAT GAC GAT GAT GAT GAT  (0.029) GAT GAT GAC GAC GAC GAC GAC GAC GAT GAT GAT  (0.028) GAT GAT GAC GAT GAC GAT GAC GAT GAT GAT GAT  (0.023) GAT GAT GAC GAT GAT GAT GAC GAT GAT GAT GAT  (0.021) GAC GAT GAT GAC GAC GAC GAC GAC GAT GAT GAT  (0.021) GAT GAT GAC GAC GAC GAT GAC GAT GAT GAT GAT  (0.020) GAC GAC GAC GAT GAC GAT GAC GAT GAT GAT GAT  (0.019) GAC GAC GAC GAC GAC GAC GAC GAC GAC GAT GAT  (0.018) GAC GAT GAC GAT GAC GAT GAC GAT GAT GAT GAT  (0.017) GAC GAT GAC GAC GAC GAC GAC GAC GAC GAT GAT  (0.016) GAC GAT GAT GAC GAC GAT GAC GAT GAT GAT GAT  (0.015) GAT GAC GAC GAC GAC GAC GAC GAC GAT GAT GAT  (0.014) GAT GAT GAT GAC GAC GAC GAC GAC GAT GAT GAT  (0.014) GAT GAC GAC GAT GAC GAT GAC GAT GAT GAT GAT  (0.012) GAT GAT GAT GAT GAC GAT GAC GAT GAT GAT GAT  (0.012) GAT GAC GAC GAT GAT GAT GAC GAT GAT GAT GAT  (0.011) GAT GAT GAT GAT GAT GAT GAC GAT GAT GAT GAT  (0.011) GAT GAC GAC GAC GAC GAT GAC GAT GAT GAT GAT  (0.010) GAT GAT GAT GAC GAC GAT GAC GAT GAT GAT GAT  (0.010) GAC GAT GAT GAT GAC GAT GAC GAT GAT GAT GAT  (0.009) GAC GAT GAT GAC GAC GAC GAC GAC GAC GAT GAT  (0.008) GAC GAC GAT GAC GAC GAC GAC GAC GAT GAT GAT  (0.006) GAC GAC GAT GAC GAC GAT GAC GAT GAT GAT GAT  (0.004) GAC GAC GAT GAT GAC GAT GAC GAT GAT GAT GAT  (0.003) GAC GAC GAT GAC GAC GAC GAC GAC GAC GAT GAT  (0.002) GAT GAC GAT GAC GAC GAC GAC GAC GAT GAT GAT  (0.002) GAT GAC GAT GAT GAC GAT GAC GAT GAT GAT GAT  (0.002) GAT GAC GAT GAT GAT GAT GAC GAT GAT GAT GAT  (0.001) GAT GAC GAT GAC GAC GAT GAC GAT GAT GAT GAT  (0.001) AAC GAC GAC GAC GAC GAC GAC GAC GAT GAT GAT  (0.000)  (total  0.480)
  91       1  GAC (D) GAC (D) GAC (D) GAT (D) GAT (D) GAT (D) GAT (D) GAC (D) GAC (D) GAT (D) GAC (D) GAG (E) : GAC GAC GAC GAC GAC GAT GAT GAT GAT GAT GAT  (0.021) GAC GAT GAC GAC GAC GAT GAT GAT GAT GAT GAT  (0.018) GAC GAC GAC GAC GAC GAC GAT GAC GAT GAT GAT  (0.017) GAC GAC GAC GAC GAC GAC GAC GAC GAT GAT GAT  (0.016) GAT GAT GAC GAT GAC GAT GAT GAT GAT GAT GAT  (0.015) GAC GAC GAC GAC GAC GAC GAT GAC GAC GAT GAT  (0.015) GAC GAT GAC GAC GAC GAC GAT GAC GAT GAT GAT  (0.014) GAC GAT GAC GAC GAC GAC GAC GAC GAT GAT GAT  (0.014) GAT GAT GAC GAT GAT GAT GAT GAT GAT GAT GAT  (0.014) GAT GAT GAC GAC GAC GAT GAT GAT GAT GAT GAT  (0.013) GAC GAT GAC GAC GAC GAC GAT GAC GAC GAT GAT  (0.013) GAT GAT GAC GAC GAC GAC GAT GAC GAT GAT GAT  (0.010) GAC GAT GAT GAC GAC GAT GAT GAT GAT GAT GAT  (0.009) GAT GAC GAC GAT GAC GAT GAT GAT GAT GAT GAT  (0.008) GAT GAT GAT GAT GAC GAT GAT GAT GAT GAT GAT  (0.008) GAC GAT GAT GAC GAC GAC GAT GAC GAT GAT GAT  (0.007) GAC GAT GAT GAC GAC GAC GAC GAC GAT GAT GAT  (0.007) GAT GAC GAC GAT GAT GAT GAT GAT GAT GAT GAT  (0.007) GAT GAT GAT GAT GAT GAT GAT GAT GAT GAT GAT  (0.007) GAT GAC GAC GAC GAC GAT GAT GAT GAT GAT GAT  (0.007) GAT GAT GAT GAC GAC GAT GAT GAT GAT GAT GAT  (0.007) GAC GAT GAT GAC GAC GAC GAT GAC GAC GAT GAT  (0.006) GAT GAC GAC GAC GAC GAC GAT GAC GAT GAT GAT  (0.005) GAT GAT GAT GAC GAC GAC GAT GAC GAT GAT GAT  (0.005) GAC GAC GAT GAC GAC GAT GAT GAT GAT GAT GAT  (0.003) GAC GAC GAT GAC GAC GAC GAT GAC GAT GAT GAT  (0.002) GAC GAC GAT GAC GAC GAC GAC GAC GAT GAT GAT  (0.002) GAC GAC GAT GAC GAC GAC GAT GAC GAC GAT GAT  (0.002) GAT GAC GAT GAT GAC GAT GAT GAT GAT GAT GAT  (0.001)  (total  0.273)
  92       1  GAC (D) GAG (E) GAA (E) GAA (E) GAA (E) GAG (E) GAA (E) GAG (E) GAG (E) GAG (E) GAG (E) GAG (E) : GAG GAG GAG GAG GAG GAG GAG GAG GAG GAA GAA  (0.100) GAG GAG GAG GAG GAG GAG GAG GAG GAA GAA GAA  (0.070) GAG GAG GAG GAG GAG GAA GAG GAA GAA GAA GAA  (0.049) GAG GAG GAG GAA GAA GAA GAG GAA GAA GAA GAA  (0.038) GAA GAG GAG GAG GAG GAG GAG GAG GAG GAA GAA  (0.029) GAA GAG GAG GAA GAA GAA GAG GAA GAA GAA GAA  (0.026) GAA GAG GAG GAG GAG GAG GAG GAG GAA GAA GAA  (0.020) GAA GAG GAG GAA GAG GAA GAG GAA GAA GAA GAA  (0.019) GAG GAG GAA GAG GAG GAG GAG GAG GAG GAA GAA  (0.010) GAG GAA GAG GAG GAG GAG GAG GAG GAG GAA GAA  (0.009) GAA GAA GAG GAG GAG GAG GAG GAG GAG GAA GAA  (0.007) GAG GAG GAA GAG GAG GAG GAG GAG GAA GAA GAA  (0.007) GAA GAA GAG GAA GAA GAA GAG GAA GAA GAA GAA  (0.007) GAG GAA GAG GAG GAG GAG GAG GAG GAA GAA GAA  (0.007) GAA GAA GAG GAG GAG GAG GAG GAG GAA GAA GAA  (0.005) GAG GAG GAA GAG GAG GAA GAG GAA GAA GAA GAA  (0.005) GAA GAA GAG GAA GAG GAA GAG GAA GAA GAA GAA  (0.005) GAG GAA GAG GAG GAG GAA GAG GAA GAA GAA GAA  (0.005) GAG GAA GAA GAG GAG GAG GAG GAG GAG GAA GAA  (0.005) GAG GAG GAA GAA GAA GAA GAG GAA GAA GAA GAA  (0.004) GAG GAA GAG GAA GAA GAA GAG GAA GAA GAA GAA  (0.004) GAA GAA GAA GAG GAG GAG GAG GAG GAG GAA GAA  (0.003) GAA GAA GAA GAA GAA GAA GAG GAA GAA GAA GAA  (0.003) GAG GAA GAA GAG GAG GAG GAG GAG GAA GAA GAA  (0.003) GAA GAG GAA GAG GAG GAG GAG GAG GAG GAA GAA  (0.003) GAA GAG GAA GAA GAA GAA GAG GAA GAA GAA GAA  (0.003) GAA GAA GAA GAG GAG GAG GAG GAG GAA GAA GAA  (0.002) GAA GAA GAA GAA GAG GAA GAG GAA GAA GAA GAA  (0.002) GAG GAA GAA GAG GAG GAA GAG GAA GAA GAA GAA  (0.002) GAA GAG GAA GAG GAG GAG GAG GAG GAA GAA GAA  (0.002) GAA GAG GAA GAA GAG GAA GAG GAA GAA GAA GAA  (0.002) GAG GAA GAA GAA GAA GAA GAG GAA GAA GAA GAA  (0.002) GAC GAG GAG GAG GAG GAG GAG GAG GAG GAA GAA  (0.001)  (total  0.456)
  93       1  GAC (D) GGC (G) GAC (D) GAT (D) GAT (D) GAC (D) GAT (D) GGC (G) GAT (D) GGA (G) GAT (D) GAC (D) : GAC GGC GGC GAC GAC GAC GAC GAC GAC GAT GAT  (0.013) GGC GGC GGC GAC GAC GAC GAC GAC GAC GAT GAT  (0.012) GAC GGC GGC GAC GAC GAC GAC GAC GAT GAT GAT  (0.010) GGC GGC GGC GAC GAC GAC GAC GAC GAT GAT GAT  (0.009) GAC GGC GGC GAC GAC GAC GAT GAC GAC GAT GAT  (0.008) GAC GGC GGC GAT GAT GAT GAT GAT GAT GAT GAT  (0.007) GGC GGA GGC GAC GAC GAC GAC GAC GAC GAT GAT  (0.007) GGC GGC GGC GAC GAC GAC GAT GAC GAC GAT GAT  (0.007) GGC GGC GGC GAC GAC GAT GAT GAT GAT GAT GAT  (0.007) GGC GGA GGC GAC GAC GAC GAC GAC GAT GAT GAT  (0.005) GAC GGA GGC GAC GAC GAC GAC GAC GAC GAT GAT  (0.004) GGC GGA GGC GAC GAC GAC GAT GAC GAC GAT GAT  (0.004) GGC GGA GGC GAC GAC GAT GAT GAT GAT GAT GAT  (0.004) GGA GGA GGC GAC GAC GAC GAC GAC GAC GAT GAT  (0.004) GAT GGC GGC GAT GAT GAT GAT GAT GAT GAT GAT  (0.003) GAC GGA GGC GAC GAC GAC GAC GAC GAT GAT GAT  (0.003) GAT GGC GGC GAT GAT GAT GAC GAT GAT GAT GAT  (0.003) GAT GGC GGC GAC GAC GAC GAC GAC GAC GAT GAT  (0.003) GGA GGA GGC GAC GAC GAC GAC GAC GAT GAT GAT  (0.003) GAC GGA GGC GAC GAC GAC GAT GAC GAC GAT GAT  (0.003) GAC GGA GGC GAT GAT GAT GAT GAT GAT GAT GAT  (0.002) GGC GGA GGA GAC GAC GAC GAC GAC GAC GAT GAT  (0.002) GAT GGC GGC GAC GAC GAC GAC GAC GAT GAT GAT  (0.002) GGA GGA GGC GAC GAC GAC GAT GAC GAC GAT GAT  (0.002) GGG GGA GGC GAC GAC GAC GAC GAC GAC GAT GAT  (0.002) GGA GGA GGC GAC GAC GAT GAT GAT GAT GAT GAT  (0.002) GGT GGA GGC GAT GAT GAT GAT GAT GAT GAT GAT  (0.002) GGT GGA GGC GAT GAT GAT GAC GAT GAT GAT GAT  (0.002) GGT GGA GGC GAC GAC GAC GAC GAC GAC GAT GAT  (0.002) GGC GGG GGC GAC GAC GAC GAC GAC GAC GAT GAT  (0.002) GGT GGC GGC GAT GAT GAT GAT GAT GAT GAT GAT  (0.002) GGC GGA GGA GAC GAC GAC GAC GAC GAT GAT GAT  (0.002) GGG GGA GGC GAC GAC GAC GAC GAC GAT GAT GAT  (0.002) GGT GGC GGC GAT GAT GAT GAC GAT GAT GAT GAT  (0.002) GGT GGC GGC GAC GAC GAC GAC GAC GAC GAT GAT  (0.001) GAT GGA GGC GAT GAT GAT GAT GAT GAT GAT GAT  (0.001) GGT GGA GGC GAC GAC GAC GAC GAC GAT GAT GAT  (0.001) GAT GGA GGC GAT GAT GAT GAC GAT GAT GAT GAT  (0.001) GAC GGA GGA GAC GAC GAC GAC GAC GAC GAT GAT  (0.001) GGC GGA GGA GAC GAC GAC GAT GAC GAC GAT GAT  (0.001) GAT GGA GGC GAC GAC GAC GAC GAC GAC GAT GAT  (0.001) GGG GGA GGC GAC GAC GAC GAT GAC GAC GAT GAT  (0.001) GAC GGT GGC GAC GAC GAC GAC GAC GAC GAT GAT  (0.001) GGC GGG GGC GAC GAC GAC GAC GAC GAT GAT GAT  (0.001) GGC GGA GGA GAC GAC GAT GAT GAT GAT GAT GAT  (0.001) GGG GGA GGC GAC GAC GAT GAT GAT GAT GAT GAT  (0.001) GGT GGC GGC GAC GAC GAC GAC GAC GAT GAT GAT  (0.001) GGA GGA GGA GAC GAC GAC GAC GAC GAC GAT GAT  (0.001) GGG GGC GGC GAC GAC GAC GAC GAC GAC GAT GAT  (0.001) GGT GGT GGC GAT GAT GAT GAT GAT GAT GAT GAT  (0.001) GGG GGG GGC GAC GAC GAC GAC GAC GAC GAT GAT  (0.001)  (total  0.164)
  94       1  GAG (E) AAA (K) AAA (K) GAA (E) GAA (E) AAG (K) GAG (E) AAA (K) GAC (D) GCA (A) AAG (K) CAG (Q) : GAG GAA AAA GAG GAG GAG AAG GAG GAG GAG GAA  (0.030) GAA GAA AAA GAG GAG GAG AAG GAG GAG GAG GAA  (0.023) AAG AAA AAA AAG AAG AAG AAG GAG GAG GAG GAA  (0.021) AAA AAA AAA AAG AAG AAG AAG GAG GAG GAG GAA  (0.018) AAG AAA AAA AAG AAG AAG AAG AAG GAG GAG GAA  (0.013) GAA GAA AAA GAA GAA GAG AAG GAG GAG GAG GAA  (0.011) AAA AAA AAA AAA AAA AAG AAG GAG GAG GAG GAA  (0.011) AAA AAA AAA AAG AAG AAG AAG AAG GAG GAG GAA  (0.010) GAG GAG AAA GAG GAG GAG AAG GAG GAG GAG GAA  (0.010) GAG GAA AAA GAG GAA GAG AAG GAG GAG GAG GAA  (0.010) AAG AAA AAA AAG AAG AAG AAG AAG AAG GAG GAA  (0.009) GAA GAA AAA GAG GAA GAG AAG GAG GAG GAG GAA  (0.008) AAA AAA AAA AAG AAG AAG AAG AAG AAG GAG GAA  (0.008) GAG GAA AAA GAG GAG GAG AAG GAG GAG GAA GAA  (0.008) AAG AAG AAA AAG AAG AAG AAG GAG GAG GAG GAA  (0.007) GAA GAA AAA GAA GAG GAG AAG GAG GAG GAG GAA  (0.007) AAG AAA AAA AAG AAA AAG AAG GAG GAG GAG GAA  (0.007) GAG GAA AAA GAA GAA GAG AAG GAG GAG GAG GAA  (0.006) GAG GAG AAG GAG GAG GAG AAG GAG GAG GAG GAA  (0.005) AAG AAG AAA AAG AAG AAG AAG AAG GAG GAG GAA  (0.004) GAG GAG AAA GAG GAA GAG AAG GAG GAG GAG GAA  (0.004) GAG AAA AAA GAG GAG GAG AAG GAG GAG GAG GAA  (0.004) AAG AAG AAA AAG AAG AAG AAG AAG AAG GAG GAA  (0.003) AAG AAG AAG AAG AAG AAG AAG GAG GAG GAG GAA  (0.003) GAA GAG AAA GAG GAG GAG AAG GAG GAG GAG GAA  (0.003) GAG GAG AAA GAG GAG GAG AAG GAG GAG GAA GAA  (0.003) AAG AAG AAA AAG AAA AAG AAG GAG GAG GAG GAA  (0.002) GAA AAA AAA GAG GAG GAG AAG GAG GAG GAG GAA  (0.002) GAG GAG AAA GAA GAA GAG AAG GAG GAG GAG GAA  (0.002) GAA GAA AAG GAG GAG GAG AAG GAG GAG GAG GAA  (0.002) AAG AAG AAG AAG AAG AAG AAG AAG GAG GAG GAA  (0.002) GAG GAG AAG GAG GAA GAG AAG GAG GAG GAG GAA  (0.002) AAA AAG AAA AAG AAG AAG AAG GAG GAG GAG GAA  (0.002) GAA GAG AAA GAA GAA GAG AAG GAG GAG GAG GAA  (0.001) AAG AAG AAG AAG AAG AAG AAG AAG AAG GAG GAA  (0.001) GAG GAG AAG GAG GAG GAG AAG GAG GAG GAA GAA  (0.001) GAG AAA AAA GAG GAA GAG AAG GAG GAG GAG GAA  (0.001) GAA AAA AAA GAA GAA GAG AAG GAG GAG GAG GAA  (0.001) AAG AAA AAG AAG AAG AAG AAG GAG GAG GAG GAA  (0.001) GAA GAG AAA GAG GAA GAG AAG GAG GAG GAG GAA  (0.001) GAG GAG AAG GAA GAA GAG AAG GAG GAG GAG GAA  (0.001) GAA GAA AAG GAA GAA GAG AAG GAG GAG GAG GAA  (0.001)  (total  0.271)
  95       1  GAG (E) ACG (T) TTT (F) TTT (F) TTT (F) TTC (F) TTT (F) ACC (T) TTT (F) TCT (S) TTC (F) TTC (F) : TTT TCT ACC TTT TTT TTT TTC TTT TTT TTT TTT  (0.030) TCT TCT ACC TTT TTT TTT TTC TTT TTT TTT TTT  (0.030) TTT TCT ACT TTT TTT TTT TTC TTT TTT TTT TTT  (0.027) TCT TCT ACT TTT TTT TTT TTC TTT TTT TTT TTT  (0.027) TTT TCT ACG TTT TTT TTT TTC TTT TTT TTT TTT  (0.025) TCT TCT ACG TTT TTT TTT TTC TTT TTT TTT TTT  (0.025) TTC TCC ACC TTT TTT TTT TTC TTT TTT TTT TTT  (0.017) TTC TCC ACC TTC TTT TTC TTC TTC TTC TTT TTT  (0.013) TCC TCC ACC TTC TTT TTC TTC TTC TTC TTT TTT  (0.013) TCC TCC ACC TTT TTT TTT TTC TTT TTT TTT TTT  (0.011) TTT TCT ACC TTT TTT TTC TTC TTC TTC TTT TTT  (0.011) TCT TCT ACC TTT TTT TTC TTC TTC TTC TTT TTT  (0.011) TTC TCC ACC TTC TTC TTC TTC TTC TTC TTT TTT  (0.010) TTT TCT ACT TTT TTT TTC TTC TTC TTC TTT TTT  (0.010) TCT TCT ACT TTT TTT TTC TTC TTC TTC TTT TTT  (0.010) TCC TCC ACC TTC TTC TTC TTC TTC TTC TTT TTT  (0.010) TTT TCC ACC TTT TTT TTT TTC TTT TTT TTT TTT  (0.009) TTT TCT ACG TTT TTT TTC TTC TTC TTC TTT TTT  (0.009) TCT TCT ACG TTT TTT TTC TTC TTC TTC TTT TTT  (0.009) TTC TCC ACC TTC TTT TTC TTC TTC TTT TTT TTT  (0.006) TCC TCC ACC TTC TTT TTC TTC TTC TTT TTT TTT  (0.006) TTC TCT ACC TTT TTT TTT TTC TTT TTT TTT TTT  (0.006) TCC TCT ACC TTC TTT TTC TTC TTC TTC TTT TTT  (0.006) TTC TCT ACT TTT TTT TTT TTC TTT TTT TTT TTT  (0.005) TTT TCT ACC TTT TTT TTC TTC TTC TTT TTT TTT  (0.005) TCT TCT ACC TTT TTT TTC TTC TTC TTT TTT TTT  (0.005) TCC TCT ACT TTC TTT TTC TTC TTC TTC TTT TTT  (0.005) TCC TCT ACC TTT TTT TTT TTC TTT TTT TTT TTT  (0.005) TTC TCT ACG TTT TTT TTT TTC TTT TTT TTT TTT  (0.005) TCT TCC ACC TTT TTT TTT TTC TTT TTT TTT TTT  (0.005) TTC TCT ACC TTC TTT TTC TTC TTC TTC TTT TTT  (0.005) TTT TCT ACT TTT TTT TTC TTC TTC TTT TTT TTT  (0.005) TCT TCT ACT TTT TTT TTC TTC TTC TTT TTT TTT  (0.005) TCC TCT ACG TTC TTT TTC TTC TTC TTC TTT TTT  (0.005) TCC TCT ACT TTT TTT TTT TTC TTT TTT TTT TTT  (0.004) TTT TCT ACG TTT TTT TTC TTC TTC TTT TTT TTT  (0.004) TCT TCT ACG TTT TTT TTC TTC TTC TTT TTT TTT  (0.004) TCT TCT ACC TTC TTT TTC TTC TTC TTC TTT TTT  (0.004) TCC TCT ACC TTC TTC TTC TTC TTC TTC TTT TTT  (0.004) TTC TCT ACT TTC TTT TTC TTC TTC TTC TTT TTT  (0.004) TCC TCT ACG TTT TTT TTT TTC TTT TTT TTT TTT  (0.004) TTC TCT ACG TTC TTT TTC TTC TTC TTC TTT TTT  (0.004) TCT TCT ACT TTC TTT TTC TTC TTC TTC TTT TTT  (0.004) TCC TCT ACT TTC TTC TTC TTC TTC TTC TTT TTT  (0.004) TTC TCT ACC TTC TTC TTC TTC TTC TTC TTT TTT  (0.004) TCT TCT ACG TTC TTT TTC TTC TTC TTC TTT TTT  (0.003) TCC TCT ACG TTC TTC TTC TTC TTC TTC TTT TTT  (0.003) TTT TCT ACC TTC TTT TTC TTC TTC TTC TTT TTT  (0.003) TTT TCC ACC TTT TTT TTC TTC TTC TTC TTT TTT  (0.003) TTC TCT ACT TTC TTC TTC TTC TTC TTC TTT TTT  (0.003) TTT TCT ACT TTC TTT TTC TTC TTC TTC TTT TTT  (0.003) TTC TCT ACG TTC TTC TTC TTC TTC TTC TTT TTT  (0.003) TTT TCT ACG TTC TTT TTC TTC TTC TTC TTT TTT  (0.003) TCC TCT ACC TTC TTT TTC TTC TTC TTT TTT TTT  (0.003) TCC TCT ACT TTC TTT TTC TTC TTC TTT TTT TTT  (0.002) TCG TCG ACG TTT TTT TTT TTC TTT TTT TTT TTT  (0.002) TTC TCT ACC TTC TTT TTC TTC TTC TTT TTT TTT  (0.002) TCC TCT ACG TTC TTT TTC TTC TTC TTT TTT TTT  (0.002) TTC TCT ACT TTC TTT TTC TTC TTC TTT TTT TTT  (0.002) TTC TCT ACG TTC TTT TTC TTC TTC TTT TTT TTT  (0.002) TCT TCC ACC TTT TTT TTC TTC TTC TTC TTT TTT  (0.002) TTT TCC ACC TTT TTT TTC TTC TTC TTT TTT TTT  (0.002) TCG TCG ACG TTC TTT TTC TTC TTC TTC TTT TTT  (0.001) TCG TCG ACG TTC TTC TTC TTC TTC TTC TTT TTT  (0.001) TTT TCC ACC TTC TTT TTC TTC TTC TTC TTT TTT  (0.001) ATC ACC ACC TTT TTT TTT TTC TTT TTT TTT TTT  (0.001)  (total  0.476)
  96       1  GAG (E) ATG (M) GAT (D) GAT (D) GAT (D) GTG (V) GAT (D) ATG (M) CCG (P) GCA (A) GTG (V) ACT (T) : GCG GCG ATG GCG GCG GCG GTG GCG GCT GAT GAT  (0.008) GCG GCA ATG GCG GCG GCG GTG GCG GCT GAT GAT  (0.003) GCG GCG ATG GCG GCG GCT GTG GCT GCT GAT GAT  (0.003) GCA GCA ATG GCG GCG GCG GTG GCG GCT GAT GAT  (0.003) GCG GCG ATG GCC GCC GCC GTG GCC GCT GAT GAT  (0.002) GCC GCG ATG GCC GCC GCC GTG GCC GCT GAT GAT  (0.002) GCC GCG ATG GCG GCG GCG GTG GCG GCT GAT GAT  (0.002) GCG GCG ATG GCG GCC GCG GTG GCG GCT GAT GAT  (0.002) GCC GCG ATG GCC GCC GCT GTG GCT GCT GAT GAT  (0.002) GCC GCA ATG GCC GCC GCC GTG GCC GCT GAT GAT  (0.002) GCC GCA ATG GCG GCG GCG GTG GCG GCT GAT GAT  (0.002) GCA GCG ATG GCG GCG GCG GTG GCG GCT GAT GAT  (0.002) GCC GCG ATG GCC GCC GCC GTG GCC GCC GAT GAT  (0.001) GCT GCG ATG GCT GCT GCT GTG GCT GCT GAT GAT  (0.001) GCA GCA ATG GCC GCC GCC GTG GCC GCT GAT GAT  (0.001) GCG GCA ATG GCG GCG GCT GTG GCT GCT GAT GAT  (0.001) GCC GCA ATG GCC GCC GCT GTG GCT GCT GAT GAT  (0.001) GCA GCA ATG GCT GCT GCT GTG GCT GCT GAT GAT  (0.001) GCA GCA ATG GCG GCG GCT GTG GCT GCT GAT GAT  (0.001) GCT GCG ATG GCG GCG GCG GTG GCG GCT GAT GAT  (0.001) GCC GCA ATG GCC GCC GCC GTG GCC GCC GAT GAT  (0.001) GCT GCA ATG GCT GCT GCT GTG GCT GCT GAT GAT  (0.001) GCG GTG ATG GCG GCG GCG GTG GCG GCT GAT GAT  (0.001)  (total  0.046)
  97       1  GAG (E) CCC (P) GAG (E) GCC (A) GCC (A) GAA (E) GCC (A) AAC (N) GAT (D) CCC (P) GAT (D) GCA (A) : CCC CCC CCC GAC GAC GAC GAT GAC GCC GCC GCC  (0.011) GCC CCC CCC GAC GAC GAC GAT GAC GCC GCC GCC  (0.008) CAC CCC CCC GAC GAC GAC GAT GAC GCC GCC GCC  (0.008) GAC CCC CCC GAC GAC GAC GAT GAC GCC GCC GCC  (0.007) CAC CAC CAC GAC GAC GAC GAT GAC GCC GCC GCC  (0.007) CCC CCC CCC GAC GAT GAC GAT GAC GCC GCC GCC  (0.005) GAC CAC CAC GAC GAC GAC GAT GAC GCC GCC GCC  (0.005) GCC CCC CCC GAC GAT GAC GAT GAC GCC GCC GCC  (0.004) CAC CCC CCC GAC GAT GAC GAT GAC GCC GCC GCC  (0.004) CCC CCC CCC GAC GAC GAC GAC GAC GCC GCC GCC  (0.004) GAC CCC CCC GAC GAT GAC GAT GAC GCC GCC GCC  (0.004) CAC CAC CAC GAC GAT GAC GAT GAC GCC GCC GCC  (0.004) CCC CCC CCC GCC GAC GCC GAT GCC GCC GCC GCC  (0.004) GCC CCC CCC GAG GAG GAG GAA GAG GCG GCC GCC  (0.003) GCC CCC CCC GAC GAC GAC GAC GAC GCC GCC GCC  (0.003) CAC CCC CCC GAC GAC GAC GAC GAC GCC GCC GCC  (0.003) GCG CCC CCC GAG GAG GAG GAA GAG GCG GCC GCC  (0.003) GAC CCC CCC GAC GAC GAC GAC GAC GCC GCC GCC  (0.003) CAC CAC CAC GAC GAC GAC GAC GAC GCC GCC GCC  (0.003) GAC CAC CAC GAC GAT GAC GAT GAC GCC GCC GCC  (0.003) GAC CCC CCC GAT GAT GAC GAT GAC GCC GCC GCC  (0.002) GCG CCC CCC GAG GAG GAA GAA GAA GCA GCC GCC  (0.002) GCG CCC CCC GAG GAG GAG GAA GAG GCC GCC GCC  (0.002) GAC CAC CAC GAC GAC GAC GAC GAC GCC GCC GCC  (0.002) CCG CCC CCC GAG GAG GAG GAA GAG GCG GCC GCC  (0.002) GCG CCC CCC GAG GAG GAG GAA GAG GCA GCC GCC  (0.002) CAC CCC CCC GAT GAT GAC GAT GAC GCC GCC GCC  (0.002) GAG CCC CCC GAG GAG GAG GAA GAG GCG GCC GCC  (0.002) GAC CAC CAC GAT GAT GAC GAT GAC GCC GCC GCC  (0.002) CAC CAC CAC GAT GAT GAC GAT GAC GCC GCC GCC  (0.001) CCG CCC CCC GAG GAG GAA GAA GAA GCA GCC GCC  (0.001) GAG CCC CCC GAG GAG GAA GAA GAA GCA GCC GCC  (0.001) CCG CCC CCC GAG GAG GAG GAA GAG GCC GCC GCC  (0.001) GAT CCC CCC GAC GAC GAC GAT GAC GCC GCC GCC  (0.001) GAG CCC CCC GAG GAG GAG GAA GAG GCC GCC GCC  (0.001) CCG CCC CCC GAG GAG GAG GAA GAG GCA GCC GCC  (0.001) GAT CAC CAC GAC GAC GAC GAT GAC GCC GCC GCC  (0.001) GAG CCC CCC GAG GAG GAG GAA GAG GCA GCC GCC  (0.001)  (total  0.123)
  98       1  GAG (E) GAA (E) AAA (K) TAT (Y) TAT (Y) GAG (E) TAT (Y) GAT (D) TAT (Y) GAC (D) GAG (E) GAG (E) : GAG GAG GAG GAG GAG GAG GAG GAG GAG TAT TAT  (0.010) GAG GAA GAA GAG GAG GAG GAG GAG GAG TAT TAT  (0.009) GAG GAG GAA GAG GAG GAG GAG GAG GAG TAT TAT  (0.008) GAC GAC GAC GAC GAC GAG GAG GAG GAG TAT TAT  (0.007) GAA GAA GAA GAG GAG GAG GAG GAG GAG TAT TAT  (0.007) GAC GAC GAC GAG GAG GAG GAG GAG GAG TAT TAT  (0.005) GAC GAC GAT GAC GAC GAG GAG GAG GAG TAT TAT  (0.004) GAG GAG GAG GAG AAG GAG GAG GAG GAG TAT TAT  (0.004) GAG GAC GAC GAG GAG GAG GAG GAG GAG TAT TAT  (0.004) GAC GAC GAC GAC GAC GAC GAG GAC GAT TAT TAT  (0.004) GAG GAA GAA GAG AAG GAG GAG GAG GAG TAT TAT  (0.004) GAC GAC GAC GAC AAC GAG GAG GAG GAG TAT TAT  (0.004) GAG GAG GAA GAG AAG GAG GAG GAG GAG TAT TAT  (0.004) GAG GAG GAG GAG GAA GAG GAG GAG GAG TAT TAT  (0.003) GAA GAA GAA GAA GAA GAG GAG GAG GAG TAT TAT  (0.003) GAG GAA GAA GAG GAA GAG GAG GAG GAG TAT TAT  (0.003) GAA GAA GAA GAG AAG GAG GAG GAG GAG TAT TAT  (0.003) GAC GAC GAT GAG GAG GAG GAG GAG GAG TAT TAT  (0.003) GAG GAG GAA GAG GAA GAG GAG GAG GAG TAT TAT  (0.003) GAA GAG GAG GAG GAG GAG GAG GAG GAG TAT TAT  (0.003) GAC GAC GAT GAC GAC GAC GAG GAC GAT TAT TAT  (0.003) GAC GAC GAT GAC AAC GAG GAG GAG GAG TAT TAT  (0.002) GAA GAG GAA GAG GAG GAG GAG GAG GAG TAT TAT  (0.002) GAA GAA GAA GAG GAA GAG GAG GAG GAG TAT TAT  (0.002) GAC GAT GAT GAC GAC GAG GAG GAG GAG TAT TAT  (0.002) GAT GAC GAC GAC GAC GAG GAG GAG GAG TAT TAT  (0.002) GAG GAG GAG GAA GAA GAG GAG GAG GAG TAT TAT  (0.002) GAG GAC GAC GAG AAG GAG GAG GAG GAG TAT TAT  (0.002) GAT GAC GAC GAT GAT GAT GAG GAT GAT TAT TAT  (0.002) GAG GAA GAA GAA GAA GAG GAG GAG GAG TAT TAT  (0.002) GAT GAC GAC GAG GAG GAG GAG GAG GAG TAT TAT  (0.002) GAA GAC GAC GAG GAG GAG GAG GAG GAG TAT TAT  (0.002) GAG GAG GAA GAA GAA GAG GAG GAG GAG TAT TAT  (0.002) GAT GAC GAC GAT GAT GAG GAG GAG GAG TAT TAT  (0.002) GAT GAT GAT GAC GAC GAG GAG GAG GAG TAT TAT  (0.001) GAG GAC GAC GAG GAA GAG GAG GAG GAG TAT TAT  (0.001) GAC GAT GAT GAG GAG GAG GAG GAG GAG TAT TAT  (0.001) GAT GAC GAT GAC GAC GAG GAG GAG GAG TAT TAT  (0.001) GAA GAG GAG GAA GAA GAG GAG GAG GAG TAT TAT  (0.001) GAT GAT GAT GAT GAT GAT GAG GAT GAT TAT TAT  (0.001) GAC GAT GAT GAC GAC GAC GAG GAC GAT TAT TAT  (0.001) GAT GAT GAT GAG GAG GAG GAG GAG GAG TAT TAT  (0.001) GAA GAG GAG GAG AAG GAG GAG GAG GAG TAT TAT  (0.001) GAT GAC GAT GAT GAT GAT GAG GAT GAT TAT TAT  (0.001) GAT GAT GAT GAT GAT GAG GAG GAG GAG TAT TAT  (0.001) GAC GAT GAT GAC AAC GAG GAG GAG GAG TAT TAT  (0.001) GAA GAG GAA GAA GAA GAG GAG GAG GAG TAT TAT  (0.001) GAT GAC GAT GAG GAG GAG GAG GAG GAG TAT TAT  (0.001) GAT GAC GAT GAT GAT GAG GAG GAG GAG TAT TAT  (0.001) GAA GAG GAA GAG AAG GAG GAG GAG GAG TAT TAT  (0.001) GAA GAG GAG GAG GAA GAG GAG GAG GAG TAT TAT  (0.001)  (total  0.144)
  99       1  GAG (E) GAA (E) GAA (E) GAA (E) GAA (E) GAA (E) GAA (E) GAA (E) GAA (E) GAA (E) GAA (E) GAA (E) : GAA GAA GAA GAA GAA GAA GAA GAA GAA GAA GAA  (0.138) GAG GAA GAA GAA GAA GAA GAA GAA GAA GAA GAA  (0.076) GAA GAA GAA GAA GAG GAA GAA GAA GAA GAA GAA  (0.044) GAG GAA GAA GAG GAG GAA GAA GAA GAA GAA GAA  (0.043) GAA GAA GAA GAG GAG GAA GAA GAA GAA GAA GAA  (0.033) GAG GAA GAA GAG GAA GAA GAA GAA GAA GAA GAA  (0.029) GAG GAA GAA GAG GAG GAG GAA GAG GAA GAA GAA  (0.029) GAA GAA GAA GAG GAA GAA GAA GAA GAA GAA GAA  (0.023) GAG GAG GAA GAA GAA GAA GAA GAA GAA GAA GAA  (0.019) GAA GAA GAG GAA GAA GAA GAA GAA GAA GAA GAA  (0.015) GAA GAG GAA GAA GAA GAA GAA GAA GAA GAA GAA  (0.013) GAG GAG GAA GAG GAG GAA GAA GAA GAA GAA GAA  (0.011) GAG GAG GAG GAA GAA GAA GAA GAA GAA GAA GAA  (0.010) GAG GAA GAG GAA GAA GAA GAA GAA GAA GAA GAA  (0.008) GAG GAG GAA GAG GAA GAA GAA GAA GAA GAA GAA  (0.007) GAG GAG GAA GAG GAG GAG GAA GAG GAA GAA GAA  (0.007) GAA GAG GAG GAA GAA GAA GAA GAA GAA GAA GAA  (0.007) GAG GAG GAG GAG GAG GAA GAA GAA GAA GAA GAA  (0.006) GAA GAA GAG GAA GAG GAA GAA GAA GAA GAA GAA  (0.005) GAG GAA GAG GAG GAG GAA GAA GAA GAA GAA GAA  (0.005) GAA GAG GAA GAA GAG GAA GAA GAA GAA GAA GAA  (0.004) GAG GAG GAG GAG GAA GAA GAA GAA GAA GAA GAA  (0.004) GAG GAG GAG GAG GAG GAG GAA GAG GAA GAA GAA  (0.004) GAA GAA GAG GAG GAG GAA GAA GAA GAA GAA GAA  (0.004) GAG GAA GAG GAG GAA GAA GAA GAA GAA GAA GAA  (0.003) GAG GAA GAG GAG GAG GAG GAA GAG GAA GAA GAA  (0.003) GAA GAG GAA GAG GAG GAA GAA GAA GAA GAA GAA  (0.003) GAA GAA GAG GAG GAA GAA GAA GAA GAA GAA GAA  (0.003) GAA GAG GAG GAA GAG GAA GAA GAA GAA GAA GAA  (0.002) GAA GAG GAA GAG GAA GAA GAA GAA GAA GAA GAA  (0.002) GAA GAG GAG GAG GAG GAA GAA GAA GAA GAA GAA  (0.002) GAA GAG GAG GAG GAA GAA GAA GAA GAA GAA GAA  (0.001) GAC GAA GAA GAA GAA GAA GAA GAA GAA GAA GAA  (0.001)  (total  0.564)
 100       1  GAG (E) GAA (E) GAC (D) GAA (E) GAA (E) GAA (E) GAA (E) GAG (E) GAT (D) GAG (E) GAA (E) GAG (E) : GAG GAG GAG GAA GAC GAA GAA GAA GAA GAA GAA  (0.026) GAG GAG GAG GAG GAC GAA GAA GAA GAA GAA GAA  (0.025) GAG GAG GAG GAG GAC GAG GAA GAG GAG GAA GAA  (0.024) GAG GAG GAG GAA GAT GAA GAA GAA GAA GAA GAA  (0.020) GAA GAG GAG GAA GAC GAA GAA GAA GAA GAA GAA  (0.017) GAG GAG GAA GAA GAC GAA GAA GAA GAA GAA GAA  (0.013) GAA GAG GAG GAA GAT GAA GAA GAA GAA GAA GAA  (0.013) GAG GAG GAA GAG GAC GAA GAA GAA GAA GAA GAA  (0.013) GAG GAG GAA GAG GAC GAG GAA GAG GAG GAA GAA  (0.013) GAA GAA GAA GAA GAC GAA GAA GAA GAA GAA GAA  (0.011) GAG GAG GAA GAA GAT GAA GAA GAA GAA GAA GAA  (0.010) GAA GAG GAA GAA GAC GAA GAA GAA GAA GAA GAA  (0.009) GAA GAA GAA GAA GAT GAA GAA GAA GAA GAA GAA  (0.008) GAA GAG GAG GAG GAC GAA GAA GAA GAA GAA GAA  (0.007) GAA GAG GAG GAG GAC GAG GAA GAG GAG GAA GAA  (0.007) GAA GAG GAA GAA GAT GAA GAA GAA GAA GAA GAA  (0.007) GAG GAA GAA GAA GAC GAA GAA GAA GAA GAA GAA  (0.006) GAG GAA GAA GAG GAC GAA GAA GAA GAA GAA GAA  (0.006) GAG GAA GAA GAG GAC GAG GAA GAG GAG GAA GAA  (0.006) GAG GAA GAA GAA GAT GAA GAA GAA GAA GAA GAA  (0.005) GAA GAA GAA GAG GAC GAA GAA GAA GAA GAA GAA  (0.005) GAA GAA GAA GAG GAC GAG GAA GAG GAG GAA GAA  (0.004) GAA GAA GAG GAA GAC GAA GAA GAA GAA GAA GAA  (0.004) GAA GAG GAA GAG GAC GAA GAA GAA GAA GAA GAA  (0.004) GAA GAG GAA GAG GAC GAG GAA GAG GAG GAA GAA  (0.004) GAA GAA GAG GAA GAT GAA GAA GAA GAA GAA GAA  (0.003) GAC GAG GAG GAC GAC GAA GAA GAA GAA GAA GAA  (0.003) GAG GAA GAG GAA GAC GAA GAA GAA GAA GAA GAA  (0.002) GAG GAA GAG GAG GAC GAA GAA GAA GAA GAA GAA  (0.002) GAG GAA GAG GAG GAC GAG GAA GAG GAG GAA GAA  (0.002) GAG GAA GAG GAA GAT GAA GAA GAA GAA GAA GAA  (0.002) GAA GAA GAG GAG GAC GAA GAA GAA GAA GAA GAA  (0.002) GAA GAA GAG GAG GAC GAG GAA GAG GAG GAA GAA  (0.002) GAC GAG GAG GAC GAC GAG GAA GAG GAG GAA GAA  (0.002) GAC GAG GAA GAC GAC GAA GAA GAA GAA GAA GAA  (0.001) GAC GAG GAG GAC GAT GAA GAA GAA GAA GAA GAA  (0.001) GAC GAG GAG GAT GAT GAA GAA GAA GAA GAA GAA  (0.001) GAT GAG GAG GAC GAC GAA GAA GAA GAA GAA GAA  (0.001) GAT GAG GAG GAT GAT GAA GAA GAA GAA GAA GAA  (0.001) GAC GAA GAA GAC GAC GAA GAA GAA GAA GAA GAA  (0.001)  (total  0.292)
 101       1  GAG (E) GAA (E) GAG (E) GAA (E) GAA (E) GAG (E) GAA (E) GAA (E) GAA (E) GAA (E) GAG (E) GAG (E) : GAA GAA GAA GAA GAA GAA GAG GAA GAA GAA GAA  (0.058) GAG GAA GAA GAG GAG GAG GAG GAG GAG GAA GAA  (0.053) GAA GAA GAA GAG GAG GAG GAG GAG GAG GAA GAA  (0.041) GAG GAA GAA GAG GAG GAG GAG GAG GAA GAA GAA  (0.037) GAG GAA GAA GAA GAA GAA GAG GAA GAA GAA GAA  (0.032) GAA GAA GAA GAG GAG GAG GAG GAG GAA GAA GAA  (0.028) GAA GAA GAA GAA GAA GAG GAG GAG GAG GAA GAA  (0.028) GAG GAA GAA GAG GAG GAA GAG GAA GAA GAA GAA  (0.026) GAG GAG GAA GAG GAG GAG GAG GAG GAG GAA GAA  (0.013) GAG GAG GAA GAG GAG GAG GAG GAG GAA GAA GAA  (0.009) GAG GAG GAA GAA GAA GAA GAG GAA GAA GAA GAA  (0.008) GAG GAG GAG GAG GAG GAG GAG GAG GAG GAA GAA  (0.007) GAG GAG GAA GAG GAG GAA GAG GAA GAA GAA GAA  (0.007) GAA GAA GAG GAA GAA GAA GAG GAA GAA GAA GAA  (0.007) GAG GAA GAG GAG GAG GAG GAG GAG GAG GAA GAA  (0.006) GAA GAG GAA GAA GAA GAA GAG GAA GAA GAA GAA  (0.006) GAG GAG GAG GAG GAG GAG GAG GAG GAA GAA GAA  (0.005) GAA GAA GAG GAG GAG GAG GAG GAG GAG GAA GAA  (0.005) GAG GAG GAG GAA GAA GAA GAG GAA GAA GAA GAA  (0.004) GAG GAA GAG GAG GAG GAG GAG GAG GAA GAA GAA  (0.004) GAA GAG GAA GAG GAG GAG GAG GAG GAG GAA GAA  (0.004) GAG GAA GAG GAA GAA GAA GAG GAA GAA GAA GAA  (0.004) GAG GAG GAG GAG GAG GAA GAG GAA GAA GAA GAA  (0.004) GAA GAA GAG GAG GAG GAG GAG GAG GAA GAA GAA  (0.003) GAA GAA GAG GAA GAA GAG GAG GAG GAG GAA GAA  (0.003) GAA GAG GAG GAA GAA GAA GAG GAA GAA GAA GAA  (0.003) GAG GAA GAG GAG GAG GAA GAG GAA GAA GAA GAA  (0.003) GAA GAG GAA GAG GAG GAG GAG GAG GAA GAA GAA  (0.003) GAA GAG GAA GAA GAA GAG GAG GAG GAG GAA GAA  (0.003) GAA GAG GAG GAG GAG GAG GAG GAG GAG GAA GAA  (0.002) GAA GAG GAG GAG GAG GAG GAG GAG GAA GAA GAA  (0.001) GAA GAG GAG GAA GAA GAG GAG GAG GAG GAA GAA  (0.001) GAC GAA GAA GAG GAG GAG GAG GAG GAG GAA GAA  (0.000)  (total  0.417)
 102       1  GAG (E) GAC (D) GAA (E) GAA (E) GAA (E) GAG (E) GAA (E) GAC (D) GAG (E) AGC (S) GAG (E) GAC (D) : GAC GAC GAC GAG GAG GAG GAG GAG GAA GAA GAA  (0.032) GAG GAC GAC GAG GAG GAG GAG GAG GAA GAA GAA  (0.030) GAC GAC GAC GAG GAG GAG GAG GAG GAG GAA GAA  (0.027) GAG GAC GAC GAG GAG GAG GAG GAG GAG GAA GAA  (0.025) GAC GAC GAC GAA GAA GAA GAG GAA GAA GAA GAA  (0.024) GAC GAC GAC GAG GAG GAA GAG GAA GAA GAA GAA  (0.023) GAG GAC GAC GAG GAG GAA GAG GAA GAA GAA GAA  (0.021) GAG GAC GAC GAA GAA GAA GAG GAA GAA GAA GAA  (0.017) GAA GAC GAC GAA GAA GAA GAG GAA GAA GAA GAA  (0.016) GAT GAC GAC GAG GAG GAG GAG GAG GAA GAA GAA  (0.012) GAA GAC GAC GAG GAG GAG GAG GAG GAA GAA GAA  (0.012) GAA GAC GAC GAA GAG GAA GAG GAA GAA GAA GAA  (0.012) GAT GAC GAC GAG GAG GAG GAG GAG GAG GAA GAA  (0.010) GAA GAC GAC GAG GAG GAG GAG GAG GAG GAA GAA  (0.010) GAT GAC GAC GAA GAA GAA GAG GAA GAA GAA GAA  (0.009) GAT GAC GAC GAG GAG GAA GAG GAA GAA GAA GAA  (0.009) GAC GAC GAT GAG GAG GAG GAG GAG GAA GAA GAA  (0.004) GAG GAC GAT GAG GAG GAG GAG GAG GAA GAA GAA  (0.004) GAC GAC GAT GAG GAG GAG GAG GAG GAG GAA GAA  (0.003) GAG GAC GAT GAG GAG GAG GAG GAG GAG GAA GAA  (0.003) GAC GAC GAT GAA GAA GAA GAG GAA GAA GAA GAA  (0.003) GAC GAC GAT GAG GAG GAA GAG GAA GAA GAA GAA  (0.003) GAG GAC GAT GAG GAG GAA GAG GAA GAA GAA GAA  (0.003) GGG GGC GAC GAG GAG GAG GAG GAG GAA GAA GAA  (0.002) GAG GAT GAC GAG GAG GAG GAG GAG GAA GAA GAA  (0.002) GAG GAC GAT GAA GAA GAA GAG GAA GAA GAA GAA  (0.002) GAA GAC GAT GAA GAA GAA GAG GAA GAA GAA GAA  (0.002) GGG GGC GAC GAG GAG GAG GAG GAG GAG GAA GAA  (0.002) GAG GAT GAC GAG GAG GAG GAG GAG GAG GAA GAA  (0.002) GAC GAT GAC GAG GAG GAG GAG GAG GAA GAA GAA  (0.002) GAG GAG GAC GAG GAG GAG GAG GAG GAA GAA GAA  (0.002) GGG GGC GAC GAG GAG GAA GAG GAA GAA GAA GAA  (0.002) GAT GAT GAC GAG GAG GAG GAG GAG GAA GAA GAA  (0.002) GAG GAT GAC GAG GAG GAA GAG GAA GAA GAA GAA  (0.002) GGC GGC GAC GAG GAG GAG GAG GAG GAA GAA GAA  (0.002) GAT GAC GAT GAG GAG GAG GAG GAG GAA GAA GAA  (0.002) GAA GAC GAT GAG GAG GAG GAG GAG GAA GAA GAA  (0.002) GAC GAT GAC GAG GAG GAG GAG GAG GAG GAA GAA  (0.002) GAG GAG GAC GAG GAG GAG GAG GAG GAG GAA GAA  (0.002) GAA GAC GAT GAA GAG GAA GAG GAA GAA GAA GAA  (0.002) GAC GAT GAC GAA GAA GAA GAG GAA GAA GAA GAA  (0.001) GAC AAC GAC GAG GAG GAG GAG GAG GAA GAA GAA  (0.001) GAT GAT GAC GAG GAG GAG GAG GAG GAG GAA GAA  (0.001) GGC GGC GAC GAG GAG GAG GAG GAG GAG GAA GAA  (0.001) GAC GAT GAC GAG GAG GAA GAG GAA GAA GAA GAA  (0.001) GAT GAC GAT GAG GAG GAG GAG GAG GAG GAA GAA  (0.001) GAA GAC GAT GAG GAG GAG GAG GAG GAG GAA GAA  (0.001) GAG GAG GAC GAG GAG GAA GAG GAA GAA GAA GAA  (0.001) GAG GAT GAC GAA GAA GAA GAG GAA GAA GAA GAA  (0.001) AAC AAC GAC GAG GAG GAG GAG GAG GAA GAA GAA  (0.001) GAT GAT GAC GAA GAA GAA GAG GAA GAA GAA GAA  (0.001) GAA GAT GAC GAA GAA GAA GAG GAA GAA GAA GAA  (0.001) GAT GAC GAT GAA GAA GAA GAG GAA GAA GAA GAA  (0.001) GAC AAC GAC GAG GAG GAG GAG GAG GAG GAA GAA  (0.001) GAT GAT GAC GAG GAG GAA GAG GAA GAA GAA GAA  (0.001) GGC GGC GAC GAG GAG GAA GAG GAA GAA GAA GAA  (0.001) GAT GAC GAT GAG GAG GAA GAG GAA GAA GAA GAA  (0.001) GAC AAC GAC GAA GAA GAA GAG GAA GAA GAA GAA  (0.001) AAC AAC GAC GAG GAG GAG GAG GAG GAG GAA GAA  (0.001) GAG GAG GAC GAA GAA GAA GAG GAA GAA GAA GAA  (0.001) GAC AAC GAC GAG GAG GAA GAG GAA GAA GAA GAA  (0.001) GGG GGC GAC GAA GAA GAA GAG GAA GAA GAA GAA  (0.001)  (total  0.372)
 103       1  GAG (E) GAC (D) GAG (E) GAA (E) GAA (E) GAG (E) GAA (E) GAC (D) GAG (E) GAC (D) GAT (D) GAA (E) : GAC GAC GAC GAG GAG GAG GAG GAG GAA GAA GAA  (0.040) GAG GAC GAC GAG GAG GAG GAG GAG GAA GAA GAA  (0.037) GAC GAC GAC GAG GAG GAA GAG GAA GAA GAA GAA  (0.028) GAG GAC GAC GAG GAG GAA GAG GAA GAA GAA GAA  (0.026) GAC GAC GAC GAA GAG GAA GAG GAA GAA GAA GAA  (0.022) GAC GAC GAC GAA GAA GAA GAG GAA GAA GAA GAA  (0.021) GAT GAC GAC GAG GAG GAG GAG GAG GAA GAA GAA  (0.015) GAA GAC GAC GAG GAG GAG GAG GAG GAA GAA GAA  (0.015) GAG GAC GAC GAA GAG GAA GAG GAA GAA GAA GAA  (0.015) GAG GAC GAC GAA GAA GAA GAG GAA GAA GAA GAA  (0.014) GAA GAC GAC GAA GAG GAA GAG GAA GAA GAA GAA  (0.014) GAA GAC GAC GAA GAA GAA GAG GAA GAA GAA GAA  (0.014) GAT GAC GAC GAG GAG GAA GAG GAA GAA GAA GAA  (0.011) GAA GAC GAC GAG GAG GAA GAG GAA GAA GAA GAA  (0.011) GAT GAC GAC GAA GAG GAA GAG GAA GAA GAA GAA  (0.008) GAT GAC GAC GAA GAA GAA GAG GAA GAA GAA GAA  (0.008) GAG GAT GAC GAG GAG GAG GAG GAG GAA GAA GAA  (0.006) GAC GAC GAT GAG GAG GAG GAG GAG GAA GAA GAA  (0.005) GAC GAT GAC GAG GAG GAG GAG GAG GAA GAA GAA  (0.005) GAG GAC GAT GAG GAG GAG GAG GAG GAA GAA GAA  (0.005) GAT GAT GAC GAG GAG GAG GAG GAG GAA GAA GAA  (0.004) GAG GAT GAC GAG GAG GAA GAG GAA GAA GAA GAA  (0.004) GAC GAC GAT GAG GAG GAA GAG GAA GAA GAA GAA  (0.004) GAG GAG GAC GAG GAG GAG GAG GAG GAA GAA GAA  (0.004) GAC GAT GAC GAG GAG GAA GAG GAA GAA GAA GAA  (0.004) GAG GAC GAT GAG GAG GAA GAG GAA GAA GAA GAA  (0.003) GAT GAT GAC GAG GAG GAA GAG GAA GAA GAA GAA  (0.003) GAC GAC GAT GAA GAG GAA GAG GAA GAA GAA GAA  (0.003) GAC GAC GAT GAA GAA GAA GAG GAA GAA GAA GAA  (0.003) GAC GAT GAC GAA GAG GAA GAG GAA GAA GAA GAA  (0.003) GAC GAT GAC GAA GAA GAA GAG GAA GAA GAA GAA  (0.003) GAC GAT GAT GAG GAG GAG GAG GAG GAA GAA GAA  (0.003) GAG GAG GAC GAG GAG GAA GAG GAA GAA GAA GAA  (0.003) GAA GAT GAC GAG GAG GAG GAG GAG GAA GAA GAA  (0.002) GAG GAT GAC GAA GAG GAA GAG GAA GAA GAA GAA  (0.002) GAT GAT GAC GAA GAG GAA GAG GAA GAA GAA GAA  (0.002) GAG GAT GAC GAA GAA GAA GAG GAA GAA GAA GAA  (0.002) GAA GAT GAC GAA GAG GAA GAG GAA GAA GAA GAA  (0.002) GAT GAT GAC GAA GAA GAA GAG GAA GAA GAA GAA  (0.002) GAA GAT GAC GAA GAA GAA GAG GAA GAA GAA GAA  (0.002) GAT GAT GAT GAG GAG GAG GAG GAG GAA GAA GAA  (0.002) GAT GAC GAT GAG GAG GAG GAG GAG GAA GAA GAA  (0.002) GAA GAC GAT GAG GAG GAG GAG GAG GAA GAA GAA  (0.002) GAG GAC GAT GAA GAG GAA GAG GAA GAA GAA GAA  (0.002) GAG GAC GAT GAA GAA GAA GAG GAA GAA GAA GAA  (0.002) GAA GAC GAT GAA GAG GAA GAG GAA GAA GAA GAA  (0.002) GAA GAC GAT GAA GAA GAA GAG GAA GAA GAA GAA  (0.002) GAC GAT GAT GAG GAG GAA GAG GAA GAA GAA GAA  (0.002) GAA GAT GAC GAG GAG GAA GAG GAA GAA GAA GAA  (0.002) GAT GAT GAT GAG GAG GAA GAG GAA GAA GAA GAA  (0.002) GAG GAG GAC GAA GAG GAA GAG GAA GAA GAA GAA  (0.001) GAT GAC GAT GAG GAG GAA GAG GAA GAA GAA GAA  (0.001) GAA GAC GAT GAG GAG GAA GAG GAA GAA GAA GAA  (0.001) GAG GAG GAC GAA GAA GAA GAG GAA GAA GAA GAA  (0.001) GAC GAT GAT GAA GAG GAA GAG GAA GAA GAA GAA  (0.001) GAC GAT GAT GAA GAA GAA GAG GAA GAA GAA GAA  (0.001) GAA GAT GAT GAG GAG GAG GAG GAG GAA GAA GAA  (0.001) GAT GAT GAT GAA GAG GAA GAG GAA GAA GAA GAA  (0.001) GAA GAT GAT GAA GAG GAA GAG GAA GAA GAA GAA  (0.001) GAT GAT GAT GAA GAA GAA GAG GAA GAA GAA GAA  (0.001) GAA GAT GAT GAA GAA GAA GAG GAA GAA GAA GAA  (0.001) GAT GAC GAT GAA GAG GAA GAG GAA GAA GAA GAA  (0.001) GAT GAC GAT GAA GAA GAA GAG GAA GAA GAA GAA  (0.001) GAA GAT GAT GAG GAG GAA GAG GAA GAA GAA GAA  (0.001)  (total  0.415)
 104       1  GAG (E) GAG (E) GAA (E) GAA (E) GAA (E) GAA (E) GAA (E) GAG (E) GAA (E) GAA (E) GAG (E) GAA (E) : GAA GAA GAG GAA GAA GAA GAA GAA GAA GAA GAA  (0.049) GAG GAG GAG GAA GAA GAA GAA GAA GAA GAA GAA  (0.033) GAG GAA GAG GAA GAA GAA GAA GAA GAA GAA GAA  (0.027) GAA GAA GAG GAA GAA GAA GAG GAA GAA GAA GAA  (0.024) GAA GAA GAA GAA GAA GAA GAA GAA GAA GAA GAA  (0.023) GAA GAG GAG GAA GAA GAA GAA GAA GAA GAA GAA  (0.022) GAG GAG GAG GAG GAG GAA GAA GAA GAA GAA GAA  (0.019) GAG GAG GAG GAA GAA GAA GAG GAA GAA GAA GAA  (0.016) GAA GAA GAG GAA GAG GAA GAA GAA GAA GAA GAA  (0.015) GAG GAA GAG GAG GAG GAA GAA GAA GAA GAA GAA  (0.015) GAG GAA GAG GAA GAA GAA GAG GAA GAA GAA GAA  (0.013) GAG GAG GAG GAG GAG GAG GAG GAG GAA GAA GAA  (0.013) GAG GAA GAA GAA GAA GAA GAA GAA GAA GAA GAA  (0.013) GAA GAA GAA GAA GAA GAA GAG GAA GAA GAA GAA  (0.012) GAA GAA GAG GAG GAG GAA GAA GAA GAA GAA GAA  (0.012) GAA GAG GAG GAA GAA GAA GAG GAA GAA GAA GAA  (0.011) GAG GAA GAG GAG GAG GAG GAG GAG GAA GAA GAA  (0.011) GAA GAA GAA GAA GAG GAA GAA GAA GAA GAA GAA  (0.007) GAG GAA GAA GAG GAG GAA GAA GAA GAA GAA GAA  (0.007) GAA GAG GAG GAA GAG GAA GAA GAA GAA GAA GAA  (0.007) GAG GAA GAA GAA GAA GAA GAG GAA GAA GAA GAA  (0.006) GAA GAA GAA GAG GAG GAA GAA GAA GAA GAA GAA  (0.006) GAA GAG GAG GAG GAG GAA GAA GAA GAA GAA GAA  (0.005) GAG GAA GAA GAG GAG GAG GAG GAG GAA GAA GAA  (0.005) GAG GAG GAA GAA GAA GAA GAA GAA GAA GAA GAA  (0.003) GAA GAG GAA GAA GAA GAA GAA GAA GAA GAA GAA  (0.002) GAG GAG GAA GAG GAG GAA GAA GAA GAA GAA GAA  (0.002) GAG GAG GAA GAA GAA GAA GAG GAA GAA GAA GAA  (0.002) GAG GAG GAA GAG GAG GAG GAG GAG GAA GAA GAA  (0.001) GAA GAG GAA GAA GAA GAA GAG GAA GAA GAA GAA  (0.001) GAA GAG GAA GAA GAG GAA GAA GAA GAA GAA GAA  (0.001)  (total  0.383)
 105       1  GAG (E) GAG (E) GAA (E) GAG (E) GAG (E) GAG (E) GAG (E) GAA (E) GAG (E) GAG (E) GAG (E) GAG (E) : GAG GAG GAG GAG GAG GAG GAG GAG GAG GAG GAG  (0.164) GAG GAG GAA GAG GAG GAG GAG GAG GAG GAG GAG  (0.058) GAG GAG GAG GAG GAA GAG GAG GAG GAG GAG GAG  (0.050) GAA GAG GAG GAG GAG GAG GAG GAG GAG GAG GAG  (0.047) GAG GAG GAG GAA GAA GAG GAG GAG GAG GAG GAG  (0.030) GAG GAA GAA GAG GAG GAG GAG GAG GAG GAG GAG  (0.027) GAG GAG GAG GAA GAG GAG GAG GAG GAG GAG GAG  (0.022) GAA GAA GAA GAG GAG GAG GAG GAG GAG GAG GAG  (0.020) GAA GAG GAG GAA GAA GAG GAG GAG GAG GAG GAG  (0.020) GAG GAG GAA GAG GAA GAG GAG GAG GAG GAG GAG  (0.018) GAA GAG GAA GAG GAG GAG GAG GAG GAG GAG GAG  (0.017) GAG GAA GAG GAG GAG GAG GAG GAG GAG GAG GAG  (0.015) GAA GAG GAG GAA GAG GAG GAG GAG GAG GAG GAG  (0.015) GAA GAG GAG GAG GAA GAG GAG GAG GAG GAG GAG  (0.014) GAA GAA GAG GAG GAG GAG GAG GAG GAG GAG GAG  (0.012) GAG GAG GAA GAA GAA GAG GAG GAG GAG GAG GAG  (0.011) GAA GAA GAA GAA GAA GAG GAG GAG GAG GAG GAG  (0.009) GAG GAA GAA GAG GAA GAG GAG GAG GAG GAG GAG  (0.008) GAG GAG GAA GAA GAG GAG GAG GAG GAG GAG GAG  (0.008) GAA GAG GAA GAA GAA GAG GAG GAG GAG GAG GAG  (0.007) GAA GAA GAA GAA GAG GAG GAG GAG GAG GAG GAG  (0.006) GAA GAA GAA GAG GAA GAG GAG GAG GAG GAG GAG  (0.006) GAA GAG GAA GAA GAG GAG GAG GAG GAG GAG GAG  (0.005) GAA GAA GAG GAA GAA GAG GAG GAG GAG GAG GAG  (0.005) GAA GAG GAA GAG GAA GAG GAG GAG GAG GAG GAG  (0.005) GAG GAA GAA GAA GAA GAG GAG GAG GAG GAG GAG  (0.005) GAG GAA GAG GAG GAA GAG GAG GAG GAG GAG GAG  (0.005) GAA GAA GAG GAA GAG GAG GAG GAG GAG GAG GAG  (0.004) GAA GAA GAG GAG GAA GAG GAG GAG GAG GAG GAG  (0.004) GAG GAA GAA GAA GAG GAG GAG GAG GAG GAG GAG  (0.004) GAG GAA GAG GAA GAA GAG GAG GAG GAG GAG GAG  (0.003) GAG GAA GAG GAA GAG GAG GAG GAG GAG GAG GAG  (0.002) GAC GAG GAG GAG GAG GAG GAG GAG GAG GAG GAG  (0.001)  (total  0.624)
 106       1  GAG (E) GAG (E) GAG (E) GAA (E) GAA (E) GAG (E) GAA (E) GAG (E) GAG (E) GAG (E) GAG (E) GAG (E) : GAG GAG GAG GAG GAG GAG GAG GAG GAG GAA GAA  (0.113) GAG GAG GAG GAG GAG GAG GAG GAG GAA GAA GAA  (0.078) GAG GAG GAG GAG GAG GAA GAG GAA GAA GAA GAA  (0.055) GAA GAG GAG GAG GAG GAG GAG GAG GAG GAA GAA  (0.032) GAG GAG GAG GAA GAG GAA GAG GAA GAA GAA GAA  (0.031) GAA GAG GAG GAG GAG GAG GAG GAG GAA GAA GAA  (0.022) GAA GAG GAG GAA GAG GAA GAG GAA GAA GAA GAA  (0.021) GAA GAG GAG GAA GAA GAA GAG GAA GAA GAA GAA  (0.020) GAG GAG GAA GAG GAG GAG GAG GAG GAG GAA GAA  (0.011) GAG GAA GAG GAG GAG GAG GAG GAG GAG GAA GAA  (0.011) GAA GAA GAG GAG GAG GAG GAG GAG GAG GAA GAA  (0.008) GAG GAG GAA GAG GAG GAG GAG GAG GAA GAA GAA  (0.008) GAG GAA GAG GAG GAG GAG GAG GAG GAA GAA GAA  (0.007) GAA GAA GAG GAG GAG GAG GAG GAG GAA GAA GAA  (0.006) GAG GAG GAA GAG GAG GAA GAG GAA GAA GAA GAA  (0.005) GAA GAA GAG GAA GAG GAA GAG GAA GAA GAA GAA  (0.005) GAG GAA GAG GAG GAG GAA GAG GAA GAA GAA GAA  (0.005) GAA GAA GAG GAA GAA GAA GAG GAA GAA GAA GAA  (0.005) GAG GAA GAA GAG GAG GAG GAG GAG GAG GAA GAA  (0.005) GAA GAA GAA GAG GAG GAG GAG GAG GAG GAA GAA  (0.004) GAG GAA GAA GAG GAG GAG GAG GAG GAA GAA GAA  (0.004) GAA GAG GAA GAG GAG GAG GAG GAG GAG GAA GAA  (0.003) GAG GAG GAA GAA GAG GAA GAG GAA GAA GAA GAA  (0.003) GAG GAA GAG GAA GAG GAA GAG GAA GAA GAA GAA  (0.003) GAA GAA GAA GAG GAG GAG GAG GAG GAA GAA GAA  (0.003) GAA GAA GAA GAA GAG GAA GAG GAA GAA GAA GAA  (0.003) GAG GAA GAA GAG GAG GAA GAG GAA GAA GAA GAA  (0.002) GAA GAA GAA GAA GAA GAA GAG GAA GAA GAA GAA  (0.002) GAA GAG GAA GAG GAG GAG GAG GAG GAA GAA GAA  (0.002) GAA GAG GAA GAA GAG GAA GAG GAA GAA GAA GAA  (0.002) GAA GAG GAA GAA GAA GAA GAG GAA GAA GAA GAA  (0.002) GAG GAA GAA GAA GAG GAA GAG GAA GAA GAA GAA  (0.001) GAC GAG GAG GAG GAG GAG GAG GAG GAG GAA GAA  (0.001)  (total  0.486)
 107       1  GAG (E) GAG (E) GAG (E) GAG (E) GAG (E) GAG (E) GAG (E) GAG (E) GAG (E) GAA (E) GAG (E) GAA (E) : GAG GAG GAG GAG GAG GAG GAG GAG GAG GAG GAG  (0.083) GAG GAA GAG GAG GAG GAG GAG GAG GAG GAG GAG  (0.067) GAA GAA GAG GAG GAG GAG GAG GAG GAG GAG GAG  (0.052) GAG GAA GAA GAG GAG GAG GAG GAG GAG GAG GAG  (0.032) GAA GAA GAA GAG GAG GAG GAG GAG GAG GAG GAG  (0.025) GAA GAG GAG GAG GAG GAG GAG GAG GAG GAG GAG  (0.024) GAG GAG GAG GAG GAG GAG GAG GAG GAA GAG GAG  (0.020) GAG GAG GAG GAG GAA GAG GAG GAG GAG GAG GAG  (0.018) GAA GAA GAG GAA GAG GAG GAG GAG GAG GAG GAG  (0.016) GAG GAA GAG GAG GAG GAG GAG GAG GAA GAG GAG  (0.016) GAA GAA GAG GAA GAA GAG GAG GAG GAG GAG GAG  (0.016) GAG GAA GAG GAG GAA GAG GAG GAG GAG GAG GAG  (0.014) GAG GAG GAG GAG GAG GAA GAG GAA GAA GAG GAG  (0.014) GAA GAA GAG GAG GAG GAG GAG GAG GAA GAG GAG  (0.012) GAG GAA GAG GAG GAG GAA GAG GAA GAA GAG GAG  (0.011) GAG GAG GAA GAG GAG GAG GAG GAG GAG GAG GAG  (0.008) GAA GAA GAA GAA GAG GAG GAG GAG GAG GAG GAG  (0.008) GAG GAA GAA GAG GAG GAG GAG GAG GAA GAG GAG  (0.008) GAA GAA GAA GAA GAA GAG GAG GAG GAG GAG GAG  (0.008) GAA GAG GAG GAA GAG GAG GAG GAG GAG GAG GAG  (0.007) GAA GAG GAG GAA GAA GAG GAG GAG GAG GAG GAG  (0.007) GAG GAA GAA GAG GAA GAG GAG GAG GAG GAG GAG  (0.007) GAA GAA GAA GAG GAG GAG GAG GAG GAA GAG GAG  (0.006) GAA GAG GAG GAG GAG GAG GAG GAG GAA GAG GAG  (0.006) GAG GAA GAA GAG GAG GAA GAG GAA GAA GAG GAG  (0.005) GAA GAG GAA GAG GAG GAG GAG GAG GAG GAG GAG  (0.002) GAG GAG GAA GAG GAG GAG GAG GAG GAA GAG GAG  (0.002) GAG GAG GAA GAG GAA GAG GAG GAG GAG GAG GAG  (0.002) GAG GAG GAA GAG GAG GAA GAG GAA GAA GAG GAG  (0.001) GAA GAG GAA GAA GAG GAG GAG GAG GAG GAG GAG  (0.001)  (total  0.497)
 108       1  GAG (E) GAT (D) GAC (D) GAA (E) GAA (E) GAG (E) GAA (E) GAT (D) GAC (D) GAT (D) GAA (E) GAA (E) : GAC GAT GAT GAC GAC GAA GAA GAA GAA GAA GAA  (0.037) GAC GAT GAT GAC GAC GAA GAG GAA GAA GAA GAA  (0.032) GAC GAT GAT GAC GAC GAG GAG GAG GAA GAA GAA  (0.026) GAT GAT GAT GAC GAC GAA GAA GAA GAA GAA GAA  (0.026) GAT GAT GAT GAC GAC GAA GAG GAA GAA GAA GAA  (0.022) GAT GAT GAT GAC GAC GAG GAG GAG GAA GAA GAA  (0.018) GAC GAT GAT GAC GAC GAG GAA GAG GAA GAA GAA  (0.014) GAT GAT GAT GAT GAC GAA GAA GAA GAA GAA GAA  (0.013) GAC GAC GAT GAC GAC GAA GAA GAA GAA GAA GAA  (0.011) GAC GAC GAT GAC GAC GAA GAG GAA GAA GAA GAA  (0.009) GAC GAC GAT GAC GAC GAG GAG GAG GAA GAA GAA  (0.008) GAC GAC GAC GAC GAC GAA GAA GAA GAA GAA GAA  (0.007) GAC GAT GAC GAC GAC GAA GAA GAA GAA GAA GAA  (0.006) GAC GAC GAC GAC GAC GAA GAG GAA GAA GAA GAA  (0.006) GAC GAT GAC GAC GAC GAA GAG GAA GAA GAA GAA  (0.005) GAC GAC GAC GAC GAC GAG GAG GAG GAA GAA GAA  (0.005) GAC GAC GAT GAC GAC GAG GAA GAG GAA GAA GAA  (0.004) GAC GAT GAC GAC GAC GAG GAG GAG GAA GAA GAA  (0.004) GAT GAT GAC GAC GAC GAA GAA GAA GAA GAA GAA  (0.004) GAT GAT GAC GAC GAC GAA GAG GAA GAA GAA GAA  (0.004) GAT GAC GAT GAC GAC GAA GAA GAA GAA GAA GAA  (0.003) GAT GAC GAT GAC GAC GAA GAG GAA GAA GAA GAA  (0.003) GAT GAT GAC GAC GAC GAG GAG GAG GAA GAA GAA  (0.003) GAG GAT GAT GAG GAC GAG GAG GAG GAA GAA GAA  (0.003) GAC GAC GAC GAC GAC GAG GAA GAG GAA GAA GAA  (0.003) GAG GAT GAT GAA GAC GAA GAA GAA GAA GAA GAA  (0.002) GAT GAC GAT GAC GAC GAG GAG GAG GAA GAA GAA  (0.002) GAG GAT GAT GAG GAC GAA GAA GAA GAA GAA GAA  (0.002) GAA GAT GAT GAA GAC GAA GAA GAA GAA GAA GAA  (0.002) GAC GAT GAC GAC GAC GAG GAA GAG GAA GAA GAA  (0.002) GAT GAT GAC GAT GAC GAA GAA GAA GAA GAA GAA  (0.002) GAT GAC GAC GAC GAC GAA GAA GAA GAA GAA GAA  (0.002) GAG GAT GAT GAA GAC GAA GAG GAA GAA GAA GAA  (0.002) GAA GAT GAT GAA GAC GAA GAG GAA GAA GAA GAA  (0.002) GAT GAC GAC GAC GAC GAA GAG GAA GAA GAA GAA  (0.002) GAT GAC GAT GAT GAC GAA GAA GAA GAA GAA GAA  (0.002) GAT GAC GAC GAC GAC GAG GAG GAG GAA GAA GAA  (0.001) GAA GAT GAT GAG GAC GAG GAG GAG GAA GAA GAA  (0.001) GAT GAC GAC GAT GAC GAA GAA GAA GAA GAA GAA  (0.001) GAA GAT GAT GAG GAC GAA GAA GAA GAA GAA GAA  (0.001)  (total  0.304)
 109       1  GAG (E) GCA (A) GCC (A) GGC (G) GCC (A) GCC (A) GCC (A) GCG (A) GGG (G) AGG (R) GCC (A) GCA (A) : GCG GCG GCG GCG GCG GCC GCC GCC GCC GCC GCC  (0.013) GCG GCG GCG GCC GCC GCC GCC GCC GCC GCC GCC  (0.013) GCC GCG GCG GCC GCC GCC GCC GCC GCC GCC GCC  (0.012) GCG GCG GCG GCG GCG GCG GCC GCG GCC GCC GCC  (0.008) GCG GCG GCG GCG GCG GCG GCC GCG GCG GCC GCC  (0.007) GCC GCG GCG GCC GCG GCC GCC GCC GCC GCC GCC  (0.006) GCG GCG GCA GCG GCG GCC GCC GCC GCC GCC GCC  (0.006) GCG GCG GCA GCC GCC GCC GCC GCC GCC GCC GCC  (0.006) GCC GCG GCA GCC GCC GCC GCC GCC GCC GCC GCC  (0.005) GCT GCG GCG GCC GCC GCC GCC GCC GCC GCC GCC  (0.004) GCA GCG GCG GCC GCC GCC GCC GCC GCC GCC GCC  (0.004) GCG GCG GCA GCG GCG GCG GCC GCG GCC GCC GCC  (0.004) GCC GCG GCG GCG GCG GCC GCC GCC GCC GCC GCC  (0.004) GCG GCG GCA GCG GCG GCG GCC GCG GCG GCC GCC  (0.003) GCC GCG GCA GCC GCG GCC GCC GCC GCC GCC GCC  (0.003) GCA GCG GCG GCG GCG GCC GCC GCC GCC GCC GCC  (0.003) GCC GCG GCG GCG GCG GCG GCC GCG GCC GCC GCC  (0.002) GCT GCG GCG GCC GCG GCC GCC GCC GCC GCC GCC  (0.002) GCA GCG GCG GCC GCG GCC GCC GCC GCC GCC GCC  (0.002) GCC GCA GCA GCC GCC GCC GCC GCC GCC GCC GCC  (0.002) GCT GCG GCA GCC GCC GCC GCC GCC GCC GCC GCC  (0.002) GCA GCG GCA GCC GCC GCC GCC GCC GCC GCC GCC  (0.002) GCT GCG GCG GCG GCG GCC GCC GCC GCC GCC GCC  (0.002) GCA GCG GCG GCA GCG GCA GCC GCA GCA GCC GCC  (0.002) GCC GCG GCA GCG GCG GCC GCC GCC GCC GCC GCC  (0.002) GCA GCA GCA GCC GCC GCC GCC GCC GCC GCC GCC  (0.002) GCC GCC GCA GCC GCC GCC GCC GCC GCC GCC GCC  (0.001) GCG GCG GCC GCG GCG GCC GCC GCC GCC GCC GCC  (0.001) GCT GCG GCG GCT GCT GCC GCC GCC GCC GCC GCC  (0.001) GCG GCG GCC GCC GCC GCC GCC GCC GCC GCC GCC  (0.001) GCA GCG GCA GCG GCG GCC GCC GCC GCC GCC GCC  (0.001) GCG GCA GCA GCG GCG GCC GCC GCC GCC GCC GCC  (0.001) GCG GCA GCA GCC GCC GCC GCC GCC GCC GCC GCC  (0.001) GCC GCG GCA GCG GCG GCG GCC GCG GCC GCC GCC  (0.001) GCA GCA GCA GCG GCG GCC GCC GCC GCC GCC GCC  (0.001)  (total  0.130)
 110       1  GAG (E) GGA (G) CCC (P) CAT (H) CAT (H) GAC (D) GAA (E) CCT (P) GAC (D) CCA (P) GAC (D) GAG (E) : CCA CCA CCA CCA CCC GAA GAC GAA GAA GAA CAT  (0.003) CCA CCA CCA GCA GCC GAA GAC GAA GAA GAA CAT  (0.003) CCA CCA CCA CCC CCC GAC GAC GAA GAA GAA CAT  (0.003) CCC CCA CCA CCC CCC GAC GAC GAA GAA GAA CAT  (0.002) CCC CCA CCA CAC CAC GAC GAC GAA GAA GAA CAT  (0.002) CCA CCA CCA CCC CCC GAC GAC GAG GAG GAA CAT  (0.002) CCC CCA CCA CCC CCC GAC GAC GAG GAG GAA CAT  (0.002) CCC CCA CCA CAC CAC GAC GAC GAG GAG GAA CAT  (0.002) CCG CCA CCA GCG GCC GAG GAC GAG GAG GAA CAT  (0.002) CCG CCA CCA CCG CCC GAG GAC GAG GAG GAA CAT  (0.001) GCA CCA CCA GCA GCC GAA GAC GAA GAA GAA CAT  (0.001) GCC CCA CCA GAC GAC GAC GAC GAA GAA GAA CAT  (0.001) GCA CCA CCA GCG GCC GAG GAC GAG GAG GAA CAT  (0.001) CAC CCA CCA CAC CAC GAC GAC GAA GAA GAA CAT  (0.001) GCC CCA CCA GAC GAC GAC GAC GAG GAG GAA CAT  (0.001) GCC GCA GCA GAC GAC GAC GAC GAA GAA GAA CAT  (0.001) CCG CCA CCA GCG GCC GAG GAC GAG GAA GAA CAT  (0.001) GCG CCA CCA GCG GCC GAG GAC GAG GAG GAA CAT  (0.001) CCG CCA CCA CCG CCC GAG GAC GAG GAA GAA CAT  (0.001) GCC CCA CCA GAC GAC GAC GAC GAC GAA GAA CAT  (0.001)  (total  0.034)
[truncated: 182,048 more chars]
