# Supplementary material for: Sodium Channel β Subunits—An Additional Element in Animal Tetrodotoxin Resistance?
Source: Int J Mol Sci. 2024 Jan 25;25(3):1478. doi: 10.3390/ijms25031478 (PMC10855141; doi:10.3390/ijms25031478)
Supplement: Supplementary file 1 [file ijms-25-01478-s001.zip › rst files/SCNB2/rst_SCNB2_230613]

Supplemental results for CODEML (seqf: SCNB2_expanded_230613.phy  treef: Timetree_phylogeny.newick)


TREE #  1


MLEs of dN/dS (w) for site classes (K=4)

site class             0        1       2a       2b
proportion       0.81308  0.09589  0.08142  0.00960
background w     0.06349  1.00000  0.06349  1.00000
foreground w     0.06349  1.00000  1.29162  1.29162

Naive Empirical Bayes (NEB) probabilities for 4 classes
(amino acids refer to 1st sequence: H_sapiens)

   1 M   0.99545 0.00000 0.00455 0.00000 ( 1)
   2 E   0.99078 0.00000 0.00922 0.00000 ( 1)
   3 V   0.30115 0.00346 0.69504 0.00035 ( 3)
   4 T   0.02543 0.21920 0.72932 0.02605 ( 3)
   5 V   0.80592 0.00039 0.19366 0.00003 ( 1)
   6 P   0.01070 0.00071 0.98849 0.00010 ( 3)
   7 A   0.00234 0.90013 0.01105 0.08647 ( 2)
   8 T   0.00005 0.87849 0.00620 0.11526 ( 2)
   9 L   0.83412 0.04435 0.11713 0.00439 ( 1)
  10 N   0.98125 0.00750 0.01060 0.00064 ( 1)
  11 V   0.98647 0.00000 0.01353 0.00000 ( 1)
  12 L   0.97984 0.00000 0.02016 0.00000 ( 1)
  13 N   0.99222 0.00000 0.00778 0.00000 ( 1)
  14 G   0.98700 0.00000 0.01300 0.00000 ( 1)
  15 S   0.93540 0.04433 0.01638 0.00390 ( 1)
  16 D   0.00197 0.91030 0.00194 0.08578 ( 2)
  17 A   0.65774 0.30862 0.00740 0.02624 ( 1)
  18 R   0.86656 0.01043 0.12214 0.00088 ( 1)
  19 L   0.98896 0.00000 0.01104 0.00000 ( 1)
  20 P   0.91201 0.05635 0.02671 0.00493 ( 1)
  21 C   0.99228 0.00000 0.00772 0.00000 ( 1)
  22 T   0.77302 0.00009 0.22688 0.00001 ( 1)
  23 F   0.99009 0.00000 0.00991 0.00000 ( 1)
  24 N   0.97963 0.00213 0.01807 0.00017 ( 1)
  25 S   0.99004 0.00000 0.00996 0.00000 ( 1)
  26 C   0.98505 0.00000 0.01495 0.00000 ( 1)
  27 Y   0.99300 0.00000 0.00700 0.00000 ( 1)
  28 T   0.98832 0.00162 0.00991 0.00015 ( 1)
  29 V   0.96996 0.00011 0.02992 0.00001 ( 1)
  30 N   0.99183 0.00002 0.00815 0.00000 ( 1)
  31 H   0.04574 0.76268 0.11646 0.07511 ( 2)
  32 K   0.79969 0.00000 0.20030 0.00000 ( 1)
  33 Q   0.64518 0.00017 0.35464 0.00002 ( 1)
  34 F   0.98787 0.00000 0.01213 0.00000 ( 1)
  35 S   0.13925 0.00011 0.86063 0.00001 ( 3)
  36 L   0.90084 0.00007 0.09909 0.00001 ( 1)
  37 N   0.99223 0.00000 0.00777 0.00000 ( 1)
  38 W   0.98670 0.00000 0.01330 0.00000 ( 1)
  39 T   0.98703 0.00000 0.01297 0.00000 ( 1)
  40 Y   0.98608 0.00000 0.01392 0.00000 ( 1)
  41 Q   0.98721 0.00007 0.01271 0.00001 ( 1)
  42 E   0.77115 0.20445 0.00695 0.01746 ( 1)
  43 C   0.62645 0.02087 0.35055 0.00214 ( 1)
  44 N   0.00000 0.90406 0.00002 0.09591 ( 2)
  45 N   0.99223 0.00000 0.00777 0.00000 ( 1)
  46 C   0.96929 0.00022 0.03047 0.00002 ( 1)
  47 S   0.96747 0.01452 0.01696 0.00105 ( 1)
  48 E   0.98996 0.00000 0.01004 0.00000 ( 1)
  49 E   0.88014 0.00000 0.11986 0.00000 ( 1)
  50 M   0.90058 0.00011 0.09930 0.00001 ( 1)
  51 F   0.98838 0.00000 0.01162 0.00000 ( 1)
  52 L   0.99373 0.00000 0.00627 0.00000 ( 1)
  53 Q   0.98571 0.00000 0.01428 0.00000 ( 1)
  54 F   0.97642 0.00002 0.02356 0.00000 ( 1)
  55 R   0.00636 0.79380 0.11177 0.08807 ( 2)
  56 M   0.65532 0.00070 0.34392 0.00007 ( 1)
  57 -   0.58278 0.21175 0.18407 0.02140 ( 1)
  58 -   0.17355 0.43601 0.34592 0.04452 ( 2)
  59 K   0.20774 0.00000 0.79226 0.00000 ( 3)
  60 I   0.98821 0.00089 0.01082 0.00008 ( 1)
  61 I   0.03944 0.86005 0.01699 0.08352 ( 2)
  62 N   0.14840 0.78224 0.00514 0.06423 ( 2)
  63 L   0.25826 0.68116 0.00439 0.05620 ( 2)
  64 K   0.00041 0.90949 0.00074 0.08935 ( 2)
  65 L   0.32461 0.51615 0.11267 0.04657 ( 2)
  66 E   0.47031 0.22333 0.28285 0.02352 ( 1)
  67 R   0.96719 0.00000 0.03281 0.00000 ( 1)
  68 F   0.98996 0.00000 0.01004 0.00000 ( 1)
  69 Q   0.06806 0.84544 0.01663 0.06987 ( 2)
  70 D   0.97151 0.00027 0.02819 0.00002 ( 1)
  71 R   0.97190 0.00000 0.02810 0.00000 ( 1)
  72 V   0.98772 0.00011 0.01215 0.00001 ( 1)
  73 E   0.48104 0.00003 0.51893 0.00000 ( 3)
  74 F   0.99258 0.00000 0.00742 0.00000 ( 1)
  75 S   0.91427 0.00405 0.08133 0.00035 ( 1)
  76 G   0.98418 0.00000 0.01582 0.00000 ( 1)
  77 N   0.99297 0.00000 0.00703 0.00000 ( 1)
  78 P   0.98180 0.00000 0.01820 0.00000 ( 1)
  79 S   0.80021 0.00252 0.19701 0.00027 ( 1)
  80 K   0.99260 0.00000 0.00740 0.00000 ( 1)
  81 Y   0.99222 0.00000 0.00778 0.00000 ( 1)
  82 D   0.99123 0.00000 0.00877 0.00000 ( 1)
  83 V   0.97946 0.00008 0.02045 0.00001 ( 1)
  84 S   0.98809 0.00002 0.01190 0.00000 ( 1)
  85 V   0.87685 0.00010 0.12304 0.00001 ( 1)
  86 M   0.98695 0.00001 0.01304 0.00000 ( 1)
  87 L   0.78075 0.00002 0.21923 0.00000 ( 1)
  88 R   0.01858 0.91806 0.00018 0.06318 ( 2)
  89 N   0.99178 0.00000 0.00822 0.00000 ( 1)
  90 V   0.98635 0.00000 0.01365 0.00000 ( 1)
  91 Q   0.99272 0.00000 0.00728 0.00000 ( 1)
  92 P   0.98206 0.00001 0.01793 0.00000 ( 1)
  93 E   0.99101 0.00011 0.00887 0.00001 ( 1)
  94 D   0.99027 0.00000 0.00973 0.00000 ( 1)
  95 E   0.98499 0.00349 0.01122 0.00030 ( 1)
  96 G   0.98382 0.00000 0.01618 0.00000 ( 1)
  97 I   0.30928 0.63345 0.00344 0.05383 ( 2)
  98 Y   0.99294 0.00000 0.00706 0.00000 ( 1)
  99 N   0.99289 0.00002 0.00709 0.00000 ( 1)
 100 C   0.98472 0.00000 0.01528 0.00000 ( 1)
 101 Y   0.98478 0.00000 0.01522 0.00000 ( 1)
 102 I   0.98543 0.00000 0.01457 0.00000 ( 1)
 103 M   0.19462 0.35411 0.41466 0.03661 ( 3)
 104 N   0.99222 0.00000 0.00778 0.00000 ( 1)
 105 P   0.97939 0.00000 0.02061 0.00000 ( 1)
 106 P   0.97949 0.00000 0.02050 0.00000 ( 1)
 107 D   0.99237 0.00000 0.00763 0.00000 ( 1)
 108 R   0.93722 0.00000 0.06278 0.00000 ( 1)
 109 H   0.97698 0.00948 0.01267 0.00087 ( 1)
 110 R   0.30804 0.04914 0.63773 0.00509 ( 3)
 111 G   0.98702 0.00000 0.01298 0.00000 ( 1)
 112 H   0.99075 0.00001 0.00924 0.00000 ( 1)
 113 G   0.13961 0.00001 0.86038 0.00000 ( 3)
 114 K   0.16262 0.51575 0.26657 0.05506 ( 2)
 115 I   0.99094 0.00000 0.00906 0.00000 ( 1)
 116 H   0.02918 0.90248 0.00022 0.06811 ( 2)
 117 L   0.98549 0.00001 0.01450 0.00000 ( 1)
 118 Q   0.01537 0.89989 0.00229 0.08245 ( 2)
 119 V   0.98362 0.00000 0.01638 0.00000 ( 1)
 120 L   0.87980 0.01645 0.10227 0.00147 ( 1)
 121 M   0.98386 0.00597 0.00970 0.00048 ( 1)
 122 E   0.86776 0.00000 0.13224 0.00000 ( 1)
 123 E   0.96840 0.00238 0.02901 0.00021 ( 1)
 124 P   0.97951 0.00000 0.02049 0.00000 ( 1)
 125 P   0.97868 0.00001 0.02131 0.00000 ( 1)
 126 E   0.97906 0.00018 0.02075 0.00001 ( 1)
 127 R   0.99210 0.00000 0.00790 0.00000 ( 1)
 128 D   0.99194 0.00000 0.00806 0.00000 ( 1)
 129 S   0.97679 0.00000 0.02321 0.00000 ( 1)
 130 T   0.98388 0.00000 0.01612 0.00000 ( 1)
 131 V   0.98915 0.00000 0.01085 0.00000 ( 1)
 132 A   0.98646 0.00000 0.01354 0.00000 ( 1)
 133 V   0.98836 0.00000 0.01164 0.00000 ( 1)
 134 I   0.98317 0.00070 0.01607 0.00006 ( 1)
 135 V   0.98932 0.00000 0.01068 0.00000 ( 1)
 136 G   0.98976 0.00000 0.01024 0.00000 ( 1)
 137 A   0.98486 0.00000 0.01514 0.00000 ( 1)
 138 S   0.98964 0.00001 0.01036 0.00000 ( 1)
 139 V   0.98468 0.00000 0.01532 0.00000 ( 1)
 140 G   0.98568 0.00000 0.01432 0.00000 ( 1)
 141 G   0.98759 0.00000 0.01241 0.00000 ( 1)
 142 F   0.27371 0.00008 0.72620 0.00001 ( 3)
 143 L   0.96153 0.00000 0.03847 0.00000 ( 1)
 144 A   0.98414 0.00000 0.01586 0.00000 ( 1)
 145 V   0.98295 0.00003 0.01702 0.00000 ( 1)
 146 V   0.91602 0.00001 0.08397 0.00000 ( 1)
 147 I   0.99236 0.00000 0.00764 0.00000 ( 1)
 148 L   0.98549 0.00000 0.01451 0.00000 ( 1)
 149 V   0.74902 0.22355 0.01141 0.01601 ( 1)
 150 L   0.99352 0.00000 0.00648 0.00000 ( 1)
 151 M   0.98572 0.00001 0.01427 0.00000 ( 1)
 152 V   0.76227 0.00993 0.22689 0.00091 ( 1)
 153 V   0.98566 0.00000 0.01434 0.00000 ( 1)
 154 K   0.99164 0.00000 0.00836 0.00000 ( 1)
 155 C   0.97992 0.00000 0.02008 0.00000 ( 1)
 156 V   0.76072 0.00001 0.23926 0.00000 ( 1)
 157 R   0.97921 0.00000 0.02078 0.00000 ( 1)
 158 R   0.97411 0.00000 0.02589 0.00000 ( 1)
 159 K   0.84380 0.00002 0.15617 0.00000 ( 1)
 160 K   0.87881 0.00000 0.12119 0.00000 ( 1)
 161 E   0.97880 0.01045 0.00991 0.00085 ( 1)
 162 Q   0.99267 0.00000 0.00733 0.00000 ( 1)
 163 K   0.98963 0.00003 0.01034 0.00000 ( 1)
 164 L   0.98664 0.00000 0.01336 0.00000 ( 1)
 165 S   0.99237 0.00000 0.00763 0.00000 ( 1)
 166 T   0.96894 0.00012 0.03093 0.00001 ( 1)
 167 D   0.91751 0.00000 0.08249 0.00000 ( 1)
 168 D   0.99189 0.00000 0.00811 0.00000 ( 1)
 169 L   0.93127 0.00000 0.06873 0.00000 ( 1)
 170 K   0.99287 0.00000 0.00713 0.00000 ( 1)
 171 T   0.99420 0.00000 0.00580 0.00000 ( 1)
 172 E   0.99084 0.00000 0.00916 0.00000 ( 1)
 173 E   0.99084 0.00000 0.00916 0.00000 ( 1)
 174 E   0.99079 0.00000 0.00921 0.00000 ( 1)
 175 G   0.98757 0.00000 0.01243 0.00000 ( 1)
 176 K   0.99128 0.00000 0.00872 0.00000 ( 1)
 177 T   0.62528 0.01537 0.35794 0.00141 ( 1)
 178 D   0.92912 0.00000 0.07088 0.00000 ( 1)
 179 G   0.93174 0.00000 0.06826 0.00000 ( 1)
 180 E   0.92808 0.00000 0.07192 0.00000 ( 1)
 181 G   0.93177 0.00000 0.06823 0.00000 ( 1)
 182 N   0.94013 0.00000 0.05987 0.00000 ( 1)
 183 P   0.92248 0.00441 0.07270 0.00042 ( 1)
 184 D   0.93794 0.00008 0.06198 0.00001 ( 1)
 185 D   0.92730 0.00011 0.07258 0.00001 ( 1)
 186 G   0.93314 0.00012 0.06673 0.00001 ( 1)
 187 A   0.26817 0.65408 0.01791 0.05985 ( 2)
 188 K   0.93746 0.00000 0.06254 0.00000 ( 1)
 189 -   0.06205 0.84693 0.00621 0.08481 ( 2)
 190 -   0.34008 0.56889 0.03406 0.05697 ( 2)
 191 -   0.81308 0.09589 0.08142 0.00960 ( 1)
 192 -   0.81308 0.09589 0.08142 0.00960 ( 1)
 193 -   0.88509 0.02389 0.08863 0.00239 ( 1)
 194 -   0.90628 0.00269 0.09076 0.00027 ( 1)
 195 -   0.90730 0.00168 0.09086 0.00017 ( 1)
 196 -   0.87915 0.02983 0.08804 0.00299 ( 1)
 197 -   0.38824 0.52073 0.03888 0.05215 ( 2)


lnL = -4335.296807

Bayes Empirical Bayes (BEB) probabilities for 4 classes (class)
(amino acids refer to 1st sequence: H_sapiens)

   1 M   0.99801 0.00000 0.00199 0.00000 ( 1)
   2 E   0.99584 0.00000 0.00416 0.00000 ( 1)
   3 V   0.28083 0.00891 0.70969 0.00057 ( 3)
   4 T   0.01073 0.44435 0.50417 0.04075 ( 3)
   5 V   0.87115 0.00091 0.12790 0.00004 ( 1)
   6 P   0.00375 0.00076 0.99532 0.00016 ( 3)
   7 A   0.00039 0.94424 0.00209 0.05328 ( 2)
   8 T   0.00001 0.86880 0.00195 0.12924 ( 2)
   9 L   0.75937 0.13870 0.09142 0.01050 ( 1)
  10 N   0.97387 0.01992 0.00522 0.00100 ( 1)
  11 V   0.99403 0.00000 0.00597 0.00000 ( 1)
  12 L   0.98961 0.00000 0.01039 0.00000 ( 1)
  13 N   0.99660 0.00000 0.00340 0.00000 ( 1)
  14 G   0.99453 0.00000 0.00547 0.00000 ( 1)
  15 S   0.86445 0.12149 0.00748 0.00659 ( 1)
  16 D   0.00031 0.94662 0.00033 0.05273 ( 2)
  17 A   0.36515 0.60565 0.00189 0.02731 ( 2)
  18 R   0.89934 0.02570 0.07388 0.00108 ( 1)
  19 L   0.99489 0.00000 0.00511 0.00000 ( 1)
  20 P   0.79852 0.18028 0.01165 0.00955 ( 1)
  21 C   0.99729 0.00000 0.00271 0.00000 ( 1)
  22 T   0.83396 0.00022 0.16581 0.00001 ( 1)
  23 F   0.99608 0.00000 0.00392 0.00000 ( 1)
  24 N   0.98554 0.00581 0.00839 0.00026 ( 1)
  25 S   0.99609 0.00000 0.00391 0.00000 ( 1)
  26 C   0.99419 0.00000 0.00581 0.00000 ( 1)
  27 Y   0.99716 0.00000 0.00284 0.00000 ( 1)
  28 T   0.99187 0.00343 0.00452 0.00018 ( 1)
  29 V   0.98289 0.00025 0.01685 0.00001 ( 1)
  30 N   0.99631 0.00004 0.00366 0.00000 ( 1)
  31 H   0.01030 0.90790 0.02653 0.05527 ( 2)
  32 K   0.86993 0.00001 0.13006 0.00000 ( 1)
  33 Q   0.73746 0.00043 0.26209 0.00002 ( 1)
  34 F   0.99558 0.00000 0.00442 0.00000 ( 1)
  35 S   0.18722 0.00034 0.81242 0.00002 ( 3)
  36 L   0.91101 0.00014 0.08884 0.00001 ( 1)
  37 N   0.99653 0.00000 0.00347 0.00000 ( 1)
  38 W   0.99523 0.00000 0.00477 0.00000 ( 1)
  39 T   0.99452 0.00000 0.00548 0.00000 ( 1)
  40 Y   0.99468 0.00000 0.00532 0.00000 ( 1)
  41 Q   0.99429 0.00015 0.00556 0.00001 ( 1)
  42 E   0.49809 0.47757 0.00207 0.02226 ( 1)
  43 C   0.65766 0.05392 0.28496 0.00346 ( 1)
  44 N   0.00000 0.93519 0.00000 0.06481 ( 2)
  45 N   0.99653 0.00000 0.00347 0.00000 ( 1)
  46 C   0.98359 0.00051 0.01588 0.00003 ( 1)
  47 S   0.95753 0.03473 0.00665 0.00108 ( 1)
  48 E   0.99525 0.00000 0.00475 0.00000 ( 1)
  49 E   0.92502 0.00000 0.07498 0.00000 ( 1)
  50 M   0.93803 0.00027 0.06169 0.00001 ( 1)
  51 F   0.99570 0.00000 0.00430 0.00000 ( 1)
  52 L   0.99694 0.00000 0.00305 0.00000 ( 1)
  53 Q   0.99366 0.00000 0.00634 0.00000 ( 1)
  54 F   0.98961 0.00003 0.01036 0.00000 ( 1)
  55 R   0.00153 0.89296 0.03701 0.06850 ( 2)
  56 M   0.74395 0.00213 0.25382 0.00010 ( 1)
  57 -   0.51149 0.32555 0.13929 0.02367 ( 1)
  58 -   0.11127 0.60387 0.24281 0.04205 ( 2)
  59 K   0.31951 0.00000 0.68049 0.00000 ( 3)
  60 I   0.99240 0.00229 0.00520 0.00011 ( 1)
  61 I   0.00936 0.93141 0.00299 0.05624 ( 2)
  62 N   0.03981 0.92356 0.00064 0.03599 ( 2)
  63 L   0.07596 0.88601 0.00057 0.03746 ( 2)
  64 K   0.00006 0.94456 0.00010 0.05529 ( 2)
  65 L   0.13363 0.79672 0.03064 0.03901 ( 2)
  66 E   0.27137 0.54763 0.14050 0.04050 ( 2)
  67 R   0.98513 0.00001 0.01486 0.00000 ( 1)
  68 F   0.99564 0.00000 0.00436 0.00000 ( 1)
  69 Q   0.01612 0.94470 0.00235 0.03683 ( 2)
  70 D   0.98337 0.00071 0.01588 0.00004 ( 1)
  71 R   0.98574 0.00000 0.01426 0.00000 ( 1)
  72 V   0.99378 0.00019 0.00602 0.00001 ( 1)
  73 E   0.59590 0.00008 0.40402 0.00000 ( 1)
  74 F   0.99683 0.00000 0.00317 0.00000 ( 1)
  75 S   0.93591 0.00975 0.05387 0.00047 ( 1)
  76 G   0.99369 0.00000 0.00631 0.00000 ( 1)
  77 N   0.99675 0.00000 0.00325 0.00000 ( 1)
  78 P   0.99119 0.00000 0.00880 0.00000 ( 1)
  79 S   0.80680 0.00828 0.18421 0.00071 ( 1)
  80 K   0.99664 0.00000 0.00336 0.00000 ( 1)
  81 Y   0.99660 0.00000 0.00340 0.00000 ( 1)
  82 D   0.99552 0.00000 0.00448 0.00000 ( 1)
  83 V   0.98928 0.00015 0.01056 0.00001 ( 1)
  84 S   0.99491 0.00003 0.00506 0.00000 ( 1)
  85 V   0.92124 0.00023 0.07852 0.00001 ( 1)
  86 M   0.99433 0.00002 0.00565 0.00000 ( 1)
  87 L   0.84442 0.00004 0.15554 0.00000 ( 1)
  88 R   0.00356 0.96844 0.00001 0.02799 ( 2)
  89 N   0.99637 0.00000 0.00363 0.00000 ( 1)
  90 V   0.99344 0.00000 0.00656 0.00000 ( 1)
  91 Q   0.99692 0.00000 0.00308 0.00000 ( 1)
  92 P   0.99160 0.00002 0.00839 0.00000 ( 1)
  93 E   0.99575 0.00022 0.00401 0.00001 ( 1)
  94 D   0.99535 0.00000 0.00465 0.00000 ( 1)
  95 E   0.98481 0.00907 0.00564 0.00048 ( 1)
  96 G   0.99352 0.00000 0.00648 0.00000 ( 1)
  97 I   0.09818 0.86098 0.00050 0.04034 ( 2)
  98 Y   0.99714 0.00000 0.00286 0.00000 ( 1)
  99 N   0.99669 0.00004 0.00327 0.00000 ( 1)
 100 C   0.99407 0.00000 0.00593 0.00000 ( 1)
 101 Y   0.99424 0.00000 0.00576 0.00000 ( 1)
 102 I   0.99316 0.00000 0.00684 0.00000 ( 1)
 103 M   0.10505 0.69680 0.15939 0.03875 ( 2)
 104 N   0.99660 0.00000 0.00340 0.00000 ( 1)
 105 P   0.99124 0.00000 0.00876 0.00000 ( 1)
 106 P   0.99105 0.00001 0.00895 0.00000 ( 1)
 107 D   0.99644 0.00000 0.00356 0.00000 ( 1)
 108 R   0.95670 0.00001 0.04329 0.00000 ( 1)
 109 H   0.95953 0.03150 0.00689 0.00207 ( 1)
 110 R   0.36074 0.16975 0.46141 0.00810 ( 3)
 111 G   0.99455 0.00000 0.00545 0.00000 ( 1)
 112 H   0.99637 0.00002 0.00361 0.00000 ( 1)
 113 G   0.09923 0.00002 0.90075 0.00000 ( 3)
 114 K   0.05568 0.79799 0.08935 0.05698 ( 2)
 115 I   0.99605 0.00000 0.00395 0.00000 ( 1)
 116 H   0.00516 0.96083 0.00002 0.03399 ( 2)
 117 L   0.99298 0.00001 0.00701 0.00000 ( 1)
 118 Q   0.00266 0.94530 0.00028 0.05176 ( 2)
 119 V   0.99162 0.00000 0.00838 0.00000 ( 1)
 120 L   0.88290 0.04751 0.06721 0.00239 ( 1)
 121 M   0.98101 0.01405 0.00432 0.00062 ( 1)
 122 E   0.91522 0.00000 0.08478 0.00000 ( 1)
 123 E   0.97855 0.00549 0.01568 0.00028 ( 1)
 124 P   0.99179 0.00000 0.00821 0.00000 ( 1)
 125 P   0.99039 0.00001 0.00960 0.00000 ( 1)
 126 E   0.99129 0.00040 0.00830 0.00001 ( 1)
 127 R   0.99635 0.00000 0.00365 0.00000 ( 1)
 128 D   0.99635 0.00000 0.00365 0.00000 ( 1)
 129 S   0.99014 0.00000 0.00986 0.00000 ( 1)
 130 T   0.99293 0.00000 0.00707 0.00000 ( 1)
 131 V   0.99515 0.00000 0.00485 0.00000 ( 1)
 132 A   0.99423 0.00000 0.00577 0.00000 ( 1)
 133 V   0.99410 0.00000 0.00590 0.00000 ( 1)
 134 I   0.99071 0.00167 0.00754 0.00008 ( 1)
 135 V   0.99510 0.00000 0.00490 0.00000 ( 1)
 136 G   0.99501 0.00000 0.00499 0.00000 ( 1)
 137 A   0.99366 0.00000 0.00634 0.00000 ( 1)
 138 S   0.99595 0.00001 0.00404 0.00000 ( 1)
 139 V   0.99281 0.00000 0.00719 0.00000 ( 1)
 140 G   0.99343 0.00000 0.00657 0.00000 ( 1)
 141 G   0.99460 0.00000 0.00540 0.00000 ( 1)
 142 F   0.38209 0.00031 0.61759 0.00001 ( 3)
 143 L   0.97893 0.00000 0.02107 0.00000 ( 1)
 144 A   0.99282 0.00000 0.00718 0.00000 ( 1)
 145 V   0.99213 0.00005 0.00782 0.00000 ( 1)
 146 V   0.94132 0.00001 0.05867 0.00000 ( 1)
 147 I   0.99649 0.00000 0.00351 0.00000 ( 1)
 148 L   0.99334 0.00000 0.00666 0.00000 ( 1)
 149 V   0.46633 0.51548 0.00270 0.01549 ( 2)
 150 L   0.99683 0.00000 0.00317 0.00000 ( 1)
 151 M   0.99332 0.00001 0.00668 0.00000 ( 1)
 152 V   0.81501 0.02960 0.15394 0.00145 ( 1)
 153 V   0.99325 0.00000 0.00674 0.00000 ( 1)
 154 K   0.99646 0.00000 0.00354 0.00000 ( 1)
 155 C   0.99194 0.00000 0.00806 0.00000 ( 1)
 156 V   0.83658 0.00003 0.16339 0.00000 ( 1)
 157 R   0.99165 0.00000 0.00835 0.00000 ( 1)
 158 R   0.98745 0.00000 0.01255 0.00000 ( 1)
 159 K   0.90946 0.00006 0.09048 0.00000 ( 1)
 160 K   0.92460 0.00000 0.07540 0.00000 ( 1)
 161 E   0.95960 0.03470 0.00421 0.00149 ( 1)
 162 Q   0.99690 0.00000 0.00310 0.00000 ( 1)
 163 K   0.99518 0.00005 0.00477 0.00000 ( 1)
 164 L   0.99388 0.00000 0.00612 0.00000 ( 1)
 165 S   0.99651 0.00000 0.00349 0.00000 ( 1)
 166 T   0.98655 0.00019 0.01326 0.00001 ( 1)
 167 D   0.94568 0.00000 0.05432 0.00000 ( 1)
 168 D   0.99630 0.00000 0.00370 0.00000 ( 1)
 169 L   0.95924 0.00000 0.04076 0.00000 ( 1)
 170 K   0.99676 0.00000 0.00324 0.00000 ( 1)
 171 T   0.99734 0.00000 0.00266 0.00000 ( 1)
 172 E   0.99551 0.00000 0.00449 0.00000 ( 1)
 173 E   0.99551 0.00000 0.00449 0.00000 ( 1)
 174 E   0.99597 0.00000 0.00403 0.00000 ( 1)
 175 G   0.99460 0.00000 0.00540 0.00000 ( 1)
 176 K   0.99628 0.00000 0.00372 0.00000 ( 1)
 177 T   0.64370 0.05586 0.29775 0.00268 ( 1)
 178 D   0.95714 0.00000 0.04286 0.00000 ( 1)
 179 G   0.95977 0.00000 0.04023 0.00000 ( 1)
 180 E   0.95542 0.00000 0.04458 0.00000 ( 1)
 181 G   0.95980 0.00000 0.04020 0.00000 ( 1)
 182 N   0.96646 0.00000 0.03354 0.00000 ( 1)
 183 P   0.94422 0.01079 0.04436 0.00062 ( 1)
 184 D   0.96454 0.00014 0.03531 0.00001 ( 1)
 185 D   0.95532 0.00020 0.04447 0.00001 ( 1)
 186 G   0.96095 0.00022 0.03882 0.00001 ( 1)
 187 A   0.09746 0.85537 0.00358 0.04359 ( 2)
 188 K   0.96437 0.00000 0.03563 0.00000 ( 1)
 189 -   0.02130 0.91024 0.00157 0.06690 ( 2)
 190 -   0.17975 0.75179 0.01317 0.05529 ( 2)
 191 -   0.79596 0.13558 0.05838 0.01008 ( 1)
 192 -   0.79596 0.13558 0.05838 0.01008 ( 1)
 193 -   0.89158 0.03996 0.06548 0.00298 ( 1)
 194 -   0.92785 0.00369 0.06819 0.00028 ( 1)
 195 -   0.92949 0.00205 0.06831 0.00015 ( 1)
 196 -   0.88336 0.04818 0.06487 0.00359 ( 1)
 197 -   0.24426 0.68728 0.01788 0.05058 ( 2)

Ancestral reconstruction by CODONML.

((T_rubri: 1.580755, (E_electric: 0.847529, D_rerio: 0.914408): 0.261633): 1.060809, ((B_bufo: 0.457577, X_tropical: 0.942570): 0.875313, ((M_musculus: 0.356787, H_sapiens: 0.180914): 0.417734, (((P_textilis: 0.094081, (T_elegans: 0.000004, T_sirtalis: 0.011165): 0.131531): 0.448305, A_carol: 0.326241): 0.356849, G_gallus: 0.482312): 0.224398): 0.666464): 1.149796);

((7, (9, 6)), ((10, 5), ((11, 1), (((8, (4, 3)), 12), 2))));

  13..14   14..7    14..15   15..9    15..6    13..16   16..17   17..10   17..5    16..18   18..19   19..11   19..1    18..20   20..21   21..22   22..8    22..23   23..4    23..3    21..12   20..2  

tree with node labels for Rod Page's TreeView
((7_T_rubri, (9_E_electric, 6_D_rerio) 15 ) 14 , ((10_B_bufo, 5_X_tropical) 17 , ((11_M_musculus, 1_H_sapiens) 19 , (((8_P_textilis, (4_T_elegans, 3_T_sirtalis) 23 ) 22 , 12_A_carol) 21 , 2_G_gallus) 20 ) 18 ) 16 ) 13 ;

Nodes 13 to 23 are ancestral
Unreliable at sites with alignment gaps

(1) Marginal reconstruction of ancestral sequences
(eqn. 4 in Yang et al. 1995 Genetics 141:1641-1650).

Prob of best state at each node, listed by site

   site   Freq   Data: 

   1      1   ATG (M) ATG (M) ATG (M) ATG (M) ATG (M) ATG (M) ATG (M) ATG (M) ATG (M) ATG (M) ATG (M) ATG (M) :  ATG M 0.992 (M 0.992) ATG M 1.000 (M 1.000) ATG M 1.000 (M 1.000) ATG M 1.000 (M 1.000) ATG M 1.000 (M 1.000) ATG M 1.000 (M 1.000) ATG M 1.000 (M 1.000) ATG M 1.000 (M 1.000) ATG M 1.000 (M 1.000) ATG M 1.000 (M 1.000) ATG M 1.000 (M 1.000)
   2      1   GAG (E) GAG (E) GAG (E) GAG (E) GAG (E) GAT (D) GAT (D) GAG (E) GAT (D) GAG (E) GAA (E) GAG (E) :  GAG E 0.335 (D 0.512) GAT D 0.665 (D 0.991) GAT D 0.745 (D 0.999) GAG E 0.781 (E 0.986) GAG E 0.896 (E 0.999) GAG E 0.862 (E 1.000) GAG E 0.779 (E 1.000) GAG E 0.928 (E 1.000) GAG E 0.967 (E 1.000) GAG E 0.998 (E 1.000) GAG E 1.000 (E 1.000)
   3      1   GTC (V) GTA (V) ATG (M) ATG (M) GTC (V) GTG (V) ATT (I) CTG (L) GTA (V) ATC (I) GTC (V) GTG (V) :  GTC V 0.344 (V 0.977) GTG V 0.315 (V 0.983) GTG V 0.375 (V 0.997) GTC V 0.476 (V 0.985) GTC V 0.750 (V 0.892) GTC V 0.448 (V 0.999) GTC V 0.936 (V 1.000) GTG V 0.425 (V 0.999) GTG V 0.884 (V 0.991) CTG L 0.573 (L 0.597) ATG M 1.000 (M 1.000)
   4      1   ACA (T) ATG (M) ACG (T) ACG (T) ACA (T) CTG (L) AGT (S) ATG (M) GTT (V) ACC (T) ACA (T) ATG (M) :  ATG M 0.205 (T 0.264) ATG M 0.179 (V 0.389) GTG V 0.232 (V 0.523) ACG T 0.353 (T 0.770) ACC T 0.404 (T 0.963) ACG T 0.522 (T 0.796) ACA T 0.968 (T 0.998) ATG M 0.811 (M 0.811) ATG M 0.894 (M 0.894) ATG M 0.893 (M 0.893) ACG T 1.000 (T 1.000)
   5      1   GTA (V) GCC (A) GCC (A) GCC (A) GTC (V) GTG (V) GGG (G) GCC (A) GTG (V) GTG (V) GCG (A) GCC (A) :  GTG V 0.373 (V 0.935) GTG V 0.672 (V 0.967) GTG V 0.743 (V 0.996) GTC V 0.385 (V 0.914) GTG V 0.538 (V 0.998) GCC A 0.338 (A 0.549) GCG A 0.259 (A 0.527) GCC A 0.891 (A 0.987) GCC A 0.977 (A 1.000) GCC A 0.999 (A 1.000) GCC A 1.000 (A 1.000)
   6      1   CCT (P) CCC (P) GTA (V) GTA (V) CCT (P) CCG (P) TCC (S) CCA (P) GCC (A) CCT (P) CCC (P) CCG (P) :  CCC P 0.477 (P 0.988) CCC P 0.674 (P 0.979) CCC P 0.655 (P 0.977) CCT P 0.626 (P 1.000) CCT P 0.958 (P 1.000) CCT P 0.507 (P 1.000) CCT P 0.625 (P 1.000) CCC P 0.534 (P 1.000) CCG P 0.468 (P 1.000) CCA P 0.988 (P 0.999) GTA V 1.000 (V 1.000)
   7      1   GCC (A) CCT (P) ACC (T) ACC (T) GCC (A) GCG (A) AAT (N) ACC (T) CAG (Q) GCT (A) ACC (T) CCC (P) :  GAC D 0.048 (A 0.120) GAG E 0.108 (E 0.134) GAG E 0.151 (E 0.174) GCT A 0.163 (A 0.341) GCT A 0.564 (A 0.790) CCC P 0.340 (P 0.473) GCC A 0.566 (A 0.581) CCC P 0.545 (P 0.810) CCC P 0.763 (P 0.809) ACC T 0.987 (T 0.988) ACC T 1.000 (T 1.000)
   8      1   ACC (T) ATC (I) CCC (P) CCC (P) ACA (T) CTG (L) TAC (Y) ACC (T) CGG (R) GTT (V) ACT (T) ACC (T) :  AAC N 0.039 (L 0.100) CAG Q 0.129 (R 0.181) CGG R 0.223 (R 0.281) ACC T 0.114 (T 0.265) GTT V 0.150 (V 0.329) ACC T 0.559 (T 0.731) ACC T 0.690 (T 0.974) ACC T 0.641 (T 0.714) ACC T 0.858 (T 0.887) ACC T 0.814 (T 0.814) CCC P 1.000 (P 1.000)
   9      1   CTC (L) ATC (I) GTC (V) GTC (V) GTG (V) ATC (I) ATT (I) CTC (L) ATC (I) CTT (L) CTT (L) ATC (I) :  ATC I 0.431 (I 0.674) ATC I 0.642 (I 0.961) ATC I 0.748 (I 0.973) CTC L 0.381 (L 0.578) CTT L 0.409 (L 0.761) CTC L 0.522 (L 0.588) CTC L 0.837 (L 0.998) ATC I 0.683 (I 0.713) ATC I 0.705 (I 0.717) CTC L 0.546 (L 0.547) GTC V 1.000 (V 1.000)
  10      1   AAC (N) AAC (N) TAT (Y) TAT (Y) TAT (Y) AAC (N) AAT (N) TAT (Y) AAT (N) CAT (H) AGT (S) TAC (Y) :  AAC N 0.568 (N 0.934) AAT N 0.535 (N 0.994) AAT N 0.531 (N 0.995) AAC N 0.537 (N 0.896) CAT H 0.464 (H 0.565) AAC N 0.740 (N 0.954) AAC N 0.721 (N 0.985) AAC N 0.802 (N 0.943) TAC Y 0.798 (Y 0.993) TAT Y 0.996 (Y 1.000) TAT Y 1.000 (Y 1.000)
  11      1   GTC (V) GCC (A) GCG (A) GCG (A) GCC (A) GCT (A) GCA (A) GCG (A) GCC (A) GCC (A) GTC (V) GCC (A) :  GCC A 0.479 (A 0.995) GCC A 0.401 (A 1.000) GCC A 0.448 (A 1.000) GCC A 0.783 (A 0.999) GCC A 0.911 (A 1.000) GCC A 0.938 (A 0.988) GTC V 0.976 (V 0.990) GCC A 0.953 (A 1.000) GCC A 0.865 (A 1.000) GCG A 0.992 (A 1.000) GCG A 1.000 (A 1.000)
  12      1   CTC (L) CTG (L) CTG (L) CTG (L) CTA (L) CTC (L) TTG (L) CTG (L) CTG (L) CTT (L) CTC (L) CTC (L) :  CTC L 0.312 (L 0.997) CTG L 0.520 (L 1.000) CTG L 0.561 (L 1.000) CTC L 0.434 (L 1.000) CTT L 0.551 (L 1.000) CTC L 0.664 (L 1.000) CTC L 0.978 (L 1.000) CTC L 0.524 (L 1.000) CTC L 0.569 (L 1.000) CTG L 0.994 (L 1.000) CTG L 1.000 (L 1.000)
  13      1   AAT (N) AAC (N) AAC (N) AAC (N) AAT (N) AAC (N) AAT (N) AAC (N) AAT (N) AAT (N) AAT (N) AAC (N) :  AAC N 0.567 (N 0.990) AAT N 0.551 (N 1.000) AAT N 0.541 (N 1.000) AAT N 0.553 (N 1.000) AAT N 0.839 (N 1.000) AAT N 0.518 (N 1.000) AAT N 0.959 (N 1.000) AAC N 0.769 (N 1.000) AAC N 0.931 (N 1.000) AAC N 0.997 (N 1.000) AAC N 1.000 (N 1.000)
  14      1   GGC (G) GGC (G) GGC (G) GGC (G) GGT (G) GGG (G) GGA (G) GGC (G) GGC (G) GGC (G) GGG (G) GGC (G) :  GGC G 0.453 (G 0.996) GGC G 0.330 (G 1.000) GGC G 0.371 (G 1.000) GGC G 0.746 (G 1.000) GGC G 0.729 (G 1.000) GGC G 0.941 (G 1.000) GGC G 0.898 (G 1.000) GGC G 0.981 (G 1.000) GGC G 0.993 (G 1.000) GGC G 1.000 (G 1.000) GGC G 1.000 (G 1.000)
  15      1   TCT (S) ACC (T) TCT (S) TCT (S) ACA (T) AGT (S) ACA (T) TCT (S) ACC (T) TCC (S) TCC (S) TCC (S) :  ACC T 0.330 (T 0.530) ACC T 0.558 (T 0.972) ACC T 0.602 (T 0.968) TCC S 0.772 (S 0.898) TCC S 0.813 (S 0.896) TCC S 0.829 (S 0.985) TCC S 0.693 (S 1.000) TCC S 0.860 (S 0.984) TCC S 0.825 (S 1.000) TCT S 0.998 (S 1.000) TCT S 1.000 (S 1.000)
  16      1   GAC (D) TCT (S) TCC (S) TCC (S) GAT (D) GAC (D) ACT (T) TCC (S) ATG (M) AAC (N) GAT (D) TCC (S) :  AAC N 0.055 (V 0.095) ACT T 0.068 (T 0.190) ATC I 0.079 (I 0.140) TAC Y 0.082 (Y 0.128) AAC N 0.229 (N 0.321) TCC S 0.215 (S 0.290) GAC D 0.573 (D 0.828) TCC S 0.619 (S 0.893) TCC S 0.943 (S 0.987) TCC S 0.999 (S 1.000) TCC S 1.000 (S 1.000)
  17      1   GCC (A) GTA (V) ATC (I) ATC (I) GCA (A) GTC (V) GTC (V) ATC (I) GTC (V) ATA (I) ACC (T) ATC (I) :  GTC V 0.278 (V 0.660) GTC V 0.482 (V 0.778) GTC V 0.551 (V 0.805) GTC V 0.278 (V 0.633) GTA V 0.433 (V 0.594) GTC V 0.524 (V 0.657) GCC A 0.755 (A 0.763) GTC V 0.559 (V 0.733) ATC I 0.857 (I 0.897) ATC I 0.994 (I 0.996) ATC I 1.000 (I 1.000)
  18      1   CGC (R) AAG (K) CGC (R) CGC (R) CGG (R) AGA (R) AAA (K) CGC (R) AAG (K) CGA (R) CGC (R) CGC (R) :  AGG R 0.295 (R 0.874) AGA R 0.356 (R 0.682) AGA R 0.366 (R 0.684) CGG R 0.422 (R 0.997) CGA R 0.597 (R 1.000) CGC R 0.620 (R 0.999) CGC R 0.988 (R 1.000) CGC R 0.580 (R 0.998) CGC R 0.968 (R 1.000) CGC R 1.000 (R 1.000) CGC R 1.000 (R 1.000)
  19      1   CTG (L) CTC (L) CTC (L) CTC (L) CTG (L) ATC (I) ATT (I) CTC (L) ATC (I) CTG (L) CTG (L) CTC (L) :  ATC I 0.309 (L 0.470) ATC I 0.692 (I 0.994) ATC I 0.787 (I 0.999) CTC L 0.481 (L 0.995) CTG L 0.799 (L 1.000) CTC L 0.590 (L 1.000) CTG L 0.954 (L 1.000) CTC L 0.895 (L 1.000) CTC L 0.979 (L 1.000) CTC L 0.999 (L 1.000) CTC L 1.000 (L 1.000)
  20      1   CCC (P) TCC (S) ACC (T) ACC (T) CCC (P) ACA (T) CCC (P) AGC (S) TCC (S) CCC (P) CCC (P) ACC (T) :  CCC P 0.698 (P 0.884) CCC P 0.759 (P 0.853) CCC P 0.495 (P 0.562) CCC P 0.886 (P 0.945) CCC P 0.966 (P 0.990) CCC P 0.934 (P 0.940) CCC P 0.997 (P 0.998) CCC P 0.517 (P 0.518) ACC T 0.974 (T 0.979) ACC T 0.971 (T 0.971) ACC T 1.000 (T 1.000)
  21      1   TGC (C) TGC (C) TGC (C) TGC (C) TGC (C) TGT (C) TGC (C) TGC (C) TGC (C) TGC (C) TGT (C) TGC (C) :  TGC C 0.920 (C 0.999) TGC C 0.901 (C 1.000) TGC C 0.860 (C 1.000) TGC C 0.985 (C 1.000) TGC C 0.997 (C 1.000) TGC C 0.991 (C 1.000) TGC C 0.948 (C 1.000) TGC C 0.998 (C 1.000) TGC C 1.000 (C 1.000) TGC C 1.000 (C 1.000) TGC C 1.000 (C 1.000)
  22      1   ACC (T) ACC (T) ACA (T) ACA (T) AAA (K) ACT (T) ATA (I) ACT (T) ACC (T) AAC (N) ACC (T) ACC (T) :  ACC T 0.515 (T 0.953) ACC T 0.509 (T 0.966) ACC T 0.538 (T 0.997) ACC T 0.756 (T 0.949) AAC N 0.746 (N 0.828) ACC T 0.955 (T 1.000) ACC T 0.994 (T 1.000) ACC T 0.956 (T 1.000) ACC T 0.869 (T 1.000) ACT T 0.577 (T 1.000) ACA T 1.000 (T 1.000)
  23      1   TTC (F) TTC (F) TTC (F) TTC (F) TTC (F) TTC (F) TTT (F) TTC (F) TTC (F) TTC (F) TTC (F) TTC (F) :  TTC F 0.822 (F 0.997) TTC F 0.780 (F 1.000) TTC F 0.886 (F 1.000) TTC F 0.954 (F 1.000) TTC F 0.985 (F 1.000) TTC F 0.995 (F 1.000) TTC F 0.999 (F 1.000) TTC F 0.998 (F 1.000) TTC F 0.998 (F 1.000) TTC F 1.000 (F 1.000) TTC F 1.000 (F 1.000)
  24      1   AAC (N) AAC (N) AAT (N) AAT (N) AAC (N) ACC (T) ACT (T) CAT (H) ACT (T) CAG (Q) AAC (N) AAC (N) :  AAC N 0.292 (T 0.505) ACT T 0.579 (T 0.996) ACT T 0.583 (T 0.999) AAC N 0.742 (N 0.942) AAC N 0.655 (N 0.811) AAC N 0.892 (N 0.999) AAC N 0.979 (N 1.000) AAC N 0.883 (N 0.999) AAC N 0.762 (N 0.999) AAT N 0.974 (N 0.985) AAT N 1.000 (N 1.000)
  25      1   TCC (S) TCC (S) TCA (S) TCA (S) TCC (S) TCA (S) TCC (S) TCC (S) TCC (S) TCG (S) TCC (S) TCC (S) :  TCC S 0.794 (S 0.998) TCC S 0.858 (S 1.000) TCC S 0.828 (S 1.000) TCC S 0.866 (S 1.000) TCC S 0.658 (S 1.000) TCC S 0.994 (S 1.000) TCC S 0.999 (S 1.000) TCC S 0.998 (S 1.000) TCC S 0.996 (S 1.000) TCC S 0.936 (S 1.000) TCA S 1.000 (S 1.000)
  26      1   TGC (C) TGC (C) TGC (C) TGC (C) TGT (C) TGC (C) TGT (C) TGC (C) TGC (C) TGC (C) TGC (C) TGC (C) :  TGC C 0.872 (C 0.999) TGC C 0.846 (C 1.000) TGC C 0.941 (C 1.000) TGC C 0.937 (C 1.000) TGC C 0.871 (C 1.000) TGC C 0.997 (C 1.000) TGC C 1.000 (C 1.000) TGC C 0.999 (C 1.000) TGC C 1.000 (C 1.000) TGC C 1.000 (C 1.000) TGC C 1.000 (C 1.000)
  27      1   TAC (Y) TAC (Y) TAC (Y) TAC (Y) TAC (Y) TAC (Y) TAC (Y) TAC (Y) TAT (Y) TAC (Y) TAC (Y) TAC (Y) :  TAC Y 0.776 (Y 0.996) TAC Y 0.726 (Y 1.000) TAC Y 0.668 (Y 1.000) TAC Y 0.930 (Y 1.000) TAC Y 0.974 (Y 1.000) TAC Y 0.990 (Y 1.000) TAC Y 0.998 (Y 1.000) TAC Y 0.995 (Y 1.000) TAC Y 0.997 (Y 1.000) TAC Y 1.000 (Y 1.000) TAC Y 1.000 (Y 1.000)
  28      1   ACA (T) AAG (K) CAG (Q) CAG (Q) AAA (K) AAG (K) AAG (K) CAG (Q) CGA (R) AAG (K) ACC (T) CAG (Q) :  AAG K 0.670 (K 0.980) AAG K 0.674 (K 0.981) AAG K 0.618 (K 0.953) AAG K 0.696 (K 0.997) AAG K 0.709 (K 0.999) AAG K 0.723 (K 0.987) ACA T 0.674 (T 0.999) AAG K 0.909 (K 0.989) CAG Q 0.980 (Q 0.991) CAG Q 0.999 (Q 1.000) CAG Q 1.000 (Q 1.000)
  29      1   GTG (V) GTG (V) GTA (V) GTA (V) ATG (M) CTG (L) ATT (I) GTA (V) ATT (I) ATG (M) GTG (V) GTG (V) :  ATG M 0.390 (I 0.463) ATT I 0.451 (I 0.857) ATT I 0.455 (I 0.856) ATG M 0.715 (M 0.715) ATG M 0.996 (M 0.996) GTG V 0.920 (V 0.991) GTG V 0.982 (V 1.000) GTG V 0.908 (V 0.999) GTG V 0.777 (V 1.000) GTA V 0.992 (V 1.000) GTA V 1.000 (V 1.000)
  30      1   AAC (N) GAG (E) GAC (D) GAC (D) GAC (D) GAC (D) GAT (D) GAC (D) GAT (D) GAC (D) AAC (N) GAG (E) :  GAC D 0.638 (D 0.984) GAT D 0.508 (D 1.000) GAT D 0.506 (D 1.000) GAC D 0.763 (D 0.991) GAC D 0.876 (D 0.999) GAC D 0.840 (D 0.945) AAC N 0.976 (N 0.990) GAC D 0.487 (D 0.561) GAC D 0.484 (D 0.553) GAC D 0.995 (D 1.000) GAC D 1.000 (D 1.000)
  31      1   CAC (H) AAC (N) AAA (K) AAA (K) AAC (N) CCC (P) GTA (V) AAA (K) ACC (T) ATC (I) CAC (H) AAG (K) :  AAC N 0.103 (N 0.134) ACC T 0.176 (T 0.231) ACC T 0.275 (T 0.321) AAC N 0.222 (N 0.273) AAC N 0.263 (N 0.291) AAC N 0.399 (N 0.441) CAC H 0.900 (H 0.910) AAC N 0.510 (N 0.576) AAG K 0.397 (K 0.772) AAA K 0.994 (K 0.998) AAA K 1.000 (K 1.000)
  32      1   AAA (K) AAG (K) AAG (K) AAG (K) AAA (K) AGC (S) ACA (T) AAG (K) AGC (S) AAA (K) AAG (K) AAG (K) :  AAG K 0.211 (K 0.311) AGC S 0.471 (S 0.498) AGC S 0.940 (S 0.972) AAG K 0.547 (K 0.984) AAA K 0.843 (K 1.000) AAG K 0.684 (K 1.000) AAA K 0.544 (K 1.000) AAG K 0.862 (K 1.000) AAG K 0.957 (K 1.000) AAG K 0.998 (K 1.000) AAG K 1.000 (K 1.000)
  33      1   CAG (Q) CAG (Q) CAG (Q) CAG (Q) CTC (L) AAG (K) CAC (H) CAA (Q) AAG (K) CAG (Q) CAG (Q) CAG (Q) :  CAG Q 0.631 (Q 0.761) CAG Q 0.501 (Q 0.558) AAG K 0.849 (K 0.940) CAG Q 0.912 (Q 0.996) CAG Q 0.939 (Q 0.986) CAG Q 0.977 (Q 1.000) CAG Q 0.996 (Q 1.000) CAG Q 0.979 (Q 1.000) CAG Q 0.952 (Q 1.000) CAG Q 0.736 (Q 1.000) CAG Q 1.000 (Q 1.000)
  34      1   TTC (F) TTC (F) TTC (F) TTC (F) TTC (F) TTT (F) TTT (F) TTC (F) TTT (F) TTC (F) TTC (F) TTC (F) :  TTC F 0.500 (F 0.998) TTT F 0.947 (F 1.000) TTT F 0.977 (F 1.000) TTC F 0.905 (F 1.000) TTC F 0.978 (F 1.000) TTC F 0.991 (F 1.000) TTC F 0.999 (F 1.000) TTC F 0.997 (F 1.000) TTC F 0.998 (F 1.000) TTC F 1.000 (F 1.000) TTC F 1.000 (F 1.000)
  35      1   TCC (S) TCC (S) TCC (S) TCC (S) TCC (S) GCA (A) AAC (N) TCC (S) TCT (S) TCC (S) TCT (S) TCC (S) :  TCC S 0.693 (S 0.978) TCC S 0.566 (S 0.963) TCC S 0.459 (S 0.962) TCC S 0.946 (S 1.000) TCC S 0.989 (S 1.000) TCC S 0.981 (S 1.000) TCC S 0.931 (S 1.000) TCC S 0.996 (S 1.000) TCC S 0.999 (S 1.000) TCC S 1.000 (S 1.000) TCC S 1.000 (S 1.000)
  36      1   CTG (L) CTC (L) ATG (M) ATG (M) GTG (V) ATG (M) ATG (M) CTG (L) ATG (M) ATG (M) CTT (L) CTC (L) :  ATG M 0.939 (M 0.939) ATG M 0.998 (M 0.998) ATG M 1.000 (M 1.000) ATG M 0.891 (M 0.891) ATG M 0.947 (M 0.947) CTG L 0.708 (L 0.997) CTG L 0.752 (L 1.000) CTC L 0.524 (L 1.000) CTC L 0.565 (L 1.000) CTG L 0.984 (L 0.993) ATG M 1.000 (M 1.000)
  37      1   AAC (N) AAC (N) AAC (N) AAC (N) AAC (N) AAC (N) AAT (N) AAC (N) AAC (N) AAC (N) AAC (N) AAC (N) :  AAC N 0.682 (N 0.988) AAC N 0.676 (N 1.000) AAC N 0.769 (N 1.000) AAC N 0.805 (N 0.999) AAC N 0.893 (N 1.000) AAC N 0.937 (N 1.000) AAC N 0.984 (N 1.000) AAC N 0.958 (N 1.000) AAC N 0.973 (N 1.000) AAC N 0.998 (N 1.000) AAC N 1.000 (N 1.000)
  38      1   TGG (W) TGG (W) TGG (W) TGG (W) TGG (W) TGG (W) TGG (W) TGG (W) TGG (W) TGG (W) TGG (W) TGG (W) :  TGG W 0.999 (W 0.999) TGG W 1.000 (W 1.000) TGG W 1.000 (W 1.000) TGG W 1.000 (W 1.000) TGG W 1.000 (W 1.000) TGG W 1.000 (W 1.000) TGG W 1.000 (W 1.000) TGG W 1.000 (W 1.000) TGG W 1.000 (W 1.000) TGG W 1.000 (W 1.000) TGG W 1.000 (W 1.000)
  39      1   ACT (T) ACA (T) ACC (T) ACC (T) ACA (T) ACA (T) ACT (T) ACC (T) ACC (T) ACG (T) ACT (T) ACC (T) :  ACC T 0.321 (T 0.997) ACC T 0.353 (T 1.000) ACC T 0.403 (T 1.000) ACG T 0.272 (T 1.000) ACG T 0.571 (T 1.000) ACT T 0.441 (T 1.000) ACT T 0.978 (T 1.000) ACC T 0.399 (T 1.000) ACC T 0.903 (T 1.000) ACC T 0.999 (T 1.000) ACC T 1.000 (T 1.000)
  40      1   TAC (Y) TAC (Y) TAC (Y) TAC (Y) TAC (Y) TAT (Y) TAT (Y) TAC (Y) TAC (Y) TAT (Y) TAC (Y) TAC (Y) :  TAC Y 0.503 (Y 0.998) TAT Y 0.717 (Y 1.000) TAT Y 0.692 (Y 1.000) TAC Y 0.657 (Y 1.000) TAT Y 0.575 (Y 1.000) TAC Y 0.968 (Y 1.000) TAC Y 0.997 (Y 1.000) TAC Y 0.989 (Y 1.000) TAC Y 0.996 (Y 1.000) TAC Y 1.000 (Y 1.000) TAC Y 1.000 (Y 1.000)
  41      1   CAG (Q) CAG (Q) CAA (Q) CAA (Q) AAG (K) CAG (Q) CAA (Q) CAA (Q) AAG (K) CGG (R) CAG (Q) CAG (Q) :  CAG Q 0.765 (Q 0.991) CAG Q 0.749 (Q 0.998) CAG Q 0.857 (Q 0.993) CAG Q 0.900 (Q 0.989) CAG Q 0.715 (Q 0.732) CAG Q 0.960 (Q 1.000) CAG Q 0.994 (Q 1.000) CAG Q 0.949 (Q 1.000) CAG Q 0.839 (Q 1.000) CAA Q 0.994 (Q 1.000) CAA Q 1.000 (Q 1.000)
  42      1   GAG (E) GCG (A) ACC (T) ACC (T) AGC (S) GAG (E) GAG (E) ACC (T) GAG (E) GGC (G) GAG (E) GGT (G) :  GAG E 0.471 (E 0.624) GAG E 0.693 (E 0.837) GAG E 0.732 (E 0.858) GAG E 0.390 (E 0.461) GGC G 0.759 (G 0.864) GAG E 0.521 (E 0.545) GAG E 0.949 (E 0.963) GCG A 0.604 (A 0.690) GCC A 0.295 (A 0.670) ACC T 0.990 (T 0.994) ACC T 1.000 (T 1.000)
  43      1   TGC (C) TGC (C) TGT (C) TGT (C) TGT (C) ACA (T) TCC (S) TGC (C) AGT (S) TGC (C) TGT (C) TGT (C) :  TGC C 0.458 (C 0.634) TCC S 0.274 (S 0.622) AGC S 0.398 (S 0.600) TGC C 0.634 (C 0.997) TGC C 0.641 (C 1.000) TGC C 0.581 (C 1.000) TGC C 0.588 (C 1.000) TGC C 0.567 (C 1.000) TGT C 0.811 (C 1.000) TGT C 0.787 (C 1.000) TGT C 1.000 (C 1.000)
  44      1   AAC (N) ACA (T) CAG (Q) CAG (Q) GAG (E) AGC (S) TTG (L) CAG (Q) GAA (E) GAG (E) AAC (N) GAC (D) :  GAG E 0.062 (V 0.098) GAG E 0.075 (V 0.127) GAC D 0.088 (E 0.142) AAG K 0.110 (K 0.176) GAG E 0.374 (E 0.452) AAC N 0.231 (K 0.293) AAC N 0.797 (N 0.829) AAA K 0.212 (K 0.349) GAC D 0.175 (E 0.214) CAG Q 0.985 (Q 0.987) CAG Q 1.000 (Q 1.000)
  45      1   AAC (N) AAC (N) AAC (N) AAC (N) AAC (N) AAC (N) AAT (N) AAC (N) AAC (N) AAC (N) AAT (N) AAC (N) :  AAC N 0.676 (N 0.988) AAC N 0.674 (N 1.000) AAC N 0.768 (N 1.000) AAC N 0.775 (N 0.999) AAC N 0.889 (N 1.000) AAC N 0.856 (N 1.000) AAC N 0.776 (N 1.000) AAC N 0.924 (N 1.000) AAC N 0.966 (N 1.000) AAC N 0.998 (N 1.000) AAC N 1.000 (N 1.000)
  46      1   TGC (C) TGC (C) TGC (C) TGC (C) TGC (C) AGC (S) GGT (G) TGC (C) GAC (D) TGT (C) TGC (C) TGC (C) :  TGC C 0.471 (C 0.533) GGC G 0.730 (G 0.896) GGC G 0.800 (G 0.874) TGC C 0.888 (C 0.998) TGC C 0.654 (C 1.000) TGC C 0.996 (C 1.000) TGC C 1.000 (C 1.000) TGC C 0.999 (C 1.000) TGC C 1.000 (C 1.000) TGC C 1.000 (C 1.000) TGC C 1.000 (C 1.000)
  47      1   TCT (S) TCT (S) ACC (T) ACC (T) AGT (S) ACA (T) ACA (T) ACC (T) ACA (T) ACC (T) ACA (T) ACA (T) :  ACA T 0.330 (T 0.988) ACA T 0.871 (T 0.998) ACA T 0.932 (T 0.999) ACT T 0.491 (T 0.990) ACC T 0.607 (T 0.983) ACT T 0.751 (T 0.969) ACT T 0.799 (T 0.962) ACT T 0.745 (T 0.967) ACC T 0.348 (T 0.999) ACC T 0.993 (T 1.000) ACC T 1.000 (T 1.000)
  48      1   GAG (E) GAG (E) GAA (E) GAA (E) GAG (E) GAG (E) GAA (E) GAA (E) GAG (E) GAA (E) GAG (E) GAA (E) :  GAG E 0.660 (E 0.990) GAG E 0.680 (E 1.000) GAG E 0.775 (E 1.000) GAG E 0.616 (E 1.000) GAA E 0.589 (E 1.000) GAG E 0.719 (E 1.000) GAG E 0.962 (E 1.000) GAG E 0.631 (E 1.000) GAA E 0.879 (E 1.000) GAA E 0.998 (E 1.000) GAA E 1.000 (E 1.000)
  49      1   GAG (E) GAG (E) GAG (E) GAG (E) GAG (E) GAG (E) CAG (Q) GAG (E) GAG (E) GAG (E) GAG (E) GAG (E) :  GAG E 0.729 (E 0.979) GAG E 0.845 (E 0.981) GAG E 0.877 (E 0.998) GAG E 0.823 (E 0.999) GAG E 0.901 (E 1.000) GAG E 0.942 (E 1.000) GAG E 0.985 (E 1.000) GAG E 0.960 (E 1.000) GAG E 0.975 (E 1.000) GAG E 0.998 (E 1.000) GAG E 1.000 (E 1.000)
  50      1   ATG (M) CTG (L) ATG (M) ATG (M) ATG (M) ATG (M) AAG (K) ATG (M) ATG (M) ACG (T) ATG (M) CTG (L) :  ATG M 0.986 (M 0.986) ATG M 0.990 (M 0.990) ATG M 0.999 (M 0.999) ATG M 0.997 (M 0.997) ATG M 0.949 (M 0.949) ATG M 0.992 (M 0.992) ATG M 1.000 (M 1.000) ATG M 0.711 (M 0.711) ATG M 0.706 (M 0.706) ATG M 0.999 (M 0.999) ATG M 1.000 (M 1.000)
  51      1   TTC (F) TTC (F) TTC (F) TTC (F) TTC (F) TTC (F) TTT (F) TTC (F) TTT (F) TTT (F) TTC (F) TTC (F) :  TTT F 0.542 (F 0.998) TTT F 0.780 (F 1.000) TTT F 0.761 (F 1.000) TTC F 0.636 (F 1.000) TTT F 0.571 (F 1.000) TTC F 0.974 (F 1.000) TTC F 0.998 (F 1.000) TTC F 0.992 (F 1.000) TTC F 0.998 (F 1.000) TTC F 1.000 (F 1.000) TTC F 1.000 (F 1.000)
  52      1   CTC (L) CTG (L) TTG (L) TTG (L) ATT (I) ATG (M) ATG (M) TTG (L) ATG (M) ATC (I) CTC (L) CTG (L) :  ATG M 0.626 (M 0.626) ATG M 0.995 (M 0.995) ATG M 1.000 (M 1.000) ATC I 0.352 (I 0.467) ATC I 0.706 (I 0.988) CTC L 0.470 (L 0.998) CTC L 0.968 (L 1.000) CTG L 0.832 (L 1.000) CTG L 0.832 (L 1.000) TTG L 0.993 (L 1.000) TTG L 1.000 (L 1.000)
  53      1   CAG (Q) CAG (Q) CAG (Q) CAG (Q) CAG (Q) ACC (T) ACA (T) CAG (Q) ACC (T) CAG (Q) CAG (Q) CAG (Q) :  AAG K 0.229 (T 0.297) ACC T 0.416 (T 0.995) ACC T 0.663 (T 1.000) CAG Q 0.928 (Q 0.985) CAG Q 0.964 (Q 1.000) CAG Q 0.985 (Q 1.000) CAG Q 0.996 (Q 1.000) CAG Q 0.991 (Q 1.000) CAG Q 0.993 (Q 1.000) CAG Q 0.999 (Q 1.000) CAG Q 1.000 (Q 1.000)
  54      1   TTC (F) TTC (F) TTT (F) TTT (F) TAT (Y) TAT (Y) TAT (Y) TTT (F) TTT (F) TAC (Y) TTC (F) TTC (F) :  TAT Y 0.482 (Y 0.960) TAT Y 0.893 (Y 0.976) TAT Y 0.924 (Y 0.974) TAC Y 0.782 (Y 0.943) TAC Y 0.767 (Y 1.000) TTC F 0.976 (F 0.998) TTC F 0.998 (F 1.000) TTC F 0.973 (F 1.000) TTC F 0.890 (F 1.000) TTT F 0.996 (F 1.000) TTT F 1.000 (F 1.000)
  55      1   CGC (R) CGG (R) AAG (K) AAG (K) AAC (N) AAG (K) TCT (S) AAG (K) AAG (K) GAC (D) CGA (R) AAG (K) :  AAG K 0.114 (K 0.154) AAG K 0.162 (K 0.202) AAG K 0.256 (K 0.309) AAG K 0.106 (R 0.224) GAC D 0.231 (D 0.271) CGG R 0.397 (R 0.758) CGC R 0.423 (R 0.988) CGG R 0.562 (R 0.736) AAG K 0.559 (K 0.574) AAG K 0.981 (K 0.983) AAG K 1.000 (K 1.000)
  56      1   ATG (M) ATG (M) CTG (L) CTG (L) AAG (K) AAC (N) AGG (R) CTG (L) AAC (N) AAG (K) ATG (M) CTG (L) :  AAG K 0.530 (K 0.699) AAG K 0.431 (K 0.531) AAC N 0.766 (N 0.922) AAG K 0.802 (K 0.873) AAG K 0.928 (K 0.997) ATG M 0.996 (M 0.996) ATG M 1.000 (M 1.000) ATG M 0.993 (M 0.993) CTG L 0.951 (L 0.987) CTG L 0.998 (L 1.000) CTG L 1.000 (L 1.000)
  57      1   --- (-) --- (-) --- (-) --- (-) --- (-) ACC (T) AAG (K) --- (-) --- (-) --- (-) --- (-) --- (-) :  ACG T 0.176 (T 0.475) ACG T 0.244 (T 0.556) ACC T 0.282 (T 0.632) ACC T 0.144 (T 0.414) ACC T 0.131 (T 0.376) ACC T 0.134 (T 0.385) ACC T 0.129 (T 0.368) ACC T 0.131 (T 0.376) ACC T 0.126 (T 0.362) ACC T 0.121 (T 0.345) ACC T 0.111 (T 0.322)
  58      1   --- (-) --- (-) --- (-) --- (-) --- (-) TAT (Y) AAA (K) --- (-) --- (-) --- (-) --- (-) --- (-) :  TAC Y 0.196 (Y 0.361) TAT Y 0.276 (Y 0.461) TAT Y 0.358 (Y 0.540) TAC Y 0.187 (Y 0.305) TAC Y 0.175 (Y 0.275) TAC Y 0.178 (Y 0.281) TAC Y 0.172 (Y 0.268) TAC Y 0.175 (Y 0.274) TAC Y 0.170 (Y 0.263) TAC Y 0.163 (Y 0.250) TAC Y 0.131 (Y 0.208)
  59      1   AAG (K) AAG (K) AAA (K) AAA (K) AAG (K) AAG (K) GGA (G) AAA (K) AAA (K) AAG (K) AAG (K) AAG (K) :  AAG K 0.655 (K 0.983) AAG K 0.502 (K 0.985) AAG K 0.499 (K 0.998) AAG K 0.812 (K 0.999) AAG K 0.910 (K 1.000) AAG K 0.910 (K 1.000) AAG K 0.984 (K 1.000) AAG K 0.900 (K 1.000) AAG K 0.778 (K 1.000) AAA K 0.992 (K 1.000) AAA K 1.000 (K 1.000)
  60      1   ATC (I) ATC (I) GTG (V) GTG (V) CTC (L) ATG (M) ATG (M) GTG (V) GTA (V) ATC (I) ATC (I) GTG (V) :  ATG M 0.461 (I 0.500) ATG M 0.940 (M 0.940) ATG M 0.933 (M 0.933) ATC I 0.772 (I 0.981) ATC I 0.911 (I 0.984) ATC I 0.930 (I 0.995) ATC I 0.988 (I 1.000) ATC I 0.918 (I 0.974) GTG V 0.664 (V 0.995) GTG V 0.994 (V 1.000) GTG V 1.000 (V 1.000)
  61      1   ATT (I) ATG (M) GTT (V) GTT (V) TCT (S) ATA (I) GTG (V) GTT (V) ACA (T) ATC (I) ATT (I) ATG (M) :  ATA I 0.077 (I 0.207) ATA I 0.238 (I 0.309) ATA I 0.343 (I 0.386) ATT I 0.218 (I 0.396) ATC I 0.187 (I 0.343) ATT I 0.594 (I 0.728) ATT I 0.972 (I 0.985) ATT I 0.430 (I 0.535) ATT I 0.353 (I 0.430) GTT V 0.988 (V 0.994) GTT V 1.000 (V 1.000)
  62      1   AAC (N) AAC (N) CCT (P) CCT (P) TAT (Y) CCC (P) CCT (P) CCC (P) TCT (S) AAC (N) AAC (N) CCC (P) :  CCT P 0.099 (P 0.206) CCT P 0.520 (P 0.650) CCT P 0.496 (P 0.628) AAC N 0.193 (N 0.253) AAC N 0.265 (N 0.391) AAC N 0.364 (N 0.394) AAC N 0.831 (N 0.849) AAC N 0.317 (N 0.330) CCC P 0.851 (P 0.881) CCC P 0.816 (P 0.999) CCT P 1.000 (P 1.000)
  63      1   CTG (L) AAG (K) GTG (V) GTG (V) CAC (H) TTG (L) CTG (L) GTG (V) ATG (M) CAG (Q) CTG (L) ATG (M) :  CTG L 0.169 (L 0.429) TTG L 0.347 (L 0.648) TTG L 0.435 (L 0.672) CTG L 0.301 (L 0.432) CAG Q 0.569 (Q 0.627) CTG L 0.487 (L 0.561) CTG L 0.949 (L 0.967) ATG M 0.516 (M 0.516) ATG M 0.650 (M 0.650) GTG V 0.982 (V 0.984) GTG V 1.000 (V 1.000)
  64      1   AAG (K) CAG (Q) GAG (E) GAG (E) AAC (N) AAG (K) CAT (H) GAG (E) TGG (W) CGA (R) AAG (K) GAA (E) :  CAG Q 0.075 (R 0.164) CAG Q 0.122 (R 0.220) TGG W 0.143 (R 0.264) CAG Q 0.133 (Q 0.240) CGA R 0.283 (R 0.506) CAG Q 0.278 (Q 0.328) AAG K 0.838 (K 0.863) CAG Q 0.341 (Q 0.395) GAG E 0.446 (E 0.797) GAG E 0.974 (E 0.986) GAG E 1.000 (E 1.000)
  65      1   CTG (L) CTG (L) CTG (L) CTG (L) CTT (L) CCC (P) TCT (S) CTG (L) ACA (T) CTT (L) CTG (L) GAG (E) :  CCC P 0.111 (L 0.309) CCC P 0.236 (P 0.527) CCC P 0.290 (P 0.565) CTG L 0.286 (L 0.825) CTT L 0.873 (L 0.965) CTG L 0.854 (L 0.949) CTG L 0.977 (L 0.992) CTG L 0.891 (L 0.942) CTG L 0.756 (L 0.790) CTG L 0.996 (L 0.997) CTG L 1.000 (L 1.000)
  66      1   GAG (E) GAA (E) AAG (K) AAG (K) GAG (E) AGT (S) GAA (E) AAC (N) GAC (D) GAG (E) GAG (E) AAC (N) :  GAG E 0.375 (E 0.551) GAG E 0.226 (E 0.386) GAC D 0.406 (D 0.600) GAG E 0.595 (E 0.813) GAG E 0.768 (E 0.874) GAG E 0.626 (E 0.888) GAG E 0.931 (E 0.972) GAG E 0.489 (E 0.861) AAC N 0.611 (N 0.646) AAC N 0.684 (N 0.703) AAG K 1.000 (K 1.000)
  67      1   CGG (R) CGC (R) CGC (R) CGT (R) CGT (R) CGA (R) CGA (R) CGT (R) CGT (R) CGT (R) CGG (R) CGC (R) :  CGT R 0.351 (R 0.999) CGA R 0.661 (R 1.000) CGA R 0.655 (R 1.000) CGT R 0.554 (R 1.000) CGT R 0.965 (R 1.000) CGC R 0.495 (R 1.000) CGG R 0.975 (R 1.000) CGC R 0.724 (R 1.000) CGC R 0.707 (R 1.000) CGT R 0.998 (R 1.000) CGT R 1.000 (R 1.000)
  68      1   TTT (F) TTC (F) TTT (F) TTT (F) TTT (F) TTT (F) TTC (F) TTT (F) TTT (F) TTT (F) TTT (F) TTT (F) :  TTT F 0.828 (F 0.999) TTT F 0.857 (F 1.000) TTT F 0.944 (F 1.000) TTT F 0.965 (F 1.000) TTT F 0.991 (F 1.000) TTT F 0.983 (F 1.000) TTT F 0.999 (F 1.000) TTT F 0.951 (F 1.000) TTT F 0.996 (F 1.000) TTT F 1.000 (F 1.000) TTT F 1.000 (F 1.000)
  69      1   CAA (Q) GGG (G) GAG (E) GAG (E) CAA (Q) GGA (G) AGA (R) GAG (E) GGG (G) CAA (Q) GGA (G) GGG (G) :  GGA G 0.178 (G 0.289) GGA G 0.503 (G 0.608) GGA G 0.627 (G 0.771) CAA Q 0.149 (G 0.222) CAA Q 0.828 (Q 0.883) GGA G 0.278 (G 0.478) GGA G 0.368 (G 0.382) GGG G 0.539 (G 0.698) GGG G 0.696 (G 0.737) GAG E 0.970 (E 0.973) GAG E 1.000 (E 1.000)
  70      1   GAC (D) AAC (N) GAT (D) GAT (D) AAC (N) GAG (E) GAG (E) GAC (D) GGC (G) AAC (N) GAC (D) GAC (D) :  GAC D 0.356 (D 0.502) GAG E 0.661 (E 0.802) GAG E 0.672 (E 0.787) GAC D 0.726 (D 0.862) AAC N 0.896 (N 0.972) GAC D 0.888 (D 0.954) GAC D 0.981 (D 0.999) GAC D 0.893 (D 0.944) GAC D 0.908 (D 0.998) GAC D 0.689 (D 1.000) GAT D 1.000 (D 1.000)
  71      1   CGC (R) CGG (R) CGT (R) CGT (R) CGA (R) CGA (R) AGA (R) CGC (R) CGA (R) CGC (R) CGC (R) CGC (R) :  CGA R 0.447 (R 0.999) CGA R 0.925 (R 1.000) CGA R 0.980 (R 1.000) CGC R 0.747 (R 1.000) CGC R 0.749 (R 1.000) CGC R 0.935 (R 1.000) CGC R 0.997 (R 1.000) CGC R 0.904 (R 1.000) CGC R 0.966 (R 1.000) CGC R 0.865 (R 1.000) CGT R 1.000 (R 1.000)
  72      1   GTG (V) GTG (V) GTG (V) GTG (V) GTG (V) GTC (V) GTG (V) GTG (V) GTA (V) ATA (I) GTG (V) ATC (I) :  GTG V 0.363 (V 0.992) GTG V 0.352 (V 1.000) GTC V 0.313 (V 1.000) GTG V 0.466 (V 0.996) GTA V 0.538 (V 0.949) GTG V 0.791 (V 1.000) GTG V 0.970 (V 1.000) GTG V 0.780 (V 1.000) GTG V 0.510 (V 0.992) GTG V 0.992 (V 1.000) GTG V 1.000 (V 1.000)
  73      1   GAG (E) GAG (E) GAG (E) GAG (E) GAG (E) ATG (M) CTG (L) GAG (E) AAG (K) GAA (E) GAG (E) GAG (E) :  GAG E 0.343 (E 0.431) AAG K 0.485 (K 0.525) AAG K 0.571 (K 0.602) GAG E 0.753 (E 0.984) GAA E 0.543 (E 1.000) GAG E 0.934 (E 1.000) GAG E 0.984 (E 1.000) GAG E 0.957 (E 1.000) GAG E 0.974 (E 1.000) GAG E 0.998 (E 1.000) GAG E 1.000 (E 1.000)
  74      1   TTC (F) TTC (F) TTT (F) TTT (F) TTT (F) TTT (F) TTC (F) TTT (F) TTC (F) TTT (F) TTC (F) TTC (F) :  TTC F 0.630 (F 0.998) TTC F 0.691 (F 1.000) TTC F 0.655 (F 1.000) TTC F 0.564 (F 1.000) TTT F 0.944 (F 1.000) TTC F 0.920 (F 1.000) TTC F 0.995 (F 1.000) TTC F 0.930 (F 1.000) TTC F 0.855 (F 1.000) TTT F 0.996 (F 1.000) TTT F 1.000 (F 1.000)
  75      1   TCA (S) ACT (T) ACG (T) ACG (T) ACA (T) ACT (T) GCC (A) ACA (T) GCC (A) ACA (T) TCA (S) ACT (T) :  ACC T 0.295 (T 0.777) ACC T 0.355 (T 0.542) ACC T 0.355 (T 0.544) ACA T 0.657 (T 0.995) ACA T 0.939 (T 1.000) ACA T 0.692 (T 0.993) TCA S 0.995 (S 0.999) ACT T 0.546 (T 1.000) ACT T 0.577 (T 1.000) ACA T 0.606 (T 1.000) ACG T 1.000 (T 1.000)
  76      1   GGG (G) GGG (G) GGG (G) GGG (G) GGG (G) GGA (G) GGA (G) GGG (G) GGG (G) GGA (G) GGG (G) GGG (G) :  GGG G 0.414 (G 0.997) GGA G 0.677 (G 1.000) GGA G 0.661 (G 1.000) GGG G 0.620 (G 1.000) GGA G 0.558 (G 1.000) GGG G 0.965 (G 1.000) GGG G 0.996 (G 1.000) GGG G 0.987 (G 1.000) GGG G 0.994 (G 1.000) GGG G 1.000 (G 1.000) GGG G 1.000 (G 1.000)
  77      1   AAC (N) AAC (N) AAC (N) AAC (N) AAT (N) AAC (N) AAC (N) AAC (N) AAC (N) AAC (N) AAC (N) AAC (N) :  AAC N 0.702 (N 0.988) AAC N 0.808 (N 0.999) AAC N 0.844 (N 1.000) AAC N 0.768 (N 0.999) AAC N 0.728 (N 1.000) AAC N 0.932 (N 1.000) AAC N 0.984 (N 1.000) AAC N 0.955 (N 1.000) AAC N 0.973 (N 1.000) AAC N 0.998 (N 1.000) AAC N 1.000 (N 1.000)
  78      1   CCC (P) CCC (P) CCC (P) CCC (P) CCC (P) CTG (L) TTG (L) CCC (P) CTG (L) CCC (P) CCC (P) CCC (P) :  CTC L 0.238 (L 0.550) CTG L 0.681 (L 0.995) CTG L 0.765 (L 0.999) CCC P 0.899 (P 0.993) CCC P 0.974 (P 1.000) CCC P 0.992 (P 1.000) CCC P 0.999 (P 1.000) CCC P 0.997 (P 1.000) CCC P 0.998 (P 1.000) CCC P 1.000 (P 1.000) CCC P 1.000 (P 1.000)
  79      1   AGC (S) ACC (T) ACC (T) ACC (T) ACT (T) GAT (D) GAT (D) AGC (S) GAC (D) AGC (S) AGT (S) AGC (S) :  AAC N 0.272 (N 0.334) GAC D 0.579 (D 0.951) GAC D 0.590 (D 0.992) AGC S 0.902 (S 0.974) AGC S 0.869 (S 0.980) AGC S 0.959 (S 0.998) AGC S 0.889 (S 1.000) AGC S 0.985 (S 0.995) AGC S 0.995 (S 0.999) AGC S 0.994 (S 0.994) ACC T 1.000 (T 1.000)
  80      1   AAG (K) AAG (K) AAG (K) AAG (K) AAA (K) AAG (K) AAG (K) AAG (K) AAA (K) AAA (K) AAG (K) AAG (K) :  AAG K 0.652 (K 0.991) AAG K 0.645 (K 1.000) AAG K 0.597 (K 1.000) AAG K 0.631 (K 1.000) AAA K 0.831 (K 1.000) AAG K 0.925 (K 1.000) AAG K 0.986 (K 1.000) AAG K 0.958 (K 1.000) AAG K 0.978 (K 1.000) AAG K 0.998 (K 1.000) AAG K 1.000 (K 1.000)
  81      1   TAC (Y) AAC (N) AAC (N) AAC (N) AAT (N) AAC (N) AAT (N) AAC (N) AAT (N) AAT (N) TAC (Y) AAC (N) :  AAC N 0.605 (N 0.989) AAT N 0.541 (N 1.000) AAT N 0.535 (N 1.000) AAC N 0.635 (N 0.998) AAT N 0.808 (N 1.000) AAC N 0.933 (N 0.985) TAC Y 0.995 (Y 0.997) AAC N 0.961 (N 1.000) AAC N 0.974 (N 1.000) AAC N 0.998 (N 1.000) AAC N 1.000 (N 1.000)
  82      1   GAT (D) GAC (D) GAT (D) GAT (D) GAC (D) GAC (D) GAC (D) GAC (D) GAC (D) GAT (D) GAC (D) GAC (D) :  GAC D 0.665 (D 0.988) GAC D 0.785 (D 0.999) GAC D 0.823 (D 1.000) GAC D 0.590 (D 0.999) GAT D 0.592 (D 1.000) GAC D 0.645 (D 1.000) GAT D 0.576 (D 1.000) GAC D 0.785 (D 1.000) GAC D 0.834 (D 1.000) GAC D 0.650 (D 1.000) GAT D 1.000 (D 1.000)
  83      1   GTG (V) GTG (V) GTG (V) GTG (V) TTA (L) CTT (L) CTG (L) ATG (M) CTG (L) TTG (L) GTG (V) GTC (V) :  CTG L 0.354 (L 0.971) CTG L 0.564 (L 1.000) CTG L 0.571 (L 1.000) TTG L 0.570 (L 0.945) TTG L 0.759 (L 1.000) GTG V 0.919 (V 0.994) GTG V 0.982 (V 1.000) GTG V 0.894 (V 1.000) GTG V 0.695 (V 1.000) GTG V 0.961 (V 0.964) GTG V 1.000 (V 1.000)
  84      1   TCG (S) TCC (S) TCC (S) TCC (S) ACT (T) TCC (S) TCG (S) TCC (S) TCC (S) GCC (A) TCA (S) TCC (S) :  TCC S 0.769 (S 0.993) TCC S 0.819 (S 1.000) TCC S 0.930 (S 1.000) TCC S 0.849 (S 0.989) GCC A 0.426 (A 0.501) TCC S 0.848 (S 1.000) TCG S 0.590 (S 1.000) TCC S 0.980 (S 1.000) TCC S 0.998 (S 1.000) TCC S 1.000 (S 1.000) TCC S 1.000 (S 1.000)
  85      1   GTG (V) TTC (F) TTC (F) TTC (F) GTG (V) ATC (I) TTC (F) TTC (F) ATC (I) GTG (V) GTG (V) TTC (F) :  GTC V 0.263 (V 0.470) ATC I 0.633 (I 0.715) ATC I 0.882 (I 0.971) GTC V 0.439 (V 0.876) GTG V 0.721 (V 0.999) GTC V 0.650 (V 0.867) GTG V 0.909 (V 1.000) TTC F 0.985 (F 0.991) TTC F 0.998 (F 1.000) TTC F 1.000 (F 1.000) TTC F 1.000 (F 1.000)
  86      1   ATG (M) ACC (T) ACC (T) ACC (T) ATG (M) ACC (T) ACA (T) ACC (T) ACC (T) ACA (T) ACT (T) ACG (T) :  ACC T 0.360 (T 0.996) ACC T 0.550 (T 1.000) ACC T 0.732 (T 1.000) ACG T 0.485 (T 1.000) ACG T 0.511 (T 0.994) ACG T 0.557 (T 1.000) ACG T 0.754 (T 0.988) ACC T 0.484 (T 1.000) ACG T 0.485 (T 1.000) ACC T 0.995 (T 1.000) ACC T 1.000 (T 1.000)
  87      1   CTG (L) CTC (L) CTC (L) CTC (L) ATC (I) ATC (I) CTA (L) CTC (L) ATC (I) ATC (I) CTA (L) CTC (L) :  ATC I 0.486 (I 0.769) ATC I 0.544 (I 0.794) ATC I 0.785 (I 0.984) ATC I 0.619 (I 0.752) ATC I 0.908 (I 0.996) CTC L 0.836 (L 0.998) CTG L 0.542 (L 1.000) CTC L 0.952 (L 1.000) CTC L 0.986 (L 1.000) CTC L 0.999 (L 1.000) CTC L 1.000 (L 1.000)
  88      1   AGA (R) AAC (N) CAC (H) CAC (H) CAT (H) TCG (S) TCC (S) CAC (H) TCA (S) CAT (H) AAG (K) CGC (R) :  TCA S 0.082 (S 0.234) TCA S 0.464 (S 0.886) TCA S 0.597 (S 0.960) CAC H 0.102 (H 0.195) CAT H 0.735 (H 0.799) AAC N 0.188 (N 0.230) AGA R 0.316 (R 0.464) AAC N 0.274 (N 0.298) CAC H 0.428 (H 0.435) CAC H 0.984 (H 0.985) CAC H 1.000 (H 1.000)
  89      1   AAC (N) AAC (N) AAC (N) AAC (N) GAC (D) GAT (D) GAT (D) AAC (N) GAT (D) GAT (D) AAC (N) AAC (N) :  GAC D 0.578 (D 0.932) GAT D 0.666 (D 0.999) GAT D 0.743 (D 1.000) GAC D 0.656 (D 0.874) GAT D 0.539 (D 0.997) AAC N 0.941 (N 0.991) AAC N 0.986 (N 1.000) AAC N 0.962 (N 1.000) AAC N 0.974 (N 1.000) AAC N 0.998 (N 1.000) AAC N 1.000 (N 1.000)
  90      1   GTG (V) GTG (V) GTG (V) GTG (V) GTC (V) GTG (V) GTT (V) GTG (V) GTG (V) GTT (V) GTG (V) GTG (V) :  GTG V 0.373 (V 0.993) GTG V 0.480 (V 1.000) GTG V 0.615 (V 1.000) GTG V 0.452 (V 1.000) GTT V 0.495 (V 1.000) GTG V 0.886 (V 1.000) GTG V 0.978 (V 1.000) GTG V 0.935 (V 1.000) GTG V 0.964 (V 1.000) GTG V 0.998 (V 1.000) GTG V 1.000 (V 1.000)
  91      1   CAG (Q) CAG (Q) CAG (Q) CAG (Q) CAG (Q) CAG (Q) CAG (Q) CAG (Q) CAG (Q) CAG (Q) CAG (Q) CAG (Q) :  CAG Q 0.825 (Q 0.996) CAG Q 0.916 (Q 1.000) CAG Q 0.938 (Q 1.000) CAG Q 0.914 (Q 1.000) CAG Q 0.960 (Q 1.000) CAG Q 0.982 (Q 1.000) CAG Q 0.996 (Q 1.000) CAG Q 0.990 (Q 1.000) CAG Q 0.993 (Q 1.000) CAG Q 0.999 (Q 1.000) CAG Q 1.000 (Q 1.000)
  92      1   CCG (P) CTG (L) CTG (L) CTG (L) CTA (L) CTG (L) CTT (L) CTG (L) CTG (L) CTG (L) CTA (L) CTG (L) :  CTG L 0.398 (L 0.997) CTG L 0.530 (L 1.000) CTG L 0.682 (L 1.000) CTG L 0.625 (L 1.000) CTG L 0.657 (L 1.000) CTG L 0.892 (L 1.000) CTG L 0.858 (L 0.980) CTG L 0.954 (L 1.000) CTG L 0.979 (L 1.000) CTG L 0.999 (L 1.000) CTG L 1.000 (L 1.000)
  93      1   GAG (E) GAG (E) GAG (E) GAG (E) CAA (Q) ACA (T) GAG (E) GAG (E) GAA (E) GAA (E) GAA (E) GAG (E) :  GAG E 0.624 (E 0.984) GAG E 0.536 (E 0.988) GAA E 0.542 (E 0.972) GAG E 0.601 (E 0.998) GAA E 0.772 (E 0.988) GAG E 0.813 (E 1.000) GAG E 0.752 (E 1.000) GAG E 0.907 (E 1.000) GAG E 0.963 (E 1.000) GAG E 0.998 (E 1.000) GAG E 1.000 (E 1.000)
  94      1   GAT (D) GAC (D) GAC (D) GAT (D) GAC (D) GAC (D) GAT (D) GAT (D) GAT (D) GAT (D) GAC (D) GAC (D) :  GAC D 0.603 (D 0.989) GAT D 0.516 (D 1.000) GAT D 0.511 (D 1.000) GAC D 0.550 (D 0.999) GAT D 0.603 (D 1.000) GAC D 0.562 (D 1.000) GAT D 0.616 (D 1.000) GAC D 0.671 (D 1.000) GAC D 0.632 (D 1.000) GAT D 0.991 (D 1.000) GAT D 1.000 (D 1.000)
  95      1   GAG (E) CAG (Q) GCA (A) GCA (A) ATA (I) GAG (E) GAA (E) GCA (A) GAG (E) GAA (E) GAA (E) GAG (E) :  GAG E 0.652 (E 0.986) GAG E 0.677 (E 0.997) GAG E 0.772 (E 0.998) GAG E 0.584 (E 0.994) GAA E 0.770 (E 0.970) GAG E 0.766 (E 0.998) GAG E 0.726 (E 1.000) GAG E 0.838 (E 0.993) GAG E 0.751 (E 0.990) GCA A 0.995 (A 1.000) GCA A 1.000 (A 1.000)
  96      1   GGG (G) GGC (G) GGG (G) GGG (G) GGA (G) GGC (G) GGA (G) GGG (G) GGA (G) GGA (G) GGC (G) GGC (G) :  GGA G 0.455 (G 0.998) GGA G 0.717 (G 1.000) GGA G 0.707 (G 1.000) GGA G 0.454 (G 1.000) GGA G 0.927 (G 1.000) GGC G 0.613 (G 1.000) GGC G 0.519 (G 1.000) GGC G 0.757 (G 1.000) GGC G 0.733 (G 1.000) GGG G 0.995 (G 1.000) GGG G 1.000 (G 1.000)
  97      1   ATT (I) ACC (T) CTG (L) CTG (L) GAT (D) ATC (I) ATT (I) CTG (L) ATC (I) GAG (E) ATT (I) ACC (T) :  ATC I 0.222 (I 0.380) ATC I 0.330 (I 0.583) ATC I 0.420 (I 0.627) ATC I 0.242 (I 0.371) GAG E 0.247 (D 0.382) ATC I 0.375 (I 0.654) ATT I 0.946 (I 0.980) ACC T 0.381 (T 0.474) ACC T 0.362 (T 0.454) CTG L 0.981 (L 0.991) CTG L 1.000 (L 1.000)
  98      1   TAC (Y) TAC (Y) TAC (Y) TAC (Y) TAT (Y) TAC (Y) TAC (Y) TAC (Y) TAT (Y) TAC (Y) TAC (Y) TAC (Y) :  TAC Y 0.742 (Y 0.997) TAC Y 0.710 (Y 1.000) TAC Y 0.655 (Y 1.000) TAC Y 0.854 (Y 1.000) TAC Y 0.777 (Y 1.000) TAC Y 0.984 (Y 1.000) TAC Y 0.998 (Y 1.000) TAC Y 0.993 (Y 1.000) TAC Y 0.996 (Y 1.000) TAC Y 1.000 (Y 1.000) TAC Y 1.000 (Y 1.000)
  99      1   AAC (N) AAC (N) AAC (N) AAC (N) TAC (Y) AAC (N) AAC (N) AAC (N) AAC (N) CAT (H) AAC (N) CAC (H) :  AAC N 0.685 (N 0.956) AAC N 0.810 (N 0.999) AAC N 0.846 (N 1.000) AAC N 0.734 (N 0.938) CAC H 0.394 (H 0.646) AAC N 0.936 (N 0.998) AAC N 0.984 (N 1.000) AAC N 0.959 (N 0.999) AAC N 0.962 (N 0.980) AAC N 0.998 (N 1.000) AAC N 1.000 (N 1.000)
 100      1   TGC (C) TGC (C) TGC (C) TGC (C) TGC (C) TGC (C) TGT (C) TGC (C) TGC (C) TGT (C) TGC (C) TGC (C) :  TGC C 0.803 (C 0.999) TGC C 0.800 (C 1.000) TGC C 0.923 (C 1.000) TGC C 0.834 (C 1.000) TGC C 0.616 (C 1.000) TGC C 0.994 (C 1.000) TGC C 1.000 (C 1.000) TGC C 0.999 (C 1.000) TGC C 1.000 (C 1.000) TGC C 1.000 (C 1.000) TGC C 1.000 (C 1.000)
 101      1   TAC (Y) TAC (Y) TAC (Y) TAC (Y) TAT (Y) TAT (Y) TAT (Y) TAC (Y) TAT (Y) TAT (Y) TAC (Y) TAC (Y) :  TAT Y 0.666 (Y 0.998) TAT Y 0.945 (Y 1.000) TAT Y 0.971 (Y 1.000) TAT Y 0.550 (Y 1.000) TAT Y 0.941 (Y 1.000) TAC Y 0.951 (Y 1.000) TAC Y 0.996 (Y 1.000) TAC Y 0.984 (Y 1.000) TAC Y 0.995 (Y 1.000) TAC Y 1.000 (Y 1.000) TAC Y 1.000 (Y 1.000)
 102      1   ATC (I) GTC (V) GTG (V) GTG (V) GTT (V) GTG (V) GTA (V) GTG (V) GTG (V) GTG (V) ATT (I) GTG (V) :  GTG V 0.359 (V 0.993) GTG V 0.519 (V 1.000) GTG V 0.640 (V 1.000) GTC V 0.421 (V 0.998) GTG V 0.518 (V 1.000) GTC V 0.703 (V 0.982) ATC I 0.806 (I 0.994) GTC V 0.657 (V 0.999) GTG V 0.819 (V 1.000) GTG V 0.996 (V 1.000) GTG V 1.000 (V 1.000)
 103      1   ATG (M) CTC (L) ATG (M) ATG (M) CTG (L) CGC (R) AAA (K) ATG (M) CGC (R) CTG (L) ACC (T) ATG (M) :  CTC L 0.127 (R 0.320) CGC R 0.434 (R 0.672) CGC R 0.713 (R 0.839) CTG L 0.382 (L 0.585) CTG L 0.761 (L 0.908) ATG M 0.549 (M 0.549) ATG M 0.789 (M 0.789) ATG M 0.545 (M 0.545) ATG M 0.893 (M 0.893) ATG M 0.996 (M 0.996) ATG M 1.000 (M 1.000)
 104      1   AAC (N) AAC (N) AAC (N) AAC (N) AAT (N) AAC (N) AAT (N) AAC (N) AAT (N) AAC (N) AAC (N) AAC (N) :  AAC N 0.629 (N 0.989) AAT N 0.536 (N 1.000) AAT N 0.531 (N 1.000) AAC N 0.756 (N 0.999) AAC N 0.724 (N 1.000) AAC N 0.930 (N 1.000) AAC N 0.984 (N 1.000) AAC N 0.955 (N 1.000) AAC N 0.973 (N 1.000) AAC N 0.998 (N 1.000) AAC N 1.000 (N 1.000)
 105      1   CCC (P) CCC (P) CCG (P) CCG (P) CCA (P) CCT (P) CCA (P) CCG (P) CCT (P) CCT (P) CCT (P) CCC (P) :  CCT P 0.507 (P 0.999) CCT P 0.728 (P 1.000) CCT P 0.897 (P 1.000) CCT P 0.450 (P 1.000) CCT P 0.668 (P 1.000) CCC P 0.809 (P 1.000) CCC P 0.784 (P 1.000) CCC P 0.915 (P 1.000) CCC P 0.888 (P 1.000) CCG P 0.995 (P 1.000) CCG P 1.000 (P 1.000)
 106      1   CCT (P) CCG (P) CCT (P) CCT (P) CCA (P) CCA (P) CCT (P) CCT (P) CCC (P) CCA (P) CCA (P) CCC (P) :  CCA P 0.351 (P 0.999) CCA P 0.313 (P 1.000) CCC P 0.359 (P 1.000) CCA P 0.530 (P 1.000) CCA P 0.958 (P 1.000) CCT P 0.455 (P 1.000) CCT P 0.565 (P 1.000) CCT P 0.437 (P 1.000) CCT P 0.540 (P 1.000) CCT P 0.998 (P 1.000) CCT P 1.000 (P 1.000)
 107      1   GAC (D) GAC (D) GAC (D) GAC (D) GAC (D) GAC (D) GAC (D) GAC (D) GAT (D) GAC (D) GAC (D) GAC (D) :  GAC D 0.669 (D 0.988) GAC D 0.639 (D 1.000) GAC D 0.594 (D 1.000) GAC D 0.785 (D 0.999) GAC D 0.878 (D 1.000) GAC D 0.924 (D 1.000) GAC D 0.980 (D 1.000) GAC D 0.946 (D 1.000) GAC D 0.966 (D 1.000) GAC D 0.997 (D 1.000) GAC D 1.000 (D 1.000)
 108      1   CGC (R) CGG (R) CGG (R) CGG (R) CGA (R) CGT (R) AGA (R) CGA (R) CGT (R) CGT (R) CGC (R) CGG (R) :  CGT R 0.495 (R 0.999) CGT R 0.656 (R 1.000) CGT R 0.901 (R 1.000) CGT R 0.432 (R 1.000) CGT R 0.640 (R 1.000) CGG R 0.421 (R 1.000) CGC R 0.981 (R 1.000) CGG R 0.884 (R 1.000) CGG R 0.950 (R 1.000) CGG R 0.830 (R 1.000) CGG R 1.000 (R 1.000)
 109      1   CAC (H) CAG (Q) CAC (H) CAC (H) GAT (D) ATT (I) ATC (I) CAA (Q) ATT (I) CAC (H) CAC (H) CAC (H) :  AAC N 0.242 (N 0.308) ATC I 0.496 (I 0.986) ATT I 0.669 (I 0.996) CAC H 0.847 (H 0.946) CAC H 0.830 (H 0.947) CAC H 0.953 (H 0.995) CAC H 0.992 (H 0.999) CAC H 0.939 (H 0.985) CAC H 0.973 (H 0.991) CAC H 0.960 (H 0.973) CAC H 1.000 (H 1.000)
 110      1   CGT (R) CGG (R) AAG (K) AAG (K) AGG (R) CAG (Q) AGT (S) AAG (K) CAG (Q) AAG (K) CGC (R) AAG (K) :  CGG R 0.379 (R 0.596) CAG Q 0.539 (Q 0.585) CAG Q 0.886 (Q 0.932) CGG R 0.602 (R 0.917) AGG R 0.846 (R 0.887) CGG R 0.781 (R 0.986) CGT R 0.573 (R 0.999) CGG R 0.780 (R 0.983) AAG K 0.927 (K 0.933) AAG K 0.997 (K 0.998) AAG K 1.000 (K 1.000)
 111      1   GGC (G) GGC (G) GGC (G) GGC (G) GGC (G) GGC (G) GGA (G) GGC (G) GGG (G) GGC (G) GGC (G) GGC (G) :  GGC G 0.471 (G 0.996) GGG G 0.337 (G 1.000) GGG G 0.396 (G 1.000) GGC G 0.838 (G 1.000) GGC G 0.943 (G 1.000) GGC G 0.980 (G 1.000) GGC G 0.997 (G 1.000) GGC G 0.991 (G 1.000) GGC G 0.994 (G 1.000) GGC G 1.000 (G 1.000) GGC G 1.000 (G 1.000)
 112      1   CAT (H) CAC (H) CAC (H) CAC (H) ACT (T) CAT (H) CAT (H) CAC (H) CAT (H) ACT (T) CAC (H) CAC (H) :  CAT H 0.497 (H 0.966) CAT H 0.861 (H 1.000) CAT H 0.912 (H 1.000) CAC H 0.587 (H 0.934) ACT T 0.833 (T 0.991) CAC H 0.741 (H 1.000) CAC H 0.516 (H 1.000) CAC H 0.903 (H 1.000) CAC H 0.975 (H 1.000) CAC H 0.999 (H 1.000) CAC H 1.000 (H 1.000)
 113      1   GGC (G) GCC (A) TTC (F) TTC (F) GGA (G) GGC (G) GGT (G) GGC (G) GGT (G) GGG (G) GGC (G) GGC (G) :  GGC G 0.383 (G 0.997) GGT G 0.714 (G 0.999) GGT G 0.699 (G 1.000) GGC G 0.533 (G 1.000) GGG G 0.585 (G 1.000) GGC G 0.961 (G 1.000) GGC G 0.995 (G 1.000) GGC G 0.985 (G 0.997) GGC G 0.994 (G 1.000) GGC G 0.997 (G 0.997) TTC F 1.000 (F 1.000)
 114      1   AAG (K) AGC (S) CAG (Q) CAG (Q) AAA (K) ACC (T) CGA (R) CAG (Q) ATC (I) AAA (K) AAG (K) AAG (K) :  AAG K 0.150 (K 0.237) ACC T 0.118 (T 0.237) ACC T 0.230 (T 0.328) AAG K 0.360 (K 0.616) AAA K 0.742 (K 0.866) AAG K 0.622 (K 0.723) AAG K 0.913 (K 0.938) AAG K 0.596 (K 0.670) AAG K 0.758 (K 0.784) CAG Q 0.991 (Q 0.991) CAG Q 1.000 (Q 1.000)
 115      1   ATC (I) ATC (I) ATC (I) ATC (I) ATC (I) ATC (I) ATT (I) ATC (I) ATC (I) ATT (I) ATT (I) ATC (I) :  ATC I 0.583 (I 0.993) ATC I 0.640 (I 1.000) ATC I 0.754 (I 1.000) ATC I 0.619 (I 1.000) ATT I 0.576 (I 1.000) ATC I 0.836 (I 1.000) ATC I 0.774 (I 1.000) ATC I 0.926 (I 1.000) ATC I 0.972 (I 1.000) ATC I 0.998 (I 1.000) ATC I 1.000 (I 1.000)
 116      1   CAT (H) AGC (S) AGC (S) AGC (S) CAT (H) CAG (Q) CAG (Q) AGC (S) CAG (Q) CGC (R) TAC (Y) CAG (Q) :  CAG Q 0.099 (Q 0.155) CAG Q 0.415 (Q 0.532) CAG Q 0.531 (Q 0.643) CAC H 0.161 (H 0.253) CGC R 0.363 (R 0.490) CAC H 0.254 (H 0.366) CAC H 0.409 (H 0.741) AAC N 0.188 (N 0.216) CAC H 0.207 (H 0.224) AGC S 0.985 (S 0.985) AGC S 1.000 (S 1.000)
 117      1   CTG (L) CTG (L) CTC (L) CTC (L) CTG (L) TTT (F) CTC (L) CTC (L) CTG (L) TTA (L) CTG (L) CTC (L) :  CTG L 0.303 (L 0.994) CTC L 0.321 (L 0.995) CTT L 0.263 (L 0.989) CTG L 0.430 (L 1.000) TTG L 0.322 (L 1.000) CTG L 0.803 (L 1.000) CTG L 0.980 (L 1.000) CTG L 0.759 (L 1.000) CTC L 0.889 (L 1.000) CTC L 0.999 (L 1.000) CTC L 1.000 (L 1.000)
 118      1   CAG (Q) AAG (K) CAG (Q) CAG (Q) GAA (E) GCC (A) AAT (N) CAA (Q) CAT (H) GAG (E) CAG (Q) AGA (R) :  GAG E 0.063 (D 0.098) CAT H 0.092 (H 0.166) CAT H 0.116 (H 0.216) GAG E 0.139 (E 0.197) GAG E 0.356 (E 0.549) CAG Q 0.366 (Q 0.447) CAG Q 0.933 (Q 0.950) AAG K 0.335 (K 0.484) AAA K 0.328 (K 0.457) CAA Q 0.643 (Q 0.988) CAG Q 1.000 (Q 1.000)
 119      1   GTC (V) GTG (V) GTT (V) GTT (V) GTC (V) GTC (V) GTT (V) GTT (V) GTA (V) GTC (V) GTC (V) GTC (V) :  GTC V 0.382 (V 0.993) GTC V 0.358 (V 1.000) GTC V 0.375 (V 1.000) GTC V 0.540 (V 1.000) GTC V 0.779 (V 1.000) GTC V 0.653 (V 1.000) GTC V 0.954 (V 1.000) GTC V 0.537 (V 1.000) GTC V 0.604 (V 1.000) GTT V 0.992 (V 1.000) GTT V 1.000 (V 1.000)
 120      1   CTC (L) CTC (L) CTC (L) CTC (L) CGA (R) CTG (L) GTC (V) CTC (L) GTC (V) CTT (L) CTT (L) ATC (I) :  CTC L 0.359 (L 0.713) CTC L 0.287 (V 0.518) CTC L 0.278 (V 0.519) CTC L 0.582 (L 0.991) CTT L 0.513 (L 0.990) CTC L 0.868 (L 0.998) CTC L 0.811 (L 1.000) CTC L 0.952 (L 0.998) CTC L 0.974 (L 0.985) CTC L 0.999 (L 1.000) CTC L 1.000 (L 1.000)
 121      1   ATG (M) ACT (T) ACC (T) ACC (T) ACA (T) ACT (T) ACC (T) ACA (T) CCT (P) ACA (T) CTA (L) ACC (T) :  ACC T 0.302 (T 0.992) ACT T 0.588 (T 0.996) ACT T 0.761 (T 0.992) ACG T 0.355 (T 0.998) ACA T 0.900 (T 1.000) ACG T 0.570 (T 0.992) ATG M 0.931 (M 0.931) ACC T 0.336 (T 0.999) ACC T 0.747 (T 1.000) ACC T 0.703 (T 1.000) ACC T 1.000 (T 1.000)
 122      1   GAA (E) GAA (E) GAA (E) GAA (E) GAG (E) GAA (E) AAA (K) GAA (E) GAG (E) GAA (E) GAA (E) GAA (E) :  GAG E 0.575 (E 0.979) GAG E 0.544 (E 0.974) GAG E 0.554 (E 0.997) GAA E 0.661 (E 0.999) GAA E 0.670 (E 1.000) GAA E 0.945 (E 1.000) GAA E 0.990 (E 1.000) GAA E 0.972 (E 1.000) GAA E 0.983 (E 1.000) GAA E 0.999 (E 1.000) GAA E 1.000 (E 1.000)
 123      1   GAG (E) GAA (E) GAG (E) GAG (E) GTC (V) TTA (L) CTT (L) GAA (E) TTG (L) GTT (V) GTA (V) GAG (E) :  GTG V 0.228 (L 0.531) TTG L 0.416 (L 0.990) TTG L 0.550 (L 0.999) GTG V 0.575 (V 0.950) GTT V 0.464 (V 0.999) GAG E 0.559 (E 0.852) GAG E 0.615 (E 0.850) GAG E 0.545 (E 0.998) GAG E 0.704 (E 1.000) GAG E 0.540 (E 1.000) GAG E 1.000 (E 1.000)
 124      1   CCC (P) CCC (P) CCC (P) CCC (P) CCT (P) CCT (P) CCT (P) CCC (P) CCT (P) CCT (P) CCC (P) CCC (P) :  CCT P 0.647 (P 0.999) CCT P 0.956 (P 1.000) CCT P 0.979 (P 1.000) CCT P 0.556 (P 1.000) CCT P 0.951 (P 1.000) CCC P 0.959 (P 1.000) CCC P 0.997 (P 1.000) CCC P 0.989 (P 1.000) CCC P 0.997 (P 1.000) CCC P 1.000 (P 1.000) CCC P 1.000 (P 1.000)
 125      1   CCT (P) CCA (P) CCA (P) CCA (P) CCT (P) CCA (P) CCT (P) CCA (P) CCG (P) CCA (P) CCA (P) CCG (P) :  CCA P 0.574 (P 0.999) CCA P 0.498 (P 1.000) CCA P 0.534 (P 1.000) CCA P 0.876 (P 1.000) CCA P 0.859 (P 1.000) CCA P 0.960 (P 1.000) CCA P 0.881 (P 1.000) CCA P 0.981 (P 1.000) CCA P 0.908 (P 1.000) CCA P 1.000 (P 1.000) CCA P 1.000 (P 1.000)
 126      1   GAG (E) AAG (K) GAG (E) GAG (E) GAA (E) CCA (P) CCA (P) GAG (E) CCA (P) GAA (E) GAG (E) GAG (E) :  CAG Q 0.164 (P 0.307) CCA P 0.926 (P 0.998) CCA P 0.972 (P 1.000) GAG E 0.680 (E 0.981) GAA E 0.797 (E 1.000) GAG E 0.931 (E 0.998) GAG E 0.984 (E 1.000) GAG E 0.954 (E 0.987) GAG E 0.976 (E 1.000) GAG E 0.998 (E 1.000) GAG E 1.000 (E 1.000)
 127      1   CGG (R) CGC (R) CGG (R) CGG (R) AGA (R) AGG (R) AGG (R) CGG (R) CGG (R) AGG (R) CGG (R) CGC (R) :  AGG R 0.637 (R 0.996) AGG R 0.789 (R 1.000) AGG R 0.768 (R 1.000) AGG R 0.560 (R 1.000) AGG R 0.813 (R 1.000) CGG R 0.885 (R 1.000) CGG R 0.996 (R 1.000) CGG R 0.526 (R 1.000) CGG R 0.498 (R 1.000) CGG R 0.998 (R 1.000) CGG R 1.000 (R 1.000)
 128      1   GAC (D) GAT (D) GAC (D) GAC (D) GAT (D) GAC (D) GAT (D) GAC (D) GAC (D) GAC (D) GAC (D) GAC (D) :  GAC D 0.660 (D 0.988) GAC D 0.670 (D 1.000) GAC D 0.758 (D 1.000) GAC D 0.691 (D 0.999) GAC D 0.709 (D 1.000) GAC D 0.750 (D 1.000) GAC D 0.961 (D 1.000) GAC D 0.664 (D 1.000) GAC D 0.901 (D 1.000) GAC D 0.996 (D 1.000) GAC D 1.000 (D 1.000)
 129      1   TCC (S) TCG (S) TCC (S) TCC (S) TCT (S) TCG (S) TCA (S) TCC (S) TCC (S) TCC (S) TCC (S) TCC (S) :  TCC S 0.582 (S 0.999) TCC S 0.421 (S 1.000) TCC S 0.452 (S 1.000) TCC S 0.865 (S 1.000) TCC S 0.825 (S 1.000) TCC S 0.965 (S 1.000) TCC S 0.999 (S 1.000) TCC S 0.941 (S 1.000) TCC S 0.995 (S 1.000) TCC S 1.000 (S 1.000) TCC S 1.000 (S 1.000)
 130      1   ACG (T) ACG (T) ACT (T) ACT (T) ACA (T) ACC (T) ACT (T) ACA (T) ACT (T) ACA (T) ACG (T) ACG (T) :  ACG T 0.297 (T 0.997) ACT T 0.611 (T 1.000) ACT T 0.614 (T 1.000) ACG T 0.494 (T 1.000) ACA T 0.901 (T 1.000) ACG T 0.913 (T 1.000) ACG T 0.992 (T 1.000) ACG T 0.931 (T 1.000) ACG T 0.856 (T 1.000) ACA T 0.584 (T 1.000) ACT T 1.000 (T 1.000)
 131      1   GTG (V) GTG (V) GTG (V) GTG (V) GTG (V) ATT (I) ATT (I) GTG (V) ATC (I) GTT (V) GTG (V) GTG (V) :  ATC I 0.286 (V 0.486) ATT I 0.479 (I 0.994) ATT I 0.482 (I 0.999) GTG V 0.395 (V 0.992) GTT V 0.445 (V 1.000) GTG V 0.879 (V 1.000) GTG V 0.978 (V 1.000) GTG V 0.933 (V 1.000) GTG V 0.964 (V 1.000) GTG V 0.998 (V 1.000) GTG V 1.000 (V 1.000)
 132      1   GCC (A) GCC (A) GCC (A) GCC (A) GCA (A) GCT (A) GCT (A) GCT (A) GCC (A) GCA (A) GCG (A) GCG (A) :  GCC A 0.368 (A 0.996) GCT A 0.556 (A 1.000) GCT A 0.551 (A 1.000) GCC A 0.378 (A 1.000) GCA A 0.876 (A 1.000) GCC A 0.675 (A 1.000) GCC A 0.725 (A 1.000) GCC A 0.709 (A 1.000) GCC A 0.487 (A 1.000) GCC A 0.551 (A 1.000) GCC A 1.000 (A 1.000)
 133      1   GTG (V) GTC (V) GTG (V) GTG (V) GTT (V) GTG (V) GTC (V) GTG (V) GTG (V) GTT (V) GTC (V) GTG (V) :  GTG V 0.349 (V 0.993) GTG V 0.479 (V 1.000) GTG V 0.615 (V 1.000) GTC V 0.325 (V 1.000) GTT V 0.727 (V 1.000) GTG V 0.515 (V 1.000) GTG V 0.627 (V 1.000) GTG V 0.518 (V 1.000) GTG V 0.880 (V 1.000) GTG V 0.997 (V 1.000) GTG V 1.000 (V 1.000)
 134      1   ATT (I) ATC (I) ATT (I) ATT (I) TTA (L) GCC (A) GCA (A) ATT (I) GCG (A) TTG (L) ATC (I) ATT (I) :  GTC V 0.142 (V 0.367) GCG A 0.397 (A 0.991) GCG A 0.437 (A 0.999) ATC I 0.156 (V 0.374) TTG L 0.585 (L 0.993) ATT I 0.574 (I 0.997) ATT I 0.684 (I 1.000) ATT I 0.594 (I 1.000) ATT I 0.931 (I 1.000) ATT I 0.999 (I 1.000) ATT I 1.000 (I 1.000)
 135      1   GTG (V) GTG (V) GTG (V) GTG (V) GTT (V) ATC (I) ATT (I) GTG (V) ATC (I) GTC (V) GTG (V) GTG (V) :  ATC I 0.313 (V 0.492) ATC I 0.689 (I 0.993) ATC I 0.785 (I 0.999) GTC V 0.384 (V 0.991) GTC V 0.600 (V 1.000) GTG V 0.874 (V 1.000) GTG V 0.977 (V 1.000) GTG V 0.931 (V 1.000) GTG V 0.963 (V 1.000) GTG V 0.998 (V 1.000) GTG V 1.000 (V 1.000)
 136      1   GGT (G) GGT (G) GGT (G) GGT (G) GGT (G) GGC (G) GGG (G) GGG (G) GGA (G) GGA (G) GGT (G) GGG (G) :  GGC G 0.267 (G 0.997) GGA G 0.326 (G 1.000) GGA G 0.393 (G 1.000) GGT G 0.575 (G 1.000) GGT G 0.421 (G 1.000) GGT G 0.927 (G 1.000) GGT G 0.997 (G 1.000) GGT G 0.915 (G 1.000) GGT G 0.513 (G 1.000) GGT G 0.532 (G 1.000) GGT G 1.000 (G 1.000)
 137      1   GCC (A) GCC (A) GCC (A) GCC (A) GCG (A) GCA (A) GCA (A) GCC (A) GCT (A) GCA (A) GCC (A) GCC (A) :  GCC A 0.294 (A 0.997) GCA A 0.551 (A 1.000) GCA A 0.543 (A 1.000) GCC A 0.451 (A 1.000) GCA A 0.569 (A 1.000) GCC A 0.939 (A 1.000) GCC A 0.992 (A 1.000) GCC A 0.975 (A 1.000) GCC A 0.988 (A 1.000) GCC A 0.999 (A 1.000) GCC A 1.000 (A 1.000)
 138      1   TCC (S) TCC (S) ACT (T) ACT (T) TCT (S) TCT (S) TCC (S) ACT (T) TCC (S) TCG (S) TCA (S) ACG (T) :  TCC S 0.662 (S 0.999) TCC S 0.768 (S 1.000) TCC S 0.735 (S 1.000) TCC S 0.640 (S 1.000) TCG S 0.430 (S 1.000) TCC S 0.874 (S 1.000) TCC S 0.891 (S 1.000) TCC S 0.883 (S 0.997) ACC T 0.454 (T 0.996) ACT T 0.996 (T 1.000) ACT T 1.000 (T 1.000)
 139      1   GTC (V) GTG (V) GTG (V) GTG (V) GTG (V) GTG (V) GTA (V) GTG (V) ATT (I) GTC (V) GTG (V) GTG (V) :  GTG V 0.333 (V 0.991) GTC V 0.301 (V 0.996) GTC V 0.316 (V 0.988) GTG V 0.425 (V 1.000) GTC V 0.526 (V 1.000) GTG V 0.682 (V 1.000) GTG V 0.500 (V 1.000) GTG V 0.860 (V 1.000) GTG V 0.949 (V 1.000) GTG V 0.997 (V 1.000) GTG V 1.000 (V 1.000)
 140      1   GGG (G) GGC (G) GGA (G) GGA (G) GGA (G) GGG (G) GGT (G) GGG (G) GGA (G) GGC (G) GGG (G) GGG (G) :  GGG G 0.395 (G 0.997) GGG G 0.356 (G 1.000) GGG G 0.402 (G 1.000) GGG G 0.492 (G 1.000) GGC G 0.491 (G 1.000) GGG G 0.811 (G 1.000) GGG G 0.988 (G 1.000) GGG G 0.772 (G 1.000) GGG G 0.908 (G 1.000) GGG G 0.790 (G 1.000) GGA G 1.000 (G 1.000)
 141      1   GGC (G) GGC (G) GGC (G) GGC (G) GGA (G) GGC (G) GGA (G) GGC (G) GGC (G) GGT (G) GGT (G) GGC (G) :  GGC G 0.506 (G 0.996) GGC G 0.628 (G 1.000) GGC G 0.786 (G 1.000) GGC G 0.544 (G 1.000) GGT G 0.579 (G 1.000) GGC G 0.867 (G 1.000) GGC G 0.816 (G 1.000) GGC G 0.957 (G 1.000) GGC G 0.989 (G 1.000) GGC G 1.000 (G 1.000) GGC G 1.000 (G 1.000)
 142      1   TTC (F) TTC (F) TTC (F) TTC (F) TTC (F) ATC (I) GCA (A) TTC (F) ATG (M) TTT (F) TTC (F) TTC (F) :  TTC F 0.380 (F 0.459) ATC I 0.471 (I 0.699) ATC I 0.556 (I 0.789) TTC F 0.826 (F 0.996) TTC F 0.534 (F 1.000) TTC F 0.987 (F 1.000) TTC F 0.999 (F 1.000) TTC F 0.996 (F 1.000) TTC F 0.998 (F 1.000) TTC F 1.000 (F 1.000) TTC F 1.000 (F 1.000)
 143      1   CTG (L) CTG (L) CTG (L) CTG (L) CTG (L) CTT (L) TTA (L) CTG (L) CTC (L) CTG (L) CTG (L) CTG (L) :  CTG L 0.332 (L 0.997) CTA L 0.247 (L 1.000) CTC L 0.363 (L 1.000) CTG L 0.690 (L 1.000) CTG L 0.858 (L 1.000) CTG L 0.945 (L 1.000) CTG L 0.990 (L 1.000) CTG L 0.971 (L 1.000) CTG L 0.982 (L 1.000) CTG L 0.999 (L 1.000) CTG L 1.000 (L 1.000)
 144      1   GCT (A) GCC (A) GCT (A) GCT (A) GCC (A) GCT (A) GCT (A) GCT (A) GCG (A) GCT (A) GCT (A) GCC (A) :  GCT A 0.423 (A 0.997) GCT A 0.589 (A 1.000) GCT A 0.572 (A 1.000) GCT A 0.626 (A 1.000) GCT A 0.695 (A 1.000) GCT A 0.716 (A 1.000) GCT A 0.985 (A 1.000) GCT A 0.526 (A 1.000) GCT A 0.510 (A 1.000) GCT A 0.997 (A 1.000) GCT A 1.000 (A 1.000)
 145      1   GTG (V) GTG (V) GTG (V) GTG (V) ATT (I) CTG (L) CTT (L) GTG (V) CTG (L) GTG (V) GTG (V) GTG (V) :  GTG V 0.204 (L 0.530) CTG L 0.541 (L 0.996) CTG L 0.690 (L 1.000) GTG V 0.580 (V 0.977) GTG V 0.477 (V 0.978) GTG V 0.904 (V 1.000) GTG V 0.980 (V 1.000) GTG V 0.942 (V 1.000) GTG V 0.966 (V 1.000) GTG V 0.998 (V 1.000) GTG V 1.000 (V 1.000)
 146      1   GTC (V) GTC (V) GTG (V) GTG (V) GTG (V) CTC (L) CTG (L) GTG (V) GTC (V) GTC (V) GTC (V) GTC (V) :  GTC V 0.289 (V 0.652) CTC L 0.411 (L 0.633) CTC L 0.496 (L 0.632) GTC V 0.578 (V 0.993) GTC V 0.602 (V 1.000) GTC V 0.849 (V 1.000) GTC V 0.972 (V 1.000) GTC V 0.863 (V 1.000) GTC V 0.762 (V 1.000) GTG V 0.988 (V 1.000) GTG V 1.000 (V 1.000)
 147      1   ATC (I) ATC (I) ATC (I) ATC (I) ATA (I) ATT (I) ATC (I) ATC (I) ATC (I) ATT (I) ATC (I) ATC (I) :  ATC I 0.573 (I 0.993) ATC I 0.623 (I 1.000) ATC I 0.594 (I 1.000) ATC I 0.607 (I 1.000) ATT I 0.551 (I 1.000) ATC I 0.929 (I 1.000) ATC I 0.987 (I 1.000) ATC I 0.962 (I 1.000) ATC I 0.980 (I 1.000) ATC I 0.999 (I 1.000) ATC I 1.000 (I 1.000)
 148      1   TTG (L) CTG (L) CTG (L) CTG (L) CTT (L) CTG (L) CTG (L) CTG (L) CTG (L) CTT (L) TTG (L) CTG (L) :  CTG L 0.405 (L 0.997) CTG L 0.703 (L 1.000) CTG L 0.779 (L 1.000) CTG L 0.457 (L 1.000) CTT L 0.864 (L 1.000) CTG L 0.707 (L 1.000) TTG L 0.964 (L 1.000) CTG L 0.885 (L 1.000) CTG L 0.965 (L 1.000) CTG L 0.999 (L 1.000) CTG L 1.000 (L 1.000)
 149      1   GTG (V) GTG (V) GCC (A) GCC (A) ATC (I) TCC (S) TCT (S) GCC (A) TCC (S) TGC (C) GTG (V) GCG (A) :  TCC S 0.340 (S 0.440) TCC S 0.753 (S 0.967) TCC S 0.867 (S 0.983) TTC F 0.575 (F 0.608) TTC F 0.648 (F 0.655) GTG V 0.596 (V 0.858) GTG V 0.941 (V 0.977) GTG V 0.661 (V 0.842) GCG A 0.711 (A 0.944) GCC A 0.991 (A 0.999) GCC A 1.000 (A 1.000)
 150      1   CTG (L) CTG (L) TTG (L) TTG (L) CTA (L) ATG (M) ATG (M) TTG (L) ATG (M) CTT (L) CTG (L) CTG (L) :  ATG M 0.489 (M 0.489) ATG M 0.995 (M 0.995) ATG M 1.000 (M 1.000) CTG L 0.643 (L 0.993) CTT L 0.440 (L 1.000) CTG L 0.916 (L 1.000) CTG L 0.987 (L 1.000) CTG L 0.920 (L 1.000) CTG L 0.808 (L 1.000) TTG L 0.994 (L 1.000) TTG L 1.000 (L 1.000)
 151      1   ATG (M) ATG (M) GTC (V) GTC (V) GTG (V) GTG (V) GTA (V) GTC (V) GTC (V) GTC (V) ATG (M) GTG (V) :  GTG V 0.381 (V 0.950) GTG V 0.374 (V 0.999) GTG V 0.392 (V 1.000) GTG V 0.594 (V 0.910) GTC V 0.462 (V 0.998) ATG M 0.725 (M 0.725) ATG M 0.999 (M 0.999) ATG M 0.721 (M 0.721) GTG V 0.881 (V 0.989) GTC V 0.985 (V 1.000) GTC V 1.000 (V 1.000)
 152      1   GTG (V) GTG (V) ATT (I) ATT (I) ATT (I) GTG (V) ATA (I) ATT (I) GTG (V) ATC (I) GTG (V) GCC (A) :  GTC V 0.299 (V 0.862) GTG V 0.371 (V 0.883) GTG V 0.542 (V 0.986) GTC V 0.425 (V 0.851) ATC I 0.738 (I 0.980) GTG V 0.593 (V 0.995) GTG V 0.953 (V 0.999) GTG V 0.552 (V 0.996) GTC V 0.685 (V 0.970) ATT I 0.989 (I 0.998) ATT I 1.000 (I 1.000)
 153      1   GTC (V) GTG (V) GTC (V) GTC (V) GTA (V) GTG (V) GTA (V) GTG (V) GTG (V) CTG (L) GTC (V) GTC (V) :  GTG V 0.377 (V 0.992) GTG V 0.522 (V 1.000) GTG V 0.642 (V 1.000) GTG V 0.387 (V 0.998) GTG V 0.656 (V 0.962) GTC V 0.610 (V 1.000) GTC V 0.951 (V 1.000) GTC V 0.535 (V 1.000) GTC V 0.730 (V 1.000) GTC V 0.623 (V 1.000) GTC V 1.000 (V 1.000)
 154      1   AAG (K) AAG (K) AAG (K) AAG (K) AAA (K) AAG (K) AAA (K) AAG (K) AAA (K) AAA (K) AAA (K) AAG (K) :  AAG K 0.587 (K 0.992) AAA K 0.568 (K 1.000) AAA K 0.559 (K 1.000) AAG K 0.569 (K 1.000) AAA K 0.842 (K 1.000) AAG K 0.812 (K 1.000) AAG K 0.753 (K 1.000) AAG K 0.913 (K 1.000) AAG K 0.968 (K 1.000) AAG K 0.998 (K 1.000) AAG K 1.000 (K 1.000)
 155      1   TGT (C) TGC (C) TGT (C) TGT (C) TGT (C) TGC (C) TGT (C) TGT (C) TGC (C) TGT (C) TGT (C) TGC (C) :  TGT C 0.720 (C 0.999) TGT C 0.556 (C 1.000) TGC C 0.788 (C 1.000) TGT C 0.942 (C 1.000) TGT C 0.996 (C 1.000) TGT C 0.927 (C 1.000) TGT C 0.999 (C 1.000) TGT C 0.708 (C 1.000) TGT C 0.689 (C 1.000) TGT C 0.999 (C 1.000) TGT C 1.000 (C 1.000)
 156      1   GTG (V) GTG (V) GTC (V) GTC (V) GTC (V) ATC (I) CTT (L) GTC (V) GTG (V) GTC (V) GTG (V) GTC (V) :  GTC V 0.361 (V 0.947) GTC V 0.422 (V 0.913) GTC V 0.479 (V 0.920) GTC V 0.381 (V 0.999) GTC V 0.750 (V 1.000) GTG V 0.672 (V 1.000) GTG V 0.960 (V 1.000) GTG V 0.619 (V 1.000) GTC V 0.821 (V 1.000) GTC V 0.995 (V 1.000) GTC V 1.000 (V 1.000)
 157      1   AGG (R) CGC (R) CGG (R) CGG (R) AGA (R) CGC (R) CGT (R) CGG (R) CGT (R) CGA (R) AGG (R) CGG (R) :  CGT R 0.368 (R 0.999) CGT R 0.792 (R 1.000) CGT R 0.783 (R 1.000) CGG R 0.437 (R 1.000) CGA R 0.849 (R 1.000) CGG R 0.835 (R 1.000) AGG R 0.968 (R 1.000) CGG R 0.903 (R 1.000) CGG R 0.990 (R 1.000) CGG R 1.000 (R 1.000) CGG R 1.000 (R 1.000)
 158      1   AGA (R) CGG (R) CGC (R) CGC (R) CGA (R) AGA (R) CGA (R) CGC (R) AGG (R) AGA (R) AGG (R) CGG (R) :  AGA R 0.565 (R 0.998) AGA R 0.678 (R 1.000) AGA R 0.743 (R 1.000) AGA R 0.544 (R 1.000) AGA R 0.760 (R 1.000) AGG R 0.456 (R 1.000) AGG R 0.528 (R 1.000) CGG R 0.828 (R 1.000) CGG R 0.902 (R 1.000) CGC R 0.996 (R 1.000) CGC R 1.000 (R 1.000)
 159      1   AAA (K) AAA (K) AAG (K) AAG (K) AAA (K) CAT (H) TAT (Y) AAG (K) CAC (H) AAA (K) AAA (K) AAG (K) :  AAC N 0.219 (N 0.315) CAT H 0.416 (H 0.807) CAC H 0.499 (H 0.985) AAA K 0.664 (K 0.983) AAA K 0.881 (K 1.000) AAA K 0.839 (K 1.000) AAA K 0.985 (K 1.000) AAA K 0.774 (K 1.000) AAG K 0.820 (K 1.000) AAG K 0.996 (K 1.000) AAG K 1.000 (K 1.000)
 160      1   AAA (K) AAG (K) AAG (K) AAG (K) AAA (K) AAG (K) CAG (Q) AAG (K) AAG (K) AAA (K) AAA (K) AAG (K) :  AAG K 0.664 (K 0.983) AAG K 0.851 (K 0.984) AAG K 0.886 (K 0.998) AAA K 0.553 (K 1.000) AAA K 0.862 (K 1.000) AAA K 0.522 (K 1.000) AAA K 0.965 (K 1.000) AAG K 0.780 (K 1.000) AAG K 0.940 (K 1.000) AAG K 0.998 (K 1.000) AAG K 1.000 (K 1.000)
 161      1   GAG (E) CAG (Q) CAG (Q) CAG (Q) CAG (Q) AAC (N) AAA (K) CAG (Q) AAA (K) ATG (M) GAG (E) CAG (Q) :  AAG K 0.521 (K 0.771) AAA K 0.592 (K 0.986) AAA K 0.623 (K 0.979) AAG K 0.472 (K 0.534) AAG K 0.527 (K 0.543) CAG Q 0.623 (Q 0.631) GAG E 0.985 (E 0.993) CAG Q 0.984 (Q 0.992) CAG Q 0.993 (Q 0.999) CAG Q 0.999 (Q 1.000) CAG Q 1.000 (Q 1.000)
 162      1   CAG (Q) CAG (Q) CAG (Q) CAG (Q) CAA (Q) CAG (Q) CAG (Q) CAG (Q) CAG (Q) CAA (Q) CAG (Q) CAG (Q) :  CAG Q 0.741 (Q 0.996) CAG Q 0.901 (Q 1.000) CAG Q 0.930 (Q 1.000) CAG Q 0.646 (Q 1.000) CAA Q 0.892 (Q 1.000) CAG Q 0.956 (Q 1.000) CAG Q 0.994 (Q 1.000) CAG Q 0.981 (Q 1.000) CAG Q 0.992 (Q 1.000) CAG Q 0.999 (Q 1.000) CAG Q 1.000 (Q 1.000)
 163      1   AAG (K) AGG (R) AGG (R) AGG (R) AAT (N) GAG (E) GAA (E) AGG (R) GAG (E) AAC (N) AAG (K) CGG (R) :  GAG E 0.387 (E 0.504) GAG E 0.725 (E 0.990) GAG E 0.804 (E 0.998) AAG K 0.762 (K 0.907) AAC N 0.691 (N 0.973) AAG K 0.913 (K 0.931) AAG K 0.991 (K 0.999) AGG R 0.976 (R 0.982) AGG R 0.905 (R 1.000) AGG R 0.999 (R 1.000) AGG R 1.000 (R 1.000)
 164      1   CTG (L) CTG (L) CTC (L) CTC (L) CTT (L) CTG (L) CTG (L) CTC (L) CTC (L) CTT (L) CTG (L) CTC (L) :  CTC L 0.329 (L 0.997) CTG L 0.440 (L 1.000) CTG L 0.435 (L 1.000) CTT L 0.336 (L 1.000) CTT L 0.885 (L 1.000) CTG L 0.672 (L 1.000) CTG L 0.974 (L 1.000) CTG L 0.630 (L 1.000) CTC L 0.902 (L 1.000) CTC L 0.999 (L 1.000) CTC L 1.000 (L 1.000)
 165      1   AGC (S) AAC (N) AAC (N) AAC (N) AAT (N) ATC (I) ATC (I) AAC (N) ATC (I) AAC (N) AGC (S) AAC (N) :  ATC I 0.371 (I 0.491) ATC I 0.846 (I 0.993) ATC I 0.876 (I 0.999) AAC N 0.775 (N 0.950) AAC N 0.744 (N 0.999) AAC N 0.902 (N 0.936) AGC S 0.995 (S 0.996) AAC N 0.966 (N 0.997) AAC N 0.976 (N 1.000) AAC N 0.998 (N 1.000) AAC N 1.000 (N 1.000)
 166      1   ACA (T) ACG (T) ACG (T) ACG (T) TCT (S) TCA (S) TCA (S) ACG (T) TCT (S) TCA (S) ACG (T) ACC (T) :  TCA S 0.744 (S 0.995) TCA S 0.912 (S 1.000) TCA S 0.894 (S 1.000) TCA S 0.686 (S 0.990) TCA S 0.805 (S 1.000) ACG T 0.506 (T 0.998) ACA T 0.594 (T 1.000) ACG T 0.726 (T 1.000) ACG T 0.689 (T 1.000) ACG T 0.997 (T 1.000) ACG T 1.000 (T 1.000)
 167      1   GAT (D) GAT (D) GAT (D) GAT (D) GAG (E) GAC (D) GAG (E) GAT (D) GAT (D) GAG (E) GAT (D) GAC (D) :  GAC D 0.497 (D 0.805) GAC D 0.488 (D 0.837) GAC D 0.546 (D 0.975) GAT D 0.418 (D 0.788) GAG E 0.875 (E 0.981) GAT D 0.856 (D 0.999) GAT D 0.980 (D 1.000) GAT D 0.860 (D 1.000) GAT D 0.681 (D 1.000) GAT D 0.995 (D 1.000) GAT D 1.000 (D 1.000)
 168      1   GAC (D) GAT (D) GAC (D) GAC (D) GAT (D) GAG (E) GAG (E) GAC (D) GAA (E) GAT (D) GAC (D) GAC (D) :  GAG E 0.353 (E 0.520) GAG E 0.646 (E 0.990) GAG E 0.603 (E 0.999) GAC D 0.560 (D 0.984) GAT D 0.794 (D 1.000) GAC D 0.712 (D 1.000) GAC D 0.957 (D 1.000) GAC D 0.637 (D 1.000) GAC D 0.895 (D 1.000) GAC D 0.996 (D 1.000) GAC D 1.000 (D 1.000)
 169      1   CTG (L) CAG (Q) CAG (Q) CAG (Q) CAG (Q) CAG (Q) --- (-) CAG (Q) CAG (Q) CAG (Q) CTG (L) CAG (Q) :  CAG Q 0.810 (Q 0.995) CAG Q 0.873 (Q 0.998) CAG Q 0.915 (Q 1.000) CAG Q 0.915 (Q 1.000) CAG Q 0.960 (Q 1.000) CAG Q 0.982 (Q 0.994) CTG L 0.992 (L 0.996) CAG Q 0.992 (Q 1.000) CAG Q 0.994 (Q 1.000) CAG Q 0.999 (Q 1.000) CAG Q 1.000 (Q 1.000)
 170      1   AAG (K) AAG (K) AAG (K) AAG (K) AAA (K) AAG (K) AAG (K) AAG (K) AAG (K) AAA (K) AAG (K) AAG (K) :  AAG K 0.701 (K 0.990) AAG K 0.834 (K 1.000) AAG K 0.869 (K 1.000) AAG K 0.643 (K 1.000) AAA K 0.830 (K 1.000) AAG K 0.927 (K 1.000) AAG K 0.986 (K 1.000) AAG K 0.959 (K 1.000) AAG K 0.978 (K 1.000) AAG K 0.998 (K 1.000) AAG K 1.000 (K 1.000)
 171      1   ACC (T) ACG (T) ACC (T) ACC (T) ACA (T) ATG (M) ATG (M) ACC (T) ATG (M) ACC (T) ACT (T) ACG (T) :  ATG M 0.460 (T 0.495) ATG M 0.992 (M 0.992) ATG M 0.999 (M 0.999) ACG T 0.516 (T 0.993) ACC T 0.527 (T 1.000) ACG T 0.523 (T 1.000) ACC T 0.638 (T 1.000) ACG T 0.714 (T 1.000) ACG T 0.705 (T 1.000) ACC T 0.994 (T 1.000) ACC T 1.000 (T 1.000)
 172      1   GAG (E) GAG (E) GAA (E) GAA (E) GAA (E) GAA (E) GAG (E) GAA (E) GAG (E) GAG (E) GAA (E) GAG (E) :  GAG E 0.674 (E 0.990) GAG E 0.669 (E 1.000) GAG E 0.631 (E 1.000) GAG E 0.705 (E 0.999) GAG E 0.715 (E 1.000) GAG E 0.757 (E 1.000) GAG E 0.721 (E 1.000) GAG E 0.796 (E 1.000) GAG E 0.709 (E 1.000) GAA E 0.992 (E 1.000) GAA E 1.000 (E 1.000)
 173      1   GAG (E) GAG (E) GAA (E) GAA (E) GAG (E) GAA (E) GAG (E) GAA (E) GAG (E) GAA (E) GAG (E) GAG (E) :  GAG E 0.669 (E 0.990) GAG E 0.667 (E 1.000) GAG E 0.630 (E 1.000) GAG E 0.679 (E 1.000) GAA E 0.570 (E 1.000) GAG E 0.872 (E 1.000) GAG E 0.978 (E 1.000) GAG E 0.871 (E 1.000) GAG E 0.755 (E 1.000) GAA E 0.991 (E 1.000) GAA E 1.000 (E 1.000)
 174      1   GAG (E) GAA (E) GAG (E) GAG (E) GAA (E) GAG (E) GAA (E) GAG (E) GAT (D) GAA (E) GAA (E) GAG (E) :  GAG E 0.613 (E 0.986) GAG E 0.603 (E 0.991) GAG E 0.664 (E 0.977) GAA E 0.537 (E 1.000) GAA E 0.838 (E 1.000) GAA E 0.507 (E 1.000) GAG E 0.574 (E 1.000) GAA E 0.522 (E 1.000) GAG E 0.867 (E 1.000) GAG E 0.996 (E 1.000) GAG E 1.000 (E 1.000)
 175      1   GGC (G) GGA (G) GGC (G) GGC (G) GTG (V) GGC (G) GGA (G) GGC (G) GGC (G) GTG (V) GGC (G) GGC (G) :  GGC G 0.498 (G 0.981) GGC G 0.621 (G 1.000) GGC G 0.783 (G 1.000) GGC G 0.570 (G 0.970) GTG V 0.718 (V 0.984) GGC G 0.846 (G 1.000) GGC G 0.990 (G 1.000) GGC G 0.809 (G 1.000) GGC G 0.971 (G 1.000) GGC G 0.999 (G 1.000) GGC G 1.000 (G 1.000)
 176      1   AAG (K) AAG (K) AAG (K) AAG (K) AAG (K) AAA (K) AAA (K) AAA (K) AAA (K) AAG (K) AAG (K) AAG (K) :  AAG K 0.598 (K 0.992) AAA K 0.756 (K 1.000) AAA K 0.827 (K 1.000) AAG K 0.812 (K 1.000) AAG K 0.910 (K 1.000) AAG K 0.936 (K 1.000) AAG K 0.987 (K 1.000) AAG K 0.944 (K 1.000) AAG K 0.912 (K 1.000) AAG K 0.665 (K 1.000) AAG K 1.000 (K 1.000)
 177      1   ACG (T) ACG (T) ACA (T) ACA (T) ACT (T) GTA (V) GTG (V) ACC (T) ACC (T) ACT (T) ATG (M) ACC (T) :  ACG T 0.224 (T 0.614) ACC T 0.182 (T 0.398) ACC T 0.214 (T 0.394) ACG T 0.424 (T 0.989) ACT T 0.876 (T 0.999) ACG T 0.786 (T 0.998) ACG T 0.982 (T 0.990) ACG T 0.745 (T 0.999) ACC T 0.708 (T 0.999) ACC T 0.696 (T 1.000) ACA T 1.000 (T 1.000)
 178      1   GAC (D) GAC (D) GAT (D) GAT (D) GAT (D) GAT (D) --- (-) GAT (D) GAT (D) GAT (D) GAT (D) GAC (D) :  GAC D 0.592 (D 0.987) GAT D 0.571 (D 0.995) GAT D 0.689 (D 0.999) GAC D 0.554 (D 0.999) GAT D 0.797 (D 1.000) GAC D 0.703 (D 1.000) GAC D 0.693 (D 1.000) GAC D 0.759 (D 1.000) GAC D 0.683 (D 1.000) GAT D 0.991 (D 1.000) GAT D 1.000 (D 1.000)
 179      1   GGT (G) GGC (G) GGG (G) GGG (G) GGG (G) GGT (G) --- (-) GGG (G) GGA (G) GGA (G) GGT (G) GGA (G) :  GGA G 0.291 (G 0.997) GGA G 0.357 (G 0.999) GGA G 0.399 (G 1.000) GGA G 0.368 (G 1.000) GGA G 0.628 (G 1.000) GGT G 0.421 (G 1.000) GGT G 0.980 (G 1.000) GGC G 0.339 (G 1.000) GGA G 0.524 (G 1.000) GGG G 0.994 (G 1.000) GGG G 1.000 (G 1.000)
 180      1   GAA (E) GAA (E) GAA (E) GAA (E) GAA (E) GAA (E) --- (-) GAG (E) GAA (E) GAG (E) GAG (E) GAA (E) :  GAG E 0.565 (E 0.990) GAA E 0.606 (E 0.996) GAA E 0.727 (E 1.000) GAA E 0.550 (E 1.000) GAG E 0.644 (E 1.000) GAA E 0.862 (E 1.000) GAA E 0.829 (E 1.000) GAA E 0.932 (E 1.000) GAA E 0.937 (E 1.000) GAA E 0.769 (E 1.000) GAA E 1.000 (E 1.000)
 181      1   GGC (G) GGC (G) GGG (G) GGG (G) GGC (G) GGA (G) --- (-) GGG (G) GCT (A) GGG (G) GGC (G) GGG (G) :  GGC G 0.367 (G 0.974) GGC G 0.259 (G 0.961) GGA G 0.277 (G 0.959) GGC G 0.537 (G 1.000) GGG G 0.510 (G 1.000) GGC G 0.789 (G 1.000) GGC G 0.987 (G 1.000) GGC G 0.738 (G 1.000) GGG G 0.906 (G 1.000) GGG G 0.999 (G 1.000) GGG G 1.000 (G 1.000)
 182      1   AAC (N) AAC (N) AAC (N) AAC (N) AAC (N) GGC (G) --- (-) AAC (N) GGA (G) AAC (N) AAC (N) AAC (N) :  GAC D 0.259 (D 0.318) GGC G 0.524 (G 0.797) GGC G 0.651 (G 0.989) AAC N 0.830 (N 0.967) AAC N 0.901 (N 0.999) AAC N 0.945 (N 1.000) AAC N 0.985 (N 1.000) AAC N 0.961 (N 1.000) AAC N 0.974 (N 1.000) AAC N 0.998 (N 1.000) AAC N 1.000 (N 1.000)
 183      1   CCG (P) CCG (P) CCG (P) CCG (P) ACA (T) ACA (T) --- (-) CCG (P) ACG (T) CCT (P) GCG (A) CCC (P) :  CCG P 0.277 (T 0.501) ACG T 0.480 (T 0.895) ACG T 0.548 (T 0.994) CCG P 0.612 (P 0.900) CCT P 0.378 (P 0.898) CCG P 0.967 (P 0.999) CCG P 0.995 (P 0.997) CCG P 0.972 (P 1.000) CCG P 0.875 (P 1.000) CCG P 0.999 (P 1.000) CCG P 1.000 (P 1.000)
 184      1   GAT (D) GAG (E) GAG (E) GAG (E) GGC (G) GAA (E) --- (-) GAG (E) GAA (E) GAA (E) GAA (E) GAG (E) :  GAG E 0.591 (E 0.988) GAA E 0.599 (E 0.996) GAA E 0.723 (E 1.000) GAG E 0.581 (E 0.997) GAA E 0.576 (E 0.972) GAG E 0.657 (E 0.998) GAA E 0.615 (E 0.952) GAG E 0.844 (E 1.000) GAG E 0.949 (E 1.000) GAG E 0.997 (E 1.000) GAG E 1.000 (E 1.000)
 185      1   GAT (D) GAG (E) GAA (E) GAA (E) GGA (G) GAA (E) --- (-) GAA (E) GAG (E) GGA (G) GAT (D) GAG (E) :  GAG E 0.601 (E 0.936) GAG E 0.610 (E 0.984) GAG E 0.597 (E 0.998) GAG E 0.489 (E 0.900) GGA G 0.907 (G 0.995) GAG E 0.679 (E 0.951) GAT D 0.959 (D 0.996) GAG E 0.769 (E 0.998) GAG E 0.692 (E 1.000) GAA E 0.992 (E 1.000) GAA E 1.000 (E 1.000)
 186      1   GGC (G) GGC (G) GGC (G) GGC (G) GAA (E) GCA (A) --- (-) GGC (G) GGC (G) GAA (E) GGC (G) GGG (G) :  GGC G 0.343 (G 0.912) GGC G 0.428 (G 0.906) GGC G 0.468 (G 0.906) GGG G 0.342 (G 0.927) GAA E 0.746 (E 0.985) GGC G 0.889 (G 1.000) GGC G 0.992 (G 1.000) GGC G 0.907 (G 1.000) GGC G 0.784 (G 1.000) GGC G 0.998 (G 1.000) GGC G 1.000 (G 1.000)
 187      1   GCC (A) ACC (T) ATG (M) ATG (M) CTT (L) ACG (T) --- (-) ATG (M) ACC (T) CTG (L) ACC (T) GCC (A) :  ACC T 0.149 (T 0.353) ACC T 0.197 (T 0.494) ACC T 0.248 (T 0.603) ACC T 0.201 (T 0.343) CTG L 0.382 (L 0.837) ACC T 0.558 (T 0.607) ACC T 0.578 (T 0.582) ACC T 0.633 (T 0.679) ACC T 0.455 (T 0.542) ATG M 0.973 (M 0.973) ATG M 1.000 (M 1.000)
 188      1   AAG (K) AAG (K) AAG (K) AAG (K) AAA (K) AAA (K) --- (-) AAG (K) AAA (K) AAA (K) AAG (K) AAG (K) :  AAG K 0.580 (K 0.990) AAA K 0.635 (K 0.996) AAA K 0.759 (K 1.000) AAG K 0.614 (K 1.000) AAA K 0.834 (K 1.000) AAG K 0.923 (K 1.000) AAG K 0.986 (K 1.000) AAG K 0.957 (K 1.000) AAG K 0.978 (K 1.000) AAG K 0.998 (K 1.000) AAG K 1.000 (K 1.000)
 189      1   --- (-) --- (-) --- (-) --- (-) GCA (A) AAT (N) --- (-) --- (-) CAA (Q) GCA (A) --- (-) --- (-) :  GAG E 0.062 (E 0.097) CAA Q 0.098 (Q 0.174) CAA Q 0.147 (Q 0.232) GCA A 0.159 (A 0.321) GCA A 0.844 (A 0.906) GCA A 0.062 (A 0.185) GAG E 0.049 (A 0.146) GCG A 0.049 (A 0.161) GAG E 0.048 (A 0.136) GAG E 0.047 (A 0.118) GAG E 0.047 (A 0.114)
 190      1   --- (-) --- (-) --- (-) --- (-) GCC (A) TTA (L) --- (-) --- (-) CTC (L) ACC (T) --- (-) --- (-) :  CTC L 0.081 (L 0.256) CTC L 0.148 (L 0.587) CTC L 0.176 (L 0.711) ACC T 0.111 (T 0.196) ACC T 0.440 (T 0.494) ACC T 0.076 (T 0.165) ACC T 0.066 (T 0.154) ACC T 0.070 (T 0.159) ACC T 0.063 (T 0.151) ACC T 0.057 (T 0.144) ACC T 0.055 (T 0.141)
 191      1   --- (-) --- (-) --- (-) --- (-) --- (-) AGC (S) --- (-) --- (-) --- (-) --- (-) --- (-) --- (-) :  AGC S 0.465 (S 0.626) AGC S 0.612 (S 0.742) AGC S 0.664 (S 0.778) AGC S 0.369 (S 0.529) AGC S 0.318 (S 0.468) AGC S 0.329 (S 0.481) AGC S 0.307 (S 0.454) AGC S 0.317 (S 0.467) AGC S 0.299 (S 0.444) AGC S 0.280 (S 0.418) AGC S 0.268 (S 0.403)
 192      1   --- (-) --- (-) --- (-) --- (-) --- (-) CTC (L) --- (-) --- (-) --- (-) --- (-) --- (-) --- (-) :  CTC L 0.277 (L 0.702) CTC L 0.425 (L 0.792) CTC L 0.491 (L 0.820) CTC L 0.207 (L 0.627) CTC L 0.177 (L 0.579) CTC L 0.183 (L 0.590) CTC L 0.171 (L 0.568) CTC L 0.177 (L 0.578) CTC L 0.167 (L 0.560) CTC L 0.157 (L 0.539) CTC L 0.152 (L 0.526)
 193      1   --- (-) --- (-) --- (-) --- (-) ATC (I) CTG (L) --- (-) --- (-) --- (-) ATC (I) --- (-) --- (-) :  CTC L 0.214 (L 0.489) CTG L 0.256 (L 0.741) CTG L 0.331 (L 0.801) ATC I 0.445 (I 0.653) ATC I 0.872 (I 0.980) ATC I 0.354 (I 0.589) ATC I 0.318 (I 0.554) ATC I 0.333 (I 0.569) ATC I 0.306 (I 0.541) ATC I 0.280 (I 0.508) ATC I 0.268 (I 0.490)
 194      1   --- (-) --- (-) --- (-) --- (-) CCT (P) CCT (P) --- (-) --- (-) --- (-) CCT (P) --- (-) --- (-) :  CCT P 0.559 (P 0.995) CCT P 0.636 (P 0.996) CCT P 0.686 (P 0.996) CCT P 0.678 (P 0.996) CCT P 0.964 (P 1.000) CCT P 0.453 (P 0.943) CCT P 0.362 (P 0.909) CCT P 0.401 (P 0.925) CCT P 0.334 (P 0.895) CCC P 0.290 (P 0.859) CCC P 0.284 (P 0.837)
 195      1   --- (-) --- (-) --- (-) --- (-) GAG (E) GAA (E) --- (-) --- (-) --- (-) GAG (E) --- (-) --- (-) :  GAG E 0.640 (E 0.966) GAG E 0.539 (E 0.975) GAA E 0.495 (E 0.979) GAG E 0.717 (E 0.975) GAG E 0.887 (E 0.998) GAG E 0.611 (E 0.862) GAG E 0.561 (E 0.800) GAG E 0.583 (E 0.828) GAG E 0.544 (E 0.777) GAG E 0.501 (E 0.719) GAG E 0.477 (E 0.688)
 196      1   --- (-) --- (-) --- (-) --- (-) GTT (V) GAT (D) --- (-) --- (-) --- (-) GTC (V) --- (-) --- (-) :  GAC D 0.313 (D 0.453) GAC D 0.412 (D 0.698) GAC D 0.409 (D 0.763) GTC V 0.347 (V 0.702) GTC V 0.634 (V 0.982) GTC V 0.262 (V 0.642) GTC V 0.234 (V 0.608) GTC V 0.246 (V 0.623) GTC V 0.226 (V 0.596) GTC V 0.208 (V 0.564) GTC V 0.200 (V 0.546)
 197      1   --- (-) --- (-) --- (-) --- (-) CCT (P) ATA (I) --- (-) --- (-) --- (-) CTA (L) --- (-) --- (-) :  ATC I 0.103 (L 0.299) ATA I 0.201 (I 0.393) ATA I 0.267 (I 0.458) CTA L 0.137 (L 0.496) CTA L 0.380 (L 0.778) CTC L 0.116 (L 0.412) CTC L 0.108 (L 0.379) CTC L 0.111 (L 0.393) CTC L 0.105 (L 0.368) CTC L 0.098 (L 0.344) CTC L 0.095 (L 0.335)

Summary of changes along branches.
Check root of tree for directions of change.
Counts of n & s are incorrect along tip branches with ambiguity data.

Branch 1:   13..14 (n=34.0 s=47.0)

	   2 GAG (D 0.512) -> GAT (D) 0.991
	   3 GTC (V 0.977) -> GTG (V) 0.983
	   7 GAC (A 0.120) -> GAG (E) 0.134
	   8 AAC (L 0.100) -> CAG (R) 0.181
	  10 AAC (N 0.934) -> AAT (N) 0.994
	  12 CTC (L 0.997) -> CTG (L) 1.000
	  13 AAC (N 0.990) -> AAT (N) 1.000
	  16 AAC (V 0.095) -> ACT (T) 0.190
	  18 AGG (R 0.874) -> AGA (R) 0.682
	  24 AAC (T 0.505) -> ACT (T) 0.996
	  29 ATG (I 0.463) -> ATT (I) 0.857
	  30 GAC (D 0.984) -> GAT (D) 1.000
	  31 AAC (N 0.134) -> ACC (T) 0.231
	  32 AAG (K 0.311) -> AGC (S) 0.498
	  34 TTC (F 0.998) -> TTT (F) 1.000
	  40 TAC (Y 0.998) -> TAT (Y) 1.000
	  43 TGC (C 0.634) -> TCC (S) 0.622
	  46 TGC (C 0.533) -> GGC (G) 0.896
	  53 AAG (T 0.297) -> ACC (T) 0.995
	  58 TAC (Y 0.361) -> TAT (Y) 0.461
	  63 CTG (L 0.429) -> TTG (L) 0.648
	  67 CGT (R 0.999) -> CGA (R) 1.000
	  70 GAC (D 0.502) -> GAG (E) 0.802
	  73 GAG (E 0.431) -> AAG (K) 0.525
	  76 GGG (G 0.997) -> GGA (G) 1.000
	  78 CTC (L 0.550) -> CTG (L) 0.995
	  79 AAC (N 0.334) -> GAC (D) 0.951
	  81 AAC (N 0.989) -> AAT (N) 1.000
	  85 GTC (V 0.470) -> ATC (I) 0.715
	  89 GAC (D 0.932) -> GAT (D) 0.999
	  94 GAC (D 0.989) -> GAT (D) 1.000
	 103 CTC (R 0.320) -> CGC (R) 0.672
	 104 AAC (N 0.989) -> AAT (N) 1.000
	 109 AAC (N 0.308) -> ATC (I) 0.986
	 110 CGG (R 0.596) -> CAG (Q) 0.585
	 111 GGC (G 0.996) -> GGG (G) 1.000
	 113 GGC (G 0.997) -> GGT (G) 0.999
	 114 AAG (K 0.237) -> ACC (T) 0.237
	 117 CTG (L 0.994) -> CTC (L) 0.995
	 118 GAG (D 0.098) -> CAT (H) 0.166
	 121 ACC (T 0.992) -> ACT (T) 0.996
	 123 GTG (L 0.531) -> TTG (L) 0.990
	 126 CAG (P 0.307) -> CCA (P) 0.998
	 130 ACG (T 0.997) -> ACT (T) 1.000
	 131 ATC (V 0.486) -> ATT (I) 0.994
	 132 GCC (A 0.996) -> GCT (A) 1.000
	 134 GTC (V 0.367) -> GCG (A) 0.991
	 136 GGC (G 0.997) -> GGA (G) 1.000
	 137 GCC (A 0.997) -> GCA (A) 1.000
	 139 GTG (V 0.991) -> GTC (V) 0.996
	 142 TTC (F 0.459) -> ATC (I) 0.699
	 143 CTG (L 0.997) -> CTA (L) 1.000
	 145 GTG (L 0.530) -> CTG (L) 0.996
	 146 GTC (V 0.652) -> CTC (L) 0.633
	 152 GTC (V 0.862) -> GTG (V) 0.883
	 154 AAG (K 0.992) -> AAA (K) 1.000
	 159 AAC (N 0.315) -> CAT (H) 0.807
	 161 AAG (K 0.771) -> AAA (K) 0.986
	 164 CTC (L 0.997) -> CTG (L) 1.000
	 176 AAG (K 0.992) -> AAA (K) 1.000
	 177 ACG (T 0.614) -> ACC (T) 0.398
	 178 GAC (D 0.987) -> GAT (D) 0.995
	 180 GAG (E 0.990) -> GAA (E) 0.996
	 182 GAC (D 0.318) -> GGC (G) 0.797
	 183 CCG (T 0.501) -> ACG (T) 0.895
	 184 GAG (E 0.988) -> GAA (E) 0.996
	 188 AAG (K 0.990) -> AAA (K) 0.996
	 189 GAG (E 0.097) -> CAA (Q) 0.174
	 193 CTC (L 0.489) -> CTG (L) 0.741
	 197 ATC (L 0.299) -> ATA (I) 0.393


Branch 2:   14..7  (T_rubri)  (n=103.7 s=71.3)

	   3 GTG (V 0.983) -> ATT (I)
	   4 ATG (V 0.389) -> AGT (S)
	   5 GTG (V 0.967) -> GGG (G)
	   6 CCC (P 0.979) -> TCC (S)
	   7 GAG (E 0.134) -> AAT (N)
	   8 CAG (R 0.181) -> TAC (Y)
	   9 ATC (I 0.961) -> ATT (I)
	  11 GCC (A 1.000) -> GCA (A)
	  12 CTG (L 1.000) -> TTG (L)
	  14 GGC (G 1.000) -> GGA (G)
	  15 ACC (T 0.972) -> ACA (T)
	  18 AGA (R 0.682) -> AAA (K)
	  19 ATC (I 0.994) -> ATT (I)
	  22 ACC (T 0.966) -> ATA (I)
	  23 TTC (F 1.000) -> TTT (F)
	  26 TGC (C 1.000) -> TGT (C)
	  31 ACC (T 0.231) -> GTA (V)
	  32 AGC (S 0.498) -> ACA (T)
	  33 CAG (Q 0.558) -> CAC (H)
	  35 TCC (S 0.963) -> AAC (N)
	  37 AAC (N 1.000) -> AAT (N)
	  39 ACC (T 1.000) -> ACT (T)
	  41 CAG (Q 0.998) -> CAA (Q)
	  44 GAG (V 0.127) -> TTG (L)
	  45 AAC (N 1.000) -> AAT (N)
	  46 GGC (G 0.896) -> GGT (G)
	  48 GAG (E 1.000) -> GAA (E)
	  49 GAG (E 0.981) -> CAG (Q)
	  50 ATG (M 0.990) -> AAG (K)
	  53 ACC (T 0.995) -> ACA (T)
	  55 AAG (K 0.202) -> TCT (S)
	  56 AAG (K 0.531) -> AGG (R)
	  57 ACG (T 0.556) -> AAG (K)
	  58 TAT (Y 0.461) -> AAA (K)
	  59 AAG (K 0.985) -> GGA (G)
	  61 ATA (I 0.309) -> GTG (V)
	  63 TTG (L 0.648) -> CTG (L)
	  64 CAG (R 0.220) -> CAT (H)
	  65 CCC (P 0.527) -> TCT (S)
	  66 GAG (E 0.386) -> GAA (E)
	  68 TTT (F 1.000) -> TTC (F)
	  69 GGA (G 0.608) -> AGA (R)
	  71 CGA (R 1.000) -> AGA (R)
	  73 AAG (K 0.525) -> CTG (L)
	  75 ACC (T 0.542) -> GCC (A)
	  78 CTG (L 0.995) -> TTG (L)
	  79 GAC (D 0.951) -> GAT (D)
	  84 TCC (S 1.000) -> TCG (S)
	  85 ATC (I 0.715) -> TTC (F)
	  86 ACC (T 1.000) -> ACA (T)
	  87 ATC (I 0.794) -> CTA (L)
	  88 TCA (S 0.886) -> TCC (S)
	  90 GTG (V 1.000) -> GTT (V)
	  92 CTG (L 1.000) -> CTT (L)
	  95 GAG (E 0.997) -> GAA (E)
	  97 ATC (I 0.583) -> ATT (I)
	 100 TGC (C 1.000) -> TGT (C)
	 102 GTG (V 1.000) -> GTA (V)
	 103 CGC (R 0.672) -> AAA (K)
	 105 CCT (P 1.000) -> CCA (P)
	 106 CCA (P 1.000) -> CCT (P)
	 108 CGT (R 1.000) -> AGA (R)
	 110 CAG (Q 0.585) -> AGT (S)
	 111 GGG (G 1.000) -> GGA (G)
	 114 ACC (T 0.237) -> CGA (R)
	 115 ATC (I 1.000) -> ATT (I)
	 118 CAT (H 0.166) -> AAT (N)
	 119 GTC (V 1.000) -> GTT (V)
	 120 CTC (V 0.518) -> GTC (V)
	 121 ACT (T 0.996) -> ACC (T)
	 122 GAG (E 0.974) -> AAA (K)
	 123 TTG (L 0.990) -> CTT (L)
	 125 CCA (P 1.000) -> CCT (P)
	 128 GAC (D 1.000) -> GAT (D)
	 129 TCC (S 1.000) -> TCA (S)
	 133 GTG (V 1.000) -> GTC (V)
	 134 GCG (A 0.991) -> GCA (A)
	 135 ATC (I 0.993) -> ATT (I)
	 136 GGA (G 1.000) -> GGG (G)
	 139 GTC (V 0.996) -> GTA (V)
	 140 GGG (G 1.000) -> GGT (G)
	 141 GGC (G 1.000) -> GGA (G)
	 142 ATC (I 0.699) -> GCA (A)
	 143 CTA (L 1.000) -> TTA (L)
	 145 CTG (L 0.996) -> CTT (L)
	 146 CTC (L 0.633) -> CTG (L)
	 149 TCC (S 0.967) -> TCT (S)
	 151 GTG (V 0.999) -> GTA (V)
	 152 GTG (V 0.883) -> ATA (I)
	 153 GTG (V 1.000) -> GTA (V)
	 156 GTC (V 0.913) -> CTT (L)
	 158 AGA (R 1.000) -> CGA (R)
	 159 CAT (H 0.807) -> TAT (Y)
	 160 AAG (K 0.984) -> CAG (Q)
	 163 GAG (E 0.990) -> GAA (E)
	 167 GAC (D 0.837) -> GAG (E)
	 169 CAG (Q 0.998) -> --- (-)
	 174 GAG (E 0.991) -> GAA (E)
	 175 GGC (G 1.000) -> GGA (G)
	 177 ACC (T 0.398) -> GTG (V)
	 178 GAT (D 0.995) -> --- (-)
	 179 GGA (G 0.999) -> --- (-)
	 180 GAA (E 0.996) -> --- (-)
	 181 GGC (G 0.961) -> --- (-)
	 182 GGC (G 0.797) -> --- (-)
	 183 ACG (T 0.895) -> --- (-)
	 184 GAA (E 0.996) -> --- (-)
	 185 GAG (E 0.984) -> --- (-)
	 186 GGC (G 0.906) -> --- (-)
	 187 ACC (T 0.494) -> --- (-)
	 188 AAA (K 0.996) -> --- (-)
	 189 CAA (Q 0.174) -> --- (-)
	 190 CTC (L 0.587) -> --- (-)
	 191 AGC (S 0.742) -> --- (-)
	 192 CTC (L 0.792) -> --- (-)
	 193 CTG (L 0.741) -> --- (-)
	 194 CCT (P 0.996) -> --- (-)
	 195 GAG (E 0.975) -> --- (-)
	 196 GAC (D 0.698) -> --- (-)
	 197 ATA (I 0.393) -> --- (-)


Branch 3:   14..15 (n=11.0 s=12.0)

	   4 ATG (V 0.389) -> GTG (V) 0.523
	   8 CAG (R 0.181) -> CGG (R) 0.281
	  16 ACT (T 0.190) -> ATC (I) 0.140
	  33 CAG (Q 0.558) -> AAG (K) 0.940
	  43 TCC (S 0.622) -> AGC (S) 0.600
	  44 GAG (V 0.127) -> GAC (E) 0.142
	  56 AAG (K 0.531) -> AAC (N) 0.922
	  57 ACG (T 0.556) -> ACC (T) 0.632
	  64 CAG (R 0.220) -> TGG (R) 0.264
	  66 GAG (E 0.386) -> GAC (D) 0.600
	  72 GTG (V 1.000) -> GTC (V) 1.000
	  93 GAG (E 0.988) -> GAA (E) 0.972
	 106 CCA (P 1.000) -> CCC (P) 1.000
	 109 ATC (I 0.986) -> ATT (I) 0.996
	 117 CTC (L 0.995) -> CTT (L) 0.989
	 143 CTA (L 1.000) -> CTC (L) 1.000
	 155 TGT (C 1.000) -> TGC (C) 1.000
	 159 CAT (H 0.807) -> CAC (H) 0.985
	 181 GGC (G 0.961) -> GGA (G) 0.959
	 195 GAG (E 0.975) -> GAA (E) 0.979


Branch 4:   15..9  (E_electric)  (n=44.5 s=37.5)

	   3 GTG (V 0.997) -> GTA (V)
	   4 GTG (V 0.523) -> GTT (V)
	   6 CCC (P 0.977) -> GCC (A)
	   7 GAG (E 0.174) -> CAG (Q)
	  16 ATC (I 0.140) -> ATG (M)
	  18 AGA (R 0.684) -> AAG (K)
	  20 CCC (P 0.562) -> TCC (S)
	  27 TAC (Y 1.000) -> TAT (Y)
	  28 AAG (K 0.953) -> CGA (R)
	  35 TCC (S 0.962) -> TCT (S)
	  40 TAT (Y 1.000) -> TAC (Y)
	  41 CAG (Q 0.993) -> AAG (K)
	  43 AGC (S 0.600) -> AGT (S)
	  44 GAC (E 0.142) -> GAA (E)
	  46 GGC (G 0.874) -> GAC (D)
	  54 TAT (Y 0.974) -> TTT (F)
	  57 ACC (T 0.632) -> --- (-)
	  58 TAT (Y 0.540) -> --- (-)
	  59 AAG (K 0.998) -> AAA (K)
	  60 ATG (M 0.933) -> GTA (V)
	  61 ATA (I 0.386) -> ACA (T)
	  62 CCT (P 0.628) -> TCT (S)
	  63 TTG (L 0.672) -> ATG (M)
	  65 CCC (P 0.565) -> ACA (T)
	  67 CGA (R 1.000) -> CGT (R)
	  69 GGA (G 0.771) -> GGG (G)
	  70 GAG (E 0.787) -> GGC (G)
	  72 GTC (V 1.000) -> GTA (V)
	  75 ACC (T 0.544) -> GCC (A)
	  76 GGA (G 1.000) -> GGG (G)
	  80 AAG (K 1.000) -> AAA (K)
	  98 TAC (Y 1.000) -> TAT (Y)
	 107 GAC (D 1.000) -> GAT (D)
	 114 ACC (T 0.328) -> ATC (I)
	 117 CTT (L 0.989) -> CTG (L)
	 119 GTC (V 1.000) -> GTA (V)
	 120 CTC (V 0.519) -> GTC (V)
	 121 ACT (T 0.992) -> CCT (P)
	 125 CCA (P 1.000) -> CCG (P)
	 127 AGG (R 1.000) -> CGG (R)
	 131 ATT (I 0.999) -> ATC (I)
	 132 GCT (A 1.000) -> GCC (A)
	 137 GCA (A 1.000) -> GCT (A)
	 139 GTC (V 0.988) -> ATT (I)
	 140 GGG (G 1.000) -> GGA (G)
	 142 ATC (I 0.789) -> ATG (M)
	 144 GCT (A 1.000) -> GCG (A)
	 146 CTC (L 0.632) -> GTC (V)
	 151 GTG (V 1.000) -> GTC (V)
	 156 GTC (V 0.920) -> GTG (V)
	 158 AGA (R 1.000) -> AGG (R)
	 164 CTG (L 1.000) -> CTC (L)
	 166 TCA (S 1.000) -> TCT (S)
	 167 GAC (D 0.975) -> GAT (D)
	 168 GAG (E 0.999) -> GAA (E)
	 174 GAG (E 0.977) -> GAT (D)
	 181 GGA (G 0.959) -> GCT (A)
	 182 GGC (G 0.989) -> GGA (G)
	 191 AGC (S 0.778) -> --- (-)
	 192 CTC (L 0.820) -> --- (-)
	 193 CTG (L 0.801) -> --- (-)
	 194 CCT (P 0.996) -> --- (-)
	 195 GAA (E 0.979) -> --- (-)
	 196 GAC (D 0.763) -> --- (-)
	 197 ATA (I 0.458) -> --- (-)


Branch 5:   15..6  (D_rerio)  (n=33.0 s=56.0)

	   4 GTG (V 0.523) -> CTG (L)
	   6 CCC (P 0.977) -> CCG (P)
	   7 GAG (E 0.174) -> GCG (A)
	   8 CGG (R 0.281) -> CTG (L)
	  10 AAT (N 0.995) -> AAC (N)
	  11 GCC (A 1.000) -> GCT (A)
	  12 CTG (L 1.000) -> CTC (L)
	  13 AAT (N 1.000) -> AAC (N)
	  14 GGC (G 1.000) -> GGG (G)
	  15 ACC (T 0.968) -> AGT (S)
	  16 ATC (I 0.140) -> GAC (D)
	  20 CCC (P 0.562) -> ACA (T)
	  21 TGC (C 1.000) -> TGT (C)
	  22 ACC (T 0.997) -> ACT (T)
	  24 ACT (T 0.999) -> ACC (T)
	  25 TCC (S 1.000) -> TCA (S)
	  29 ATT (I 0.856) -> CTG (L)
	  30 GAT (D 1.000) -> GAC (D)
	  31 ACC (T 0.321) -> CCC (P)
	  35 TCC (S 0.962) -> GCA (A)
	  39 ACC (T 1.000) -> ACA (T)
	  43 AGC (S 0.600) -> ACA (T)
	  44 GAC (E 0.142) -> AGC (S)
	  46 GGC (G 0.874) -> AGC (S)
	  51 TTT (F 1.000) -> TTC (F)
	  62 CCT (P 0.628) -> CCC (P)
	  64 TGG (R 0.264) -> AAG (K)
	  66 GAC (D 0.600) -> AGT (S)
	  73 AAG (K 0.602) -> ATG (M)
	  74 TTC (F 1.000) -> TTT (F)
	  75 ACC (T 0.544) -> ACT (T)
	  79 GAC (D 0.992) -> GAT (D)
	  81 AAT (N 1.000) -> AAC (N)
	  83 CTG (L 1.000) -> CTT (L)
	  88 TCA (S 0.960) -> TCG (S)
	  93 GAA (E 0.972) -> ACA (T)
	  94 GAT (D 1.000) -> GAC (D)
	  96 GGA (G 1.000) -> GGC (G)
	 104 AAT (N 1.000) -> AAC (N)
	 106 CCC (P 1.000) -> CCA (P)
	 111 GGG (G 1.000) -> GGC (G)
	 113 GGT (G 1.000) -> GGC (G)
	 117 CTT (L 0.989) -> TTT (F)
	 118 CAT (H 0.216) -> GCC (A)
	 120 CTC (V 0.519) -> CTG (L)
	 122 GAG (E 0.997) -> GAA (E)
	 123 TTG (L 0.999) -> TTA (L)
	 129 TCC (S 1.000) -> TCG (S)
	 130 ACT (T 1.000) -> ACC (T)
	 134 GCG (A 0.999) -> GCC (A)
	 136 GGA (G 1.000) -> GGC (G)
	 138 TCC (S 1.000) -> TCT (S)
	 139 GTC (V 0.988) -> GTG (V)
	 143 CTC (L 1.000) -> CTT (L)
	 147 ATC (I 1.000) -> ATT (I)
	 154 AAA (K 1.000) -> AAG (K)
	 156 GTC (V 0.920) -> ATC (I)
	 157 CGT (R 1.000) -> CGC (R)
	 159 CAC (H 0.985) -> CAT (H)
	 161 AAA (K 0.979) -> AAC (N)
	 172 GAG (E 1.000) -> GAA (E)
	 173 GAG (E 1.000) -> GAA (E)
	 177 ACC (T 0.394) -> GTA (V)
	 179 GGA (G 1.000) -> GGT (G)
	 183 ACG (T 0.994) -> ACA (T)
	 185 GAG (E 0.998) -> GAA (E)
	 186 GGC (G 0.906) -> GCA (A)
	 187 ACC (T 0.603) -> ACG (T)
	 189 CAA (Q 0.232) -> AAT (N)
	 190 CTC (L 0.711) -> TTA (L)
	 196 GAC (D 0.763) -> GAT (D)


Branch 6:   13..16 (n=40.8 s=34.2)

	   4 ATG (T 0.264) -> ACG (T) 0.770
	   5 GTG (V 0.935) -> GTC (V) 0.914
	   6 CCC (P 0.988) -> CCT (P) 1.000
	   7 GAC (A 0.120) -> GCT (A) 0.341
	   8 AAC (L 0.100) -> ACC (T) 0.265
	   9 ATC (I 0.674) -> CTC (L) 0.578
	  13 AAC (N 0.990) -> AAT (N) 1.000
	  15 ACC (T 0.530) -> TCC (S) 0.898
	  16 AAC (V 0.095) -> TAC (Y) 0.128
	  18 AGG (R 0.874) -> CGG (R) 0.997
	  19 ATC (L 0.470) -> CTC (L) 0.995
	  39 ACC (T 0.997) -> ACG (T) 1.000
	  44 GAG (V 0.098) -> AAG (K) 0.176
	  47 ACA (T 0.988) -> ACT (T) 0.990
	  51 TTT (F 0.998) -> TTC (F) 1.000
	  52 ATG (M 0.626) -> ATC (I) 0.467
	  53 AAG (T 0.297) -> CAG (Q) 0.985
	  54 TAT (Y 0.960) -> TAC (Y) 0.943
	  57 ACG (T 0.475) -> ACC (T) 0.414
	  60 ATG (I 0.500) -> ATC (I) 0.981
	  61 ATA (I 0.207) -> ATT (I) 0.396
	  62 CCT (P 0.206) -> AAC (N) 0.253
	  65 CCC (L 0.309) -> CTG (L) 0.825
	  69 GGA (G 0.289) -> CAA (G) 0.222
	  71 CGA (R 0.999) -> CGC (R) 1.000
	  75 ACC (T 0.777) -> ACA (T) 0.995
	  78 CTC (L 0.550) -> CCC (P) 0.993
	  79 AAC (N 0.334) -> AGC (S) 0.974
	  83 CTG (L 0.971) -> TTG (L) 0.945
	  86 ACC (T 0.996) -> ACG (T) 1.000
	  88 TCA (S 0.234) -> CAC (H) 0.195
	 102 GTG (V 0.993) -> GTC (V) 0.998
	 103 CTC (R 0.320) -> CTG (L) 0.585
	 109 AAC (N 0.308) -> CAC (H) 0.946
	 112 CAT (H 0.966) -> CAC (H) 0.934
	 116 CAG (Q 0.155) -> CAC (H) 0.253
	 121 ACC (T 0.992) -> ACG (T) 0.998
	 122 GAG (E 0.979) -> GAA (E) 0.999
	 126 CAG (P 0.307) -> GAG (E) 0.981
	 131 ATC (V 0.486) -> GTG (V) 0.992
	 133 GTG (V 0.993) -> GTC (V) 1.000
	 134 GTC (V 0.367) -> ATC (V) 0.374
	 135 ATC (V 0.492) -> GTC (V) 0.991
	 136 GGC (G 0.997) -> GGT (G) 1.000
	 149 TCC (S 0.440) -> TTC (F) 0.608
	 150 ATG (M 0.489) -> CTG (L) 0.993
	 157 CGT (R 0.999) -> CGG (R) 1.000
	 159 AAC (N 0.315) -> AAA (K) 0.983
	 160 AAG (K 0.983) -> AAA (K) 1.000
	 163 GAG (E 0.504) -> AAG (K) 0.907
	 164 CTC (L 0.997) -> CTT (L) 1.000
	 165 ATC (I 0.491) -> AAC (N) 0.950
	 167 GAC (D 0.805) -> GAT (D) 0.788
	 168 GAG (E 0.520) -> GAC (D) 0.984
	 171 ATG (T 0.495) -> ACG (T) 0.993
	 174 GAG (E 0.986) -> GAA (E) 1.000
	 180 GAG (E 0.990) -> GAA (E) 1.000
	 182 GAC (D 0.318) -> AAC (N) 0.967
	 186 GGC (G 0.912) -> GGG (G) 0.927
	 189 GAG (E 0.097) -> GCA (A) 0.321
	 190 CTC (L 0.256) -> ACC (T) 0.196
	 193 CTC (L 0.489) -> ATC (I) 0.653
	 196 GAC (D 0.453) -> GTC (V) 0.702
	 197 ATC (L 0.299) -> CTA (L) 0.496


Branch 7:   16..17 (n=30.5 s=73.5)

	   4 ACG (T 0.770) -> ACC (T) 0.963
	   5 GTC (V 0.914) -> GTG (V) 0.998
	   8 ACC (T 0.265) -> GTT (V) 0.329
	   9 CTC (L 0.578) -> CTT (L) 0.761
	  10 AAC (N 0.896) -> CAT (H) 0.565
	  12 CTC (L 1.000) -> CTT (L) 1.000
	  16 TAC (Y 0.128) -> AAC (N) 0.321
	  17 GTC (V 0.633) -> GTA (V) 0.594
	  18 CGG (R 0.997) -> CGA (R) 1.000
	  19 CTC (L 0.995) -> CTG (L) 1.000
	  22 ACC (T 0.949) -> AAC (N) 0.828
	  32 AAG (K 0.984) -> AAA (K) 1.000
	  40 TAC (Y 1.000) -> TAT (Y) 1.000
	  42 GAG (E 0.461) -> GGC (G) 0.864
	  44 AAG (K 0.176) -> GAG (E) 0.452
	  47 ACT (T 0.990) -> ACC (T) 0.983
	  48 GAG (E 1.000) -> GAA (E) 1.000
	  51 TTC (F 1.000) -> TTT (F) 1.000
	  55 AAG (R 0.224) -> GAC (D) 0.271
	  61 ATT (I 0.396) -> ATC (I) 0.343
	  63 CTG (L 0.432) -> CAG (Q) 0.627
	  64 CAG (Q 0.240) -> CGA (R) 0.506
	  65 CTG (L 0.825) -> CTT (L) 0.965
	  70 GAC (D 0.862) -> AAC (N) 0.972
	  72 GTG (V 0.996) -> GTA (V) 0.949
	  73 GAG (E 0.984) -> GAA (E) 1.000
	  74 TTC (F 1.000) -> TTT (F) 1.000
	  76 GGG (G 1.000) -> GGA (G) 1.000
	  80 AAG (K 1.000) -> AAA (K) 1.000
	  81 AAC (N 0.998) -> AAT (N) 1.000
	  82 GAC (D 0.999) -> GAT (D) 1.000
	  84 TCC (S 0.989) -> GCC (A) 0.501
	  85 GTC (V 0.876) -> GTG (V) 0.999
	  88 CAC (H 0.195) -> CAT (H) 0.799
	  89 GAC (D 0.874) -> GAT (D) 0.997
	  90 GTG (V 1.000) -> GTT (V) 1.000
	  93 GAG (E 0.998) -> GAA (E) 0.988
	  94 GAC (D 0.999) -> GAT (D) 1.000
	  95 GAG (E 0.994) -> GAA (E) 0.970
	  97 ATC (I 0.371) -> GAG (D) 0.382
	  99 AAC (N 0.938) -> CAC (H) 0.646
	 102 GTC (V 0.998) -> GTG (V) 1.000
	 110 CGG (R 0.917) -> AGG (R) 0.887
	 112 CAC (H 0.934) -> ACT (T) 0.991
	 113 GGC (G 1.000) -> GGG (G) 1.000
	 114 AAG (K 0.616) -> AAA (K) 0.866
	 115 ATC (I 1.000) -> ATT (I) 1.000
	 116 CAC (H 0.253) -> CGC (R) 0.490
	 117 CTG (L 1.000) -> TTG (L) 1.000
	 120 CTC (L 0.991) -> CTT (L) 0.990
	 121 ACG (T 0.998) -> ACA (T) 1.000
	 123 GTG (V 0.950) -> GTT (V) 0.999
	 126 GAG (E 0.981) -> GAA (E) 1.000
	 130 ACG (T 1.000) -> ACA (T) 1.000
	 131 GTG (V 0.992) -> GTT (V) 1.000
	 132 GCC (A 1.000) -> GCA (A) 1.000
	 133 GTC (V 1.000) -> GTT (V) 1.000
	 134 ATC (V 0.374) -> TTG (L) 0.993
	 137 GCC (A 1.000) -> GCA (A) 1.000
	 138 TCC (S 1.000) -> TCG (S) 1.000
	 139 GTG (V 1.000) -> GTC (V) 1.000
	 140 GGG (G 1.000) -> GGC (G) 1.000
	 141 GGC (G 1.000) -> GGT (G) 1.000
	 147 ATC (I 1.000) -> ATT (I) 1.000
	 148 CTG (L 1.000) -> CTT (L) 1.000
	 150 CTG (L 0.993) -> CTT (L) 1.000
	 151 GTG (V 0.910) -> GTC (V) 0.998
	 152 GTC (V 0.851) -> ATC (I) 0.980
	 154 AAG (K 1.000) -> AAA (K) 1.000
	 157 CGG (R 1.000) -> CGA (R) 1.000
	 162 CAG (Q 1.000) -> CAA (Q) 1.000
	 163 AAG (K 0.907) -> AAC (N) 0.973
	 167 GAT (D 0.788) -> GAG (E) 0.981
	 168 GAC (D 0.984) -> GAT (D) 1.000
	 170 AAG (K 1.000) -> AAA (K) 1.000
	 171 ACG (T 0.993) -> ACC (T) 1.000
	 173 GAG (E 1.000) -> GAA (E) 1.000
	 175 GGC (G 0.970) -> GTG (V) 0.984
	 177 ACG (T 0.989) -> ACT (T) 0.999
	 178 GAC (D 0.999) -> GAT (D) 1.000
	 180 GAA (E 1.000) -> GAG (E) 1.000
	 181 GGC (G 1.000) -> GGG (G) 1.000
	 183 CCG (P 0.900) -> CCT (P) 0.898
	 184 GAG (E 0.997) -> GAA (E) 0.972
	 185 GAG (E 0.900) -> GGA (G) 0.995
	 186 GGG (G 0.927) -> GAA (E) 0.985
	 187 ACC (T 0.343) -> CTG (L) 0.837
	 188 AAG (K 1.000) -> AAA (K) 1.000


Branch 8:   17..10 (B_bufo)  (n=20.0 s= 8.0)

	   3 GTC (V 0.892) -> ATC (I)
	  17 GTA (V 0.594) -> ATA (I)
	  24 AAC (N 0.811) -> CAG (Q)
	  25 TCC (S 1.000) -> TCG (S)
	  31 AAC (N 0.291) -> ATC (I)
	  41 CAG (Q 0.732) -> CGG (R)
	  46 TGC (C 1.000) -> TGT (C)
	  50 ATG (M 0.949) -> ACG (T)
	  57 ACC (T 0.376) -> --- (-)
	  58 TAC (Y 0.275) -> --- (-)
	  72 GTA (V 0.949) -> ATA (I)
	  86 ACG (T 0.994) -> ACA (T)
	  99 CAC (H 0.646) -> CAT (H)
	 100 TGC (C 1.000) -> TGT (C)
	 110 AGG (R 0.887) -> AAG (K)
	 117 TTG (L 1.000) -> TTA (L)
	 136 GGT (G 1.000) -> GGA (G)
	 142 TTC (F 1.000) -> TTT (F)
	 149 TTC (F 0.655) -> TGC (C)
	 153 GTG (V 0.962) -> CTG (L)
	 161 AAG (K 0.543) -> ATG (M)
	 191 AGC (S 0.468) -> --- (-)
	 192 CTC (L 0.579) -> --- (-)


Branch 9:   17..5  (X_tropical)  (n=48.8 s=85.2)

	   4 ACC (T 0.963) -> ACA (T)
	   5 GTG (V 0.998) -> GTC (V)
	   7 GCT (A 0.790) -> GCC (A)
	   8 GTT (V 0.329) -> ACA (T)
	   9 CTT (L 0.761) -> GTG (V)
	  10 CAT (H 0.565) -> TAT (Y)
	  12 CTT (L 1.000) -> CTA (L)
	  14 GGC (G 1.000) -> GGT (G)
	  15 TCC (S 0.896) -> ACA (T)
	  16 AAC (N 0.321) -> GAT (D)
	  17 GTA (V 0.594) -> GCA (A)
	  18 CGA (R 1.000) -> CGG (R)
	  22 AAC (N 0.828) -> AAA (K)
	  26 TGC (C 1.000) -> TGT (C)
	  28 AAG (K 0.999) -> AAA (K)
	  33 CAG (Q 0.986) -> CTC (L)
	  36 ATG (M 0.947) -> GTG (V)
	  39 ACG (T 1.000) -> ACA (T)
	  40 TAT (Y 1.000) -> TAC (Y)
	  41 CAG (Q 0.732) -> AAG (K)
	  42 GGC (G 0.864) -> AGC (S)
	  43 TGC (C 1.000) -> TGT (C)
	  47 ACC (T 0.983) -> AGT (S)
	  48 GAA (E 1.000) -> GAG (E)
	  51 TTT (F 1.000) -> TTC (F)
	  52 ATC (I 0.988) -> ATT (I)
	  54 TAC (Y 1.000) -> TAT (Y)
	  55 GAC (D 0.271) -> AAC (N)
	  57 ACC (T 0.376) -> --- (-)
	  58 TAC (Y 0.275) -> --- (-)
	  60 ATC (I 0.984) -> CTC (L)
	  61 ATC (I 0.343) -> TCT (S)
	  62 AAC (N 0.391) -> TAT (Y)
	  63 CAG (Q 0.627) -> CAC (H)
	  64 CGA (R 0.506) -> AAC (N)
	  71 CGC (R 1.000) -> CGA (R)
	  72 GTA (V 0.949) -> GTG (V)
	  73 GAA (E 1.000) -> GAG (E)
	  76 GGA (G 1.000) -> GGG (G)
	  77 AAC (N 1.000) -> AAT (N)
	  79 AGC (S 0.980) -> ACT (T)
	  82 GAT (D 1.000) -> GAC (D)
	  83 TTG (L 1.000) -> TTA (L)
	  84 GCC (A 0.501) -> ACT (T)
	  86 ACG (T 0.994) -> ATG (M)
	  89 GAT (D 0.997) -> GAC (D)
	  90 GTT (V 1.000) -> GTC (V)
	  92 CTG (L 1.000) -> CTA (L)
	  93 GAA (E 0.988) -> CAA (Q)
	  94 GAT (D 1.000) -> GAC (D)
	  95 GAA (E 0.970) -> ATA (I)
	  97 GAG (D 0.382) -> GAT (D)
	  98 TAC (Y 1.000) -> TAT (Y)
	  99 CAC (H 0.646) -> TAC (Y)
	 102 GTG (V 1.000) -> GTT (V)
	 104 AAC (N 1.000) -> AAT (N)
	 105 CCT (P 1.000) -> CCA (P)
	 108 CGT (R 1.000) -> CGA (R)
	 109 CAC (H 0.947) -> GAT (D)
	 113 GGG (G 1.000) -> GGA (G)
	 115 ATT (I 1.000) -> ATC (I)
	 116 CGC (R 0.490) -> CAT (H)
	 117 TTG (L 1.000) -> CTG (L)
	 118 GAG (E 0.549) -> GAA (E)
	 120 CTT (L 0.990) -> CGA (R)
	 122 GAA (E 1.000) -> GAG (E)
	 123 GTT (V 0.999) -> GTC (V)
	 125 CCA (P 1.000) -> CCT (P)
	 127 AGG (R 1.000) -> AGA (R)
	 128 GAC (D 1.000) -> GAT (D)
	 129 TCC (S 1.000) -> TCT (S)
	 131 GTT (V 1.000) -> GTG (V)
	 134 TTG (L 0.993) -> TTA (L)
	 135 GTC (V 1.000) -> GTT (V)
	 137 GCA (A 1.000) -> GCG (A)
	 138 TCG (S 1.000) -> TCT (S)
	 139 GTC (V 1.000) -> GTG (V)
	 140 GGC (G 1.000) -> GGA (G)
	 141 GGT (G 1.000) -> GGA (G)
	 144 GCT (A 1.000) -> GCC (A)
	 145 GTG (V 0.978) -> ATT (I)
	 146 GTC (V 1.000) -> GTG (V)
	 147 ATT (I 1.000) -> ATA (I)
	 149 TTC (F 0.655) -> ATC (I)
	 150 CTT (L 1.000) -> CTA (L)
	 151 GTC (V 0.998) -> GTG (V)
	 152 ATC (I 0.980) -> ATT (I)
	 153 GTG (V 0.962) -> GTA (V)
	 157 CGA (R 1.000) -> AGA (R)
	 158 AGA (R 1.000) -> CGA (R)
	 161 AAG (K 0.543) -> CAG (Q)
	 163 AAC (N 0.973) -> AAT (N)
	 165 AAC (N 0.999) -> AAT (N)
	 166 TCA (S 1.000) -> TCT (S)
	 171 ACC (T 1.000) -> ACA (T)
	 172 GAG (E 1.000) -> GAA (E)
	 173 GAA (E 1.000) -> GAG (E)
	 179 GGA (G 1.000) -> GGG (G)
	 180 GAG (E 1.000) -> GAA (E)
	 181 GGG (G 1.000) -> GGC (G)
	 183 CCT (P 0.898) -> ACA (T)
	 184 GAA (E 0.972) -> GGC (G)
	 187 CTG (L 0.837) -> CTT (L)
	 190 ACC (T 0.494) -> GCC (A)
	 191 AGC (S 0.468) -> --- (-)
	 192 CTC (L 0.579) -> --- (-)
	 196 GTC (V 0.982) -> GTT (V)
	 197 CTA (L 0.778) -> CCT (P)


Branch 10:   16..18 (n=24.0 s=24.0)

	   5 GTC (V 0.914) -> GCC (A) 0.549
	   7 GCT (A 0.341) -> CCC (P) 0.473
	  16 TAC (Y 0.128) -> TCC (S) 0.290
	  18 CGG (R 0.997) -> CGC (R) 0.999
	  29 ATG (M 0.715) -> GTG (V) 0.991
	  36 ATG (M 0.891) -> CTG (L) 0.997
	  39 ACG (T 1.000) -> ACT (T) 1.000
	  44 AAG (K 0.176) -> AAC (K) 0.293
	  52 ATC (I 0.467) -> CTC (L) 0.998
	  54 TAC (Y 0.943) -> TTC (F) 0.998
	  55 AAG (R 0.224) -> CGG (R) 0.758
	  56 AAG (K 0.873) -> ATG (M) 0.996
	  67 CGT (R 1.000) -> CGC (R) 1.000
	  69 CAA (G 0.222) -> GGA (G) 0.478
	  83 TTG (L 0.945) -> GTG (V) 0.994
	  87 ATC (I 0.752) -> CTC (L) 0.998
	  88 CAC (H 0.195) -> AAC (N) 0.230
	  89 GAC (D 0.874) -> AAC (N) 0.991
	  96 GGA (G 1.000) -> GGC (G) 1.000
	 101 TAT (Y 1.000) -> TAC (Y) 1.000
	 103 CTG (L 0.585) -> ATG (M) 0.549
	 105 CCT (P 1.000) -> CCC (P) 1.000
	 106 CCA (P 1.000) -> CCT (P) 1.000
	 108 CGT (R 1.000) -> CGG (R) 1.000
	 118 GAG (E 0.197) -> CAG (Q) 0.447
	 123 GTG (V 0.950) -> GAG (E) 0.852
	 124 CCT (P 1.000) -> CCC (P) 1.000
	 127 AGG (R 1.000) -> CGG (R) 1.000
	 133 GTC (V 1.000) -> GTG (V) 1.000
	 134 ATC (V 0.374) -> ATT (I) 0.997
	 135 GTC (V 0.991) -> GTG (V) 1.000
	 149 TTC (F 0.608) -> GTG (V) 0.858
	 151 GTG (V 0.910) -> ATG (M) 0.725
	 152 GTC (V 0.851) -> GTG (V) 0.995
	 153 GTG (V 0.998) -> GTC (V) 1.000
	 156 GTC (V 0.999) -> GTG (V) 1.000
	 158 AGA (R 1.000) -> AGG (R) 1.000
	 161 AAG (K 0.534) -> CAG (Q) 0.631
	 164 CTT (L 1.000) -> CTG (L) 1.000
	 166 TCA (S 0.990) -> ACG (T) 0.998
	 179 GGA (G 1.000) -> GGT (G) 1.000
	 186 GGG (G 0.927) -> GGC (G) 1.000
	 197 CTA (L 0.496) -> CTC (L) 0.412


Branch 11:   18..19 (n=20.0 s=22.0)

	   4 ACG (T 0.796) -> ACA (T) 0.998
	   5 GCC (A 0.549) -> GCG (A) 0.527
	   7 CCC (P 0.473) -> GCC (A) 0.581
	  11 GCC (A 0.988) -> GTC (V) 0.990
	  16 TCC (S 0.290) -> GAC (D) 0.828
	  17 GTC (V 0.657) -> GCC (A) 0.763
	  19 CTC (L 1.000) -> CTG (L) 1.000
	  28 AAG (K 0.987) -> ACA (T) 0.999
	  30 GAC (D 0.945) -> AAC (N) 0.990
	  31 AAC (N 0.441) -> CAC (H) 0.910
	  32 AAG (K 1.000) -> AAA (K) 1.000
	  55 CGG (R 0.758) -> CGC (R) 0.988
	  64 CAG (Q 0.328) -> AAG (K) 0.863
	  67 CGC (R 1.000) -> CGG (R) 1.000
	  75 ACA (T 0.993) -> TCA (S) 0.999
	  81 AAC (N 0.985) -> TAC (Y) 0.997
	  82 GAC (D 1.000) -> GAT (D) 1.000
	  84 TCC (S 1.000) -> TCG (S) 1.000
	  85 GTC (V 0.867) -> GTG (V) 1.000
	  87 CTC (L 0.998) -> CTG (L) 1.000
	  88 AAC (N 0.230) -> AGA (R) 0.464
	  94 GAC (D 1.000) -> GAT (D) 1.000
	  97 ATC (I 0.654) -> ATT (I) 0.980
	 102 GTC (V 0.982) -> ATC (I) 0.994
	 108 CGG (R 1.000) -> CGC (R) 1.000
	 110 CGG (R 0.986) -> CGT (R) 0.999
	 121 ACG (T 0.992) -> ATG (M) 0.931
	 148 CTG (L 1.000) -> TTG (L) 1.000
	 157 CGG (R 1.000) -> AGG (R) 1.000
	 161 CAG (Q 0.631) -> GAG (E) 0.993
	 165 AAC (N 0.936) -> AGC (S) 0.996
	 166 ACG (T 0.998) -> ACA (T) 1.000
	 169 CAG (Q 0.994) -> CTG (L) 0.996
	 171 ACG (T 1.000) -> ACC (T) 1.000
	 174 GAA (E 1.000) -> GAG (E) 1.000
	 184 GAG (E 0.998) -> GAA (E) 0.952
	 185 GAG (E 0.951) -> GAT (D) 0.996
	 189 GCA (A 0.185) -> GAG (A) 0.146


Branch 12:   19..11 (M_musculus)  (n=33.0 s=46.0)

	   2 GAG (E 1.000) -> GAA (E)
	   6 CCT (P 1.000) -> CCC (P)
	   7 GCC (A 0.581) -> ACC (T)
	   8 ACC (T 0.974) -> ACT (T)
	   9 CTC (L 0.998) -> CTT (L)
	  10 AAC (N 0.985) -> AGT (S)
	  14 GGC (G 1.000) -> GGG (G)
	  16 GAC (D 0.828) -> GAT (D)
	  17 GCC (A 0.763) -> ACC (T)
	  21 TGC (C 1.000) -> TGT (C)
	  28 ACA (T 0.999) -> ACC (T)
	  32 AAA (K 1.000) -> AAG (K)
	  35 TCC (S 1.000) -> TCT (S)
	  36 CTG (L 1.000) -> CTT (L)
	  43 TGC (C 1.000) -> TGT (C)
	  45 AAC (N 1.000) -> AAT (N)
	  47 ACT (T 0.962) -> ACA (T)
	  55 CGC (R 0.988) -> CGA (R)
	  57 ACC (T 0.368) -> --- (-)
	  58 TAC (Y 0.268) -> --- (-)
	  79 AGC (S 1.000) -> AGT (S)
	  82 GAT (D 1.000) -> GAC (D)
	  84 TCG (S 1.000) -> TCA (S)
	  86 ACG (T 0.988) -> ACT (T)
	  87 CTG (L 1.000) -> CTA (L)
	  88 AGA (R 0.464) -> AAG (K)
	  92 CTG (L 0.980) -> CTA (L)
	  93 GAG (E 1.000) -> GAA (E)
	  94 GAT (D 1.000) -> GAC (D)
	  95 GAG (E 1.000) -> GAA (E)
	 102 ATC (I 0.994) -> ATT (I)
	 103 ATG (M 0.789) -> ACC (T)
	 105 CCC (P 1.000) -> CCT (P)
	 106 CCT (P 1.000) -> CCA (P)
	 110 CGT (R 0.999) -> CGC (R)
	 115 ATC (I 1.000) -> ATT (I)
	 116 CAC (H 0.741) -> TAC (Y)
	 120 CTC (L 1.000) -> CTT (L)
	 121 ATG (M 0.931) -> CTA (L)
	 123 GAG (E 0.850) -> GTA (V)
	 132 GCC (A 1.000) -> GCG (A)
	 133 GTG (V 1.000) -> GTC (V)
	 134 ATT (I 1.000) -> ATC (I)
	 138 TCC (S 1.000) -> TCA (S)
	 141 GGC (G 1.000) -> GGT (G)
	 154 AAG (K 1.000) -> AAA (K)
	 166 ACA (T 1.000) -> ACG (T)
	 171 ACC (T 1.000) -> ACT (T)
	 172 GAG (E 1.000) -> GAA (E)
	 174 GAG (E 1.000) -> GAA (E)
	 177 ACG (T 0.990) -> ATG (M)
	 178 GAC (D 1.000) -> GAT (D)
	 180 GAA (E 1.000) -> GAG (E)
	 183 CCG (P 0.997) -> GCG (A)
	 189 GAG (A 0.146) -> --- (-)
	 190 ACC (T 0.154) -> --- (-)
	 191 AGC (S 0.454) -> --- (-)
	 192 CTC (L 0.568) -> --- (-)
	 193 ATC (I 0.554) -> --- (-)
	 194 CCT (P 0.909) -> --- (-)
	 195 GAG (E 0.800) -> --- (-)
	 196 GTC (V 0.608) -> --- (-)
	 197 CTC (L 0.379) -> --- (-)


Branch 13:   19..1  (H_sapiens)  (n=30.0 s= 8.0)

	   5 GCG (A 0.527) -> GTA (V)
	  15 TCC (S 1.000) -> TCT (S)
	  47 ACT (T 0.962) -> TCT (S)
	  57 ACC (T 0.368) -> --- (-)
	  58 TAC (Y 0.268) -> --- (-)
	  69 GGA (G 0.382) -> CAA (Q)
	  86 ACG (T 0.988) -> ATG (M)
	  92 CTG (L 0.980) -> CCG (P)
	  96 GGC (G 1.000) -> GGG (G)
	 112 CAC (H 1.000) -> CAT (H)
	 116 CAC (H 0.741) -> CAT (H)
	 125 CCA (P 1.000) -> CCT (P)
	 139 GTG (V 1.000) -> GTC (V)
	 158 AGG (R 1.000) -> AGA (R)
	 184 GAA (E 0.952) -> GAT (D)
	 187 ACC (T 0.582) -> GCC (A)
	 189 GAG (A 0.146) -> --- (-)
	 190 ACC (T 0.154) -> --- (-)
	 191 AGC (S 0.454) -> --- (-)
	 192 CTC (L 0.568) -> --- (-)
	 193 ATC (I 0.554) -> --- (-)
	 194 CCT (P 0.909) -> --- (-)
	 195 GAG (E 0.800) -> --- (-)
	 196 GTC (V 0.608) -> --- (-)
	 197 CTC (L 0.379) -> --- (-)


Branch 14:   18..20 (n=10.0 s=14.0)

	   3 GTC (V 0.999) -> GTG (V) 0.999
	   4 ACG (T 0.796) -> ATG (M) 0.811
	   6 CCT (P 1.000) -> CCC (P) 1.000
	   9 CTC (L 0.588) -> ATC (I) 0.713
	  13 AAT (N 1.000) -> AAC (N) 1.000
	  36 CTG (L 0.997) -> CTC (L) 1.000
	  39 ACT (T 1.000) -> ACC (T) 1.000
	  42 GAG (E 0.545) -> GCG (A) 0.690
	  44 AAC (K 0.293) -> AAA (K) 0.349
	  52 CTC (L 0.998) -> CTG (L) 1.000
	  63 CTG (L 0.561) -> ATG (M) 0.516
	  69 GGA (G 0.478) -> GGG (G) 0.698
	  75 ACA (T 0.993) -> ACT (T) 1.000
	  85 GTC (V 0.867) -> TTC (F) 0.991
	  86 ACG (T 1.000) -> ACC (T) 1.000
	  97 ATC (I 0.654) -> ACC (T) 0.474
	 116 CAC (H 0.366) -> AAC (N) 0.216
	 118 CAG (Q 0.447) -> AAG (K) 0.484
	 121 ACG (T 0.992) -> ACC (T) 0.999
	 158 AGG (R 1.000) -> CGG (R) 1.000
	 160 AAA (K 1.000) -> AAG (K) 1.000
	 163 AAG (K 0.931) -> AGG (R) 0.982
	 179 GGT (G 1.000) -> GGC (G) 1.000
	 189 GCA (A 0.185) -> GCG (A) 0.161


Branch 15:   20..21 (n=23.5 s=18.5)

	   6 CCC (P 1.000) -> CCG (P) 1.000
	  10 AAC (N 0.943) -> TAC (Y) 0.993
	  17 GTC (V 0.733) -> ATC (I) 0.897
	  20 CCC (P 0.518) -> ACC (T) 0.979
	  28 AAG (K 0.989) -> CAG (Q) 0.991
	  31 AAC (N 0.576) -> AAG (K) 0.772
	  42 GCG (A 0.690) -> GCC (A) 0.670
	  43 TGC (C 1.000) -> TGT (C) 1.000
	  44 AAA (K 0.349) -> GAC (E) 0.214
	  47 ACT (T 0.967) -> ACC (T) 0.999
	  48 GAG (E 1.000) -> GAA (E) 1.000
	  55 CGG (R 0.736) -> AAG (K) 0.574
	  56 ATG (M 0.993) -> CTG (L) 0.987
	  60 ATC (I 0.974) -> GTG (V) 0.995
	  62 AAC (N 0.330) -> CCC (P) 0.881
	  64 CAG (Q 0.395) -> GAG (E) 0.797
	  66 GAG (E 0.861) -> AAC (N) 0.646
	  86 ACC (T 1.000) -> ACG (T) 1.000
	  88 AAC (N 0.298) -> CAC (H) 0.435
	 102 GTC (V 0.999) -> GTG (V) 1.000
	 110 CGG (R 0.983) -> AAG (K) 0.933
	 116 AAC (N 0.216) -> CAC (H) 0.224
	 117 CTG (L 1.000) -> CTC (L) 1.000
	 118 AAG (K 0.484) -> AAA (K) 0.457
	 138 TCC (S 0.997) -> ACC (T) 0.996
	 149 GTG (V 0.842) -> GCG (A) 0.944
	 151 ATG (M 0.721) -> GTG (V) 0.989
	 152 GTG (V 0.996) -> GTC (V) 0.970
	 156 GTG (V 1.000) -> GTC (V) 1.000
	 159 AAA (K 1.000) -> AAG (K) 1.000
	 164 CTG (L 1.000) -> CTC (L) 1.000
	 174 GAA (E 1.000) -> GAG (E) 1.000
	 177 ACG (T 0.999) -> ACC (T) 0.999
	 179 GGC (G 1.000) -> GGA (G) 1.000
	 181 GGC (G 1.000) -> GGG (G) 1.000
	 189 GCG (A 0.161) -> GAG (A) 0.136


Branch 16:   21..22 (n=18.7 s=39.3)

	   3 GTG (V 0.991) -> CTG (L) 0.597
	   6 CCG (P 1.000) -> CCA (P) 0.999
	   7 CCC (P 0.809) -> ACC (T) 0.988
	   9 ATC (I 0.717) -> CTC (L) 0.547
	  10 TAC (Y 0.993) -> TAT (Y) 1.000
	  11 GCC (A 1.000) -> GCG (A) 1.000
	  12 CTC (L 1.000) -> CTG (L) 1.000
	  15 TCC (S 1.000) -> TCT (S) 1.000
	  22 ACC (T 1.000) -> ACT (T) 1.000
	  24 AAC (N 0.999) -> AAT (N) 0.985
	  29 GTG (V 1.000) -> GTA (V) 1.000
	  31 AAG (K 0.772) -> AAA (K) 0.998
	  36 CTC (L 1.000) -> CTG (L) 0.993
	  41 CAG (Q 1.000) -> CAA (Q) 1.000
	  42 GCC (A 0.670) -> ACC (T) 0.994
	  44 GAC (E 0.214) -> CAG (Q) 0.987
	  52 CTG (L 1.000) -> TTG (L) 1.000
	  54 TTC (F 1.000) -> TTT (F) 1.000
	  59 AAG (K 1.000) -> AAA (K) 1.000
	  61 ATT (I 0.430) -> GTT (V) 0.994
	  63 ATG (M 0.650) -> GTG (V) 0.984
	  67 CGC (R 1.000) -> CGT (R) 1.000
	  69 GGG (G 0.737) -> GAG (E) 0.973
	  74 TTC (F 1.000) -> TTT (F) 1.000
	  75 ACT (T 1.000) -> ACA (T) 1.000
	  86 ACG (T 1.000) -> ACC (T) 1.000
	  94 GAC (D 1.000) -> GAT (D) 1.000
	  95 GAG (E 0.990) -> GCA (A) 1.000
	  96 GGC (G 1.000) -> GGG (G) 1.000
	  97 ACC (T 0.454) -> CTG (L) 0.991
	 105 CCC (P 1.000) -> CCG (P) 1.000
	 114 AAG (K 0.784) -> CAG (Q) 0.991
	 116 CAC (H 0.224) -> AGC (S) 0.985
	 118 AAA (K 0.457) -> CAA (Q) 0.988
	 119 GTC (V 1.000) -> GTT (V) 1.000
	 130 ACG (T 1.000) -> ACA (T) 1.000
	 138 ACC (T 0.996) -> ACT (T) 1.000
	 146 GTC (V 1.000) -> GTG (V) 1.000
	 149 GCG (A 0.944) -> GCC (A) 0.999
	 150 CTG (L 1.000) -> TTG (L) 1.000
	 151 GTG (V 0.989) -> GTC (V) 1.000
	 152 GTC (V 0.970) -> ATT (I) 0.998
	 158 CGG (R 1.000) -> CGC (R) 1.000
	 171 ACG (T 1.000) -> ACC (T) 1.000
	 172 GAG (E 1.000) -> GAA (E) 1.000
	 173 GAG (E 1.000) -> GAA (E) 1.000
	 178 GAC (D 1.000) -> GAT (D) 1.000
	 179 GGA (G 1.000) -> GGG (G) 1.000
	 185 GAG (E 1.000) -> GAA (E) 1.000
	 187 ACC (T 0.542) -> ATG (M) 0.973
	 194 CCT (P 0.895) -> CCC (P) 0.859


Branch 17:   22..8  (P_textilis)  (n=26.0 s=10.0)

	  20 ACC (T 0.971) -> AGC (S)
	  24 AAT (N 0.985) -> CAT (H)
	  33 CAG (Q 1.000) -> CAA (Q)
	  43 TGT (C 1.000) -> TGC (C)
	  57 ACC (T 0.345) -> --- (-)
	  58 TAC (Y 0.250) -> --- (-)
	  83 GTG (V 0.964) -> ATG (M)
	 108 CGG (R 1.000) -> CGA (R)
	 109 CAC (H 0.973) -> CAA (Q)
	 121 ACC (T 1.000) -> ACA (T)
	 123 GAG (E 1.000) -> GAA (E)
	 132 GCC (A 1.000) -> GCT (A)
	 136 GGT (G 1.000) -> GGG (G)
	 153 GTC (V 1.000) -> GTG (V)
	 176 AAG (K 1.000) -> AAA (K)
	 180 GAA (E 1.000) -> GAG (E)
	 189 GAG (A 0.118) -> --- (-)
	 190 ACC (T 0.144) -> --- (-)
	 191 AGC (S 0.418) -> --- (-)
	 192 CTC (L 0.539) -> --- (-)
	 193 ATC (I 0.508) -> --- (-)
	 194 CCC (P 0.859) -> --- (-)
	 195 GAG (E 0.719) -> --- (-)
	 196 GTC (V 0.564) -> --- (-)
	 197 CTC (L 0.344) -> --- (-)


Branch 18:   22..23 (n=11.0 s=11.0)

	   3 CTG (L 0.597) -> ATG (M) 1.000
	   4 ATG (M 0.893) -> ACG (T) 1.000
	   6 CCA (P 0.999) -> GTA (V) 1.000
	   8 ACC (T 0.814) -> CCC (P) 1.000
	   9 CTC (L 0.547) -> GTC (V) 1.000
	  22 ACT (T 1.000) -> ACA (T) 1.000
	  25 TCC (S 1.000) -> TCA (S) 1.000
	  36 CTG (L 0.993) -> ATG (M) 1.000
	  62 CCC (P 0.999) -> CCT (P) 1.000
	  66 AAC (N 0.703) -> AAG (K) 1.000
	  70 GAC (D 1.000) -> GAT (D) 1.000
	  71 CGC (R 1.000) -> CGT (R) 1.000
	  75 ACA (T 1.000) -> ACG (T) 1.000
	  79 AGC (S 0.994) -> ACC (T) 1.000
	  82 GAC (D 1.000) -> GAT (D) 1.000
	 113 GGC (G 0.997) -> TTC (F) 1.000
	 118 CAA (Q 0.988) -> CAG (Q) 1.000
	 130 ACA (T 1.000) -> ACT (T) 1.000
	 140 GGG (G 1.000) -> GGA (G) 1.000
	 177 ACC (T 1.000) -> ACA (T) 1.000


Branch 19:   23..4  (T_elegans)  (n=22.0 s= 0.0)

	  57 ACC (T 0.322) -> --- (-)
	  58 TAC (Y 0.208) -> --- (-)
	 189 GAG (A 0.114) -> --- (-)
	 190 ACC (T 0.141) -> --- (-)
	 191 AGC (S 0.403) -> --- (-)
	 192 CTC (L 0.526) -> --- (-)
	 193 ATC (I 0.490) -> --- (-)
	 194 CCC (P 0.837) -> --- (-)
	 195 GAG (E 0.688) -> --- (-)
	 196 GTC (V 0.546) -> --- (-)
	 197 CTC (L 0.335) -> --- (-)


Branch 20:   23..3  (T_sirtalis)  (n=22.0 s= 2.0)

	  57 ACC (T 0.322) -> --- (-)
	  58 TAC (Y 0.208) -> --- (-)
	  67 CGT (R 1.000) -> CGC (R)
	  94 GAT (D 1.000) -> GAC (D)
	 189 GAG (A 0.114) -> --- (-)
	 190 ACC (T 0.141) -> --- (-)
	 191 AGC (S 0.403) -> --- (-)
	 192 CTC (L 0.526) -> --- (-)
	 193 ATC (I 0.490) -> --- (-)
	 194 CCC (P 0.837) -> --- (-)
	 195 GAG (E 0.688) -> --- (-)
	 196 GTC (V 0.546) -> --- (-)
	 197 CTC (L 0.335) -> --- (-)


Branch 21:   21..12 (A_carol)  (n=36.5 s=17.5)

	  30 GAC (D 0.553) -> GAG (E)
	  42 GCC (A 0.670) -> GGT (G)
	  47 ACC (T 0.999) -> ACA (T)
	  50 ATG (M 0.706) -> CTG (L)
	  57 ACC (T 0.362) -> --- (-)
	  58 TAC (Y 0.263) -> --- (-)
	  61 ATT (I 0.430) -> ATG (M)
	  64 GAG (E 0.797) -> GAA (E)
	  65 CTG (L 0.790) -> GAG (E)
	  72 GTG (V 0.992) -> ATC (I)
	  83 GTG (V 1.000) -> GTC (V)
	  88 CAC (H 0.435) -> CGC (R)
	  99 AAC (N 0.980) -> CAC (H)
	 106 CCT (P 1.000) -> CCC (P)
	 116 CAC (H 0.224) -> CAG (Q)
	 118 AAA (K 0.457) -> AGA (R)
	 120 CTC (L 0.985) -> ATC (I)
	 125 CCA (P 1.000) -> CCG (P)
	 127 CGG (R 1.000) -> CGC (R)
	 132 GCC (A 1.000) -> GCG (A)
	 136 GGT (G 1.000) -> GGG (G)
	 138 ACC (T 0.996) -> ACG (T)
	 144 GCT (A 1.000) -> GCC (A)
	 152 GTC (V 0.970) -> GCC (A)
	 155 TGT (C 1.000) -> TGC (C)
	 163 AGG (R 1.000) -> CGG (R)
	 166 ACG (T 1.000) -> ACC (T)
	 167 GAT (D 1.000) -> GAC (D)
	 183 CCG (P 1.000) -> CCC (P)
	 186 GGC (G 1.000) -> GGG (G)
	 187 ACC (T 0.542) -> GCC (A)
	 189 GAG (A 0.136) -> --- (-)
	 190 ACC (T 0.151) -> --- (-)
	 191 AGC (S 0.444) -> --- (-)
	 192 CTC (L 0.560) -> --- (-)
	 193 ATC (I 0.541) -> --- (-)
	 194 CCT (P 0.895) -> --- (-)
	 195 GAG (E 0.777) -> --- (-)
	 196 GTC (V 0.596) -> --- (-)
	 197 CTC (L 0.368) -> --- (-)


Branch 22:   20..2  (G_gallus)  (n=44.0 s=26.0)

	   3 GTG (V 0.999) -> GTA (V)
	   7 CCC (P 0.810) -> CCT (P)
	   8 ACC (T 0.714) -> ATC (I)
	  12 CTC (L 1.000) -> CTG (L)
	  15 TCC (S 0.984) -> ACC (T)
	  16 TCC (S 0.893) -> TCT (S)
	  17 GTC (V 0.733) -> GTA (V)
	  18 CGC (R 0.998) -> AAG (K)
	  20 CCC (P 0.518) -> TCC (S)
	  30 GAC (D 0.561) -> GAG (E)
	  39 ACC (T 1.000) -> ACA (T)
	  44 AAA (K 0.349) -> ACA (T)
	  47 ACT (T 0.967) -> TCT (S)
	  50 ATG (M 0.711) -> CTG (L)
	  57 ACC (T 0.376) -> --- (-)
	  58 TAC (Y 0.274) -> --- (-)
	  61 ATT (I 0.535) -> ATG (M)
	  63 ATG (M 0.516) -> AAG (K)
	  66 GAG (E 0.861) -> GAA (E)
	  68 TTT (F 1.000) -> TTC (F)
	  70 GAC (D 0.944) -> AAC (N)
	  71 CGC (R 1.000) -> CGG (R)
	  79 AGC (S 0.995) -> ACC (T)
	  95 GAG (E 0.993) -> CAG (Q)
	 103 ATG (M 0.545) -> CTC (L)
	 106 CCT (P 1.000) -> CCG (P)
	 109 CAC (H 0.985) -> CAG (Q)
	 113 GGC (G 0.997) -> GCC (A)
	 114 AAG (K 0.670) -> AGC (S)
	 116 AAC (N 0.216) -> AGC (S)
	 119 GTC (V 1.000) -> GTG (V)
	 121 ACC (T 0.999) -> ACT (T)
	 123 GAG (E 0.998) -> GAA (E)
	 126 GAG (E 0.987) -> AAG (K)
	 127 CGG (R 1.000) -> CGC (R)
	 128 GAC (D 1.000) -> GAT (D)
	 129 TCC (S 1.000) -> TCG (S)
	 133 GTG (V 1.000) -> GTC (V)
	 134 ATT (I 1.000) -> ATC (I)
	 140 GGG (G 1.000) -> GGC (G)
	 144 GCT (A 1.000) -> GCC (A)
	 153 GTC (V 1.000) -> GTG (V)
	 155 TGT (C 1.000) -> TGC (C)
	 157 CGG (R 1.000) -> CGC (R)
	 168 GAC (D 1.000) -> GAT (D)
	 175 GGC (G 1.000) -> GGA (G)
	 189 GCG (A 0.161) -> --- (-)
	 190 ACC (T 0.159) -> --- (-)
	 191 AGC (S 0.467) -> --- (-)
	 192 CTC (L 0.578) -> --- (-)
	 193 ATC (I 0.569) -> --- (-)
	 194 CCT (P 0.925) -> --- (-)
	 195 GAG (E 0.828) -> --- (-)
	 196 GTC (V 0.623) -> --- (-)
	 197 CTC (L 0.393) -> --- (-)


List of extant and reconstructed sequences

    23    591

H_sapiens         ATG GAG GTC ACA GTA CCT GCC ACC CTC AAC GTC CTC AAT GGC TCT GAC GCC CGC CTG CCC TGC ACC TTC AAC TCC TGC TAC ACA GTG AAC CAC AAA CAG TTC TCC CTG AAC TGG ACT TAC CAG GAG TGC AAC AAC TGC TCT GAG GAG ATG TTC CTC CAG TTC CGC ATG --- --- AAG ATC ATT AAC CTG AAG CTG GAG CGG TTT CAA GAC CGC GTG GAG TTC TCA GGG AAC CCC AGC AAG TAC GAT GTG TCG GTG ATG CTG AGA AAC GTG CAG CCG GAG GAT GAG GGG ATT TAC AAC TGC TAC ATC ATG AAC CCC CCT GAC CGC CAC CGT GGC CAT GGC AAG ATC CAT CTG CAG GTC CTC ATG GAA GAG CCC CCT GAG CGG GAC TCC ACG GTG GCC GTG ATT GTG GGT GCC TCC GTC GGG GGC TTC CTG GCT GTG GTC ATC TTG GTG CTG ATG GTG GTC AAG TGT GTG AGG AGA AAA AAA GAG CAG AAG CTG AGC ACA GAT GAC CTG AAG ACC GAG GAG GAG GGC AAG ACG GAC GGT GAA GGC AAC CCG GAT GAT GGC GCC AAG --- --- --- --- --- --- --- --- --- 
G_gallus          ATG GAG GTA ATG GCC CCC CCT ATC ATC AAC GCC CTG AAC GGC ACC TCT GTA AAG CTC TCC TGC ACC TTC AAC TCC TGC TAC AAG GTG GAG AAC AAG CAG TTC TCC CTC AAC TGG ACA TAC CAG GCG TGC ACA AAC TGC TCT GAG GAG CTG TTC CTG CAG TTC CGG ATG --- --- AAG ATC ATG AAC AAG CAG CTG GAA CGC TTC GGG AAC CGG GTG GAG TTC ACT GGG AAC CCC ACC AAG AAC GAC GTG TCC TTC ACC CTC AAC AAC GTG CAG CTG GAG GAC CAG GGC ACC TAC AAC TGC TAC GTC CTC AAC CCC CCG GAC CGG CAG CGG GGC CAC GCC AGC ATC AGC CTG AAG GTG CTC ACT GAA GAA CCC CCA AAG CGC GAT TCG ACG GTG GCC GTC ATC GTG GGT GCC TCC GTG GGC GGC TTC CTG GCC GTG GTC ATC CTG GTG CTG ATG GTG GTG AAG TGC GTG CGC CGG AAA AAG CAG CAG AGG CTG AAC ACG GAT GAT CAG AAG ACG GAG GAG GAA GGA AAG ACG GAC GGC GAA GGC AAC CCG GAG GAG GGC ACC AAG --- --- --- --- --- --- --- --- --- 
T_sirtalis        ATG GAG ATG ACG GCC GTA ACC CCC GTC TAT GCG CTG AAC GGC TCT TCC ATC CGC CTC ACC TGC ACA TTC AAT TCA TGC TAC CAG GTA GAC AAA AAG CAG TTC TCC ATG AAC TGG ACC TAC CAA ACC TGT CAG AAC TGC ACC GAA GAG ATG TTC TTG CAG TTT AAG CTG --- --- AAA GTG GTT CCT GTG GAG CTG AAG CGC TTT GAG GAT CGT GTG GAG TTT ACG GGG AAC CCC ACC AAG AAC GAT GTG TCC TTC ACC CTC CAC AAC GTG CAG CTG GAG GAC GCA GGG CTG TAC AAC TGC TAC GTG ATG AAC CCG CCT GAC CGG CAC AAG GGC CAC TTC CAG ATC AGC CTC CAG GTT CTC ACC GAA GAG CCC CCA GAG CGG GAC TCC ACT GTG GCC GTG ATT GTG GGT GCC ACT GTG GGA GGC TTC CTG GCT GTG GTG ATC CTG GCC TTG GTC ATT GTC AAG TGT GTC CGG CGC AAG AAG CAG CAG AGG CTC AAC ACG GAT GAC CAG AAG ACC GAA GAA GAG GGC AAG ACA GAT GGG GAA GGG AAC CCG GAG GAA GGC ATG AAG --- --- --- --- --- --- --- --- --- 
T_elegans         ATG GAG ATG ACG GCC GTA ACC CCC GTC TAT GCG CTG AAC GGC TCT TCC ATC CGC CTC ACC TGC ACA TTC AAT TCA TGC TAC CAG GTA GAC AAA AAG CAG TTC TCC ATG AAC TGG ACC TAC CAA ACC TGT CAG AAC TGC ACC GAA GAG ATG TTC TTG CAG TTT AAG CTG --- --- AAA GTG GTT CCT GTG GAG CTG AAG CGT TTT GAG GAT CGT GTG GAG TTT ACG GGG AAC CCC ACC AAG AAC GAT GTG TCC TTC ACC CTC CAC AAC GTG CAG CTG GAG GAT GCA GGG CTG TAC AAC TGC TAC GTG ATG AAC CCG CCT GAC CGG CAC AAG GGC CAC TTC CAG ATC AGC CTC CAG GTT CTC ACC GAA GAG CCC CCA GAG CGG GAC TCC ACT GTG GCC GTG ATT GTG GGT GCC ACT GTG GGA GGC TTC CTG GCT GTG GTG ATC CTG GCC TTG GTC ATT GTC AAG TGT GTC CGG CGC AAG AAG CAG CAG AGG CTC AAC ACG GAT GAC CAG AAG ACC GAA GAA GAG GGC AAG ACA GAT GGG GAA GGG AAC CCG GAG GAA GGC ATG AAG --- --- --- --- --- --- --- --- --- 
X_tropical        ATG GAG GTC ACA GTC CCT GCC ACA GTG TAT GCC CTA AAT GGT ACA GAT GCA CGG CTG CCC TGC AAA TTC AAC TCC TGT TAC AAA ATG GAC AAC AAA CTC TTC TCC GTG AAC TGG ACA TAC AAG AGC TGT GAG AAC TGC AGT GAG GAG ATG TTC ATT CAG TAT AAC AAG --- --- AAG CTC TCT TAT CAC AAC CTT GAG CGT TTT CAA AAC CGA GTG GAG TTT ACA GGG AAT CCC ACT AAA AAT GAC TTA ACT GTG ATG ATC CAT GAC GTC CAG CTA CAA GAC ATA GGA GAT TAT TAC TGC TAT GTT CTG AAT CCA CCA GAC CGA GAT AGG GGC ACT GGA AAA ATC CAT CTG GAA GTC CGA ACA GAG GTC CCT CCT GAA AGA GAT TCT ACA GTG GCA GTT TTA GTT GGT GCG TCT GTG GGA GGA TTC CTG GCC ATT GTG ATA CTT ATC CTA GTG ATT GTA AAA TGT GTC AGA CGA AAA AAA CAG CAA AAT CTT AAT TCT GAG GAT CAG AAA ACA GAA GAG GAA GTG AAG ACT GAT GGG GAA GGC AAC ACA GGC GGA GAA CTT AAA GCA GCC --- --- ATC CCT GAG GTT CCT 
D_rerio           ATG GAT GTG CTG GTG CCG GCG CTG ATC AAC GCT CTC AAC GGG AGT GAC GTC AGA ATC ACA TGT ACT TTC ACC TCA TGC TAC AAG CTG GAC CCC AGC AAG TTT GCA ATG AAC TGG ACA TAT CAG GAG ACA AGC AAC AGC ACA GAG GAG ATG TTC ATG ACC TAT AAG AAC ACC TAT AAG ATG ATA CCC TTG AAG CCC AGT CGA TTT GGA GAG CGA GTC ATG TTT ACT GGA AAC CTG GAT AAG AAC GAC CTT TCC ATC ACC ATC TCG GAT GTG CAG CTG ACA GAC GAG GGC ATC TAC AAC TGC TAT GTG CGC AAC CCT CCA GAC CGT ATT CAG GGC CAT GGC ACC ATC CAG TTT GCC GTC CTG ACT GAA TTA CCT CCA CCA AGG GAC TCG ACC ATT GCT GTG GCC ATC GGC GCA TCT GTG GGG GGC ATC CTT GCT CTG CTC ATT CTG TCC ATG GTG GTG GTG AAG TGC ATC CGC AGA CAT AAG AAC CAG GAG CTG ATC TCA GAC GAG CAG AAG ATG GAA GAA GAG GGC AAA GTA GAT GGT GAA GGA GGC ACA GAA GAA GCA ACG AAA AAT TTA AGC CTC CTG CCT GAA GAT ATA 
T_rubri           ATG GAT ATT AGT GGG TCC AAT TAC ATT AAT GCA TTG AAT GGA ACA ACT GTC AAA ATT CCC TGC ATA TTT ACT TCC TGT TAC AAG ATT GAT GTA ACA CAC TTT AAC ATG AAT TGG ACT TAT CAA GAG TCC TTG AAT GGT ACA GAA CAG AAG TTT ATG ACA TAT TCT AGG AAG AAA GGA ATG GTG CCT CTG CAT TCT GAA CGA TTC AGA GAG AGA GTG CTG TTC GCC GGA AAC TTG GAT AAG AAT GAC CTG TCG TTC ACA CTA TCC GAT GTT CAG CTT GAG GAT GAA GGA ATT TAC AAC TGT TAT GTA AAA AAT CCA CCT GAC AGA ATC AGT GGA CAT GGT CGA ATT CAG CTC AAT GTT GTC ACC AAA CTT CCT CCT CCA AGG GAT TCA ACT ATT GCT GTC GCA ATT GGG GCA TCC GTA GGT GGA GCA TTA GCT CTT CTG ATC CTG TCT ATG GTA ATA GTA AAA TGT CTT CGT CGA TAT CAG AAA CAG GAA CTG ATC TCA GAG GAG --- AAG ATG GAG GAG GAA GGA AAA GTG --- --- --- --- --- --- --- --- --- --- --- --- --- --- --- --- --- --- --- --- 
P_textilis        ATG GAG CTG ATG GCC CCA ACC ACC CTC TAT GCG CTG AAC GGC TCT TCC ATC CGC CTC AGC TGC ACT TTC CAT TCC TGC TAC CAG GTA GAC AAA AAG CAA TTC TCC CTG AAC TGG ACC TAC CAA ACC TGC CAG AAC TGC ACC GAA GAG ATG TTC TTG CAG TTT AAG CTG --- --- AAA GTG GTT CCC GTG GAG CTG AAC CGT TTT GAG GAC CGC GTG GAG TTT ACA GGG AAC CCC AGC AAG AAC GAC ATG TCC TTC ACC CTC CAC AAC GTG CAG CTG GAG GAT GCA GGG CTG TAC AAC TGC TAC GTG ATG AAC CCG CCT GAC CGA CAA AAG GGC CAC GGC CAG ATC AGC CTC CAA GTT CTC ACA GAA GAA CCC CCA GAG CGG GAC TCC ACA GTG GCT GTG ATT GTG GGG GCC ACT GTG GGG GGC TTC CTG GCT GTG GTG ATC CTG GCC TTG GTC ATT GTG AAG TGT GTC CGG CGC AAG AAG CAG CAG AGG CTC AAC ACG GAT GAC CAG AAG ACC GAA GAA GAG GGC AAA ACC GAT GGG GAG GGG AAC CCG GAG GAA GGC ATG AAG --- --- --- --- --- --- --- --- --- 
E_electric        ATG GAT GTA GTT GTG GCC CAG CGG ATC AAT GCC CTG AAT GGC ACC ATG GTC AAG ATC TCC TGC ACC TTC ACT TCC TGC TAT CGA ATT GAT ACC AGC AAG TTT TCT ATG AAC TGG ACC TAC AAG GAG AGT GAA AAC GAC ACA GAG GAG ATG TTT ATG ACC TTT AAG AAC --- --- AAA GTA ACA TCT ATG TGG ACA GAC CGT TTT GGG GGC CGA GTA AAG TTC GCC GGG AAC CTG GAC AAA AAT GAC CTG TCC ATC ACC ATC TCA GAT GTG CAG CTG GAA GAT GAG GGA ATC TAT AAC TGC TAT GTG CGC AAT CCT CCC GAT CGT ATT CAG GGG CAT GGT ATC ATC CAG CTG CAT GTA GTC CCT GAG TTG CCT CCG CCA CGG GAC TCC ACT ATC GCC GTG GCG ATC GGA GCT TCC ATT GGA GGC ATG CTC GCG CTG GTC ATC CTG TCC ATG GTC GTG GTG AAA TGC GTG CGT AGG CAC AAG AAA CAG GAG CTC ATC TCT GAT GAA CAG AAG ATG GAG GAG GAT GGC AAA ACC GAT GGA GAA GCT GGA ACG GAA GAG GGC ACC AAA CAA CTC --- --- --- --- --- --- --- 
B_bufo            ATG GAG ATC ACC GTG CCT GCT GTT CTT CAT GCC CTT AAT GGC TCC AAC ATA CGA CTG CCC TGC AAC TTC CAG TCG TGC TAC AAG ATG GAC ATC AAA CAG TTC TCC ATG AAC TGG ACG TAT CGG GGC TGC GAG AAC TGT ACC GAA GAG ACG TTT ATC CAG TAC GAC AAG --- --- AAG ATC ATC AAC CAG CGA CTT GAG CGT TTT CAA AAC CGC ATA GAA TTT ACA GGA AAC CCC AGC AAA AAT GAT TTG GCC GTG ACA ATC CAT GAT GTT CAG CTG GAA GAT GAA GGA GAG TAC CAT TGT TAT GTG CTG AAC CCT CCA GAC CGT CAC AAG GGC ACT GGG AAA ATT CGC TTA GAG GTC CTT ACA GAA GTT CCT CCA GAA AGG GAC TCC ACA GTT GCA GTT TTG GTC GGA GCA TCG GTC GGC GGT TTT CTG GCT GTG GTC ATT CTT TGC CTT GTC ATC CTG AAA TGT GTC CGA AGA AAA AAA ATG CAA AAC CTT AAC TCA GAG GAT CAG AAA ACC GAG GAA GAA GTG AAG ACT GAT GGA GAG GGG AAC CCT GAA GGA GAA CTG AAA GCA ACC --- --- ATC CCT GAG GTC CTA 
M_musculus        ATG GAA GTC ACA GCG CCC ACC ACT CTT AGT GTC CTC AAT GGG TCC GAT ACC CGC CTG CCC TGT ACC TTC AAC TCC TGC TAC ACC GTG AAC CAC AAG CAG TTC TCT CTT AAC TGG ACT TAC CAG GAG TGT AAC AAT TGC ACA GAG GAG ATG TTC CTC CAG TTC CGA ATG --- --- AAG ATC ATT AAC CTG AAG CTG GAG CGG TTT GGA GAC CGC GTG GAG TTC TCA GGG AAC CCC AGT AAG TAC GAC GTG TCA GTG ACT CTA AAG AAC GTG CAG CTA GAA GAC GAA GGC ATT TAC AAC TGC TAC ATT ACC AAC CCT CCA GAC CGC CAC CGC GGC CAC GGC AAG ATT TAC CTG CAG GTC CTT CTA GAA GTA CCC CCA GAG CGG GAC TCC ACG GTG GCG GTC ATC GTG GGT GCC TCA GTG GGG GGT TTC CTG GCT GTG GTC ATC TTG GTG CTG ATG GTG GTC AAA TGT GTG AGG AGG AAA AAA GAG CAG AAG CTG AGC ACG GAT GAC CTG AAG ACT GAA GAG GAA GGC AAG ATG GAT GGT GAG GGC AAC GCG GAA GAT GGC ACC AAG --- --- --- --- --- --- --- --- --- 
A_carol           ATG GAG GTG ATG GCC CCG CCC ACC ATC TAC GCC CTC AAC GGC TCC TCC ATC CGC CTC ACC TGC ACC TTC AAC TCC TGC TAC CAG GTG GAG AAG AAG CAG TTC TCC CTC AAC TGG ACC TAC CAG GGT TGT GAC AAC TGC ACA GAA GAG CTG TTC CTG CAG TTC AAG CTG --- --- AAG GTG ATG CCC ATG GAA GAG AAC CGC TTT GGG GAC CGC ATC GAG TTC ACT GGG AAC CCC AGC AAG AAC GAC GTC TCC TTC ACG CTC CGC AAC GTG CAG CTG GAG GAC GAG GGC ACC TAC CAC TGC TAC GTG ATG AAC CCC CCC GAC CGG CAC AAG GGC CAC GGC AAG ATC CAG CTC AGA GTC ATC ACC GAA GAG CCC CCG GAG CGC GAC TCC ACG GTG GCG GTG ATT GTG GGG GCC ACG GTG GGG GGC TTC CTG GCC GTG GTC ATC CTG GCG CTG GTG GCC GTC AAG TGC GTC CGG CGG AAG AAG CAG CAG CGG CTC AAC ACC GAC GAC CAG AAG ACG GAG GAG GAG GGC AAG ACC GAC GGA GAA GGG AAC CCC GAG GAG GGG GCC AAG --- --- --- --- --- --- --- --- --- 
node #13          ATG GAG GTC ATG GTG CCC GAC AAC ATC AAC GCC CTC AAC GGC ACC AAC GTC AGG ATC CCC TGC ACC TTC AAC TCC TGC TAC AAG ATG GAC AAC AAG CAG TTC TCC ATG AAC TGG ACC TAC CAG GAG TGC GAG AAC TGC ACA GAG GAG ATG TTT ATG AAG TAT AAG AAG ACG TAC AAG ATG ATA CCT CTG CAG CCC GAG CGT TTT GGA GAC CGA GTG GAG TTC ACC GGG AAC CTC AAC AAG AAC GAC CTG TCC GTC ACC ATC TCA GAC GTG CAG CTG GAG GAC GAG GGA ATC TAC AAC TGC TAT GTG CTC AAC CCT CCA GAC CGT AAC CGG GGC CAT GGC AAG ATC CAG CTG GAG GTC CTC ACC GAG GTG CCT CCA CAG AGG GAC TCC ACG ATC GCC GTG GTC ATC GGC GCC TCC GTG GGG GGC TTC CTG GCT GTG GTC ATC CTG TCC ATG GTG GTC GTG AAG TGT GTC CGT AGA AAC AAG AAG CAG GAG CTC ATC TCA GAC GAG CAG AAG ATG GAG GAG GAG GGC AAG ACG GAC GGA GAG GGC GAC CCG GAG GAG GGC ACC AAG GAG CTC AGC CTC CTC CCT GAG GAC ATC 
node #14          ATG GAT GTG ATG GTG CCC GAG CAG ATC AAT GCC CTG AAT GGC ACC ACT GTC AGA ATC CCC TGC ACC TTC ACT TCC TGC TAC AAG ATT GAT ACC AGC CAG TTT TCC ATG AAC TGG ACC TAT CAG GAG TCC GAG AAC GGC ACA GAG GAG ATG TTT ATG ACC TAT AAG AAG ACG TAT AAG ATG ATA CCT TTG CAG CCC GAG CGA TTT GGA GAG CGA GTG AAG TTC ACC GGA AAC CTG GAC AAG AAT GAC CTG TCC ATC ACC ATC TCA GAT GTG CAG CTG GAG GAT GAG GGA ATC TAC AAC TGC TAT GTG CGC AAT CCT CCA GAC CGT ATC CAG GGG CAT GGT ACC ATC CAG CTC CAT GTC CTC ACT GAG TTG CCT CCA CCA AGG GAC TCC ACT ATT GCT GTG GCG ATC GGA GCA TCC GTC GGG GGC ATC CTA GCT CTG CTC ATC CTG TCC ATG GTG GTG GTG AAA TGT GTC CGT AGA CAT AAG AAA CAG GAG CTG ATC TCA GAC GAG CAG AAG ATG GAG GAG GAG GGC AAA ACC GAT GGA GAA GGC GGC ACG GAA GAG GGC ACC AAA CAA CTC AGC CTC CTG CCT GAG GAC ATA 
node #15          ATG GAT GTG GTG GTG CCC GAG CGG ATC AAT GCC CTG AAT GGC ACC ATC GTC AGA ATC CCC TGC ACC TTC ACT TCC TGC TAC AAG ATT GAT ACC AGC AAG TTT TCC ATG AAC TGG ACC TAT CAG GAG AGC GAC AAC GGC ACA GAG GAG ATG TTT ATG ACC TAT AAG AAC ACC TAT AAG ATG ATA CCT TTG TGG CCC GAC CGA TTT GGA GAG CGA GTC AAG TTC ACC GGA AAC CTG GAC AAG AAT GAC CTG TCC ATC ACC ATC TCA GAT GTG CAG CTG GAA GAT GAG GGA ATC TAC AAC TGC TAT GTG CGC AAT CCT CCC GAC CGT ATT CAG GGG CAT GGT ACC ATC CAG CTT CAT GTC CTC ACT GAG TTG CCT CCA CCA AGG GAC TCC ACT ATT GCT GTG GCG ATC GGA GCA TCC GTC GGG GGC ATC CTC GCT CTG CTC ATC CTG TCC ATG GTG GTG GTG AAA TGC GTC CGT AGA CAC AAG AAA CAG GAG CTG ATC TCA GAC GAG CAG AAG ATG GAG GAG GAG GGC AAA ACC GAT GGA GAA GGA GGC ACG GAA GAG GGC ACC AAA CAA CTC AGC CTC CTG CCT GAA GAC ATA 
node #16          ATG GAG GTC ACG GTC CCT GCT ACC CTC AAC GCC CTC AAT GGC TCC TAC GTC CGG CTC CCC TGC ACC TTC AAC TCC TGC TAC AAG ATG GAC AAC AAG CAG TTC TCC ATG AAC TGG ACG TAC CAG GAG TGC AAG AAC TGC ACT GAG GAG ATG TTC ATC CAG TAC AAG AAG ACC TAC AAG ATC ATT AAC CTG CAG CTG GAG CGT TTT CAA GAC CGC GTG GAG TTC ACA GGG AAC CCC AGC AAG AAC GAC TTG TCC GTC ACG ATC CAC GAC GTG CAG CTG GAG GAC GAG GGA ATC TAC AAC TGC TAT GTC CTG AAC CCT CCA GAC CGT CAC CGG GGC CAC GGC AAG ATC CAC CTG GAG GTC CTC ACG GAA GTG CCT CCA GAG AGG GAC TCC ACG GTG GCC GTC ATC GTC GGT GCC TCC GTG GGG GGC TTC CTG GCT GTG GTC ATC CTG TTC CTG GTG GTC GTG AAG TGT GTC CGG AGA AAA AAA AAG CAG AAG CTT AAC TCA GAT GAC CAG AAG ACG GAG GAG GAA GGC AAG ACG GAC GGA GAA GGC AAC CCG GAG GAG GGG ACC AAG GCA ACC AGC CTC ATC CCT GAG GTC CTA 
node #17          ATG GAG GTC ACC GTG CCT GCT GTT CTT CAT GCC CTT AAT GGC TCC AAC GTA CGA CTG CCC TGC AAC TTC AAC TCC TGC TAC AAG ATG GAC AAC AAA CAG TTC TCC ATG AAC TGG ACG TAT CAG GGC TGC GAG AAC TGC ACC GAA GAG ATG TTT ATC CAG TAC GAC AAG ACC TAC AAG ATC ATC AAC CAG CGA CTT GAG CGT TTT CAA AAC CGC GTA GAA TTT ACA GGA AAC CCC AGC AAA AAT GAT TTG GCC GTG ACG ATC CAT GAT GTT CAG CTG GAA GAT GAA GGA GAG TAC CAC TGC TAT GTG CTG AAC CCT CCA GAC CGT CAC AGG GGC ACT GGG AAA ATT CGC TTG GAG GTC CTT ACA GAA GTT CCT CCA GAA AGG GAC TCC ACA GTT GCA GTT TTG GTC GGT GCA TCG GTC GGC GGT TTC CTG GCT GTG GTC ATT CTT TTC CTT GTC ATC GTG AAA TGT GTC CGA AGA AAA AAA AAG CAA AAC CTT AAC TCA GAG GAT CAG AAA ACC GAG GAA GAA GTG AAG ACT GAT GGA GAG GGG AAC CCT GAA GGA GAA CTG AAA GCA ACC AGC CTC ATC CCT GAG GTC CTA 
node #18          ATG GAG GTC ACG GCC CCT CCC ACC CTC AAC GCC CTC AAT GGC TCC TCC GTC CGC CTC CCC TGC ACC TTC AAC TCC TGC TAC AAG GTG GAC AAC AAG CAG TTC TCC CTG AAC TGG ACT TAC CAG GAG TGC AAC AAC TGC ACT GAG GAG ATG TTC CTC CAG TTC CGG ATG ACC TAC AAG ATC ATT AAC CTG CAG CTG GAG CGC TTT GGA GAC CGC GTG GAG TTC ACA GGG AAC CCC AGC AAG AAC GAC GTG TCC GTC ACG CTC AAC AAC GTG CAG CTG GAG GAC GAG GGC ATC TAC AAC TGC TAC GTC ATG AAC CCC CCT GAC CGG CAC CGG GGC CAC GGC AAG ATC CAC CTG CAG GTC CTC ACG GAA GAG CCC CCA GAG CGG GAC TCC ACG GTG GCC GTG ATT GTG GGT GCC TCC GTG GGG GGC TTC CTG GCT GTG GTC ATC CTG GTG CTG ATG GTG GTC AAG TGT GTG CGG AGG AAA AAA CAG CAG AAG CTG AAC ACG GAT GAC CAG AAG ACG GAG GAG GAA GGC AAG ACG GAC GGT GAA GGC AAC CCG GAG GAG GGC ACC AAG GCA ACC AGC CTC ATC CCT GAG GTC CTC 
node #19          ATG GAG GTC ACA GCG CCT GCC ACC CTC AAC GTC CTC AAT GGC TCC GAC GCC CGC CTG CCC TGC ACC TTC AAC TCC TGC TAC ACA GTG AAC CAC AAA CAG TTC TCC CTG AAC TGG ACT TAC CAG GAG TGC AAC AAC TGC ACT GAG GAG ATG TTC CTC CAG TTC CGC ATG ACC TAC AAG ATC ATT AAC CTG AAG CTG GAG CGG TTT GGA GAC CGC GTG GAG TTC TCA GGG AAC CCC AGC AAG TAC GAT GTG TCG GTG ACG CTG AGA AAC GTG CAG CTG GAG GAT GAG GGC ATT TAC AAC TGC TAC ATC ATG AAC CCC CCT GAC CGC CAC CGT GGC CAC GGC AAG ATC CAC CTG CAG GTC CTC ATG GAA GAG CCC CCA GAG CGG GAC TCC ACG GTG GCC GTG ATT GTG GGT GCC TCC GTG GGG GGC TTC CTG GCT GTG GTC ATC TTG GTG CTG ATG GTG GTC AAG TGT GTG AGG AGG AAA AAA GAG CAG AAG CTG AGC ACA GAT GAC CTG AAG ACC GAG GAG GAG GGC AAG ACG GAC GGT GAA GGC AAC CCG GAA GAT GGC ACC AAG GAG ACC AGC CTC ATC CCT GAG GTC CTC 
node #20          ATG GAG GTG ATG GCC CCC CCC ACC ATC AAC GCC CTC AAC GGC TCC TCC GTC CGC CTC CCC TGC ACC TTC AAC TCC TGC TAC AAG GTG GAC AAC AAG CAG TTC TCC CTC AAC TGG ACC TAC CAG GCG TGC AAA AAC TGC ACT GAG GAG ATG TTC CTG CAG TTC CGG ATG ACC TAC AAG ATC ATT AAC ATG CAG CTG GAG CGC TTT GGG GAC CGC GTG GAG TTC ACT GGG AAC CCC AGC AAG AAC GAC GTG TCC TTC ACC CTC AAC AAC GTG CAG CTG GAG GAC GAG GGC ACC TAC AAC TGC TAC GTC ATG AAC CCC CCT GAC CGG CAC CGG GGC CAC GGC AAG ATC AAC CTG AAG GTC CTC ACC GAA GAG CCC CCA GAG CGG GAC TCC ACG GTG GCC GTG ATT GTG GGT GCC TCC GTG GGG GGC TTC CTG GCT GTG GTC ATC CTG GTG CTG ATG GTG GTC AAG TGT GTG CGG CGG AAA AAG CAG CAG AGG CTG AAC ACG GAT GAC CAG AAG ACG GAG GAG GAA GGC AAG ACG GAC GGC GAA GGC AAC CCG GAG GAG GGC ACC AAG GCG ACC AGC CTC ATC CCT GAG GTC CTC 
node #21          ATG GAG GTG ATG GCC CCG CCC ACC ATC TAC GCC CTC AAC GGC TCC TCC ATC CGC CTC ACC TGC ACC TTC AAC TCC TGC TAC CAG GTG GAC AAG AAG CAG TTC TCC CTC AAC TGG ACC TAC CAG GCC TGT GAC AAC TGC ACC GAA GAG ATG TTC CTG CAG TTC AAG CTG ACC TAC AAG GTG ATT CCC ATG GAG CTG AAC CGC TTT GGG GAC CGC GTG GAG TTC ACT GGG AAC CCC AGC AAG AAC GAC GTG TCC TTC ACG CTC CAC AAC GTG CAG CTG GAG GAC GAG GGC ACC TAC AAC TGC TAC GTG ATG AAC CCC CCT GAC CGG CAC AAG GGC CAC GGC AAG ATC CAC CTC AAA GTC CTC ACC GAA GAG CCC CCA GAG CGG GAC TCC ACG GTG GCC GTG ATT GTG GGT GCC ACC GTG GGG GGC TTC CTG GCT GTG GTC ATC CTG GCG CTG GTG GTC GTC AAG TGT GTC CGG CGG AAG AAG CAG CAG AGG CTC AAC ACG GAT GAC CAG AAG ACG GAG GAG GAG GGC AAG ACC GAC GGA GAA GGG AAC CCG GAG GAG GGC ACC AAG GAG ACC AGC CTC ATC CCT GAG GTC CTC 
node #22          ATG GAG CTG ATG GCC CCA ACC ACC CTC TAT GCG CTG AAC GGC TCT TCC ATC CGC CTC ACC TGC ACT TTC AAT TCC TGC TAC CAG GTA GAC AAA AAG CAG TTC TCC CTG AAC TGG ACC TAC CAA ACC TGT CAG AAC TGC ACC GAA GAG ATG TTC TTG CAG TTT AAG CTG ACC TAC AAA GTG GTT CCC GTG GAG CTG AAC CGT TTT GAG GAC CGC GTG GAG TTT ACA GGG AAC CCC AGC AAG AAC GAC GTG TCC TTC ACC CTC CAC AAC GTG CAG CTG GAG GAT GCA GGG CTG TAC AAC TGC TAC GTG ATG AAC CCG CCT GAC CGG CAC AAG GGC CAC GGC CAG ATC AGC CTC CAA GTT CTC ACC GAA GAG CCC CCA GAG CGG GAC TCC ACA GTG GCC GTG ATT GTG GGT GCC ACT GTG GGG GGC TTC CTG GCT GTG GTG ATC CTG GCC TTG GTC ATT GTC AAG TGT GTC CGG CGC AAG AAG CAG CAG AGG CTC AAC ACG GAT GAC CAG AAG ACC GAA GAA GAG GGC AAG ACC GAT GGG GAA GGG AAC CCG GAG GAA GGC ATG AAG GAG ACC AGC CTC ATC CCC GAG GTC CTC 
node #23          ATG GAG ATG ACG GCC GTA ACC CCC GTC TAT GCG CTG AAC GGC TCT TCC ATC CGC CTC ACC TGC ACA TTC AAT TCA TGC TAC CAG GTA GAC AAA AAG CAG TTC TCC ATG AAC TGG ACC TAC CAA ACC TGT CAG AAC TGC ACC GAA GAG ATG TTC TTG CAG TTT AAG CTG ACC TAC AAA GTG GTT CCT GTG GAG CTG AAG CGT TTT GAG GAT CGT GTG GAG TTT ACG GGG AAC CCC ACC AAG AAC GAT GTG TCC TTC ACC CTC CAC AAC GTG CAG CTG GAG GAT GCA GGG CTG TAC AAC TGC TAC GTG ATG AAC CCG CCT GAC CGG CAC AAG GGC CAC TTC CAG ATC AGC CTC CAG GTT CTC ACC GAA GAG CCC CCA GAG CGG GAC TCC ACT GTG GCC GTG ATT GTG GGT GCC ACT GTG GGA GGC TTC CTG GCT GTG GTG ATC CTG GCC TTG GTC ATT GTC AAG TGT GTC CGG CGC AAG AAG CAG CAG AGG CTC AAC ACG GAT GAC CAG AAG ACC GAA GAA GAG GGC AAG ACA GAT GGG GAA GGG AAC CCG GAG GAA GGC ATG AAG GAG ACC AGC CTC ATC CCC GAG GTC CTC 


Overall accuracy of the 11 ancestral sequences:
   0.4456  0.56534  0.62231  0.57268  0.69901  0.73591  0.84332   0.7652  0.79733  0.91117  0.95476
for a site.

 9.4934e-84 7.0847e-59 5.9679e-49 5.5343e-58 8.0545e-37 4.8333e-34 3.0416e-21 1.302e-30 5.4749e-27 4.9056e-14 1.0596e-09
for the sequence.


Amino acid sequences inferred by codonml.
Results unreliable for sites with alignment gaps.

Node #13          MDVTVPALIN ALNGTVVRLP CTFTSCYKID NKQFSMNWTY QECVNCTEEM FMTYKKTYKI IPLRLERFGD RVEFTGNLNK NDLSVTISDV QLEDEGIYNC YVRNPPDRNR GHGKIQLDVL TELPPPRDST VAVVVGASVG GFLALVILSM VVVKCVRRNK KQELISDEQK TEEEGKTDGE GDTEEGTKEL SLLPEDL
Node #14          MDVVVPERIN ALNGTTVRIP CTFTSCYKID TSQFSMNWTY QESVNGTEEM FMTYKKTYKM IPLRPERFGE RVKFTGNLDK NDLSITISDV QLEDEGIYNC YVRNPPDRIQ GHGTIQLHVV TELPPPRDST IAVAIGASVG GILALLILSM VVVKCVRRHK KQELISDEQK MEEEGKTDGE GGTEEGTKQL SLLPEDI
Node #15          MDVVVPERIN ALNGTIVRIP CTFTSCYKID TSKFSMNWTY QESENGTEEM FMTYKNTYKM IPLRPDRFGE RVKFTGNLDK NDLSITISDV QLEDEGIYNC YVRNPPDRIQ GHGTIQLHVV TELPPPRDST IAVAIGASVG GILALLILSM VVVKCVRRHK KQELISDEQK MEEEGKTDGE GGTEEGTKQL SLLPEDI
Node #16          MEVTVPATLN ALNGSYVRLP CTFNSCYKMD NKQFSMNWTY QECKNCTEEM FIQYRKTYKI INLQLERFGD RVEFTGNPSK NDLSVTIHDV QLEDEGIYNC YVLNPPDRHR GHGKIHLEVL TEVPPERDST VAVVVGASVG GFLAVVILFL VVVKCVRRKK KQKLNSDDQK TEEEGKTDGE GNPEEGTKAT SLIPEVL
Node #17          MEVTVPAVLH ALNGSNVRLP CNFNSCYKMD NKQFSMNWTY QGCENCTEEM FIQYDKTYKI INQRLERFQN RVEFTGNPSK NDLAVTIHDV QLEDEGDYHC YVLNPPDRHR GTGKIRLEVL TEVPPERDST VAVLVGASVG GFLAVVILFL VIVKCVRRKK KQNLNSEDQK TEEEVKTDGE GNPEGELKAT SLIPEVL
Node #18          MEVTAPPTLN ALNGSSVRLP CTFNSCYKVD NKQFSLNWTY QECKNCTEEM FLQFRMTYKI INLQLERFGD RVEFTGNPSK NDVSVTLNNV QLEDEGIYNC YVMNPPDRHR GHGKIHLQVL TEEPPERDST VAVIVGASVG GFLAVVILVL MVVKCVRRKK QQKLNTDDQK TEEEGKTDGE GNPEEGTKAT SLIPEVL
Node #19          MEVTAPATLN VLNGSDARLP CTFNSCYTVN HKQFSLNWTY QECNNCTEEM FLQFRMTYKI INLKLERFGD RVEFSGNPSK YDVSVTLRNV QLEDEGIYNC YIMNPPDRHR GHGKIHLQVL MEEPPERDST VAVIVGASVG GFLAVVILVL MVVKCVRRKK EQKLSTDDLK TEEEGKTDGE GNPEDGTKAT SLIPEVL
Node #20          MEVMAPPTIN ALNGSSVRLP CTFNSCYKVD NKQFSLNWTY QACKNCTEEM FLQFRMTYKI INMQLERFGD RVEFTGNPSK NDVSFTLNNV QLEDEGTYNC YVMNPPDRHR GHGKINLKVL TEEPPERDST VAVIVGASVG GFLAVVILVL MVVKCVRRKK QQRLNTDDQK TEEEGKTDGE GNPEEGTKAT SLIPEVL
Node #21          MEVMAPPTIY ALNGSSIRLT CTFNSCYQVD KKQFSLNWTY QACENCTEEM FLQFKLTYKV IPMELNRFGD RVEFTGNPSK NDVSFTLHNV QLEDEGTYNC YVMNPPDRHK GHGKIHLKVL TEEPPERDST VAVIVGATVG GFLAVVILAL VVVKCVRRKK QQRLNTDDQK TEEEGKTDGE GNPEEGTKAT SLIPEVL
Node #22          MELMAPTTLY ALNGSSIRLT CTFNSCYQVD KKQFSLNWTY QTCQNCTEEM FLQFKLTYKV VPVELNRFED RVEFTGNPSK NDVSFTLHNV QLEDAGLYNC YVMNPPDRHK GHGQISLQVL TEEPPERDST VAVIVGATVG GFLAVVILAL VIVKCVRRKK QQRLNTDDQK TEEEGKTDGE GNPEEGMKAT SLIPEVL
Node #23          MEMTAVTPVY ALNGSSIRLT CTFNSCYQVD KKQFSMNWTY QTCQNCTEEM FLQFKLTYKV VPVELKRFED RVEFTGNPTK NDVSFTLHNV QLEDAGLYNC YVMNPPDRHK GHFQISLQVL TEEPPERDST VAVIVGATVG GFLAVVILAL VIVKCVRRKK QQRLNTDDQK TEEEGKTDGE GNPEEGMKAT SLIPEVL


Counts of changes at sites, listed by site

(Counts of n & s are incorrect at sites with ambiguity data)

   1 (S N:   0.000  3.000 Sd Nd:    0.0   0.0)
   2  GAG.GAA  GAG.GAT (S N:   0.359  2.641 Sd Nd:    1.0   1.0)
   3  GTG.GTA  GTG.ATT  GTG.GTA  GTC.ATC  GTC.GTG  GTC.GTG  GTG.CTG  CTG.ATG (S N:   0.976  2.024 Sd Nd:    4.5   4.5)
   4  ACC.ACA  GTG.CTG  ATG.AGT  GTG.GTT  ATG.GTG  ATG.ACG  ACG.ACC  ACG.ACA  ACG.ATG  ATG.ACG (S N:   0.591  2.409 Sd Nd:    4.0   7.0)
   5  GCG.GTA  GTG.GTC  GTG.GGG  GTG.GTC  GTC.GTG  GTC.GCC  GCC.GCG (S N:   1.000  2.000 Sd Nd:    5.0   3.0)
   6  CCC.CCG  CCC.TCC  CCC.GCC  CCT.CCC  CCC.CCT  CCT.CCC  CCC.CCG  CCG.CCA  CCA.GTA (S N:   1.000  2.000 Sd Nd:    6.0   4.0)
   7  CCC.CCT  GCT.GCC  GAG.GCG  GAG.AAT  GAG.CAG  GCC.ACC  GAC.GAG  GAC.GCT  GCT.CCC  CCC.GCC  CCC.ACC (S N:   0.750  2.250 Sd Nd:    4.0  10.0)
   8  ACC.ATC  GTT.ACA  CGG.CTG  CAG.TAC  ACC.ACT  AAC.CAG  CAG.CGG  AAC.ACC  ACC.GTT  ACC.CCC (S N:   0.883  2.117 Sd Nd:    3.0  13.0)
   9  CTT.GTG  ATC.ATT  CTC.CTT  ATC.CTC  CTC.CTT  CTC.ATC  ATC.CTC  CTC.GTC (S N:   0.809  2.191 Sd Nd:    4.0   5.0)
  10  CAT.TAT  AAT.AAC  AAC.AGT  AAC.AAT  AAC.CAT  AAC.TAC  TAC.TAT (S N:   0.344  2.656 Sd Nd:    5.0   4.0)
  11  GCC.GCT  GCC.GCA  GCC.GTC  GCC.GCG (S N:   1.000  2.000 Sd Nd:    3.0   1.0)
  12  CTC.CTG  CTT.CTA  CTG.CTC  CTG.TTG  CTC.CTG  CTC.CTT  CTC.CTG (S N:   1.101  1.899 Sd Nd:    7.0   0.0)
  13  AAT.AAC  AAC.AAT  AAC.AAT  AAT.AAC (S N:   0.333  2.667 Sd Nd:    4.0   0.0)
  14  GGC.GGT  GGC.GGG  GGC.GGA  GGC.GGG (S N:   1.008  1.992 Sd Nd:    4.0   0.0)
  15  TCC.TCT  TCC.ACC  TCC.ACA  ACC.AGT  ACC.ACA  ACC.TCC  TCC.TCT (S N:   0.974  2.026 Sd Nd:    5.0   4.0)
  16  TCC.TCT  AAC.GAT  ATC.GAC  ATC.ATG  GAC.GAT  AAC.ACT  ACT.ATC  AAC.TAC  TAC.AAC  TAC.TCC  TCC.GAC (S N:   0.641  2.359 Sd Nd:    5.0  11.0)
  17  GTC.GTA  GTA.GCA  GTA.ATA  GCC.ACC  GTC.GTA  GTC.GCC  GTC.ATC (S N:   0.960  2.040 Sd Nd:    2.0   5.0)
  18  CGC.AAG  CGA.CGG  AGA.AAA  AGA.AAG  AGG.AGA  AGG.CGG  CGG.CGA  CGG.CGC (S N:   0.945  2.055 Sd Nd:    6.5   4.5)
  19  ATC.ATT  ATC.CTC  CTC.CTG  CTC.CTG (S N:   0.925  2.075 Sd Nd:    3.0   1.0)
  20  CCC.TCC  CCC.ACA  ACC.AGC  CCC.TCC  CCC.ACC (S N:   0.997  2.003 Sd Nd:    1.0   5.0)
  21  TGC.TGT  TGC.TGT (S N:   0.375  2.625 Sd Nd:    2.0   0.0)
  22  AAC.AAA  ACC.ACT  ACC.ATA  ACC.AAC  ACC.ACT  ACT.ACA (S N:   0.878  2.122 Sd Nd:    4.0   3.0)
  23  TTC.TTT (S N:   0.333  2.667 Sd Nd:    1.0   0.0)
  24  ACT.ACC  AAT.CAT  AAC.CAG  AAC.ACT  AAC.AAT (S N:   0.568  2.432 Sd Nd:    3.0   4.0)
  25  TCC.TCA  TCC.TCG  TCC.TCA (S N:   1.012  1.988 Sd Nd:    3.0   0.0)
  26  TGC.TGT  TGC.TGT (S N:   0.375  2.625 Sd Nd:    2.0   0.0)
  27  TAC.TAT (S N:   0.429  2.571 Sd Nd:    1.0   0.0)
  28  AAG.AAA  AAG.CGA  ACA.ACC  AAG.ACA  AAG.CAG (S N:   0.459  2.541 Sd Nd:    4.5   3.5)
  29  ATT.CTG  ATG.ATT  ATG.GTG  GTG.GTA (S N:   0.545  2.455 Sd Nd:    1.5   3.5)
  30  GAC.GAG  GAT.GAC  GAC.GAG  GAC.GAT  GAC.AAC (S N:   0.335  2.665 Sd Nd:    2.0   3.0)
  31  ACC.CCC  ACC.GTA  AAC.ATC  AAC.ACC  AAC.CAC  AAC.AAG  AAG.AAA (S N:   0.580  2.420 Sd Nd:    2.0   7.0)
  32  AGC.ACA  AAA.AAG  AAG.AGC  AAG.AAA  AAG.AAA (S N:   0.407  2.593 Sd Nd:    3.5   3.5)
  33  CAG.CTC  CAG.CAC  CAG.CAA  CAG.AAG (S N:   0.400  2.600 Sd Nd:    1.5   3.5)
  34  TTC.TTT (S N:   0.333  2.667 Sd Nd:    1.0   0.0)
  35  TCC.GCA  TCC.AAC  TCC.TCT  TCC.TCT (S N:   0.955  2.045 Sd Nd:    3.0   3.0)
  36  ATG.GTG  CTG.CTT  ATG.CTG  CTG.CTC  CTC.CTG  CTG.ATG (S N:   0.364  2.636 Sd Nd:    3.0   3.0)
  37  AAC.AAT (S N:   0.333  2.667 Sd Nd:    1.0   0.0)
  38 (S N:   0.000  3.000 Sd Nd:    0.0   0.0)
  39  ACC.ACA  ACG.ACA  ACC.ACA  ACC.ACT  ACC.ACG  ACG.ACT  ACT.ACC (S N:   1.000  2.000 Sd Nd:    7.0   0.0)
  40  TAT.TAC  TAT.TAC  TAC.TAT  TAC.TAT (S N:   0.429  2.571 Sd Nd:    4.0   0.0)
  41  CAG.AAG  CAG.CAA  CAG.AAG  CAG.CGG  CAG.CAA (S N:   0.396  2.604 Sd Nd:    2.0   3.0)
  42  GGC.AGC  GCC.GGT  GAG.GGC  GAG.GCG  GCG.GCC  GCC.ACC (S N:   0.564  2.436 Sd Nd:    2.5   5.5)
  43  TGC.TGT  AGC.ACA  TGT.TGC  AGC.AGT  TGC.TGT  TGC.TCC  TCC.AGC  TGC.TGT (S N:   0.524  2.476 Sd Nd:    5.5   4.5)
  44  AAA.ACA  GAC.AGC  GAG.TTG  GAC.GAA  GAG.GAC  GAG.AAG  AAG.GAG  AAG.AAC  AAC.AAA  AAA.GAC  GAC.CAG (S N:   0.399  2.601 Sd Nd:    0.0  15.0)
  45  AAC.AAT  AAC.AAT (S N:   0.333  2.667 Sd Nd:    2.0   0.0)
  46  GGC.AGC  GGC.GGT  GGC.GAC  TGC.TGT  TGC.GGC (S N:   0.558  2.442 Sd Nd:    2.0   3.0)
  47  ACT.TCT  ACT.TCT  ACC.AGT  ACT.ACA  ACC.ACA  ACA.ACT  ACT.ACC  ACT.ACC (S N:   0.973  2.027 Sd Nd:    6.0   3.0)
  48  GAA.GAG  GAG.GAA  GAG.GAA  GAG.GAA (S N:   0.375  2.625 Sd Nd:    4.0   0.0)
  49  GAG.CAG (S N:   0.375  2.625 Sd Nd:    0.0   1.0)
  50  ATG.CTG  ATG.AAG  ATG.ACG  ATG.CTG (S N:   0.088  2.912 Sd Nd:    0.0   4.0)
  51  TTT.TTC  TTT.TTC  TTT.TTC  TTC.TTT (S N:   0.333  2.667 Sd Nd:    4.0   0.0)
  52  ATC.ATT  ATG.ATC  ATC.CTC  CTC.CTG  CTG.TTG (S N:   0.497  2.503 Sd Nd:    3.0   2.0)
  53  ACC.ACA  AAG.ACC  AAG.CAG (S N:   0.611  2.389 Sd Nd:    1.5   2.5)
  54  TAC.TAT  TAT.TTT  TAT.TAC  TAC.TTC  TTC.TTT (S N:   0.393  2.607 Sd Nd:    3.0   2.0)
  55  GAC.AAC  AAG.TCT  CGC.CGA  AAG.GAC  AAG.CGG  CGG.CGC  CGG.AAG (S N:   0.586  2.414 Sd Nd:    3.5   8.5)
  56  AAG.AGG  AAG.AAC  AAG.ATG  ATG.CTG (S N:   0.418  2.582 Sd Nd:    0.0   4.0)
  57  ACC.---  ACC.---  ACC.---  ACC.---  ACC.---  ACG.AAG  ACC.---  ACC.---  ACC.---  ACC.---  ACC.---  ACG.ACC  ACG.ACC (S N:   0.804  2.196 Sd Nd:    2.0  21.0)
  58  TAC.---  TAC.---  TAC.---  TAC.---  TAC.---  TAT.AAA  TAC.---  TAT.---  TAC.---  TAC.---  TAC.---  TAC.TAT (S N:   0.451  2.549 Sd Nd:    1.0  22.0)
  59  AAG.GGA  AAG.AAA  AAG.AAA (S N:   0.425  2.575 Sd Nd:    3.0   2.0)
  60  ATC.CTC  ATG.GTA  ATG.ATC  ATC.GTG (S N:   0.453  2.547 Sd Nd:    1.0   5.0)
  61  ATT.ATG  ATC.TCT  ATA.GTG  ATA.ACA  ATT.ATG  ATA.ATT  ATT.ATC  ATT.GTT (S N:   0.704  2.296 Sd Nd:    3.5   7.5)
  62  AAC.TAT  CCT.CCC  CCT.TCT  CCT.AAC  AAC.CCC  CCC.CCT (S N:   0.703  2.297 Sd Nd:    4.0   6.0)
  63  ATG.AAG  CAG.CAC  TTG.CTG  TTG.ATG  CTG.TTG  CTG.CAG  CTG.ATG  ATG.GTG (S N:   0.823  2.177 Sd Nd:    2.0   6.0)
  64  CGA.AAC  TGG.AAG  CAG.CAT  GAG.GAA  CAG.TGG  CAG.CGA  CAG.AAG  CAG.GAG (S N:   0.461  2.539 Sd Nd:    2.7  10.3)
  65  CCC.TCT  CCC.ACA  CTG.GAG  CCC.CTG  CTG.CTT (S N:   1.121  1.879 Sd Nd:    4.0   5.0)
  66  GAG.GAA  GAC.AGT  GAG.GAA  GAG.GAC  GAG.AAC  AAC.AAG (S N:   0.363  2.637 Sd Nd:    3.0   6.0)
  67  CGT.CGC  CGA.CGT  CGT.CGA  CGT.CGC  CGC.CGG  CGC.CGT (S N:   1.167  1.833 Sd Nd:    6.0   0.0)
  68  TTT.TTC  TTT.TTC (S N:   0.333  2.667 Sd Nd:    2.0   0.0)
  69  GGA.CAA  GGA.AGA  GGA.GGG  GGA.CAA  CAA.GGA  GGA.GGG  GGG.GAG (S N:   0.845  2.155 Sd Nd:    2.0   8.0)
  70  GAC.AAC  GAG.GGC  GAC.GAG  GAC.AAC  GAC.GAT (S N:   0.370  2.630 Sd Nd:    1.5   4.5)
  71  CGC.CGG  CGC.CGA  CGA.AGA  CGA.CGC  CGC.CGT (S N:   1.188  1.812 Sd Nd:    5.0   0.0)
  72  GTA.GTG  GTC.GTA  GTA.ATA  GTG.ATC  GTG.GTC  GTG.GTA (S N:   0.989  2.011 Sd Nd:    4.5   2.5)
  73  GAA.GAG  AAG.ATG  AAG.CTG  GAG.AAG  GAG.GAA (S N:   0.430  2.570 Sd Nd:    2.0   4.0)
  74  TTC.TTT  TTC.TTT  TTC.TTT (S N:   0.333  2.667 Sd Nd:    3.0   0.0)
  75  ACC.ACT  ACC.GCC  ACC.GCC  ACC.ACA  ACA.TCA  ACA.ACT  ACT.ACA  ACA.ACG (S N:   1.014  1.986 Sd Nd:    5.0   3.0)
  76  GGA.GGG  GGA.GGG  GGG.GGA  GGG.GGA (S N:   1.050  1.950 Sd Nd:    4.0   0.0)
  77  AAC.AAT (S N:   0.333  2.667 Sd Nd:    1.0   0.0)
  78  CTG.TTG  CTC.CTG  CTC.CCC (S N:   1.080  1.920 Sd Nd:    2.0   1.0)
  79  AGC.ACC  AGC.ACT  GAC.GAT  GAC.GAT  AGC.AGT  AAC.GAC  AAC.AGC  AGC.ACC (S N:   0.378  2.622 Sd Nd:    4.0   5.0)
  80  AAG.AAA  AAG.AAA (S N:   0.375  2.625 Sd Nd:    2.0   0.0)
  81  AAT.AAC  AAC.AAT  AAC.AAT  AAC.TAC (S N:   0.338  2.662 Sd Nd:    3.0   1.0)
  82  GAT.GAC  GAT.GAC  GAC.GAT  GAC.GAT  GAC.GAT (S N:   0.333  2.667 Sd Nd:    5.0   0.0)
  83  TTG.TTA  CTG.CTT  GTG.ATG  GTG.GTC  CTG.TTG  TTG.GTG (S N:   1.078  1.922 Sd Nd:    4.0   2.0)
  84  GCC.ACT  TCC.TCG  TCG.TCA  TCC.GCC  TCC.TCG (S N:   1.016  1.984 Sd Nd:    4.0   2.0)
  85  ATC.TTC  GTC.ATC  GTC.GTG  GTC.GTG  GTC.TTC (S N:   0.750  2.250 Sd Nd:    2.0   3.0)
  86  ACG.ATG  ACG.ATG  ACC.ACA  ACG.ACA  ACG.ACT  ACC.ACG  ACG.ACC  ACC.ACG  ACG.ACC (S N:   0.952  2.048 Sd Nd:    7.0   2.0)
  87  ATC.CTA  CTG.CTA  ATC.CTC  CTC.CTG (S N:   0.828  2.172 Sd Nd:    3.0   2.0)
  88  TCA.TCG  TCA.TCC  AGA.AAG  CAC.CGC  TCA.CAC  CAC.CAT  CAC.AAC  AAC.AGA  AAC.CAC (S N:   0.717  2.283 Sd Nd:    4.8   8.2)
  89  GAT.GAC  GAC.GAT  GAC.GAT  GAC.AAC (S N:   0.333  2.667 Sd Nd:    3.0   1.0)
  90  GTT.GTC  GTG.GTT  GTG.GTT (S N:   1.000  2.000 Sd Nd:    3.0   0.0)
  91 (S N:   0.375  2.625 Sd Nd:    0.0   0.0)
  92  CTG.CCG  CTG.CTA  CTG.CTT  CTG.CTA (S N:   1.308  1.692 Sd Nd:    3.0   1.0)
  93  GAA.CAA  GAA.ACA  GAG.GAA  GAG.GAA  GAG.GAA (S N:   0.402  2.598 Sd Nd:    3.0   3.0)
  94  GAT.GAC  GAT.GAC  GAT.GAC  GAT.GAC  GAC.GAT  GAC.GAT  GAC.GAT  GAC.GAT (S N:   0.333  2.667 Sd Nd:    8.0   0.0)
  95  GAG.CAG  GAA.ATA  GAG.GAA  GAG.GAA  GAG.GAA  GAG.GCA (S N:   0.415  2.585 Sd Nd:    4.0   4.0)
  96  GGC.GGG  GGA.GGC  GGA.GGC  GGC.GGG (S N:   1.081  1.919 Sd Nd:    4.0   0.0)
  97  GAG.GAT  ATC.ATT  ATC.GAG  ATC.ATT  ATC.ACC  ACC.CTG (S N:   0.692  2.308 Sd Nd:    3.0   7.0)
  98  TAC.TAT  TAC.TAT (S N:   0.429  2.571 Sd Nd:    2.0   0.0)
  99  CAC.TAC  CAC.CAT  AAC.CAC  AAC.CAC (S N:   0.336  2.664 Sd Nd:    1.0   3.0)
 100  TGC.TGT  TGC.TGT (S N:   0.375  2.625 Sd Nd:    2.0   0.0)
 101  TAT.TAC (S N:   0.429  2.571 Sd Nd:    1.0   0.0)
 102  GTG.GTT  GTG.GTA  ATC.ATT  GTG.GTC  GTC.GTG  GTC.ATC  GTC.GTG (S N:   0.979  2.021 Sd Nd:    6.0   1.0)
 103  ATG.CTC  CGC.AAA  ATG.ACC  CTC.CGC  CTC.CTG  CTG.ATG (S N:   0.802  2.198 Sd Nd:    2.5   7.5)
 104  AAC.AAT  AAT.AAC  AAC.AAT (S N:   0.333  2.667 Sd Nd:    3.0   0.0)
 105  CCT.CCA  CCT.CCA  CCC.CCT  CCT.CCC  CCC.CCG (S N:   1.000  2.000 Sd Nd:    5.0   0.0)
 106  CCT.CCG  CCC.CCA  CCA.CCT  CCT.CCA  CCT.CCC  CCA.CCC  CCA.CCT (S N:   1.000  2.000 Sd Nd:    7.0   0.0)
 107  GAC.GAT (S N:   0.333  2.667 Sd Nd:    1.0   0.0)
 108  CGT.CGA  CGT.AGA  CGG.CGA  CGT.CGG  CGG.CGC (S N:   1.078  1.922 Sd Nd:    5.0   1.0)
 109  CAC.CAG  CAC.GAT  CAC.CAA  AAC.ATC  ATC.ATT  AAC.CAC (S N:   0.451  2.549 Sd Nd:    2.0   5.0)
 110  CAG.AGT  AGG.AAG  CGT.CGC  CGG.CAG  CGG.AGG  CGG.CGT  CGG.AAG (S N:   0.785  2.215 Sd Nd:    3.8   6.2)
 111  GGG.GGC  GGG.GGA  GGC.GGG (S N:   1.008  1.992 Sd Nd:    3.0   0.0)
 112  CAC.CAT  CAT.CAC  CAC.ACT (S N:   0.437  2.563 Sd Nd:    3.0   2.0)
 113  GGC.GCC  GGG.GGA  GGT.GGC  GGC.GGT  GGC.GGG  GGC.TTC (S N:   1.000  2.000 Sd Nd:    4.0   3.0)
 114  AAG.AGC  ACC.CGA  ACC.ATC  AAG.ACC  AAG.AAA  AAG.CAG (S N:   0.626  2.374 Sd Nd:    2.7   7.3)
 115  ATT.ATC  ATC.ATT  ATC.ATT  ATC.ATT (S N:   0.667  2.333 Sd Nd:    4.0   0.0)
 116  CAC.CAT  AAC.AGC  CGC.CAT  CAC.TAC  CAC.CAG  CAG.CAC  CAC.CGC  CAC.AAC  AAC.CAC  CAC.AGC (S N:   0.434  2.566 Sd Nd:    2.0  10.0)
 117  TTG.CTG  CTT.TTT  CTT.CTG  TTG.TTA  CTG.CTC  CTC.CTT  CTG.TTG  CTG.CTC (S N:   1.108  1.892 Sd Nd:    7.0   1.0)
 118  GAG.GAA  CAT.GCC  CAT.AAT  AAA.AGA  GAG.CAT  GAG.CAG  CAG.AAG  AAG.AAA  AAA.CAA  CAA.CAG (S N:   0.392  2.608 Sd Nd:    4.0   9.0)
 119  GTC.GTG  GTC.GTT  GTC.GTA  GTC.GTT (S N:   1.000  2.000 Sd Nd:    4.0   0.0)
 120  CTT.CGA  CTC.CTG  CTC.GTC  CTC.GTC  CTC.CTT  CTC.ATC  CTC.CTT (S N:   1.026  1.974 Sd Nd:    4.0   4.0)
 121  ACC.ACT  ACT.ACC  ACC.ACA  ACT.CCT  ATG.CTA  ACC.ACT  ACC.ACG  ACG.ACA  ACG.ATG  ACG.ACC (S N:   0.957  2.043 Sd Nd:    7.5   3.5)
 122  GAA.GAG  GAG.GAA  GAG.AAA  GAG.GAA (S N:   0.375  2.625 Sd Nd:    4.0   1.0)
 123  GAG.GAA  GTT.GTC  TTG.TTA  TTG.CTT  GAG.GAA  GAG.GTA  GTG.TTG  GTG.GTT  GTG.GAG (S N:   0.776  2.224 Sd Nd:    7.0   4.0)
 124  CCT.CCC (S N:   1.000  2.000 Sd Nd:    1.0   0.0)
 125  CCA.CCT  CCA.CCT  CCA.CCT  CCA.CCG  CCA.CCG (S N:   1.000  2.000 Sd Nd:    5.0   0.0)
 126  GAG.AAG  CAG.CCA  CAG.GAG  GAG.GAA (S N:   0.611  2.389 Sd Nd:    2.0   3.0)
 127  CGG.CGC  AGG.AGA  AGG.CGG  CGG.CGC  AGG.CGG (S N:   0.873  2.127 Sd Nd:    5.0   0.0)
 128  GAC.GAT  GAC.GAT  GAC.GAT (S N:   0.333  2.667 Sd Nd:    3.0   0.0)
 129  TCC.TCG  TCC.TCT  TCC.TCG  TCC.TCA (S N:   1.022  1.978 Sd Nd:    4.0   0.0)
 130  ACT.ACC  ACG.ACT  ACG.ACA  ACG.ACA  ACA.ACT (S N:   1.000  2.000 Sd Nd:    5.0   0.0)
 131  GTT.GTG  ATT.ATC  ATC.ATT  ATC.GTG  GTG.GTT (S N:   0.852  2.148 Sd Nd:    4.5   1.5)
 132  GCC.GCT  GCT.GCC  GCC.GCG  GCC.GCG  GCC.GCT  GCC.GCA (S N:   1.000  2.000 Sd Nd:    6.0   0.0)
 133  GTG.GTC  GTG.GTC  GTG.GTC  GTG.GTC  GTC.GTT  GTC.GTG (S N:   1.000  2.000 Sd Nd:    6.0   0.0)
 134  ATT.ATC  TTG.TTA  GCG.GCC  GCG.GCA  ATT.ATC  GTC.GCG  GTC.ATC  ATC.TTG  ATC.ATT (S N:   0.833  2.167 Sd Nd:    7.0   4.0)
 135  GTC.GTT  ATC.ATT  ATC.GTC  GTC.GTG (S N:   0.852  2.148 Sd Nd:    3.0   1.0)
 136  GGA.GGC  GGA.GGG  GGT.GGG  GGT.GGA  GGT.GGG  GGC.GGA  GGC.GGT (S N:   1.030  1.970 Sd Nd:    7.0   0.0)
 137  GCA.GCG  GCA.GCT  GCC.GCA  GCC.GCA (S N:   1.000  2.000 Sd Nd:    4.0   0.0)
 138  TCG.TCT  TCC.TCT  TCC.TCA  ACC.ACG  TCC.TCG  TCC.ACC  ACC.ACT (S N:   1.017  1.983 Sd Nd:    6.0   1.0)
 139  GTG.GTC  GTC.GTG  GTC.GTG  GTC.GTA  GTC.ATT  GTG.GTC  GTG.GTC (S N:   0.988  2.012 Sd Nd:    7.0   1.0)
 140  GGG.GGC  GGC.GGA  GGG.GGT  GGG.GGA  GGG.GGC  GGG.GGA (S N:   1.009  1.991 Sd Nd:    6.0   0.0)
 141  GGT.GGA  GGC.GGA  GGC.GGT  GGC.GGT (S N:   1.012  1.988 Sd Nd:    4.0   0.0)
 142  ATC.GCA  ATC.ATG  TTC.TTT  TTC.ATC (S N:   0.449  2.551 Sd Nd:    2.0   4.0)
 143  CTC.CTT  CTA.TTA  CTG.CTA  CTA.CTC (S N:   1.254  1.746 Sd Nd:    4.0   0.0)
 144  GCT.GCC  GCT.GCC  GCT.GCG  GCT.GCC (S N:   1.000  2.000 Sd Nd:    4.0   0.0)
 145  GTG.ATT  CTG.CTT  GTG.CTG (S N:   1.081  1.919 Sd Nd:    1.5   2.5)
 146  GTC.GTG  CTC.CTG  CTC.GTC  GTC.CTC  GTC.GTG (S N:   1.022  1.978 Sd Nd:    3.0   2.0)
 147  ATT.ATA  ATC.ATT  ATC.ATT (S N:   0.667  2.333 Sd Nd:    3.0   0.0)
 148  CTG.CTT  CTG.TTG (S N:   1.248  1.752 Sd Nd:    2.0   0.0)
 149  TTC.ATC  TCC.TCT  TTC.TGC  TCC.TTC  TTC.GTG  GTG.GCG  GCG.GCC (S N:   0.835  2.165 Sd Nd:    2.5   5.5)
 150  CTT.CTA  ATG.CTG  CTG.CTT  CTG.TTG (S N:   0.679  2.321 Sd Nd:    3.0   1.0)
 151  GTC.GTG  GTG.GTA  GTG.GTC  GTG.GTC  GTG.ATG  ATG.GTG  GTG.GTC (S N:   0.816  2.184 Sd Nd:    5.0   2.0)
 152  ATC.ATT  GTG.ATA  GTC.GCC  GTC.GTG  GTC.ATC  GTC.GTG  GTG.GTC  GTC.ATT (S N:   0.913  2.087 Sd Nd:    5.5   4.5)
 153  GTC.GTG  GTG.GTA  GTG.GTA  GTC.GTG  GTG.CTG  GTG.GTC (S N:   1.006  1.994 Sd Nd:    5.0   1.0)
 154  AAA.AAG  AAG.AAA  AAG.AAA  AAG.AAA (S N:   0.375  2.625 Sd Nd:    4.0   0.0)
 155  TGT.TGC  TGT.TGC  TGT.TGC (S N:   0.375  2.625 Sd Nd:    3.0   0.0)
 156  GTC.ATC  GTC.CTT  GTC.GTG  GTC.GTG  GTG.GTC (S N:   0.987  2.013 Sd Nd:    4.0   2.0)
 157  CGG.CGC  CGA.AGA  CGT.CGC  CGT.CGG  CGG.CGA  CGG.AGG (S N:   1.129  1.871 Sd Nd:    6.0   0.0)
 158  AGG.AGA  AGA.CGA  AGA.CGA  AGA.AGG  AGA.AGG  AGG.CGG  CGG.CGC (S N:   0.905  2.095 Sd Nd:    7.0   0.0)
 159  CAC.CAT  CAT.TAT  AAC.CAT  CAT.CAC  AAC.AAA  AAA.AAG (S N:   0.361  2.639 Sd Nd:    4.0   3.0)
 160  AAG.CAG  AAG.AAA  AAA.AAG (S N:   0.375  2.625 Sd Nd:    2.0   1.0)
 161  AAG.CAG  AAA.AAC  AAG.ATG  AAG.AAA  AAG.CAG  CAG.GAG (S N:   0.365  2.635 Sd Nd:    1.0   5.0)
 162  CAG.CAA (S N:   0.375  2.625 Sd Nd:    1.0   0.0)
 163  AAC.AAT  GAG.GAA  AGG.CGG  GAG.AAG  AAG.AAC  AAG.AGG (S N:   0.430  2.570 Sd Nd:    3.0   3.0)
 164  CTG.CTC  CTC.CTG  CTC.CTT  CTT.CTG  CTG.CTC (S N:   1.166  1.834 Sd Nd:    5.0   0.0)
 165  AAC.AAT  ATC.AAC  AAC.AGC (S N:   0.482  2.518 Sd Nd:    1.0   2.0)
 166  TCA.TCT  TCA.TCT  ACA.ACG  ACG.ACC  TCA.ACG  ACG.ACA (S N:   1.165  1.835 Sd Nd:    6.0   1.0)
 167  GAC.GAG  GAC.GAT  GAT.GAC  GAC.GAT  GAT.GAG (S N:   0.342  2.658 Sd Nd:    3.0   2.0)
 168  GAC.GAT  GAG.GAA  GAG.GAC  GAC.GAT (S N:   0.351  2.649 Sd Nd:    3.0   1.0)
 169  CAG.---  CAG.CTG (S N:   0.460  2.540 Sd Nd:    0.0   3.0)
 170  AAG.AAA (S N:   0.375  2.625 Sd Nd:    1.0   0.0)
 171  ACC.ACA  ACC.ACT  ATG.ACG  ACG.ACC  ACG.ACC  ACG.ACC (S N:   0.555  2.445 Sd Nd:    5.0   1.0)
 172  GAG.GAA  GAG.GAA  GAG.GAA  GAG.GAA (S N:   0.375  2.625 Sd Nd:    4.0   0.0)
 173  GAA.GAG  GAG.GAA  GAG.GAA  GAG.GAA (S N:   0.375  2.625 Sd Nd:    4.0   0.0)
 174  GAG.GAA  GAG.GAT  GAG.GAA  GAG.GAA  GAA.GAG  GAA.GAG (S N:   0.373  2.627 Sd Nd:    5.0   1.0)
 175  GGC.GGA  GGC.GGA  GGC.GTG (S N:   1.010  1.990 Sd Nd:    3.0   1.0)
 176  AAG.AAA  AAG.AAA (S N:   0.375  2.625 Sd Nd:    2.0   0.0)
 177  ACC.GTA  ACC.GTG  ACG.ATG  ACG.ACC  ACG.ACT  ACG.ACC  ACC.ACA (S N:   0.985  2.015 Sd Nd:    5.8   5.2)
 178  GAT.---  GAC.GAT  GAC.GAT  GAC.GAT  GAC.GAT (S N:   0.356  2.644 Sd Nd:    4.0   2.0)
 179  GGA.GGG  GGA.GGT  GGA.---  GGA.GGT  GGT.GGC  GGC.GGA  GGA.GGG (S N:   0.995  2.005 Sd Nd:    6.0   2.0)
 180  GAG.GAA  GAA.---  GAA.GAG  GAA.GAG  GAG.GAA  GAG.GAA  GAA.GAG (S N:   0.394  2.606 Sd Nd:    6.0   2.0)
 181  GGG.GGC  GGC.---  GGA.GCT  GGC.GGA  GGC.GGG  GGC.GGG (S N:   0.946  2.054 Sd Nd:    5.0   3.0)
 182  GGC.---  GGC.GGA  GAC.GGC  GAC.AAC (S N:   0.502  2.498 Sd Nd:    1.0   4.0)
 183  CCT.ACA  ACG.ACA  ACG.---  CCG.GCG  CCG.CCC  CCG.ACG  CCG.CCT (S N:   0.933  2.067 Sd Nd:    4.0   5.0)
 184  GAA.GAT  GAA.GGC  GAA.---  GAG.GAA  GAG.GAA  GAG.GAA (S N:   0.421  2.579 Sd Nd:    3.5   4.5)
 185  GAG.GAA  GAG.---  GAG.GGA  GAG.GAT  GAG.GAA (S N:   0.505  2.495 Sd Nd:    3.0   4.0)
 186  GGC.GCA  GGC.---  GGC.GGG  GGC.GGG  GGG.GAA  GGG.GGC (S N:   0.844  2.156 Sd Nd:    5.0   4.0)
 187  ACC.GCC  CTG.CTT  ACC.ACG  ACC.---  ACC.GCC  ACC.CTG  ACC.ATG (S N:   0.932  2.068 Sd Nd:    3.3   7.7)
 188  AAA.---  AAG.AAA  AAG.AAA (S N:   0.394  2.606 Sd Nd:    2.0   2.0)
 189  GAG.---  GCG.---  GAG.---  GAG.---  CAA.AAT  CAA.---  GAG.---  GAG.---  GAG.---  GAG.CAA  GAG.GCA  GCA.GAG  GCA.GCG  GCG.GAG (S N:   0.635  2.365 Sd Nd:    4.0  22.0)
 190  ACC.---  ACC.---  ACC.---  ACC.---  ACC.GCC  CTC.TTA  CTC.---  ACC.---  ACC.---  ACC.---  CTC.ACC (S N:   0.866  2.134 Sd Nd:    1.0  20.0)
 191  AGC.---  AGC.---  AGC.---  AGC.---  AGC.---  AGC.---  AGC.---  AGC.---  AGC.---  AGC.---  AGC.--- (S N:   0.408  2.592 Sd Nd:    0.0  22.0)
 192  CTC.---  CTC.---  CTC.---  CTC.---  CTC.---  CTC.---  CTC.---  CTC.---  CTC.---  CTC.---  CTC.--- (S N:   0.776  2.224 Sd Nd:    0.0  22.0)
 193  ATC.---  ATC.---  ATC.---  ATC.---  CTG.---  ATC.---  CTG.---  ATC.---  ATC.---  CTC.CTG  CTC.ATC (S N:   0.740  2.260 Sd Nd:    1.0  19.0)
 194  CCT.---  CCT.---  CCC.---  CCC.---  CCT.---  CCC.---  CCT.---  CCT.---  CCT.---  CCT.CCC (S N:   0.835  2.165 Sd Nd:    1.0  18.0)
 195  GAG.---  GAG.---  GAG.---  GAG.---  GAG.---  GAG.---  GAA.---  GAG.---  GAG.---  GAG.GAA (S N:   0.419  2.581 Sd Nd:    1.0  18.0)
 196  GTC.---  GTC.---  GTC.---  GTC.---  GTC.GTT  GAC.GAT  GAC.---  GTC.---  GAC.---  GTC.---  GTC.---  GAC.GTC (S N:   0.676  2.324 Sd Nd:    2.0  19.0)
 197  CTC.---  CTC.---  CTC.---  CTC.---  CTA.CCT  ATA.---  CTC.---  ATA.---  CTC.---  CTC.---  ATC.ATA  ATC.CTA  CTA.CTC (S N:   0.833  2.167 Sd Nd:    4.0  20.0)
