# Supplementary material for: Sodium Channel β Subunits—An Additional Element in Animal Tetrodotoxin Resistance?
Source: Int J Mol Sci. 2024 Jan 25;25(3):1478. doi: 10.3390/ijms25031478 (PMC10855141; doi:10.3390/ijms25031478)
Supplement: Supplementary file 1 [file ijms-25-01478-s001.zip › rst files/SCNB2/rst_SCNB2_expanded_231025_null_branchsite]

Supplemental results for CODEML (seqf: SCNB2_expanded_230613.phy  treef: Timetree_phylogeny.newick)


TREE #  1

Ancestral reconstruction by CODONML.

((T_rubri: 1.885553, (E_electric: 0.964332, D_rerio: 0.784277): 0.265457): 0.822660, ((B_bufo: 0.513035, X_tropical: 0.882125): 0.829990, ((M_musculus: 0.335034, H_sapiens: 0.203025): 0.409238, (((P_textilis: 0.082667, (T_elegans: 0.000004, T_sirtalis: 0.011111): 0.147657): 0.458388, A_carol: 0.346339): 0.357592, G_gallus: 0.498482): 0.288140): 0.482914): 0.911638);

((7, (9, 6)), ((10, 5), ((11, 1), (((8, (4, 3)), 12), 2))));

  13..14   14..7    14..15   15..9    15..6    13..16   16..17   17..10   17..5    16..18   18..19   19..11   19..1    18..20   20..21   21..22   22..8    22..23   23..4    23..3    21..12   20..2  

tree with node labels for Rod Page's TreeView
((7_T_rubri, (9_E_electric, 6_D_rerio) 15 ) 14 , ((10_B_bufo, 5_X_tropical) 17 , ((11_M_musculus, 1_H_sapiens) 19 , (((8_P_textilis, (4_T_elegans, 3_T_sirtalis) 23 ) 22 , 12_A_carol) 21 , 2_G_gallus) 20 ) 18 ) 16 ) 13 ;

Nodes 13 to 23 are ancestral
Unreliable at sites with alignment gaps

(1) Marginal reconstruction of ancestral sequences
(eqn. 4 in Yang et al. 1995 Genetics 141:1641-1650).

Prob of best state at each node, listed by site

   site   Freq   Data: 

   1      1   ATG (M) ATG (M) ATG (M) ATG (M) ATG (M) ATG (M) ATG (M) ATG (M) ATG (M) ATG (M) ATG (M) ATG (M) :  ATG M 0.989 (M 0.989) ATG M 0.999 (M 0.999) ATG M 1.000 (M 1.000) ATG M 1.000 (M 1.000) ATG M 1.000 (M 1.000) ATG M 1.000 (M 1.000) ATG M 1.000 (M 1.000) ATG M 1.000 (M 1.000) ATG M 1.000 (M 1.000) ATG M 1.000 (M 1.000) ATG M 1.000 (M 1.000)
   2      1   GAG (E) GAG (E) GAG (E) GAG (E) GAG (E) GAT (D) GAT (D) GAG (E) GAT (D) GAG (E) GAA (E) GAG (E) :  GAG E 0.332 (D 0.507) GAT D 0.528 (D 0.971) GAT D 0.636 (D 0.995) GAG E 0.738 (E 0.982) GAG E 0.853 (E 0.999) GAG E 0.793 (E 1.000) GAG E 0.708 (E 1.000) GAG E 0.887 (E 1.000) GAG E 0.942 (E 1.000) GAG E 0.995 (E 1.000) GAG E 1.000 (E 1.000)
   3      1   GTC (V) GTA (V) ATG (M) ATG (M) GTC (V) GTG (V) ATT (I) CTG (L) GTA (V) ATC (I) GTC (V) GTG (V) :  GTC V 0.348 (V 0.968) GTC V 0.327 (V 0.971) GTG V 0.382 (V 0.997) GTC V 0.442 (V 0.982) GTC V 0.672 (V 0.883) GTC V 0.456 (V 1.000) GTC V 0.906 (V 1.000) GTG V 0.422 (V 1.000) GTG V 0.848 (V 0.983) ATG M 0.466 (M 0.466) ATG M 1.000 (M 1.000)
   4      1   ACA (T) ATG (M) ACG (T) ACG (T) ACA (T) CTG (L) AGT (S) ATG (M) GTT (V) ACC (T) ACA (T) ATG (M) :  ACC T 0.190 (T 0.472) ATC I 0.309 (I 0.451) ATC I 0.194 (V 0.347) ACG T 0.399 (T 0.894) ACC T 0.443 (T 0.999) ACG T 0.600 (T 0.889) ACA T 0.957 (T 1.000) ATG M 0.949 (M 0.949) ATG M 0.983 (M 0.983) ATG M 0.971 (M 0.971) ACG T 1.000 (T 1.000)
   5      1   GTA (V) GCC (A) GCC (A) GCC (A) GTC (V) GTG (V) GGG (G) GCC (A) GTG (V) GTG (V) GCG (A) GCC (A) :  GTG V 0.334 (V 0.920) GTG V 0.495 (V 0.960) GTG V 0.585 (V 0.993) GTC V 0.369 (V 0.894) GTG V 0.478 (V 0.996) GTC V 0.282 (V 0.509) GCG A 0.246 (V 0.528) GCC A 0.849 (A 0.984) GCC A 0.954 (A 1.000) GCC A 0.998 (A 1.000) GCC A 1.000 (A 1.000)
   6      1   CCT (P) CCC (P) GTA (V) GTA (V) CCT (P) CCG (P) TCC (S) CCA (P) GCC (A) CCT (P) CCC (P) CCG (P) :  CCC P 0.415 (P 0.977) CCC P 0.527 (P 0.958) CCC P 0.501 (P 0.961) CCT P 0.593 (P 1.000) CCT P 0.933 (P 1.000) CCT P 0.511 (P 1.000) CCT P 0.623 (P 1.000) CCC P 0.510 (P 1.000) CCG P 0.456 (P 1.000) CCA P 0.972 (P 0.991) GTA V 1.000 (V 1.000)
   7      1   GCC (A) CCT (P) ACC (T) ACC (T) GCC (A) GCG (A) AAT (N) ACC (T) CAG (Q) GCT (A) ACC (T) CCC (P) :  GCC A 0.301 (A 0.790) GCG A 0.348 (A 0.652) GCG A 0.513 (A 0.656) GCC A 0.554 (A 0.954) GCT A 0.484 (A 0.999) GCC A 0.747 (A 0.898) GCC A 0.902 (A 0.920) CCC P 0.758 (P 0.950) CCC P 0.922 (P 0.953) ACC T 0.998 (T 0.999) ACC T 1.000 (T 1.000)
   8      1   ACC (T) ATC (I) CCC (P) CCC (P) ACA (T) CTG (L) TAC (Y) ACC (T) CGG (R) GTT (V) ACT (T) ACC (T) :  ACG T 0.106 (T 0.254) CTC L 0.172 (L 0.361) CTG L 0.261 (L 0.498) ACC T 0.456 (T 0.757) ACC T 0.283 (T 0.689) ACC T 0.780 (T 0.930) ACC T 0.773 (T 1.000) ACC T 0.875 (T 0.922) ACC T 0.975 (T 0.998) ACC T 0.990 (T 0.992) CCC P 1.000 (P 1.000)
   9      1   CTC (L) ATC (I) GTC (V) GTC (V) GTG (V) ATC (I) ATT (I) CTC (L) ATC (I) CTT (L) CTT (L) ATC (I) :  ATC I 0.447 (I 0.701) ATC I 0.678 (I 0.993) ATC I 0.753 (I 0.999) CTC L 0.392 (L 0.582) CTT L 0.348 (L 0.753) CTC L 0.497 (L 0.590) CTC L 0.782 (L 0.998) ATC I 0.682 (I 0.732) ATC I 0.710 (I 0.733) CTC L 0.603 (L 0.604) GTC V 1.000 (V 1.000)
  10      1   AAC (N) AAC (N) TAT (Y) TAT (Y) TAT (Y) AAC (N) AAT (N) TAT (Y) AAT (N) CAT (H) AGT (S) TAC (Y) :  AAC N 0.588 (N 0.928) AAC N 0.587 (N 0.997) AAC N 0.588 (N 0.999) AAC N 0.546 (N 0.887) CAT H 0.383 (H 0.505) AAC N 0.676 (N 0.938) AAC N 0.659 (N 0.979) AAC N 0.752 (N 0.918) TAC Y 0.767 (Y 0.990) TAT Y 0.994 (Y 1.000) TAT Y 1.000 (Y 1.000)
  11      1   GTC (V) GCC (A) GCG (A) GCG (A) GCC (A) GCT (A) GCA (A) GCG (A) GCC (A) GCC (A) GTC (V) GCC (A) :  GCC A 0.453 (A 0.993) GCC A 0.382 (A 1.000) GCT A 0.395 (A 1.000) GCC A 0.720 (A 0.998) GCC A 0.843 (A 1.000) GCC A 0.875 (A 0.983) GTC V 0.952 (V 0.985) GCC A 0.894 (A 0.999) GCC A 0.792 (A 1.000) GCG A 0.988 (A 1.000) GCG A 1.000 (A 1.000)
  12      1   CTC (L) CTG (L) CTG (L) CTG (L) CTA (L) CTC (L) TTG (L) CTG (L) CTG (L) CTT (L) CTC (L) CTC (L) :  CTC L 0.369 (L 0.995) CTG L 0.365 (L 1.000) CTC L 0.382 (L 1.000) CTC L 0.469 (L 1.000) CTT L 0.493 (L 1.000) CTC L 0.654 (L 1.000) CTC L 0.966 (L 1.000) CTC L 0.493 (L 1.000) CTC L 0.552 (L 1.000) CTG L 0.989 (L 1.000) CTG L 1.000 (L 1.000)
  13      1   AAT (N) AAC (N) AAC (N) AAC (N) AAT (N) AAC (N) AAT (N) AAC (N) AAT (N) AAT (N) AAT (N) AAC (N) :  AAC N 0.588 (N 0.986) AAC N 0.574 (N 0.999) AAC N 0.579 (N 1.000) AAT N 0.538 (N 0.999) AAT N 0.777 (N 1.000) AAT N 0.552 (N 1.000) AAT N 0.947 (N 1.000) AAC N 0.753 (N 1.000) AAC N 0.907 (N 1.000) AAC N 0.994 (N 1.000) AAC N 1.000 (N 1.000)
  14      1   GGC (G) GGC (G) GGC (G) GGC (G) GGT (G) GGG (G) GGA (G) GGC (G) GGC (G) GGC (G) GGG (G) GGC (G) :  GGC G 0.437 (G 0.995) GGG G 0.366 (G 1.000) GGG G 0.418 (G 1.000) GGC G 0.688 (G 1.000) GGC G 0.654 (G 1.000) GGC G 0.870 (G 1.000) GGC G 0.823 (G 1.000) GGC G 0.953 (G 1.000) GGC G 0.981 (G 1.000) GGC G 0.999 (G 1.000) GGC G 1.000 (G 1.000)
  15      1   TCT (S) ACC (T) TCT (S) TCT (S) ACA (T) AGT (S) ACA (T) TCT (S) ACC (T) TCC (S) TCC (S) TCC (S) :  ACC T 0.330 (T 0.552) ACC T 0.543 (T 0.990) ACC T 0.553 (T 0.982) TCC S 0.748 (S 0.896) TCC S 0.782 (S 0.891) TCC S 0.811 (S 0.982) TCC S 0.685 (S 1.000) TCC S 0.852 (S 0.979) TCC S 0.810 (S 1.000) TCT S 0.997 (S 1.000) TCT S 1.000 (S 1.000)
  16      1   GAC (D) TCT (S) TCC (S) TCC (S) GAT (D) GAC (D) ACT (T) TCC (S) ATG (M) AAC (N) GAT (D) TCC (S) :  GAC D 0.309 (D 0.430) AAC N 0.308 (N 0.395) AAC N 0.310 (N 0.375) GAC D 0.468 (D 0.621) GAC D 0.489 (D 0.645) GAC D 0.557 (D 0.677) GAC D 0.745 (D 0.997) TCC S 0.822 (S 0.986) TCC S 0.977 (S 1.000) TCC S 1.000 (S 1.000) TCC S 1.000 (S 1.000)
  17      1   GCC (A) GTA (V) ATC (I) ATC (I) GCA (A) GTC (V) GTC (V) ATC (I) GTC (V) ATA (I) ACC (T) ATC (I) :  GTC V 0.355 (V 0.885) GTC V 0.485 (V 0.993) GTC V 0.565 (V 0.998) GTC V 0.376 (V 0.793) GTA V 0.428 (V 0.728) GTC V 0.588 (V 0.762) GCC A 0.800 (A 0.813) GTC V 0.601 (V 0.811) ATC I 0.928 (I 0.978) ATC I 0.996 (I 1.000) ATC I 1.000 (I 1.000)
  18      1   CGC (R) AAG (K) CGC (R) CGC (R) CGG (R) AGA (R) AAA (K) CGC (R) AAG (K) CGA (R) CGC (R) CGC (R) :  AGG R 0.307 (R 0.926) AGG R 0.421 (R 0.820) AGA R 0.409 (R 0.820) CGG R 0.414 (R 1.000) CGA R 0.555 (R 1.000) CGC R 0.573 (R 1.000) CGC R 0.981 (R 1.000) CGC R 0.518 (R 0.999) CGC R 0.948 (R 1.000) CGC R 0.999 (R 1.000) CGC R 1.000 (R 1.000)
  19      1   CTG (L) CTC (L) CTC (L) CTC (L) CTG (L) ATC (I) ATT (I) CTC (L) ATC (I) CTG (L) CTG (L) CTC (L) :  ATC I 0.305 (L 0.462) ATC I 0.689 (I 0.985) ATC I 0.761 (I 0.998) CTC L 0.475 (L 0.993) CTG L 0.705 (L 1.000) CTC L 0.533 (L 1.000) CTG L 0.932 (L 1.000) CTC L 0.860 (L 1.000) CTC L 0.960 (L 1.000) CTC L 0.998 (L 1.000) CTC L 1.000 (L 1.000)
  20      1   CCC (P) TCC (S) ACC (T) ACC (T) CCC (P) ACA (T) CCC (P) AGC (S) TCC (S) CCC (P) CCC (P) ACC (T) :  CCC P 0.657 (P 0.910) CCC P 0.658 (P 0.867) CCC P 0.425 (P 0.563) CCC P 0.886 (P 0.969) CCC P 0.956 (P 0.999) CCC P 0.947 (P 0.960) CCC P 0.997 (P 1.000) CCC P 0.462 (P 0.465) ACC T 0.976 (T 0.987) ACC T 0.971 (T 0.972) ACC T 1.000 (T 1.000)
  21      1   TGC (C) TGC (C) TGC (C) TGC (C) TGC (C) TGT (C) TGC (C) TGC (C) TGC (C) TGC (C) TGT (C) TGC (C) :  TGC C 0.867 (C 0.998) TGC C 0.805 (C 1.000) TGC C 0.749 (C 1.000) TGC C 0.969 (C 1.000) TGC C 0.993 (C 1.000) TGC C 0.979 (C 1.000) TGC C 0.921 (C 1.000) TGC C 0.996 (C 1.000) TGC C 0.999 (C 1.000) TGC C 1.000 (C 1.000) TGC C 1.000 (C 1.000)
  22      1   ACC (T) ACC (T) ACA (T) ACA (T) AAA (K) ACT (T) ATA (I) ACT (T) ACC (T) AAC (N) ACC (T) ACC (T) :  ACC T 0.490 (T 0.957) ACC T 0.479 (T 0.970) ACC T 0.470 (T 0.997) ACC T 0.714 (T 0.955) AAC N 0.660 (N 0.763) ACC T 0.909 (T 1.000) ACC T 0.986 (T 1.000) ACC T 0.910 (T 1.000) ACC T 0.809 (T 1.000) ACT T 0.651 (T 1.000) ACA T 1.000 (T 1.000)
  23      1   TTC (F) TTC (F) TTC (F) TTC (F) TTC (F) TTC (F) TTT (F) TTC (F) TTC (F) TTC (F) TTC (F) TTC (F) :  TTC F 0.840 (F 0.996) TTC F 0.826 (F 1.000) TTC F 0.901 (F 1.000) TTC F 0.951 (F 1.000) TTC F 0.976 (F 1.000) TTC F 0.990 (F 1.000) TTC F 0.998 (F 1.000) TTC F 0.995 (F 1.000) TTC F 0.996 (F 1.000) TTC F 1.000 (F 1.000) TTC F 1.000 (F 1.000)
  24      1   AAC (N) AAC (N) AAT (N) AAT (N) AAC (N) ACC (T) ACT (T) CAT (H) ACT (T) CAG (Q) AAC (N) AAC (N) :  AAC N 0.306 (T 0.500) ACC T 0.514 (T 0.991) ACC T 0.519 (T 0.999) AAC N 0.729 (N 0.936) AAC N 0.613 (N 0.781) AAC N 0.853 (N 0.999) AAC N 0.966 (N 1.000) AAC N 0.838 (N 1.000) AAC N 0.718 (N 0.999) AAT N 0.956 (N 0.973) AAT N 1.000 (N 1.000)
  25      1   TCC (S) TCC (S) TCA (S) TCA (S) TCC (S) TCA (S) TCC (S) TCC (S) TCC (S) TCG (S) TCC (S) TCC (S) :  TCC S 0.698 (S 0.998) TCC S 0.688 (S 1.000) TCC S 0.650 (S 1.000) TCC S 0.838 (S 1.000) TCC S 0.628 (S 1.000) TCC S 0.986 (S 1.000) TCC S 0.999 (S 1.000) TCC S 0.995 (S 1.000) TCC S 0.993 (S 1.000) TCC S 0.941 (S 1.000) TCA S 1.000 (S 1.000)
  26      1   TGC (C) TGC (C) TGC (C) TGC (C) TGT (C) TGC (C) TGT (C) TGC (C) TGC (C) TGC (C) TGC (C) TGC (C) :  TGC C 0.892 (C 0.998) TGC C 0.884 (C 1.000) TGC C 0.950 (C 1.000) TGC C 0.941 (C 1.000) TGC C 0.848 (C 1.000) TGC C 0.995 (C 1.000) TGC C 1.000 (C 1.000) TGC C 0.999 (C 1.000) TGC C 0.999 (C 1.000) TGC C 1.000 (C 1.000) TGC C 1.000 (C 1.000)
  27      1   TAC (Y) TAC (Y) TAC (Y) TAC (Y) TAC (Y) TAC (Y) TAC (Y) TAC (Y) TAT (Y) TAC (Y) TAC (Y) TAC (Y) :  TAC Y 0.755 (Y 0.995) TAC Y 0.688 (Y 1.000) TAC Y 0.651 (Y 1.000) TAC Y 0.915 (Y 1.000) TAC Y 0.959 (Y 1.000) TAC Y 0.979 (Y 1.000) TAC Y 0.996 (Y 1.000) TAC Y 0.989 (Y 1.000) TAC Y 0.993 (Y 1.000) TAC Y 0.999 (Y 1.000) TAC Y 1.000 (Y 1.000)
  28      1   ACA (T) AAG (K) CAG (Q) CAG (Q) AAA (K) AAG (K) AAG (K) CAG (Q) CGA (R) AAG (K) ACC (T) CAG (Q) :  AAG K 0.654 (K 0.974) AAG K 0.656 (K 0.974) AAG K 0.630 (K 0.944) AAG K 0.671 (K 0.997) AAG K 0.673 (K 1.000) AAG K 0.684 (K 0.982) ACA T 0.641 (T 0.998) AAG K 0.889 (K 0.980) CAG Q 0.968 (Q 0.985) CAG Q 0.999 (Q 1.000) CAG Q 1.000 (Q 1.000)
  29      1   GTG (V) GTG (V) GTA (V) GTA (V) ATG (M) CTG (L) ATT (I) GTA (V) ATT (I) ATG (M) GTG (V) GTG (V) :  ATG M 0.429 (M 0.429) ATC I 0.349 (I 0.711) ATC I 0.349 (I 0.710) ATG M 0.667 (M 0.667) ATG M 0.992 (M 0.992) GTG V 0.853 (V 0.978) GTG V 0.960 (V 1.000) GTG V 0.827 (V 0.999) GTG V 0.698 (V 1.000) GTA V 0.988 (V 1.000) GTA V 1.000 (V 1.000)
  30      1   AAC (N) GAG (E) GAC (D) GAC (D) GAC (D) GAC (D) GAT (D) GAC (D) GAT (D) GAC (D) AAC (N) GAG (E) :  GAC D 0.647 (D 0.976) GAC D 0.604 (D 0.998) GAC D 0.602 (D 0.999) GAC D 0.740 (D 0.984) GAC D 0.831 (D 0.999) GAC D 0.801 (D 0.934) AAC N 0.962 (N 0.985) GAC D 0.422 (D 0.517) GAG E 0.439 (D 0.507) GAC D 0.990 (D 0.999) GAC D 1.000 (D 1.000)
  31      1   CAC (H) AAC (N) AAA (K) AAA (K) AAC (N) CCC (P) GTA (V) AAA (K) ACC (T) ATC (I) CAC (H) AAG (K) :  AAC N 0.327 (N 0.413) ACC T 0.480 (T 0.582) ACC T 0.739 (T 0.826) AAC N 0.704 (N 0.841) AAC N 0.739 (N 0.825) AAC N 0.875 (N 0.950) CAC H 0.985 (H 0.994) AAC N 0.864 (N 0.968) AAG K 0.590 (K 0.961) AAA K 0.990 (K 1.000) AAA K 1.000 (K 1.000)
  32      1   AAA (K) AAG (K) AAG (K) AAG (K) AAA (K) AGC (S) ACA (T) AAG (K) AGC (S) AAA (K) AAG (K) AAG (K) :  AAG K 0.210 (K 0.306) AGC S 0.482 (S 0.518) AGC S 0.918 (S 0.962) AAG K 0.561 (K 0.978) AAA K 0.784 (K 0.999) AAG K 0.647 (K 1.000) AAA K 0.544 (K 1.000) AAG K 0.841 (K 1.000) AAG K 0.937 (K 1.000) AAG K 0.996 (K 1.000) AAG K 1.000 (K 1.000)
  33      1   CAG (Q) CAG (Q) CAG (Q) CAG (Q) CTC (L) AAG (K) CAC (H) CAA (Q) AAG (K) CAG (Q) CAG (Q) CAG (Q) :  CAG Q 0.674 (Q 0.825) CAG Q 0.602 (Q 0.687) AAG K 0.792 (K 0.895) CAG Q 0.893 (Q 0.996) CAG Q 0.909 (Q 0.977) CAG Q 0.955 (Q 1.000) CAG Q 0.991 (Q 1.000) CAG Q 0.954 (Q 1.000) CAG Q 0.908 (Q 1.000) CAG Q 0.589 (Q 1.000) CAG Q 1.000 (Q 1.000)
  34      1   TTC (F) TTC (F) TTC (F) TTC (F) TTC (F) TTT (F) TTT (F) TTC (F) TTT (F) TTC (F) TTC (F) TTC (F) :  TTC F 0.510 (F 0.997) TTT F 0.886 (F 1.000) TTT F 0.949 (F 1.000) TTC F 0.892 (F 1.000) TTC F 0.967 (F 1.000) TTC F 0.982 (F 1.000) TTC F 0.997 (F 1.000) TTC F 0.993 (F 1.000) TTC F 0.996 (F 1.000) TTC F 1.000 (F 1.000) TTC F 1.000 (F 1.000)
  35      1   TCC (S) TCC (S) TCC (S) TCC (S) TCC (S) GCA (A) AAC (N) TCC (S) TCT (S) TCC (S) TCT (S) TCC (S) :  TCC S 0.684 (S 0.950) TCC S 0.579 (S 0.911) TCC S 0.468 (S 0.913) TCC S 0.930 (S 1.000) TCC S 0.979 (S 1.000) TCC S 0.963 (S 1.000) TCC S 0.895 (S 1.000) TCC S 0.992 (S 1.000) TCC S 0.997 (S 1.000) TCC S 1.000 (S 1.000) TCC S 1.000 (S 1.000)
  36      1   CTG (L) CTC (L) ATG (M) ATG (M) GTG (V) ATG (M) ATG (M) CTG (L) ATG (M) ATG (M) CTT (L) CTC (L) :  ATG M 0.907 (M 0.907) ATG M 0.997 (M 0.997) ATG M 1.000 (M 1.000) ATG M 0.833 (M 0.833) ATG M 0.916 (M 0.916) CTG L 0.689 (L 0.993) CTG L 0.707 (L 1.000) CTC L 0.539 (L 1.000) CTC L 0.578 (L 1.000) CTG L 0.978 (L 0.992) ATG M 1.000 (M 1.000)
  37      1   AAC (N) AAC (N) AAC (N) AAC (N) AAC (N) AAC (N) AAT (N) AAC (N) AAC (N) AAC (N) AAC (N) AAC (N) :  AAC N 0.679 (N 0.984) AAC N 0.705 (N 0.999) AAC N 0.767 (N 0.999) AAC N 0.779 (N 0.999) AAC N 0.850 (N 0.999) AAC N 0.892 (N 1.000) AAC N 0.971 (N 1.000) AAC N 0.922 (N 1.000) AAC N 0.949 (N 1.000) AAC N 0.995 (N 1.000) AAC N 1.000 (N 1.000)
  38      1   TGG (W) TGG (W) TGG (W) TGG (W) TGG (W) TGG (W) TGG (W) TGG (W) TGG (W) TGG (W) TGG (W) TGG (W) :  TGG W 0.999 (W 0.999) TGG W 1.000 (W 1.000) TGG W 1.000 (W 1.000) TGG W 1.000 (W 1.000) TGG W 1.000 (W 1.000) TGG W 1.000 (W 1.000) TGG W 1.000 (W 1.000) TGG W 1.000 (W 1.000) TGG W 1.000 (W 1.000) TGG W 1.000 (W 1.000) TGG W 1.000 (W 1.000)
  39      1   ACT (T) ACA (T) ACC (T) ACC (T) ACA (T) ACA (T) ACT (T) ACC (T) ACC (T) ACG (T) ACT (T) ACC (T) :  ACC T 0.304 (T 0.996) ACC T 0.317 (T 1.000) ACA T 0.359 (T 1.000) ACT T 0.275 (T 1.000) ACG T 0.514 (T 1.000) ACT T 0.450 (T 1.000) ACT T 0.968 (T 1.000) ACC T 0.387 (T 1.000) ACC T 0.864 (T 1.000) ACC T 0.997 (T 1.000) ACC T 1.000 (T 1.000)
  40      1   TAC (Y) TAC (Y) TAC (Y) TAC (Y) TAC (Y) TAT (Y) TAT (Y) TAC (Y) TAC (Y) TAT (Y) TAC (Y) TAC (Y) :  TAC Y 0.542 (Y 0.997) TAT Y 0.637 (Y 1.000) TAT Y 0.643 (Y 1.000) TAC Y 0.697 (Y 1.000) TAT Y 0.534 (Y 1.000) TAC Y 0.945 (Y 1.000) TAC Y 0.993 (Y 1.000) TAC Y 0.979 (Y 1.000) TAC Y 0.991 (Y 1.000) TAC Y 0.999 (Y 1.000) TAC Y 1.000 (Y 1.000)
  41      1   CAG (Q) CAG (Q) CAA (Q) CAA (Q) AAG (K) CAG (Q) CAA (Q) CAA (Q) AAG (K) CGG (R) CAG (Q) CAG (Q) :  CAG Q 0.776 (Q 0.989) CAG Q 0.795 (Q 0.997) CAG Q 0.868 (Q 0.990) CAG Q 0.887 (Q 0.990) CAG Q 0.708 (Q 0.733) CAG Q 0.939 (Q 1.000) CAG Q 0.990 (Q 1.000) CAG Q 0.919 (Q 1.000) CAG Q 0.798 (Q 1.000) CAA Q 0.992 (Q 1.000) CAA Q 1.000 (Q 1.000)
  42      1   GAG (E) GCG (A) ACC (T) ACC (T) AGC (S) GAG (E) GAG (E) ACC (T) GAG (E) GGC (G) GAG (E) GGT (G) :  GAG E 0.588 (E 0.792) GAG E 0.766 (E 0.990) GAG E 0.809 (E 0.998) GAG E 0.511 (E 0.605) GGC G 0.801 (G 0.971) GAG E 0.620 (E 0.658) GAG E 0.976 (E 0.996) GCG A 0.669 (A 0.781) GCC A 0.340 (A 0.773) ACC T 0.992 (T 0.998) ACC T 1.000 (T 1.000)
  43      1   TGC (C) TGC (C) TGT (C) TGT (C) TGT (C) ACA (T) TCC (S) TGC (C) AGT (S) TGC (C) TGT (C) TGT (C) :  TGC C 0.481 (C 0.695) TGC C 0.339 (S 0.475) AGC S 0.365 (S 0.527) TGC C 0.602 (C 0.999) TGC C 0.599 (C 1.000) TGC C 0.560 (C 1.000) TGC C 0.560 (C 1.000) TGC C 0.548 (C 1.000) TGT C 0.754 (C 1.000) TGT C 0.700 (C 1.000) TGT C 1.000 (C 1.000)
  44      1   AAC (N) ACA (T) CAG (Q) CAG (Q) GAG (E) AGC (S) TTG (L) CAG (Q) GAA (E) GAG (E) AAC (N) GAC (D) :  AAG K 0.259 (K 0.351) AAG K 0.256 (K 0.321) AAG K 0.233 (K 0.310) AAG K 0.308 (K 0.394) GAG E 0.844 (E 0.965) AAC N 0.382 (K 0.451) AAC N 0.961 (N 0.992) AAC N 0.365 (K 0.466) GAG E 0.217 (E 0.247) CAG Q 0.997 (Q 0.999) CAG Q 1.000 (Q 1.000)
  45      1   AAC (N) AAC (N) AAC (N) AAC (N) AAC (N) AAC (N) AAT (N) AAC (N) AAC (N) AAC (N) AAT (N) AAC (N) :  AAC N 0.669 (N 0.984) AAC N 0.703 (N 0.999) AAC N 0.766 (N 0.999) AAC N 0.732 (N 0.999) AAC N 0.843 (N 0.999) AAC N 0.783 (N 1.000) AAC N 0.702 (N 1.000) AAC N 0.880 (N 1.000) AAC N 0.939 (N 1.000) AAC N 0.995 (N 1.000) AAC N 1.000 (N 1.000)
  46      1   TGC (C) TGC (C) TGC (C) TGC (C) TGC (C) AGC (S) GGT (G) TGC (C) GAC (D) TGT (C) TGC (C) TGC (C) :  TGC C 0.491 (C 0.539) GGC G 0.645 (G 0.767) GGC G 0.681 (G 0.742) TGC C 0.915 (C 0.998) TGC C 0.681 (C 1.000) TGC C 0.993 (C 1.000) TGC C 0.999 (C 1.000) TGC C 0.999 (C 1.000) TGC C 0.999 (C 1.000) TGC C 1.000 (C 1.000) TGC C 1.000 (C 1.000)
  47      1   TCT (S) TCT (S) ACC (T) ACC (T) AGT (S) ACA (T) ACA (T) ACC (T) ACA (T) ACC (T) ACA (T) ACA (T) :  ACA T 0.299 (T 0.996) ACA T 0.690 (T 1.000) ACA T 0.817 (T 1.000) ACT T 0.478 (T 0.998) ACC T 0.573 (T 0.980) ACT T 0.678 (T 0.978) ACT T 0.736 (T 0.970) ACT T 0.674 (T 0.974) ACC T 0.345 (T 1.000) ACC T 0.989 (T 1.000) ACC T 1.000 (T 1.000)
  48      1   GAG (E) GAG (E) GAA (E) GAA (E) GAG (E) GAG (E) GAA (E) GAA (E) GAG (E) GAA (E) GAG (E) GAA (E) :  GAG E 0.667 (E 0.986) GAG E 0.715 (E 0.999) GAG E 0.778 (E 1.000) GAG E 0.638 (E 0.999) GAA E 0.535 (E 1.000) GAG E 0.712 (E 1.000) GAG E 0.950 (E 1.000) GAG E 0.607 (E 1.000) GAA E 0.846 (E 1.000) GAA E 0.996 (E 1.000) GAA E 1.000 (E 1.000)
  49      1   GAG (E) GAG (E) GAG (E) GAG (E) GAG (E) GAG (E) CAG (Q) GAG (E) GAG (E) GAG (E) GAG (E) GAG (E) :  GAG E 0.709 (E 0.975) GAG E 0.782 (E 0.980) GAG E 0.822 (E 0.996) GAG E 0.797 (E 0.999) GAG E 0.861 (E 0.999) GAG E 0.900 (E 1.000) GAG E 0.973 (E 1.000) GAG E 0.927 (E 1.000) GAG E 0.952 (E 1.000) GAG E 0.995 (E 1.000) GAG E 1.000 (E 1.000)
  50      1   ATG (M) CTG (L) ATG (M) ATG (M) ATG (M) ATG (M) AAG (K) ATG (M) ATG (M) ACG (T) ATG (M) CTG (L) :  ATG M 0.983 (M 0.983) ATG M 0.989 (M 0.989) ATG M 0.999 (M 0.999) ATG M 0.997 (M 0.997) ATG M 0.948 (M 0.948) ATG M 0.993 (M 0.993) ATG M 1.000 (M 1.000) ATG M 0.708 (M 0.708) ATG M 0.702 (M 0.702) ATG M 1.000 (M 1.000) ATG M 1.000 (M 1.000)
  51      1   TTC (F) TTC (F) TTC (F) TTC (F) TTC (F) TTC (F) TTT (F) TTC (F) TTT (F) TTT (F) TTC (F) TTC (F) :  TTC F 0.555 (F 0.997) TTT F 0.603 (F 1.000) TTT F 0.590 (F 1.000) TTC F 0.709 (F 1.000) TTT F 0.514 (F 1.000) TTC F 0.958 (F 1.000) TTC F 0.996 (F 1.000) TTC F 0.987 (F 1.000) TTC F 0.995 (F 1.000) TTC F 1.000 (F 1.000) TTC F 1.000 (F 1.000)
  52      1   CTC (L) CTG (L) TTG (L) TTG (L) ATT (I) ATG (M) ATG (M) TTG (L) ATG (M) ATC (I) CTC (L) CTG (L) :  ATG M 0.608 (M 0.608) ATG M 0.987 (M 0.987) ATG M 0.998 (M 0.998) ATC I 0.322 (I 0.435) ATC I 0.656 (I 0.981) CTC L 0.487 (L 0.995) CTC L 0.954 (L 1.000) CTG L 0.774 (L 1.000) CTG L 0.771 (L 1.000) TTG L 0.991 (L 1.000) TTG L 1.000 (L 1.000)
  53      1   CAG (Q) CAG (Q) CAG (Q) CAG (Q) CAG (Q) ACC (T) ACA (T) CAG (Q) ACC (T) CAG (Q) CAG (Q) CAG (Q) :  AAG K 0.229 (T 0.292) ACC T 0.406 (T 0.988) ACC T 0.614 (T 0.999) CAG Q 0.917 (Q 0.981) CAG Q 0.944 (Q 1.000) CAG Q 0.973 (Q 1.000) CAG Q 0.993 (Q 1.000) CAG Q 0.981 (Q 1.000) CAG Q 0.987 (Q 1.000) CAG Q 0.999 (Q 1.000) CAG Q 1.000 (Q 1.000)
  54      1   TTC (F) TTC (F) TTT (F) TTT (F) TAT (Y) TAT (Y) TAT (Y) TTT (F) TTT (F) TAC (Y) TTC (F) TTC (F) :  TAC Y 0.487 (Y 0.936) TAT Y 0.791 (Y 0.960) TAT Y 0.854 (Y 0.957) TAC Y 0.747 (Y 0.909) TAC Y 0.730 (Y 0.999) TTC F 0.958 (F 0.995) TTC F 0.996 (F 1.000) TTC F 0.954 (F 1.000) TTC F 0.857 (F 1.000) TTT F 0.995 (F 1.000) TTT F 1.000 (F 1.000)
  55      1   CGC (R) CGG (R) AAG (K) AAG (K) AAC (N) AAG (K) TCT (S) AAG (K) AAG (K) GAC (D) CGA (R) AAG (K) :  AAG K 0.521 (K 0.688) AAG K 0.683 (K 0.811) AAG K 0.837 (K 0.970) AAG K 0.496 (K 0.596) AAC N 0.682 (N 0.772) AGG R 0.440 (R 0.910) CGA R 0.383 (R 1.000) AGG R 0.529 (R 0.914) AAG K 0.936 (K 0.955) AAG K 0.997 (K 1.000) AAG K 1.000 (K 1.000)
  56      1   ATG (M) ATG (M) CTG (L) CTG (L) AAG (K) AAC (N) AGG (R) CTG (L) AAC (N) AAG (K) ATG (M) CTG (L) :  AAG K 0.538 (K 0.714) AAG K 0.471 (K 0.617) AAC N 0.695 (N 0.871) AAG K 0.747 (K 0.816) AAG K 0.896 (K 0.993) ATG M 0.992 (M 0.992) ATG M 1.000 (M 1.000) ATG M 0.987 (M 0.987) CTG L 0.915 (L 0.977) CTG L 0.996 (L 1.000) CTG L 1.000 (L 1.000)
  57      1   --- (-) --- (-) --- (-) --- (-) --- (-) ACC (T) AAG (K) --- (-) --- (-) --- (-) --- (-) --- (-) :  ACC T 0.213 (T 0.596) ACG T 0.272 (T 0.691) ACC T 0.365 (T 0.779) ACC T 0.179 (T 0.511) ACC T 0.156 (T 0.447) ACC T 0.165 (T 0.473) ACC T 0.155 (T 0.443) ACC T 0.158 (T 0.451) ACC T 0.149 (T 0.427) ACC T 0.139 (T 0.397) ACC T 0.136 (T 0.389)
  58      1   --- (-) --- (-) --- (-) --- (-) --- (-) TAT (Y) AAA (K) --- (-) --- (-) --- (-) --- (-) --- (-) :  TAC Y 0.236 (Y 0.407) TAT Y 0.232 (Y 0.460) TAT Y 0.344 (Y 0.590) TAC Y 0.221 (Y 0.354) TAC Y 0.201 (Y 0.312) TAC Y 0.210 (Y 0.329) TAC Y 0.200 (Y 0.309) TAC Y 0.203 (Y 0.315) TAC Y 0.194 (Y 0.299) TAC Y 0.183 (Y 0.279) TAC Y 0.179 (Y 0.273)
  59      1   AAG (K) AAG (K) AAA (K) AAA (K) AAG (K) AAG (K) GGA (G) AAA (K) AAA (K) AAG (K) AAG (K) AAG (K) :  AAG K 0.679 (K 0.964) AAG K 0.659 (K 0.957) AAG K 0.655 (K 0.994) AAG K 0.792 (K 0.998) AAG K 0.874 (K 0.999) AAG K 0.872 (K 1.000) AAG K 0.973 (K 1.000) AAG K 0.856 (K 1.000) AAG K 0.733 (K 1.000) AAA K 0.988 (K 1.000) AAA K 1.000 (K 1.000)
  60      1   ATC (I) ATC (I) GTG (V) GTG (V) CTC (L) ATG (M) ATG (M) GTG (V) GTA (V) ATC (I) ATC (I) GTG (V) :  ATG M 0.452 (I 0.505) ATG M 0.905 (M 0.905) ATG M 0.907 (M 0.907) ATC I 0.728 (I 0.972) ATC I 0.859 (I 0.973) ATC I 0.880 (I 0.993) ATC I 0.975 (I 1.000) ATC I 0.864 (I 0.958) GTG V 0.568 (V 0.991) GTG V 0.987 (V 1.000) GTG V 1.000 (V 1.000)
  61      1   ATT (I) ATG (M) GTT (V) GTT (V) TCT (S) ATA (I) GTG (V) GTT (V) ACA (T) ATC (I) ATT (I) ATG (M) :  ATC I 0.401 (I 0.947) ATA I 0.557 (I 0.949) ATA I 0.721 (I 0.964) ATC I 0.409 (I 0.960) ATC I 0.609 (I 0.932) ATT I 0.571 (I 0.919) ATT I 0.963 (I 1.000) ATG M 0.897 (M 0.897) ATG M 0.900 (M 0.900) GTT V 0.975 (V 1.000) GTT V 1.000 (V 1.000)
  62      1   AAC (N) AAC (N) CCT (P) CCT (P) TAT (Y) CCC (P) CCT (P) CCC (P) TCT (S) AAC (N) AAC (N) CCC (P) :  CAC H 0.215 (P 0.285) CCC P 0.554 (P 0.930) CCC P 0.557 (P 0.931) AAC N 0.668 (N 0.811) AAC N 0.605 (N 0.839) AAC N 0.832 (N 0.899) AAC N 0.975 (N 0.999) AAC N 0.834 (N 0.862) CCC P 0.967 (P 0.983) CCC P 0.884 (P 1.000) CCT P 1.000 (P 1.000)
  63      1   CTG (L) AAG (K) GTG (V) GTG (V) CAC (H) TTG (L) CTG (L) GTG (V) ATG (M) CAG (Q) CTG (L) ATG (M) :  TTG L 0.366 (L 0.947) TTG L 0.582 (L 0.975) TTG L 0.681 (L 0.964) CTG L 0.660 (L 0.926) CAG Q 0.735 (Q 0.788) CTG L 0.780 (L 0.919) CTG L 0.971 (L 0.999) ATG M 0.936 (M 0.936) ATG M 0.967 (M 0.967) GTG V 0.995 (V 0.997) GTG V 1.000 (V 1.000)
  64      1   AAG (K) CAG (Q) GAG (E) GAG (E) AAC (N) AAG (K) CAT (H) GAG (E) TGG (W) CGA (R) AAG (K) GAA (E) :  AAG K 0.442 (K 0.597) AAG K 0.481 (K 0.566) AAG K 0.549 (K 0.600) AAG K 0.485 (K 0.652) AAA K 0.292 (K 0.534) AAG K 0.694 (K 0.761) AAG K 0.977 (K 0.998) AAG K 0.321 (K 0.348) GAG E 0.706 (E 0.986) GAG E 0.990 (E 1.000) GAG E 1.000 (E 1.000)
  65      1   CTG (L) CTG (L) CTG (L) CTG (L) CTT (L) CCC (P) TCT (S) CTG (L) ACA (T) CTT (L) CTG (L) GAG (E) :  CCC P 0.211 (P 0.458) CCC P 0.496 (P 0.839) CCC P 0.556 (P 0.869) CTG L 0.420 (L 0.990) CTT L 0.808 (L 1.000) CTG L 0.850 (L 1.000) CTG L 0.973 (L 1.000) CTG L 0.915 (L 0.999) CTG L 0.905 (L 0.965) CTG L 0.996 (L 1.000) CTG L 1.000 (L 1.000)
  66      1   GAG (E) GAA (E) AAG (K) AAG (K) GAG (E) AGT (S) GAA (E) AAC (N) GAC (D) GAG (E) GAG (E) AAC (N) :  GAG E 0.513 (E 0.745) GAG E 0.377 (E 0.560) GAC D 0.463 (D 0.707) GAG E 0.716 (E 0.984) GAG E 0.850 (E 0.999) GAG E 0.729 (E 0.990) GAG E 0.953 (E 1.000) GAG E 0.561 (E 0.947) AAC N 0.610 (N 0.651) AAC N 0.666 (N 0.686) AAG K 1.000 (K 1.000)
  67      1   CGG (R) CGC (R) CGC (R) CGT (R) CGT (R) CGA (R) CGA (R) CGT (R) CGT (R) CGT (R) CGG (R) CGC (R) :  CGT R 0.388 (R 0.999) CGA R 0.512 (R 1.000) CGA R 0.529 (R 1.000) CGT R 0.545 (R 1.000) CGT R 0.949 (R 1.000) CGC R 0.422 (R 1.000) CGG R 0.963 (R 1.000) CGC R 0.687 (R 1.000) CGC R 0.668 (R 1.000) CGT R 0.997 (R 1.000) CGT R 1.000 (R 1.000)
  68      1   TTT (F) TTC (F) TTT (F) TTT (F) TTT (F) TTT (F) TTC (F) TTT (F) TTT (F) TTT (F) TTT (F) TTT (F) :  TTT F 0.848 (F 0.999) TTT F 0.884 (F 1.000) TTT F 0.948 (F 1.000) TTT F 0.964 (F 1.000) TTT F 0.986 (F 1.000) TTT F 0.980 (F 1.000) TTT F 0.999 (F 1.000) TTT F 0.931 (F 1.000) TTT F 0.992 (F 1.000) TTT F 1.000 (F 1.000) TTT F 1.000 (F 1.000)
  69      1   CAA (Q) GGG (G) GAG (E) GAG (E) CAA (Q) GGA (G) AGA (R) GAG (E) GGG (G) CAA (Q) GGA (G) GGG (G) :  GGG G 0.355 (G 0.800) GGA G 0.471 (G 0.914) GGA G 0.532 (G 0.992) GGG G 0.386 (G 0.704) CAA Q 0.787 (Q 0.987) GGG G 0.434 (G 0.801) GGA G 0.700 (G 0.771) GGG G 0.792 (G 0.911) GGG G 0.878 (G 0.903) GAG E 0.995 (E 0.998) GAG E 1.000 (E 1.000)
  70      1   GAC (D) AAC (N) GAT (D) GAT (D) AAC (N) GAG (E) GAG (E) GAC (D) GGC (G) AAC (N) GAC (D) GAC (D) :  GAC D 0.368 (D 0.524) GAG E 0.572 (E 0.741) GAG E 0.604 (E 0.738) GAC D 0.710 (D 0.866) AAC N 0.849 (N 0.957) GAC D 0.847 (D 0.948) GAC D 0.966 (D 0.999) GAC D 0.854 (D 0.931) GAC D 0.889 (D 0.997) GAC D 0.743 (D 1.000) GAT D 1.000 (D 1.000)
  71      1   CGC (R) CGG (R) CGT (R) CGT (R) CGA (R) CGA (R) AGA (R) CGC (R) CGA (R) CGC (R) CGC (R) CGC (R) :  CGA R 0.443 (R 0.998) CGA R 0.876 (R 1.000) CGA R 0.957 (R 1.000) CGC R 0.717 (R 1.000) CGC R 0.699 (R 1.000) CGC R 0.904 (R 1.000) CGC R 0.995 (R 1.000) CGC R 0.861 (R 1.000) CGC R 0.955 (R 1.000) CGC R 0.883 (R 1.000) CGT R 1.000 (R 1.000)
  72      1   GTG (V) GTG (V) GTG (V) GTG (V) GTG (V) GTC (V) GTG (V) GTG (V) GTA (V) ATA (I) GTG (V) ATC (I) :  GTG V 0.339 (V 0.989) GTC V 0.349 (V 0.999) GTC V 0.380 (V 1.000) GTG V 0.436 (V 0.996) GTA V 0.429 (V 0.933) GTG V 0.674 (V 1.000) GTG V 0.937 (V 1.000) GTG V 0.652 (V 1.000) GTC V 0.467 (V 0.987) GTG V 0.983 (V 1.000) GTG V 1.000 (V 1.000)
  73      1   GAG (E) GAG (E) GAG (E) GAG (E) GAG (E) ATG (M) CTG (L) GAG (E) AAG (K) GAA (E) GAG (E) GAG (E) :  GAG E 0.289 (E 0.356) ATG M 0.547 (M 0.547) ATG M 0.612 (M 0.612) GAG E 0.770 (E 0.977) GAG E 0.505 (E 0.999) GAG E 0.899 (E 0.999) GAG E 0.972 (E 1.000) GAG E 0.927 (E 1.000) GAG E 0.952 (E 1.000) GAG E 0.995 (E 1.000) GAG E 1.000 (E 1.000)
  74      1   TTC (F) TTC (F) TTT (F) TTT (F) TTT (F) TTT (F) TTC (F) TTT (F) TTC (F) TTT (F) TTC (F) TTC (F) :  TTC F 0.553 (F 0.997) TTC F 0.540 (F 1.000) TTT F 0.500 (F 1.000) TTC F 0.548 (F 1.000) TTT F 0.928 (F 1.000) TTC F 0.869 (F 1.000) TTC F 0.990 (F 1.000) TTC F 0.889 (F 1.000) TTC F 0.806 (F 1.000) TTT F 0.995 (F 1.000) TTT F 1.000 (F 1.000)
  75      1   TCA (S) ACT (T) ACG (T) ACG (T) ACA (T) ACT (T) GCC (A) ACA (T) GCC (A) ACA (T) TCA (S) ACT (T) :  ACC T 0.278 (T 0.852) ACC T 0.339 (T 0.709) ACC T 0.347 (T 0.710) ACA T 0.629 (T 0.995) ACA T 0.897 (T 1.000) ACA T 0.683 (T 0.991) TCA S 0.993 (S 0.999) ACT T 0.530 (T 1.000) ACT T 0.561 (T 1.000) ACA T 0.677 (T 1.000) ACG T 1.000 (T 1.000)
  76      1   GGG (G) GGG (G) GGG (G) GGG (G) GGG (G) GGA (G) GGA (G) GGG (G) GGG (G) GGA (G) GGG (G) GGG (G) :  GGG G 0.433 (G 0.996) GGA G 0.527 (G 1.000) GGA G 0.557 (G 1.000) GGG G 0.646 (G 1.000) GGA G 0.499 (G 1.000) GGG G 0.933 (G 1.000) GGG G 0.991 (G 1.000) GGG G 0.972 (G 1.000) GGG G 0.986 (G 1.000) GGG G 0.999 (G 1.000) GGG G 1.000 (G 1.000)
  77      1   AAC (N) AAC (N) AAC (N) AAC (N) AAT (N) AAC (N) AAC (N) AAC (N) AAC (N) AAC (N) AAC (N) AAC (N) :  AAC N 0.680 (N 0.984) AAC N 0.737 (N 0.998) AAC N 0.785 (N 0.999) AAC N 0.746 (N 0.999) AAC N 0.687 (N 0.999) AAC N 0.884 (N 1.000) AAC N 0.970 (N 1.000) AAC N 0.919 (N 1.000) AAC N 0.949 (N 1.000) AAC N 0.995 (N 1.000) AAC N 1.000 (N 1.000)
  78      1   CCC (P) CCC (P) CCC (P) CCC (P) CCC (P) CTG (L) TTG (L) CCC (P) CTG (L) CCC (P) CCC (P) CCC (P) :  CTC L 0.252 (L 0.544) CTG L 0.562 (L 0.990) CTG L 0.654 (L 0.998) CCC P 0.882 (P 0.992) CCC P 0.952 (P 1.000) CCC P 0.982 (P 1.000) CCC P 0.997 (P 1.000) CCC P 0.991 (P 1.000) CCC P 0.994 (P 1.000) CCC P 1.000 (P 1.000) CCC P 1.000 (P 1.000)
  79      1   AGC (S) ACC (T) ACC (T) ACC (T) ACT (T) GAT (D) GAT (D) AGC (S) GAC (D) AGC (S) AGT (S) AGC (S) :  AAC N 0.272 (N 0.333) GAC D 0.632 (D 0.959) GAC D 0.594 (D 0.993) AGC S 0.879 (S 0.969) AGC S 0.831 (S 0.972) AGC S 0.930 (S 0.998) AGC S 0.839 (S 1.000) AGC S 0.975 (S 0.993) AGC S 0.992 (S 0.998) AGC S 0.993 (S 0.993) ACC T 1.000 (T 1.000)
  80      1   AAG (K) AAG (K) AAG (K) AAG (K) AAA (K) AAG (K) AAG (K) AAG (K) AAA (K) AAA (K) AAG (K) AAG (K) :  AAG K 0.651 (K 0.988) AAG K 0.637 (K 0.999) AAG K 0.620 (K 1.000) AAG K 0.659 (K 0.999) AAA K 0.770 (K 1.000) AAG K 0.880 (K 1.000) AAG K 0.974 (K 1.000) AAG K 0.928 (K 1.000) AAG K 0.959 (K 1.000) AAG K 0.996 (K 1.000) AAG K 1.000 (K 1.000)
  81      1   TAC (Y) AAC (N) AAC (N) AAC (N) AAT (N) AAC (N) AAT (N) AAC (N) AAT (N) AAT (N) TAC (Y) AAC (N) :  AAC N 0.631 (N 0.983) AAC N 0.586 (N 0.999) AAC N 0.587 (N 1.000) AAC N 0.673 (N 0.996) AAT N 0.739 (N 1.000) AAC N 0.895 (N 0.977) TAC Y 0.991 (Y 0.996) AAC N 0.931 (N 0.999) AAC N 0.952 (N 1.000) AAC N 0.995 (N 1.000) AAC N 1.000 (N 1.000)
  82      1   GAT (D) GAC (D) GAT (D) GAT (D) GAC (D) GAC (D) GAC (D) GAC (D) GAC (D) GAT (D) GAC (D) GAC (D) :  GAC D 0.648 (D 0.983) GAC D 0.717 (D 0.998) GAC D 0.765 (D 0.999) GAC D 0.595 (D 0.999) GAT D 0.541 (D 0.999) GAC D 0.622 (D 1.000) GAT D 0.563 (D 1.000) GAC D 0.778 (D 1.000) GAC D 0.835 (D 1.000) GAC D 0.719 (D 1.000) GAT D 1.000 (D 1.000)
  83      1   GTG (V) GTG (V) GTG (V) GTG (V) TTA (L) CTT (L) CTG (L) ATG (M) CTG (L) TTG (L) GTG (V) GTC (V) :  CTG L 0.316 (L 0.955) CTG L 0.380 (L 0.999) CTG L 0.391 (L 1.000) TTG L 0.488 (L 0.913) TTG L 0.691 (L 0.999) GTG V 0.842 (V 0.985) GTG V 0.959 (V 1.000) GTG V 0.794 (V 0.999) GTG V 0.596 (V 0.999) GTG V 0.930 (V 0.936) GTG V 1.000 (V 1.000)
  84      1   TCG (S) TCC (S) TCC (S) TCC (S) ACT (T) TCC (S) TCG (S) TCC (S) TCC (S) GCC (A) TCA (S) TCC (S) :  TCC S 0.739 (S 0.993) TCC S 0.810 (S 1.000) TCC S 0.912 (S 1.000) TCC S 0.792 (S 0.990) GCC A 0.348 (A 0.445) TCC S 0.782 (S 1.000) TCG S 0.549 (S 1.000) TCC S 0.967 (S 1.000) TCC S 0.995 (S 1.000) TCC S 1.000 (S 1.000) TCC S 1.000 (S 1.000)
  85      1   GTG (V) TTC (F) TTC (F) TTC (F) GTG (V) ATC (I) TTC (F) TTC (F) ATC (I) GTG (V) GTG (V) TTC (F) :  ATC I 0.251 (V 0.456) ATC I 0.569 (I 0.706) ATC I 0.809 (I 0.958) GTC V 0.442 (V 0.861) GTG V 0.614 (V 0.998) GTC V 0.600 (V 0.857) GTG V 0.869 (V 1.000) TTC F 0.980 (F 0.990) TTC F 0.995 (F 1.000) TTC F 1.000 (F 1.000) TTC F 1.000 (F 1.000)
  86      1   ATG (M) ACC (T) ACC (T) ACC (T) ATG (M) ACC (T) ACA (T) ACC (T) ACC (T) ACA (T) ACT (T) ACG (T) :  ACC T 0.370 (T 0.995) ACC T 0.546 (T 1.000) ACC T 0.692 (T 1.000) ACG T 0.467 (T 0.999) ACG T 0.526 (T 0.990) ACG T 0.521 (T 1.000) ACG T 0.713 (T 0.986) ACC T 0.500 (T 1.000) ACC T 0.464 (T 1.000) ACC T 0.992 (T 1.000) ACC T 1.000 (T 1.000)
  87      1   CTG (L) CTC (L) CTC (L) CTC (L) ATC (I) ATC (I) CTA (L) CTC (L) ATC (I) ATC (I) CTA (L) CTC (L) :  ATC I 0.454 (I 0.727) ATC I 0.525 (I 0.764) ATC I 0.753 (I 0.974) ATC I 0.547 (I 0.699) ATC I 0.854 (I 0.992) CTC L 0.765 (L 0.995) CTG L 0.486 (L 1.000) CTC L 0.919 (L 1.000) CTC L 0.970 (L 1.000) CTC L 0.998 (L 1.000) CTC L 1.000 (L 1.000)
  88      1   AGA (R) AAC (N) CAC (H) CAC (H) CAT (H) TCG (S) TCC (S) CAC (H) TCA (S) CAT (H) AAG (K) CGC (R) :  TCC S 0.218 (S 0.327) TCC S 0.489 (S 0.992) TCG S 0.414 (S 1.000) CAC H 0.453 (H 0.595) CAT H 0.794 (H 0.995) AAC N 0.472 (N 0.548) AAA K 0.481 (K 0.854) AAC N 0.534 (N 0.566) CAC H 0.922 (H 0.933) CAC H 0.998 (H 1.000) CAC H 1.000 (H 1.000)
  89      1   AAC (N) AAC (N) AAC (N) AAC (N) GAC (D) GAT (D) GAT (D) AAC (N) GAT (D) GAT (D) AAC (N) AAC (N) :  GAC D 0.579 (D 0.901) GAT D 0.533 (D 0.995) GAT D 0.634 (D 0.999) GAC D 0.629 (D 0.818) GAC D 0.507 (D 0.993) AAC N 0.900 (N 0.981) AAC N 0.974 (N 1.000) AAC N 0.931 (N 0.999) AAC N 0.952 (N 1.000) AAC N 0.995 (N 1.000) AAC N 1.000 (N 1.000)
  90      1   GTG (V) GTG (V) GTG (V) GTG (V) GTC (V) GTG (V) GTT (V) GTG (V) GTG (V) GTT (V) GTG (V) GTG (V) :  GTG V 0.366 (V 0.991) GTG V 0.446 (V 0.999) GTG V 0.545 (V 1.000) GTG V 0.455 (V 1.000) GTT V 0.412 (V 1.000) GTG V 0.778 (V 1.000) GTG V 0.949 (V 1.000) GTG V 0.853 (V 1.000) GTG V 0.912 (V 1.000) GTG V 0.993 (V 1.000) GTG V 1.000 (V 1.000)
  91      1   CAG (Q) CAG (Q) CAG (Q) CAG (Q) CAG (Q) CAG (Q) CAG (Q) CAG (Q) CAG (Q) CAG (Q) CAG (Q) CAG (Q) :  CAG Q 0.802 (Q 0.994) CAG Q 0.859 (Q 1.000) CAG Q 0.896 (Q 1.000) CAG Q 0.898 (Q 1.000) CAG Q 0.938 (Q 1.000) CAG Q 0.966 (Q 1.000) CAG Q 0.992 (Q 1.000) CAG Q 0.979 (Q 1.000) CAG Q 0.986 (Q 1.000) CAG Q 0.999 (Q 1.000) CAG Q 1.000 (Q 1.000)
  92      1   CCG (P) CTG (L) CTG (L) CTG (L) CTA (L) CTG (L) CTT (L) CTG (L) CTG (L) CTG (L) CTA (L) CTG (L) :  CTG L 0.372 (L 0.996) CTG L 0.477 (L 1.000) CTG L 0.602 (L 1.000) CTG L 0.559 (L 1.000) CTG L 0.563 (L 1.000) CTG L 0.794 (L 0.999) CTG L 0.784 (L 0.978) CTG L 0.899 (L 1.000) CTG L 0.949 (L 1.000) CTG L 0.997 (L 1.000) CTG L 1.000 (L 1.000)
  93      1   GAG (E) GAG (E) GAG (E) GAG (E) CAA (Q) ACA (T) GAG (E) GAG (E) GAA (E) GAA (E) GAA (E) GAG (E) :  GAG E 0.615 (E 0.970) GAG E 0.539 (E 0.968) GAA E 0.480 (E 0.936) GAG E 0.611 (E 0.997) GAA E 0.693 (E 0.977) GAG E 0.742 (E 1.000) GAG E 0.682 (E 1.000) GAG E 0.868 (E 1.000) GAG E 0.938 (E 1.000) GAG E 0.995 (E 1.000) GAG E 1.000 (E 1.000)
  94      1   GAT (D) GAC (D) GAC (D) GAT (D) GAC (D) GAC (D) GAT (D) GAT (D) GAT (D) GAT (D) GAC (D) GAC (D) :  GAC D 0.618 (D 0.984) GAC D 0.596 (D 0.999) GAC D 0.598 (D 0.999) GAC D 0.566 (D 0.999) GAT D 0.548 (D 0.999) GAC D 0.560 (D 1.000) GAT D 0.590 (D 1.000) GAC D 0.676 (D 1.000) GAC D 0.629 (D 1.000) GAT D 0.986 (D 1.000) GAT D 1.000 (D 1.000)
  95      1   GAG (E) CAG (Q) GCA (A) GCA (A) ATA (I) GAG (E) GAA (E) GCA (A) GAG (E) GAA (E) GAA (E) GAG (E) :  GAG E 0.660 (E 0.985) GAG E 0.713 (E 0.999) GAG E 0.777 (E 0.999) GAG E 0.605 (E 0.996) GAA E 0.681 (E 0.954) GAG E 0.716 (E 0.999) GAG E 0.669 (E 1.000) GAG E 0.811 (E 0.989) GAG E 0.723 (E 0.986) GCA A 0.992 (A 1.000) GCA A 1.000 (A 1.000)
  96      1   GGG (G) GGC (G) GGG (G) GGG (G) GGA (G) GGC (G) GGA (G) GGG (G) GGA (G) GGA (G) GGC (G) GGC (G) :  GGA G 0.325 (G 0.996) GGA G 0.447 (G 1.000) GGA G 0.451 (G 1.000) GGA G 0.357 (G 1.000) GGA G 0.873 (G 1.000) GGC G 0.554 (G 1.000) GGC G 0.485 (G 1.000) GGC G 0.724 (G 1.000) GGC G 0.693 (G 1.000) GGG G 0.991 (G 1.000) GGG G 1.000 (G 1.000)
  97      1   ATT (I) ACC (T) CTG (L) CTG (L) GAT (D) ATC (I) ATT (I) CTG (L) ATC (I) GAG (E) ATT (I) ACC (T) :  ATC I 0.555 (I 0.920) ATC I 0.655 (I 0.997) ATC I 0.738 (I 0.999) ATC I 0.593 (I 0.857) GAC D 0.440 (D 0.650) ATC I 0.590 (I 0.928) ATT I 0.938 (I 1.000) ACC T 0.449 (T 0.507) ATC I 0.438 (T 0.512) CTG L 0.978 (L 0.999) CTG L 1.000 (L 1.000)
  98      1   TAC (Y) TAC (Y) TAC (Y) TAC (Y) TAT (Y) TAC (Y) TAC (Y) TAC (Y) TAT (Y) TAC (Y) TAC (Y) TAC (Y) :  TAC Y 0.718 (Y 0.996) TAC Y 0.669 (Y 1.000) TAC Y 0.636 (Y 1.000) TAC Y 0.836 (Y 1.000) TAC Y 0.731 (Y 1.000) TAC Y 0.967 (Y 1.000) TAC Y 0.995 (Y 1.000) TAC Y 0.985 (Y 1.000) TAC Y 0.992 (Y 1.000) TAC Y 0.999 (Y 1.000) TAC Y 1.000 (Y 1.000)
  99      1   AAC (N) AAC (N) AAC (N) AAC (N) TAC (Y) AAC (N) AAC (N) AAC (N) AAC (N) CAT (H) AAC (N) CAC (H) :  AAC N 0.669 (N 0.954) AAC N 0.740 (N 0.997) AAC N 0.787 (N 0.999) AAC N 0.736 (N 0.942) CAC H 0.378 (H 0.590) AAC N 0.895 (N 0.997) AAC N 0.971 (N 1.000) AAC N 0.927 (N 0.997) AAC N 0.936 (N 0.969) AAC N 0.996 (N 1.000) AAC N 1.000 (N 1.000)
 100      1   TGC (C) TGC (C) TGC (C) TGC (C) TGC (C) TGC (C) TGT (C) TGC (C) TGC (C) TGT (C) TGC (C) TGC (C) :  TGC C 0.852 (C 0.998) TGC C 0.858 (C 1.000) TGC C 0.939 (C 1.000) TGC C 0.879 (C 1.000) TGC C 0.656 (C 1.000) TGC C 0.991 (C 1.000) TGC C 0.999 (C 1.000) TGC C 0.998 (C 1.000) TGC C 0.999 (C 1.000) TGC C 1.000 (C 1.000) TGC C 1.000 (C 1.000)
 101      1   TAC (Y) TAC (Y) TAC (Y) TAC (Y) TAT (Y) TAT (Y) TAT (Y) TAC (Y) TAT (Y) TAT (Y) TAC (Y) TAC (Y) :  TAT Y 0.631 (Y 0.997) TAT Y 0.881 (Y 1.000) TAT Y 0.936 (Y 1.000) TAT Y 0.501 (Y 1.000) TAT Y 0.914 (Y 1.000) TAC Y 0.914 (Y 1.000) TAC Y 0.991 (Y 1.000) TAC Y 0.970 (Y 1.000) TAC Y 0.990 (Y 1.000) TAC Y 0.999 (Y 1.000) TAC Y 1.000 (Y 1.000)
 102      1   ATC (I) GTC (V) GTG (V) GTG (V) GTT (V) GTG (V) GTA (V) GTG (V) GTG (V) GTG (V) ATT (I) GTG (V) :  GTG V 0.336 (V 0.990) GTG V 0.452 (V 0.999) GTG V 0.550 (V 1.000) GTC V 0.429 (V 0.996) GTG V 0.456 (V 1.000) GTC V 0.635 (V 0.975) ATC I 0.750 (I 0.992) GTC V 0.572 (V 0.999) GTG V 0.758 (V 1.000) GTG V 0.990 (V 1.000) GTG V 1.000 (V 1.000)
 103      1   ATG (M) CTC (L) ATG (M) ATG (M) CTG (L) CGC (R) AAA (K) ATG (M) CGC (R) CTG (L) ACC (T) ATG (M) :  AGG R 0.166 (R 0.483) CGG R 0.326 (R 0.909) CGC R 0.669 (R 0.996) ATG M 0.412 (L 0.561) CTG L 0.780 (L 0.984) ATG M 0.749 (M 0.749) ATG M 0.956 (M 0.956) ATG M 0.742 (M 0.742) ATG M 0.996 (M 0.996) ATG M 1.000 (M 1.000) ATG M 1.000 (M 1.000)
 104      1   AAC (N) AAC (N) AAC (N) AAC (N) AAT (N) AAC (N) AAT (N) AAC (N) AAT (N) AAC (N) AAC (N) AAC (N) :  AAC N 0.645 (N 0.984) AAC N 0.589 (N 0.999) AAC N 0.589 (N 1.000) AAC N 0.739 (N 0.999) AAC N 0.686 (N 0.999) AAC N 0.883 (N 1.000) AAC N 0.970 (N 1.000) AAC N 0.918 (N 1.000) AAC N 0.948 (N 1.000) AAC N 0.995 (N 1.000) AAC N 1.000 (N 1.000)
 105      1   CCC (P) CCC (P) CCG (P) CCG (P) CCA (P) CCT (P) CCA (P) CCG (P) CCT (P) CCT (P) CCT (P) CCC (P) :  CCT P 0.504 (P 0.998) CCT P 0.719 (P 1.000) CCT P 0.871 (P 1.000) CCT P 0.442 (P 1.000) CCT P 0.616 (P 1.000) CCC P 0.706 (P 1.000) CCC P 0.688 (P 1.000) CCC P 0.862 (P 1.000) CCC P 0.831 (P 1.000) CCG P 0.993 (P 1.000) CCG P 1.000 (P 1.000)
 106      1   CCT (P) CCG (P) CCT (P) CCT (P) CCA (P) CCA (P) CCT (P) CCT (P) CCC (P) CCA (P) CCA (P) CCC (P) :  CCA P 0.422 (P 0.999) CCA P 0.427 (P 1.000) CCA P 0.475 (P 1.000) CCA P 0.569 (P 1.000) CCA P 0.939 (P 1.000) CCA P 0.413 (P 1.000) CCT P 0.474 (P 1.000) CCT P 0.349 (P 1.000) CCT P 0.474 (P 1.000) CCT P 0.997 (P 1.000) CCT P 1.000 (P 1.000)
 107      1   GAC (D) GAC (D) GAC (D) GAC (D) GAC (D) GAC (D) GAC (D) GAC (D) GAT (D) GAC (D) GAC (D) GAC (D) :  GAC D 0.658 (D 0.983) GAC D 0.633 (D 0.998) GAC D 0.621 (D 0.999) GAC D 0.757 (D 0.999) GAC D 0.832 (D 0.999) GAC D 0.873 (D 1.000) GAC D 0.964 (D 1.000) GAC D 0.905 (D 1.000) GAC D 0.937 (D 1.000) GAC D 0.994 (D 1.000) GAC D 1.000 (D 1.000)
 108      1   CGC (R) CGG (R) CGG (R) CGG (R) CGA (R) CGT (R) AGA (R) CGA (R) CGT (R) CGT (R) CGC (R) CGG (R) :  CGT R 0.499 (R 0.999) CGT R 0.679 (R 1.000) CGT R 0.887 (R 1.000) CGT R 0.407 (R 1.000) CGT R 0.604 (R 1.000) CGC R 0.461 (R 1.000) CGC R 0.975 (R 1.000) CGG R 0.821 (R 1.000) CGG R 0.892 (R 1.000) CGG R 0.691 (R 1.000) CGG R 1.000 (R 1.000)
 109      1   CAC (H) CAG (Q) CAC (H) CAC (H) GAT (D) ATT (I) ATC (I) CAA (Q) ATT (I) CAC (H) CAC (H) CAC (H) :  AAC N 0.240 (N 0.306) ATC I 0.492 (I 0.979) ATT I 0.620 (I 0.998) CAC H 0.829 (H 0.940) CAC H 0.791 (H 0.934) CAC H 0.932 (H 0.998) CAC H 0.987 (H 1.000) CAC H 0.899 (H 0.974) CAC H 0.948 (H 0.984) CAC H 0.922 (H 0.947) CAC H 1.000 (H 1.000)
 110      1   CGT (R) CGG (R) AAG (K) AAG (K) AGG (R) CAG (Q) AGT (S) AAG (K) CAG (Q) AAG (K) CGC (R) AAG (K) :  CGG R 0.510 (R 0.889) CGG R 0.628 (R 0.820) CAG Q 0.857 (Q 0.898) CGG R 0.568 (R 0.984) AGG R 0.889 (R 0.949) CGG R 0.715 (R 0.999) CGT R 0.521 (R 1.000) CGG R 0.695 (R 0.995) AAG K 0.929 (K 0.941) AAG K 0.997 (K 1.000) AAG K 1.000 (K 1.000)
 111      1   GGC (G) GGC (G) GGC (G) GGC (G) GGC (G) GGC (G) GGA (G) GGC (G) GGG (G) GGC (G) GGC (G) GGC (G) :  GGC G 0.496 (G 0.995) GGC G 0.412 (G 1.000) GGC G 0.444 (G 1.000) GGC G 0.806 (G 1.000) GGC G 0.898 (G 1.000) GGC G 0.954 (G 1.000) GGC G 0.992 (G 1.000) GGC G 0.976 (G 1.000) GGC G 0.985 (G 1.000) GGC G 0.999 (G 1.000) GGC G 1.000 (G 1.000)
 112      1   CAT (H) CAC (H) CAC (H) CAC (H) ACT (T) CAT (H) CAT (H) CAC (H) CAT (H) ACT (T) CAC (H) CAC (H) :  CAC H 0.498 (H 0.966) CAT H 0.747 (H 0.999) CAT H 0.836 (H 1.000) CAC H 0.607 (H 0.938) ACT T 0.757 (T 0.983) CAC H 0.708 (H 0.999) CAC H 0.508 (H 1.000) CAC H 0.887 (H 1.000) CAC H 0.962 (H 1.000) CAC H 0.998 (H 1.000) CAC H 1.000 (H 1.000)
 113      1   GGC (G) GCC (A) TTC (F) TTC (F) GGA (G) GGC (G) GGT (G) GGC (G) GGT (G) GGG (G) GGC (G) GGC (G) :  GGC G 0.440 (G 0.995) GGT G 0.417 (G 1.000) GGC G 0.441 (G 1.000) GGC G 0.571 (G 1.000) GGG G 0.523 (G 1.000) GGC G 0.922 (G 1.000) GGC G 0.989 (G 1.000) GGC G 0.965 (G 0.994) GGC G 0.984 (G 1.000) GGC G 0.985 (G 0.986) TTC F 1.000 (F 1.000)
 114      1   AAG (K) AGC (S) CAG (Q) CAG (Q) AAA (K) ACC (T) CGA (R) CAG (Q) ATC (I) AAA (K) AAG (K) AAG (K) :  AAG K 0.336 (K 0.489) ACG T 0.173 (T 0.393) ACC T 0.342 (T 0.601) AAG K 0.661 (K 0.982) AAA K 0.766 (K 0.999) AAG K 0.855 (K 0.992) AAG K 0.972 (K 1.000) AAG K 0.854 (K 0.963) AAG K 0.948 (K 0.983) CAG Q 0.998 (Q 0.999) CAG Q 1.000 (Q 1.000)
 115      1   ATC (I) ATC (I) ATC (I) ATC (I) ATC (I) ATC (I) ATT (I) ATC (I) ATC (I) ATT (I) ATT (I) ATC (I) :  ATC I 0.570 (I 0.990) ATC I 0.643 (I 0.999) ATC I 0.730 (I 1.000) ATC I 0.602 (I 1.000) ATT I 0.527 (I 1.000) ATC I 0.752 (I 1.000) ATC I 0.694 (I 1.000) ATC I 0.880 (I 1.000) ATC I 0.946 (I 1.000) ATC I 0.996 (I 1.000) ATC I 1.000 (I 1.000)
 116      1   CAT (H) AGC (S) AGC (S) AGC (S) CAT (H) CAG (Q) CAG (Q) AGC (S) CAG (Q) CGC (R) TAC (Y) CAG (Q) :  CAG Q 0.377 (Q 0.499) CAG Q 0.837 (Q 0.985) CAG Q 0.889 (Q 0.998) CAC H 0.642 (H 0.825) CAC H 0.627 (H 0.808) CAC H 0.688 (H 0.815) CAC H 0.670 (H 0.980) CGC R 0.303 (R 0.319) CGC R 0.254 (R 0.327) AGC S 0.998 (S 0.999) AGC S 1.000 (S 1.000)
 117      1   CTG (L) CTG (L) CTC (L) CTC (L) CTG (L) TTT (F) CTC (L) CTC (L) CTG (L) TTA (L) CTG (L) CTC (L) :  CTG L 0.285 (L 0.989) CTG L 0.234 (L 0.987) CTT L 0.255 (L 0.975) CTG L 0.415 (L 1.000) TTG L 0.324 (L 1.000) CTG L 0.717 (L 1.000) CTG L 0.961 (L 1.000) CTG L 0.657 (L 1.000) CTC L 0.853 (L 1.000) CTC L 0.997 (L 1.000) CTC L 1.000 (L 1.000)
 118      1   CAG (Q) AAG (K) CAG (Q) CAG (Q) GAA (E) GCC (A) AAT (N) CAA (Q) CAT (H) GAG (E) CAG (Q) AGA (R) :  GAG E 0.178 (D 0.253) GAC D 0.352 (D 0.485) GAC D 0.407 (D 0.540) GAG E 0.408 (E 0.495) GAG E 0.735 (E 0.985) CAG Q 0.550 (Q 0.605) CAG Q 0.987 (Q 0.998) AAG K 0.414 (K 0.508) CAA Q 0.288 (Q 0.478) CAA Q 0.646 (Q 1.000) CAG Q 1.000 (Q 1.000)
 119      1   GTC (V) GTG (V) GTT (V) GTT (V) GTC (V) GTC (V) GTT (V) GTT (V) GTA (V) GTC (V) GTC (V) GTC (V) :  GTC V 0.367 (V 0.991) GTC V 0.372 (V 0.999) GTC V 0.396 (V 1.000) GTC V 0.475 (V 0.999) GTC V 0.669 (V 1.000) GTC V 0.578 (V 1.000) GTC V 0.921 (V 1.000) GTC V 0.444 (V 1.000) GTC V 0.541 (V 1.000) GTT V 0.987 (V 1.000) GTT V 1.000 (V 1.000)
 120      1   CTC (L) CTC (L) CTC (L) CTC (L) CGA (R) CTG (L) GTC (V) CTC (L) GTC (V) CTT (L) CTT (L) ATC (I) :  CTC L 0.354 (L 0.798) CTC L 0.282 (L 0.629) CTC L 0.270 (L 0.630) CTC L 0.565 (L 0.997) CTT L 0.450 (L 0.989) CTC L 0.791 (L 1.000) CTC L 0.734 (L 1.000) CTC L 0.921 (L 1.000) CTC L 0.961 (L 0.984) CTC L 0.998 (L 1.000) CTC L 1.000 (L 1.000)
 121      1   ATG (M) ACT (T) ACC (T) ACC (T) ACA (T) ACT (T) ACC (T) ACA (T) CCT (P) ACA (T) CTA (L) ACC (T) :  ACC T 0.284 (T 0.995) ACT T 0.542 (T 0.998) ACT T 0.702 (T 0.994) ACG T 0.394 (T 0.999) ACA T 0.841 (T 1.000) ACG T 0.589 (T 0.990) ATG M 0.915 (M 0.915) ACT T 0.323 (T 1.000) ACC T 0.645 (T 1.000) ACC T 0.532 (T 1.000) ACC T 1.000 (T 1.000)
 122      1   GAA (E) GAA (E) GAA (E) GAA (E) GAG (E) GAA (E) AAA (K) GAA (E) GAG (E) GAA (E) GAA (E) GAA (E) :  GAG E 0.578 (E 0.977) GAG E 0.581 (E 0.977) GAG E 0.553 (E 0.996) GAA E 0.643 (E 0.999) GAA E 0.607 (E 1.000) GAA E 0.896 (E 1.000) GAA E 0.979 (E 1.000) GAA E 0.940 (E 1.000) GAA E 0.963 (E 1.000) GAA E 0.997 (E 1.000) GAA E 1.000 (E 1.000)
 123      1   GAG (E) GAA (E) GAG (E) GAG (E) GTC (V) TTA (L) CTT (L) GAA (E) TTG (L) GTT (V) GTA (V) GAG (E) :  GTG V 0.214 (L 0.539) TTG L 0.416 (L 0.986) TTG L 0.482 (L 0.999) GTG V 0.563 (V 0.931) GTT V 0.383 (V 0.999) GAG E 0.503 (E 0.758) GAG E 0.537 (E 0.755) GAG E 0.520 (E 0.996) GAG E 0.651 (E 1.000) GAA E 0.591 (E 1.000) GAG E 1.000 (E 1.000)
 124      1   CCC (P) CCC (P) CCC (P) CCC (P) CCT (P) CCT (P) CCT (P) CCC (P) CCT (P) CCT (P) CCC (P) CCC (P) :  CCT P 0.587 (P 0.998) CCT P 0.876 (P 1.000) CCT P 0.939 (P 1.000) CCT P 0.483 (P 1.000) CCT P 0.919 (P 1.000) CCC P 0.924 (P 1.000) CCC P 0.993 (P 1.000) CCC P 0.977 (P 1.000) CCC P 0.992 (P 1.000) CCC P 0.999 (P 1.000) CCC P 1.000 (P 1.000)
 125      1   CCT (P) CCA (P) CCA (P) CCA (P) CCT (P) CCA (P) CCT (P) CCA (P) CCG (P) CCA (P) CCA (P) CCG (P) :  CCA P 0.599 (P 0.999) CCA P 0.564 (P 1.000) CCA P 0.600 (P 1.000) CCA P 0.852 (P 1.000) CCA P 0.805 (P 1.000) CCA P 0.934 (P 1.000) CCA P 0.850 (P 1.000) CCA P 0.966 (P 1.000) CCA P 0.881 (P 1.000) CCA P 0.999 (P 1.000) CCA P 1.000 (P 1.000)
 126      1   GAG (E) AAG (K) GAG (E) GAG (E) GAA (E) CCA (P) CCA (P) GAG (E) CCA (P) GAA (E) GAG (E) GAG (E) :  CAG Q 0.167 (P 0.308) CCA P 0.811 (P 0.995) CCA P 0.919 (P 1.000) GAG E 0.705 (E 0.973) GAA E 0.727 (E 0.999) GAG E 0.892 (E 0.996) GAG E 0.972 (E 1.000) GAG E 0.922 (E 0.979) GAG E 0.956 (E 0.999) GAG E 0.995 (E 1.000) GAG E 1.000 (E 1.000)
 127      1   CGG (R) CGC (R) CGG (R) CGG (R) AGA (R) AGG (R) AGG (R) CGG (R) CGG (R) AGG (R) CGG (R) CGC (R) :  AGG R 0.576 (R 0.995) AGG R 0.714 (R 1.000) AGG R 0.717 (R 1.000) AGG R 0.484 (R 1.000) AGG R 0.760 (R 1.000) CGG R 0.860 (R 1.000) CGG R 0.992 (R 1.000) CGC R 0.506 (R 1.000) CGC R 0.536 (R 1.000) CGG R 0.996 (R 1.000) CGG R 1.000 (R 1.000)
 128      1   GAC (D) GAT (D) GAC (D) GAC (D) GAT (D) GAC (D) GAT (D) GAC (D) GAC (D) GAC (D) GAC (D) GAC (D) :  GAC D 0.656 (D 0.983) GAC D 0.694 (D 0.998) GAC D 0.753 (D 0.999) GAC D 0.673 (D 0.999) GAC D 0.673 (D 0.999) GAC D 0.723 (D 1.000) GAC D 0.945 (D 1.000) GAC D 0.620 (D 1.000) GAC D 0.864 (D 1.000) GAC D 0.992 (D 1.000) GAC D 1.000 (D 1.000)
 129      1   TCC (S) TCG (S) TCC (S) TCC (S) TCT (S) TCG (S) TCA (S) TCC (S) TCC (S) TCC (S) TCC (S) TCC (S) :  TCC S 0.568 (S 0.998) TCC S 0.424 (S 1.000) TCC S 0.432 (S 1.000) TCC S 0.833 (S 1.000) TCC S 0.773 (S 1.000) TCC S 0.940 (S 1.000) TCC S 0.997 (S 1.000) TCC S 0.900 (S 1.000) TCC S 0.988 (S 1.000) TCC S 1.000 (S 1.000) TCC S 1.000 (S 1.000)
 130      1   ACG (T) ACG (T) ACT (T) ACT (T) ACA (T) ACC (T) ACT (T) ACA (T) ACT (T) ACA (T) ACG (T) ACG (T) :  ACG T 0.325 (T 0.996) ACC T 0.380 (T 1.000) ACC T 0.428 (T 1.000) ACG T 0.513 (T 1.000) ACA T 0.844 (T 1.000) ACG T 0.853 (T 1.000) ACG T 0.982 (T 1.000) ACG T 0.881 (T 1.000) ACG T 0.794 (T 1.000) ACA T 0.659 (T 1.000) ACT T 1.000 (T 1.000)
 131      1   GTG (V) GTG (V) GTG (V) GTG (V) GTG (V) ATT (I) ATT (I) GTG (V) ATC (I) GTT (V) GTG (V) GTG (V) :  ATC I 0.285 (V 0.479) ATC I 0.509 (I 0.985) ATC I 0.488 (I 0.998) GTG V 0.388 (V 0.989) GTT V 0.375 (V 1.000) GTG V 0.762 (V 1.000) GTG V 0.948 (V 1.000) GTG V 0.847 (V 1.000) GTG V 0.910 (V 1.000) GTG V 0.993 (V 1.000) GTG V 1.000 (V 1.000)
 132      1   GCC (A) GCC (A) GCC (A) GCC (A) GCA (A) GCT (A) GCT (A) GCT (A) GCC (A) GCA (A) GCG (A) GCG (A) :  GCC A 0.358 (A 0.995) GCT A 0.413 (A 1.000) GCT A 0.460 (A 1.000) GCC A 0.362 (A 1.000) GCA A 0.806 (A 1.000) GCC A 0.559 (A 1.000) GCC A 0.633 (A 1.000) GCC A 0.604 (A 1.000) GCG A 0.384 (A 1.000) GCT A 0.573 (A 1.000) GCC A 1.000 (A 1.000)
 133      1   GTG (V) GTC (V) GTG (V) GTG (V) GTT (V) GTG (V) GTC (V) GTG (V) GTG (V) GTT (V) GTC (V) GTG (V) :  GTG V 0.344 (V 0.991) GTG V 0.442 (V 0.999) GTG V 0.543 (V 1.000) GTC V 0.332 (V 1.000) GTT V 0.602 (V 1.000) GTG V 0.446 (V 1.000) GTG V 0.567 (V 1.000) GTG V 0.452 (V 1.000) GTG V 0.809 (V 1.000) GTG V 0.991 (V 1.000) GTG V 1.000 (V 1.000)
 134      1   ATT (I) ATC (I) ATT (I) ATT (I) TTA (L) GCC (A) GCA (A) ATT (I) GCG (A) TTG (L) ATC (I) ATT (I) :  GTC V 0.154 (V 0.357) GCC A 0.414 (A 0.980) GCC A 0.443 (A 0.997) ATC I 0.202 (I 0.418) TTG L 0.521 (L 0.989) ATT I 0.492 (I 0.992) ATT I 0.619 (I 1.000) ATT I 0.534 (I 1.000) ATT I 0.894 (I 1.000) ATT I 0.997 (I 1.000) ATT I 1.000 (I 1.000)
 135      1   GTG (V) GTG (V) GTG (V) GTG (V) GTT (V) ATC (I) ATT (I) GTG (V) ATC (I) GTC (V) GTG (V) GTG (V) :  ATC I 0.305 (V 0.488) ATC I 0.685 (I 0.983) ATC I 0.761 (I 0.997) GTG V 0.363 (V 0.988) GTC V 0.525 (V 0.999) GTG V 0.756 (V 1.000) GTG V 0.947 (V 1.000) GTG V 0.845 (V 1.000) GTG V 0.909 (V 1.000) GTG V 0.993 (V 1.000) GTG V 1.000 (V 1.000)
 136      1   GGT (G) GGT (G) GGT (G) GGT (G) GGT (G) GGC (G) GGG (G) GGG (G) GGA (G) GGA (G) GGT (G) GGG (G) :  GGC G 0.294 (G 0.996) GGC G 0.336 (G 1.000) GGC G 0.381 (G 1.000) GGT G 0.591 (G 1.000) GGT G 0.416 (G 1.000) GGT G 0.877 (G 1.000) GGT G 0.992 (G 1.000) GGT G 0.848 (G 1.000) GGG G 0.547 (G 1.000) GGG G 0.583 (G 1.000) GGT G 1.000 (G 1.000)
 137      1   GCC (A) GCC (A) GCC (A) GCC (A) GCG (A) GCA (A) GCA (A) GCC (A) GCT (A) GCA (A) GCC (A) GCC (A) :  GCC A 0.332 (A 0.995) GCA A 0.384 (A 1.000) GCA A 0.421 (A 1.000) GCC A 0.497 (A 1.000) GCA A 0.488 (A 1.000) GCC A 0.880 (A 1.000) GCC A 0.981 (A 1.000) GCC A 0.942 (A 1.000) GCC A 0.970 (A 1.000) GCC A 0.998 (A 1.000) GCC A 1.000 (A 1.000)
 138      1   TCC (S) TCC (S) ACT (T) ACT (T) TCT (S) TCT (S) TCC (S) ACT (T) TCC (S) TCG (S) TCA (S) ACG (T) :  TCC S 0.554 (S 0.998) TCC S 0.586 (S 1.000) TCC S 0.553 (S 1.000) TCC S 0.583 (S 1.000) TCG S 0.407 (S 1.000) TCC S 0.798 (S 1.000) TCC S 0.823 (S 1.000) TCC S 0.825 (S 0.994) ACC T 0.424 (T 0.994) ACT T 0.993 (T 1.000) ACT T 1.000 (T 1.000)
 139      1   GTC (V) GTG (V) GTG (V) GTG (V) GTG (V) GTG (V) GTA (V) GTG (V) ATT (I) GTC (V) GTG (V) GTG (V) :  GTC V 0.338 (V 0.988) GTC V 0.341 (V 0.993) GTC V 0.350 (V 0.983) GTG V 0.401 (V 0.999) GTC V 0.473 (V 1.000) GTG V 0.566 (V 1.000) GTC V 0.459 (V 1.000) GTG V 0.772 (V 1.000) GTG V 0.891 (V 1.000) GTG V 0.993 (V 1.000) GTG V 1.000 (V 1.000)
 140      1   GGG (G) GGC (G) GGA (G) GGA (G) GGA (G) GGG (G) GGT (G) GGG (G) GGA (G) GGC (G) GGG (G) GGG (G) :  GGG G 0.417 (G 0.996) GGG G 0.417 (G 1.000) GGG G 0.461 (G 1.000) GGG G 0.512 (G 1.000) GGC G 0.450 (G 1.000) GGG G 0.764 (G 1.000) GGG G 0.979 (G 1.000) GGG G 0.708 (G 1.000) GGG G 0.884 (G 1.000) GGG G 0.815 (G 1.000) GGA G 1.000 (G 1.000)
 141      1   GGC (G) GGC (G) GGC (G) GGC (G) GGA (G) GGC (G) GGA (G) GGC (G) GGC (G) GGT (G) GGT (G) GGC (G) :  GGC G 0.494 (G 0.995) GGC G 0.612 (G 1.000) GGC G 0.743 (G 1.000) GGC G 0.536 (G 1.000) GGT G 0.517 (G 1.000) GGC G 0.783 (G 1.000) GGC G 0.734 (G 1.000) GGC G 0.924 (G 1.000) GGC G 0.975 (G 1.000) GGC G 0.999 (G 1.000) GGC G 1.000 (G 1.000)
 142      1   TTC (F) TTC (F) TTC (F) TTC (F) TTC (F) ATC (I) GCA (A) TTC (F) ATG (M) TTT (F) TTC (F) TTC (F) :  TTC F 0.395 (F 0.468) ATC I 0.440 (I 0.576) ATC I 0.552 (I 0.723) TTC F 0.851 (F 0.995) TTC F 0.563 (F 1.000) TTC F 0.977 (F 1.000) TTC F 0.997 (F 1.000) TTC F 0.992 (F 1.000) TTC F 0.996 (F 1.000) TTC F 1.000 (F 1.000) TTC F 1.000 (F 1.000)
 143      1   CTG (L) CTG (L) CTG (L) CTG (L) CTG (L) CTT (L) TTA (L) CTG (L) CTC (L) CTG (L) CTG (L) CTG (L) :  CTG L 0.324 (L 0.996) CTC L 0.265 (L 1.000) CTT L 0.346 (L 1.000) CTG L 0.632 (L 1.000) CTG L 0.767 (L 1.000) CTG L 0.881 (L 1.000) CTG L 0.975 (L 1.000) CTG L 0.927 (L 1.000) CTG L 0.956 (L 1.000) CTG L 0.997 (L 1.000) CTG L 1.000 (L 1.000)
 144      1   GCT (A) GCC (A) GCT (A) GCT (A) GCC (A) GCT (A) GCT (A) GCT (A) GCG (A) GCT (A) GCT (A) GCC (A) :  GCT A 0.359 (A 0.996) GCT A 0.435 (A 1.000) GCT A 0.461 (A 1.000) GCT A 0.572 (A 1.000) GCT A 0.614 (A 1.000) GCT A 0.690 (A 1.000) GCT A 0.977 (A 1.000) GCC A 0.489 (A 1.000) GCC A 0.500 (A 1.000) GCT A 0.994 (A 1.000) GCT A 1.000 (A 1.000)
 145      1   GTG (V) GTG (V) GTG (V) GTG (V) ATT (I) CTG (L) CTT (L) GTG (V) CTG (L) GTG (V) GTG (V) GTG (V) :  GTG V 0.198 (L 0.530) CTG L 0.482 (L 0.990) CTG L 0.607 (L 0.999) GTG V 0.533 (V 0.968) GTG V 0.391 (V 0.963) GTG V 0.802 (V 0.999) GTG V 0.952 (V 1.000) GTG V 0.863 (V 1.000) GTG V 0.914 (V 1.000) GTG V 0.993 (V 1.000) GTG V 1.000 (V 1.000)
 146      1   GTC (V) GTC (V) GTG (V) GTG (V) GTG (V) CTC (L) CTG (L) GTG (V) GTC (V) GTC (V) GTC (V) GTC (V) :  GTC V 0.280 (V 0.657) CTC L 0.377 (L 0.606) CTC L 0.448 (L 0.609) GTC V 0.518 (V 0.992) GTC V 0.517 (V 1.000) GTC V 0.732 (V 1.000) GTC V 0.939 (V 1.000) GTC V 0.749 (V 1.000) GTC V 0.656 (V 1.000) GTG V 0.980 (V 1.000) GTG V 1.000 (V 1.000)
 147      1   ATC (I) ATC (I) ATC (I) ATC (I) ATA (I) ATT (I) ATC (I) ATC (I) ATC (I) ATT (I) ATC (I) ATC (I) :  ATC I 0.535 (I 0.991) ATC I 0.509 (I 0.999) ATC I 0.483 (I 1.000) ATC I 0.610 (I 0.999) ATT I 0.483 (I 1.000) ATC I 0.872 (I 1.000) ATC I 0.973 (I 1.000) ATC I 0.924 (I 1.000) ATC I 0.957 (I 1.000) ATC I 0.996 (I 1.000) ATC I 1.000 (I 1.000)
 148      1   TTG (L) CTG (L) CTG (L) CTG (L) CTT (L) CTG (L) CTG (L) CTG (L) CTG (L) CTT (L) TTG (L) CTG (L) :  CTG L 0.364 (L 0.995) CTG L 0.521 (L 1.000) CTG L 0.626 (L 1.000) CTG L 0.454 (L 1.000) CTT L 0.785 (L 1.000) CTG L 0.610 (L 1.000) TTG L 0.958 (L 1.000) CTG L 0.826 (L 1.000) CTG L 0.931 (L 1.000) CTG L 0.996 (L 1.000) CTG L 1.000 (L 1.000)
 149      1   GTG (V) GTG (V) GCC (A) GCC (A) ATC (I) TCC (S) TCT (S) GCC (A) TCC (S) TGC (C) GTG (V) GCG (A) :  TCC S 0.416 (S 0.499) TCC S 0.862 (S 0.993) TCC S 0.932 (S 1.000) TTC F 0.673 (F 0.713) TTC F 0.756 (F 0.768) GTG V 0.476 (V 0.931) GTG V 0.920 (V 0.999) GTG V 0.602 (V 0.908) GCG A 0.637 (A 0.978) GCC A 0.989 (A 1.000) GCC A 1.000 (A 1.000)
 150      1   CTG (L) CTG (L) TTG (L) TTG (L) CTA (L) ATG (M) ATG (M) TTG (L) ATG (M) CTT (L) CTG (L) CTG (L) :  ATG M 0.491 (M 0.491) ATG M 0.987 (M 0.987) ATG M 0.999 (M 0.999) CTG L 0.631 (L 0.991) CTT L 0.394 (L 1.000) CTG L 0.845 (L 1.000) CTG L 0.971 (L 1.000) CTG L 0.848 (L 1.000) CTG L 0.731 (L 1.000) TTG L 0.992 (L 1.000) TTG L 1.000 (L 1.000)
 151      1   ATG (M) ATG (M) GTC (V) GTC (V) GTG (V) GTG (V) GTA (V) GTC (V) GTC (V) GTC (V) ATG (M) GTG (V) :  GTG V 0.373 (V 0.931) GTG V 0.392 (V 0.997) GTG V 0.414 (V 0.999) GTG V 0.577 (V 0.876) GTC V 0.417 (V 0.996) ATG M 0.697 (M 0.697) ATG M 0.998 (M 0.998) ATG M 0.693 (M 0.693) GTG V 0.824 (V 0.982) GTC V 0.976 (V 1.000) GTC V 1.000 (V 1.000)
 152      1   GTG (V) GTG (V) ATT (I) ATT (I) ATT (I) GTG (V) ATA (I) ATT (I) GTG (V) ATC (I) GTG (V) GCC (A) :  GTC V 0.317 (V 0.880) GTG V 0.339 (V 0.900) GTG V 0.478 (V 0.989) GTC V 0.410 (V 0.873) ATC I 0.691 (I 0.975) GTG V 0.516 (V 0.997) GTG V 0.920 (V 1.000) GTG V 0.470 (V 0.998) GTC V 0.663 (V 0.962) ATT I 0.985 (I 0.999) ATT I 1.000 (I 1.000)
 153      1   GTC (V) GTG (V) GTC (V) GTC (V) GTA (V) GTG (V) GTA (V) GTG (V) GTG (V) CTG (L) GTC (V) GTC (V) :  GTG V 0.353 (V 0.990) GTG V 0.456 (V 0.999) GTG V 0.552 (V 1.000) GTC V 0.362 (V 0.997) GTG V 0.580 (V 0.952) GTC V 0.536 (V 1.000) GTC V 0.916 (V 1.000) GTC V 0.430 (V 1.000) GTC V 0.609 (V 1.000) GTG V 0.518 (V 1.000) GTC V 1.000 (V 1.000)
 154      1   AAG (K) AAG (K) AAG (K) AAG (K) AAA (K) AAG (K) AAA (K) AAG (K) AAA (K) AAA (K) AAA (K) AAG (K) :  AAG K 0.619 (K 0.988) AAG K 0.576 (K 0.999) AAG K 0.579 (K 1.000) AAG K 0.586 (K 0.999) AAA K 0.783 (K 1.000) AAG K 0.739 (K 1.000) AAG K 0.681 (K 1.000) AAG K 0.875 (K 1.000) AAG K 0.946 (K 1.000) AAG K 0.996 (K 1.000) AAG K 1.000 (K 1.000)
 155      1   TGT (C) TGC (C) TGT (C) TGT (C) TGT (C) TGC (C) TGT (C) TGT (C) TGC (C) TGT (C) TGT (C) TGC (C) :  TGT C 0.682 (C 0.999) TGC C 0.511 (C 1.000) TGC C 0.796 (C 1.000) TGT C 0.932 (C 1.000) TGT C 0.994 (C 1.000) TGT C 0.926 (C 1.000) TGT C 0.998 (C 1.000) TGT C 0.674 (C 1.000) TGT C 0.657 (C 1.000) TGT C 0.999 (C 1.000) TGT C 1.000 (C 1.000)
 156      1   GTG (V) GTG (V) GTC (V) GTC (V) GTC (V) ATC (I) CTT (L) GTC (V) GTG (V) GTC (V) GTG (V) GTC (V) :  GTC V 0.346 (V 0.926) GTC V 0.413 (V 0.877) GTC V 0.475 (V 0.878) GTG V 0.381 (V 0.998) GTC V 0.646 (V 1.000) GTG V 0.601 (V 1.000) GTG V 0.929 (V 1.000) GTG V 0.537 (V 1.000) GTC V 0.761 (V 1.000) GTC V 0.989 (V 1.000) GTC V 1.000 (V 1.000)
 157      1   AGG (R) CGC (R) CGG (R) CGG (R) AGA (R) CGC (R) CGT (R) CGG (R) CGT (R) CGA (R) AGG (R) CGG (R) :  CGT R 0.295 (R 0.998) CGT R 0.588 (R 1.000) CGT R 0.591 (R 1.000) CGG R 0.448 (R 1.000) CGA R 0.777 (R 1.000) CGG R 0.759 (R 1.000) AGG R 0.956 (R 1.000) CGG R 0.849 (R 1.000) CGG R 0.978 (R 1.000) CGG R 1.000 (R 1.000) CGG R 1.000 (R 1.000)
 158      1   AGA (R) CGG (R) CGC (R) CGC (R) CGA (R) AGA (R) CGA (R) CGC (R) AGG (R) AGA (R) AGG (R) CGG (R) :  AGA R 0.580 (R 0.997) AGA R 0.676 (R 1.000) AGA R 0.722 (R 1.000) AGA R 0.563 (R 1.000) AGA R 0.768 (R 1.000) AGG R 0.440 (R 1.000) AGA R 0.517 (R 1.000) CGG R 0.786 (R 1.000) CGG R 0.864 (R 1.000) CGC R 0.994 (R 1.000) CGC R 1.000 (R 1.000)
 159      1   AAA (K) AAA (K) AAG (K) AAG (K) AAA (K) CAT (H) TAT (Y) AAG (K) CAC (H) AAA (K) AAA (K) AAG (K) :  AAC N 0.226 (N 0.320) CAC H 0.455 (H 0.797) CAC H 0.534 (H 0.979) AAA K 0.625 (K 0.977) AAA K 0.823 (K 0.999) AAA K 0.792 (K 1.000) AAA K 0.974 (K 1.000) AAA K 0.708 (K 1.000) AAG K 0.802 (K 1.000) AAG K 0.993 (K 1.000) AAG K 1.000 (K 1.000)
 160      1   AAA (K) AAG (K) AAG (K) AAG (K) AAA (K) AAG (K) CAG (Q) AAG (K) AAG (K) AAA (K) AAA (K) AAG (K) :  AAG K 0.644 (K 0.980) AAG K 0.784 (K 0.983) AAG K 0.830 (K 0.997) AAA K 0.545 (K 0.999) AAA K 0.807 (K 1.000) AAA K 0.558 (K 1.000) AAA K 0.955 (K 1.000) AAG K 0.765 (K 1.000) AAG K 0.919 (K 1.000) AAG K 0.995 (K 1.000) AAG K 1.000 (K 1.000)
 161      1   GAG (E) CAG (Q) CAG (Q) CAG (Q) CAG (Q) AAC (N) AAA (K) CAG (Q) AAA (K) ATG (M) GAG (E) CAG (Q) :  AAG K 0.528 (K 0.746) AAG K 0.548 (K 0.977) AAG K 0.489 (K 0.963) AAG K 0.437 (K 0.498) AAG K 0.488 (K 0.511) CAG Q 0.586 (Q 0.600) GAG E 0.977 (E 0.991) CAG Q 0.976 (Q 0.992) CAG Q 0.987 (Q 1.000) CAG Q 0.999 (Q 1.000) CAG Q 1.000 (Q 1.000)
 162      1   CAG (Q) CAG (Q) CAG (Q) CAG (Q) CAA (Q) CAG (Q) CAG (Q) CAG (Q) CAG (Q) CAA (Q) CAG (Q) CAG (Q) :  CAG Q 0.727 (Q 0.995) CAG Q 0.838 (Q 1.000) CAG Q 0.884 (Q 1.000) CAG Q 0.676 (Q 1.000) CAA Q 0.850 (Q 1.000) CAG Q 0.924 (Q 1.000) CAG Q 0.988 (Q 1.000) CAG Q 0.965 (Q 1.000) CAG Q 0.983 (Q 1.000) CAG Q 0.999 (Q 1.000) CAG Q 1.000 (Q 1.000)
 163      1   AAG (K) AGG (R) AGG (R) AGG (R) AAT (N) GAG (E) GAA (E) AGG (R) GAG (E) AAC (N) AAG (K) CGG (R) :  GAG E 0.388 (E 0.500) GAG E 0.746 (E 0.974) GAG E 0.803 (E 0.995) AAG K 0.766 (K 0.909) AAC N 0.648 (N 0.957) AAG K 0.909 (K 0.944) AAG K 0.983 (K 0.999) AGG R 0.967 (R 0.980) AGG R 0.882 (R 1.000) AGG R 0.999 (R 1.000) AGG R 1.000 (R 1.000)
 164      1   CTG (L) CTG (L) CTC (L) CTC (L) CTT (L) CTG (L) CTG (L) CTC (L) CTC (L) CTT (L) CTG (L) CTC (L) :  CTC L 0.333 (L 0.996) CTG L 0.348 (L 1.000) CTG L 0.381 (L 1.000) CTG L 0.317 (L 1.000) CTT L 0.822 (L 1.000) CTG L 0.589 (L 1.000) CTG L 0.952 (L 1.000) CTG L 0.534 (L 1.000) CTC L 0.871 (L 1.000) CTC L 0.997 (L 1.000) CTC L 1.000 (L 1.000)
 165      1   AGC (S) AAC (N) AAC (N) AAC (N) AAT (N) ATC (I) ATC (I) AAC (N) ATC (I) AAC (N) AGC (S) AAC (N) :  ATC I 0.367 (I 0.503) ATC I 0.751 (I 0.983) ATC I 0.799 (I 0.998) AAC N 0.742 (N 0.917) AAC N 0.707 (N 0.997) AAC N 0.844 (N 0.900) AGC S 0.991 (S 0.995) AAC N 0.937 (N 0.994) AAC N 0.954 (N 1.000) AAC N 0.995 (N 1.000) AAC N 1.000 (N 1.000)
 166      1   ACA (T) ACG (T) ACG (T) ACG (T) TCT (S) TCA (S) TCA (S) ACG (T) TCT (S) TCA (S) ACG (T) ACC (T) :  TCA S 0.678 (S 0.992) TCA S 0.830 (S 1.000) TCA S 0.825 (S 1.000) TCA S 0.623 (S 0.983) TCA S 0.739 (S 1.000) ACA T 0.469 (T 0.994) ACA T 0.599 (T 1.000) ACG T 0.681 (T 1.000) ACG T 0.626 (T 1.000) ACG T 0.994 (T 1.000) ACG T 1.000 (T 1.000)
 167      1   GAT (D) GAT (D) GAT (D) GAT (D) GAG (E) GAC (D) GAG (E) GAT (D) GAT (D) GAG (E) GAT (D) GAC (D) :  GAC D 0.523 (D 0.847) GAC D 0.545 (D 0.881) GAC D 0.599 (D 0.975) GAT D 0.444 (D 0.835) GAG E 0.825 (E 0.967) GAT D 0.785 (D 0.997) GAT D 0.963 (D 1.000) GAT D 0.788 (D 1.000) GAT D 0.614 (D 1.000) GAT D 0.990 (D 1.000) GAT D 1.000 (D 1.000)
 168      1   GAC (D) GAT (D) GAC (D) GAC (D) GAT (D) GAG (E) GAG (E) GAC (D) GAA (E) GAT (D) GAC (D) GAC (D) :  GAG E 0.350 (E 0.519) GAG E 0.632 (E 0.974) GAG E 0.628 (E 0.995) GAC D 0.583 (D 0.978) GAT D 0.722 (D 0.999) GAC D 0.695 (D 0.999) GAC D 0.942 (D 1.000) GAC D 0.603 (D 1.000) GAC D 0.860 (D 1.000) GAC D 0.992 (D 1.000) GAC D 1.000 (D 1.000)
 169      1   CTG (L) CAG (Q) CAG (Q) CAG (Q) CAG (Q) CAG (Q) --- (-) CAG (Q) CAG (Q) CAG (Q) CTG (L) CAG (Q) :  CAG Q 0.797 (Q 0.992) CAG Q 0.842 (Q 0.996) CAG Q 0.888 (Q 1.000) CAG Q 0.902 (Q 0.999) CAG Q 0.939 (Q 1.000) CAG Q 0.969 (Q 0.992) CTG L 0.985 (L 0.993) CAG Q 0.982 (Q 1.000) CAG Q 0.987 (Q 1.000) CAG Q 0.999 (Q 1.000) CAG Q 1.000 (Q 1.000)
 170      1   AAG (K) AAG (K) AAG (K) AAG (K) AAA (K) AAG (K) AAG (K) AAG (K) AAG (K) AAA (K) AAG (K) AAG (K) :  AAG K 0.686 (K 0.987) AAG K 0.765 (K 0.999) AAG K 0.814 (K 1.000) AAG K 0.668 (K 0.999) AAA K 0.768 (K 1.000) AAG K 0.882 (K 1.000) AAG K 0.974 (K 1.000) AAG K 0.929 (K 1.000) AAG K 0.959 (K 1.000) AAG K 0.996 (K 1.000) AAG K 1.000 (K 1.000)
 171      1   ACC (T) ACG (T) ACC (T) ACC (T) ACA (T) ATG (M) ATG (M) ACC (T) ATG (M) ACC (T) ACT (T) ACG (T) :  ATG M 0.456 (T 0.490) ATG M 0.982 (M 0.982) ATG M 0.998 (M 0.998) ACG T 0.512 (T 0.992) ACC T 0.479 (T 1.000) ACG T 0.481 (T 1.000) ACC T 0.582 (T 1.000) ACG T 0.692 (T 1.000) ACG T 0.676 (T 1.000) ACC T 0.989 (T 1.000) ACC T 1.000 (T 1.000)
 172      1   GAG (E) GAG (E) GAA (E) GAA (E) GAA (E) GAA (E) GAG (E) GAA (E) GAG (E) GAG (E) GAA (E) GAG (E) :  GAG E 0.645 (E 0.987) GAG E 0.595 (E 0.999) GAG E 0.553 (E 1.000) GAG E 0.668 (E 0.999) GAG E 0.676 (E 1.000) GAG E 0.696 (E 1.000) GAG E 0.659 (E 1.000) GAG E 0.753 (E 1.000) GAG E 0.671 (E 1.000) GAA E 0.988 (E 1.000) GAA E 1.000 (E 1.000)
 173      1   GAG (E) GAG (E) GAA (E) GAA (E) GAG (E) GAA (E) GAG (E) GAA (E) GAG (E) GAA (E) GAG (E) GAG (E) :  GAG E 0.649 (E 0.987) GAG E 0.596 (E 0.999) GAG E 0.553 (E 1.000) GAG E 0.686 (E 0.999) GAA E 0.523 (E 1.000) GAG E 0.829 (E 1.000) GAG E 0.964 (E 1.000) GAG E 0.826 (E 1.000) GAG E 0.712 (E 1.000) GAA E 0.987 (E 1.000) GAA E 1.000 (E 1.000)
 174      1   GAG (E) GAA (E) GAG (E) GAG (E) GAA (E) GAG (E) GAA (E) GAG (E) GAT (D) GAA (E) GAA (E) GAG (E) :  GAG E 0.625 (E 0.979) GAG E 0.665 (E 0.984) GAG E 0.701 (E 0.968) GAA E 0.504 (E 0.999) GAA E 0.771 (E 1.000) GAA E 0.501 (E 1.000) GAG E 0.558 (E 1.000) GAA E 0.516 (E 1.000) GAG E 0.841 (E 1.000) GAG E 0.993 (E 1.000) GAG E 1.000 (E 1.000)
 175      1   GGC (G) GGA (G) GGC (G) GGC (G) GTG (V) GGC (G) GGA (G) GGC (G) GGC (G) GTG (V) GGC (G) GGC (G) :  GGC G 0.501 (G 0.981) GGC G 0.614 (G 1.000) GGC G 0.745 (G 1.000) GGC G 0.587 (G 0.972) GTG V 0.611 (V 0.972) GGC G 0.796 (G 1.000) GGC G 0.980 (G 1.000) GGC G 0.736 (G 1.000) GGC G 0.942 (G 1.000) GGC G 0.998 (G 1.000) GGC G 1.000 (G 1.000)
 176      1   AAG (K) AAG (K) AAG (K) AAG (K) AAG (K) AAA (K) AAA (K) AAA (K) AAA (K) AAG (K) AAG (K) AAG (K) :  AAG K 0.615 (K 0.988) AAA K 0.616 (K 0.999) AAA K 0.720 (K 1.000) AAG K 0.786 (K 0.999) AAG K 0.873 (K 0.999) AAG K 0.889 (K 1.000) AAG K 0.975 (K 1.000) AAG K 0.896 (K 1.000) AAG K 0.846 (K 1.000) AAG K 0.502 (K 1.000) AAG K 1.000 (K 1.000)
 177      1   ACG (T) ACG (T) ACA (T) ACA (T) ACT (T) GTA (V) GTG (V) ACC (T) ACC (T) ACT (T) ATG (M) ACC (T) :  ACC T 0.191 (T 0.513) GTC V 0.137 (V 0.319) GTC V 0.155 (V 0.325) ACG T 0.450 (T 0.990) ACT T 0.807 (T 1.000) ACG T 0.732 (T 0.999) ACG T 0.972 (T 0.986) ACG T 0.672 (T 1.000) ACC T 0.719 (T 1.000) ACC T 0.751 (T 1.000) ACA T 1.000 (T 1.000)
 178      1   GAC (D) GAC (D) GAT (D) GAT (D) GAT (D) GAT (D) --- (-) GAT (D) GAT (D) GAT (D) GAT (D) GAC (D) :  GAC D 0.593 (D 0.980) GAT D 0.510 (D 0.990) GAT D 0.622 (D 0.998) GAC D 0.566 (D 0.999) GAT D 0.728 (D 1.000) GAC D 0.650 (D 1.000) GAC D 0.638 (D 1.000) GAC D 0.723 (D 1.000) GAC D 0.653 (D 1.000) GAT D 0.986 (D 1.000) GAT D 1.000 (D 1.000)
 179      1   GGT (G) GGC (G) GGG (G) GGG (G) GGG (G) GGT (G) --- (-) GGG (G) GGA (G) GGA (G) GGT (G) GGA (G) :  GGT G 0.257 (G 0.996) GGT G 0.325 (G 0.998) GGT G 0.376 (G 1.000) GGT G 0.292 (G 1.000) GGA G 0.548 (G 1.000) GGT G 0.460 (G 1.000) GGT G 0.973 (G 1.000) GGC G 0.351 (G 1.000) GGA G 0.491 (G 1.000) GGG G 0.990 (G 1.000) GGG G 1.000 (G 1.000)
 180      1   GAA (E) GAA (E) GAA (E) GAA (E) GAA (E) GAA (E) --- (-) GAG (E) GAA (E) GAG (E) GAG (E) GAA (E) :  GAG E 0.567 (E 0.985) GAA E 0.543 (E 0.993) GAA E 0.660 (E 0.999) GAA E 0.545 (E 0.999) GAG E 0.625 (E 1.000) GAA E 0.768 (E 1.000) GAA E 0.747 (E 1.000) GAA E 0.868 (E 1.000) GAA E 0.869 (E 1.000) GAA E 0.607 (E 1.000) GAA E 1.000 (E 1.000)
 181      1   GGC (G) GGC (G) GGG (G) GGG (G) GGC (G) GGA (G) --- (-) GGG (G) GCT (A) GGG (G) GGC (G) GGG (G) :  GGC G 0.363 (G 0.975) GGC G 0.271 (G 0.963) GGA G 0.313 (G 0.962) GGC G 0.530 (G 1.000) GGG G 0.477 (G 1.000) GGC G 0.737 (G 1.000) GGC G 0.976 (G 1.000) GGC G 0.663 (G 1.000) GGG G 0.872 (G 1.000) GGG G 0.998 (G 1.000) GGG G 1.000 (G 1.000)
 182      1   AAC (N) AAC (N) AAC (N) AAC (N) AAC (N) GGC (G) --- (-) AAC (N) GGA (G) AAC (N) AAC (N) AAC (N) :  GAC D 0.254 (D 0.314) GGC G 0.491 (G 0.736) GGC G 0.662 (G 0.980) AAC N 0.805 (N 0.961) AAC N 0.859 (N 0.997) AAC N 0.907 (N 0.999) AAC N 0.972 (N 1.000) AAC N 0.928 (N 1.000) AAC N 0.951 (N 1.000) AAC N 0.995 (N 1.000) AAC N 1.000 (N 1.000)
 183      1   CCG (P) CCG (P) CCG (P) CCG (P) ACA (T) ACA (T) --- (-) CCG (P) ACG (T) CCT (P) GCG (A) CCC (P) :  CCG P 0.265 (T 0.497) ACG T 0.408 (T 0.871) ACG T 0.464 (T 0.992) CCG P 0.618 (P 0.898) CCT P 0.343 (P 0.893) CCG P 0.937 (P 0.998) CCG P 0.989 (P 0.995) CCG P 0.945 (P 1.000) CCG P 0.826 (P 1.000) CCG P 0.998 (P 1.000) CCG P 1.000 (P 1.000)
 184      1   GAT (D) GAG (E) GAG (E) GAG (E) GGC (G) GAA (E) --- (-) GAG (E) GAA (E) GAA (E) GAA (E) GAG (E) :  GAG E 0.594 (E 0.982) GAA E 0.534 (E 0.992) GAA E 0.655 (E 0.999) GAG E 0.585 (E 0.995) GAA E 0.509 (E 0.955) GAG E 0.612 (E 0.997) GAA E 0.623 (E 0.944) GAG E 0.819 (E 1.000) GAG E 0.925 (E 1.000) GAG E 0.995 (E 1.000) GAG E 1.000 (E 1.000)
 185      1   GAT (D) GAG (E) GAA (E) GAA (E) GGA (G) GAA (E) --- (-) GAA (E) GAG (E) GGA (G) GAT (D) GAG (E) :  GAG E 0.586 (E 0.921) GAG E 0.580 (E 0.974) GAG E 0.553 (E 0.996) GAG E 0.504 (E 0.885) GGA G 0.854 (G 0.991) GAG E 0.627 (E 0.920) GAT D 0.937 (D 0.993) GAG E 0.745 (E 0.996) GAG E 0.669 (E 1.000) GAA E 0.988 (E 1.000) GAA E 1.000 (E 1.000)
 186      1   GGC (G) GGC (G) GGC (G) GGC (G) GAA (E) GCA (A) --- (-) GGC (G) GGC (G) GAA (E) GGC (G) GGG (G) :  GGC G 0.320 (G 0.882) GGC G 0.354 (G 0.864) GGC G 0.380 (G 0.860) GGG G 0.342 (G 0.915) GAA E 0.663 (E 0.975) GGC G 0.809 (G 0.999) GGC G 0.981 (G 1.000) GGC G 0.839 (G 1.000) GGC G 0.702 (G 1.000) GGC G 0.996 (G 1.000) GGC G 1.000 (G 1.000)
 187      1   GCC (A) ACC (T) ATG (M) ATG (M) CTT (L) ACG (T) --- (-) ATG (M) ACC (T) CTG (L) ACC (T) GCC (A) :  ACC T 0.399 (T 0.941) ACG T 0.383 (T 0.982) ACG T 0.426 (T 0.998) ACC T 0.553 (T 0.906) CTG L 0.428 (L 0.974) ACC T 0.851 (T 0.987) ACC T 0.944 (T 0.958) ACC T 0.858 (T 0.990) ACC T 0.681 (T 0.949) ATG M 0.997 (M 0.997) ATG M 1.000 (M 1.000)
 188      1   AAG (K) AAG (K) AAG (K) AAG (K) AAA (K) AAA (K) --- (-) AAG (K) AAA (K) AAA (K) AAG (K) AAG (K) :  AAG K 0.592 (K 0.985) AAA K 0.567 (K 0.993) AAA K 0.693 (K 0.999) AAG K 0.645 (K 0.999) AAA K 0.772 (K 1.000) AAG K 0.877 (K 1.000) AAG K 0.973 (K 1.000) AAG K 0.927 (K 1.000) AAG K 0.958 (K 1.000) AAG K 0.996 (K 1.000) AAG K 1.000 (K 1.000)
 189      1   --- (-) --- (-) --- (-) --- (-) GCA (A) AAT (N) --- (-) --- (-) CAA (Q) GCA (A) --- (-) --- (-) :  GAG E 0.142 (A 0.202) AAG K 0.159 (K 0.232) AAG K 0.183 (K 0.281) GCG A 0.188 (A 0.571) GCA A 0.780 (A 0.996) GCG A 0.178 (A 0.527) GCG A 0.167 (A 0.492) GCG A 0.170 (A 0.502) GCG A 0.160 (A 0.474) GCC A 0.149 (A 0.439) GCC A 0.146 (A 0.429)
 190      1   --- (-) --- (-) --- (-) --- (-) GCC (A) TTA (L) --- (-) --- (-) CTC (L) ACC (T) --- (-) --- (-) :  CTC L 0.124 (L 0.393) CTC L 0.187 (L 0.809) CTA L 0.232 (L 0.967) ACC T 0.140 (T 0.268) ACC T 0.492 (T 0.578) ACC T 0.111 (T 0.251) ACC T 0.097 (T 0.239) ACC T 0.101 (T 0.242) ACC T 0.091 (T 0.232) ACC T 0.083 (T 0.220) ACC T 0.081 (T 0.216)
 191      1   --- (-) --- (-) --- (-) --- (-) --- (-) AGC (S) --- (-) --- (-) --- (-) --- (-) --- (-) --- (-) :  AGC S 0.475 (S 0.641) AGC S 0.629 (S 0.772) AGC S 0.698 (S 0.821) AGC S 0.369 (S 0.529) AGC S 0.302 (S 0.447) AGC S 0.328 (S 0.479) AGC S 0.298 (S 0.442) AGC S 0.306 (S 0.452) AGC S 0.283 (S 0.422) AGC S 0.257 (S 0.386) AGC S 0.249 (S 0.375)
 192      1   --- (-) --- (-) --- (-) --- (-) --- (-) CTC (L) --- (-) --- (-) --- (-) --- (-) --- (-) --- (-) :  CTC L 0.276 (L 0.728) CTC L 0.415 (L 0.826) CTC L 0.495 (L 0.863) CTC L 0.206 (L 0.641) CTC L 0.170 (L 0.574) CTC L 0.183 (L 0.600) CTC L 0.168 (L 0.569) CTC L 0.172 (L 0.578) CTC L 0.160 (L 0.552) CTC L 0.148 (L 0.521) CTC L 0.144 (L 0.512)
 193      1   --- (-) --- (-) --- (-) --- (-) ATC (I) CTG (L) --- (-) --- (-) --- (-) ATC (I) --- (-) --- (-) :  CTC L 0.201 (L 0.487) CTG L 0.236 (L 0.722) CTG L 0.318 (L 0.797) ATC I 0.401 (I 0.627) ATC I 0.827 (I 0.988) ATC I 0.329 (I 0.565) ATC I 0.289 (I 0.519) ATC I 0.300 (I 0.532) ATC I 0.271 (I 0.495) ATC I 0.243 (I 0.453) ATC I 0.236 (I 0.440)
 194      1   --- (-) --- (-) --- (-) --- (-) CCT (P) CCT (P) --- (-) --- (-) --- (-) CCT (P) --- (-) --- (-) :  CCT P 0.516 (P 0.994) CCT P 0.591 (P 0.995) CCT P 0.653 (P 0.996) CCT P 0.616 (P 0.996) CCT P 0.937 (P 1.000) CCT P 0.427 (P 0.939) CCT P 0.326 (P 0.890) CCT P 0.352 (P 0.904) CCT P 0.283 (P 0.862) CCC P 0.275 (P 0.810) CCC P 0.272 (P 0.794)
 195      1   --- (-) --- (-) --- (-) --- (-) GAG (E) GAA (E) --- (-) --- (-) --- (-) GAG (E) --- (-) --- (-) :  GAG E 0.624 (E 0.950) GAG E 0.543 (E 0.962) GAG E 0.485 (E 0.969) GAG E 0.685 (E 0.961) GAG E 0.848 (E 0.998) GAG E 0.590 (E 0.844) GAG E 0.527 (E 0.759) GAG E 0.545 (E 0.783) GAG E 0.495 (E 0.715) GAG E 0.441 (E 0.638) GAG E 0.426 (E 0.616)
 196      1   --- (-) --- (-) --- (-) --- (-) GTT (V) GAT (D) --- (-) --- (-) --- (-) GTC (V) --- (-) --- (-) :  GAC D 0.301 (D 0.439) GAC D 0.406 (D 0.673) GAC D 0.410 (D 0.756) GTC V 0.313 (V 0.694) GTC V 0.566 (V 0.991) GTC V 0.249 (V 0.634) GTC V 0.220 (V 0.588) GTC V 0.227 (V 0.601) GTC V 0.207 (V 0.564) GTC V 0.188 (V 0.521) GTC V 0.183 (V 0.509)
 197      1   --- (-) --- (-) --- (-) --- (-) CCT (P) ATA (I) --- (-) --- (-) --- (-) CTA (L) --- (-) --- (-) :  ATC I 0.200 (L 0.445) ATA I 0.300 (I 0.656) ATA I 0.400 (I 0.740) CTC L 0.235 (L 0.699) CTA L 0.346 (L 0.935) CTC L 0.212 (L 0.655) CTC L 0.194 (L 0.620) CTC L 0.199 (L 0.630) CTC L 0.185 (L 0.601) CTC L 0.169 (L 0.567) CTC L 0.164 (L 0.556)

Summary of changes along branches.
Check root of tree for directions of change.
Counts of n & s are incorrect along tip branches with ambiguity data.

Branch 1:   13..14 (n=32.7 s=37.3)

	   2 GAG (D 0.507) -> GAT (D) 0.971
	   4 ACC (T 0.472) -> ATC (I) 0.451
	   7 GCC (A 0.790) -> GCG (A) 0.652
	   8 ACG (T 0.254) -> CTC (L) 0.361
	  12 CTC (L 0.995) -> CTG (L) 1.000
	  14 GGC (G 0.995) -> GGG (G) 1.000
	  16 GAC (D 0.430) -> AAC (N) 0.395
	  24 AAC (T 0.500) -> ACC (T) 0.991
	  29 ATG (M 0.429) -> ATC (I) 0.711
	  31 AAC (N 0.413) -> ACC (T) 0.582
	  32 AAG (K 0.306) -> AGC (S) 0.518
	  34 TTC (F 0.997) -> TTT (F) 1.000
	  40 TAC (Y 0.997) -> TAT (Y) 1.000
	  46 TGC (C 0.539) -> GGC (G) 0.767
	  51 TTC (F 0.997) -> TTT (F) 1.000
	  53 AAG (T 0.292) -> ACC (T) 0.988
	  54 TAC (Y 0.936) -> TAT (Y) 0.960
	  57 ACC (T 0.596) -> ACG (T) 0.691
	  58 TAC (Y 0.407) -> TAT (Y) 0.460
	  61 ATC (I 0.947) -> ATA (I) 0.949
	  62 CAC (P 0.285) -> CCC (P) 0.930
	  67 CGT (R 0.999) -> CGA (R) 1.000
	  69 GGG (G 0.800) -> GGA (G) 0.914
	  70 GAC (D 0.524) -> GAG (E) 0.741
	  72 GTG (V 0.989) -> GTC (V) 0.999
	  73 GAG (E 0.356) -> ATG (M) 0.547
	  76 GGG (G 0.996) -> GGA (G) 1.000
	  78 CTC (L 0.544) -> CTG (L) 0.990
	  79 AAC (N 0.333) -> GAC (D) 0.959
	  89 GAC (D 0.901) -> GAT (D) 0.995
	 103 AGG (R 0.483) -> CGG (R) 0.909
	 109 AAC (N 0.306) -> ATC (I) 0.979
	 112 CAC (H 0.966) -> CAT (H) 0.999
	 113 GGC (G 0.995) -> GGT (G) 1.000
	 114 AAG (K 0.489) -> ACG (T) 0.393
	 118 GAG (D 0.253) -> GAC (D) 0.485
	 121 ACC (T 0.995) -> ACT (T) 0.998
	 123 GTG (L 0.539) -> TTG (L) 0.986
	 126 CAG (P 0.308) -> CCA (P) 0.995
	 130 ACG (T 0.996) -> ACC (T) 1.000
	 132 GCC (A 0.995) -> GCT (A) 1.000
	 134 GTC (V 0.357) -> GCC (A) 0.980
	 137 GCC (A 0.995) -> GCA (A) 1.000
	 142 TTC (F 0.468) -> ATC (I) 0.576
	 143 CTG (L 0.996) -> CTC (L) 1.000
	 145 GTG (L 0.530) -> CTG (L) 0.990
	 146 GTC (V 0.657) -> CTC (L) 0.606
	 152 GTC (V 0.880) -> GTG (V) 0.900
	 155 TGT (C 0.999) -> TGC (C) 1.000
	 159 AAC (N 0.320) -> CAC (H) 0.797
	 164 CTC (L 0.996) -> CTG (L) 1.000
	 176 AAG (K 0.988) -> AAA (K) 0.999
	 177 ACC (T 0.513) -> GTC (V) 0.319
	 178 GAC (D 0.980) -> GAT (D) 0.990
	 180 GAG (E 0.985) -> GAA (E) 0.993
	 182 GAC (D 0.314) -> GGC (G) 0.736
	 183 CCG (T 0.497) -> ACG (T) 0.871
	 184 GAG (E 0.982) -> GAA (E) 0.992
	 187 ACC (T 0.941) -> ACG (T) 0.982
	 188 AAG (K 0.985) -> AAA (K) 0.993
	 189 GAG (A 0.202) -> AAG (K) 0.232
	 193 CTC (L 0.487) -> CTG (L) 0.722
	 197 ATC (L 0.445) -> ATA (I) 0.656


Branch 2:   14..7  (T_rubri)  (n=100.5 s=94.5)

	   3 GTC (V 0.971) -> ATT (I)
	   4 ATC (I 0.451) -> AGT (S)
	   5 GTG (V 0.960) -> GGG (G)
	   6 CCC (P 0.958) -> TCC (S)
	   7 GCG (A 0.652) -> AAT (N)
	   8 CTC (L 0.361) -> TAC (Y)
	   9 ATC (I 0.993) -> ATT (I)
	  10 AAC (N 0.997) -> AAT (N)
	  11 GCC (A 1.000) -> GCA (A)
	  12 CTG (L 1.000) -> TTG (L)
	  13 AAC (N 0.999) -> AAT (N)
	  14 GGG (G 1.000) -> GGA (G)
	  15 ACC (T 0.990) -> ACA (T)
	  16 AAC (N 0.395) -> ACT (T)
	  18 AGG (R 0.820) -> AAA (K)
	  19 ATC (I 0.985) -> ATT (I)
	  22 ACC (T 0.970) -> ATA (I)
	  23 TTC (F 1.000) -> TTT (F)
	  24 ACC (T 0.991) -> ACT (T)
	  26 TGC (C 1.000) -> TGT (C)
	  29 ATC (I 0.711) -> ATT (I)
	  30 GAC (D 0.998) -> GAT (D)
	  31 ACC (T 0.582) -> GTA (V)
	  32 AGC (S 0.518) -> ACA (T)
	  33 CAG (Q 0.687) -> CAC (H)
	  35 TCC (S 0.911) -> AAC (N)
	  37 AAC (N 0.999) -> AAT (N)
	  39 ACC (T 1.000) -> ACT (T)
	  41 CAG (Q 0.997) -> CAA (Q)
	  43 TGC (S 0.475) -> TCC (S)
	  44 AAG (K 0.321) -> TTG (L)
	  45 AAC (N 0.999) -> AAT (N)
	  46 GGC (G 0.767) -> GGT (G)
	  48 GAG (E 0.999) -> GAA (E)
	  49 GAG (E 0.980) -> CAG (Q)
	  50 ATG (M 0.989) -> AAG (K)
	  53 ACC (T 0.988) -> ACA (T)
	  55 AAG (K 0.811) -> TCT (S)
	  56 AAG (K 0.617) -> AGG (R)
	  57 ACG (T 0.691) -> AAG (K)
	  58 TAT (Y 0.460) -> AAA (K)
	  59 AAG (K 0.957) -> GGA (G)
	  61 ATA (I 0.949) -> GTG (V)
	  62 CCC (P 0.930) -> CCT (P)
	  63 TTG (L 0.975) -> CTG (L)
	  64 AAG (K 0.566) -> CAT (H)
	  65 CCC (P 0.839) -> TCT (S)
	  66 GAG (E 0.560) -> GAA (E)
	  68 TTT (F 1.000) -> TTC (F)
	  69 GGA (G 0.914) -> AGA (R)
	  71 CGA (R 1.000) -> AGA (R)
	  72 GTC (V 0.999) -> GTG (V)
	  73 ATG (M 0.547) -> CTG (L)
	  75 ACC (T 0.709) -> GCC (A)
	  78 CTG (L 0.990) -> TTG (L)
	  79 GAC (D 0.959) -> GAT (D)
	  81 AAC (N 0.999) -> AAT (N)
	  84 TCC (S 1.000) -> TCG (S)
	  85 ATC (I 0.706) -> TTC (F)
	  86 ACC (T 1.000) -> ACA (T)
	  87 ATC (I 0.764) -> CTA (L)
	  90 GTG (V 0.999) -> GTT (V)
	  92 CTG (L 1.000) -> CTT (L)
	  94 GAC (D 0.999) -> GAT (D)
	  95 GAG (E 0.999) -> GAA (E)
	  97 ATC (I 0.997) -> ATT (I)
	 100 TGC (C 1.000) -> TGT (C)
	 102 GTG (V 0.999) -> GTA (V)
	 103 CGG (R 0.909) -> AAA (K)
	 104 AAC (N 0.999) -> AAT (N)
	 105 CCT (P 1.000) -> CCA (P)
	 106 CCA (P 1.000) -> CCT (P)
	 108 CGT (R 1.000) -> AGA (R)
	 110 CGG (R 0.820) -> AGT (S)
	 111 GGC (G 1.000) -> GGA (G)
	 114 ACG (T 0.393) -> CGA (R)
	 115 ATC (I 0.999) -> ATT (I)
	 117 CTG (L 0.987) -> CTC (L)
	 118 GAC (D 0.485) -> AAT (N)
	 119 GTC (V 0.999) -> GTT (V)
	 120 CTC (L 0.629) -> GTC (V)
	 121 ACT (T 0.998) -> ACC (T)
	 122 GAG (E 0.977) -> AAA (K)
	 123 TTG (L 0.986) -> CTT (L)
	 125 CCA (P 1.000) -> CCT (P)
	 128 GAC (D 0.998) -> GAT (D)
	 129 TCC (S 1.000) -> TCA (S)
	 130 ACC (T 1.000) -> ACT (T)
	 131 ATC (I 0.985) -> ATT (I)
	 133 GTG (V 0.999) -> GTC (V)
	 134 GCC (A 0.980) -> GCA (A)
	 135 ATC (I 0.983) -> ATT (I)
	 136 GGC (G 1.000) -> GGG (G)
	 139 GTC (V 0.993) -> GTA (V)
	 140 GGG (G 1.000) -> GGT (G)
	 141 GGC (G 1.000) -> GGA (G)
	 142 ATC (I 0.576) -> GCA (A)
	 143 CTC (L 1.000) -> TTA (L)
	 145 CTG (L 0.990) -> CTT (L)
	 146 CTC (L 0.606) -> CTG (L)
	 149 TCC (S 0.993) -> TCT (S)
	 151 GTG (V 0.997) -> GTA (V)
	 152 GTG (V 0.900) -> ATA (I)
	 153 GTG (V 0.999) -> GTA (V)
	 154 AAG (K 0.999) -> AAA (K)
	 155 TGC (C 1.000) -> TGT (C)
	 156 GTC (V 0.877) -> CTT (L)
	 158 AGA (R 1.000) -> CGA (R)
	 159 CAC (H 0.797) -> TAT (Y)
	 160 AAG (K 0.983) -> CAG (Q)
	 161 AAG (K 0.977) -> AAA (K)
	 163 GAG (E 0.974) -> GAA (E)
	 167 GAC (D 0.881) -> GAG (E)
	 169 CAG (Q 0.996) -> --- (-)
	 174 GAG (E 0.984) -> GAA (E)
	 175 GGC (G 1.000) -> GGA (G)
	 177 GTC (V 0.319) -> GTG (V)
	 178 GAT (D 0.990) -> --- (-)
	 179 GGT (G 0.998) -> --- (-)
	 180 GAA (E 0.993) -> --- (-)
	 181 GGC (G 0.963) -> --- (-)
	 182 GGC (G 0.736) -> --- (-)
	 183 ACG (T 0.871) -> --- (-)
	 184 GAA (E 0.992) -> --- (-)
	 185 GAG (E 0.974) -> --- (-)
	 186 GGC (G 0.864) -> --- (-)
	 187 ACG (T 0.982) -> --- (-)
	 188 AAA (K 0.993) -> --- (-)
	 189 AAG (K 0.232) -> --- (-)
	 190 CTC (L 0.809) -> --- (-)
	 191 AGC (S 0.772) -> --- (-)
	 192 CTC (L 0.826) -> --- (-)
	 193 CTG (L 0.722) -> --- (-)
	 194 CCT (P 0.995) -> --- (-)
	 195 GAG (E 0.962) -> --- (-)
	 196 GAC (D 0.673) -> --- (-)
	 197 ATA (I 0.656) -> --- (-)


Branch 3:   14..15 (n= 5.0 s=18.0)

	   3 GTC (V 0.971) -> GTG (V) 0.997
	   8 CTC (L 0.361) -> CTG (L) 0.498
	  11 GCC (A 1.000) -> GCT (A) 1.000
	  12 CTG (L 1.000) -> CTC (L) 1.000
	  18 AGG (R 0.820) -> AGA (R) 0.820
	  33 CAG (Q 0.687) -> AAG (K) 0.895
	  39 ACC (T 1.000) -> ACA (T) 1.000
	  43 TGC (S 0.475) -> AGC (S) 0.527
	  56 AAG (K 0.617) -> AAC (N) 0.871
	  57 ACG (T 0.691) -> ACC (T) 0.779
	  66 GAG (E 0.560) -> GAC (D) 0.707
	  74 TTC (F 1.000) -> TTT (F) 1.000
	  88 TCC (S 0.992) -> TCG (S) 1.000
	  93 GAG (E 0.968) -> GAA (E) 0.936
	 103 CGG (R 0.909) -> CGC (R) 0.996
	 109 ATC (I 0.979) -> ATT (I) 0.998
	 110 CGG (R 0.820) -> CAG (Q) 0.898
	 113 GGT (G 1.000) -> GGC (G) 1.000
	 114 ACG (T 0.393) -> ACC (T) 0.601
	 117 CTG (L 0.987) -> CTT (L) 0.975
	 143 CTC (L 1.000) -> CTT (L) 1.000
	 181 GGC (G 0.963) -> GGA (G) 0.962
	 190 CTC (L 0.809) -> CTA (L) 0.967


Branch 4:   15..9  (E_electric)  (n=55.5 s=66.5)

	   3 GTG (V 0.997) -> GTA (V)
	   4 ATC (V 0.347) -> GTT (V)
	   6 CCC (P 0.961) -> GCC (A)
	   7 GCG (A 0.656) -> CAG (Q)
	   8 CTG (L 0.498) -> CGG (R)
	  10 AAC (N 0.999) -> AAT (N)
	  11 GCT (A 1.000) -> GCC (A)
	  12 CTC (L 1.000) -> CTG (L)
	  13 AAC (N 1.000) -> AAT (N)
	  14 GGG (G 1.000) -> GGC (G)
	  16 AAC (N 0.375) -> ATG (M)
	  18 AGA (R 0.820) -> AAG (K)
	  20 CCC (P 0.563) -> TCC (S)
	  24 ACC (T 0.999) -> ACT (T)
	  27 TAC (Y 1.000) -> TAT (Y)
	  28 AAG (K 0.944) -> CGA (R)
	  29 ATC (I 0.710) -> ATT (I)
	  30 GAC (D 0.999) -> GAT (D)
	  35 TCC (S 0.913) -> TCT (S)
	  39 ACA (T 1.000) -> ACC (T)
	  40 TAT (Y 1.000) -> TAC (Y)
	  41 CAG (Q 0.990) -> AAG (K)
	  43 AGC (S 0.527) -> AGT (S)
	  44 AAG (K 0.310) -> GAA (E)
	  46 GGC (G 0.742) -> GAC (D)
	  54 TAT (Y 0.957) -> TTT (F)
	  57 ACC (T 0.779) -> --- (-)
	  58 TAT (Y 0.590) -> --- (-)
	  59 AAG (K 0.994) -> AAA (K)
	  60 ATG (M 0.907) -> GTA (V)
	  61 ATA (I 0.964) -> ACA (T)
	  62 CCC (P 0.931) -> TCT (S)
	  63 TTG (L 0.964) -> ATG (M)
	  64 AAG (K 0.600) -> TGG (W)
	  65 CCC (P 0.869) -> ACA (T)
	  67 CGA (R 1.000) -> CGT (R)
	  69 GGA (G 0.992) -> GGG (G)
	  70 GAG (E 0.738) -> GGC (G)
	  72 GTC (V 1.000) -> GTA (V)
	  73 ATG (M 0.612) -> AAG (K)
	  74 TTT (F 1.000) -> TTC (F)
	  75 ACC (T 0.710) -> GCC (A)
	  76 GGA (G 1.000) -> GGG (G)
	  80 AAG (K 1.000) -> AAA (K)
	  81 AAC (N 1.000) -> AAT (N)
	  88 TCG (S 1.000) -> TCA (S)
	  94 GAC (D 0.999) -> GAT (D)
	  98 TAC (Y 1.000) -> TAT (Y)
	 104 AAC (N 1.000) -> AAT (N)
	 106 CCA (P 1.000) -> CCC (P)
	 107 GAC (D 0.999) -> GAT (D)
	 111 GGC (G 1.000) -> GGG (G)
	 113 GGC (G 1.000) -> GGT (G)
	 114 ACC (T 0.601) -> ATC (I)
	 117 CTT (L 0.975) -> CTG (L)
	 118 GAC (D 0.540) -> CAT (H)
	 119 GTC (V 1.000) -> GTA (V)
	 120 CTC (L 0.630) -> GTC (V)
	 121 ACT (T 0.994) -> CCT (P)
	 125 CCA (P 1.000) -> CCG (P)
	 127 AGG (R 1.000) -> CGG (R)
	 130 ACC (T 1.000) -> ACT (T)
	 132 GCT (A 1.000) -> GCC (A)
	 134 GCC (A 0.997) -> GCG (A)
	 136 GGC (G 1.000) -> GGA (G)
	 137 GCA (A 1.000) -> GCT (A)
	 139 GTC (V 0.983) -> ATT (I)
	 140 GGG (G 1.000) -> GGA (G)
	 142 ATC (I 0.723) -> ATG (M)
	 143 CTT (L 1.000) -> CTC (L)
	 144 GCT (A 1.000) -> GCG (A)
	 146 CTC (L 0.609) -> GTC (V)
	 151 GTG (V 0.999) -> GTC (V)
	 154 AAG (K 1.000) -> AAA (K)
	 156 GTC (V 0.878) -> GTG (V)
	 158 AGA (R 1.000) -> AGG (R)
	 161 AAG (K 0.963) -> AAA (K)
	 164 CTG (L 1.000) -> CTC (L)
	 166 TCA (S 1.000) -> TCT (S)
	 167 GAC (D 0.975) -> GAT (D)
	 168 GAG (E 0.995) -> GAA (E)
	 174 GAG (E 0.968) -> GAT (D)
	 177 GTC (V 0.325) -> ACC (T)
	 179 GGT (G 1.000) -> GGA (G)
	 181 GGA (G 0.962) -> GCT (A)
	 182 GGC (G 0.980) -> GGA (G)
	 187 ACG (T 0.998) -> ACC (T)
	 189 AAG (K 0.281) -> CAA (Q)
	 190 CTA (L 0.967) -> CTC (L)
	 191 AGC (S 0.821) -> --- (-)
	 192 CTC (L 0.863) -> --- (-)
	 193 CTG (L 0.797) -> --- (-)
	 194 CCT (P 0.996) -> --- (-)
	 195 GAG (E 0.969) -> --- (-)
	 196 GAC (D 0.756) -> --- (-)
	 197 ATA (I 0.740) -> --- (-)


Branch 5:   15..6  (D_rerio)  (n=22.5 s=33.5)

	   4 ATC (V 0.347) -> CTG (L)
	   6 CCC (P 0.961) -> CCG (P)
	  15 ACC (T 0.982) -> AGT (S)
	  16 AAC (N 0.375) -> GAC (D)
	  20 CCC (P 0.563) -> ACA (T)
	  21 TGC (C 1.000) -> TGT (C)
	  22 ACC (T 0.997) -> ACT (T)
	  25 TCC (S 1.000) -> TCA (S)
	  29 ATC (I 0.710) -> CTG (L)
	  31 ACC (T 0.826) -> CCC (P)
	  35 TCC (S 0.913) -> GCA (A)
	  43 AGC (S 0.527) -> ACA (T)
	  44 AAG (K 0.310) -> AGC (S)
	  46 GGC (G 0.742) -> AGC (S)
	  51 TTT (F 1.000) -> TTC (F)
	  66 GAC (D 0.707) -> AGT (S)
	  75 ACC (T 0.710) -> ACT (T)
	  79 GAC (D 0.993) -> GAT (D)
	  83 CTG (L 1.000) -> CTT (L)
	  93 GAA (E 0.936) -> ACA (T)
	  96 GGA (G 1.000) -> GGC (G)
	 117 CTT (L 0.975) -> TTT (F)
	 118 GAC (D 0.540) -> GCC (A)
	 120 CTC (L 0.630) -> CTG (L)
	 122 GAG (E 0.996) -> GAA (E)
	 123 TTG (L 0.999) -> TTA (L)
	 129 TCC (S 1.000) -> TCG (S)
	 131 ATC (I 0.998) -> ATT (I)
	 138 TCC (S 1.000) -> TCT (S)
	 139 GTC (V 0.983) -> GTG (V)
	 147 ATC (I 1.000) -> ATT (I)
	 156 GTC (V 0.878) -> ATC (I)
	 157 CGT (R 1.000) -> CGC (R)
	 159 CAC (H 0.979) -> CAT (H)
	 161 AAG (K 0.963) -> AAC (N)
	 172 GAG (E 1.000) -> GAA (E)
	 173 GAG (E 1.000) -> GAA (E)
	 177 GTC (V 0.325) -> GTA (V)
	 183 ACG (T 0.992) -> ACA (T)
	 185 GAG (E 0.996) -> GAA (E)
	 186 GGC (G 0.860) -> GCA (A)
	 189 AAG (K 0.281) -> AAT (N)
	 190 CTA (L 0.967) -> TTA (L)
	 195 GAG (E 0.969) -> GAA (E)
	 196 GAC (D 0.756) -> GAT (D)


Branch 6:   13..16 (n=35.0 s=31.0)

	   4 ACC (T 0.472) -> ACG (T) 0.894
	   5 GTG (V 0.920) -> GTC (V) 0.894
	   6 CCC (P 0.977) -> CCT (P) 1.000
	   8 ACG (T 0.254) -> ACC (T) 0.757
	   9 ATC (I 0.701) -> CTC (L) 0.582
	  13 AAC (N 0.986) -> AAT (N) 0.999
	  15 ACC (T 0.552) -> TCC (S) 0.896
	  18 AGG (R 0.926) -> CGG (R) 1.000
	  19 ATC (L 0.462) -> CTC (L) 0.993
	  39 ACC (T 0.996) -> ACT (T) 1.000
	  47 ACA (T 0.996) -> ACT (T) 0.998
	  52 ATG (M 0.608) -> ATC (I) 0.435
	  53 AAG (T 0.292) -> CAG (Q) 0.981
	  60 ATG (I 0.505) -> ATC (I) 0.972
	  62 CAC (P 0.285) -> AAC (N) 0.811
	  63 TTG (L 0.947) -> CTG (L) 0.926
	  65 CCC (P 0.458) -> CTG (L) 0.990
	  71 CGA (R 0.998) -> CGC (R) 1.000
	  75 ACC (T 0.852) -> ACA (T) 0.995
	  78 CTC (L 0.544) -> CCC (P) 0.992
	  79 AAC (N 0.333) -> AGC (S) 0.969
	  83 CTG (L 0.955) -> TTG (L) 0.913
	  85 ATC (V 0.456) -> GTC (V) 0.861
	  86 ACC (T 0.995) -> ACG (T) 0.999
	  88 TCC (S 0.327) -> CAC (H) 0.595
	 102 GTG (V 0.990) -> GTC (V) 0.996
	 103 AGG (R 0.483) -> ATG (L) 0.561
	 109 AAC (N 0.306) -> CAC (H) 0.940
	 116 CAG (Q 0.499) -> CAC (H) 0.825
	 121 ACC (T 0.995) -> ACG (T) 0.999
	 122 GAG (E 0.977) -> GAA (E) 0.999
	 126 CAG (P 0.308) -> GAG (E) 0.973
	 131 ATC (V 0.479) -> GTG (V) 0.989
	 133 GTG (V 0.991) -> GTC (V) 1.000
	 134 GTC (V 0.357) -> ATC (I) 0.418
	 135 ATC (V 0.488) -> GTG (V) 0.988
	 136 GGC (G 0.996) -> GGT (G) 1.000
	 139 GTC (V 0.988) -> GTG (V) 0.999
	 149 TCC (S 0.499) -> TTC (F) 0.713
	 150 ATG (M 0.491) -> CTG (L) 0.991
	 153 GTG (V 0.990) -> GTC (V) 0.997
	 156 GTC (V 0.926) -> GTG (V) 0.998
	 157 CGT (R 0.998) -> CGG (R) 1.000
	 159 AAC (N 0.320) -> AAA (K) 0.977
	 160 AAG (K 0.980) -> AAA (K) 0.999
	 163 GAG (E 0.500) -> AAG (K) 0.909
	 164 CTC (L 0.996) -> CTG (L) 1.000
	 165 ATC (I 0.503) -> AAC (N) 0.917
	 167 GAC (D 0.847) -> GAT (D) 0.835
	 168 GAG (E 0.519) -> GAC (D) 0.978
	 171 ATG (T 0.490) -> ACG (T) 0.992
	 174 GAG (E 0.979) -> GAA (E) 0.999
	 177 ACC (T 0.513) -> ACG (T) 0.990
	 180 GAG (E 0.985) -> GAA (E) 0.999
	 182 GAC (D 0.314) -> AAC (N) 0.961
	 186 GGC (G 0.882) -> GGG (G) 0.915
	 189 GAG (A 0.202) -> GCG (A) 0.571
	 190 CTC (L 0.393) -> ACC (T) 0.268
	 193 CTC (L 0.487) -> ATC (I) 0.627
	 196 GAC (D 0.439) -> GTC (V) 0.694
	 197 ATC (L 0.445) -> CTC (L) 0.699


Branch 7:   16..17 (n=26.7 s=79.3)

	   4 ACG (T 0.894) -> ACC (T) 0.999
	   5 GTC (V 0.894) -> GTG (V) 0.996
	   7 GCC (A 0.954) -> GCT (A) 0.999
	   9 CTC (L 0.582) -> CTT (L) 0.753
	  10 AAC (N 0.887) -> CAT (H) 0.505
	  12 CTC (L 1.000) -> CTT (L) 1.000
	  17 GTC (V 0.793) -> GTA (V) 0.728
	  18 CGG (R 1.000) -> CGA (R) 1.000
	  19 CTC (L 0.993) -> CTG (L) 1.000
	  22 ACC (T 0.955) -> AAC (N) 0.763
	  32 AAG (K 0.978) -> AAA (K) 0.999
	  39 ACT (T 1.000) -> ACG (T) 1.000
	  40 TAC (Y 1.000) -> TAT (Y) 1.000
	  42 GAG (E 0.605) -> GGC (G) 0.971
	  44 AAG (K 0.394) -> GAG (E) 0.965
	  47 ACT (T 0.998) -> ACC (T) 0.980
	  48 GAG (E 0.999) -> GAA (E) 1.000
	  51 TTC (F 1.000) -> TTT (F) 1.000
	  55 AAG (K 0.596) -> AAC (N) 0.772
	  63 CTG (L 0.926) -> CAG (Q) 0.788
	  64 AAG (K 0.652) -> AAA (K) 0.534
	  65 CTG (L 0.990) -> CTT (L) 1.000
	  69 GGG (G 0.704) -> CAA (Q) 0.987
	  70 GAC (D 0.866) -> AAC (N) 0.957
	  72 GTG (V 0.996) -> GTA (V) 0.933
	  74 TTC (F 1.000) -> TTT (F) 1.000
	  76 GGG (G 1.000) -> GGA (G) 1.000
	  80 AAG (K 0.999) -> AAA (K) 1.000
	  81 AAC (N 0.996) -> AAT (N) 1.000
	  82 GAC (D 0.999) -> GAT (D) 0.999
	  84 TCC (S 0.990) -> GCC (A) 0.445
	  85 GTC (V 0.861) -> GTG (V) 0.998
	  88 CAC (H 0.595) -> CAT (H) 0.995
	  90 GTG (V 1.000) -> GTT (V) 1.000
	  93 GAG (E 0.997) -> GAA (E) 0.977
	  94 GAC (D 0.999) -> GAT (D) 0.999
	  95 GAG (E 0.996) -> GAA (E) 0.954
	  97 ATC (I 0.857) -> GAC (D) 0.650
	  99 AAC (N 0.942) -> CAC (H) 0.590
	 102 GTC (V 0.996) -> GTG (V) 1.000
	 103 ATG (L 0.561) -> CTG (L) 0.984
	 110 CGG (R 0.984) -> AGG (R) 0.949
	 112 CAC (H 0.938) -> ACT (T) 0.983
	 113 GGC (G 1.000) -> GGG (G) 1.000
	 114 AAG (K 0.982) -> AAA (K) 0.999
	 115 ATC (I 1.000) -> ATT (I) 1.000
	 117 CTG (L 1.000) -> TTG (L) 1.000
	 120 CTC (L 0.997) -> CTT (L) 0.989
	 121 ACG (T 0.999) -> ACA (T) 1.000
	 123 GTG (V 0.931) -> GTT (V) 0.999
	 126 GAG (E 0.973) -> GAA (E) 0.999
	 130 ACG (T 1.000) -> ACA (T) 1.000
	 131 GTG (V 0.989) -> GTT (V) 1.000
	 132 GCC (A 1.000) -> GCA (A) 1.000
	 133 GTC (V 1.000) -> GTT (V) 1.000
	 134 ATC (I 0.418) -> TTG (L) 0.989
	 135 GTG (V 0.988) -> GTC (V) 0.999
	 137 GCC (A 1.000) -> GCA (A) 1.000
	 138 TCC (S 1.000) -> TCG (S) 1.000
	 139 GTG (V 0.999) -> GTC (V) 1.000
	 140 GGG (G 1.000) -> GGC (G) 1.000
	 141 GGC (G 1.000) -> GGT (G) 1.000
	 147 ATC (I 0.999) -> ATT (I) 1.000
	 148 CTG (L 1.000) -> CTT (L) 1.000
	 150 CTG (L 0.991) -> CTT (L) 1.000
	 151 GTG (V 0.876) -> GTC (V) 0.996
	 152 GTC (V 0.873) -> ATC (I) 0.975
	 153 GTC (V 0.997) -> GTG (V) 0.952
	 154 AAG (K 0.999) -> AAA (K) 1.000
	 156 GTG (V 0.998) -> GTC (V) 1.000
	 157 CGG (R 1.000) -> CGA (R) 1.000
	 162 CAG (Q 1.000) -> CAA (Q) 1.000
	 163 AAG (K 0.909) -> AAC (N) 0.957
	 164 CTG (L 1.000) -> CTT (L) 1.000
	 167 GAT (D 0.835) -> GAG (E) 0.967
	 168 GAC (D 0.978) -> GAT (D) 0.999
	 170 AAG (K 0.999) -> AAA (K) 1.000
	 171 ACG (T 0.992) -> ACC (T) 1.000
	 173 GAG (E 0.999) -> GAA (E) 1.000
	 175 GGC (G 0.972) -> GTG (V) 0.972
	 177 ACG (T 0.990) -> ACT (T) 1.000
	 178 GAC (D 0.999) -> GAT (D) 1.000
	 179 GGT (G 1.000) -> GGA (G) 1.000
	 180 GAA (E 0.999) -> GAG (E) 1.000
	 181 GGC (G 1.000) -> GGG (G) 1.000
	 183 CCG (P 0.898) -> CCT (P) 0.893
	 184 GAG (E 0.995) -> GAA (E) 0.955
	 185 GAG (E 0.885) -> GGA (G) 0.991
	 186 GGG (G 0.915) -> GAA (E) 0.975
	 187 ACC (T 0.906) -> CTG (L) 0.974
	 188 AAG (K 0.999) -> AAA (K) 1.000
	 189 GCG (A 0.571) -> GCA (A) 0.996
	 197 CTC (L 0.699) -> CTA (L) 0.935


Branch 8:   17..10 (B_bufo)  (n=27.5 s=11.5)

	   3 GTC (V 0.883) -> ATC (I)
	   8 ACC (T 0.689) -> GTT (V)
	  16 GAC (D 0.645) -> AAC (N)
	  17 GTA (V 0.728) -> ATA (I)
	  24 AAC (N 0.781) -> CAG (Q)
	  25 TCC (S 1.000) -> TCG (S)
	  31 AAC (N 0.825) -> ATC (I)
	  41 CAG (Q 0.733) -> CGG (R)
	  46 TGC (C 1.000) -> TGT (C)
	  50 ATG (M 0.948) -> ACG (T)
	  55 AAC (N 0.772) -> GAC (D)
	  57 ACC (T 0.447) -> --- (-)
	  58 TAC (Y 0.312) -> --- (-)
	  64 AAA (K 0.534) -> CGA (R)
	  72 GTA (V 0.933) -> ATA (I)
	  73 GAG (E 0.999) -> GAA (E)
	  86 ACG (T 0.990) -> ACA (T)
	  89 GAC (D 0.993) -> GAT (D)
	  97 GAC (D 0.650) -> GAG (E)
	  99 CAC (H 0.590) -> CAT (H)
	 100 TGC (C 1.000) -> TGT (C)
	 110 AGG (R 0.949) -> AAG (K)
	 116 CAC (H 0.808) -> CGC (R)
	 117 TTG (L 1.000) -> TTA (L)
	 136 GGT (G 1.000) -> GGA (G)
	 142 TTC (F 1.000) -> TTT (F)
	 149 TTC (F 0.768) -> TGC (C)
	 153 GTG (V 0.952) -> CTG (L)
	 161 AAG (K 0.511) -> ATG (M)
	 191 AGC (S 0.447) -> --- (-)
	 192 CTC (L 0.574) -> --- (-)


Branch 9:   17..5  (X_tropical)  (n=41.5 s=83.5)

	   4 ACC (T 0.999) -> ACA (T)
	   5 GTG (V 0.996) -> GTC (V)
	   7 GCT (A 0.999) -> GCC (A)
	   8 ACC (T 0.689) -> ACA (T)
	   9 CTT (L 0.753) -> GTG (V)
	  10 CAT (H 0.505) -> TAT (Y)
	  12 CTT (L 1.000) -> CTA (L)
	  14 GGC (G 1.000) -> GGT (G)
	  15 TCC (S 0.891) -> ACA (T)
	  16 GAC (D 0.645) -> GAT (D)
	  17 GTA (V 0.728) -> GCA (A)
	  18 CGA (R 1.000) -> CGG (R)
	  22 AAC (N 0.763) -> AAA (K)
	  26 TGC (C 1.000) -> TGT (C)
	  28 AAG (K 1.000) -> AAA (K)
	  33 CAG (Q 0.977) -> CTC (L)
	  36 ATG (M 0.916) -> GTG (V)
	  39 ACG (T 1.000) -> ACA (T)
	  40 TAT (Y 1.000) -> TAC (Y)
	  41 CAG (Q 0.733) -> AAG (K)
	  42 GGC (G 0.971) -> AGC (S)
	  43 TGC (C 1.000) -> TGT (C)
	  47 ACC (T 0.980) -> AGT (S)
	  48 GAA (E 1.000) -> GAG (E)
	  51 TTT (F 1.000) -> TTC (F)
	  52 ATC (I 0.981) -> ATT (I)
	  54 TAC (Y 0.999) -> TAT (Y)
	  57 ACC (T 0.447) -> --- (-)
	  58 TAC (Y 0.312) -> --- (-)
	  60 ATC (I 0.973) -> CTC (L)
	  61 ATC (I 0.932) -> TCT (S)
	  62 AAC (N 0.839) -> TAT (Y)
	  63 CAG (Q 0.788) -> CAC (H)
	  64 AAA (K 0.534) -> AAC (N)
	  71 CGC (R 1.000) -> CGA (R)
	  72 GTA (V 0.933) -> GTG (V)
	  76 GGA (G 1.000) -> GGG (G)
	  77 AAC (N 0.999) -> AAT (N)
	  79 AGC (S 0.972) -> ACT (T)
	  82 GAT (D 0.999) -> GAC (D)
	  83 TTG (L 0.999) -> TTA (L)
	  84 GCC (A 0.445) -> ACT (T)
	  86 ACG (T 0.990) -> ATG (M)
	  90 GTT (V 1.000) -> GTC (V)
	  92 CTG (L 1.000) -> CTA (L)
	  93 GAA (E 0.977) -> CAA (Q)
	  94 GAT (D 0.999) -> GAC (D)
	  95 GAA (E 0.954) -> ATA (I)
	  97 GAC (D 0.650) -> GAT (D)
	  98 TAC (Y 1.000) -> TAT (Y)
	  99 CAC (H 0.590) -> TAC (Y)
	 102 GTG (V 1.000) -> GTT (V)
	 104 AAC (N 0.999) -> AAT (N)
	 105 CCT (P 1.000) -> CCA (P)
	 108 CGT (R 1.000) -> CGA (R)
	 109 CAC (H 0.934) -> GAT (D)
	 113 GGG (G 1.000) -> GGA (G)
	 115 ATT (I 1.000) -> ATC (I)
	 116 CAC (H 0.808) -> CAT (H)
	 117 TTG (L 1.000) -> CTG (L)
	 118 GAG (E 0.985) -> GAA (E)
	 120 CTT (L 0.989) -> CGA (R)
	 122 GAA (E 1.000) -> GAG (E)
	 123 GTT (V 0.999) -> GTC (V)
	 125 CCA (P 1.000) -> CCT (P)
	 127 AGG (R 1.000) -> AGA (R)
	 128 GAC (D 0.999) -> GAT (D)
	 129 TCC (S 1.000) -> TCT (S)
	 131 GTT (V 1.000) -> GTG (V)
	 134 TTG (L 0.989) -> TTA (L)
	 135 GTC (V 0.999) -> GTT (V)
	 137 GCA (A 1.000) -> GCG (A)
	 138 TCG (S 1.000) -> TCT (S)
	 139 GTC (V 1.000) -> GTG (V)
	 140 GGC (G 1.000) -> GGA (G)
	 141 GGT (G 1.000) -> GGA (G)
	 144 GCT (A 1.000) -> GCC (A)
	 145 GTG (V 0.963) -> ATT (I)
	 146 GTC (V 1.000) -> GTG (V)
	 147 ATT (I 1.000) -> ATA (I)
	 149 TTC (F 0.768) -> ATC (I)
	 150 CTT (L 1.000) -> CTA (L)
	 151 GTC (V 0.996) -> GTG (V)
	 152 ATC (I 0.975) -> ATT (I)
	 153 GTG (V 0.952) -> GTA (V)
	 157 CGA (R 1.000) -> AGA (R)
	 158 AGA (R 1.000) -> CGA (R)
	 161 AAG (K 0.511) -> CAG (Q)
	 163 AAC (N 0.957) -> AAT (N)
	 165 AAC (N 0.997) -> AAT (N)
	 166 TCA (S 1.000) -> TCT (S)
	 171 ACC (T 1.000) -> ACA (T)
	 172 GAG (E 1.000) -> GAA (E)
	 173 GAA (E 1.000) -> GAG (E)
	 179 GGA (G 1.000) -> GGG (G)
	 180 GAG (E 1.000) -> GAA (E)
	 181 GGG (G 1.000) -> GGC (G)
	 183 CCT (P 0.893) -> ACA (T)
	 184 GAA (E 0.955) -> GGC (G)
	 187 CTG (L 0.974) -> CTT (L)
	 190 ACC (T 0.578) -> GCC (A)
	 191 AGC (S 0.447) -> --- (-)
	 192 CTC (L 0.574) -> --- (-)
	 196 GTC (V 0.991) -> GTT (V)
	 197 CTA (L 0.935) -> CCT (P)


Branch 10:   16..18 (n=17.5 s=14.5)

	  18 CGG (R 1.000) -> CGC (R) 1.000
	  29 ATG (M 0.667) -> GTG (V) 0.978
	  36 ATG (M 0.833) -> CTG (L) 0.993
	  44 AAG (K 0.394) -> AAC (K) 0.451
	  52 ATC (I 0.435) -> CTC (L) 0.995
	  54 TAC (Y 0.909) -> TTC (F) 0.995
	  55 AAG (K 0.596) -> AGG (R) 0.910
	  56 AAG (K 0.816) -> ATG (M) 0.992
	  61 ATC (I 0.960) -> ATT (I) 0.919
	  67 CGT (R 1.000) -> CGC (R) 1.000
	  83 TTG (L 0.913) -> GTG (V) 0.985
	  87 ATC (I 0.699) -> CTC (L) 0.995
	  88 CAC (H 0.595) -> AAC (N) 0.548
	  89 GAC (D 0.818) -> AAC (N) 0.981
	  96 GGA (G 1.000) -> GGC (G) 1.000
	 101 TAT (Y 1.000) -> TAC (Y) 1.000
	 105 CCT (P 1.000) -> CCC (P) 1.000
	 108 CGT (R 1.000) -> CGC (R) 1.000
	 118 GAG (E 0.495) -> CAG (Q) 0.605
	 123 GTG (V 0.931) -> GAG (E) 0.758
	 124 CCT (P 1.000) -> CCC (P) 1.000
	 127 AGG (R 1.000) -> CGG (R) 1.000
	 133 GTC (V 1.000) -> GTG (V) 1.000
	 134 ATC (I 0.418) -> ATT (I) 0.992
	 149 TTC (F 0.713) -> GTG (V) 0.931
	 151 GTG (V 0.876) -> ATG (M) 0.697
	 152 GTC (V 0.873) -> GTG (V) 0.997
	 158 AGA (R 1.000) -> AGG (R) 1.000
	 161 AAG (K 0.498) -> CAG (Q) 0.600
	 166 TCA (S 0.983) -> ACA (T) 0.994
	 186 GGG (G 0.915) -> GGC (G) 0.999


Branch 11:   18..19 (n=15.0 s=24.0)

	   4 ACG (T 0.889) -> ACA (T) 1.000
	   5 GTC (V 0.509) -> GCG (V) 0.528
	  11 GCC (A 0.983) -> GTC (V) 0.985
	  17 GTC (V 0.762) -> GCC (A) 0.813
	  19 CTC (L 1.000) -> CTG (L) 1.000
	  28 AAG (K 0.982) -> ACA (T) 0.998
	  30 GAC (D 0.934) -> AAC (N) 0.985
	  31 AAC (N 0.950) -> CAC (H) 0.994
	  32 AAG (K 1.000) -> AAA (K) 1.000
	  55 AGG (R 0.910) -> CGA (R) 1.000
	  67 CGC (R 1.000) -> CGG (R) 1.000
	  69 GGG (G 0.801) -> GGA (G) 0.771
	  75 ACA (T 0.991) -> TCA (S) 0.999
	  81 AAC (N 0.977) -> TAC (Y) 0.996
	  82 GAC (D 1.000) -> GAT (D) 1.000
	  84 TCC (S 1.000) -> TCG (S) 1.000
	  85 GTC (V 0.857) -> GTG (V) 1.000
	  87 CTC (L 0.995) -> CTG (L) 1.000
	  88 AAC (N 0.548) -> AAA (K) 0.854
	  94 GAC (D 1.000) -> GAT (D) 1.000
	  97 ATC (I 0.928) -> ATT (I) 1.000
	 102 GTC (V 0.975) -> ATC (I) 0.992
	 106 CCA (P 1.000) -> CCT (P) 1.000
	 110 CGG (R 0.999) -> CGT (R) 1.000
	 121 ACG (T 0.990) -> ATG (M) 0.915
	 139 GTG (V 1.000) -> GTC (V) 1.000
	 148 CTG (L 1.000) -> TTG (L) 1.000
	 157 CGG (R 1.000) -> AGG (R) 1.000
	 158 AGG (R 1.000) -> AGA (R) 1.000
	 161 CAG (Q 0.600) -> GAG (E) 0.991
	 165 AAC (N 0.900) -> AGC (S) 0.995
	 169 CAG (Q 0.992) -> CTG (L) 0.993
	 171 ACG (T 1.000) -> ACC (T) 1.000
	 174 GAA (E 1.000) -> GAG (E) 1.000
	 184 GAG (E 0.997) -> GAA (E) 0.944
	 185 GAG (E 0.920) -> GAT (D) 0.993


Branch 12:   19..11 (M_musculus)  (n=32.0 s=47.0)

	   2 GAG (E 1.000) -> GAA (E)
	   6 CCT (P 1.000) -> CCC (P)
	   7 GCC (A 0.920) -> ACC (T)
	   8 ACC (T 1.000) -> ACT (T)
	   9 CTC (L 0.998) -> CTT (L)
	  10 AAC (N 0.979) -> AGT (S)
	  14 GGC (G 1.000) -> GGG (G)
	  16 GAC (D 0.997) -> GAT (D)
	  17 GCC (A 0.813) -> ACC (T)
	  21 TGC (C 1.000) -> TGT (C)
	  28 ACA (T 0.998) -> ACC (T)
	  32 AAA (K 1.000) -> AAG (K)
	  35 TCC (S 1.000) -> TCT (S)
	  36 CTG (L 1.000) -> CTT (L)
	  43 TGC (C 1.000) -> TGT (C)
	  45 AAC (N 1.000) -> AAT (N)
	  47 ACT (T 0.970) -> ACA (T)
	  57 ACC (T 0.443) -> --- (-)
	  58 TAC (Y 0.309) -> --- (-)
	  79 AGC (S 1.000) -> AGT (S)
	  82 GAT (D 1.000) -> GAC (D)
	  84 TCG (S 1.000) -> TCA (S)
	  86 ACG (T 0.986) -> ACT (T)
	  87 CTG (L 1.000) -> CTA (L)
	  88 AAA (K 0.854) -> AAG (K)
	  92 CTG (L 0.978) -> CTA (L)
	  93 GAG (E 1.000) -> GAA (E)
	  94 GAT (D 1.000) -> GAC (D)
	  95 GAG (E 1.000) -> GAA (E)
	 102 ATC (I 0.992) -> ATT (I)
	 103 ATG (M 0.956) -> ACC (T)
	 105 CCC (P 1.000) -> CCT (P)
	 106 CCT (P 1.000) -> CCA (P)
	 110 CGT (R 1.000) -> CGC (R)
	 115 ATC (I 1.000) -> ATT (I)
	 116 CAC (H 0.980) -> TAC (Y)
	 120 CTC (L 1.000) -> CTT (L)
	 121 ATG (M 0.915) -> CTA (L)
	 123 GAG (E 0.755) -> GTA (V)
	 132 GCC (A 1.000) -> GCG (A)
	 133 GTG (V 1.000) -> GTC (V)
	 134 ATT (I 1.000) -> ATC (I)
	 138 TCC (S 1.000) -> TCA (S)
	 139 GTC (V 1.000) -> GTG (V)
	 141 GGC (G 1.000) -> GGT (G)
	 154 AAG (K 1.000) -> AAA (K)
	 158 AGA (R 1.000) -> AGG (R)
	 166 ACA (T 1.000) -> ACG (T)
	 171 ACC (T 1.000) -> ACT (T)
	 172 GAG (E 1.000) -> GAA (E)
	 174 GAG (E 1.000) -> GAA (E)
	 177 ACG (T 0.986) -> ATG (M)
	 178 GAC (D 1.000) -> GAT (D)
	 180 GAA (E 1.000) -> GAG (E)
	 183 CCG (P 0.995) -> GCG (A)
	 189 GCG (A 0.492) -> --- (-)
	 190 ACC (T 0.239) -> --- (-)
	 191 AGC (S 0.442) -> --- (-)
	 192 CTC (L 0.569) -> --- (-)
	 193 ATC (I 0.519) -> --- (-)
	 194 CCT (P 0.890) -> --- (-)
	 195 GAG (E 0.759) -> --- (-)
	 196 GTC (V 0.588) -> --- (-)
	 197 CTC (L 0.620) -> --- (-)


Branch 13:   19..1  (H_sapiens)  (n=31.0 s= 7.0)

	   5 GCG (V 0.528) -> GTA (V)
	  15 TCC (S 1.000) -> TCT (S)
	  47 ACT (T 0.970) -> TCT (S)
	  55 CGA (R 1.000) -> CGC (R)
	  57 ACC (T 0.443) -> --- (-)
	  58 TAC (Y 0.309) -> --- (-)
	  69 GGA (G 0.771) -> CAA (Q)
	  86 ACG (T 0.986) -> ATG (M)
	  88 AAA (K 0.854) -> AGA (R)
	  92 CTG (L 0.978) -> CCG (P)
	  96 GGC (G 1.000) -> GGG (G)
	 112 CAC (H 1.000) -> CAT (H)
	 116 CAC (H 0.980) -> CAT (H)
	 125 CCA (P 1.000) -> CCT (P)
	 184 GAA (E 0.944) -> GAT (D)
	 187 ACC (T 0.958) -> GCC (A)
	 189 GCG (A 0.492) -> --- (-)
	 190 ACC (T 0.239) -> --- (-)
	 191 AGC (S 0.442) -> --- (-)
	 192 CTC (L 0.569) -> --- (-)
	 193 ATC (I 0.519) -> --- (-)
	 194 CCT (P 0.890) -> --- (-)
	 195 GAG (E 0.759) -> --- (-)
	 196 GTC (V 0.588) -> --- (-)
	 197 CTC (L 0.620) -> --- (-)


Branch 14:   18..20 (n=14.0 s=17.0)

	   3 GTC (V 1.000) -> GTG (V) 1.000
	   4 ACG (T 0.889) -> ATG (M) 0.949
	   5 GTC (V 0.509) -> GCC (A) 0.984
	   6 CCT (P 1.000) -> CCC (P) 1.000
	   7 GCC (A 0.898) -> CCC (P) 0.950
	   9 CTC (L 0.590) -> ATC (I) 0.732
	  13 AAT (N 1.000) -> AAC (N) 1.000
	  16 GAC (D 0.677) -> TCC (S) 0.986
	  36 CTG (L 0.993) -> CTC (L) 1.000
	  39 ACT (T 1.000) -> ACC (T) 1.000
	  42 GAG (E 0.658) -> GCG (A) 0.781
	  52 CTC (L 0.995) -> CTG (L) 1.000
	  61 ATT (I 0.919) -> ATG (M) 0.897
	  63 CTG (L 0.919) -> ATG (M) 0.936
	  75 ACA (T 0.991) -> ACT (T) 1.000
	  85 GTC (V 0.857) -> TTC (F) 0.990
	  86 ACG (T 1.000) -> ACC (T) 1.000
	  97 ATC (I 0.928) -> ACC (T) 0.507
	 106 CCA (P 1.000) -> CCT (P) 1.000
	 108 CGC (R 1.000) -> CGG (R) 1.000
	 116 CAC (H 0.815) -> CGC (R) 0.319
	 118 CAG (Q 0.605) -> AAG (K) 0.508
	 121 ACG (T 0.990) -> ACT (T) 1.000
	 127 CGG (R 1.000) -> CGC (R) 1.000
	 144 GCT (A 1.000) -> GCC (A) 1.000
	 158 AGG (R 1.000) -> CGG (R) 1.000
	 160 AAA (K 1.000) -> AAG (K) 1.000
	 163 AAG (K 0.944) -> AGG (R) 0.980
	 166 ACA (T 0.994) -> ACG (T) 1.000
	 179 GGT (G 1.000) -> GGC (G) 1.000


Branch 15:   20..21 (n=24.0 s=21.0)

	   6 CCC (P 1.000) -> CCG (P) 1.000
	  10 AAC (N 0.918) -> TAC (Y) 0.990
	  17 GTC (V 0.811) -> ATC (I) 0.978
	  20 CCC (P 0.465) -> ACC (T) 0.987
	  28 AAG (K 0.980) -> CAG (Q) 0.985
	  30 GAC (D 0.517) -> GAG (D) 0.507
	  31 AAC (N 0.968) -> AAG (K) 0.961
	  42 GCG (A 0.781) -> GCC (A) 0.773
	  43 TGC (C 1.000) -> TGT (C) 1.000
	  44 AAC (K 0.466) -> GAG (E) 0.247
	  47 ACT (T 0.974) -> ACC (T) 1.000
	  48 GAG (E 1.000) -> GAA (E) 1.000
	  55 AGG (R 0.914) -> AAG (K) 0.955
	  56 ATG (M 0.987) -> CTG (L) 0.977
	  60 ATC (I 0.958) -> GTG (V) 0.991
	  62 AAC (N 0.862) -> CCC (P) 0.983
	  64 AAG (K 0.348) -> GAG (E) 0.986
	  66 GAG (E 0.947) -> AAC (N) 0.651
	  72 GTG (V 1.000) -> GTC (V) 0.987
	  88 AAC (N 0.566) -> CAC (H) 0.933
	  97 ACC (T 0.507) -> ATC (T) 0.512
	 102 GTC (V 0.999) -> GTG (V) 1.000
	 110 CGG (R 0.995) -> AAG (K) 0.941
	 117 CTG (L 1.000) -> CTC (L) 1.000
	 118 AAG (K 0.508) -> CAA (Q) 0.478
	 121 ACT (T 1.000) -> ACC (T) 1.000
	 132 GCC (A 1.000) -> GCG (A) 1.000
	 136 GGT (G 1.000) -> GGG (G) 1.000
	 138 TCC (S 0.994) -> ACC (T) 0.994
	 149 GTG (V 0.908) -> GCG (A) 0.978
	 151 ATG (M 0.693) -> GTG (V) 0.982
	 152 GTG (V 0.998) -> GTC (V) 0.962
	 156 GTG (V 1.000) -> GTC (V) 1.000
	 159 AAA (K 1.000) -> AAG (K) 1.000
	 164 CTG (L 1.000) -> CTC (L) 1.000
	 174 GAA (E 1.000) -> GAG (E) 1.000
	 177 ACG (T 1.000) -> ACC (T) 1.000
	 179 GGC (G 1.000) -> GGA (G) 1.000
	 181 GGC (G 1.000) -> GGG (G) 1.000


Branch 16:   21..22 (n=16.5 s=45.5)

	   3 GTG (V 0.983) -> ATG (M) 0.466
	   6 CCG (P 1.000) -> CCA (P) 0.991
	   7 CCC (P 0.953) -> ACC (T) 0.999
	   9 ATC (I 0.733) -> CTC (L) 0.604
	  10 TAC (Y 0.990) -> TAT (Y) 1.000
	  11 GCC (A 1.000) -> GCG (A) 1.000
	  12 CTC (L 1.000) -> CTG (L) 1.000
	  15 TCC (S 1.000) -> TCT (S) 1.000
	  22 ACC (T 1.000) -> ACT (T) 1.000
	  24 AAC (N 0.999) -> AAT (N) 0.973
	  29 GTG (V 1.000) -> GTA (V) 1.000
	  30 GAG (D 0.507) -> GAC (D) 0.999
	  31 AAG (K 0.961) -> AAA (K) 1.000
	  36 CTC (L 1.000) -> CTG (L) 0.992
	  41 CAG (Q 1.000) -> CAA (Q) 1.000
	  42 GCC (A 0.773) -> ACC (T) 0.998
	  44 GAG (E 0.247) -> CAG (Q) 0.999
	  52 CTG (L 1.000) -> TTG (L) 1.000
	  54 TTC (F 1.000) -> TTT (F) 1.000
	  59 AAG (K 1.000) -> AAA (K) 1.000
	  61 ATG (M 0.900) -> GTT (V) 1.000
	  63 ATG (M 0.967) -> GTG (V) 0.997
	  67 CGC (R 1.000) -> CGT (R) 1.000
	  69 GGG (G 0.903) -> GAG (E) 0.998
	  72 GTC (V 0.987) -> GTG (V) 1.000
	  74 TTC (F 1.000) -> TTT (F) 1.000
	  75 ACT (T 1.000) -> ACA (T) 1.000
	  94 GAC (D 1.000) -> GAT (D) 1.000
	  95 GAG (E 0.986) -> GCA (A) 1.000
	  96 GGC (G 1.000) -> GGG (G) 1.000
	  97 ATC (T 0.512) -> CTG (L) 0.999
	 105 CCC (P 1.000) -> CCG (P) 1.000
	 114 AAG (K 0.983) -> CAG (Q) 0.999
	 116 CGC (R 0.327) -> AGC (S) 0.999
	 119 GTC (V 1.000) -> GTT (V) 1.000
	 123 GAG (E 1.000) -> GAA (E) 1.000
	 127 CGC (R 1.000) -> CGG (R) 1.000
	 130 ACG (T 1.000) -> ACA (T) 1.000
	 132 GCG (A 1.000) -> GCT (A) 1.000
	 138 ACC (T 0.994) -> ACT (T) 1.000
	 144 GCC (A 1.000) -> GCT (A) 1.000
	 146 GTC (V 1.000) -> GTG (V) 1.000
	 149 GCG (A 0.978) -> GCC (A) 1.000
	 150 CTG (L 1.000) -> TTG (L) 1.000
	 151 GTG (V 0.982) -> GTC (V) 1.000
	 152 GTC (V 0.962) -> ATT (I) 0.999
	 153 GTC (V 1.000) -> GTG (V) 1.000
	 158 CGG (R 1.000) -> CGC (R) 1.000
	 171 ACG (T 1.000) -> ACC (T) 1.000
	 172 GAG (E 1.000) -> GAA (E) 1.000
	 173 GAG (E 1.000) -> GAA (E) 1.000
	 178 GAC (D 1.000) -> GAT (D) 1.000
	 179 GGA (G 1.000) -> GGG (G) 1.000
	 185 GAG (E 1.000) -> GAA (E) 1.000
	 187 ACC (T 0.949) -> ATG (M) 0.997
	 189 GCG (A 0.474) -> GCC (A) 0.439
	 194 CCT (P 0.862) -> CCC (P) 0.810


Branch 17:   22..8  (P_textilis)  (n=27.0 s= 6.0)

	   3 ATG (M 0.466) -> CTG (L)
	  20 ACC (T 0.972) -> AGC (S)
	  24 AAT (N 0.973) -> CAT (H)
	  33 CAG (Q 1.000) -> CAA (Q)
	  43 TGT (C 1.000) -> TGC (C)
	  57 ACC (T 0.397) -> --- (-)
	  58 TAC (Y 0.279) -> --- (-)
	  83 GTG (V 0.936) -> ATG (M)
	 108 CGG (R 1.000) -> CGA (R)
	 109 CAC (H 0.947) -> CAA (Q)
	 121 ACC (T 1.000) -> ACA (T)
	 176 AAG (K 1.000) -> AAA (K)
	 180 GAA (E 1.000) -> GAG (E)
	 189 GCC (A 0.439) -> --- (-)
	 190 ACC (T 0.220) -> --- (-)
	 191 AGC (S 0.386) -> --- (-)
	 192 CTC (L 0.521) -> --- (-)
	 193 ATC (I 0.453) -> --- (-)
	 194 CCC (P 0.810) -> --- (-)
	 195 GAG (E 0.638) -> --- (-)
	 196 GTC (V 0.521) -> --- (-)
	 197 CTC (L 0.567) -> --- (-)


Branch 18:   22..23 (n=10.0 s=15.0)

	   4 ATG (M 0.971) -> ACG (T) 1.000
	   6 CCA (P 0.991) -> GTA (V) 1.000
	   8 ACC (T 0.992) -> CCC (P) 1.000
	   9 CTC (L 0.604) -> GTC (V) 1.000
	  22 ACT (T 1.000) -> ACA (T) 1.000
	  25 TCC (S 1.000) -> TCA (S) 1.000
	  36 CTG (L 0.992) -> ATG (M) 1.000
	  62 CCC (P 1.000) -> CCT (P) 1.000
	  66 AAC (N 0.686) -> AAG (K) 1.000
	  70 GAC (D 1.000) -> GAT (D) 1.000
	  71 CGC (R 1.000) -> CGT (R) 1.000
	  75 ACA (T 1.000) -> ACG (T) 1.000
	  79 AGC (S 0.993) -> ACC (T) 1.000
	  82 GAC (D 1.000) -> GAT (D) 1.000
	 113 GGC (G 0.986) -> TTC (F) 1.000
	 118 CAA (Q 1.000) -> CAG (Q) 1.000
	 123 GAA (E 1.000) -> GAG (E) 1.000
	 130 ACA (T 1.000) -> ACT (T) 1.000
	 132 GCT (A 1.000) -> GCC (A) 1.000
	 136 GGG (G 1.000) -> GGT (G) 1.000
	 140 GGG (G 1.000) -> GGA (G) 1.000
	 153 GTG (V 1.000) -> GTC (V) 1.000
	 177 ACC (T 1.000) -> ACA (T) 1.000


Branch 19:   23..4  (T_elegans)  (n=22.0 s= 0.0)

	  57 ACC (T 0.389) -> --- (-)
	  58 TAC (Y 0.273) -> --- (-)
	 189 GCC (A 0.429) -> --- (-)
	 190 ACC (T 0.216) -> --- (-)
	 191 AGC (S 0.375) -> --- (-)
	 192 CTC (L 0.512) -> --- (-)
	 193 ATC (I 0.440) -> --- (-)
	 194 CCC (P 0.794) -> --- (-)
	 195 GAG (E 0.616) -> --- (-)
	 196 GTC (V 0.509) -> --- (-)
	 197 CTC (L 0.556) -> --- (-)


Branch 20:   23..3  (T_sirtalis)  (n=22.0 s= 2.0)

	  57 ACC (T 0.389) -> --- (-)
	  58 TAC (Y 0.273) -> --- (-)
	  67 CGT (R 1.000) -> CGC (R)
	  94 GAT (D 1.000) -> GAC (D)
	 189 GCC (A 0.429) -> --- (-)
	 190 ACC (T 0.216) -> --- (-)
	 191 AGC (S 0.375) -> --- (-)
	 192 CTC (L 0.512) -> --- (-)
	 193 ATC (I 0.440) -> --- (-)
	 194 CCC (P 0.794) -> --- (-)
	 195 GAG (E 0.616) -> --- (-)
	 196 GTC (V 0.509) -> --- (-)
	 197 CTC (L 0.556) -> --- (-)


Branch 21:   21..12 (A_carol)  (n=37.0 s=15.0)

	  42 GCC (A 0.773) -> GGT (G)
	  44 GAG (E 0.247) -> GAC (D)
	  47 ACC (T 1.000) -> ACA (T)
	  50 ATG (M 0.702) -> CTG (L)
	  57 ACC (T 0.427) -> --- (-)
	  58 TAC (Y 0.299) -> --- (-)
	  64 GAG (E 0.986) -> GAA (E)
	  65 CTG (L 0.965) -> GAG (E)
	  72 GTC (V 0.987) -> ATC (I)
	  83 GTG (V 0.999) -> GTC (V)
	  86 ACC (T 1.000) -> ACG (T)
	  88 CAC (H 0.933) -> CGC (R)
	  97 ATC (T 0.512) -> ACC (T)
	  99 AAC (N 0.969) -> CAC (H)
	 106 CCT (P 1.000) -> CCC (P)
	 116 CGC (R 0.327) -> CAG (Q)
	 118 CAA (Q 0.478) -> AGA (R)
	 120 CTC (L 0.984) -> ATC (I)
	 125 CCA (P 1.000) -> CCG (P)
	 138 ACC (T 0.994) -> ACG (T)
	 152 GTC (V 0.962) -> GCC (A)
	 155 TGT (C 1.000) -> TGC (C)
	 163 AGG (R 1.000) -> CGG (R)
	 166 ACG (T 1.000) -> ACC (T)
	 167 GAT (D 1.000) -> GAC (D)
	 183 CCG (P 1.000) -> CCC (P)
	 186 GGC (G 1.000) -> GGG (G)
	 187 ACC (T 0.949) -> GCC (A)
	 189 GCG (A 0.474) -> --- (-)
	 190 ACC (T 0.232) -> --- (-)
	 191 AGC (S 0.422) -> --- (-)
	 192 CTC (L 0.552) -> --- (-)
	 193 ATC (I 0.495) -> --- (-)
	 194 CCT (P 0.862) -> --- (-)
	 195 GAG (E 0.715) -> --- (-)
	 196 GTC (V 0.564) -> --- (-)
	 197 CTC (L 0.601) -> --- (-)


Branch 22:   20..2  (G_gallus)  (n=44.5 s=24.5)

	   3 GTG (V 1.000) -> GTA (V)
	   7 CCC (P 0.950) -> CCT (P)
	   8 ACC (T 0.922) -> ATC (I)
	  12 CTC (L 1.000) -> CTG (L)
	  15 TCC (S 0.979) -> ACC (T)
	  16 TCC (S 0.986) -> TCT (S)
	  17 GTC (V 0.811) -> GTA (V)
	  18 CGC (R 0.999) -> AAG (K)
	  20 CCC (P 0.465) -> TCC (S)
	  30 GAC (D 0.517) -> GAG (E)
	  39 ACC (T 1.000) -> ACA (T)
	  44 AAC (K 0.466) -> ACA (T)
	  47 ACT (T 0.974) -> TCT (S)
	  50 ATG (M 0.708) -> CTG (L)
	  55 AGG (R 0.914) -> CGG (R)
	  57 ACC (T 0.451) -> --- (-)
	  58 TAC (Y 0.315) -> --- (-)
	  63 ATG (M 0.936) -> AAG (K)
	  64 AAG (K 0.348) -> CAG (Q)
	  66 GAG (E 0.947) -> GAA (E)
	  68 TTT (F 1.000) -> TTC (F)
	  70 GAC (D 0.931) -> AAC (N)
	  71 CGC (R 1.000) -> CGG (R)
	  79 AGC (S 0.993) -> ACC (T)
	  95 GAG (E 0.989) -> CAG (Q)
	 103 ATG (M 0.742) -> CTC (L)
	 106 CCT (P 1.000) -> CCG (P)
	 109 CAC (H 0.974) -> CAG (Q)
	 113 GGC (G 0.994) -> GCC (A)
	 114 AAG (K 0.963) -> AGC (S)
	 116 CGC (R 0.319) -> AGC (S)
	 119 GTC (V 1.000) -> GTG (V)
	 123 GAG (E 0.996) -> GAA (E)
	 126 GAG (E 0.979) -> AAG (K)
	 128 GAC (D 1.000) -> GAT (D)
	 129 TCC (S 1.000) -> TCG (S)
	 133 GTG (V 1.000) -> GTC (V)
	 134 ATT (I 1.000) -> ATC (I)
	 140 GGG (G 1.000) -> GGC (G)
	 153 GTC (V 1.000) -> GTG (V)
	 155 TGT (C 1.000) -> TGC (C)
	 157 CGG (R 1.000) -> CGC (R)
	 168 GAC (D 1.000) -> GAT (D)
	 175 GGC (G 1.000) -> GGA (G)
	 189 GCG (A 0.502) -> --- (-)
	 190 ACC (T 0.242) -> --- (-)
	 191 AGC (S 0.452) -> --- (-)
	 192 CTC (L 0.578) -> --- (-)
	 193 ATC (I 0.532) -> --- (-)
	 194 CCT (P 0.904) -> --- (-)
	 195 GAG (E 0.783) -> --- (-)
	 196 GTC (V 0.601) -> --- (-)
	 197 CTC (L 0.630) -> --- (-)


List of extant and reconstructed sequences

    23    591

H_sapiens         ATG GAG GTC ACA GTA CCT GCC ACC CTC AAC GTC CTC AAT GGC TCT GAC GCC CGC CTG CCC TGC ACC TTC AAC TCC TGC TAC ACA GTG AAC CAC AAA CAG TTC TCC CTG AAC TGG ACT TAC CAG GAG TGC AAC AAC TGC TCT GAG GAG ATG TTC CTC CAG TTC CGC ATG --- --- AAG ATC ATT AAC CTG AAG CTG GAG CGG TTT CAA GAC CGC GTG GAG TTC TCA GGG AAC CCC AGC AAG TAC GAT GTG TCG GTG ATG CTG AGA AAC GTG CAG CCG GAG GAT GAG GGG ATT TAC AAC TGC TAC ATC ATG AAC CCC CCT GAC CGC CAC CGT GGC CAT GGC AAG ATC CAT CTG CAG GTC CTC ATG GAA GAG CCC CCT GAG CGG GAC TCC ACG GTG GCC GTG ATT GTG GGT GCC TCC GTC GGG GGC TTC CTG GCT GTG GTC ATC TTG GTG CTG ATG GTG GTC AAG TGT GTG AGG AGA AAA AAA GAG CAG AAG CTG AGC ACA GAT GAC CTG AAG ACC GAG GAG GAG GGC AAG ACG GAC GGT GAA GGC AAC CCG GAT GAT GGC GCC AAG --- --- --- --- --- --- --- --- --- 
G_gallus          ATG GAG GTA ATG GCC CCC CCT ATC ATC AAC GCC CTG AAC GGC ACC TCT GTA AAG CTC TCC TGC ACC TTC AAC TCC TGC TAC AAG GTG GAG AAC AAG CAG TTC TCC CTC AAC TGG ACA TAC CAG GCG TGC ACA AAC TGC TCT GAG GAG CTG TTC CTG CAG TTC CGG ATG --- --- AAG ATC ATG AAC AAG CAG CTG GAA CGC TTC GGG AAC CGG GTG GAG TTC ACT GGG AAC CCC ACC AAG AAC GAC GTG TCC TTC ACC CTC AAC AAC GTG CAG CTG GAG GAC CAG GGC ACC TAC AAC TGC TAC GTC CTC AAC CCC CCG GAC CGG CAG CGG GGC CAC GCC AGC ATC AGC CTG AAG GTG CTC ACT GAA GAA CCC CCA AAG CGC GAT TCG ACG GTG GCC GTC ATC GTG GGT GCC TCC GTG GGC GGC TTC CTG GCC GTG GTC ATC CTG GTG CTG ATG GTG GTG AAG TGC GTG CGC CGG AAA AAG CAG CAG AGG CTG AAC ACG GAT GAT CAG AAG ACG GAG GAG GAA GGA AAG ACG GAC GGC GAA GGC AAC CCG GAG GAG GGC ACC AAG --- --- --- --- --- --- --- --- --- 
T_sirtalis        ATG GAG ATG ACG GCC GTA ACC CCC GTC TAT GCG CTG AAC GGC TCT TCC ATC CGC CTC ACC TGC ACA TTC AAT TCA TGC TAC CAG GTA GAC AAA AAG CAG TTC TCC ATG AAC TGG ACC TAC CAA ACC TGT CAG AAC TGC ACC GAA GAG ATG TTC TTG CAG TTT AAG CTG --- --- AAA GTG GTT CCT GTG GAG CTG AAG CGC TTT GAG GAT CGT GTG GAG TTT ACG GGG AAC CCC ACC AAG AAC GAT GTG TCC TTC ACC CTC CAC AAC GTG CAG CTG GAG GAC GCA GGG CTG TAC AAC TGC TAC GTG ATG AAC CCG CCT GAC CGG CAC AAG GGC CAC TTC CAG ATC AGC CTC CAG GTT CTC ACC GAA GAG CCC CCA GAG CGG GAC TCC ACT GTG GCC GTG ATT GTG GGT GCC ACT GTG GGA GGC TTC CTG GCT GTG GTG ATC CTG GCC TTG GTC ATT GTC AAG TGT GTC CGG CGC AAG AAG CAG CAG AGG CTC AAC ACG GAT GAC CAG AAG ACC GAA GAA GAG GGC AAG ACA GAT GGG GAA GGG AAC CCG GAG GAA GGC ATG AAG --- --- --- --- --- --- --- --- --- 
T_elegans         ATG GAG ATG ACG GCC GTA ACC CCC GTC TAT GCG CTG AAC GGC TCT TCC ATC CGC CTC ACC TGC ACA TTC AAT TCA TGC TAC CAG GTA GAC AAA AAG CAG TTC TCC ATG AAC TGG ACC TAC CAA ACC TGT CAG AAC TGC ACC GAA GAG ATG TTC TTG CAG TTT AAG CTG --- --- AAA GTG GTT CCT GTG GAG CTG AAG CGT TTT GAG GAT CGT GTG GAG TTT ACG GGG AAC CCC ACC AAG AAC GAT GTG TCC TTC ACC CTC CAC AAC GTG CAG CTG GAG GAT GCA GGG CTG TAC AAC TGC TAC GTG ATG AAC CCG CCT GAC CGG CAC AAG GGC CAC TTC CAG ATC AGC CTC CAG GTT CTC ACC GAA GAG CCC CCA GAG CGG GAC TCC ACT GTG GCC GTG ATT GTG GGT GCC ACT GTG GGA GGC TTC CTG GCT GTG GTG ATC CTG GCC TTG GTC ATT GTC AAG TGT GTC CGG CGC AAG AAG CAG CAG AGG CTC AAC ACG GAT GAC CAG AAG ACC GAA GAA GAG GGC AAG ACA GAT GGG GAA GGG AAC CCG GAG GAA GGC ATG AAG --- --- --- --- --- --- --- --- --- 
X_tropical        ATG GAG GTC ACA GTC CCT GCC ACA GTG TAT GCC CTA AAT GGT ACA GAT GCA CGG CTG CCC TGC AAA TTC AAC TCC TGT TAC AAA ATG GAC AAC AAA CTC TTC TCC GTG AAC TGG ACA TAC AAG AGC TGT GAG AAC TGC AGT GAG GAG ATG TTC ATT CAG TAT AAC AAG --- --- AAG CTC TCT TAT CAC AAC CTT GAG CGT TTT CAA AAC CGA GTG GAG TTT ACA GGG AAT CCC ACT AAA AAT GAC TTA ACT GTG ATG ATC CAT GAC GTC CAG CTA CAA GAC ATA GGA GAT TAT TAC TGC TAT GTT CTG AAT CCA CCA GAC CGA GAT AGG GGC ACT GGA AAA ATC CAT CTG GAA GTC CGA ACA GAG GTC CCT CCT GAA AGA GAT TCT ACA GTG GCA GTT TTA GTT GGT GCG TCT GTG GGA GGA TTC CTG GCC ATT GTG ATA CTT ATC CTA GTG ATT GTA AAA TGT GTC AGA CGA AAA AAA CAG CAA AAT CTT AAT TCT GAG GAT CAG AAA ACA GAA GAG GAA GTG AAG ACT GAT GGG GAA GGC AAC ACA GGC GGA GAA CTT AAA GCA GCC --- --- ATC CCT GAG GTT CCT 
D_rerio           ATG GAT GTG CTG GTG CCG GCG CTG ATC AAC GCT CTC AAC GGG AGT GAC GTC AGA ATC ACA TGT ACT TTC ACC TCA TGC TAC AAG CTG GAC CCC AGC AAG TTT GCA ATG AAC TGG ACA TAT CAG GAG ACA AGC AAC AGC ACA GAG GAG ATG TTC ATG ACC TAT AAG AAC ACC TAT AAG ATG ATA CCC TTG AAG CCC AGT CGA TTT GGA GAG CGA GTC ATG TTT ACT GGA AAC CTG GAT AAG AAC GAC CTT TCC ATC ACC ATC TCG GAT GTG CAG CTG ACA GAC GAG GGC ATC TAC AAC TGC TAT GTG CGC AAC CCT CCA GAC CGT ATT CAG GGC CAT GGC ACC ATC CAG TTT GCC GTC CTG ACT GAA TTA CCT CCA CCA AGG GAC TCG ACC ATT GCT GTG GCC ATC GGC GCA TCT GTG GGG GGC ATC CTT GCT CTG CTC ATT CTG TCC ATG GTG GTG GTG AAG TGC ATC CGC AGA CAT AAG AAC CAG GAG CTG ATC TCA GAC GAG CAG AAG ATG GAA GAA GAG GGC AAA GTA GAT GGT GAA GGA GGC ACA GAA GAA GCA ACG AAA AAT TTA AGC CTC CTG CCT GAA GAT ATA 
T_rubri           ATG GAT ATT AGT GGG TCC AAT TAC ATT AAT GCA TTG AAT GGA ACA ACT GTC AAA ATT CCC TGC ATA TTT ACT TCC TGT TAC AAG ATT GAT GTA ACA CAC TTT AAC ATG AAT TGG ACT TAT CAA GAG TCC TTG AAT GGT ACA GAA CAG AAG TTT ATG ACA TAT TCT AGG AAG AAA GGA ATG GTG CCT CTG CAT TCT GAA CGA TTC AGA GAG AGA GTG CTG TTC GCC GGA AAC TTG GAT AAG AAT GAC CTG TCG TTC ACA CTA TCC GAT GTT CAG CTT GAG GAT GAA GGA ATT TAC AAC TGT TAT GTA AAA AAT CCA CCT GAC AGA ATC AGT GGA CAT GGT CGA ATT CAG CTC AAT GTT GTC ACC AAA CTT CCT CCT CCA AGG GAT TCA ACT ATT GCT GTC GCA ATT GGG GCA TCC GTA GGT GGA GCA TTA GCT CTT CTG ATC CTG TCT ATG GTA ATA GTA AAA TGT CTT CGT CGA TAT CAG AAA CAG GAA CTG ATC TCA GAG GAG --- AAG ATG GAG GAG GAA GGA AAA GTG --- --- --- --- --- --- --- --- --- --- --- --- --- --- --- --- --- --- --- --- 
P_textilis        ATG GAG CTG ATG GCC CCA ACC ACC CTC TAT GCG CTG AAC GGC TCT TCC ATC CGC CTC AGC TGC ACT TTC CAT TCC TGC TAC CAG GTA GAC AAA AAG CAA TTC TCC CTG AAC TGG ACC TAC CAA ACC TGC CAG AAC TGC ACC GAA GAG ATG TTC TTG CAG TTT AAG CTG --- --- AAA GTG GTT CCC GTG GAG CTG AAC CGT TTT GAG GAC CGC GTG GAG TTT ACA GGG AAC CCC AGC AAG AAC GAC ATG TCC TTC ACC CTC CAC AAC GTG CAG CTG GAG GAT GCA GGG CTG TAC AAC TGC TAC GTG ATG AAC CCG CCT GAC CGA CAA AAG GGC CAC GGC CAG ATC AGC CTC CAA GTT CTC ACA GAA GAA CCC CCA GAG CGG GAC TCC ACA GTG GCT GTG ATT GTG GGG GCC ACT GTG GGG GGC TTC CTG GCT GTG GTG ATC CTG GCC TTG GTC ATT GTG AAG TGT GTC CGG CGC AAG AAG CAG CAG AGG CTC AAC ACG GAT GAC CAG AAG ACC GAA GAA GAG GGC AAA ACC GAT GGG GAG GGG AAC CCG GAG GAA GGC ATG AAG --- --- --- --- --- --- --- --- --- 
E_electric        ATG GAT GTA GTT GTG GCC CAG CGG ATC AAT GCC CTG AAT GGC ACC ATG GTC AAG ATC TCC TGC ACC TTC ACT TCC TGC TAT CGA ATT GAT ACC AGC AAG TTT TCT ATG AAC TGG ACC TAC AAG GAG AGT GAA AAC GAC ACA GAG GAG ATG TTT ATG ACC TTT AAG AAC --- --- AAA GTA ACA TCT ATG TGG ACA GAC CGT TTT GGG GGC CGA GTA AAG TTC GCC GGG AAC CTG GAC AAA AAT GAC CTG TCC ATC ACC ATC TCA GAT GTG CAG CTG GAA GAT GAG GGA ATC TAT AAC TGC TAT GTG CGC AAT CCT CCC GAT CGT ATT CAG GGG CAT GGT ATC ATC CAG CTG CAT GTA GTC CCT GAG TTG CCT CCG CCA CGG GAC TCC ACT ATC GCC GTG GCG ATC GGA GCT TCC ATT GGA GGC ATG CTC GCG CTG GTC ATC CTG TCC ATG GTC GTG GTG AAA TGC GTG CGT AGG CAC AAG AAA CAG GAG CTC ATC TCT GAT GAA CAG AAG ATG GAG GAG GAT GGC AAA ACC GAT GGA GAA GCT GGA ACG GAA GAG GGC ACC AAA CAA CTC --- --- --- --- --- --- --- 
B_bufo            ATG GAG ATC ACC GTG CCT GCT GTT CTT CAT GCC CTT AAT GGC TCC AAC ATA CGA CTG CCC TGC AAC TTC CAG TCG TGC TAC AAG ATG GAC ATC AAA CAG TTC TCC ATG AAC TGG ACG TAT CGG GGC TGC GAG AAC TGT ACC GAA GAG ACG TTT ATC CAG TAC GAC AAG --- --- AAG ATC ATC AAC CAG CGA CTT GAG CGT TTT CAA AAC CGC ATA GAA TTT ACA GGA AAC CCC AGC AAA AAT GAT TTG GCC GTG ACA ATC CAT GAT GTT CAG CTG GAA GAT GAA GGA GAG TAC CAT TGT TAT GTG CTG AAC CCT CCA GAC CGT CAC AAG GGC ACT GGG AAA ATT CGC TTA GAG GTC CTT ACA GAA GTT CCT CCA GAA AGG GAC TCC ACA GTT GCA GTT TTG GTC GGA GCA TCG GTC GGC GGT TTT CTG GCT GTG GTC ATT CTT TGC CTT GTC ATC CTG AAA TGT GTC CGA AGA AAA AAA ATG CAA AAC CTT AAC TCA GAG GAT CAG AAA ACC GAG GAA GAA GTG AAG ACT GAT GGA GAG GGG AAC CCT GAA GGA GAA CTG AAA GCA ACC --- --- ATC CCT GAG GTC CTA 
M_musculus        ATG GAA GTC ACA GCG CCC ACC ACT CTT AGT GTC CTC AAT GGG TCC GAT ACC CGC CTG CCC TGT ACC TTC AAC TCC TGC TAC ACC GTG AAC CAC AAG CAG TTC TCT CTT AAC TGG ACT TAC CAG GAG TGT AAC AAT TGC ACA GAG GAG ATG TTC CTC CAG TTC CGA ATG --- --- AAG ATC ATT AAC CTG AAG CTG GAG CGG TTT GGA GAC CGC GTG GAG TTC TCA GGG AAC CCC AGT AAG TAC GAC GTG TCA GTG ACT CTA AAG AAC GTG CAG CTA GAA GAC GAA GGC ATT TAC AAC TGC TAC ATT ACC AAC CCT CCA GAC CGC CAC CGC GGC CAC GGC AAG ATT TAC CTG CAG GTC CTT CTA GAA GTA CCC CCA GAG CGG GAC TCC ACG GTG GCG GTC ATC GTG GGT GCC TCA GTG GGG GGT TTC CTG GCT GTG GTC ATC TTG GTG CTG ATG GTG GTC AAA TGT GTG AGG AGG AAA AAA GAG CAG AAG CTG AGC ACG GAT GAC CTG AAG ACT GAA GAG GAA GGC AAG ATG GAT GGT GAG GGC AAC GCG GAA GAT GGC ACC AAG --- --- --- --- --- --- --- --- --- 
A_carol           ATG GAG GTG ATG GCC CCG CCC ACC ATC TAC GCC CTC AAC GGC TCC TCC ATC CGC CTC ACC TGC ACC TTC AAC TCC TGC TAC CAG GTG GAG AAG AAG CAG TTC TCC CTC AAC TGG ACC TAC CAG GGT TGT GAC AAC TGC ACA GAA GAG CTG TTC CTG CAG TTC AAG CTG --- --- AAG GTG ATG CCC ATG GAA GAG AAC CGC TTT GGG GAC CGC ATC GAG TTC ACT GGG AAC CCC AGC AAG AAC GAC GTC TCC TTC ACG CTC CGC AAC GTG CAG CTG GAG GAC GAG GGC ACC TAC CAC TGC TAC GTG ATG AAC CCC CCC GAC CGG CAC AAG GGC CAC GGC AAG ATC CAG CTC AGA GTC ATC ACC GAA GAG CCC CCG GAG CGC GAC TCC ACG GTG GCG GTG ATT GTG GGG GCC ACG GTG GGG GGC TTC CTG GCC GTG GTC ATC CTG GCG CTG GTG GCC GTC AAG TGC GTC CGG CGG AAG AAG CAG CAG CGG CTC AAC ACC GAC GAC CAG AAG ACG GAG GAG GAG GGC AAG ACC GAC GGA GAA GGG AAC CCC GAG GAG GGG GCC AAG --- --- --- --- --- --- --- --- --- 
node #13          ATG GAG GTC ACC GTG CCC GCC ACG ATC AAC GCC CTC AAC GGC ACC GAC GTC AGG ATC CCC TGC ACC TTC AAC TCC TGC TAC AAG ATG GAC AAC AAG CAG TTC TCC ATG AAC TGG ACC TAC CAG GAG TGC AAG AAC TGC ACA GAG GAG ATG TTC ATG AAG TAC AAG AAG ACC TAC AAG ATG ATC CAC TTG AAG CCC GAG CGT TTT GGG GAC CGA GTG GAG TTC ACC GGG AAC CTC AAC AAG AAC GAC CTG TCC ATC ACC ATC TCC GAC GTG CAG CTG GAG GAC GAG GGA ATC TAC AAC TGC TAT GTG AGG AAC CCT CCA GAC CGT AAC CGG GGC CAC GGC AAG ATC CAG CTG GAG GTC CTC ACC GAG GTG CCT CCA CAG AGG GAC TCC ACG ATC GCC GTG GTC ATC GGC GCC TCC GTC GGG GGC TTC CTG GCT GTG GTC ATC CTG TCC ATG GTG GTC GTG AAG TGT GTC CGT AGA AAC AAG AAG CAG GAG CTC ATC TCA GAC GAG CAG AAG ATG GAG GAG GAG GGC AAG ACC GAC GGT GAG GGC GAC CCG GAG GAG GGC ACC AAG GAG CTC AGC CTC CTC CCT GAG GAC ATC 
node #14          ATG GAT GTC ATC GTG CCC GCG CTC ATC AAC GCC CTG AAC GGG ACC AAC GTC AGG ATC CCC TGC ACC TTC ACC TCC TGC TAC AAG ATC GAC ACC AGC CAG TTT TCC ATG AAC TGG ACC TAT CAG GAG TGC AAG AAC GGC ACA GAG GAG ATG TTT ATG ACC TAT AAG AAG ACG TAT AAG ATG ATA CCC TTG AAG CCC GAG CGA TTT GGA GAG CGA GTC ATG TTC ACC GGA AAC CTG GAC AAG AAC GAC CTG TCC ATC ACC ATC TCC GAT GTG CAG CTG GAG GAC GAG GGA ATC TAC AAC TGC TAT GTG CGG AAC CCT CCA GAC CGT ATC CGG GGC CAT GGT ACG ATC CAG CTG GAC GTC CTC ACT GAG TTG CCT CCA CCA AGG GAC TCC ACC ATC GCT GTG GCC ATC GGC GCA TCC GTC GGG GGC ATC CTC GCT CTG CTC ATC CTG TCC ATG GTG GTG GTG AAG TGC GTC CGT AGA CAC AAG AAG CAG GAG CTG ATC TCA GAC GAG CAG AAG ATG GAG GAG GAG GGC AAA GTC GAT GGT GAA GGC GGC ACG GAA GAG GGC ACG AAA AAG CTC AGC CTC CTG CCT GAG GAC ATA 
node #15          ATG GAT GTG ATC GTG CCC GCG CTG ATC AAC GCT CTC AAC GGG ACC AAC GTC AGA ATC CCC TGC ACC TTC ACC TCC TGC TAC AAG ATC GAC ACC AGC AAG TTT TCC ATG AAC TGG ACA TAT CAG GAG AGC AAG AAC GGC ACA GAG GAG ATG TTT ATG ACC TAT AAG AAC ACC TAT AAG ATG ATA CCC TTG AAG CCC GAC CGA TTT GGA GAG CGA GTC ATG TTT ACC GGA AAC CTG GAC AAG AAC GAC CTG TCC ATC ACC ATC TCG GAT GTG CAG CTG GAA GAC GAG GGA ATC TAC AAC TGC TAT GTG CGC AAC CCT CCA GAC CGT ATT CAG GGC CAT GGC ACC ATC CAG CTT GAC GTC CTC ACT GAG TTG CCT CCA CCA AGG GAC TCC ACC ATC GCT GTG GCC ATC GGC GCA TCC GTC GGG GGC ATC CTT GCT CTG CTC ATC CTG TCC ATG GTG GTG GTG AAG TGC GTC CGT AGA CAC AAG AAG CAG GAG CTG ATC TCA GAC GAG CAG AAG ATG GAG GAG GAG GGC AAA GTC GAT GGT GAA GGA GGC ACG GAA GAG GGC ACG AAA AAG CTA AGC CTC CTG CCT GAG GAC ATA 
node #16          ATG GAG GTC ACG GTC CCT GCC ACC CTC AAC GCC CTC AAT GGC TCC GAC GTC CGG CTC CCC TGC ACC TTC AAC TCC TGC TAC AAG ATG GAC AAC AAG CAG TTC TCC ATG AAC TGG ACT TAC CAG GAG TGC AAG AAC TGC ACT GAG GAG ATG TTC ATC CAG TAC AAG AAG ACC TAC AAG ATC ATC AAC CTG AAG CTG GAG CGT TTT GGG GAC CGC GTG GAG TTC ACA GGG AAC CCC AGC AAG AAC GAC TTG TCC GTC ACG ATC CAC GAC GTG CAG CTG GAG GAC GAG GGA ATC TAC AAC TGC TAT GTC ATG AAC CCT CCA GAC CGT CAC CGG GGC CAC GGC AAG ATC CAC CTG GAG GTC CTC ACG GAA GTG CCT CCA GAG AGG GAC TCC ACG GTG GCC GTC ATC GTG GGT GCC TCC GTG GGG GGC TTC CTG GCT GTG GTC ATC CTG TTC CTG GTG GTC GTC AAG TGT GTG CGG AGA AAA AAA AAG CAG AAG CTG AAC TCA GAT GAC CAG AAG ACG GAG GAG GAA GGC AAG ACG GAC GGT GAA GGC AAC CCG GAG GAG GGG ACC AAG GCG ACC AGC CTC ATC CCT GAG GTC CTC 
node #17          ATG GAG GTC ACC GTG CCT GCT ACC CTT CAT GCC CTT AAT GGC TCC GAC GTA CGA CTG CCC TGC AAC TTC AAC TCC TGC TAC AAG ATG GAC AAC AAA CAG TTC TCC ATG AAC TGG ACG TAT CAG GGC TGC GAG AAC TGC ACC GAA GAG ATG TTT ATC CAG TAC AAC AAG ACC TAC AAG ATC ATC AAC CAG AAA CTT GAG CGT TTT CAA AAC CGC GTA GAG TTT ACA GGA AAC CCC AGC AAA AAT GAT TTG GCC GTG ACG ATC CAT GAC GTT CAG CTG GAA GAT GAA GGA GAC TAC CAC TGC TAT GTG CTG AAC CCT CCA GAC CGT CAC AGG GGC ACT GGG AAA ATT CAC TTG GAG GTC CTT ACA GAA GTT CCT CCA GAA AGG GAC TCC ACA GTT GCA GTT TTG GTC GGT GCA TCG GTC GGC GGT TTC CTG GCT GTG GTC ATT CTT TTC CTT GTC ATC GTG AAA TGT GTC CGA AGA AAA AAA AAG CAA AAC CTT AAC TCA GAG GAT CAG AAA ACC GAG GAA GAA GTG AAG ACT GAT GGA GAG GGG AAC CCT GAA GGA GAA CTG AAA GCA ACC AGC CTC ATC CCT GAG GTC CTA 
node #18          ATG GAG GTC ACG GTC CCT GCC ACC CTC AAC GCC CTC AAT GGC TCC GAC GTC CGC CTC CCC TGC ACC TTC AAC TCC TGC TAC AAG GTG GAC AAC AAG CAG TTC TCC CTG AAC TGG ACT TAC CAG GAG TGC AAC AAC TGC ACT GAG GAG ATG TTC CTC CAG TTC AGG ATG ACC TAC AAG ATC ATT AAC CTG AAG CTG GAG CGC TTT GGG GAC CGC GTG GAG TTC ACA GGG AAC CCC AGC AAG AAC GAC GTG TCC GTC ACG CTC AAC AAC GTG CAG CTG GAG GAC GAG GGC ATC TAC AAC TGC TAC GTC ATG AAC CCC CCA GAC CGC CAC CGG GGC CAC GGC AAG ATC CAC CTG CAG GTC CTC ACG GAA GAG CCC CCA GAG CGG GAC TCC ACG GTG GCC GTG ATT GTG GGT GCC TCC GTG GGG GGC TTC CTG GCT GTG GTC ATC CTG GTG CTG ATG GTG GTC AAG TGT GTG CGG AGG AAA AAA CAG CAG AAG CTG AAC ACA GAT GAC CAG AAG ACG GAG GAG GAA GGC AAG ACG GAC GGT GAA GGC AAC CCG GAG GAG GGC ACC AAG GCG ACC AGC CTC ATC CCT GAG GTC CTC 
node #19          ATG GAG GTC ACA GCG CCT GCC ACC CTC AAC GTC CTC AAT GGC TCC GAC GCC CGC CTG CCC TGC ACC TTC AAC TCC TGC TAC ACA GTG AAC CAC AAA CAG TTC TCC CTG AAC TGG ACT TAC CAG GAG TGC AAC AAC TGC ACT GAG GAG ATG TTC CTC CAG TTC CGA ATG ACC TAC AAG ATC ATT AAC CTG AAG CTG GAG CGG TTT GGA GAC CGC GTG GAG TTC TCA GGG AAC CCC AGC AAG TAC GAT GTG TCG GTG ACG CTG AAA AAC GTG CAG CTG GAG GAT GAG GGC ATT TAC AAC TGC TAC ATC ATG AAC CCC CCT GAC CGC CAC CGT GGC CAC GGC AAG ATC CAC CTG CAG GTC CTC ATG GAA GAG CCC CCA GAG CGG GAC TCC ACG GTG GCC GTG ATT GTG GGT GCC TCC GTC GGG GGC TTC CTG GCT GTG GTC ATC TTG GTG CTG ATG GTG GTC AAG TGT GTG AGG AGA AAA AAA GAG CAG AAG CTG AGC ACA GAT GAC CTG AAG ACC GAG GAG GAG GGC AAG ACG GAC GGT GAA GGC AAC CCG GAA GAT GGC ACC AAG GCG ACC AGC CTC ATC CCT GAG GTC CTC 
node #20          ATG GAG GTG ATG GCC CCC CCC ACC ATC AAC GCC CTC AAC GGC TCC TCC GTC CGC CTC CCC TGC ACC TTC AAC TCC TGC TAC AAG GTG GAC AAC AAG CAG TTC TCC CTC AAC TGG ACC TAC CAG GCG TGC AAC AAC TGC ACT GAG GAG ATG TTC CTG CAG TTC AGG ATG ACC TAC AAG ATC ATG AAC ATG AAG CTG GAG CGC TTT GGG GAC CGC GTG GAG TTC ACT GGG AAC CCC AGC AAG AAC GAC GTG TCC TTC ACC CTC AAC AAC GTG CAG CTG GAG GAC GAG GGC ACC TAC AAC TGC TAC GTC ATG AAC CCC CCT GAC CGG CAC CGG GGC CAC GGC AAG ATC CGC CTG AAG GTC CTC ACT GAA GAG CCC CCA GAG CGC GAC TCC ACG GTG GCC GTG ATT GTG GGT GCC TCC GTG GGG GGC TTC CTG GCC GTG GTC ATC CTG GTG CTG ATG GTG GTC AAG TGT GTG CGG CGG AAA AAG CAG CAG AGG CTG AAC ACG GAT GAC CAG AAG ACG GAG GAG GAA GGC AAG ACG GAC GGC GAA GGC AAC CCG GAG GAG GGC ACC AAG GCG ACC AGC CTC ATC CCT GAG GTC CTC 
node #21          ATG GAG GTG ATG GCC CCG CCC ACC ATC TAC GCC CTC AAC GGC TCC TCC ATC CGC CTC ACC TGC ACC TTC AAC TCC TGC TAC CAG GTG GAG AAG AAG CAG TTC TCC CTC AAC TGG ACC TAC CAG GCC TGT GAG AAC TGC ACC GAA GAG ATG TTC CTG CAG TTC AAG CTG ACC TAC AAG GTG ATG CCC ATG GAG CTG AAC CGC TTT GGG GAC CGC GTC GAG TTC ACT GGG AAC CCC AGC AAG AAC GAC GTG TCC TTC ACC CTC CAC AAC GTG CAG CTG GAG GAC GAG GGC ATC TAC AAC TGC TAC GTG ATG AAC CCC CCT GAC CGG CAC AAG GGC CAC GGC AAG ATC CGC CTC CAA GTC CTC ACC GAA GAG CCC CCA GAG CGC GAC TCC ACG GTG GCG GTG ATT GTG GGG GCC ACC GTG GGG GGC TTC CTG GCC GTG GTC ATC CTG GCG CTG GTG GTC GTC AAG TGT GTC CGG CGG AAG AAG CAG CAG AGG CTC AAC ACG GAT GAC CAG AAG ACG GAG GAG GAG GGC AAG ACC GAC GGA GAA GGG AAC CCG GAG GAG GGC ACC AAG GCG ACC AGC CTC ATC CCT GAG GTC CTC 
node #22          ATG GAG ATG ATG GCC CCA ACC ACC CTC TAT GCG CTG AAC GGC TCT TCC ATC CGC CTC ACC TGC ACT TTC AAT TCC TGC TAC CAG GTA GAC AAA AAG CAG TTC TCC CTG AAC TGG ACC TAC CAA ACC TGT CAG AAC TGC ACC GAA GAG ATG TTC TTG CAG TTT AAG CTG ACC TAC AAA GTG GTT CCC GTG GAG CTG AAC CGT TTT GAG GAC CGC GTG GAG TTT ACA GGG AAC CCC AGC AAG AAC GAC GTG TCC TTC ACC CTC CAC AAC GTG CAG CTG GAG GAT GCA GGG CTG TAC AAC TGC TAC GTG ATG AAC CCG CCT GAC CGG CAC AAG GGC CAC GGC CAG ATC AGC CTC CAA GTT CTC ACC GAA GAA CCC CCA GAG CGG GAC TCC ACA GTG GCT GTG ATT GTG GGG GCC ACT GTG GGG GGC TTC CTG GCT GTG GTG ATC CTG GCC TTG GTC ATT GTG AAG TGT GTC CGG CGC AAG AAG CAG CAG AGG CTC AAC ACG GAT GAC CAG AAG ACC GAA GAA GAG GGC AAG ACC GAT GGG GAA GGG AAC CCG GAG GAA GGC ATG AAG GCC ACC AGC CTC ATC CCC GAG GTC CTC 
node #23          ATG GAG ATG ACG GCC GTA ACC CCC GTC TAT GCG CTG AAC GGC TCT TCC ATC CGC CTC ACC TGC ACA TTC AAT TCA TGC TAC CAG GTA GAC AAA AAG CAG TTC TCC ATG AAC TGG ACC TAC CAA ACC TGT CAG AAC TGC ACC GAA GAG ATG TTC TTG CAG TTT AAG CTG ACC TAC AAA GTG GTT CCT GTG GAG CTG AAG CGT TTT GAG GAT CGT GTG GAG TTT ACG GGG AAC CCC ACC AAG AAC GAT GTG TCC TTC ACC CTC CAC AAC GTG CAG CTG GAG GAT GCA GGG CTG TAC AAC TGC TAC GTG ATG AAC CCG CCT GAC CGG CAC AAG GGC CAC TTC CAG ATC AGC CTC CAG GTT CTC ACC GAA GAG CCC CCA GAG CGG GAC TCC ACT GTG GCC GTG ATT GTG GGT GCC ACT GTG GGA GGC TTC CTG GCT GTG GTG ATC CTG GCC TTG GTC ATT GTC AAG TGT GTC CGG CGC AAG AAG CAG CAG AGG CTC AAC ACG GAT GAC CAG AAG ACC GAA GAA GAG GGC AAG ACA GAT GGG GAA GGG AAC CCG GAG GAA GGC ATG AAG GCC ACC AGC CTC ATC CCC GAG GTC CTC 


Overall accuracy of the 11 ancestral sequences:
  0.46453   0.5584  0.61277  0.59621  0.67814  0.72803  0.83864  0.75673  0.79313  0.90936  0.95541
for a site.

 5.3906e-74 3.8927e-56 1.1176e-47 8.2476e-50 3.6232e-38 1.5816e-32 9.4537e-21 5.5236e-30 2.8467e-26 1.4265e-13 8.4678e-09
for the sequence.


Amino acid sequences inferred by codonml.
Results unreliable for sites with alignment gaps.

Node #13          MDVTVPATIN ALNGTDVRLP CTFTSCYKMD NKQFSMNWTY QECKNCTEEM FMTYKKTYKI IPLKPERFGD RVEFTGNLNK NDLSVTISDV QLEDEGIYNC YVRNPPDRNR GHGKIQLDVL TELPPPRDST VAVVVGASVG GFLALVILSM VVVKCVRRNK KQELISDEQK TEEEGKTDGE GDTEEGTKAL SLLPEDL
Node #14          MDVIVPALIN ALNGTNVRIP CTFTSCYKID TSQFSMNWTY QESKNGTEEM FMTYKKTYKM IPLKPERFGE RVMFTGNLDK NDLSITISDV QLEDEGIYNC YVRNPPDRIR GHGTIQLDVL TELPPPRDST IAVAIGASVG GILALLILSM VVVKCVRRHK KQELISDEQK MEEEGKVDGE GGTEEGTKKL SLLPEDI
Node #15          MDVVVPALIN ALNGTNVRIP CTFTSCYKID TSKFSMNWTY QESKNGTEEM FMTYKNTYKM IPLKPDRFGE RVMFTGNLDK NDLSITISDV QLEDEGIYNC YVRNPPDRIQ GHGTIQLDVL TELPPPRDST IAVAIGASVG GILALLILSM VVVKCVRRHK KQELISDEQK MEEEGKVDGE GGTEEGTKKL SLLPEDI
Node #16          MEVTVPATLN ALNGSDVRLP CTFNSCYKMD NKQFSMNWTY QECKNCTEEM FIQYKKTYKI INLKLERFGD RVEFTGNPSK NDLSVTIHDV QLEDEGIYNC YVLNPPDRHR GHGKIHLEVL TEVPPERDST VAVIVGASVG GFLAVVILFL VVVKCVRRKK KQKLNSDDQK TEEEGKTDGE GNPEEGTKAT SLIPEVL
Node #17          MEVTVPATLH ALNGSDVRLP CNFNSCYKMD NKQFSMNWTY QGCENCTEEM FIQYNKTYKI INQKLERFQN RVEFTGNPSK NDLAVTIHDV QLEDEGDYHC YVLNPPDRHR GTGKIHLEVL TEVPPERDST VAVLVGASVG GFLAVVILFL VIVKCVRRKK KQNLNSEDQK TEEEVKTDGE GNPEGELKAT SLIPEVL
Node #18          MEVTVPATLN ALNGSDVRLP CTFNSCYKVD NKQFSLNWTY QECKNCTEEM FLQFRMTYKI INLKLERFGD RVEFTGNPSK NDVSVTLNNV QLEDEGIYNC YVMNPPDRHR GHGKIHLQVL TEEPPERDST VAVIVGASVG GFLAVVILVL MVVKCVRRKK QQKLNTDDQK TEEEGKTDGE GNPEEGTKAT SLIPEVL
Node #19          MEVTVPATLN VLNGSDARLP CTFNSCYTVN HKQFSLNWTY QECNNCTEEM FLQFRMTYKI INLKLERFGD RVEFSGNPSK YDVSVTLKNV QLEDEGIYNC YIMNPPDRHR GHGKIHLQVL MEEPPERDST VAVIVGASVG GFLAVVILVL MVVKCVRRKK EQKLSTDDLK TEEEGKTDGE GNPEDGTKAT SLIPEVL
Node #20          MEVMAPPTIN ALNGSSVRLP CTFNSCYKVD NKQFSLNWTY QACKNCTEEM FLQFRMTYKI MNMKLERFGD RVEFTGNPSK NDVSFTLNNV QLEDEGTYNC YVMNPPDRHR GHGKIRLKVL TEEPPERDST VAVIVGASVG GFLAVVILVL MVVKCVRRKK QQRLNTDDQK TEEEGKTDGE GNPEEGTKAT SLIPEVL
Node #21          MEVMAPPTIY ALNGSSIRLT CTFNSCYQVD KKQFSLNWTY QACENCTEEM FLQFKLTYKV MPMELNRFGD RVEFTGNPSK NDVSFTLHNV QLEDEGTYNC YVMNPPDRHK GHGKIRLQVL TEEPPERDST VAVIVGATVG GFLAVVILAL VVVKCVRRKK QQRLNTDDQK TEEEGKTDGE GNPEEGTKAT SLIPEVL
Node #22          MEMMAPTTLY ALNGSSIRLT CTFNSCYQVD KKQFSLNWTY QTCQNCTEEM FLQFKLTYKV VPVELNRFED RVEFTGNPSK NDVSFTLHNV QLEDAGLYNC YVMNPPDRHK GHGQISLQVL TEEPPERDST VAVIVGATVG GFLAVVILAL VIVKCVRRKK QQRLNTDDQK TEEEGKTDGE GNPEEGMKAT SLIPEVL
Node #23          MEMTAVTPVY ALNGSSIRLT CTFNSCYQVD KKQFSMNWTY QTCQNCTEEM FLQFKLTYKV VPVELKRFED RVEFTGNPTK NDVSFTLHNV QLEDAGLYNC YVMNPPDRHK GHFQISLQVL TEEPPERDST VAVIVGATVG GFLAVVILAL VIVKCVRRKK QQRLNTDDQK TEEEGKTDGE GNPEEGMKAT SLIPEVL


Counts of changes at sites, listed by site

(Counts of n & s are incorrect at sites with ambiguity data)

   1 (S N:   0.000  3.000 Sd Nd:    0.0   0.0)
   2  GAG.GAA  GAG.GAT (S N:   0.358  2.642 Sd Nd:    1.0   1.0)
   3  GTG.GTA  GTC.ATT  ATG.CTG  GTG.GTA  GTC.ATC  GTC.GTG  GTC.GTG  GTG.ATG (S N:   0.929  2.071 Sd Nd:    5.0   4.0)
   4  ACC.ACA  ATC.CTG  ATC.AGT  ATC.GTT  ACC.ATC  ACC.ACG  ACG.ACC  ACG.ACA  ACG.ATG  ATG.ACG (S N:   0.713  2.287 Sd Nd:    6.5   6.5)
   5  GCG.GTA  GTG.GTC  GTG.GGG  GTG.GTC  GTC.GTG  GTC.GCG  GTC.GCC (S N:   1.000  2.000 Sd Nd:    5.0   4.0)
   6  CCC.CCG  CCC.TCC  CCC.GCC  CCT.CCC  CCC.CCT  CCT.CCC  CCC.CCG  CCG.CCA  CCA.GTA (S N:   1.000  2.000 Sd Nd:    6.0   4.0)
   7  CCC.CCT  GCT.GCC  GCG.AAT  GCG.CAG  GCC.ACC  GCC.GCG  GCC.GCT  GCC.CCC  CCC.ACC (S N:   0.922  2.078 Sd Nd:    4.5   7.5)
   8  ACC.ATC  ACC.ACA  CTC.TAC  CTG.CGG  ACC.GTT  ACC.ACT  ACG.CTC  CTC.CTG  ACG.ACC  ACC.CCC (S N:   1.011  1.989 Sd Nd:    5.8   9.2)
   9  CTT.GTG  ATC.ATT  CTC.CTT  ATC.CTC  CTC.CTT  CTC.ATC  ATC.CTC  CTC.GTC (S N:   0.804  2.196 Sd Nd:    4.0   5.0)
  10  CAT.TAT  AAC.AAT  AAC.AAT  AAC.AGT  AAC.CAT  AAC.TAC  TAC.TAT (S N:   0.344  2.656 Sd Nd:    5.0   4.0)
  11  GCC.GCA  GCT.GCC  GCC.GCT  GCC.GTC  GCC.GCG (S N:   1.000  2.000 Sd Nd:    4.0   1.0)
  12  CTC.CTG  CTT.CTA  CTG.TTG  CTC.CTG  CTC.CTG  CTG.CTC  CTC.CTT  CTC.CTG (S N:   1.073  1.927 Sd Nd:    8.0   0.0)
  13  AAC.AAT  AAC.AAT  AAC.AAT  AAT.AAC (S N:   0.333  2.667 Sd Nd:    4.0   0.0)
  14  GGC.GGT  GGG.GGA  GGG.GGC  GGC.GGG  GGC.GGG (S N:   1.009  1.991 Sd Nd:    5.0   0.0)
  15  TCC.TCT  TCC.ACC  TCC.ACA  ACC.AGT  ACC.ACA  ACC.TCC  TCC.TCT (S N:   0.977  2.023 Sd Nd:    5.0   4.0)
  16  TCC.TCT  GAC.GAT  AAC.GAC  AAC.ACT  AAC.ATG  GAC.AAC  GAC.GAT  GAC.AAC  GAC.TCC (S N:   0.493  2.507 Sd Nd:    4.0   8.0)
  17  GTC.GTA  GTA.GCA  GTA.ATA  GCC.ACC  GTC.GTA  GTC.GCC  GTC.ATC (S N:   0.957  2.043 Sd Nd:    2.0   5.0)
  18  CGC.AAG  CGA.CGG  AGG.AAA  AGA.AAG  AGG.AGA  AGG.CGG  CGG.CGA  CGG.CGC (S N:   0.918  2.082 Sd Nd:    7.5   4.5)
  19  ATC.ATT  ATC.CTC  CTC.CTG  CTC.CTG (S N:   0.924  2.076 Sd Nd:    3.0   1.0)
  20  CCC.TCC  CCC.ACA  ACC.AGC  CCC.TCC  CCC.ACC (S N:   0.998  2.002 Sd Nd:    1.0   5.0)
  21  TGC.TGT  TGC.TGT (S N:   0.375  2.625 Sd Nd:    2.0   0.0)
  22  AAC.AAA  ACC.ACT  ACC.ATA  ACC.AAC  ACC.ACT  ACT.ACA (S N:   0.871  2.129 Sd Nd:    4.0   3.0)
  23  TTC.TTT (S N:   0.333  2.667 Sd Nd:    1.0   0.0)
  24  ACC.ACT  AAT.CAT  ACC.ACT  AAC.CAG  AAC.ACC  AAC.AAT (S N:   0.585  2.415 Sd Nd:    3.0   4.0)
  25  TCC.TCA  TCC.TCG  TCC.TCA (S N:   1.012  1.988 Sd Nd:    3.0   0.0)
  26  TGC.TGT  TGC.TGT (S N:   0.375  2.625 Sd Nd:    2.0   0.0)
  27  TAC.TAT (S N:   0.429  2.571 Sd Nd:    1.0   0.0)
  28  AAG.AAA  AAG.CGA  ACA.ACC  AAG.ACA  AAG.CAG (S N:   0.467  2.533 Sd Nd:    4.5   3.5)
  29  ATC.CTG  ATC.ATT  ATC.ATT  ATG.ATC  ATG.GTG  GTG.GTA (S N:   0.567  2.433 Sd Nd:    3.5   3.5)
  30  GAC.GAG  GAC.GAT  GAC.GAT  GAC.AAC  GAC.GAG  GAG.GAC (S N:   0.337  2.663 Sd Nd:    2.0   4.0)
  31  ACC.CCC  ACC.GTA  AAC.ATC  AAC.ACC  AAC.CAC  AAC.AAG  AAG.AAA (S N:   0.598  2.402 Sd Nd:    2.0   7.0)
  32  AGC.ACA  AAA.AAG  AAG.AGC  AAG.AAA  AAG.AAA (S N:   0.417  2.583 Sd Nd:    3.5   3.5)
  33  CAG.CTC  CAG.CAC  CAG.CAA  CAG.AAG (S N:   0.398  2.602 Sd Nd:    1.5   3.5)
  34  TTC.TTT (S N:   0.333  2.667 Sd Nd:    1.0   0.0)
  35  TCC.GCA  TCC.AAC  TCC.TCT  TCC.TCT (S N:   0.945  2.055 Sd Nd:    3.0   3.0)
  36  ATG.GTG  CTG.CTT  ATG.CTG  CTG.CTC  CTC.CTG  CTG.ATG (S N:   0.370  2.630 Sd Nd:    3.0   3.0)
  37  AAC.AAT (S N:   0.333  2.667 Sd Nd:    1.0   0.0)
  38 (S N:   0.000  3.000 Sd Nd:    0.0   0.0)
  39  ACC.ACA  ACG.ACA  ACC.ACT  ACA.ACC  ACC.ACA  ACC.ACT  ACT.ACG  ACT.ACC (S N:   1.000  2.000 Sd Nd:    8.0   0.0)
  40  TAT.TAC  TAT.TAC  TAC.TAT  TAC.TAT (S N:   0.429  2.571 Sd Nd:    4.0   0.0)
  41  CAG.AAG  CAG.CAA  CAG.AAG  CAG.CGG  CAG.CAA (S N:   0.399  2.601 Sd Nd:    2.0   3.0)
  42  GGC.AGC  GCC.GGT  GAG.GGC  GAG.GCG  GCG.GCC  GCC.ACC (S N:   0.574  2.426 Sd Nd:    2.5   5.5)
  43  TGC.TGT  AGC.ACA  TGC.TCC  TGT.TGC  AGC.AGT  TGC.TGT  TGC.AGC  TGC.TGT (S N:   0.448  2.552 Sd Nd:    5.5   3.5)
  44  AAC.ACA  AAG.AGC  AAG.TTG  AAG.GAA  GAG.GAC  AAG.GAG  AAG.AAC  AAC.GAG  GAG.CAG (S N:   0.410  2.590 Sd Nd:    1.5  12.5)
  45  AAC.AAT  AAC.AAT (S N:   0.333  2.667 Sd Nd:    2.0   0.0)
  46  GGC.AGC  GGC.GGT  GGC.GAC  TGC.TGT  TGC.GGC (S N:   0.573  2.427 Sd Nd:    2.0   3.0)
  47  ACT.TCT  ACT.TCT  ACC.AGT  ACT.ACA  ACC.ACA  ACA.ACT  ACT.ACC  ACT.ACC (S N:   0.974  2.026 Sd Nd:    6.0   3.0)
  48  GAA.GAG  GAG.GAA  GAG.GAA  GAG.GAA (S N:   0.375  2.625 Sd Nd:    4.0   0.0)
  49  GAG.CAG (S N:   0.375  2.625 Sd Nd:    0.0   1.0)
  50  ATG.CTG  ATG.AAG  ATG.ACG  ATG.CTG (S N:   0.100  2.900 Sd Nd:    0.0   4.0)
  51  TTT.TTC  TTT.TTC  TTC.TTT  TTC.TTT (S N:   0.333  2.667 Sd Nd:    4.0   0.0)
  52  ATC.ATT  ATG.ATC  ATC.CTC  CTC.CTG  CTG.TTG (S N:   0.498  2.502 Sd Nd:    3.0   2.0)
  53  ACC.ACA  AAG.ACC  AAG.CAG (S N:   0.627  2.373 Sd Nd:    1.5   2.5)
  54  TAC.TAT  TAT.TTT  TAC.TAT  TAC.TTC  TTC.TTT (S N:   0.391  2.609 Sd Nd:    3.0   2.0)
  55  CGA.CGC  AGG.CGG  AAG.TCT  AAC.GAC  AAG.AAC  AAG.AGG  AGG.CGA  AGG.AAG (S N:   0.543  2.457 Sd Nd:    4.5   6.5)
  56  AAG.AGG  AAG.AAC  AAG.ATG  ATG.CTG (S N:   0.427  2.573 Sd Nd:    0.0   4.0)
  57  ACC.---  ACC.---  ACC.---  ACC.---  ACC.---  ACG.AAG  ACC.---  ACC.---  ACC.---  ACC.---  ACC.---  ACC.ACG  ACG.ACC (S N:   0.785  2.215 Sd Nd:    2.0  21.0)
  58  TAC.---  TAC.---  TAC.---  TAC.---  TAC.---  TAT.AAA  TAC.---  TAT.---  TAC.---  TAC.---  TAC.---  TAC.TAT (S N:   0.452  2.548 Sd Nd:    1.0  22.0)
  59  AAG.GGA  AAG.AAA  AAG.AAA (S N:   0.437  2.563 Sd Nd:    3.0   2.0)
  60  ATC.CTC  ATG.GTA  ATG.ATC  ATC.GTG (S N:   0.456  2.544 Sd Nd:    1.0   5.0)
  61  ATC.TCT  ATA.GTG  ATA.ACA  ATC.ATA  ATC.ATT  ATT.ATG  ATG.GTT (S N:   0.643  2.357 Sd Nd:    4.0   7.0)
  62  AAC.TAT  CCC.CCT  CCC.TCT  CAC.CCC  CAC.AAC  AAC.CCC  CCC.CCT (S N:   0.660  2.340 Sd Nd:    4.0   6.0)
  63  ATG.AAG  CAG.CAC  TTG.CTG  TTG.ATG  TTG.CTG  CTG.CAG  CTG.ATG  ATG.GTG (S N:   0.751  2.249 Sd Nd:    2.0   6.0)
  64  AAG.CAG  AAA.AAC  AAG.CAT  AAG.TGG  AAA.CGA  GAG.GAA  AAG.AAA  AAG.GAG (S N:   0.381  2.619 Sd Nd:    2.5   8.5)
  65  CCC.TCT  CCC.ACA  CTG.GAG  CCC.CTG  CTG.CTT (S N:   1.117  1.883 Sd Nd:    4.0   5.0)
  66  GAG.GAA  GAC.AGT  GAG.GAA  GAG.GAC  GAG.AAC  AAC.AAG (S N:   0.363  2.637 Sd Nd:    3.0   6.0)
  67  CGT.CGC  CGA.CGT  CGT.CGA  CGT.CGC  CGC.CGG  CGC.CGT (S N:   1.176  1.824 Sd Nd:    6.0   0.0)
  68  TTT.TTC  TTT.TTC (S N:   0.333  2.667 Sd Nd:    2.0   0.0)
  69  GGA.CAA  GGA.AGA  GGA.GGG  GGG.GGA  GGG.CAA  GGG.GGA  GGG.GAG (S N:   0.894  2.106 Sd Nd:    4.0   6.0)
  70  GAC.AAC  GAG.GGC  GAC.GAG  GAC.AAC  GAC.GAT (S N:   0.375  2.625 Sd Nd:    1.5   4.5)
  71  CGC.CGG  CGC.CGA  CGA.AGA  CGA.CGC  CGC.CGT (S N:   1.180  1.820 Sd Nd:    5.0   0.0)
  72  GTA.GTG  GTC.GTG  GTC.GTA  GTA.ATA  GTC.ATC  GTG.GTC  GTG.GTA  GTG.GTC  GTC.GTG (S N:   0.988  2.012 Sd Nd:    7.0   2.0)
  73  ATG.CTG  ATG.AAG  GAG.GAA  GAG.ATG (S N:   0.358  2.642 Sd Nd:    1.0   4.0)
  74  TTT.TTC  TTC.TTT  TTC.TTT  TTC.TTT (S N:   0.333  2.667 Sd Nd:    4.0   0.0)
  75  ACC.ACT  ACC.GCC  ACC.GCC  ACC.ACA  ACA.TCA  ACA.ACT  ACT.ACA  ACA.ACG (S N:   1.015  1.985 Sd Nd:    5.0   3.0)
  76  GGA.GGG  GGA.GGG  GGG.GGA  GGG.GGA (S N:   1.053  1.947 Sd Nd:    4.0   0.0)
  77  AAC.AAT (S N:   0.333  2.667 Sd Nd:    1.0   0.0)
  78  CTG.TTG  CTC.CTG  CTC.CCC (S N:   1.080  1.920 Sd Nd:    2.0   1.0)
  79  AGC.ACC  AGC.ACT  GAC.GAT  GAC.GAT  AGC.AGT  AAC.GAC  AAC.AGC  AGC.ACC (S N:   0.378  2.622 Sd Nd:    4.0   5.0)
  80  AAG.AAA  AAG.AAA (S N:   0.375  2.625 Sd Nd:    2.0   0.0)
  81  AAC.AAT  AAC.AAT  AAC.AAT  AAC.TAC (S N:   0.338  2.662 Sd Nd:    3.0   1.0)
  82  GAT.GAC  GAT.GAC  GAC.GAT  GAC.GAT  GAC.GAT (S N:   0.333  2.667 Sd Nd:    5.0   0.0)
  83  TTG.TTA  CTG.CTT  GTG.ATG  GTG.GTC  CTG.TTG  TTG.GTG (S N:   1.086  1.914 Sd Nd:    4.0   2.0)
  84  GCC.ACT  TCC.TCG  TCG.TCA  TCC.GCC  TCC.TCG (S N:   1.018  1.982 Sd Nd:    4.0   2.0)
  85  ATC.TTC  ATC.GTC  GTC.GTG  GTC.GTG  GTC.TTC (S N:   0.703  2.297 Sd Nd:    2.0   3.0)
  86  ACG.ATG  ACG.ATG  ACC.ACA  ACG.ACA  ACG.ACT  ACC.ACG  ACC.ACG  ACG.ACC (S N:   0.953  2.047 Sd Nd:    6.0   2.0)
  87  ATC.CTA  CTG.CTA  ATC.CTC  CTC.CTG (S N:   0.841  2.159 Sd Nd:    3.0   2.0)
  88  AAA.AGA  TCG.TCA  AAA.AAG  CAC.CGC  TCC.TCG  TCC.CAC  CAC.CAT  CAC.AAC  AAC.AAA  AAC.CAC (S N:   0.667  2.333 Sd Nd:    4.0   7.0)
  89  GAC.GAT  GAC.GAT  GAC.AAC (S N:   0.333  2.667 Sd Nd:    2.0   1.0)
  90  GTT.GTC  GTG.GTT  GTG.GTT (S N:   1.000  2.000 Sd Nd:    3.0   0.0)
  91 (S N:   0.375  2.625 Sd Nd:    0.0   0.0)
  92  CTG.CCG  CTG.CTA  CTG.CTT  CTG.CTA (S N:   1.303  1.697 Sd Nd:    3.0   1.0)
  93  GAA.CAA  GAA.ACA  GAG.GAA  GAG.GAA  GAG.GAA (S N:   0.399  2.601 Sd Nd:    3.0   3.0)
  94  GAT.GAC  GAT.GAC  GAC.GAT  GAC.GAT  GAT.GAC  GAC.GAT  GAC.GAT  GAC.GAT (S N:   0.333  2.667 Sd Nd:    8.0   0.0)
  95  GAG.CAG  GAA.ATA  GAG.GAA  GAG.GAA  GAG.GAA  GAG.GCA (S N:   0.416  2.584 Sd Nd:    4.0   4.0)
  96  GGC.GGG  GGA.GGC  GGA.GGC  GGC.GGG (S N:   1.081  1.919 Sd Nd:    4.0   0.0)
  97  GAC.GAT  ATC.ATT  GAC.GAG  ATC.ACC  ATC.GAC  ATC.ATT  ATC.ACC  ACC.ATC  ATC.CTG (S N:   0.672  2.328 Sd Nd:    3.5   7.5)
  98  TAC.TAT  TAC.TAT (S N:   0.429  2.571 Sd Nd:    2.0   0.0)
  99  CAC.TAC  CAC.CAT  AAC.CAC  AAC.CAC (S N:   0.336  2.664 Sd Nd:    1.0   3.0)
 100  TGC.TGT  TGC.TGT (S N:   0.375  2.625 Sd Nd:    2.0   0.0)
 101  TAT.TAC (S N:   0.429  2.571 Sd Nd:    1.0   0.0)
 102  GTG.GTT  GTG.GTA  ATC.ATT  GTG.GTC  GTC.GTG  GTC.ATC  GTC.GTG (S N:   0.978  2.022 Sd Nd:    6.0   1.0)
 103  ATG.CTC  CGG.AAA  ATG.ACC  AGG.CGG  CGG.CGC  AGG.ATG  ATG.CTG (S N:   0.667  2.333 Sd Nd:    4.5   6.5)
 104  AAC.AAT  AAC.AAT  AAC.AAT (S N:   0.333  2.667 Sd Nd:    3.0   0.0)
 105  CCT.CCA  CCT.CCA  CCC.CCT  CCT.CCC  CCC.CCG (S N:   1.000  2.000 Sd Nd:    5.0   0.0)
 106  CCT.CCG  CCA.CCT  CCA.CCC  CCT.CCA  CCT.CCC  CCA.CCT  CCA.CCT (S N:   1.000  2.000 Sd Nd:    7.0   0.0)
 107  GAC.GAT (S N:   0.333  2.667 Sd Nd:    1.0   0.0)
 108  CGT.CGA  CGT.AGA  CGG.CGA  CGT.CGC  CGC.CGG (S N:   1.059  1.941 Sd Nd:    5.0   1.0)
 109  CAC.CAG  CAC.GAT  CAC.CAA  AAC.ATC  ATC.ATT  AAC.CAC (S N:   0.460  2.540 Sd Nd:    2.0   5.0)
 110  CGG.AGT  AGG.AAG  CGT.CGC  CGG.CAG  CGG.AGG  CGG.CGT  CGG.AAG (S N:   0.875  2.125 Sd Nd:    4.5   4.5)
 111  GGC.GGA  GGC.GGG (S N:   1.009  1.991 Sd Nd:    2.0   0.0)
 112  CAC.CAT  CAC.CAT  CAC.ACT (S N:   0.438  2.562 Sd Nd:    3.0   2.0)
 113  GGC.GCC  GGG.GGA  GGC.GGT  GGC.GGT  GGT.GGC  GGC.GGG  GGC.TTC (S N:   0.999  2.001 Sd Nd:    5.0   3.0)
 114  AAG.AGC  ACG.CGA  ACC.ATC  AAG.ACG  ACG.ACC  AAG.AAA  AAG.CAG (S N:   0.646  2.354 Sd Nd:    3.5   6.5)
 115  ATT.ATC  ATC.ATT  ATC.ATT  ATC.ATT (S N:   0.667  2.333 Sd Nd:    4.0   0.0)
 116  CAC.CAT  CGC.AGC  CAC.CAT  CAC.CGC  CAC.TAC  CGC.CAG  CAG.CAC  CAC.CGC  CGC.AGC (S N:   0.439  2.561 Sd Nd:    2.5   7.5)
 117  TTG.CTG  CTT.TTT  CTG.CTC  CTT.CTG  TTG.TTA  CTG.CTT  CTG.TTG  CTG.CTC (S N:   1.146  1.854 Sd Nd:    7.0   1.0)
 118  GAG.GAA  GAC.GCC  GAC.AAT  GAC.CAT  CAA.AGA  GAG.GAC  GAG.CAG  CAG.AAG  AAG.CAA  CAA.CAG (S N:   0.388  2.612 Sd Nd:    5.5   8.5)
 119  GTC.GTG  GTC.GTT  GTC.GTA  GTC.GTT (S N:   1.000  2.000 Sd Nd:    4.0   0.0)
 120  CTT.CGA  CTC.CTG  CTC.GTC  CTC.GTC  CTC.CTT  CTC.ATC  CTC.CTT (S N:   1.024  1.976 Sd Nd:    4.0   4.0)
 121  ACT.ACC  ACC.ACA  ACT.CCT  ATG.CTA  ACC.ACT  ACC.ACG  ACG.ACA  ACG.ATG  ACG.ACT  ACT.ACC (S N:   0.955  2.045 Sd Nd:    7.5   3.5)
 122  GAA.GAG  GAG.GAA  GAG.AAA  GAG.GAA (S N:   0.375  2.625 Sd Nd:    4.0   1.0)
 123  GAG.GAA  GTT.GTC  TTG.TTA  TTG.CTT  GAG.GTA  GTG.TTG  GTG.GTT  GTG.GAG  GAG.GAA  GAA.GAG (S N:   0.767  2.233 Sd Nd:    8.0   4.0)
 124  CCT.CCC (S N:   1.000  2.000 Sd Nd:    1.0   0.0)
 125  CCA.CCT  CCA.CCT  CCA.CCT  CCA.CCG  CCA.CCG (S N:   1.000  2.000 Sd Nd:    5.0   0.0)
 126  GAG.AAG  CAG.CCA  CAG.GAG  GAG.GAA (S N:   0.627  2.373 Sd Nd:    2.0   3.0)
 127  AGG.AGA  AGG.CGG  AGG.CGG  CGG.CGC  CGC.CGG (S N:   0.849  2.151 Sd Nd:    5.0   0.0)
 128  GAC.GAT  GAC.GAT  GAC.GAT (S N:   0.333  2.667 Sd Nd:    3.0   0.0)
 129  TCC.TCG  TCC.TCT  TCC.TCG  TCC.TCA (S N:   1.025  1.975 Sd Nd:    4.0   0.0)
 130  ACC.ACT  ACC.ACT  ACG.ACC  ACG.ACA  ACG.ACA  ACA.ACT (S N:   1.000  2.000 Sd Nd:    6.0   0.0)
 131  GTT.GTG  ATC.ATT  ATC.ATT  ATC.GTG  GTG.GTT (S N:   0.850  2.150 Sd Nd:    4.5   1.5)
 132  GCT.GCC  GCC.GCG  GCC.GCT  GCC.GCA  GCC.GCG  GCG.GCT  GCT.GCC (S N:   1.000  2.000 Sd Nd:    7.0   0.0)
 133  GTG.GTC  GTG.GTC  GTG.GTC  GTG.GTC  GTC.GTT  GTC.GTG (S N:   1.000  2.000 Sd Nd:    6.0   0.0)
 134  ATT.ATC  TTG.TTA  GCC.GCA  GCC.GCG  ATT.ATC  GTC.GCC  GTC.ATC  ATC.TTG  ATC.ATT (S N:   0.835  2.165 Sd Nd:    6.0   4.0)
 135  GTC.GTT  ATC.ATT  ATC.GTG  GTG.GTC (S N:   0.850  2.150 Sd Nd:    3.5   1.5)
 136  GGC.GGG  GGC.GGA  GGT.GGA  GGC.GGT  GGT.GGG  GGG.GGT (S N:   1.007  1.993 Sd Nd:    6.0   0.0)
 137  GCA.GCG  GCA.GCT  GCC.GCA  GCC.GCA (S N:   1.000  2.000 Sd Nd:    4.0   0.0)
 138  TCG.TCT  TCC.TCT  TCC.TCA  ACC.ACG  TCC.TCG  TCC.ACC  ACC.ACT (S N:   1.017  1.983 Sd Nd:    6.0   1.0)
 139  GTC.GTG  GTC.GTG  GTC.GTA  GTC.ATT  GTC.GTG  GTC.GTG  GTG.GTC  GTG.GTC (S N:   0.986  2.014 Sd Nd:    8.0   1.0)
 140  GGG.GGC  GGC.GGA  GGG.GGT  GGG.GGA  GGG.GGC  GGG.GGA (S N:   1.010  1.990 Sd Nd:    6.0   0.0)
 141  GGT.GGA  GGC.GGA  GGC.GGT  GGC.GGT (S N:   1.014  1.986 Sd Nd:    4.0   0.0)
 142  ATC.GCA  ATC.ATG  TTC.TTT  TTC.ATC (S N:   0.458  2.542 Sd Nd:    2.0   4.0)
 143  CTC.TTA  CTT.CTC  CTG.CTC  CTC.CTT (S N:   1.203  1.797 Sd Nd:    4.0   1.0)
 144  GCT.GCC  GCT.GCG  GCT.GCC  GCC.GCT (S N:   1.000  2.000 Sd Nd:    4.0   0.0)
 145  GTG.ATT  CTG.CTT  GTG.CTG (S N:   1.085  1.915 Sd Nd:    1.5   2.5)
 146  GTC.GTG  CTC.CTG  CTC.GTC  GTC.CTC  GTC.GTG (S N:   1.027  1.973 Sd Nd:    3.0   2.0)
 147  ATT.ATA  ATC.ATT  ATC.ATT (S N:   0.667  2.333 Sd Nd:    3.0   0.0)
 148  CTG.CTT  CTG.TTG (S N:   1.247  1.753 Sd Nd:    2.0   0.0)
 149  TTC.ATC  TCC.TCT  TTC.TGC  TCC.TTC  TTC.GTG  GTG.GCG  GCG.GCC (S N:   0.845  2.155 Sd Nd:    2.5   5.5)
 150  CTT.CTA  ATG.CTG  CTG.CTT  CTG.TTG (S N:   0.668  2.332 Sd Nd:    3.0   1.0)
 151  GTC.GTG  GTG.GTA  GTG.GTC  GTG.GTC  GTG.ATG  ATG.GTG  GTG.GTC (S N:   0.812  2.188 Sd Nd:    5.0   2.0)
 152  ATC.ATT  GTG.ATA  GTC.GCC  GTC.GTG  GTC.ATC  GTC.GTG  GTG.GTC  GTC.ATT (S N:   0.906  2.094 Sd Nd:    5.5   4.5)
 153  GTC.GTG  GTG.GTA  GTG.GTA  GTG.CTG  GTG.GTC  GTC.GTG  GTC.GTG  GTG.GTC (S N:   1.007  1.993 Sd Nd:    7.0   1.0)
 154  AAG.AAA  AAG.AAA  AAG.AAA  AAG.AAA (S N:   0.375  2.625 Sd Nd:    4.0   0.0)
 155  TGT.TGC  TGC.TGT  TGT.TGC  TGT.TGC (S N:   0.375  2.625 Sd Nd:    4.0   0.0)
 156  GTC.ATC  GTC.CTT  GTC.GTG  GTC.GTG  GTG.GTC  GTG.GTC (S N:   0.989  2.011 Sd Nd:    5.0   2.0)
 157  CGG.CGC  CGA.AGA  CGT.CGC  CGT.CGG  CGG.CGA  CGG.AGG (S N:   1.127  1.873 Sd Nd:    6.0   0.0)
 158  AGA.CGA  AGA.CGA  AGA.AGG  AGA.AGG  AGA.AGG  AGG.AGA  AGG.CGG  CGG.CGC (S N:   0.926  2.074 Sd Nd:    8.0   0.0)
 159  CAC.CAT  CAC.TAT  AAC.CAC  AAC.AAA  AAA.AAG (S N:   0.362  2.638 Sd Nd:    3.0   3.0)
 160  AAG.CAG  AAG.AAA  AAA.AAG (S N:   0.375  2.625 Sd Nd:    2.0   1.0)
 161  AAG.CAG  AAG.AAC  AAG.AAA  AAG.AAA  AAG.ATG  AAG.CAG  CAG.GAG (S N:   0.364  2.636 Sd Nd:    2.0   5.0)
 162  CAG.CAA (S N:   0.375  2.625 Sd Nd:    1.0   0.0)
 163  AAC.AAT  GAG.GAA  AGG.CGG  GAG.AAG  AAG.AAC  AAG.AGG (S N:   0.435  2.565 Sd Nd:    3.0   3.0)
 164  CTG.CTC  CTC.CTG  CTC.CTG  CTG.CTT  CTG.CTC (S N:   1.206  1.794 Sd Nd:    5.0   0.0)
 165  AAC.AAT  ATC.AAC  AAC.AGC (S N:   0.484  2.516 Sd Nd:    1.0   2.0)
 166  TCA.TCT  TCA.TCT  ACA.ACG  ACG.ACC  TCA.ACA  ACA.ACG (S N:   1.161  1.839 Sd Nd:    5.0   1.0)
 167  GAC.GAG  GAC.GAT  GAT.GAC  GAC.GAT  GAT.GAG (S N:   0.342  2.658 Sd Nd:    3.0   2.0)
 168  GAC.GAT  GAG.GAA  GAG.GAC  GAC.GAT (S N:   0.351  2.649 Sd Nd:    3.0   1.0)
 169  CAG.---  CAG.CTG (S N:   0.465  2.535 Sd Nd:    0.0   3.0)
 170  AAG.AAA (S N:   0.375  2.625 Sd Nd:    1.0   0.0)
 171  ACC.ACA  ACC.ACT  ATG.ACG  ACG.ACC  ACG.ACC  ACG.ACC (S N:   0.549  2.451 Sd Nd:    5.0   1.0)
 172  GAG.GAA  GAG.GAA  GAG.GAA  GAG.GAA (S N:   0.375  2.625 Sd Nd:    4.0   0.0)
 173  GAA.GAG  GAG.GAA  GAG.GAA  GAG.GAA (S N:   0.375  2.625 Sd Nd:    4.0   0.0)
 174  GAG.GAA  GAG.GAT  GAG.GAA  GAG.GAA  GAA.GAG  GAA.GAG (S N:   0.373  2.627 Sd Nd:    5.0   1.0)
 175  GGC.GGA  GGC.GGA  GGC.GTG (S N:   1.012  1.988 Sd Nd:    3.0   1.0)
 176  AAG.AAA  AAG.AAA (S N:   0.375  2.625 Sd Nd:    2.0   0.0)
 177  GTC.GTA  GTC.GTG  GTC.ACC  ACG.ATG  ACC.GTC  ACC.ACG  ACG.ACT  ACG.ACC  ACC.ACA (S N:   0.985  2.015 Sd Nd:    6.0   5.0)
 178  GAT.---  GAC.GAT  GAC.GAT  GAC.GAT  GAC.GAT (S N:   0.361  2.639 Sd Nd:    4.0   2.0)
 179  GGA.GGG  GGT.---  GGT.GGA  GGT.GGA  GGT.GGC  GGC.GGA  GGA.GGG (S N:   0.942  2.058 Sd Nd:    6.0   2.0)
 180  GAG.GAA  GAA.---  GAA.GAG  GAA.GAG  GAG.GAA  GAG.GAA  GAA.GAG (S N:   0.398  2.602 Sd Nd:    6.0   2.0)
 181  GGG.GGC  GGC.---  GGA.GCT  GGC.GGA  GGC.GGG  GGC.GGG (S N:   0.930  2.070 Sd Nd:    5.0   3.0)
 182  GGC.---  GGC.GGA  GAC.GGC  GAC.AAC (S N:   0.504  2.496 Sd Nd:    1.0   4.0)
 183  CCT.ACA  ACG.ACA  ACG.---  CCG.GCG  CCG.CCC  CCG.ACG  CCG.CCT (S N:   0.918  2.082 Sd Nd:    4.0   5.0)
 184  GAA.GAT  GAA.GGC  GAA.---  GAG.GAA  GAG.GAA  GAG.GAA (S N:   0.423  2.577 Sd Nd:    3.5   4.5)
 185  GAG.GAA  GAG.---  GAG.GGA  GAG.GAT  GAG.GAA (S N:   0.509  2.491 Sd Nd:    3.0   4.0)
 186  GGC.GCA  GGC.---  GGC.GGG  GGC.GGG  GGG.GAA  GGG.GGC (S N:   0.827  2.173 Sd Nd:    5.0   4.0)
 187  ACC.GCC  CTG.CTT  ACG.---  ACG.ACC  ACC.GCC  ACC.ACG  ACC.CTG  ACC.ATG (S N:   0.917  2.083 Sd Nd:    4.3   7.7)
 188  AAA.---  AAG.AAA  AAG.AAA (S N:   0.398  2.602 Sd Nd:    2.0   2.0)
 189  GCG.---  GCG.---  GCC.---  GCC.---  AAG.AAT  AAG.---  GCC.---  AAG.CAA  GCG.---  GCG.---  GAG.AAG  GAG.GCG  GCG.GCA  GCG.GCC (S N:   0.681  2.319 Sd Nd:    3.0  20.0)
 190  ACC.---  ACC.---  ACC.---  ACC.---  ACC.GCC  CTA.TTA  CTC.---  ACC.---  CTA.CTC  ACC.---  ACC.---  CTC.CTA  CTC.ACC (S N:   0.878  2.122 Sd Nd:    3.0  19.0)
 191  AGC.---  AGC.---  AGC.---  AGC.---  AGC.---  AGC.---  AGC.---  AGC.---  AGC.---  AGC.---  AGC.--- (S N:   0.416  2.584 Sd Nd:    0.0  22.0)
 192  CTC.---  CTC.---  CTC.---  CTC.---  CTC.---  CTC.---  CTC.---  CTC.---  CTC.---  CTC.---  CTC.--- (S N:   0.751  2.249 Sd Nd:    0.0  22.0)
 193  ATC.---  ATC.---  ATC.---  ATC.---  CTG.---  ATC.---  CTG.---  ATC.---  ATC.---  CTC.CTG  CTC.ATC (S N:   0.714  2.286 Sd Nd:    1.0  19.0)
 194  CCT.---  CCT.---  CCC.---  CCC.---  CCT.---  CCC.---  CCT.---  CCT.---  CCT.---  CCT.CCC (S N:   0.812  2.188 Sd Nd:    1.0  18.0)
 195  GAG.---  GAG.---  GAG.---  GAG.---  GAG.GAA  GAG.---  GAG.---  GAG.---  GAG.---  GAG.--- (S N:   0.426  2.574 Sd Nd:    1.0  18.0)
 196  GTC.---  GTC.---  GTC.---  GTC.---  GTC.GTT  GAC.GAT  GAC.---  GTC.---  GAC.---  GTC.---  GTC.---  GAC.GTC (S N:   0.676  2.324 Sd Nd:    2.0  19.0)
 197  CTC.---  CTC.---  CTC.---  CTC.---  CTA.CCT  ATA.---  CTC.---  ATA.---  CTC.---  CTC.---  ATC.ATA  ATC.CTC  CTC.CTA (S N:   0.784  2.216 Sd Nd:    3.0  20.0)


(2) Joint reconstruction of ancestral sequences
(eqn. 2 in Yang et al. 1995 Genetics 141:1641-1650), using the algorithm of Pupko et al. (2000 Mol Biol Evol 17:890-896),
modified to generate sub-optimal reconstructions.

Reconstruction (prob.), listed by pattern (use the observed data to find the right site).

Pattern Freq   Data:

   1       1  --- (-) --- (-) --- (-) --- (-) --- (-) ACC (T) AAG (K) --- (-) --- (-) --- (-) --- (-) --- (-) : AAG AAG AAG AAG AAG AAG AAG AAG AAG AAG AAG  (0.004) ACC ACC ACC ACC ACC ACC ACC ACC ACC ACC ACC  (0.003) ACG ACG ACG ACG ACG ACG ACG ACG ACG ACG ACG  (0.002) ATG ATG ATG ATG ATG ATG ATG ATG ATG ATG ATG  (0.002) AAG AAG ACG AAG AAG AAG AAG AAG AAG AAG AAG  (0.002) ATG ACG ACG ATG ATG ATG ATG ATG ATG ATG ATG  (0.002) AAC AAC AAC AAC AAC AAC AAC AAC AAC AAC AAC  (0.002) ACC ACC ACC ACG ACG ACG ACG ACG ACG ACG ACG  (0.001) ACG ACG ACG ATG ATG ATG ATG ATG ATG ATG ATG  (0.001) ACC ACC ACC ACC ACG ACC ACC ACC ACC ACC ACC  (0.001) ATG ATG ACG ATG ATG ATG ATG ATG ATG ATG ATG  (0.001) ACG ACC ACC ACG ACG ACG ACG ACG ACG ACG ACG  (0.001) AAG AAG AAG AAG AAA AAG AAG AAG AAG AAG AAG  (0.001) ACG ACG ACG ACC ACC ACC ACC ACC ACC ACC ACC  (0.001) ACC ACG ACG ACC ACC ACC ACC ACC ACC ACC ACC  (0.001)  (total  0.026)
   2       1  --- (-) --- (-) --- (-) --- (-) --- (-) AGC (S) --- (-) --- (-) --- (-) --- (-) --- (-) --- (-) : AGC AGC AGC AGC AGC AGC AGC AGC AGC AGC AGC  (0.068) AGC AGC AGC AGC AGT AGC AGC AGC AGC AGC AGC  (0.013) AGC AGC AGC AGT AGT AGT AGT AGT AGT AGT AGT  (0.008) AGC AGC AGC AGC AGC AGC AGC AGC AGC AGT AGT  (0.007) AGT AGC AGC AGT AGT AGT AGT AGT AGT AGT AGT  (0.006) AGT AGC AGC AGC AGC AGC AGC AGC AGC AGC AGC  (0.006) AGT AGT AGT AGT AGT AGT AGT AGT AGT AGT AGT  (0.005) AGC AGT AGT AGC AGC AGC AGC AGC AGC AGC AGC  (0.005) AGT AGT AGT AGC AGC AGC AGC AGC AGC AGC AGC  (0.004) AGT AGC AGC AGT AGC AGT AGT AGT AGT AGT AGT  (0.003) AGT AGT AGT AGT AGC AGT AGT AGT AGT AGT AGT  (0.002) AGT AGC AGC AGT AGT AGC AGC AGC AGC AGC AGC  (0.002) AGT AGT AGC AGT AGT AGT AGT AGT AGT AGT AGT  (0.002) AGT AGT AGT AGT AGT AGC AGC AGC AGC AGC AGC  (0.002) TGC TGC TGC TGC TGC TGC TGC TGC TGC TGC TGC  (0.002) AAC AGC AGC AAC AAC AAC AAC AAC AAC AAC AAC  (0.002) AGC AGT AGC AGC AGC AGC AGC AGC AGC AGC AGC  (0.002) AGC AGC AGT AGC AGC AGC AGC AGC AGC AGC AGC  (0.002) AGT AGT AGC AGC AGC AGC AGC AGC AGC AGC AGC  (0.002) TGC AGC AGC TGC TGC TGC TGC TGC TGC TGC TGC  (0.002) AAC AAC AAC AAC AAC AAC AAC AAC AAC AAC AAC  (0.001) AGT AGT AGC AGT AGC AGT AGT AGT AGT AGT AGT  (0.001)  (total  0.146)
   3       1  --- (-) --- (-) --- (-) --- (-) --- (-) CTC (L) --- (-) --- (-) --- (-) --- (-) --- (-) --- (-) : CTC CTC CTC CTC CTC CTC CTC CTC CTC CTC CTC  (0.005) TTC TTC TTC TTC TTC TTC TTC TTC TTC TTC TTC  (0.002) CTC CTC CTC CTC CTG CTC CTC CTC CTC CTC CTC  (0.002) TTC CTC CTC TTC TTC TTC TTC TTC TTC TTC TTC  (0.001) CTC CTC CTC CTC CTT CTC CTC CTC CTC CTC CTC  (0.001) CAC CAC CAC CAC CAC CAC CAC CAC CAC CAC CAC  (0.001)  (total  0.012)
   4       1  --- (-) --- (-) --- (-) --- (-) --- (-) TAT (Y) AAA (K) --- (-) --- (-) --- (-) --- (-) --- (-) : TAC TAC TAC TAC TAC TAC TAC TAC TAC TAC TAC  (0.021) TAC TAT TAT TAC TAC TAC TAC TAC TAC TAC TAC  (0.012) TAT TAT TAT TAC TAC TAC TAC TAC TAC TAC TAC  (0.011) TAT TAT TAT TAT TAT TAT TAT TAT TAT TAT TAT  (0.010) TAC TAC TAT TAC TAC TAC TAC TAC TAC TAC TAC  (0.007) TAT TAT TAT TAT TAC TAT TAT TAT TAT TAT TAT  (0.005) TAT TAT TAT TAT TAT TAC TAC TAC TAC TAC TAC  (0.004) TAC TAC TAC TAC TAT TAC TAC TAC TAC TAC TAC  (0.004) AAC AAC AAC AAC AAC AAC AAC AAC AAC AAC AAC  (0.004) TAC TAC TAC TAT TAT TAT TAT TAT TAT TAT TAT  (0.002) AAC AAT AAT AAC AAC AAC AAC AAC AAC AAC AAC  (0.002) TAC TAC TAC TAC TAC TAC TAC TAC TAC TAT TAT  (0.002) TAC TAT TAT TAC TAT TAC TAC TAC TAC TAC TAC  (0.002) TAT TAC TAC TAC TAC TAC TAC TAC TAC TAC TAC  (0.002) TAT TAC TAC TAT TAT TAT TAT TAT TAT TAT TAT  (0.002) AAT AAT AAT AAC AAC AAC AAC AAC AAC AAC AAC  (0.002) AAC AAC TAC AAC AAC AAC AAC AAC AAC AAC AAC  (0.002) AAG AAG AAG AAG AAG AAG AAG AAG AAG AAG AAG  (0.002) TAC TAT TAT TAT TAT TAT TAT TAT TAT TAT TAT  (0.001) TAC TAT TAT TAC TAC TAC TAC TAC TAC TAT TAT  (0.001) TAC TAC TAT TAC TAT TAC TAC TAC TAC TAC TAC  (0.001) AAC AAC AAC AAC AAT AAC AAC AAC AAC AAC AAC  (0.001) AAC AAC AAT AAC AAC AAC AAC AAC AAC AAC AAC  (0.001) TAT TAC TAC TAT TAC TAT TAT TAT TAT TAT TAT  (0.001)  (total  0.105)
   5       1  --- (-) --- (-) --- (-) --- (-) ATC (I) CTG (L) --- (-) --- (-) --- (-) ATC (I) --- (-) --- (-) : ATG ATG ATG ATG ATC ATG ATG ATG ATG ATG ATG  (0.006) ATC CTC CTC ATC ATC ATC ATC ATC ATC ATC ATC  (0.004) CTC CTC CTC ATC ATC ATC ATC ATC ATC ATC ATC  (0.004) CTC CTG CTG ATC ATC ATC ATC ATC ATC ATC ATC  (0.003) ATC ATC ATC ATC ATC ATC ATC ATC ATC ATC ATC  (0.003) ATG CTG CTG ATG ATC ATG ATG ATG ATG ATG ATG  (0.002) CTC CTC CTC CTC ATC CTC CTC CTC CTC CTC CTC  (0.002) ATC CTG CTG ATC ATC ATC ATC ATC ATC ATC ATC  (0.002) CTC CTG CTG CTC ATC CTC CTC CTC CTC CTC CTC  (0.002) CTG CTG CTG CTC ATC CTC CTC CTC CTC CTC CTC  (0.002) CTG CTG CTG ATC ATC ATC ATC ATC ATC ATC ATC  (0.002) ATG ATG ATG ATC ATC ATC ATC ATC ATC ATC ATC  (0.002) ATC ATC CTC ATC ATC ATC ATC ATC ATC ATC ATC  (0.001) CTG CTG CTG ATG ATC ATG ATG ATG ATG ATG ATG  (0.001) ATG TTG TTG ATG ATC ATG ATG ATG ATG ATG ATG  (0.001) ATG ATG CTG ATG ATC ATG ATG ATG ATG ATG ATG  (0.001) CTC CTC CTG ATC ATC ATC ATC ATC ATC ATC ATC  (0.001) TTG TTG TTG ATG ATC ATG ATG ATG ATG ATG ATG  (0.001)  (total  0.039)
   6       1  --- (-) --- (-) --- (-) --- (-) CCT (P) ATA (I) --- (-) --- (-) --- (-) CTA (L) --- (-) --- (-) : ATA ATA ATA ATA CTA ATA ATA ATA ATA ATA ATA  (0.002) ATG ATG ATG ATG CTG ATG ATG ATG ATG ATG ATG  (0.001) ATC ATC ATC ATC CTC ATC ATC ATC ATC ATC ATC  (0.001) ATC ATA ATA ATC CTC ATC ATC ATC ATC ATC ATC  (0.001) ATA ATA ATA ATC CTC ATC ATC ATC ATC ATC ATC  (0.001) ATC ATC ATC CTC CTC CTC CTC CTC CTC CTC CTC  (0.001) ATC ATA ATA CTC CTC CTC CTC CTC CTC CTC CTC  (0.001)  (total  0.009)
   7       1  --- (-) --- (-) --- (-) --- (-) CCT (P) CCT (P) --- (-) --- (-) --- (-) CCT (P) --- (-) --- (-) : CCT CCT CCT CCT CCT CCT CCT CCT CCT CCT CCT  (0.053) CCT CCT CCT CCT CCT CCC CCC CCC CCC CCC CCC  (0.017) CCT CCT CCT CCT CCT CCT CCT CCT CCT CCC CCC  (0.012) CCT CCT CCT CCT CCT CCT CCC CCT CCT CCT CCT  (0.011) CCC CCC CCC CCC CCT CCC CCC CCC CCC CCC CCC  (0.008) CCC CCT CCT CCC CCT CCC CCC CCC CCC CCC CCC  (0.007) CCC CCC CCC CCT CCT CCT CCT CCT CCT CCT CCT  (0.006) CCC CCT CCT CCT CCT CCT CCT CCT CCT CCT CCT  (0.005) CCT CCC CCC CCT CCT CCT CCT CCT CCT CCT CCT  (0.004) CCG CCG CCG CCG CCT CCG CCG CCG CCG CCG CCG  (0.004) CCG CCT CCT CCG CCT CCG CCG CCG CCG CCG CCG  (0.003) CCG CCG CCG CCT CCT CCT CCT CCT CCT CCT CCT  (0.003) CCC CCC CCT CCC CCT CCC CCC CCC CCC CCC CCC  (0.002) CCG CCT CCT CCT CCT CCT CCT CCT CCT CCT CCT  (0.002) CCT CCG CCG CCT CCT CCT CCT CCT CCT CCT CCT  (0.002) CCC CCC CCC CCT CCT CCC CCC CCC CCC CCC CCC  (0.002) CCC CCC CCT CCT CCT CCT CCT CCT CCT CCT CCT  (0.002) CCC CCC CCC CCG CCT CCG CCG CCG CCG CCG CCG  (0.002) CCC CCT CCT CCT CCT CCC CCC CCC CCC CCC CCC  (0.002) CCG CCG CCG CCC CCT CCC CCC CCC CCC CCC CCC  (0.002) CCG CCC CCC CCG CCT CCG CCG CCG CCG CCG CCG  (0.001) CCC CCG CCG CCC CCT CCC CCC CCC CCC CCC CCC  (0.001) CCC CCT CCT CCG CCT CCG CCG CCG CCG CCG CCG  (0.001) CCG CCT CCT CCC CCT CCC CCC CCC CCC CCC CCC  (0.001) CCT CCC CCC CCT CCT CCC CCC CCC CCC CCC CCC  (0.001) CCT CCC CCT CCT CCT CCT CCT CCT CCT CCT CCT  (0.001) CCA CCT CCT CCT CCT CCT CCT CCT CCT CCT CCT  (0.001) CCG CCG CCT CCG CCT CCG CCG CCG CCG CCG CCG  (0.001) CCT CCC CCC CCT CCT CCT CCT CCT CCT CCC CCC  (0.001) CCA CCA CCA CCT CCT CCT CCT CCT CCT CCT CCT  (0.001)  (total  0.161)
   8       1  --- (-) --- (-) --- (-) --- (-) GAG (E) GAA (E) --- (-) --- (-) --- (-) GAG (E) --- (-) --- (-) : GAG GAG GAG GAG GAG GAG GAG GAG GAG GAG GAG  (0.046) GAG GAA GAA GAG GAG GAG GAG GAG GAG GAG GAG  (0.027) GAA GAA GAA GAG GAG GAG GAG GAG GAG GAG GAG  (0.019) GAG GAG GAA GAG GAG GAG GAG GAG GAG GAG GAG  (0.013) GAA GAG GAG GAG GAG GAG GAG GAG GAG GAG GAG  (0.011) GAG GAG GAG GAG GAG GAG GAG GAG GAG GAA GAA  (0.009) GAG GAG GAG GAG GAG GAG GAA GAG GAG GAG GAG  (0.008) GAA GAA GAA GAA GAG GAG GAG GAG GAG GAG GAG  (0.006) GAG GAG GAG GAG GAA GAG GAG GAG GAG GAG GAG  (0.006) GAG GAA GAA GAG GAG GAG GAG GAG GAG GAA GAA  (0.005) GAG GAA GAA GAG GAG GAG GAA GAG GAG GAG GAG  (0.005) GAG GAA GAG GAG GAG GAG GAG GAG GAG GAG GAG  (0.004) GAA GAA GAA GAG GAG GAG GAG GAG GAG GAA GAA  (0.003) GAA GAA GAA GAG GAG GAG GAA GAG GAG GAG GAG  (0.003) GAG GAA GAA GAG GAA GAG GAG GAG GAG GAG GAG  (0.003) GAA GAG GAG GAA GAG GAG GAG GAG GAG GAG GAG  (0.003) GAA GAG GAA GAG GAG GAG GAG GAG GAG GAG GAG  (0.003) GAA GAA GAG GAG GAG GAG GAG GAG GAG GAG GAG  (0.003) GAG GAG GAA GAG GAG GAG GAG GAG GAG GAA GAA  (0.002) GAG GAG GAA GAG GAG GAG GAA GAG GAG GAG GAG  (0.002) GAA GAG GAG GAG GAG GAG GAG GAG GAG GAA GAA  (0.002) GAA GAG GAG GAG GAG GAG GAA GAG GAG GAG GAG  (0.002) GAG GAG GAA GAG GAA GAG GAG GAG GAG GAG GAG  (0.002) GAA GAG GAA GAA GAG GAG GAG GAG GAG GAG GAG  (0.001)  (total  0.189)
   9       1  --- (-) --- (-) --- (-) --- (-) GCA (A) AAT (N) --- (-) --- (-) CAA (Q) GCA (A) --- (-) --- (-) : AAG AAG AAG GAG GCA GAG GAG GAG GAG GAG GAG  (0.002) GAG AAG AAG GAG GCA GAG GAG GAG GAG GAG GAG  (0.001) GAG GAG GAG GAG GCA GAG GAG GAG GAG GAG GAG  (0.001) CAG CAG CAG GAG GCA GAG GAG GAG GAG GAG GAG  (0.001) AAG AAG AAG AAG GCA AAG AAG AAG AAG AAG AAG  (0.001) GAG CAG CAG GAG GCA GAG GAG GAG GAG GAG GAG  (0.001)  (total  0.007)
  10       1  --- (-) --- (-) --- (-) --- (-) GCC (A) TTA (L) --- (-) --- (-) CTC (L) ACC (T) --- (-) --- (-) : ATG TTG TTG ATG ACC ATG ATG ATG ATG ATG ATG  (0.001) ATG CTG CTG ATG ACC ATG ATG ATG ATG ATG ATG  (0.001) ATC CTC CTC ATC ACC ATC ATC ATC ATC ATC ATC  (0.001) CTC CTC CTC ATC ACC ATC ATC ATC ATC ATC ATC  (0.001) TTG TTG TTG ATG ACC ATG ATG ATG ATG ATG ATG  (0.001) ATC CTC CTC ACC ACC ACC ACC ACC ACC ACC ACC  (0.001)  (total  0.006)
  11       1  --- (-) --- (-) --- (-) --- (-) GTT (V) GAT (D) --- (-) --- (-) --- (-) GTC (V) --- (-) --- (-) : GAC GAC GAC GAC GTC GAC GAC GAC GAC GAC GAC  (0.007) GAC GAT GAT GAC GTC GAC GAC GAC GAC GAC GAC  (0.004) GAT GAT GAT GAC GTC GAC GAC GAC GAC GAC GAC  (0.003) GAC GAC GAT GAC GTC GAC GAC GAC GAC GAC GAC  (0.002) GAT GAC GAC GAC GTC GAC GAC GAC GAC GAC GAC  (0.002) GAC GAC GAC GAC GTT GAC GAC GAC GAC GAC GAC  (0.002) GAC GAC GAC GTC GTC GTC GTC GTC GTC GTC GTC  (0.001) GAC GAC GAC GAC GTC GAC GAC GAC GAC GAT GAT  (0.001) GAC GAT GAT GAC GTT GAC GAC GAC GAC GAC GAC  (0.001)  (total  0.022)
  12       1  AAA (K) AAA (K) AAG (K) AAG (K) AAA (K) CAT (H) TAT (Y) AAG (K) CAC (H) AAA (K) AAA (K) AAG (K) : AAC CAC CAC AAA AAA AAA AAA AAA AAG AAG AAG  (0.031) CAC CAC CAC AAA AAA AAA AAA AAA AAG AAG AAG  (0.024) AAG CAC CAC AAA AAA AAA AAA AAA AAG AAG AAG  (0.016) AAC CAT CAT AAA AAA AAA AAA AAA AAG AAG AAG  (0.014) CAC CAT CAT AAA AAA AAA AAA AAA AAG AAG AAG  (0.014) CAT CAT CAT AAA AAA AAA AAA AAA AAG AAG AAG  (0.013) AAA CAC CAC AAA AAA AAA AAA AAA AAG AAG AAG  (0.012) AAG CAT CAT AAA AAA AAA AAA AAA AAG AAG AAG  (0.012) AAC CAC CAC AAA AAA AAA AAA AAA AAA AAG AAG  (0.011) AAT CAT CAT AAA AAA AAA AAA AAA AAG AAG AAG  (0.011) CAG CAT CAT AAA AAA AAA AAA AAA AAG AAG AAG  (0.011) CAG CAC CAC AAA AAA AAA AAA AAA AAG AAG AAG  (0.011) CAC CAC CAC AAA AAA AAA AAA AAA AAA AAG AAG  (0.009) AAA CAT CAT AAA AAA AAA AAA AAA AAG AAG AAG  (0.009) AAC CAC CAC AAA AAA AAA AAA AAG AAG AAG AAG  (0.008) AAC CAC CAC AAG AAA AAA AAA AAA AAG AAG AAG  (0.008) AAT CAC CAC AAA AAA AAA AAA AAA AAG AAG AAG  (0.007) CAC CAC CAC AAG AAA AAA AAA AAA AAG AAG AAG  (0.007) CAA CAT CAT AAA AAA AAA AAA AAA AAG AAG AAG  (0.007) CAA CAC CAC AAA AAA AAA AAA AAA AAG AAG AAG  (0.007) CAC CAC CAC AAG AAA AAG AAA AAG AAG AAG AAG  (0.006) AAC TAC CAC AAA AAA AAA AAA AAA AAG AAG AAG  (0.006) AAC CAC CAT AAA AAA AAA AAA AAA AAG AAG AAG  (0.006) AAG CAC CAC AAA AAA AAA AAA AAA AAA AAG AAG  (0.006) AAG CAC CAC AAG AAA AAA AAA AAA AAG AAG AAG  (0.006) CAG CAT CAT AAG AAA AAA AAA AAA AAG AAG AAG  (0.005) CAG CAC CAC AAG AAA AAA AAA AAA AAG AAG AAG  (0.005) AAC CAT CAT AAA AAA AAA AAA AAA AAA AAG AAG  (0.005) CAC CAT CAT AAA AAA AAA AAA AAA AAA AAG AAG  (0.005) AAG CAC CAC AAG AAA AAG AAA AAG AAG AAG AAG  (0.005) CAG CAT CAT AAG AAA AAG AAA AAG AAG AAG AAG  (0.005) CAT CAT CAT AAA AAA AAA AAA AAA AAA AAG AAG  (0.005) CAG CAC CAC AAG AAA AAG AAA AAG AAG AAG AAG  (0.005) CAC CAC CAT AAA AAA AAA AAA AAA AAG AAG AAG  (0.005) CAT CAC CAC AAA AAA AAA AAA AAA AAG AAG AAG  (0.005) AAA CAC CAC AAA AAA AAA AAA AAA AAA AAG AAG  (0.004) AAG CAT CAT AAA AAA AAA AAA AAA AAA AAG AAG  (0.004) CAT CAT CAT AAG AAA AAA AAA AAA AAG AAG AAG  (0.004) AAG CAT CAT AAG AAA AAA AAA AAA AAG AAG AAG  (0.004) CAC CAT CAT AAG AAA AAA AAA AAA AAG AAG AAG  (0.004) AAT CAT CAT AAA AAA AAA AAA AAA AAA AAG AAG  (0.004) CAG CAT CAT AAA AAA AAA AAA AAA AAA AAG AAG  (0.004) CAG CAC CAC AAA AAA AAA AAA AAA AAA AAG AAG  (0.004) AAG AAC CAC AAA AAA AAA AAA AAA AAG AAG AAG  (0.004) TAC TAC CAC AAA AAA AAA AAA AAA AAG AAG AAG  (0.004) CAT CAT CAT AAG AAA AAG AAA AAG AAG AAG AAG  (0.004) AAG CAT CAT AAG AAA AAG AAA AAG AAG AAG AAG  (0.004) AAA AAC CAC AAA AAA AAA AAA AAA AAG AAG AAG  (0.004) CAC CAT CAT AAG AAA AAG AAA AAG AAG AAG AAG  (0.004) AAC CAT CAT AAA AAA AAA AAA AAG AAG AAG AAG  (0.003) AAC CAT CAT AAG AAA AAA AAA AAA AAG AAG AAG  (0.003) AAG CAC CAT AAA AAA AAA AAA AAA AAG AAG AAG  (0.003) AAA CAT CAT AAA AAA AAA AAA AAA AAA AAG AAG  (0.003) AAA CAC CAC AAA AAA AAA AAA AAG AAG AAG AAG  (0.003) AAT CAT CAT AAA AAA AAA AAA AAG AAG AAG AAG  (0.003) AAT CAT CAT AAG AAA AAA AAA AAA AAG AAG AAG  (0.003) AAT CAC CAC AAA AAA AAA AAA AAA AAA AAG AAG  (0.003) CAA CAT CAT AAA AAA AAA AAA AAA AAA AAG AAG  (0.003) CAA CAC CAC AAA AAA AAA AAA AAA AAA AAG AAG  (0.002) AAA CAC CAT AAA AAA AAA AAA AAA AAG AAG AAG  (0.002) AAC TAC CAC AAA AAA AAA AAA AAA AAA AAG AAG  (0.002) AAC CAC CAT AAA AAA AAA AAA AAA AAA AAG AAG  (0.002) AAA CAT CAT AAA AAA AAA AAA AAG AAG AAG AAG  (0.002) CAG CAC CAT AAA AAA AAA AAA AAA AAG AAG AAG  (0.002) GAC CAC CAC AAA AAA AAA AAA AAA AAG AAG AAG  (0.002) AAT AAC CAC AAA AAA AAA AAA AAA AAG AAG AAG  (0.002) AAT CAC CAC AAA AAA AAA AAA AAG AAG AAG AAG  (0.002) AAT CAC CAC AAG AAA AAA AAA AAA AAG AAG AAG  (0.002) AAT TAT CAT AAA AAA AAA AAA AAA AAG AAG AAG  (0.002) CAA CAT CAT AAA AAA AAA AAA AAG AAG AAG AAG  (0.002) CAC CAC CAT AAA AAA AAA AAA AAA AAA AAG AAG  (0.002) CAA CAC CAC AAA AAA AAA AAA AAG AAG AAG AAG  (0.002) CAT CAC CAC AAA AAA AAA AAA AAA AAA AAG AAG  (0.002) CAC CAT CAC AAA AAA AAA AAA AAA AAG AAG AAG  (0.002) AAC TAC CAC AAA AAA AAA AAA AAG AAG AAG AAG  (0.002) CAT CAT CAC AAA AAA AAA AAA AAA AAG AAG AAG  (0.002) AAC TAC CAC AAG AAA AAA AAA AAA AAG AAG AAG  (0.002) AAA CAC CAC AAA AAG AAA AAA AAA AAG AAG AAG  (0.001) AAC CAC CAT AAA AAA AAA AAA AAG AAG AAG AAG  (0.001) AAC CAC CAT AAG AAA AAA AAA AAA AAG AAG AAG  (0.001) CAT CAC CAC AAG AAA AAA AAA AAA AAG AAG AAG  (0.001) AAG AAC CAC AAA AAA AAA AAA AAA AAA AAG AAG  (0.001) CAC CAC CAT AAG AAA AAA AAA AAA AAG AAG AAG  (0.001) TAT TAT CAT AAA AAA AAA AAA AAA AAG AAG AAG  (0.001) TAC TAC CAC AAA AAA AAA AAA AAA AAA AAG AAG  (0.001) AAG AAC CAC AAG AAA AAA AAA AAA AAG AAG AAG  (0.001) CAA CAC CAT AAA AAA AAA AAA AAA AAG AAG AAG  (0.001) AAA AAC CAC AAA AAA AAA AAA AAA AAA AAG AAG  (0.001) CAG CAT CAC AAA AAA AAA AAA AAA AAG AAG AAG  (0.001) CAT CAC CAC AAG AAA AAG AAA AAG AAG AAG AAG  (0.001) TAC TAT CAT AAA AAA AAA AAA AAA AAG AAG AAG  (0.001) CAC CAC CAT AAG AAA AAG AAA AAG AAG AAG AAG  (0.001) AAG AAC CAC AAG AAA AAG AAA AAG AAG AAG AAG  (0.001) AAG CAC CAT AAA AAA AAA AAA AAA AAA AAG AAG  (0.001) CAA CAT CAT AAG AAA AAA AAA AAA AAG AAG AAG  (0.001) AAG CAC CAT AAG AAA AAA AAA AAA AAG AAG AAG  (0.001) CAA CAC CAC AAG AAA AAA AAA AAA AAG AAG AAG  (0.001) AAA CAT CAT AAA AAG AAA AAA AAA AAG AAG AAG  (0.001) CAG CAC CAT AAG AAA AAA AAA AAA AAG AAG AAG  (0.001) GAG CAC CAC AAA AAA AAA AAA AAA AAG AAG AAG  (0.001) TAC TAC CAC AAG AAA AAA AAA AAA AAG AAG AAG  (0.001)  (total  0.469)
  13       1  AAA (K) AAG (K) AAG (K) AAG (K) AAA (K) AAG (K) CAG (Q) AAG (K) AAG (K) AAA (K) AAA (K) AAG (K) : AAG AAG AAG AAG AAA AAG AAA AAG AAG AAG AAG  (0.122) AAG AAG AAG AAA AAA AAA AAA AAG AAG AAG AAG  (0.097) AAA AAG AAG AAA AAA AAA AAA AAG AAG AAG AAG  (0.060) AAG AAG AAG AAG AAG AAG AAA AAG AAG AAG AAG  (0.050) AAG AAG AAG AAA AAA AAA AAA AAA AAG AAG AAG  (0.048) AAA AAG AAG AAA AAA AAA AAA AAA AAG AAG AAG  (0.030) AAA AAG AAG AAG AAA AAG AAA AAG AAG AAG AAG  (0.026) AAA AAG AAG AAA AAA AAG AAA AAG AAG AAG AAG  (0.025) AAA AAA AAA AAA AAA AAA AAA AAG AAG AAG AAG  (0.020) AAA AAA AAG AAA AAA AAA AAA AAG AAG AAG AAG  (0.013) AAG AAA AAA AAG AAA AAG AAA AAG AAG AAG AAG  (0.012) AAA AAA AAA AAA AAA AAA AAA AAA AAG AAG AAG  (0.010) AAG AAA AAA AAA AAA AAA AAA AAG AAG AAG AAG  (0.010) AAA AAA AAA AAG AAA AAG AAA AAG AAG AAG AAG  (0.009) AAA AAA AAA AAA AAA AAG AAA AAG AAG AAG AAG  (0.008) AAG AAA AAG AAG AAA AAG AAA AAG AAG AAG AAG  (0.008) AAG AAG AAA AAG AAA AAG AAA AAG AAG AAG AAG  (0.007) AAA AAA AAG AAA AAA AAA AAA AAA AAG AAG AAG  (0.006) AAG AAA AAG AAA AAA AAA AAA AAG AAG AAG AAG  (0.006) AAG AAG AAA AAA AAA AAA AAA AAG AAG AAG AAG  (0.006) AAA AAA AAG AAG AAA AAG AAA AAG AAG AAG AAG  (0.005) AAA AAA AAG AAA AAA AAG AAA AAG AAG AAG AAG  (0.005) AAG AAA AAA AAG AAG AAG AAA AAG AAG AAG AAG  (0.005) AAG AAA AAA AAA AAA AAA AAA AAA AAG AAG AAG  (0.005) AAA AAG AAA AAA AAA AAA AAA AAG AAG AAG AAG  (0.003) AAG AAA AAG AAG AAG AAG AAA AAG AAG AAG AAG  (0.003) AAG AAA AAG AAA AAA AAA AAA AAA AAG AAG AAG  (0.003) AAG AAG AAA AAG AAG AAG AAA AAG AAG AAG AAG  (0.003) AAG AAG AAA AAA AAA AAA AAA AAA AAG AAG AAG  (0.003) AAA AAG AAA AAA AAA AAA AAA AAA AAG AAG AAG  (0.002) AAA AAG AAA AAG AAA AAG AAA AAG AAG AAG AAG  (0.001) AAA AAG AAA AAA AAA AAG AAA AAG AAG AAG AAG  (0.001) CAG CAG AAG AAG AAA AAG AAA AAG AAG AAG AAG  (0.001) GAG AAG AAG AAG AAA AAG AAA AAG AAG AAG AAG  (0.001)  (total  0.614)
  14       1  AAA (K) AAG (K) AAG (K) AAG (K) AAA (K) AGC (S) ACA (T) AAG (K) AGC (S) AAA (K) AAG (K) AAG (K) : AAC AGC AGC AAG AAA AAG AAG AAG AAG AAG AAG  (0.026) AGC AGC AGC AAG AAA AAG AAG AAG AAG AAG AAG  (0.022) AAC AGC AGC AAA AAA AAA AAA AAG AAG AAG AAG  (0.017) AAG AGC AGC AAG AAA AAG AAG AAG AAG AAG AAG  (0.016) AAC AGC AGC AAG AAA AAG AAA AAG AAG AAG AAG  (0.015) ACG ACC AGC AAG AAA AAG AAG AAG AAG AAG AAG  (0.013) AGC AGC AGC AAA AAA AAA AAA AAG AAG AAG AAG  (0.013) AGC AGC AGC AAG AAA AAG AAA AAG AAG AAG AAG  (0.013) AAC AGC AGC AAA AAA AAG AAG AAG AAG AAG AAG  (0.012) AGG AGC AGC AAG AAA AAG AAG AAG AAG AAG AAG  (0.010) AGC AGC AGC AAA AAA AAG AAG AAG AAG AAG AAG  (0.009) AAG AGC AGC AAG AAA AAG AAA AAG AAG AAG AAG  (0.009) AAG ACC AGC AAG AAA AAG AAG AAG AAG AAG AAG  (0.008) ACC ACC AGC AAG AAA AAG AAG AAG AAG AAG AAG  (0.008) ACG ACC AGC AAG AAA AAG AAA AAG AAG AAG AAG  (0.008) AAG AGC AGC AAA AAA AAA AAA AAG AAG AAG AAG  (0.007) AAC AAC AGC AAG AAA AAG AAG AAG AAG AAG AAG  (0.007) AAG AAC AGC AAG AAA AAG AAG AAG AAG AAG AAG  (0.007) AAG AGC AGC AAG AAG AAG AAG AAG AAG AAG AAG  (0.007) AAA AGC AGC AAA AAA AAA AAA AAG AAG AAG AAG  (0.006) AAT AGC AGC AAG AAA AAG AAG AAG AAG AAG AAG  (0.006) AGG AGC AGC AAG AAA AAG AAA AAG AAG AAG AAG  (0.006) ACG ACC AGC AAG AAG AAG AAG AAG AAG AAG AAG  (0.005) AAG ACC AGC AAG AAA AAG AAA AAG AAG AAG AAG  (0.005) ACC ACC AGC AAG AAA AAG AAA AAG AAG AAG AAG  (0.005) AAC AAC AGC AAA AAA AAA AAA AAG AAG AAG AAG  (0.005) AAA AGC AGC AAG AAA AAG AAG AAG AAG AAG AAG  (0.004) AAA AGC AGC AAA AAA AAG AAG AAG AAG AAG AAG  (0.004) ACG ACC AGC AAA AAA AAA AAA AAG AAG AAG AAG  (0.004) AGG AGC AGC AAG AAG AAG AAG AAG AAG AAG AAG  (0.004) AAC AAC AGC AAG AAA AAG AAA AAG AAG AAG AAG  (0.004) AAG ACC AGC AAA AAA AAA AAA AAG AAG AAG AAG  (0.004) AAG AAC AGC AAG AAA AAG AAA AAG AAG AAG AAG  (0.004) AAT AGC AGC AAA AAA AAA AAA AAG AAG AAG AAG  (0.004) ACC ACC AGC AAA AAA AAA AAA AAG AAG AAG AAG  (0.004) AGG AGG AGC AAG AAA AAG AAG AAG AAG AAG AAG  (0.004) AAG ACC AGC AAG AAG AAG AAG AAG AAG AAG AAG  (0.004) ACC ACC AGC AAG AAG AAG AAG AAG AAG AAG AAG  (0.003) AAT AGC AGC AAG AAA AAG AAA AAG AAG AAG AAG  (0.003) AAC AAC AGC AAA AAA AAG AAG AAG AAG AAG AAG  (0.003) AAG AGG AGC AAG AAA AAG AAG AAG AAG AAG AAG  (0.003) AGG AGC AGC AAA AAA AAA AAA AAG AAG AAG AAG  (0.003) AAG AAC AGC AAA AAA AAA AAA AAG AAG AAG AAG  (0.003) AAA AGC AGC AAA AAA AAA AAA AAA AAG AAG AAG  (0.003) AGT AGC AGC AAG AAA AAG AAG AAG AAG AAG AAG  (0.003) AAA AAC AGC AAA AAA AAA AAA AAG AAG AAG AAG  (0.003) AAG AAC AGC AAG AAG AAG AAG AAG AAG AAG AAG  (0.003) AAT AGC AGC AAA AAA AAG AAG AAG AAG AAG AAG  (0.003) ACA ACC AGC AAA AAA AAA AAA AAG AAG AAG AAG  (0.003) AAC ACC AGC AAG AAA AAG AAG AAG AAG AAG AAG  (0.003) AAT AAC AGC AAG AAA AAG AAG AAG AAG AAG AAG  (0.002) ACA ACC AGC AAG AAA AAG AAG AAG AAG AAG AAG  (0.002) AAA ACC AGC AAA AAA AAA AAA AAG AAG AAG AAG  (0.002) AGA AGC AGC AAA AAA AAA AAA AAG AAG AAG AAG  (0.002) ACG ACG AGC AAG AAA AAG AAG AAG AAG AAG AAG  (0.002) AAA AAC AGC AAG AAA AAG AAG AAG AAG AAG AAG  (0.002) AAA AAC AGC AAA AAA AAG AAG AAG AAG AAG AAG  (0.002) AGG AGG AGC AAG AAA AAG AAA AAG AAG AAG AAG  (0.002) ACA ACC AGC AAA AAA AAG AAG AAG AAG AAG AAG  (0.002) AAG AGG AGC AAG AAA AAG AAA AAG AAG AAG AAG  (0.002) ACT ACC AGC AAG AAA AAG AAG AAG AAG AAG AAG  (0.002) AAA ACC AGC AAG AAA AAG AAG AAG AAG AAG AAG  (0.002) AGA AGC AGC AAG AAA AAG AAG AAG AAG AAG AAG  (0.002) AAC ACC AGC AAA AAA AAA AAA AAG AAG AAG AAG  (0.002) AAA ACC AGC AAA AAA AAG AAG AAG AAG AAG AAG  (0.002) AGA AGC AGC AAA AAA AAG AAG AAG AAG AAG AAG  (0.002) AGT AGC AGC AAG AAA AAG AAA AAG AAG AAG AAG  (0.002) AAT AAC AGC AAA AAA AAA AAA AAG AAG AAG AAG  (0.002) AGT AGC AGC AAA AAA AAA AAA AAG AAG AAG AAG  (0.002) AAC ACC AGC AAG AAA AAG AAA AAG AAG AAG AAG  (0.002) AAG AGG AGC AAA AAA AAA AAA AAG AAG AAG AAG  (0.001) AGG AGG AGC AAG AAG AAG AAG AAG AAG AAG AAG  (0.001) AAA AAC AGC AAA AAA AAA AAA AAA AAG AAG AAG  (0.001) AAT AAC AGC AAG AAA AAG AAA AAG AAG AAG AAG  (0.001) ACA ACC AGC AAG AAA AAG AAA AAG AAG AAG AAG  (0.001) AAG AGG AGC AAG AAG AAG AAG AAG AAG AAG AAG  (0.001) ACG ACG AGC AAG AAA AAG AAA AAG AAG AAG AAG  (0.001) AAC ACC AGC AAA AAA AAG AAG AAG AAG AAG AAG  (0.001) ACC AGC AGC AAG AAA AAG AAG AAG AAG AAG AAG  (0.001) AAA ACC AGC AAA AAA AAA AAA AAA AAG AAG AAG  (0.001) AGT AGC AGC AAG AAG AAG AAG AAG AAG AAG AAG  (0.001) AGA AGC AGC AAA AAA AAA AAA AAA AAG AAG AAG  (0.001) AAT AAC AGC AAA AAA AAG AAG AAG AAG AAG AAG  (0.001) AGG AGG AGC AAA AAA AAA AAA AAG AAG AAG AAG  (0.001) ACT ACC AGC AAG AAA AAG AAA AAG AAG AAG AAG  (0.001) AGA AGA AGC AAA AAA AAA AAA AAG AAG AAG AAG  (0.001)  (total  0.405)
  15       1  AAC (N) AAC (N) AAC (N) AAC (N) AAC (N) AAC (N) AAT (N) AAC (N) AAC (N) AAC (N) AAC (N) AAC (N) : AAC AAC AAC AAC AAC AAC AAC AAC AAC AAC AAC  (0.311) AAT AAC AAC AAC AAC AAC AAC AAC AAC AAC AAC  (0.078) AAC AAT AAT AAC AAC AAC AAC AAC AAC AAC AAC  (0.060) AAT AAT AAT AAC AAC AAC AAC AAC AAC AAC AAC  (0.044) AAC AAC AAC AAC AAT AAC AAC AAC AAC AAC AAC  (0.040) AAC AAC AAC AAT AAC AAC AAC AAC AAC AAC AAC  (0.039) AAC AAT AAC AAC AAC AAC AAC AAC AAC AAC AAC  (0.036) AAT AAT AAC AAC AAC AAC AAC AAC AAC AAC AAC  (0.026) AAT AAC AAC AAT AAC AAC AAC AAC AAC AAC AAC  (0.025) AAC AAC AAT AAC AAC AAC AAC AAC AAC AAC AAC  (0.023) AAC AAC AAC AAT AAT AAC AAC AAC AAC AAC AAC  (0.014) AAT AAT AAT AAT AAC AAC AAC AAC AAC AAC AAC  (0.014) AAT AAC AAC AAC AAT AAC AAC AAC AAC AAC AAC  (0.010) AAT AAC AAC AAT AAT AAC AAC AAC AAC AAC AAC  (0.009) AAT AAT AAC AAT AAC AAC AAC AAC AAC AAC AAC  (0.008) AAC AAT AAT AAC AAT AAC AAC AAC AAC AAC AAC  (0.008) AAC AAT AAT AAT AAC AAC AAC AAC AAC AAC AAC  (0.008) AAT AAC AAT AAC AAC AAC AAC AAC AAC AAC AAC  (0.006) AAT AAT AAT AAC AAT AAC AAC AAC AAC AAC AAC  (0.006) AAT AAT AAT AAT AAT AAC AAC AAC AAC AAC AAC  (0.005) AAC AAT AAC AAC AAT AAC AAC AAC AAC AAC AAC  (0.005) AAC AAT AAC AAT AAC AAC AAC AAC AAC AAC AAC  (0.005) AAT AAT AAC AAC AAT AAC AAC AAC AAC AAC AAC  (0.003) AAT AAT AAC AAT AAT AAC AAC AAC AAC AAC AAC  (0.003) AAC AAC AAT AAC AAT AAC AAC AAC AAC AAC AAC  (0.003) AAC AAC AAT AAT AAC AAC AAC AAC AAC AAC AAC  (0.003) AAC AAT AAT AAT AAT AAC AAC AAC AAC AAC AAC  (0.003) GAC AAC AAC AAC AAC AAC AAC AAC AAC AAC AAC  (0.002) AAT AAC AAT AAT AAC AAC AAC AAC AAC AAC AAC  (0.002) AAC AAT AAC AAT AAT AAC AAC AAC AAC AAC AAC  (0.002) AAG AAC AAC AAC AAC AAC AAC AAC AAC AAC AAC  (0.001) AAC AAC AAT AAT AAT AAC AAC AAC AAC AAC AAC  (0.001) AGC AAC AAC AAC AAC AAC AAC AAC AAC AAC AAC  (0.001)  (total  0.803)
  16       1  AAC (N) AAC (N) AAC (N) AAC (N) AAC (N) AAC (N) AAT (N) AAC (N) AAC (N) AAC (N) AAT (N) AAC (N) : AAC AAC AAC AAC AAC AAC AAC AAC AAC AAC AAC  (0.225) AAT AAC AAC AAC AAC AAC AAC AAC AAC AAC AAC  (0.057) AAC AAC AAC AAC AAC AAC AAT AAC AAC AAC AAC  (0.052) AAC AAT AAT AAC AAC AAC AAC AAC AAC AAC AAC  (0.043) AAT AAT AAT AAC AAC AAC AAC AAC AAC AAC AAC  (0.032) AAC AAC AAC AAC AAT AAC AAC AAC AAC AAC AAC  (0.029) AAC AAC AAC AAT AAC AAC AAC AAC AAC AAC AAC  (0.028) AAC AAT AAC AAC AAC AAC AAC AAC AAC AAC AAC  (0.026) AAT AAT AAC AAC AAC AAC AAC AAC AAC AAC AAC  (0.019) AAT AAC AAC AAT AAC AAC AAC AAC AAC AAC AAC  (0.018) AAC AAC AAT AAC AAC AAC AAC AAC AAC AAC AAC  (0.017) AAT AAC AAC AAC AAC AAC AAT AAC AAC AAC AAC  (0.013) AAC AAT AAT AAC AAC AAC AAT AAC AAC AAC AAC  (0.010) AAT AAT AAT AAT AAC AAC AAC AAC AAC AAC AAC  (0.010) AAT AAC AAC AAT AAC AAT AAT AAC AAC AAC AAC  (0.009) AAT AAT AAT AAC AAC AAC AAT AAC AAC AAC AAC  (0.007) AAC AAT AAC AAC AAC AAC AAT AAC AAC AAC AAC  (0.006) AAT AAT AAC AAT AAC AAC AAC AAC AAC AAC AAC  (0.006) AAC AAT AAT AAC AAT AAC AAC AAC AAC AAC AAC  (0.006) AAC AAT AAT AAT AAC AAC AAC AAC AAC AAC AAC  (0.005) AAT AAT AAT AAT AAC AAT AAT AAC AAC AAC AAC  (0.005) AAT AAT AAC AAC AAC AAC AAT AAC AAC AAC AAC  (0.004) AAT AAC AAT AAC AAC AAC AAC AAC AAC AAC AAC  (0.004) AAC AAC AAT AAC AAC AAC AAT AAC AAC AAC AAC  (0.004) AAC AAT AAC AAC AAT AAC AAC AAC AAC AAC AAC  (0.003) AAC AAT AAC AAT AAC AAC AAC AAC AAC AAC AAC  (0.003) AAT AAT AAC AAT AAC AAT AAT AAC AAC AAC AAC  (0.003) AAC AAC AAT AAC AAT AAC AAC AAC AAC AAC AAC  (0.002) AAC AAC AAT AAT AAC AAC AAC AAC AAC AAC AAC  (0.002) GAC AAC AAC AAC AAC AAC AAC AAC AAC AAC AAC  (0.001) AAT AAC AAT AAT AAC AAC AAC AAC AAC AAC AAC  (0.001) AAT AAC AAT AAC AAC AAC AAT AAC AAC AAC AAC  (0.001)  (total  0.654)
  17       1  AAC (N) AAC (N) AAC (N) AAC (N) AAC (N) GGC (G) --- (-) AAC (N) GGA (G) AAC (N) AAC (N) AAC (N) : GAC GGC GGC AAC AAC AAC AAC AAC AAC AAC AAC  (0.079) GGC GGC GGC AAC AAC AAC AAC AAC AAC AAC AAC  (0.056) AAC GGC GGC AAC AAC AAC AAC AAC AAC AAC AAC  (0.054) AGC GGC GGC AAC AAC AAC AAC AAC AAC AAC AAC  (0.040) GAC GAC GGC AAC AAC AAC AAC AAC AAC AAC AAC  (0.028) AAC GAC GGC AAC AAC AAC AAC AAC AAC AAC AAC  (0.026) AGC AGC GGC AAC AAC AAC AAC AAC AAC AAC AAC  (0.016) AAC AGC GGC AAC AAC AAC AAC AAC AAC AAC AAC  (0.012) GGC GGA GGA AAC AAC AAC AAC AAC AAC AAC AAC  (0.012) GAT GGC GGC AAC AAC AAC AAC AAC AAC AAC AAC  (0.012) GAC GGC GGC AAC AAT AAC AAC AAC AAC AAC AAC  (0.010) GAC GGA GGA AAC AAC AAC AAC AAC AAC AAC AAC  (0.009) AAT GGC GGC AAC AAC AAC AAC AAC AAC AAC AAC  (0.008) GAC GGC GGC AAT AAC AAC AAC AAC AAC AAC AAC  (0.008) GGC GGG GGG AAC AAC AAC AAC AAC AAC AAC AAC  (0.008) GGC GGC GGC AAC AAT AAC AAC AAC AAC AAC AAC  (0.007) AAC GGC GGC AAC AAT AAC AAC AAC AAC AAC AAC  (0.007) GAC GGT GGT AAC AAC AAC AAC AAC AAC AAC AAC  (0.007) AAC GGC GGC AAT AAC AAC AAC AAC AAC AAC AAC  (0.007) AAC AAC GGC AAC AAC AAC AAC AAC AAC AAC AAC  (0.006) GAT GAC GGC AAC AAC AAC AAC AAC AAC AAC AAC  (0.006) GGC GGT GGT AAC AAC AAC AAC AAC AAC AAC AAC  (0.005) AGC GGC GGC AAC AAT AAC AAC AAC AAC AAC AAC  (0.005) AAT GAC GGC AAC AAC AAC AAC AAC AAC AAC AAC  (0.005) GGT GGC GGC AAC AAC AAC AAC AAC AAC AAC AAC  (0.004) GGC GGC GGC AAT AAC AAC AAC AAC AAC AAC AAC  (0.004) AGC GGA GGA AAC AAC AAC AAC AAC AAC AAC AAC  (0.004) GGA GGA GGA AAC AAC AAC AAC AAC AAC AAC AAC  (0.004) GAC GAC GGC AAC AAT AAC AAC AAC AAC AAC AAC  (0.004) GAT GGT GGT AAC AAC AAC AAC AAC AAC AAC AAC  (0.004) GGG GGG GGG AAC AAC AAC AAC AAC AAC AAC AAC  (0.004) AGC GGC GGC AAT AAC AAC AAC AAC AAC AAC AAC  (0.003) AAC GAC GGC AAC AAT AAC AAC AAC AAC AAC AAC  (0.003) GGT GGT GGT AAC AAC AAC AAC AAC AAC AAC AAC  (0.003) AAC GAC GGC AAT AAC AAC AAC AAC AAC AAC AAC  (0.003) GAC GGC GGC GAC AAC AAC AAC AAC AAC AAC AAC  (0.003) GGC GGC GGC GAC AAC AAC AAC AAC AAC AAC AAC  (0.003) GAC GAC GGC AAT AAC AAC AAC AAC AAC AAC AAC  (0.003) GGG GGC GGC AAC AAC AAC AAC AAC AAC AAC AAC  (0.003) AGC GGG GGG AAC AAC AAC AAC AAC AAC AAC AAC  (0.003) AAC GGC GGC AAT AAT AAC AAC AAC AAC AAC AAC  (0.003) AAT GGC GGC AAT AAC AAC AAC AAC AAC AAC AAC  (0.002) GGG GGA GGA AAC AAC AAC AAC AAC AAC AAC AAC  (0.002) AGT GGC GGC AAC AAC AAC AAC AAC AAC AAC AAC  (0.002) GAT GGC GGC AAT AAC AAC AAC AAC AAC AAC AAC  (0.002) AGC AGC GGC AAC AAT AAC AAC AAC AAC AAC AAC  (0.002) AAT AGC GGC AAC AAC AAC AAC AAC AAC AAC AAC  (0.002) GAG GGG GGG AAC AAC AAC AAC AAC AAC AAC AAC  (0.002) GGT GGA GGA AAC AAC AAC AAC AAC AAC AAC AAC  (0.002) AGC GGC GGC AGC AAC AAC AAC AAC AAC AAC AAC  (0.002) GAT GGA GGA AAC AAC AAC AAC AAC AAC AAC AAC  (0.002) AAC AGC GGC AAC AAT AAC AAC AAC AAC AAC AAC  (0.002) AAT GAC GGC AAT AAC AAC AAC AAC AAC AAC AAC  (0.002) GGC GGA GGA AAC AAT AAC AAC AAC AAC AAC AAC  (0.002) AAT AAC GGC AAC AAC AAC AAC AAC AAC AAC AAC  (0.002) AAC AGC GGC AAT AAC AAC AAC AAC AAC AAC AAC  (0.002) GAT GGC GGC AAC AAT AAC AAC AAC AAC AAC AAC  (0.002) AGC AGC GGC AAT AAC AAC AAC AAC AAC AAC AAC  (0.001) AGT GGT GGT AAC AAC AAC AAC AAC AAC AAC AAC  (0.001) GTC GGC GGC AAC AAC AAC AAC AAC AAC AAC AAC  (0.001) AAG GGG GGG AAC AAC AAC AAC AAC AAC AAC AAC  (0.001) GGT GGG GGG AAC AAC AAC AAC AAC AAC AAC AAC  (0.001) AGT AGC GGC AAC AAC AAC AAC AAC AAC AAC AAC  (0.001) AAC GAC GGC AAT AAT AAC AAC AAC AAC AAC AAC  (0.001) GAT GAC GGC AAT AAC AAC AAC AAC AAC AAC AAC  (0.001) GAC GGA GGA AAC AAT AAC AAC AAC AAC AAC AAC  (0.001) CAC GGC GGC AAC AAC AAC AAC AAC AAC AAC AAC  (0.001) GAG GGA GGA AAC AAC AAC AAC AAC AAC AAC AAC  (0.001) GGA GGC GGC AAC AAC AAC AAC AAC AAC AAC AAC  (0.001) GAC GAC GGC GAC AAC AAC AAC AAC AAC AAC AAC  (0.001) ATC GGC GGC AAC AAC AAC AAC AAC AAC AAC AAC  (0.001) AAT GGC GGC AAC AAT AAC AAC AAC AAC AAC AAC  (0.001) GGC GGG GGG AAC AAT AAC AAC AAC AAC AAC AAC  (0.001)  (total  0.539)
  18       1  AAC (N) AAC (N) AAC (N) AAC (N) AAT (N) AAC (N) AAC (N) AAC (N) AAC (N) AAC (N) AAC (N) AAC (N) : AAC AAC AAC AAC AAC AAC AAC AAC AAC AAC AAC  (0.263) AAC AAC AAC AAC AAT AAC AAC AAC AAC AAC AAC  (0.089) AAT AAC AAC AAC AAC AAC AAC AAC AAC AAC AAC  (0.066) AAC AAT AAT AAC AAC AAC AAC AAC AAC AAC AAC  (0.043) AAC AAC AAC AAT AAC AAC AAC AAC AAC AAC AAC  (0.033) AAC AAC AAC AAT AAT AAC AAC AAC AAC AAC AAC  (0.032) AAT AAT AAT AAC AAC AAC AAC AAC AAC AAC AAC  (0.031) AAC AAT AAC AAC AAC AAC AAC AAC AAC AAC AAC  (0.026) AAT AAC AAC AAC AAT AAC AAC AAC AAC AAC AAC  (0.022) AAT AAC AAC AAT AAC AAC AAC AAC AAC AAC AAC  (0.021) AAT AAC AAC AAT AAT AAC AAC AAC AAC AAC AAC  (0.020) AAC AAC AAT AAC AAC AAC AAC AAC AAC AAC AAC  (0.020) AAT AAT AAC AAC AAC AAC AAC AAC AAC AAC AAC  (0.019) AAC AAT AAT AAC AAT AAC AAC AAC AAC AAC AAC  (0.014) AAT AAT AAT AAC AAT AAC AAC AAC AAC AAC AAC  (0.011) AAT AAT AAT AAT AAC AAC AAC AAC AAC AAC AAC  (0.010) AAT AAT AAT AAT AAT AAC AAC AAC AAC AAC AAC  (0.009) AAC AAT AAC AAC AAT AAC AAC AAC AAC AAC AAC  (0.009) AAC AAC AAT AAC AAT AAC AAC AAC AAC AAC AAC  (0.007) AAT AAT AAC AAC AAT AAC AAC AAC AAC AAC AAC  (0.006) AAT AAT AAC AAT AAC AAC AAC AAC AAC AAC AAC  (0.006) AAT AAT AAC AAT AAT AAC AAC AAC AAC AAC AAC  (0.006) AAC AAT AAT AAT AAC AAC AAC AAC AAC AAC AAC  (0.005) AAC AAT AAT AAT AAT AAC AAC AAC AAC AAC AAC  (0.005) AAT AAC AAT AAC AAC AAC AAC AAC AAC AAC AAC  (0.005) AAC AAT AAC AAT AAC AAC AAC AAC AAC AAC AAC  (0.003) AAC AAT AAC AAT AAT AAC AAC AAC AAC AAC AAC  (0.003) AAC AAC AAT AAT AAC AAC AAC AAC AAC AAC AAC  (0.002) AAC AAC AAT AAT AAT AAC AAC AAC AAC AAC AAC  (0.002) AAT AAC AAT AAC AAT AAC AAC AAC AAC AAC AAC  (0.002) GAC AAC AAC AAC AAC AAC AAC AAC AAC AAC AAC  (0.002) AAT AAC AAT AAT AAC AAC AAC AAC AAC AAC AAC  (0.002) AAT AAC AAT AAT AAT AAC AAC AAC AAC AAC AAC  (0.001) AAG AAC AAC AAC AAC AAC AAC AAC AAC AAC AAC  (0.001)  (total  0.796)
  19       1  AAC (N) AAC (N) AAC (N) AAC (N) AAT (N) AAC (N) AAT (N) AAC (N) AAT (N) AAC (N) AAC (N) AAC (N) : AAC AAC AAC AAC AAC AAC AAC AAC AAC AAC AAC  (0.193) AAC AAT AAT AAC AAC AAC AAC AAC AAC AAC AAC  (0.085) AAC AAC AAC AAC AAT AAC AAC AAC AAC AAC AAC  (0.065) AAT AAT AAT AAC AAC AAC AAC AAC AAC AAC AAC  (0.062) AAT AAC AAC AAC AAC AAC AAC AAC AAC AAC AAC  (0.049) AAC AAC AAT AAC AAC AAC AAC AAC AAC AAC AAC  (0.033) AAC AAT AAT AAC AAT AAC AAC AAC AAC AAC AAC  (0.029) AAC AAC AAC AAT AAC AAC AAC AAC AAC AAC AAC  (0.024) AAC AAC AAC AAT AAT AAC AAC AAC AAC AAC AAC  (0.023) AAC AAT AAC AAC AAC AAC AAC AAC AAC AAC AAC  (0.023) AAT AAT AAT AAC AAT AAC AAC AAC AAC AAC AAC  (0.021) AAT AAT AAT AAT AAC AAC AAC AAC AAC AAC AAC  (0.019) AAT AAT AAT AAT AAT AAC AAC AAC AAC AAC AAC  (0.019) AAT AAT AAC AAC AAC AAC AAC AAC AAC AAC AAC  (0.016) AAT AAC AAC AAC AAT AAC AAC AAC AAC AAC AAC  (0.016) AAT AAC AAC AAT AAC AAC AAC AAC AAC AAC AAC  (0.015) AAT AAC AAC AAT AAT AAC AAC AAC AAC AAC AAC  (0.015) AAC AAC AAT AAC AAT AAC AAC AAC AAC AAC AAC  (0.011) AAC AAT AAT AAT AAC AAC AAC AAC AAC AAC AAC  (0.011) AAC AAT AAT AAT AAT AAC AAC AAC AAC AAC AAC  (0.010) AAT AAC AAT AAC AAC AAC AAC AAC AAC AAC AAC  (0.008) AAC AAT AAC AAC AAT AAC AAC AAC AAC AAC AAC  (0.008) AAT AAT AAC AAC AAT AAC AAC AAC AAC AAC AAC  (0.006) AAT AAT AAC AAT AAC AAC AAC AAC AAC AAC AAC  (0.005) AAT AAT AAC AAT AAT AAC AAC AAC AAC AAC AAC  (0.005) AAC AAC AAT AAT AAC AAC AAC AAC AAC AAC AAC  (0.004) AAC AAC AAT AAT AAT AAC AAC AAC AAC AAC AAC  (0.004) AAC AAT AAC AAT AAC AAC AAC AAC AAC AAC AAC  (0.003) AAT AAC AAT AAC AAT AAC AAC AAC AAC AAC AAC  (0.003) AAC AAT AAC AAT AAT AAC AAC AAC AAC AAC AAC  (0.003) AAT AAC AAT AAT AAC AAC AAC AAC AAC AAC AAC  (0.003) AAT AAC AAT AAT AAT AAC AAC AAC AAC AAC AAC  (0.003) GAC AAC AAC AAC AAC AAC AAC AAC AAC AAC AAC  (0.001) AAG AAC AAC AAC AAC AAC AAC AAC AAC AAC AAC  (0.001)  (total  0.795)
  20       1  AAC (N) AAC (N) AAC (N) AAC (N) GAC (D) GAT (D) GAT (D) AAC (N) GAT (D) GAT (D) AAC (N) AAC (N) : GAC GAT GAT GAC GAC AAC AAC AAC AAC AAC AAC  (0.082) GAC GAC GAC GAC GAC AAC AAC AAC AAC AAC AAC  (0.071) GAC GAT GAT GAC GAT AAC AAC AAC AAC AAC AAC  (0.068) GAC GAC GAC GAC GAT AAC AAC AAC AAC AAC AAC  (0.058) GAT GAT GAT GAC GAC AAC AAC AAC AAC AAC AAC  (0.058) GAT GAT GAT GAC GAT AAC AAC AAC AAC AAC AAC  (0.048) GAC GAC GAT GAC GAC AAC AAC AAC AAC AAC AAC  (0.035) GAC GAC GAT GAC GAT AAC AAC AAC AAC AAC AAC  (0.029) GAT GAT GAT GAT GAT AAC AAC AAC AAC AAC AAC  (0.028) GAT GAC GAC GAC GAC AAC AAC AAC AAC AAC AAC  (0.020) GAC GAT GAT GAT GAT AAC AAC AAC AAC AAC AAC  (0.018) GAT GAC GAC GAC GAT AAC AAC AAC AAC AAC AAC  (0.016) GAC GAC GAC GAT GAT AAC AAC AAC AAC AAC AAC  (0.016) GAT GAT GAT GAT GAC AAC AAC AAC AAC AAC AAC  (0.014) GAC GAT GAT AAC GAC AAC AAC AAC AAC AAC AAC  (0.012) GAC GAC GAC AAC GAC AAC AAC AAC AAC AAC AAC  (0.011) AAC GAC GAC AAC GAC AAC AAC AAC AAC AAC AAC  (0.010) GAT GAC GAT GAC GAC AAC AAC AAC AAC AAC AAC  (0.010) GAT GAC GAC GAT GAT AAC AAC AAC AAC AAC AAC  (0.010) GAC GAT GAC GAC GAC AAC AAC AAC AAC AAC AAC  (0.009) AAC GAT GAT AAC GAC AAC AAC AAC AAC AAC AAC  (0.009) GAT GAC GAT GAC GAT AAC AAC AAC AAC AAC AAC  (0.008) GAC GAC GAT GAT GAT AAC AAC AAC AAC AAC AAC  (0.008) GAC GAT GAC GAC GAT AAC AAC AAC AAC AAC AAC  (0.008) GAT GAT GAC GAC GAC AAC AAC AAC AAC AAC AAC  (0.006) AAC GAC GAC AAC GAT AAC AAC AAC AAC AAC AAC  (0.006) AAC GAT GAT AAC GAT AAC AAC AAC AAC AAC AAC  (0.005) GAT GAT GAC GAC GAT AAC AAC AAC AAC AAC AAC  (0.005) GAC GAC GAT AAC GAC AAC AAC AAC AAC AAC AAC  (0.005) AAC GAC GAT AAC GAC AAC AAC AAC AAC AAC AAC  (0.005) GAT GAC GAT GAT GAT AAC AAC AAC AAC AAC AAC  (0.005) GAT GAC GAC GAT GAC AAC AAC AAC AAC AAC AAC  (0.005) AAT GAT GAT AAC GAC AAC AAC AAC AAC AAC AAC  (0.004) GAT GAT GAC GAT GAT AAC AAC AAC AAC AAC AAC  (0.003) AAC GAC GAT AAC GAT AAC AAC AAC AAC AAC AAC  (0.003) AAT GAT GAT AAC GAT AAC AAC AAC AAC AAC AAC  (0.002) GAT GAC GAT GAT GAC AAC AAC AAC AAC AAC AAC  (0.002) GAC GAT GAC GAT GAT AAC AAC AAC AAC AAC AAC  (0.002) AAT GAC GAC AAC GAC AAC AAC AAC AAC AAC AAC  (0.002) GAT GAT GAC GAT GAC AAC AAC AAC AAC AAC AAC  (0.002) AAT GAT GAT AAT GAT AAC AAC AAC AAC AAC AAC  (0.001) AAC GAC GAC AAT GAT AAC AAC AAC AAC AAC AAC  (0.001) GAC GAT GAC AAC GAC AAC AAC AAC AAC AAC AAC  (0.001) AAC GAT GAT AAT GAT AAC AAC AAC AAC AAC AAC  (0.001) AAT GAC GAC AAC GAT AAC AAC AAC AAC AAC AAC  (0.001) AAT GAT GAT AAT GAC AAC AAC AAC AAC AAC AAC  (0.001)  (total  0.723)
  21       1  AAC (N) AAC (N) AAC (N) AAC (N) TAC (Y) AAC (N) AAC (N) AAC (N) AAC (N) CAT (H) AAC (N) CAC (H) : AAC AAC AAC AAC CAC AAC AAC AAC AAC AAC AAC  (0.141) AAC AAC AAC AAC TAC AAC AAC AAC AAC AAC AAC  (0.063) AAC AAC AAC AAC CAT AAC AAC AAC AAC AAC AAC  (0.060) AAC AAC AAC AAC AAC AAC AAC AAC AAC AAC AAC  (0.039) AAT AAC AAC AAC CAC AAC AAC AAC AAC AAC AAC  (0.036) AAC AAT AAT AAC CAC AAC AAC AAC AAC AAC AAC  (0.023) AAT AAT AAT AAC CAC AAC AAC AAC AAC AAC AAC  (0.017) AAT AAC AAC AAC TAC AAC AAC AAC AAC AAC AAC  (0.016) AAT AAC AAC AAC CAT AAC AAC AAC AAC AAC AAC  (0.015) AAC AAT AAC AAC CAC AAC AAC AAC AAC AAC AAC  (0.014) AAT AAC AAC AAT CAT AAC AAC AAC AAC AAC AAC  (0.011) AAC AAC AAT AAC CAC AAC AAC AAC AAC AAC AAC  (0.011) AAC AAT AAT AAC TAC AAC AAC AAC AAC AAC AAC  (0.010) AAT AAT AAC AAC CAC AAC AAC AAC AAC AAC AAC  (0.010) AAC AAT AAT AAC CAT AAC AAC AAC AAC AAC AAC  (0.010) AAT AAT AAT AAC TAC AAC AAC AAC AAC AAC AAC  (0.008) AAT AAT AAT AAC CAT AAC AAC AAC AAC AAC AAC  (0.007) AAC AAT AAT AAC AAC AAC AAC AAC AAC AAC AAC  (0.006) AAC AAT AAC AAC TAC AAC AAC AAC AAC AAC AAC  (0.006) AAC AAT AAC AAC CAT AAC AAC AAC AAC AAC AAC  (0.006) AAT AAT AAT AAT CAT AAC AAC AAC AAC AAC AAC  (0.005) AAC AAC AAT AAC TAC AAC AAC AAC AAC AAC AAC  (0.005) CAC AAC AAC CAC CAC AAC AAC AAC AAC AAC AAC  (0.005) AAT AAT AAC AAC TAC AAC AAC AAC AAC AAC AAC  (0.005) AAC AAC AAT AAC CAT AAC AAC AAC AAC AAC AAC  (0.005) AAT AAT AAC AAC CAT AAC AAC AAC AAC AAC AAC  (0.004) AAC AAT AAC AAC AAC AAC AAC AAC AAC AAC AAC  (0.004) AAT AAT AAC AAT CAT AAC AAC AAC AAC AAC AAC  (0.003) AAC AAC AAT AAC AAC AAC AAC AAC AAC AAC AAC  (0.003) AAT AAC AAT AAC CAC AAC AAC AAC AAC AAC AAC  (0.003) TAC AAC AAC TAC TAC AAC AAC AAC AAC AAC AAC  (0.003) CAC AAC AAC CAC CAT AAC AAC AAC AAC AAC AAC  (0.002) AAT AAC AAT AAC TAC AAC AAC AAC AAC AAC AAC  (0.001) AAT AAC AAT AAC CAT AAC AAC AAC AAC AAC AAC  (0.001) GAC AAC AAC AAC CAC AAC AAC AAC AAC AAC AAC  (0.001)  (total  0.557)
  22       1  AAC (N) AAC (N) AAT (N) AAT (N) AAC (N) ACC (T) ACT (T) CAT (H) ACT (T) CAG (Q) AAC (N) AAC (N) : AAC ACC ACC AAC AAC AAC AAC AAC AAC AAT AAT  (0.060) ACC ACC ACC AAC AAC AAC AAC AAC AAC AAT AAT  (0.055) ACC ACT ACT AAC AAC AAC AAC AAC AAC AAT AAT  (0.026) AAC ACT ACT AAC AAC AAC AAC AAC AAC AAT AAT  (0.023) ACT ACT ACT AAC AAC AAC AAC AAC AAC AAT AAT  (0.018) AAT ACT ACT AAC AAC AAC AAC AAC AAC AAT AAT  (0.015) AAC ACC ACC AAC AAC AAC AAC AAC AAT AAT AAT  (0.015) ACC ACC ACC AAC AAC AAC AAC AAC AAT AAT AAT  (0.013) AAC ACC ACC AAC AAT AAC AAC AAC AAC AAT AAT  (0.012) ACC ACC ACC AAC AAT AAC AAC AAC AAC AAT AAT  (0.011) AAT ACC ACC AAC AAC AAC AAC AAC AAC AAT AAT  (0.011) AAC ACC ACC AAC AAG AAC AAC AAC AAC AAT AAT  (0.008) ACC ACC ACC AAC AAG AAC AAC AAC AAC AAT AAT  (0.008) AAC ACC ACT AAC AAC AAC AAC AAC AAC AAT AAT  (0.007) ACC ACT ACT AAC AAC AAC AAC AAC AAT AAT AAT  (0.006) ACC ACC ACT AAC AAC AAC AAC AAC AAC AAT AAT  (0.006) ACT ACC ACC AAC AAC AAC AAC AAC AAC AAT AAT  (0.006) AAC ACT ACT AAC AAC AAC AAC AAC AAT AAT AAT  (0.006) ACC ACT ACT AAC AAT AAC AAC AAC AAC AAT AAT  (0.005) ACT ACT ACT AAT AAC AAC AAC AAC AAC AAT AAT  (0.005) AAC ACT ACT AAC AAT AAC AAC AAC AAC AAT AAT  (0.005) AAT ACT ACT AAT AAC AAC AAC AAC AAC AAT AAT  (0.005) ACC ACG ACG AAC AAC AAC AAC AAC AAC AAT AAT  (0.005) ACT ACT ACT AAC AAC AAC AAC AAC AAT AAT AAT  (0.004) ACG ACC ACC AAC AAC AAC AAC AAC AAC AAT AAT  (0.004) ACG ACT ACT AAC AAC AAC AAC AAC AAC AAT AAT  (0.004) ACT ACT ACT AAC AAT AAC AAC AAC AAC AAT AAT  (0.004) AAT ACT ACT AAC AAC AAC AAC AAC AAT AAT AAT  (0.004) ACC ACT ACT AAC AAG AAC AAC AAC AAC AAT AAT  (0.004) ATC ACC ACC AAC AAC AAC AAC AAC AAC AAT AAT  (0.004) AAT ACC ACC AAT AAC AAC AAC AAC AAC AAT AAT  (0.003) AAC ACT ACT AAC AAG AAC AAC AAC AAC AAT AAT  (0.003) AAT ACT ACT AAC AAT AAC AAC AAC AAC AAT AAT  (0.003) AAC ACT ACC AAC AAC AAC AAC AAC AAC AAT AAT  (0.003) ACG ACG ACG AAC AAC AAC AAC AAC AAC AAT AAT  (0.003) AGC ACC ACC AAC AAC AAC AAC AAC AAC AAT AAT  (0.003) AAT ACC ACC AAC AAC AAC AAC AAC AAT AAT AAT  (0.003) ACT ACT ACC AAC AAC AAC AAC AAC AAC AAT AAT  (0.002) AAT ACC ACC AAC AAT AAC AAC AAC AAC AAT AAT  (0.002) AAT ACT ACC AAC AAC AAC AAC AAC AAC AAT AAT  (0.002) ACA ACC ACC AAC AAC AAC AAC AAC AAC AAT AAT  (0.002) ACA ACT ACT AAC AAC AAC AAC AAC AAC AAT AAT  (0.002) AAC ACC ACT AAC AAC AAC AAC AAC AAT AAT AAT  (0.002) ACT ACC ACC AAT AAC AAC AAC AAC AAC AAT AAT  (0.002) ACG ACC ACC AAG AAG AAC AAC AAC AAC AAT AAT  (0.002) ACC ACC ACT AAC AAC AAC AAC AAC AAT AAT AAT  (0.002) ACG ACT ACT AAG AAG AAC AAC AAC AAC AAT AAT  (0.001) ACT ACC ACC AAC AAC AAC AAC AAC AAT AAT AAT  (0.001) AAC ACC ACT AAC AAT AAC AAC AAC AAC AAT AAT  (0.001) ATC ACT ACT AAC AAC AAC AAC AAC AAC AAT AAT  (0.001) ACC ACC ACT AAC AAT AAC AAC AAC AAC AAT AAT  (0.001) ACT ACC ACC AAC AAT AAC AAC AAC AAC AAT AAT  (0.001) AAT ACC ACT AAC AAC AAC AAC AAC AAC AAT AAT  (0.001) ACG ACG ACC AAC AAC AAC AAC AAC AAC AAT AAT  (0.001) AAG ACG ACG AAG AAG AAC AAC AAC AAC AAT AAT  (0.001) ACC ACG ACG AAC AAC AAC AAC AAC AAT AAT AAT  (0.001) ACG ACC ACC AAC AAC AAC AAC AAC AAT AAT AAT  (0.001) ACA ACA ACA AAC AAC AAC AAC AAC AAC AAT AAT  (0.001)  (total  0.411)
  23       1  AAC (N) AAC (N) CCT (P) CCT (P) TAT (Y) CCC (P) CCT (P) CCC (P) TCT (S) AAC (N) AAC (N) CCC (P) : CAC CCC CCC AAC AAC AAC AAC AAC CCC CCC CCT  (0.052) CCC CCC CCC AAC AAC AAC AAC AAC CCC CCC CCT  (0.045) AAC CCC CCC AAC AAC AAC AAC AAC CCC CCC CCT  (0.037) ACC CCC CCC AAC AAC AAC AAC AAC CCC CCC CCT  (0.030) CCC CCT CCT AAC AAC AAC AAC AAC CCC CCC CCT  (0.019) CAC CCT CCT AAC AAC AAC AAC AAC CCC CCC CCT  (0.018) CAC CCC CCC AAC AAT AAC AAC AAC CCC CCC CCT  (0.017) CCC CCC CCC AAC AAT AAC AAC AAC CCC CCC CCT  (0.014) CCT CCT CCT AAC AAC AAC AAC AAC CCC CCC CCT  (0.012) AAC CCC CCC AAC AAT AAC AAC AAC CCC CCC CCT  (0.012) CAT CCT CCT AAC AAC AAC AAC AAC CCC CCC CCT  (0.011) AAC CCT CCT AAC AAC AAC AAC AAC CCC CCC CCT  (0.011) ACC CCT CCT AAC AAC AAC AAC AAC CCC CCC CCT  (0.010) ACC CCC CCC AAC AAT AAC AAC AAC CCC CCC CCT  (0.009) CCC CCT CCT AAC AAT AAC AAC AAC CCC CCC CCT  (0.006) CAC CCC CCC AAC AAC AAC AAC AAC CCC CCT CCT  (0.006) ACT CCT CCT AAC AAC AAC AAC AAC CCC CCC CCT  (0.006) CAC CCT CCT AAC AAT AAC AAC AAC CCC CCC CCT  (0.006) AAT CCT CCT AAC AAC AAC AAC AAC CCC CCC CCT  (0.005) CCC CCC CCC AAC AAC AAC AAC AAC CCC CCT CCT  (0.005) AAT CCC CCC AAC AAC AAC AAC AAC CCC CCC CCT  (0.005) AAC CCC CCC AAT AAC AAC AAC AAC CCC CCC CCT  (0.005) CAC CCC CCC AAT AAC AAC AAC AAC CCC CCC CCT  (0.005) CAT CCC CCC AAC AAC AAC AAC AAC CCC CCC CCT  (0.004) CCC CCC CCC CAC TAC CAC AAC CAC CCC CCC CCT  (0.004) AAC CCC CCC AAT AAT AAC AAC AAC CCC CCC CCT  (0.004) CCT CCT CCT AAC AAT AAC AAC AAC CCC CCC CCT  (0.004) CAC CCC CCT AAC AAC AAC AAC AAC CCC CCC CCT  (0.003) CAT CCT CCT AAC AAT AAC AAC AAC CCC CCC CCT  (0.003) AAC CCT CCT AAC AAT AAC AAC AAC CCC CCC CCT  (0.003) ACC CCC CCC AAC AAC AAC AAC AAC CCC CCT CCT  (0.003) ACC CCT CCT AAC AAT AAC AAC AAC CCC CCC CCT  (0.003) GAC CCC CCC AAC AAC AAC AAC AAC CCC CCC CCT  (0.003) CCC CCC CCT AAC AAC AAC AAC AAC CCC CCC CCT  (0.003) TCC TCC TCC TAC TAC AAC AAC AAC CCC CCC CCT  (0.003) CCT CCT CCT AAT AAC AAC AAC AAC CCC CCC CCT  (0.003) CAT CCT CCT AAT AAC AAC AAC AAC CCC CCC CCT  (0.003) ACC CCC CCC AAT AAC AAC AAC AAC CCC CCC CCT  (0.003) TAC TCC TCC TAC TAC AAC AAC AAC CCC CCC CCT  (0.003) AAC CCC CCT AAC AAC AAC AAC AAC CCC CCC CCT  (0.003) CCT CCT CCT AAT AAT AAC AAC AAC CCC CCC CCT  (0.002) TCC TCC TCC AAC AAC AAC AAC AAC CCC CCC CCT  (0.002) CAT CCT CCT AAT AAT AAC AAC AAC CCC CCC CCT  (0.002) TAC TCC TCC AAC AAC AAC AAC AAC CCC CCC CCT  (0.002) CCT CCC CCC AAC AAC AAC AAC AAC CCC CCC CCT  (0.002) CCC CCT CCT AAC AAC AAC AAC AAC CCC CCT CCT  (0.002) ACT CCC CCC AAC AAC AAC AAC AAC CCC CCC CCT  (0.002) CAC CCT CCT AAC AAC AAC AAC AAC CCC CCT CCT  (0.002) CCG CCT CCT AAC AAC AAC AAC AAC CCC CCC CCT  (0.002) GCC CCC CCC AAC AAC AAC AAC AAC CCC CCC CCT  (0.002) ACC CCC CCT AAC AAC AAC AAC AAC CCC CCC CCT  (0.002) CCC CCT CCC AAC AAC AAC AAC AAC CCC CCC CCT  (0.002) CTC CCC CCC AAC AAC AAC AAC AAC CCC CCC CCT  (0.002) CAC CCT CCC AAC AAC AAC AAC AAC CCC CCC CCT  (0.002) ATC CCC CCC AAC AAC AAC AAC AAC CCC CCC CCT  (0.002) ACT CCT CCT AAC AAT AAC AAC AAC CCC CCC CCT  (0.002) ACG CCC CCC AAC AAC AAC AAC AAC CCC CCC CCT  (0.002) CCG CCC CCC AAC AAC AAC AAC AAC CCC CCC CCT  (0.002) CCC CCT CCT CAC TAC CAC AAC CAC CCC CCC CCT  (0.002) AAC TCC TCC AAC AAC AAC AAC AAC CCC CCC CCT  (0.002) AAT CCT CCT AAC AAT AAC AAC AAC CCC CCC CCT  (0.002) ACC TCC TCC AAC AAC AAC AAC AAC CCC CCC CCT  (0.002) AAT CCT CCT AAT AAC AAC AAC AAC CCC CCC CCT  (0.002) TAC CCC CCC TAC TAC AAC AAC AAC CCC CCC CCT  (0.002) CAC CCT CCT AAT AAC AAC AAC AAC CCC CCC CCT  (0.002) AAT CCC CCC AAC AAT AAC AAC AAC CCC CCC CCT  (0.002) ACT CCT CCT AAT AAC AAC AAC AAC CCC CCC CCT  (0.002) AAT CCT CCT AAT AAT AAC AAC AAC CCC CCC CCT  (0.002) AAT CCC CCC AAT AAC AAC AAC AAC CCC CCC CCT  (0.002) ACG CCT CCT AAC AAC AAC AAC AAC CCC CCC CCT  (0.002) TAC CCC CCC AAC AAC AAC AAC AAC CCC CCC CCT  (0.001) ACT CCT CCT AAT AAT AAC AAC AAC CCC CCC CCT  (0.001) CAT CCC CCC AAC AAT AAC AAC AAC CCC CCC CCT  (0.001) AAT CCC CCC AAT AAT AAC AAC AAC CCC CCC CCT  (0.001) AAC CCT CCT AAT AAC AAC AAC AAC CCC CCC CCT  (0.001) CCT CCT CCC AAC AAC AAC AAC AAC CCC CCC CCT  (0.001) AAC CCT CCT AAT AAT AAC AAC AAC CCC CCC CCT  (0.001) ACC CCT CCT AAC AAC AAC AAC AAC CCC CCT CCT  (0.001) CAT CCT CCC AAC AAC AAC AAC AAC CCC CCC CCT  (0.001) CAT CCC CCC AAT AAC AAC AAC AAC CCC CCC CCT  (0.001) CAC CCC CCT AAC AAT AAC AAC AAC CCC CCC CCT  (0.001) AGC CCC CCC AAC AAC AAC AAC AAC CCC CCC CCT  (0.001) CGC CCC CCC AAC AAC AAC AAC AAC CCC CCC CCT  (0.001) GAC CCC CCC AAC AAT AAC AAC AAC CCC CCC CCT  (0.001) CAT CCC CCC AAT AAT AAC AAC AAC CCC CCC CCT  (0.001) CCG CCG CCG AAC AAC AAC AAC AAC CCC CCC CCT  (0.001)  (total  0.478)
  24       1  AAC (N) AAC (N) TAT (Y) TAT (Y) TAT (Y) AAC (N) AAT (N) TAT (Y) AAT (N) CAT (H) AGT (S) TAC (Y) : AAC AAC AAC AAC CAT AAC AAC AAC TAC TAT TAT  (0.045) AAC AAC AAC AAC TAT AAC AAC AAC TAC TAT TAT  (0.027) AAC AAC AAC AAC CAC AAC AAC AAC TAC TAT TAT  (0.020) AAC AAT AAT AAC CAT AAC AAC AAC TAC TAT TAT  (0.020) AAT AAT AAT AAC CAT AAC AAC AAC TAC TAT TAT  (0.015) AAC AAC AAC AAT CAT AAC AAC AAC TAC TAT TAT  (0.013) AAC AAT AAT AAC TAT AAC AAC AAC TAC TAT TAT  (0.012) AAT AAC AAC AAC CAT AAC AAC AAC TAC TAT TAT  (0.011) AAT AAT AAT AAT CAT AAC AAC AAC TAC TAT TAT  (0.010) AAC AAT AAT AAC CAC AAC AAC AAC TAC TAT TAT  (0.009) AAT AAT AAT AAC TAT AAC AAC AAC TAC TAT TAT  (0.009) AAT AAC AAC AAT CAT AAC AAC AAC TAC TAT TAT  (0.008) AAC AAC AAT AAC CAT AAC AAC AAC TAC TAT TAT  (0.008) AAT AAT AAT AAT TAT AAC AAC AAC TAC TAT TAT  (0.007) AAT AAC AAC AAC TAT AAC AAC AAC TAC TAT TAT  (0.007) AAT AAC AAC AAT TAT AAC AAC AAC TAC TAT TAT  (0.006) AAC AAT AAT AAT CAT AAC AAC AAC TAC TAT TAT  (0.006) AAC AAT AAC AAC CAT AAC AAC AAC TAC TAT TAT  (0.005) AAC AAC AAT AAC TAT AAC AAC AAC TAC TAT TAT  (0.005) TAC AAC AAC TAC TAT TAC AAC TAC TAC TAT TAT  (0.004) AAT AAT AAC AAC CAT AAC AAC AAC TAC TAT TAT  (0.004) AAC AAC AAT AAC CAC AAC AAC AAC TAC TAT TAT  (0.004) AAC AAT AAC AAC TAT AAC AAC AAC TAC TAT TAT  (0.003) AAT AAT AAC AAT CAT AAC AAC AAC TAC TAT TAT  (0.003) AAC AAT AAC AAC CAC AAC AAC AAC TAC TAT TAT  (0.002) AAT AAT AAC AAC TAT AAC AAC AAC TAC TAT TAT  (0.002) AAC AAC AAT AAT CAT AAC AAC AAC TAC TAT TAT  (0.002) AAT AAC AAT AAC CAT AAC AAC AAC TAC TAT TAT  (0.002) AAT AAT AAC AAT TAT AAC AAC AAC TAC TAT TAT  (0.002) CAC AAC AAC CAC CAT AAC AAC AAC TAC TAT TAT  (0.002) TAC AAC AAC TAC TAC TAC AAC TAC TAC TAT TAT  (0.002) AAC AAT AAC AAT CAT AAC AAC AAC TAC TAT TAT  (0.001) AAT AAC AAT AAT CAT AAC AAC AAC TAC TAT TAT  (0.001) TAC AAC AAC TAC TAT AAC AAC AAC TAC TAT TAT  (0.001) TAC AAT AAT TAC TAT TAC AAC TAC TAC TAT TAT  (0.001) AAT AAC AAT AAC TAT AAC AAC AAC TAC TAT TAT  (0.001) TAC AAC AAC TAT TAT TAC AAC TAC TAC TAT TAT  (0.001) AAT AAC AAT AAT TAT AAC AAC AAC TAC TAT TAT  (0.001)  (total  0.282)
  25       1  AAC (N) ACA (T) CAG (Q) CAG (Q) GAG (E) AGC (S) TTG (L) CAG (Q) GAA (E) GAG (E) AAC (N) GAC (D) : AAG AAG AAG AAG GAG AAG AAC AAG GAG CAG CAG  (0.017) AAG AAG AAG AAG GAG AAG AAC AAG AAG CAG CAG  (0.016) GAG GAG GAG GAG GAG AAG AAC AAG GAG CAG CAG  (0.010) GAG GAG GAG GAG GAG AAG AAC AAG AAG CAG CAG  (0.010) AAG AAG AAG AAG GAG AAC AAC AAC GAC CAG CAG  (0.009) AAG AAG AAG AAG GAG AAC AAC AAC AAC CAG CAG  (0.009) AAC AAC AAC AAC GAG AAC AAC AAC GAC CAG CAG  (0.007) GAG GAG GAG GAG GAG GAG AAC GAG GAG CAG CAG  (0.007) AAC AAC AAC AAC GAG AAC AAC AAC AAC CAG CAG  (0.007) GAC GAC GAC GAC GAG AAC AAC AAC GAC CAG CAG  (0.006) GAG GAG GAG GAG GAG AAC AAC AAC GAC CAG CAG  (0.006) GAC GAC GAC GAC GAG AAC AAC AAC AAC CAG CAG  (0.006) GAC GAC GAC GAC GAG GAC AAC GAC GAC CAG CAG  (0.004) AAA AAG AAG AAG GAG AAG AAC AAG GAG CAG CAG  (0.004) AAA AAG AAG AAG GAG AAG AAC AAG AAG CAG CAG  (0.003) AAC AAC AAC AAC GAG AAC AAC AAC CAC CAG CAG  (0.003) GAC GAC GAC GAC GAG AAC AAC AAC CAC CAG CAG  (0.003) AAG AAA AAA AAG GAG AAG AAC AAG GAG CAG CAG  (0.003) AAG AAA AAA AAG GAG AAG AAC AAG AAG CAG CAG  (0.002) GAA GAG GAG GAG GAG AAG AAC AAG GAG CAG CAG  (0.002) GAA GAG GAG GAG GAG AAG AAC AAG AAG CAG CAG  (0.002) GAG GAA GAA GAG GAG AAG AAC AAG GAG CAG CAG  (0.002) AAG AAG AAA AAG GAG AAG AAC AAG GAG CAG CAG  (0.002) GAG GAA GAA GAG GAG AAG AAC AAG AAG CAG CAG  (0.002) AAG AAG AAA AAG GAG AAG AAC AAG AAG CAG CAG  (0.002) AAA AAG AAG AAG GAG AAC AAC AAC GAC CAG CAG  (0.002) AAA AAA AAA AAG GAG AAG AAC AAG GAG CAG CAG  (0.002) AAA AAG AAG AAG GAG AAC AAC AAC AAC CAG CAG  (0.002) AAT AAC AAC AAC GAG AAC AAC AAC GAC CAG CAG  (0.002) AAA AAA AAA AAG GAG AAG AAC AAG AAG CAG CAG  (0.002) GAT GAC GAC GAC GAG AAC AAC AAC GAC CAG CAG  (0.002) AAT AAC AAC AAC GAG AAC AAC AAC AAC CAG CAG  (0.002) GAG GAG GAA GAG GAG AAG AAC AAG GAG CAG CAG  (0.002) GAA GAG GAG GAG GAG GAG AAC GAG GAG CAG CAG  (0.002) GAT GAC GAC GAC GAG AAC AAC AAC AAC CAG CAG  (0.002) GAG GAG GAA GAG GAG AAG AAC AAG AAG CAG CAG  (0.002) GAA GAA GAA GAG GAG AAG AAC AAG GAG CAG CAG  (0.002) GAG GAA GAA GAG GAG GAG AAC GAG GAG CAG CAG  (0.002) GAA GAA GAA GAG GAG AAG AAC AAG AAG CAG CAG  (0.002) AAG AAA AAA AAG GAG AAC AAC AAC GAC CAG CAG  (0.001) GAA GAG GAG GAG GAG AAC AAC AAC GAC CAG CAG  (0.001) AAG GAG GAG AAG GAG AAG AAC AAG GAG CAG CAG  (0.001) AAG AAA AAA AAG GAG AAC AAC AAC AAC CAG CAG  (0.001) GAG GAA GAA GAG GAG AAC AAC AAC GAC CAG CAG  (0.001) AAG GAG GAG AAG GAG AAG AAC AAG AAG CAG CAG  (0.001) AAG AAG AAA AAG GAG AAC AAC AAC GAC CAG CAG  (0.001) GAG GAG GAA GAG GAG GAG AAC GAG GAG CAG CAG  (0.001) AAG AAG AAA AAG GAG AAC AAC AAC AAC CAG CAG  (0.001) GAT GAC GAC GAC GAG GAC AAC GAC GAC CAG CAG  (0.001) GAA GAA GAA GAG GAG GAG AAC GAG GAG CAG CAG  (0.001) AAC AAC AAC AAT GAG AAC AAC AAC GAC CAG CAG  (0.001) AAA AAA AAA AAG GAG AAC AAC AAC GAC CAG CAG  (0.001) GAG GAG GAA GAG GAG AAC AAC AAC GAC CAG CAG  (0.001)  (total  0.186)
  26       1  AAC (N) GAG (E) GAC (D) GAC (D) GAC (D) GAC (D) GAT (D) GAC (D) GAT (D) GAC (D) AAC (N) GAG (E) : GAC GAC GAC GAC GAC GAC AAC GAC GAC GAC GAC  (0.091) GAC GAC GAC GAC GAC GAC AAC GAG GAG GAC GAC  (0.080) GAC GAT GAT GAC GAC GAC AAC GAC GAC GAC GAC  (0.039) GAC GAT GAT GAC GAC GAC AAC GAG GAG GAC GAC  (0.035) GAT GAT GAT GAC GAC GAC AAC GAC GAC GAC GAC  (0.027) GAT GAC GAC GAC GAC GAC AAC GAC GAC GAC GAC  (0.025) GAT GAT GAT GAC GAC GAC AAC GAG GAG GAC GAC  (0.024) GAT GAC GAC GAC GAC GAC AAC GAG GAG GAC GAC  (0.022) GAC GAC GAT GAC GAC GAC AAC GAC GAC GAC GAC  (0.016) GAC GAC GAT GAC GAC GAC AAC GAG GAG GAC GAC  (0.015) GAC GAC GAC GAC GAT GAC AAC GAC GAC GAC GAC  (0.014) GAC GAC GAC GAT GAC GAC AAC GAC GAC GAC GAC  (0.013) GAC GAT GAC GAC GAC GAC AAC GAC GAC GAC GAC  (0.012) GAC GAT GAC GAC GAC GAC AAC GAG GAG GAC GAC  (0.010) GAT GAT GAT GAT GAC GAC AAC GAC GAC GAC GAC  (0.009) GAT GAC GAC GAT GAC GAC AAC GAC GAC GAC GAC  (0.008) GAT GAT GAC GAC GAC GAC AAC GAC GAC GAC GAC  (0.008) GAT GAT GAT GAT GAC GAC AAC GAG GAG GAC GAC  (0.008) GAT GAC GAC GAT GAC GAC AAC GAG GAG GAC GAC  (0.007) GAT GAT GAC GAC GAC GAC AAC GAG GAG GAC GAC  (0.007) GAC GAT GAT GAC GAT GAC AAC GAC GAC GAC GAC  (0.006) GAC GAT GAT GAT GAC GAC AAC GAC GAC GAC GAC  (0.006) GAT GAC GAT GAC GAC GAC AAC GAC GAC GAC GAC  (0.005) GAT GAC GAT GAC GAC GAC AAC GAG GAG GAC GAC  (0.004) GAT GAT GAC GAT GAC GAC AAC GAC GAC GAC GAC  (0.003) GAC GAC GAT GAC GAT GAC AAC GAC GAC GAC GAC  (0.003) GAC GAC GAT GAT GAC GAC AAC GAC GAC GAC GAC  (0.002) GAT GAT GAC GAT GAC GAC AAC GAG GAG GAC GAC  (0.002) GAC GAT GAC GAC GAT GAC AAC GAC GAC GAC GAC  (0.002) GAC GAT GAC GAT GAC GAC AAC GAC GAC GAC GAC  (0.002) GAT GAC GAT GAT GAC GAC AAC GAC GAC GAC GAC  (0.001) GAT GAC GAT GAT GAC GAC AAC GAG GAG GAC GAC  (0.001) AAC GAC GAC GAC GAC GAC AAC GAC GAC GAC GAC  (0.001)  (total  0.508)
  27       1  AAG (K) AAG (K) AAA (K) AAA (K) AAG (K) AAG (K) GGA (G) AAA (K) AAA (K) AAG (K) AAG (K) AAG (K) : AAG AAG AAG AAG AAG AAG AAG AAG AAG AAA AAA  (0.235) AAG AAA AAA AAG AAG AAG AAG AAG AAG AAA AAA  (0.066) AAG AAG AAG AAG AAG AAG AAG AAG AAA AAA AAA  (0.053) AAA AAG AAG AAG AAG AAG AAG AAG AAG AAA AAA  (0.050) AAA AAA AAA AAG AAG AAG AAG AAG AAG AAA AAA  (0.047) AAG AAG AAA AAG AAG AAG AAG AAG AAG AAA AAA  (0.037) AAG AAG AAG AAG AAA AAG AAG AAG AAG AAA AAA  (0.024) AAG AAG AAG AAA AAG AAG AAG AAG AAG AAA AAA  (0.023) AAG AAA AAG AAG AAG AAG AAG AAG AAG AAA AAA  (0.015) AAG AAA AAA AAG AAG AAG AAG AAG AAA AAA AAA  (0.015) AAA AAG AAG AAA AAG AAG AAG AAG AAG AAA AAA  (0.014) AAA AAA AAA AAA AAG AAG AAG AAG AAG AAA AAA  (0.014) AAA AAG AAG AAG AAG AAG AAG AAG AAA AAA AAA  (0.011) AAA AAA AAG AAG AAG AAG AAG AAG AAG AAA AAA  (0.011) AAA AAA AAA AAG AAG AAG AAG AAG AAA AAA AAA  (0.011) AAG AAG AAA AAG AAG AAG AAG AAG AAA AAA AAA  (0.008) AAA AAG AAA AAG AAG AAG AAG AAG AAG AAA AAA  (0.008) AAG AAA AAA AAG AAA AAG AAG AAG AAG AAA AAA  (0.007) AAG AAA AAA AAA AAG AAG AAG AAG AAG AAA AAA  (0.006) AAA AAG AAG AAG AAA AAG AAG AAG AAG AAA AAA  (0.005) AAA AAA AAA AAG AAA AAG AAG AAG AAG AAA AAA  (0.005) GAG GAG AAG AAG AAG AAG AAG AAG AAG AAA AAA  (0.004) AAG AAG AAA AAG AAA AAG AAG AAG AAG AAA AAA  (0.004) AAG AAG AAA AAA AAG AAG AAG AAG AAG AAA AAA  (0.004) AAG AAA AAG AAG AAG AAG AAG AAG AAA AAA AAA  (0.003) AAA AAA AAG AAA AAG AAG AAG AAG AAG AAA AAA  (0.003) AAA AAA AAG AAG AAG AAG AAG AAG AAA AAA AAA  (0.002) AAA AAG AAA AAA AAG AAG AAG AAG AAG AAA AAA  (0.002) AAA AAG AAA AAG AAG AAG AAG AAG AAA AAA AAA  (0.002) AGG AGG AAG AAG AAG AAG AAG AAG AAG AAA AAA  (0.002) AAG AAA AAG AAG AAA AAG AAG AAG AAG AAA AAA  (0.002) AAG AAA AAG AAA AAG AAG AAG AAG AAG AAA AAA  (0.002) GAG AAG AAG AAG AAG AAG AAG AAG AAG AAA AAA  (0.001) AAA AAA AAG AAG AAA AAG AAG AAG AAG AAA AAA  (0.001) GAG GAG AAG AAG AAG AAG AAG AAG AAA AAA AAA  (0.001)  (total  0.697)
  28       1  AAG (K) AAG (K) AAG (K) AAG (K) AAA (K) AAA (K) --- (-) AAG (K) AAA (K) AAA (K) AAG (K) AAG (K) : AAG AAA AAA AAG AAA AAG AAG AAG AAG AAG AAG  (0.120) AAG AAG AAG AAG AAA AAG AAG AAG AAG AAG AAG  (0.095) AAA AAA AAA AAG AAA AAG AAG AAG AAG AAG AAG  (0.086) AAA AAA AAA AAA AAA AAG AAG AAG AAG AAG AAG  (0.084) AAG AAG AAA AAG AAA AAG AAG AAG AAG AAG AAG  (0.055) AAG AAA AAA AAG AAG AAG AAG AAG AAG AAG AAG  (0.049) AAG AAA AAA AAA AAA AAG AAG AAG AAG AAG AAG  (0.040) AAG AAG AAG AAG AAG AAG AAG AAG AAG AAG AAG  (0.039) AAA AAA AAA AAG AAG AAG AAG AAG AAG AAG AAG  (0.036) AAG AAG AAG AAA AAA AAG AAG AAG AAG AAG AAG  (0.032) AAG AAG AAA AAG AAG AAG AAG AAG AAG AAG AAG  (0.023) AAA AAG AAG AAG AAA AAG AAG AAG AAG AAG AAG  (0.020) AAA AAG AAG AAA AAA AAG AAG AAG AAG AAG AAG  (0.019) AAG AAG AAA AAA AAA AAG AAG AAG AAG AAG AAG  (0.018) AAA AAA AAA AAA AAA AAA AAG AAG AAG AAG AAG  (0.017) AAA AAG AAA AAG AAA AAG AAG AAG AAG AAG AAG  (0.012) AAA AAG AAA AAA AAA AAG AAG AAG AAG AAG AAG  (0.011) AAA AAG AAG AAG AAG AAG AAG AAG AAG AAG AAG  (0.008) AAG AAA AAA AAA AAA AAA AAG AAG AAG AAG AAG  (0.008) AAG AAA AAG AAG AAA AAG AAG AAG AAG AAG AAG  (0.008) AAG AAG AAG AAA AAA AAA AAG AAG AAG AAG AAG  (0.006) AAA AAA AAG AAG AAA AAG AAG AAG AAG AAG AAG  (0.005) AAA AAA AAG AAA AAA AAG AAG AAG AAG AAG AAG  (0.005) AAA AAG AAA AAG AAG AAG AAG AAG AAG AAG AAG  (0.005) AAA AAG AAG AAA AAA AAA AAG AAG AAG AAG AAG  (0.004) AAG AAG AAA AAA AAA AAA AAG AAG AAG AAG AAG  (0.004) AAG AAA AAG AAG AAG AAG AAG AAG AAG AAG AAG  (0.003) AAG AAA AAG AAA AAA AAG AAG AAG AAG AAG AAG  (0.003) AAA AAG AAA AAA AAA AAA AAG AAG AAG AAG AAG  (0.002) AAA AAA AAG AAG AAG AAG AAG AAG AAG AAG AAG  (0.002) AAA AAA AAG AAA AAA AAA AAG AAG AAG AAG AAG  (0.001) AAC AAA AAA AAG AAA AAG AAG AAG AAG AAG AAG  (0.001)  (total  0.822)
  29       1  AAG (K) AAG (K) AAG (K) AAG (K) AAA (K) AAG (K) AAA (K) AAG (K) AAA (K) AAA (K) AAA (K) AAG (K) : AAG AAG AAG AAG AAA AAG AAG AAG AAG AAG AAG  (0.124) AAG AAA AAA AAG AAA AAG AAG AAG AAG AAG AAG  (0.053) AAG AAG AAG AAG AAG AAG AAG AAG AAG AAG AAG  (0.051) AAG AAG AAG AAA AAA AAG AAG AAG AAG AAG AAG  (0.041) AAA AAA AAA AAG AAA AAG AAG AAG AAG AAG AAG  (0.038) AAA AAA AAA AAA AAA AAG AAG AAG AAG AAG AAG  (0.037) AAG AAG AAG AAG AAA AAG AAA AAG AAG AAG AAG  (0.027) AAA AAG AAG AAG AAA AAG AAG AAG AAG AAG AAG  (0.026) AAA AAG AAG AAA AAA AAG AAG AAG AAG AAG AAG  (0.025) AAG AAA AAA AAG AAG AAG AAG AAG AAG AAG AAG  (0.022) AAG AAG AAA AAG AAA AAG AAG AAG AAG AAG AAG  (0.019) AAA AAA AAA AAA AAA AAA AAA AAG AAG AAG AAG  (0.019) AAG AAA AAA AAA AAA AAG AAG AAG AAG AAG AAG  (0.018) AAA AAA AAA AAG AAG AAG AAG AAG AAG AAG AAG  (0.016) AAA AAG AAG AAA AAA AAA AAA AAG AAG AAG AAG  (0.013) AAG AAA AAG AAG AAA AAG AAG AAG AAG AAG AAG  (0.012) AAG AAA AAA AAG AAA AAG AAA AAG AAG AAG AAG  (0.011) AAA AAG AAG AAG AAG AAG AAG AAG AAG AAG AAG  (0.011) AAA AAA AAG AAG AAA AAG AAG AAG AAG AAG AAG  (0.009) AAA AAA AAG AAA AAA AAG AAG AAG AAG AAG AAG  (0.009) AAG AAG AAA AAG AAG AAG AAG AAG AAG AAG AAG  (0.008) AAG AAG AAA AAA AAA AAG AAG AAG AAG AAG AAG  (0.006) AAG AAA AAG AAG AAG AAG AAG AAG AAG AAG AAG  (0.005) AAA AAA AAG AAA AAA AAA AAA AAG AAG AAG AAG  (0.005) AAG AAG AAA AAG AAA AAG AAA AAG AAG AAG AAG  (0.004) AAG AAA AAG AAA AAA AAG AAG AAG AAG AAG AAG  (0.004) AAA AAG AAA AAG AAA AAG AAG AAG AAG AAG AAG  (0.004) AAA AAG AAA AAA AAA AAG AAG AAG AAG AAG AAG  (0.004) AAA AAA AAG AAG AAG AAG AAG AAG AAG AAG AAG  (0.004) AAG AAA AAG AAG AAA AAG AAA AAG AAG AAG AAG  (0.003) AAA AAG AAA AAA AAA AAA AAA AAG AAG AAG AAG  (0.002) AAA AAG AAA AAG AAG AAG AAG AAG AAG AAG AAG  (0.002) GAG AAG AAG AAG AAA AAG AAG AAG AAG AAG AAG  (0.001)  (total  0.635)
  30       1  AAG (K) AAG (K) AAG (K) AAG (K) AAA (K) AAG (K) AAG (K) AAG (K) AAA (K) AAA (K) AAG (K) AAG (K) : AAG AAG AAG AAG AAA AAG AAG AAG AAG AAG AAG  (0.194) AAG AAG AAG AAG AAG AAG AAG AAG AAG AAG AAG  (0.080) AAG AAA AAA AAG AAA AAG AAG AAG AAG AAG AAG  (0.066) AAG AAG AAG AAA AAA AAG AAG AAG AAG AAG AAG  (0.065) AAA AAA AAA AAG AAA AAG AAG AAG AAG AAG AAG  (0.047) AAA AAA AAA AAA AAA AAG AAG AAG AAG AAG AAG  (0.046) AAA AAG AAG AAG AAA AAG AAG AAG AAG AAG AAG  (0.041) AAA AAG AAG AAA AAA AAG AAG AAG AAG AAG AAG  (0.040) AAG AAG AAA AAG AAA AAG AAG AAG AAG AAG AAG  (0.030) AAG AAA AAA AAG AAG AAG AAG AAG AAG AAG AAG  (0.027) AAG AAA AAA AAA AAA AAG AAG AAG AAG AAG AAG  (0.022) AAA AAA AAA AAG AAG AAG AAG AAG AAG AAG AAG  (0.020) AAA AAG AAG AAG AAG AAG AAG AAG AAG AAG AAG  (0.017) AAG AAA AAG AAG AAA AAG AAG AAG AAG AAG AAG  (0.015) AAG AAG AAG AAA AAA AAA AAG AAG AAG AAG AAG  (0.013) AAG AAG AAA AAG AAG AAG AAG AAG AAG AAG AAG  (0.013) AAA AAA AAG AAG AAA AAG AAG AAG AAG AAG AAG  (0.011) AAA AAA AAG AAA AAA AAG AAG AAG AAG AAG AAG  (0.011) AAG AAG AAA AAA AAA AAG AAG AAG AAG AAG AAG  (0.010) AAA AAA AAA AAA AAA AAA AAG AAG AAG AAG AAG  (0.009) AAA AAG AAG AAA AAA AAA AAG AAG AAG AAG AAG  (0.008) AAA AAG AAA AAG AAA AAG AAG AAG AAG AAG AAG  (0.006) AAG AAA AAG AAG AAG AAG AAG AAG AAG AAG AAG  (0.006) AAA AAG AAA AAA AAA AAG AAG AAG AAG AAG AAG  (0.006) AAG AAA AAG AAA AAA AAG AAG AAG AAG AAG AAG  (0.005) AAA AAA AAG AAG AAG AAG AAG AAG AAG AAG AAG  (0.005) AAG AAA AAA AAA AAA AAA AAG AAG AAG AAG AAG  (0.004) AAA AAG AAA AAG AAG AAG AAG AAG AAG AAG AAG  (0.003) AAA AAA AAG AAA AAA AAA AAG AAG AAG AAG AAG  (0.002) AAG AAG AAA AAA AAA AAA AAG AAG AAG AAG AAG  (0.002) AAA AAG AAA AAA AAA AAA AAG AAG AAG AAG AAG  (0.001) AAG AAA AAG AAA AAA AAA AAG AAG AAG AAG AAG  (0.001) GAG AAG AAG AAG AAA AAG AAG AAG AAG AAG AAG  (0.001) AAC AAG AAG AAG AAA AAG AAG AAG AAG AAG AAG  (0.001)  (total  0.830)
  31       1  AAG (K) AAG (K) AAG (K) AAG (K) AAA (K) AAG (K) AAG (K) AAG (K) AAG (K) AAA (K) AAG (K) AAG (K) : AAG AAG AAG AAG AAA AAG AAG AAG AAG AAG AAG  (0.255) AAG AAG AAG AAG AAG AAG AAG AAG AAG AAG AAG  (0.106) AAG AAG AAG AAA AAA AAG AAG AAG AAG AAG AAG  (0.085) AAA AAG AAG AAG AAA AAG AAG AAG AAG AAG AAG  (0.054) AAA AAG AAG AAA AAA AAG AAG AAG AAG AAG AAG  (0.052) AAG AAA AAA AAG AAA AAG AAG AAG AAG AAG AAG  (0.032) AAA AAA AAA AAG AAA AAG AAG AAG AAG AAG AAG  (0.023) AAA AAA AAA AAA AAA AAG AAG AAG AAG AAG AAG  (0.023) AAA AAG AAG AAG AAG AAG AAG AAG AAG AAG AAG  (0.022) AAG AAA AAG AAG AAA AAG AAG AAG AAG AAG AAG  (0.020) AAG AAG AAG AAA AAA AAA AAG AAG AAG AAG AAG  (0.017) AAG AAG AAA AAG AAA AAG AAG AAG AAG AAG AAG  (0.015) AAA AAA AAG AAG AAA AAG AAG AAG AAG AAG AAG  (0.015) AAA AAA AAG AAA AAA AAG AAG AAG AAG AAG AAG  (0.014) AAG AAA AAA AAG AAG AAG AAG AAG AAG AAG AAG  (0.013) AAG AAA AAA AAA AAA AAG AAG AAG AAG AAG AAG  (0.011) AAA AAG AAG AAA AAA AAA AAG AAG AAG AAG AAG  (0.011) AAA AAA AAA AAG AAG AAG AAG AAG AAG AAG AAG  (0.010) AAG AAA AAG AAG AAG AAG AAG AAG AAG AAG AAG  (0.008) AAG AAA AAG AAA AAA AAG AAG AAG AAG AAG AAG  (0.007) AAG AAG AAA AAG AAG AAG AAG AAG AAG AAG AAG  (0.006) AAA AAA AAG AAG AAG AAG AAG AAG AAG AAG AAG  (0.006) AAG AAG AAA AAA AAA AAG AAG AAG AAG AAG AAG  (0.005) AAA AAA AAA AAA AAA AAA AAG AAG AAG AAG AAG  (0.005) AAA AAG AAA AAG AAA AAG AAG AAG AAG AAG AAG  (0.003) AAA AAG AAA AAA AAA AAG AAG AAG AAG AAG AAG  (0.003) AAA AAA AAG AAA AAA AAA AAG AAG AAG AAG AAG  (0.003) AAG AAA AAA AAA AAA AAA AAG AAG AAG AAG AAG  (0.002) AAG AAA AAG AAA AAA AAA AAG AAG AAG AAG AAG  (0.001) GAG AAG AAG AAG AAA AAG AAG AAG AAG AAG AAG  (0.001) AAA AAG AAA AAG AAG AAG AAG AAG AAG AAG AAG  (0.001) AAG AAG AAA AAA AAA AAA AAG AAG AAG AAG AAG  (0.001) AAC AAG AAG AAG AAA AAG AAG AAG AAG AAG AAG  (0.001)  (total  0.831)
  32       1  AAG (K) AAG (K) AAG (K) AAG (K) AAG (K) AAA (K) AAA (K) AAA (K) AAA (K) AAG (K) AAG (K) AAG (K) : AAG AAA AAA AAG AAG AAG AAG AAG AAG AAG AAG  (0.106) AAG AAA AAA AAG AAG AAG AAG AAG AAG AAA AAG  (0.080) AAA AAA AAA AAG AAG AAG AAG AAG AAG AAG AAG  (0.077) AAG AAG AAG AAG AAG AAG AAG AAG AAG AAG AAG  (0.067) AAA AAA AAA AAG AAG AAG AAG AAG AAG AAA AAG  (0.058) AAG AAG AAG AAG AAG AAG AAG AAG AAG AAA AAG  (0.050) AAG AAG AAA AAG AAG AAG AAG AAG AAG AAG AAG  (0.039) AAG AAG AAA AAG AAG AAG AAG AAG AAG AAA AAG  (0.029) AAA AAA AAA AAA AAG AAG AAG AAG AAG AAG AAG  (0.022) AAG AAA AAA AAG AAG AAG AAG AAG AAA AAA AAG  (0.018) AAA AAA AAA AAA AAG AAG AAG AAG AAG AAA AAG  (0.017) AAA AAG AAG AAG AAG AAG AAG AAG AAG AAG AAG  (0.014) AAG AAG AAG AAG AAG AAG AAG AAG AAA AAA AAG  (0.011) AAG AAA AAA AAG AAA AAG AAG AAG AAG AAG AAG  (0.011) AAA AAG AAG AAG AAG AAG AAG AAG AAG AAA AAG  (0.011) AAA AAG AAA AAG AAG AAG AAG AAG AAG AAG AAG  (0.008) AAG AAG AAG AAG AAA AAG AAG AAG AAG AAG AAG  (0.007) AAG AAA AAG AAG AAG AAG AAG AAG AAG AAG AAG  (0.007) AAG AAG AAA AAG AAG AAG AAG AAG AAA AAA AAG  (0.007) AAA AAG AAA AAG AAG AAG AAG AAG AAG AAA AAG  (0.006) AAG AAA AAG AAG AAG AAG AAG AAG AAG AAA AAG  (0.005) AAA AAA AAG AAG AAG AAG AAG AAG AAG AAG AAG  (0.005) AAA AAG AAG AAA AAG AAG AAG AAG AAG AAG AAG  (0.004) AAG AAG AAA AAG AAA AAG AAG AAG AAG AAG AAG  (0.004) AAA AAA AAG AAG AAG AAG AAG AAG AAG AAA AAG  (0.004) AAA AAG AAG AAA AAG AAG AAG AAG AAG AAA AAG  (0.003) AAA AAG AAA AAA AAG AAG AAG AAG AAG AAG AAG  (0.002) AAA AAG AAA AAA AAG AAG AAG AAG AAG AAA AAG  (0.002) AAA AAA AAG AAA AAG AAG AAG AAG AAG AAG AAG  (0.001) AAG AAA AAG AAG AAG AAG AAG AAG AAA AAA AAG  (0.001) AAA AAA AAG AAA AAG AAG AAG AAG AAG AAA AAG  (0.001) AAG AAA AAG AAG AAA AAG AAG AAG AAG AAG AAG  (0.001)  (total  0.676)
  33       1  AAG (K) AGC (S) CAG (Q) CAG (Q) AAA (K) ACC (T) CGA (R) CAG (Q) ATC (I) AAA (K) AAG (K) AAG (K) : ACG ACC ACC AAG AAA AAG AAG AAG AAG CAG CAG  (0.017) AAG ACG ACC AAG AAA AAG AAG AAG AAG CAG CAG  (0.016) ACG ACG ACC AAG AAA AAG AAG AAG AAG CAG CAG  (0.014) AAG ACG ACG AAG AAA AAG AAG AAG AAG CAG CAG  (0.013) AAG ACC ACC AAG AAA AAG AAG AAG AAG CAG CAG  (0.011) ACG ACG ACG AAG AAA AAG AAG AAG AAG CAG CAG  (0.011) ACC ACC ACC AAG AAA AAG AAG AAG AAG CAG CAG  (0.011) AAG AAG ACG AAG AAA AAG AAG AAG AAG CAG CAG  (0.010) AGG AGG ACG AAG AAA AAG AAG AAG AAG CAG CAG  (0.009) ACG ACC ACC AAG AAG AAG AAG AAG AAG CAG CAG  (0.007) AAG ACG ACC AAG AAG AAG AAG AAG AAG CAG CAG  (0.007) AGG AGG ACC AAG AAA AAG AAG AAG AAG CAG CAG  (0.006) ACG ACG ACC AAG AAG AAG AAG AAG AAG CAG CAG  (0.006) AAG ACG ACC AAA AAA AAG AAG AAG AAG CAG CAG  (0.005) AAG ACG ACG AAG AAG AAG AAG AAG AAG CAG CAG  (0.005) AAG ACC ACC AAG AAG AAG AAG AAG AAG CAG CAG  (0.005) ACG ACG ACG AAG AAG AAG AAG AAG AAG CAG CAG  (0.004) ACC ACC ACC AAG AAG AAG AAG AAG AAG CAG CAG  (0.004) ATG ATG ATG AAG AAA AAG AAG AAG AAG CAG CAG  (0.004) AAG ACG ACG AAA AAA AAG AAG AAG AAG CAG CAG  (0.004) ACG ACC ACC AAA AAA AAG AAG AAG AAG CAG CAG  (0.004) AAG AAG ACG AAG AAG AAG AAG AAG AAG CAG CAG  (0.004) AGG AGG ACG AAG AAG AAG AAG AAG AAG CAG CAG  (0.004) ATG ATG ATC AAG AAA AAG AAG AAG AAG CAG CAG  (0.004) AAG ACC ACC AAA AAA AAG AAG AAG AAG CAG CAG  (0.004) AAC ACC ACC AAG AAA AAG AAG AAG AAG CAG CAG  (0.004) ACC ACC ACC AAA AAA AAG AAG AAG AAG CAG CAG  (0.003) ATC ATC ATC AAG AAA AAG AAG AAG AAG CAG CAG  (0.003) ACG ACG ACC AAA AAA AAG AAG AAG AAG CAG CAG  (0.003) AAG AAG ACG AAA AAA AAG AAG AAG AAG CAG CAG  (0.003) ACA ACC ACC AAG AAA AAG AAG AAG AAG CAG CAG  (0.003) ATA ATC ATC AAA AAA AAG AAG AAG AAG CAG CAG  (0.003) AAC ATC ATC AAG AAA AAG AAG AAG AAG CAG CAG  (0.003) ACG ACA ACC AAG AAA AAG AAG AAG AAG CAG CAG  (0.003) ATG ATC ATC AAG AAA AAG AAG AAG AAG CAG CAG  (0.003) ATA ATA ATA AAA AAA AAG AAG AAG AAG CAG CAG  (0.003) ATC ATC ATC AAA AAA AAG AAG AAG AAG CAG CAG  (0.003) ATA ATA ATC AAA AAA AAG AAG AAG AAG CAG CAG  (0.003) ACA ACC ACC AAA AAA AAG AAG AAG AAG CAG CAG  (0.003) AGG AGG ACC AAG AAG AAG AAG AAG AAG CAG CAG  (0.003) ACG ACG ACG AAA AAA AAG AAG AAG AAG CAG CAG  (0.003) AAC AAC AAC AAG AAA AAG AAG AAG AAG CAG CAG  (0.003) AGG AGG AGG AAG AAA AAG AAG AAG AAG CAG CAG  (0.002) ACT ACC ACC AAG AAA AAG AAG AAG AAG CAG CAG  (0.002) AAA ATA ATA AAG AAA AAG AAG AAG AAG CAG CAG  (0.002) AAA ACG ACC AAG AAA AAG AAG AAG AAG CAG CAG  (0.002) AAA ACC ACC AAG AAA AAG AAG AAG AAG CAG CAG  (0.002) AGG AGA ATA AAG AAA AAG AAG AAG AAG CAG CAG  (0.002) AAA ATA ATA AAA AAA AAG AAG AAG AAG CAG CAG  (0.002) AAA ACG ACC AAA AAA AAG AAG AAG AAG CAG CAG  (0.002) AAA ACC ACC AAA AAA AAG AAG AAG AAG CAG CAG  (0.002) AAA ATA ATC AAG AAA AAG AAG AAG AAG CAG CAG  (0.002) AGA AGA ATA AAG AAA AAG AAG AAG AAG CAG CAG  (0.002) AAA ATA ATC AAA AAA AAG AAG AAG AAG CAG CAG  (0.002) AGA AGA ATA AAA AAA AAG AAG AAG AAG CAG CAG  (0.002) AGG AGG ACG AAA AAA AAG AAG AAG AAG CAG CAG  (0.002) ACA ACA ACC AAG AAA AAG AAG AAG AAG CAG CAG  (0.002) ACA ACA ACA AAG AAA AAG AAG AAG AAG CAG CAG  (0.002) ATA ATC ATC AAG AAA AAG AAG AAG AAG CAG CAG  (0.002) AAC AGC AGC AAG AAA AAG AAG AAG AAG CAG CAG  (0.002) ATG ATG ATG AAG AAG AAG AAG AAG AAG CAG CAG  (0.002) ATA ATA ATA AAG AAA AAG AAG AAG AAG CAG CAG  (0.002) ACA ACA ACC AAA AAA AAG AAG AAG AAG CAG CAG  (0.002) AAC ACC ACC AAA AAA AAG AAG AAG AAG CAG CAG  (0.002) ACA ACA ACA AAA AAA AAG AAG AAG AAG CAG CAG  (0.002) ATA ATA ATC AAG AAA AAG AAG AAG AAG CAG CAG  (0.002) AGC AGC AGC AAG AAA AAG AAG AAG AAG CAG CAG  (0.002) ATG ATG ATC AAG AAG AAG AAG AAG AAG CAG CAG  (0.002) AGA AGA ACA AAG AAA AAG AAG AAG AAG CAG CAG  (0.002) AGA AGA ACA AAA AAA AAG AAG AAG AAG CAG CAG  (0.001) AAC ACC ACC AAG AAG AAG AAG AAG AAG CAG CAG  (0.001) AAC ATC ATC AAA AAA AAG AAG AAG AAG CAG CAG  (0.001) ATC ATC ATC AAG AAG AAG AAG AAG AAG CAG CAG  (0.001) AGG AGG ACC AAA AAA AAG AAG AAG AAG CAG CAG  (0.001) ACA ACC ACC AAG AAG AAG AAG AAG AAG CAG CAG  (0.001) AAC ATC ATC AAG AAG AAG AAG AAG AAG CAG CAG  (0.001) ACG ACA ACC AAG AAG AAG AAG AAG AAG CAG CAG  (0.001) ATG ATC ATC AAG AAG AAG AAG AAG AAG CAG CAG  (0.001) ATG ACG ACC AAG AAA AAG AAG AAG AAG CAG CAG  (0.001) ACA ACG ACC AAG AAA AAG AAG AAG AAG CAG CAG  (0.001) AAC AAC AAC AAA AAA AAG AAG AAG AAG CAG CAG  (0.001) AGA AGA ATC AAG AAA AAG AAG AAG AAG CAG CAG  (0.001) ACC ACG ACC AAG AAA AAG AAG AAG AAG CAG CAG  (0.001) AAG ACG ACC AAA AAA AAA AAG AAG AAG CAG CAG  (0.001) AGA AGA ATC AAA AAA AAG AAG AAG AAG CAG CAG  (0.001) AAC AAC AAC AAG AAG AAG AAG AAG AAG CAG CAG  (0.001) AGG AGG AGG AAG AAG AAG AAG AAG AAG CAG CAG  (0.001) AGA AGA AGA AAG AAA AAG AAG AAG AAG CAG CAG  (0.001) AGA AGA AGA AAA AAA AAG AAG AAG AAG CAG CAG  (0.001)  (total  0.319)
  34       1  AAG (K) AGG (R) AGG (R) AGG (R) AAT (N) GAG (E) GAA (E) AGG (R) GAG (E) AAC (N) AAG (K) CGG (R) : GAG GAG GAG AAG AAC AAG AAG AGG AGG AGG AGG  (0.120) AAG GAG GAG AAG AAC AAG AAG AGG AGG AGG AGG  (0.111) GAG GAG GAG AAG AAT AAG AAG AGG AGG AGG AGG  (0.058) AAG GAG GAG AAG AAT AAG AAG AGG AGG AGG AGG  (0.053) GAG GAA GAA AAG AAC AAG AAG AGG AGG AGG AGG  (0.021) GAA GAG GAG AAG AAC AAG AAG AGG AGG AGG AGG  (0.021) AAA GAG GAG AAG AAC AAG AAG AGG AGG AGG AGG  (0.018) AAG GAG GAG AAA AAC AAG AAG AGG AGG AGG AGG  (0.016) GAG GAG GAG AAG AAC AAG AAG AGG CGG AGG AGG  (0.015) AAG GAA GAA AAG AAC AAG AAG AGG AGG AGG AGG  (0.014) AAG GAG GAG AAG AAC AAG AAG AGG CGG AGG AGG  (0.014) GAG GAG GAG AAA AAC AAG AAG AGG AGG AGG AGG  (0.014) GAG GAA GAG AAG AAC AAG AAG AGG AGG AGG AGG  (0.013) GAA GAA GAA AAG AAC AAG AAG AGG AGG AGG AGG  (0.011) GAG GAA GAA AAG AAT AAG AAG AGG AGG AGG AGG  (0.010) GAA GAG GAG AAG AAT AAG AAG AGG AGG AGG AGG  (0.010) AAG GAA GAG AAG AAC AAG AAG AGG AGG AGG AGG  (0.009) AAA GAG GAG AAG AAT AAG AAG AGG AGG AGG AGG  (0.009) GAG GAG GAA AAG AAC AAG AAG AGG AGG AGG AGG  (0.008) AAG GAG GAA AAG AAC AAG AAG AGG AGG AGG AGG  (0.008) AAA GAG GAG AAA AAC AAG AAG AGG AGG AGG AGG  (0.008) AAG GAA GAA AAG AAT AAG AAG AGG AGG AGG AGG  (0.007) GAA GAA GAG AAG AAC AAG AAG AGG AGG AGG AGG  (0.007) GAG GAA GAG AAG AAT AAG AAG AGG AGG AGG AGG  (0.006) AAA GAA GAA AAG AAC AAG AAG AGG AGG AGG AGG  (0.006) GAA GAG GAG AAA AAC AAG AAG AGG AGG AGG AGG  (0.005) GAA GAA GAA AAG AAT AAG AAG AGG AGG AGG AGG  (0.005) AAG GAA GAG AAG AAT AAG AAG AGG AGG AGG AGG  (0.004) GAG GAG GAA AAG AAT AAG AAG AGG AGG AGG AGG  (0.004) AAA GAA GAG AAG AAC AAG AAG AGG AGG AGG AGG  (0.004) AAG GAG GAA AAG AAT AAG AAG AGG AGG AGG AGG  (0.004) AAA GAG GAG AAA AAT AAG AAG AGG AGG AGG AGG  (0.004) GAC GAG GAG AAC AAC AAG AAG AGG AGG AGG AGG  (0.004) GAA GAA GAG AAG AAT AAG AAG AGG AGG AGG AGG  (0.003) AAA GAA GAA AAG AAT AAG AAG AGG AGG AGG AGG  (0.003) AAC GAG GAG AAC AAC AAG AAG AGG AGG AGG AGG  (0.003) GAA GAA GAA AAA AAC AAG AAG AGG AGG AGG AGG  (0.003) AAA GAA GAA AAA AAC AAG AAG AGG AGG AGG AGG  (0.003) GAA GAG GAG AAA AAT AAG AAG AGG AGG AGG AGG  (0.003) GAG GAA GAA AAG AAC AAG AAG AGG CGG AGG AGG  (0.003) CAG GAG GAG AAG AAC AAG AAG AGG AGG AGG AGG  (0.002) GAG GAA GAA AAA AAC AAG AAG AGG AGG AGG AGG  (0.002) AAG GAA GAA AAA AAC AAG AAG AGG AGG AGG AGG  (0.002) AAA GAA GAG AAG AAT AAG AAG AGG AGG AGG AGG  (0.002) AAG GAA GAA AAG AAC AAG AAG AGG CGG AGG AGG  (0.002) GAA GAA GAG AAA AAC AAG AAG AGG AGG AGG AGG  (0.002) AAA GAA GAG AAA AAC AAG AAG AGG AGG AGG AGG  (0.002) GAG GAA GAG AAG AAC AAG AAG AGG CGG AGG AGG  (0.002) GAG GAA GAG AAA AAC AAG AAG AGG AGG AGG AGG  (0.001) GAA GAG GAA AAG AAC AAG AAG AGG AGG AGG AGG  (0.001) GAA GAA GAA AAA AAT AAG AAG AGG AGG AGG AGG  (0.001) AAG GAA GAG AAA AAC AAG AAG AGG AGG AGG AGG  (0.001) AAA GAA GAA AAA AAT AAG AAG AGG AGG AGG AGG  (0.001) AAA GAG GAA AAG AAC AAG AAG AGG AGG AGG AGG  (0.001) GAC GAG GAG AAC AAT AAG AAG AGG AGG AGG AGG  (0.001) CAG GAG GAG AAG AAT AAG AAG AGG AGG AGG AGG  (0.001) AAG GAG GAA AAA AAC AAG AAG AGG AGG AGG AGG  (0.001) AAG GAA GAG AAG AAC AAG AAG AGG CGG AGG AGG  (0.001) GAT GAG GAG AAC AAC AAG AAG AGG AGG AGG AGG  (0.001) GAG GAG GAA AAG AAC AAG AAG AGG CGG AGG AGG  (0.001) AAC GAG GAG AAC AAT AAG AAG AGG AGG AGG AGG  (0.001)  (total  0.673)
  35       1  AAG (K) CAG (Q) GAG (E) GAG (E) AAC (N) AAG (K) CAT (H) GAG (E) TGG (W) CGA (R) AAG (K) GAA (E) : AAG AAG AAG AAG AAG AAG AAG AAG GAG GAG GAG  (0.033) AAG AAG AAG AAG AAA AAG AAG AAG GAG GAG GAG  (0.030) AAG AAG AAG AAG AAG AAG AAG GAG GAG GAG GAG  (0.026) AAG AAG AAG AAG AAA AAG AAG GAG GAG GAG GAG  (0.023) CAG CAG CAG CAG CAG CAG AAG CAG GAG GAG GAG  (0.014) CAG CAG CAG CAG CAA CAG AAG CAG GAG GAG GAG  (0.013) AAA AAG AAG AAG AAG AAG AAG AAG GAG GAG GAG  (0.007) AAA AAG AAG AAG AAA AAG AAG AAG GAG GAG GAG  (0.006) AAA AAG AAG AAA AAA AAG AAG AAG GAG GAG GAG  (0.006) AGG AGG AGG AGG AGG AAG AAG AAG GAG GAG GAG  (0.005) AAA AAG AAG AAG AAG AAG AAG GAG GAG GAG GAG  (0.005) AGG AGG AGG AGG AGA AAG AAG AAG GAG GAG GAG  (0.005) AGG AGG AGG AGG AGG AAG AAG GAG GAG GAG GAG  (0.004) CAG CAG CAG CAG CAC CAG AAG CAG GAG GAG GAG  (0.004) CAG CAG AAG CAG CAG CAG AAG CAG GAG GAG GAG  (0.004) CAG CAG CAG CAG CAG CAG AAG CAG GAA GAG GAG  (0.004) AGG AGG AGG AGG AGA AAG AAG GAG GAG GAG GAG  (0.004) CAG CAG AAG CAG CAA CAG AAG CAG GAG GAG GAG  (0.004) CAA CAG CAG CAA CAA CAG AAG CAG GAG GAG GAG  (0.002) AAG AAA AAG AAG AAG AAG AAG AAG GAG GAG GAG  (0.002) AAG AAA AAG AAG AAA AAG AAG AAG GAG GAG GAG  (0.002) CGG CGG CGG CGG CGA CAG AAG CAG GAG GAG GAG  (0.002) CGG CGG CGG CGG CGG CAG AAG CAG GAG GAG GAG  (0.002) AAG AAA AAG AAG AAG AAG AAG GAG GAG GAG GAG  (0.002) CAA CAG CAG CAG CAG CAG AAG CAG GAG GAG GAG  (0.002) AAG AGG AGG AAG AAG AAG AAG AAG GAG GAG GAG  (0.002) AAG AAA AAA AAG AAG AAG AAG AAG GAG GAG GAG  (0.002) AAA AAA AAG AAG AAG AAG AAG AAG GAG GAG GAG  (0.002) AAG AAA AAG AAG AAA AAG AAG GAG GAG GAG GAG  (0.002) CGG CGG CGG CGG CGC CAG AAG CAG GAG GAG GAG  (0.002) CAA CAG CAG CAG CAA CAG AAG CAG GAG GAG GAG  (0.002) AAG AGG AGG AAG AAA AAG AAG AAG GAG GAG GAG  (0.002) AAG AAA AAA AAG AAA AAG AAG AAG GAG GAG GAG  (0.002) AAA AAA AAG AAG AAA AAG AAG AAG GAG GAG GAG  (0.002) AAA AAA AAG AAA AAA AAG AAG AAG GAG GAG GAG  (0.001) AAG AGG AGG AAG AAG AAG AAG GAG GAG GAG GAG  (0.001) AAG AAA AAA AAG AAG AAG AAG GAG GAG GAG GAG  (0.001) AAA AAA AAG AAG AAG AAG AAG GAG GAG GAG GAG  (0.001) CAG CAG CGG CAG CAG CAG AAG CAG GAG GAG GAG  (0.001) AAG AGG AGG AAG AAA AAG AAG GAG GAG GAG GAG  (0.001) AAA AAA AAA AAG AAG AAG AAG AAG GAG GAG GAG  (0.001) CAG CAG AAG CAG CAC CAG AAG CAG GAG GAG GAG  (0.001) AAG AAA AAA AAG AAA AAG AAG GAG GAG GAG GAG  (0.001) CAG CAG CGG CAG CAA CAG AAG CAG GAG GAG GAG  (0.001) AAA AAA AAA AAG AAA AAG AAG AAG GAG GAG GAG  (0.001) AAA AAA AAA AAA AAA AAG AAG AAG GAG GAG GAG  (0.001) CGG CGG AGG CGG CGA CAG AAG CAG GAG GAG GAG  (0.001) CGG CGG AGG CGG CGG CAG AAG CAG GAG GAG GAG  (0.001) CAG CAG AAG CAG CAG CAG AAG CAG GAA GAG GAG  (0.001)  (total  0.243)
  36       1  AAT (N) AAC (N) AAC (N) AAC (N) AAT (N) AAC (N) AAT (N) AAC (N) AAT (N) AAT (N) AAT (N) AAC (N) : AAC AAC AAC AAC AAT AAC AAT AAC AAC AAC AAC  (0.073) AAC AAC AAC AAT AAT AAT AAT AAC AAC AAC AAC  (0.055) AAT AAT AAT AAT AAT AAT AAT AAC AAC AAC AAC  (0.044) AAT AAC AAC AAT AAT AAT AAT AAC AAC AAC AAC  (0.035) AAC AAC AAC AAC AAC AAC AAT AAC AAC AAC AAC  (0.034) AAC AAT AAT AAC AAT AAC AAT AAC AAC AAC AAC  (0.032) AAC AAC AAC AAT AAT AAT AAT AAT AAC AAC AAC  (0.029) AAC AAT AAT AAT AAT AAT AAT AAC AAC AAC AAC  (0.025) AAT AAT AAT AAC AAT AAC AAT AAC AAC AAC AAC  (0.024) AAT AAT AAT AAT AAT AAT AAT AAT AAC AAC AAC  (0.024) AAT AAT AAT AAT AAT AAC AAT AAC AAC AAC AAC  (0.021) AAT AAC AAC AAC AAT AAC AAT AAC AAC AAC AAC  (0.018) AAT AAC AAC AAT AAT AAT AAT AAT AAC AAC AAC  (0.018) AAT AAC AAC AAT AAT AAC AAT AAC AAC AAC AAC  (0.016) AAC AAT AAT AAC AAC AAC AAT AAC AAC AAC AAC  (0.015) AAC AAT AAT AAT AAT AAT AAT AAT AAC AAC AAC  (0.013) AAC AAC AAT AAC AAT AAC AAT AAC AAC AAC AAC  (0.013) AAT AAT AAC AAT AAT AAT AAT AAC AAC AAC AAC  (0.012) AAC AAC AAT AAT AAT AAT AAT AAC AAC AAC AAC  (0.010) AAC AAT AAC AAC AAT AAC AAT AAC AAC AAC AAC  (0.009) AAC AAT AAC AAT AAT AAT AAT AAC AAC AAC AAC  (0.006) AAT AAT AAC AAC AAT AAC AAT AAC AAC AAC AAC  (0.006) AAT AAT AAC AAT AAT AAT AAT AAT AAC AAC AAC  (0.006) AAT AAC AAT AAT AAT AAT AAT AAC AAC AAC AAC  (0.006) AAC AAC AAT AAC AAC AAC AAT AAC AAC AAC AAC  (0.006) AAT AAT AAC AAT AAT AAC AAT AAC AAC AAC AAC  (0.006) AAC AAC AAT AAT AAT AAT AAT AAT AAC AAC AAC  (0.005) AAC AAT AAC AAC AAC AAC AAT AAC AAC AAC AAC  (0.004) AAC AAT AAC AAT AAT AAT AAT AAT AAC AAC AAC  (0.003) AAT AAC AAT AAC AAT AAC AAT AAC AAC AAC AAC  (0.003) AAT AAC AAT AAT AAT AAT AAT AAT AAC AAC AAC  (0.003) AAT AAC AAT AAT AAT AAC AAT AAC AAC AAC AAC  (0.003) GAC AAC AAC AAC AAT AAC AAT AAC AAC AAC AAC  (0.000)  (total  0.578)
  37       1  ACA (T) AAG (K) CAG (Q) CAG (Q) AAA (K) AAG (K) AAG (K) CAG (Q) CGA (R) AAG (K) ACC (T) CAG (Q) : AAG AAG AAG AAG AAG AAG ACA AAG CAG CAG CAG  (0.098) AAG AAG AAG AAG AAG AAG ACG AAG CAG CAG CAG  (0.060) AAG AAG AAG AAG AAA AAG ACA AAG CAG CAG CAG  (0.031) AAG AAA AAA AAG AAG AAG ACA AAG CAG CAG CAG  (0.027) AAG AAG AAG AAG AAG AAG ACC AAG CAG CAG CAG  (0.027) AAA AAG AAG AAG AAG AAG ACA AAG CAG CAG CAG  (0.021) AAA AAA AAA AAG AAG AAG ACA AAG CAG CAG CAG  (0.020) AAG AAA AAA AAG AAG AAG ACG AAG CAG CAG CAG  (0.017) AAA AAG AAG AAA AAA AAA ACA AAG CAG CAG CAG  (0.013) AAA AAG AAG AAG AAG AAG ACG AAG CAG CAG CAG  (0.013) AAG AAG AAA AAG AAG AAG ACA AAG CAG CAG CAG  (0.013) AAA AAG AAG AAA AAG AAA ACA AAG CAG CAG CAG  (0.012) AAA AAA AAA AAA AAA AAA ACA AAG CAG CAG CAG  (0.012) AAA AAA AAA AAG AAG AAG ACG AAG CAG CAG CAG  (0.012) AAA AAA AAA AAA AAG AAA ACA AAG CAG CAG CAG  (0.012) AAG AAA AAA AAG AAA AAG ACA AAG CAG CAG CAG  (0.008) AAG AAA AAG AAG AAG AAG ACA AAG CAG CAG CAG  (0.008) AAG AAG AAA AAG AAG AAG ACG AAG CAG CAG CAG  (0.008) AAG AAA AAA AAG AAG AAG ACC AAG CAG CAG CAG  (0.007) AAA AAA AAG AAG AAG AAG ACA AAG CAG CAG CAG  (0.006) AAG AAA AAG AAG AAG AAG ACG AAG CAG CAG CAG  (0.005) AAG AAG AAA AAG AAA AAG ACA AAG CAG CAG CAG  (0.004) AAA AAA AAG AAA AAA AAA ACA AAG CAG CAG CAG  (0.004) AAA AAA AAG AAG AAG AAG ACG AAG CAG CAG CAG  (0.003) AAG AAG AAA AAG AAG AAG ACC AAG CAG CAG CAG  (0.003) AAA AAA AAG AAA AAG AAA ACA AAG CAG CAG CAG  (0.003) AAA AAG AAA AAG AAG AAG ACA AAG CAG CAG CAG  (0.003) AAG AAA AAG AAG AAA AAG ACA AAG CAG CAG CAG  (0.002) AAG AAA AAG AAG AAG AAG ACC AAG CAG CAG CAG  (0.002) AAA AAG AAA AAA AAA AAA ACA AAG CAG CAG CAG  (0.002) AAA AAG AAA AAG AAG AAG ACG AAG CAG CAG CAG  (0.002) AGG AGG AGG AAG AAG AAG ACA AAG CAG CAG CAG  (0.002) AAA AAG AAA AAA AAG AAA ACA AAG CAG CAG CAG  (0.002) AGG AGG AGG AAG AAG AAG ACG AAG CAG CAG CAG  (0.001)  (total  0.460)
  38       1  ACA (T) ACG (T) ACG (T) ACG (T) TCT (S) TCA (S) TCA (S) ACG (T) TCT (S) TCA (S) ACG (T) ACC (T) : TCA TCA TCA TCA TCA ACA ACA ACG ACG ACG ACG  (0.119) TCA TCA TCA TCA TCA ACG ACG ACG ACG ACG ACG  (0.071) TCA TCA TCA TCA TCA ACA ACA ACA ACA ACG ACG  (0.050) TCA TCA TCA TCA TCA ACA ACA ACA ACG ACG ACG  (0.042) TCG TCA TCA TCG TCA ACG ACG ACG ACG ACG ACG  (0.018) TCG TCA TCA TCG TCG ACG ACG ACG ACG ACG ACG  (0.011) TCG TCA TCA TCG TCA ACG ACA ACG ACG ACG ACG  (0.007) TCG TCA TCA TCG TCT ACG ACG ACG ACG ACG ACG  (0.006) TCG TCG TCG TCG TCA ACG ACG ACG ACG ACG ACG  (0.005) TCT TCT TCT TCT TCT ACG ACG ACG ACG ACG ACG  (0.004) TCG TCG TCG TCG TCG ACG ACG ACG ACG ACG ACG  (0.003) TCC TCA TCA TCG TCA ACG ACG ACG ACG ACG ACG  (0.002) TCG TCG TCG TCG TCA ACG ACA ACG ACG ACG ACG  (0.002) TCT TCT TCT TCG TCA ACG ACG ACG ACG ACG ACG  (0.002) TCG TCT TCT TCG TCA ACG ACG ACG ACG ACG ACG  (0.002) TCC TCA TCA TCA TCA ACA ACA ACG ACG ACG ACG  (0.002) TCT TCA TCA TCT TCT ACG ACG ACG ACG ACG ACG  (0.002) TCA TCA TCT TCA TCA ACA ACA ACG ACG ACG ACG  (0.002) TCG TCG TCG TCG TCT ACG ACG ACG ACG ACG ACG  (0.002) TCT TCT TCT TCA TCA ACA ACA ACG ACG ACG ACG  (0.002) TCG TCG TCA TCG TCA ACG ACG ACG ACG ACG ACG  (0.002) TCA TCT TCT TCA TCA ACA ACA ACG ACG ACG ACG  (0.002) TCT TCT TCT TCT TCT ACG ACA ACG ACG ACG ACG  (0.002) TCC TCA TCA TCG TCG ACG ACG ACG ACG ACG ACG  (0.001) TCG TCT TCT TCG TCG ACG ACG ACG ACG ACG ACG  (0.001) TCC TCA TCA TCC TCA ACG ACG ACG ACG ACG ACG  (0.001) TCA TCA TCT TCA TCA ACG ACG ACG ACG ACG ACG  (0.001) TCT TCA TCA TCG TCA ACG ACG ACG ACG ACG ACG  (0.001) TCG TCG TCA TCG TCG ACG ACG ACG ACG ACG ACG  (0.001) TCA TCA TCG TCA TCA ACA ACA ACG ACG ACG ACG  (0.001) TCA TCT TCT TCA TCA ACG ACG ACG ACG ACG ACG  (0.001)  (total  0.371)
  39       1  ACA (T) ATG (M) ACG (T) ACG (T) ACA (T) CTG (L) AGT (S) ATG (M) GTT (V) ACC (T) ACA (T) ATG (M) : ATG ATG ATG ACG ACC ACG ACA ATG ATG ATG ACG  (0.012) ATG ATG ATG ATG ACG ATG ACA ATG ATG ATG ACG  (0.011) ATG ATG ATG ACG ACG ACG ACA ATG ATG ATG ACG  (0.009) ATC ATC ATC ACC ACC ACG ACA ATG ATG ATG ACG  (0.007) ATG ATG ATG ACG ACA ACG ACA ATG ATG ATG ACG  (0.007) ACG ATG ATG ACG ACC ACG ACA ATG ATG ATG ACG  (0.006) ACC ATC ATC ACC ACC ACG ACA ATG ATG ATG ACG  (0.006) ACG ATG ATG ACG ACG ACG ACA ATG ATG ATG ACG  (0.005) ACG ACG ATG ACG ACC ACG ACA ATG ATG ATG ACG  (0.005) ACC ATC ATC ACG ACC ACG ACA ATG ATG ATG ACG  (0.004) ATC ATC GTC ACC ACC ACG ACA ATG ATG ATG ACG  (0.004) ACG ATG ATG ACG ACA ACG ACA ATG ATG ATG ACG  (0.004) ACG ACG ATG ACG ACG ACG ACA ATG ATG ATG ACG  (0.004) ACC ATC ATC ACG ACG ACG ACA ATG ATG ATG ACG  (0.003) ACC ATC GTC ACC ACC ACG ACA ATG ATG ATG ACG  (0.003) ACC ATC ATC ACA ACA ACA ACA ATG ATG ATG ACG  (0.003) ATC ATC ATC ACG ACC ACG ACA ATG ATG ATG ACG  (0.003) ACG ACG ATG ACG ACA ACG ACA ATG ATG ATG ACG  (0.003) ATG ATG GTG ACG ACC ACG ACA ATG ATG ATG ACG  (0.003) ATG ATG GTG ATG ACG ATG ACA ATG ATG ATG ACG  (0.003) ATC ATC ATC ACA ACA ACA ACA ATG ATG ATG ACG  (0.003) ACC ATC GTC ACG ACC ACG ACA ATG ATG ATG ACG  (0.002) ATC ATC ATC ACG ACG ACG ACA ATG ATG ATG ACG  (0.002) ATG ATG GTG ACG ACG ACG ACA ATG ATG ATG ACG  (0.002) ACG ATG ATG ACA ACA ACA ACA ATG ATG ATG ACG  (0.002) ATC ATC CTC ACC ACC ACG ACA ATG ATG ATG ACG  (0.002) ACG ATC ATC ACG ACC ACG ACA ATG ATG ATG ACG  (0.002) ACC ATC GTC ACG ACG ACG ACA ATG ATG ATG ACG  (0.002) ATC ATT ATT ACC ACC ACG ACA ATG ATG ATG ACG  (0.002) ATG ATG GTG ACG ACA ACG ACA ATG ATG ATG ACG  (0.002) ACC ATC CTC ACC ACC ACG ACA ATG ATG ATG ACG  (0.002) ACG ACG ATG ACA ACA ACA ACA ATG ATG ATG ACG  (0.002) ACG ATC ATC ACG ACG ACG ACA ATG ATG ATG ACG  (0.002) ACC ATC GTC ACA ACA ACA ACA ATG ATG ATG ACG  (0.002) ATC ATC GTC ACG ACC ACG ACA ATG ATG ATG ACG  (0.002) ACG ATG GTG ACG ACC ACG ACA ATG ATG ATG ACG  (0.002) ACC ACC ATC ACC ACC ACG ACA ATG ATG ATG ACG  (0.002) ATG ATG CTG ACG ACC ACG ACA ATG ATG ATG ACG  (0.002) ATC ATC GTC ACA ACA ACA ACA ATG ATG ATG ACG  (0.002) ACA ATC ATC ACA ACA ACA ACA ATG ATG ATG ACG  (0.002) ATG GTG GTG ACG ACC ACG ACA ATG ATG ATG ACG  (0.002) ATG ATG CTG ATG ACG ATG ACA ATG ATG ATG ACG  (0.002) ATG GTG GTG ATG ACG ATG ACA ATG ATG ATG ACG  (0.001) ATA ATC ATC ACA ACA ACA ACA ATG ATG ATG ACG  (0.001) AGC AGC ATC ACC ACC ACG ACA ATG ATG ATG ACG  (0.001) ATC ATC GTC ACG ACG ACG ACA ATG ATG ATG ACG  (0.001) ACG ATG GTG ACG ACG ACG ACA ATG ATG ATG ACG  (0.001) ACG ATC ATC ACG ACA ACG ACA ATG ATG ATG ACG  (0.001) ACC ATC CTC ACG ACC ACG ACA ATG ATG ATG ACG  (0.001) ATG ATG CTG ACG ACG ACG ACA ATG ATG ATG ACG  (0.001) ACA ACG ATG ACA ACA ACA ACA ATG ATG ATG ACG  (0.001) ATG GTG GTG ACG ACG ACG ACA ATG ATG ATG ACG  (0.001) ACC ACC ATC ACG ACC ACG ACA ATG ATG ATG ACG  (0.001) ATT ATC ATC ACC ACC ACG ACA ATG ATG ATG ACG  (0.001) ATT ATT ATT ACC ACC ACG ACA ATG ATG ATG ACG  (0.001) ACC ATC CTC ACG ACG ACG ACA ATG ATG ATG ACG  (0.001) ACG ATG GTG ACG ACA ACG ACA ATG ATG ATG ACG  (0.001) ATG ATG CTG ACG ACA ACG ACA ATG ATG ATG ACG  (0.001)  (total  0.167)
  40       1  ACC (T) ACC (T) ACA (T) ACA (T) AAA (K) ACT (T) ATA (I) ACT (T) ACC (T) AAC (N) ACC (T) ACC (T) : ACC ACC ACC ACC AAC ACC ACC ACC ACC ACT ACA  (0.084) ACC ACT ACT ACC AAC ACC ACC ACC ACC ACT ACA  (0.031) ACC ACC ACC ACC AAC ACC ACC ACC ACC ACA ACA  (0.031) ACT ACT ACT ACC AAC ACC ACC ACC ACC ACT ACA  (0.027) ACC ACC ACC ACC AAC ACC ACC ACC ACC ACC ACA  (0.015) ACC ACC ACT ACC AAC ACC ACC ACC ACC ACT ACA  (0.014) ACC ACC ACC ACC AAC ACC ACC ACC ACT ACT ACA  (0.013) ACG ACC ACC ACC AAC ACC ACC ACC ACC ACT ACA  (0.012) ACC ACT ACT ACC AAC ACC ACC ACC ACC ACA ACA  (0.011) ACT ACC ACC ACC AAC ACC ACC ACC ACC ACT ACA  (0.011) ACT ACT ACT ACC AAC ACC ACC ACC ACC ACA ACA  (0.010) ACG ACT ACT ACC AAC ACC ACC ACC ACC ACT ACA  (0.009) ACG ACG ACG ACC AAC ACC ACC ACC ACC ACT ACA  (0.006) ACC ACT ACT ACC AAC ACC ACC ACC ACC ACC ACA  (0.006) ACC ACG ACG ACC AAC ACC ACC ACC ACC ACT ACA  (0.006) ACA ACC ACC ACC AAC ACC ACC ACC ACC ACT ACA  (0.005) ACC ACC ACT ACC AAC ACC ACC ACC ACC ACA ACA  (0.005) ACT ACT ACT ACT AAC ACC ACC ACC ACC ACT ACA  (0.005) ACT ACT ACT ACC AAC ACC ACC ACC ACC ACC ACA  (0.005) ACC ACT ACT ACC AAC ACC ACC ACC ACT ACT ACA  (0.005) ACG ACC ACC ACC AAC ACC ACC ACC ACC ACA ACA  (0.004) ACA ACA ACA ACC AAC ACC ACC ACC ACC ACT ACA  (0.004) ACT ACC ACC ACC AAC ACC ACC ACC ACC ACA ACA  (0.004) ACA ACT ACT ACC AAC ACC ACC ACC ACC ACT ACA  (0.004) ACG ACT ACT ACC AAC ACC ACC ACC ACC ACA ACA  (0.003) ACC ACC ACT ACC AAC ACC ACC ACC ACC ACC ACA  (0.003) ACG ACC ACC ACG AAG ACC ACC ACC ACC ACT ACA  (0.002) ACG ACA ACA ACC AAC ACC ACC ACC ACC ACT ACA  (0.002) ACT ACT ACC ACC AAC ACC ACC ACC ACC ACT ACA  (0.002) ACG ACG ACG ACC AAC ACC ACC ACC ACC ACA ACA  (0.002) ACC ACC ACT ACC AAC ACC ACC ACC ACT ACT ACA  (0.002) ACG ACC ACC ACC AAC ACC ACC ACC ACC ACC ACA  (0.002) ACC ACG ACG ACC AAC ACC ACC ACC ACC ACA ACA  (0.002) ACT ACC ACC ACT AAC ACC ACC ACC ACC ACT ACA  (0.002) ACT ACC ACC ACC AAC ACC ACC ACC ACC ACC ACA  (0.002) ACA ACC ACC ACC AAC ACC ACC ACC ACC ACA ACA  (0.002) ACT ACC ACT ACC AAC ACC ACC ACC ACC ACT ACA  (0.002) ACG ACT ACT ACG AAG ACC ACC ACC ACC ACT ACA  (0.002) AAC ACC ACC AAC AAC ACC ACC ACC ACC ACT ACA  (0.002) ACG ACT ACT ACC AAC ACC ACC ACC ACC ACC ACA  (0.002) ACA ACA ACA ACC AAC ACC ACC ACC ACC ACA ACA  (0.002) ACA ACT ACT ACC AAC ACC ACC ACC ACC ACA ACA  (0.001) ACA ACA ACC ACC AAC ACC ACC ACC ACC ACT ACA  (0.001) ACG ACG ACG ACG AAG ACC ACC ACC ACC ACT ACA  (0.001) ACG ACG ACG ACC AAC ACC ACC ACC ACC ACC ACA  (0.001) ACC ACG ACG ACC AAC ACC ACC ACC ACC ACC ACA  (0.001) ATC ATC ACC ACC AAC ACC ACC ACC ACC ACT ACA  (0.001)  (total  0.373)
  41       1  ACC (T) ACG (T) ACC (T) ACC (T) ACA (T) ATG (M) ATG (M) ACC (T) ATG (M) ACC (T) ACT (T) ACG (T) : ATG ATG ATG ACG ACC ACG ACC ACG ACG ACC ACC  (0.038) ATG ATG ATG ACG ACG ACG ACC ACG ACG ACC ACC  (0.030) ATG ATG ATG ACG ACA ACG ACC ACG ACG ACC ACC  (0.023) ATG ATG ATG ACG ACC ACG ACT ACG ACG ACC ACC  (0.021) ACG ATG ATG ACG ACC ACG ACC ACG ACG ACC ACC  (0.021) ACG ATG ATG ACC ACC ACC ACC ACC ACC ACC ACC  (0.018) ACG ATG ATG ACG ACG ACG ACC ACG ACG ACC ACC  (0.017) ACG ATG ATG ACC ACC ACC ACC ACG ACG ACC ACC  (0.015) ACC ATG ATG ACC ACC ACC ACC ACC ACC ACC ACC  (0.008) ACC ATG ATG ACC ACC ACC ACC ACG ACG ACC ACC  (0.007) ATC ATG ATG ACC ACC ACC ACC ACC ACC ACC ACC  (0.003) ATC ATG ATG ACC ACC ACC ACC ACG ACG ACC ACC  (0.002) ACC ATG ATG ACC ACC ACG ACC ACG ACG ACC ACC  (0.002) ACT ATG ATG ACC ACC ACC ACC ACC ACC ACC ACC  (0.002) ACA ATG ATG ACC ACC ACC ACC ACC ACC ACC ACC  (0.002) ACC ATG ATG ACC ACC ACC ACC ACC ACG ACC ACC  (0.002) ACT ATG ATG ACC ACC ACC ACC ACG ACG ACC ACC  (0.002) ACA ATG ATG ACC ACC ACC ACC ACG ACG ACC ACC  (0.002) ACT ATG ATG ACT ACC ACT ACT ACG ACG ACC ACC  (0.001) ACA ATG ATG ACA ACA ACG ACC ACG ACG ACC ACC  (0.001) ACA ATG ATG ACG ACC ACG ACC ACG ACG ACC ACC  (0.001) AAG ATG ATG ACG ACC ACG ACC ACG ACG ACC ACC  (0.001)  (total  0.219)
  42       1  ACC (T) ATC (I) CCC (P) CCC (P) ACA (T) CTG (L) TAC (Y) ACC (T) CGG (R) GTT (V) ACT (T) ACC (T) : AGG CGG CGG ACC ACC ACC ACC ACC ACC ACC CCC  (0.007) ACG CGG CGG ACC ACC ACC ACC ACC ACC ACC CCC  (0.005) AGG CGG CGG ACG ACG ACC ACC ACC ACC ACC CCC  (0.005) ATC CTC CTC ACC ACC ACC ACC ACC ACC ACC CCC  (0.004) ATC CTC CTC ATC ATC ACC ACC ACC ACC ACC CCC  (0.003) CTC CTC CTC ATC ATC ACC ACC ACC ACC ACC CCC  (0.003) CTC CTC CTC ACC ACC ACC ACC ACC ACC ACC CCC  (0.003) CGG CGG CGG ACG ACG ACC ACC ACC ACC ACC CCC  (0.003) ATC CTC CTG ACC ACC ACC ACC ACC ACC ACC CCC  (0.003) AGG CGG CGG ACG ACC ACC ACC ACC ACC ACC CCC  (0.003) CGG CGG CGG ACC ACC ACC ACC ACC ACC ACC CCC  (0.003) AGG CGG CGG ACC ACT ACC ACC ACC ACC ACC CCC  (0.003) ATC CTC CTG ATC ATC ACC ACC ACC ACC ACC CCC  (0.002) CTC CTC CTG ATC ATC ACC ACC ACC ACC ACC CCC  (0.002) ACC CTC CTC ACC ACC ACC ACC ACC ACC ACC CCC  (0.002) ACG CGG CGG ACG ACG ACC ACC ACC ACC ACC CCC  (0.002) CTC CTC CTG ACC ACC ACC ACC ACC ACC ACC CCC  (0.002) CTC CTG CTG ATC ATC ACC ACC ACC ACC ACC CCC  (0.002) ACG CGG CGG ACC ACT ACC ACC ACC ACC ACC CCC  (0.002) AGC CGC CGC ACC ACC ACC ACC ACC ACC ACC CCC  (0.002) CGC CGC CGC ACC ACC ACC ACC ACC ACC ACC CCC  (0.002) ACC CGG CGG ACC ACC ACC ACC ACC ACC ACC CCC  (0.002) ATG CTG CTG ACC ACC ACC ACC ACC ACC ACC CCC  (0.002) CTC CTG CTG ACC ACC ACC ACC ACC ACC ACC CCC  (0.002) CCC CTC CTC ACC ACC ACC ACC ACC ACC ACC CCC  (0.002) ACG CTG CTG ACC ACC ACC ACC ACC ACC ACC CCC  (0.002) ACC CTC CTG ACC ACC ACC ACC ACC ACC ACC CCC  (0.002) ATC CTC CTC ATC ATT ACC ACC ACC ACC ACC CCC  (0.002) CTC CTC CTC ATC ATT ACC ACC ACC ACC ACC CCC  (0.002) CCC CCC CCC ACC ACC ACC ACC ACC ACC ACC CCC  (0.002) CCG CCG CCG ACC ACC ACC ACC ACC ACC ACC CCC  (0.001) ACG CGG CGG ACC ACG ACC ACC ACC ACC ACC CCC  (0.001) ATC CTC CTC ATC ATC ATC ACC ATC ACC ACC CCC  (0.001) ATG CTG CTG ACG ACG ACC ACC ACC ACC ACC CCC  (0.001) ATC CTG CTG ACC ACC ACC ACC ACC ACC ACC CCC  (0.001) CTC CTC CTC ATC ATC ATC ACC ATC ACC ACC CCC  (0.001) CCC CCC CCG ACC ACC ACC ACC ACC ACC ACC CCC  (0.001) AAC CAC CAC ACC ACC ACC ACC ACC ACC ACC CCC  (0.001) AGC CGC CGG ACC ACC ACC ACC ACC ACC ACC CCC  (0.001) CGC CGC CGG ACC ACC ACC ACC ACC ACC ACC CCC  (0.001) ACG AGG CGG ACC ACC ACC ACC ACC ACC ACC CCC  (0.001) ACG CCG CCG ACC ACC ACC ACC ACC ACC ACC CCC  (0.001) CCC CTC CTG ACC ACC ACC ACC ACC ACC ACC CCC  (0.001) CGG CGG CGG ACG ACC ACC ACC ACC ACC ACC CCC  (0.001) ATC CTG CTG ATC ATC ACC ACC ACC ACC ACC CCC  (0.001) ATC CTC CTG ATC ATT ACC ACC ACC ACC ACC CCC  (0.001) CTG CTG CTG ACC ACC ACC ACC ACC ACC ACC CCC  (0.001) CTC CTC CTG ATC ATT ACC ACC ACC ACC ACC CCC  (0.001) ACC CCC CCC ACC ACC ACC ACC ACC ACC ACC CCC  (0.001) CAC CAC CAC ACC ACC ACC ACC ACC ACC ACC CCC  (0.001) ATC CTC CTG ATC ATC ATC ACC ATC ACC ACC CCC  (0.001) CTG CTG CTG ATC ATC ACC ACC ACC ACC ACC CCC  (0.001) CTC CTG CTG ATC ATT ACC ACC ACC ACC ACC CCC  (0.001) ATC ATC CTC ACC ACC ACC ACC ACC ACC ACC CCC  (0.001) CTC CTC CTG ATC ATC ATC ACC ATC ACC ACC CCC  (0.001) CGG CGG CGG ACG ACA ACC ACC ACC ACC ACC CCC  (0.001)  (total  0.110)
  43       1  ACG (T) ACG (T) ACA (T) ACA (T) ACT (T) GTA (V) GTG (V) ACC (T) ACC (T) ACT (T) ATG (M) ACC (T) : ATG ATG ATG ACG ACT ACG ACG ACG ACC ACC ACA  (0.010) ACG ACG ACG ACG ACT ACG ACG ACG ACC ACC ACA  (0.008) ACG ATG ATG ACG ACT ACG ACG ACG ACC ACC ACA  (0.006) ACC ACC ACC ACG ACT ACG ACG ACG ACC ACC ACA  (0.005) ACG ACC ACC ACG ACT ACG ACG ACG ACC ACC ACA  (0.005) ACC ACC ACC ACC ACT ACC ACG ACC ACC ACC ACA  (0.004) ATG GTG GTG ACG ACT ACG ACG ACG ACC ACC ACA  (0.004) GCG GCG GCG ACG ACT ACG ACG ACG ACC ACC ACA  (0.004) ACC ACC ACC ACC ACT ACG ACG ACG ACC ACC ACA  (0.004) ACG GCG GCG ACG ACT ACG ACG ACG ACC ACC ACA  (0.003) ACC ATC ATC ACG ACT ACG ACG ACG ACC ACC ACA  (0.003) ATC ATC ATC ACC ACT ACC ACG ACC ACC ACC ACA  (0.003) ACC ACC ACC ACT ACT ACG ACG ACG ACC ACC ACA  (0.003) ATC ATC ATC ACC ACT ACG ACG ACG ACC ACC ACA  (0.003) GCC GCC GCC ACG ACT ACG ACG ACG ACC ACC ACA  (0.003) ACC ATC ATC ACC ACT ACC ACG ACC ACC ACC ACA  (0.003) ACC GCC GCC ACG ACT ACG ACG ACG ACC ACC ACA  (0.003) GCG GCC GCC ACG ACT ACG ACG ACG ACC ACC ACA  (0.002) ATC ATC ATC ACG ACT ACG ACG ACG ACC ACC ACA  (0.002) ACC ATC ATC ACC ACT ACG ACG ACG ACC ACC ACA  (0.002) ACT ACC ACC ACT ACT ACG ACG ACG ACC ACC ACA  (0.002) GTG GTC GTC ACG ACT ACG ACG ACG ACC ACC ACA  (0.002) ACC ATC ATC ACT ACT ACG ACG ACG ACC ACC ACA  (0.002) GCC GCC GCC ACC ACT ACC ACG ACC ACC ACC ACA  (0.002) GTG GTG GTG ACG ACT ACG ACG ACG ACC ACC ACA  (0.002) ATC ATC ATC ACT ACT ACG ACG ACG ACC ACC ACA  (0.002) ATG ATG ATG ACG ACT ACG ACG ACG ACG ACC ACA  (0.002) ATG GTC GTC ACG ACT ACG ACG ACG ACC ACC ACA  (0.002) ACC GCC GCC ACC ACT ACC ACG ACC ACC ACC ACA  (0.002) GCC GCC GCC ACC ACT ACG ACG ACG ACC ACC ACA  (0.002) ACC GCC GCC ACC ACT ACG ACG ACG ACC ACC ACA  (0.002) ATC GTC GTC ACC ACT ACC ACG ACC ACC ACC ACA  (0.002) ATG ATG ATG ACG ACT ACG ACG ACC ACC ACC ACA  (0.002) ACC GTC GTC ACG ACT ACG ACG ACG ACC ACC ACA  (0.002) ATG ATG ATG ACG ACG ACG ACG ACG ACC ACC ACA  (0.002) GCG GTG GTG ACG ACT ACG ACG ACG ACC ACC ACA  (0.002) ACG ACG ACG ACG ACT ACG ACG ACG ACG ACC ACA  (0.002) ACC GCC GCC ACT ACT ACG ACG ACG ACC ACC ACA  (0.002) GTC GTC GTC ACG ACT ACG ACG ACG ACC ACC ACA  (0.002) ATC GTC GTC ACC ACT ACG ACG ACG ACC ACC ACA  (0.002) ACG ACG ACG ACT ACT ACG ACG ACG ACC ACC ACA  (0.002) GCG GTC GTC ACG ACT ACG ACG ACG ACC ACC ACA  (0.002) ATG GTG GTC ACG ACT ACG ACG ACG ACC ACC ACA  (0.001) GCC GTC GTC ACG ACT ACG ACG ACG ACC ACC ACA  (0.001) ACG ACG ACG ACG ACT ACG ACG ACC ACC ACC ACA  (0.001) ACC GTC GTC ACC ACT ACC ACG ACC ACC ACC ACA  (0.001) ATC GTC GTC ACG ACT ACG ACG ACG ACC ACC ACA  (0.001) GCC GCC GCC ACT ACT ACG ACG ACG ACC ACC ACA  (0.001) GTC GTC GTC ACC ACT ACC ACG ACC ACC ACC ACA  (0.001) ACT ACC ACC ACG ACT ACG ACG ACG ACC ACC ACA  (0.001) ACT ATC ATC ACT ACT ACG ACG ACG ACC ACC ACA  (0.001) ACC GTC GTC ACC ACT ACG ACG ACG ACC ACC ACA  (0.001) GTC GTC GTC ACC ACT ACG ACG ACG ACC ACC ACA  (0.001) ACG ATG ATG ACG ACT ACG ACG ACG ACG ACC ACA  (0.001) GCC GTC GTC ACC ACT ACC ACG ACC ACC ACC ACA  (0.001) ATC GTC GTC ACT ACT ACG ACG ACG ACC ACC ACA  (0.001) ATT ATC ATC ACT ACT ACG ACG ACG ACC ACC ACA  (0.001) ACT ACG ACG ACT ACT ACG ACG ACG ACC ACC ACA  (0.001) ACA ACC ACC ACG ACT ACG ACG ACG ACC ACC ACA  (0.001) GTG GTA GTA ACG ACT ACG ACG ACG ACC ACC ACA  (0.001) ACG ATG ATG ACT ACT ACG ACG ACG ACC ACC ACA  (0.001) ACC GTC GTC ACT ACT ACG ACG ACG ACC ACC ACA  (0.001) GCC GTC GTC ACC ACT ACG ACG ACG ACC ACC ACA  (0.001)  (total  0.146)
  44       1  ACG (T) ACG (T) ACT (T) ACT (T) ACA (T) ACC (T) ACT (T) ACA (T) ACT (T) ACA (T) ACG (T) ACG (T) : ACC ACC ACC ACG ACA ACG ACG ACG ACG ACA ACT  (0.029) ACG ACC ACC ACG ACA ACG ACG ACG ACG ACA ACT  (0.026) ACG ACT ACT ACG ACA ACG ACG ACG ACG ACA ACT  (0.024) ACT ACT ACT ACG ACA ACG ACG ACG ACG ACA ACT  (0.022) ACG ACG ACG ACG ACA ACG ACG ACG ACG ACA ACT  (0.017) ACC ACC ACC ACA ACA ACG ACG ACG ACG ACA ACT  (0.014) ACC ACT ACT ACG ACA ACG ACG ACG ACG ACA ACT  (0.013) ACC ACC ACC ACC ACA ACG ACG ACG ACG ACA ACT  (0.011) ACT ACT ACT ACA ACA ACG ACG ACG ACG ACA ACT  (0.011) ACC ACC ACC ACG ACA ACG ACG ACG ACG ACT ACT  (0.010) ACA ACC ACC ACA ACA ACG ACG ACG ACG ACA ACT  (0.010) ACA ACT ACT ACA ACA ACG ACG ACG ACG ACA ACT  (0.009) ACG ACC ACC ACG ACA ACG ACG ACG ACG ACT ACT  (0.009) ACG ACT ACT ACG ACA ACG ACG ACG ACG ACT ACT  (0.009) ACT ACT ACT ACG ACA ACG ACG ACG ACG ACT ACT  (0.008) ACT ACC ACC ACG ACA ACG ACG ACG ACG ACA ACT  (0.007) ACG ACG ACC ACG ACA ACG ACG ACG ACG ACA ACT  (0.007) ACC ACT ACT ACA ACA ACG ACG ACG ACG ACA ACT  (0.007) ACT ACT ACT ACT ACA ACG ACG ACG ACG ACA ACT  (0.007) ACG ACC ACC ACA ACA ACG ACG ACG ACG ACA ACT  (0.007) ACG ACT ACT ACA ACA ACG ACG ACG ACG ACA ACT  (0.006) ACG ACG ACG ACG ACA ACG ACG ACG ACG ACT ACT  (0.006) ACA ACC ACC ACG ACA ACG ACG ACG ACG ACA ACT  (0.006) ACA ACT ACT ACG ACA ACG ACG ACG ACG ACA ACT  (0.006) ACA ACA ACA ACA ACA ACG ACG ACG ACG ACA ACT  (0.005) ACG ACC ACC ACG ACG ACG ACG ACG ACG ACA ACT  (0.005) ACC ACT ACT ACC ACA ACG ACG ACG ACG ACA ACT  (0.005) ACC ACT ACT ACG ACA ACG ACG ACG ACG ACT ACT  (0.005) ACG ACT ACT ACG ACG ACG ACG ACG ACG ACA ACT  (0.005) ACG ACG ACG ACA ACA ACG ACG ACG ACG ACA ACT  (0.004) ACA ACC ACC ACA ACA ACG ACG ACG ACG ACT ACT  (0.004) ACT ACC ACC ACA ACA ACG ACG ACG ACG ACA ACT  (0.003) ACA ACT ACT ACA ACA ACG ACG ACG ACG ACT ACT  (0.003) ACG ACG ACG ACG ACG ACG ACG ACG ACG ACA ACT  (0.003) ACA ACA ACA ACG ACA ACG ACG ACG ACG ACA ACT  (0.003) ACC ACC ACT ACG ACA ACG ACG ACG ACG ACA ACT  (0.003) ACA ACC ACC ACA ACA ACA ACG ACA ACA ACA ACT  (0.003) ACA ACG ACG ACA ACA ACG ACG ACG ACG ACA ACT  (0.003) ACA ACT ACT ACA ACA ACA ACG ACA ACA ACA ACT  (0.003) ACT ACT ACC ACG ACA ACG ACG ACG ACG ACA ACT  (0.003) ACT ACC ACC ACG ACA ACG ACG ACG ACG ACT ACT  (0.003) ACG ACG ACC ACG ACA ACG ACG ACG ACG ACT ACT  (0.003) ACC ACG ACG ACG ACA ACG ACG ACG ACG ACA ACT  (0.002) ACT ACC ACC ACT ACA ACG ACG ACG ACG ACA ACT  (0.002) ACA ACA ACA ACA ACA ACG ACG ACG ACG ACT ACT  (0.002) ACA ACG ACG ACG ACA ACG ACG ACG ACG ACA ACT  (0.002) ACG ACG ACC ACA ACA ACG ACG ACG ACG ACA ACT  (0.002) ACA ACA ACA ACA ACA ACA ACG ACA ACA ACA ACT  (0.002) ACC ACC ACT ACA ACA ACG ACG ACG ACG ACA ACT  (0.002) ACT ACT ACC ACA ACA ACG ACG ACG ACG ACA ACT  (0.001) ACG ACG ACC ACG ACG ACG ACG ACG ACG ACA ACT  (0.001) ACC ACC ACT ACC ACA ACG ACG ACG ACG ACA ACT  (0.001) ACC ACG ACG ACA ACA ACG ACG ACG ACG ACA ACT  (0.001) ACC ACC ACT ACG ACA ACG ACG ACG ACG ACT ACT  (0.001) ACT ACG ACG ACG ACA ACG ACG ACG ACG ACA ACT  (0.001) ACA ACG ACG ACA ACA ACG ACG ACG ACG ACT ACT  (0.001) ACT ACT ACC ACG ACA ACG ACG ACG ACG ACT ACT  (0.001) ACA ACG ACG ACA ACA ACA ACG ACA ACA ACA ACT  (0.001)  (total  0.372)
  45       1  ACT (T) ACA (T) ACC (T) ACC (T) ACA (T) ACA (T) ACT (T) ACC (T) ACC (T) ACG (T) ACT (T) ACC (T) : ACA ACA ACA ACA ACA ACA ACT ACA ACC ACC ACC  (0.017) ACC ACC ACC ACC ACG ACC ACT ACC ACC ACC ACC  (0.013) ACA ACA ACA ACA ACG ACA ACT ACA ACC ACC ACC  (0.009) ACC ACC ACC ACC ACA ACC ACT ACC ACC ACC ACC  (0.007) ACC ACC ACC ACC ACC ACC ACT ACC ACC ACC ACC  (0.006) ACC ACC ACC ACT ACG ACT ACT ACT ACC ACC ACC  (0.005) ACT ACT ACT ACT ACG ACT ACT ACT ACC ACC ACC  (0.005) ACC ACA ACA ACC ACG ACC ACT ACC ACC ACC ACC  (0.005) ACT ACT ACT ACT ACG ACT ACT ACC ACC ACC ACC  (0.004) ACA ACA ACA ACA ACA ACC ACT ACC ACC ACC ACC  (0.004) ACA ACA ACA ACC ACG ACC ACT ACC ACC ACC ACC  (0.004) ACG ACG ACG ACG ACG ACC ACT ACC ACC ACC ACC  (0.004) ACT ACC ACC ACT ACG ACT ACT ACT ACC ACC ACC  (0.004) ACA ACC ACC ACA ACA ACA ACT ACA ACC ACC ACC  (0.004) ACG ACA ACA ACG ACG ACC ACT ACC ACC ACC ACC  (0.003) ACG ACG ACG ACA ACA ACA ACT ACA ACC ACC ACC  (0.003) ACT ACC ACC ACT ACG ACT ACT ACC ACC ACC ACC  (0.003) ACG ACG ACG ACG ACG ACT ACT ACT ACC ACC ACC  (0.003) ACG ACA ACA ACA ACA ACA ACT ACA ACC ACC ACC  (0.003) ACG ACG ACG ACG ACG ACG ACT ACG ACC ACC ACC  (0.003) ACG ACC ACC ACG ACG ACC ACT ACC ACC ACC ACC  (0.003) ACG ACA ACA ACG ACG ACT ACT ACT ACC ACC ACC  (0.003) ACC ACT ACT ACC ACG ACC ACT ACC ACC ACC ACC  (0.003) ACT ACA ACA ACT ACG ACT ACT ACT ACC ACC ACC  (0.003) ACT ACT ACT ACT ACA ACT ACT ACT ACC ACC ACC  (0.002) ACG ACA ACA ACG ACG ACG ACT ACG ACC ACC ACC  (0.002) ACC ACG ACG ACC ACG ACC ACT ACC ACC ACC ACC  (0.002) ACA ACG ACG ACA ACA ACA ACT ACA ACC ACC ACC  (0.002) ACG ACC ACC ACA ACA ACA ACT ACA ACC ACC ACC  (0.002) ACT ACT ACT ACC ACG ACC ACT ACC ACC ACC ACC  (0.002) ACC ACA ACA ACC ACA ACC ACT ACC ACC ACC ACC  (0.002) ACT ACA ACA ACT ACG ACT ACT ACC ACC ACC ACC  (0.002) ACG ACC ACC ACG ACG ACT ACT ACT ACC ACC ACC  (0.002) ACC ACA ACA ACC ACC ACC ACT ACC ACC ACC ACC  (0.002) ACG ACC ACC ACG ACG ACG ACT ACG ACC ACC ACC  (0.002) ACA ACC ACC ACA ACG ACA ACT ACA ACC ACC ACC  (0.002) ACT ACC ACC ACT ACA ACT ACT ACT ACC ACC ACC  (0.002) ACC ACA ACA ACT ACG ACT ACT ACT ACC ACC ACC  (0.002) ACT ACC ACC ACC ACG ACC ACT ACC ACC ACC ACC  (0.002) ACT ACT ACC ACT ACG ACT ACT ACT ACC ACC ACC  (0.002) ACA ACT ACT ACA ACA ACA ACT ACA ACC ACC ACC  (0.001) ACC ACT ACT ACC ACA ACC ACT ACC ACC ACC ACC  (0.001) ACA ACG ACG ACA ACG ACA ACT ACA ACC ACC ACC  (0.001) ACT ACT ACC ACT ACG ACT ACT ACC ACC ACC ACC  (0.001) ACT ACA ACA ACT ACA ACT ACT ACT ACC ACC ACC  (0.001) ACC ACT ACT ACC ACC ACC ACT ACC ACC ACC ACC  (0.001) ACT ACA ACA ACC ACG ACC ACT ACC ACC ACC ACC  (0.001) ACC ACG ACG ACC ACA ACC ACT ACC ACC ACC ACC  (0.001) ACG ACG ACA ACG ACG ACC ACT ACC ACC ACC ACC  (0.001) ACC ACG ACG ACC ACC ACC ACT ACC ACC ACC ACC  (0.001) ACC ACT ACT ACT ACG ACT ACT ACT ACC ACC ACC  (0.001) ACG ACG ACA ACA ACA ACA ACT ACA ACC ACC ACC  (0.001)  (total  0.168)
  46       1  AGA (R) AAC (N) CAC (H) CAC (H) CAT (H) TCG (S) TCC (S) CAC (H) TCA (S) CAT (H) AAG (K) CGC (R) : TAC TCC TCC CAC CAT CAC AAA CAC CAC CAC CAC  (0.006) TCC TCC TCC CAC CAT CAC AAA CAC CAC CAC CAC  (0.006) TAC TCC TCC CAC CAT CAC AAG CAC CAC CAC CAC  (0.005) TCC TCC TCC CAC CAT CAC AAG CAC CAC CAC CAC  (0.005) TAC TCC TCC CAC CAT AAC AAA AAC CAC CAC CAC  (0.005) CAC TCC TCC CAC CAT CAC AAA CAC CAC CAC CAC  (0.004) TCC TCC TCC CAC CAT AAC AAA AAC CAC CAC CAC  (0.004) CAC TCC TCC CAC CAT CAC AAG CAC CAC CAC CAC  (0.004) TCC TCG TCG CAC CAT CAC AAA CAC CAC CAC CAC  (0.004) TCC TCC TCC AAC CAT AAC AAA AAC CAC CAC CAC  (0.004) CCC TCC TCC CAC CAT CAC AAA CAC CAC CAC CAC  (0.004) TAC TCC TCC AAC CAT AAC AAA AAC CAC CAC CAC  (0.004) CAC TCC TCC CAC CAT AAC AAA AAC CAC CAC CAC  (0.003) TCC TCG TCG CAC CAT CAC AAG CAC CAC CAC CAC  (0.003) CCC TCC TCC CAC CAT CAC AAG CAC CAC CAC CAC  (0.003) CCC TCG TCG CAC CAT CAC AAA CAC CAC CAC CAC  (0.003) TCC TCA TCA CAC CAT CAC AAA CAC CAC CAC CAC  (0.003) TCC TCG TCG CAC CAT AAC AAA AAC CAC CAC CAC  (0.003) TAC TCC TCG CAC CAT CAC AAA CAC CAC CAC CAC  (0.003) CCC TCC TCC CAC CAT AAC AAA AAC CAC CAC CAC  (0.003) AAC TCC TCC AAC CAT AAC AAA AAC CAC CAC CAC  (0.003) ACC TCC TCC AAC CAT AAC AAA AAC CAC CAC CAC  (0.003) TCC TCC TCG CAC CAT CAC AAA CAC CAC CAC CAC  (0.003) TCC TCG TCG AAC CAT AAC AAA AAC CAC CAC CAC  (0.003) ACC TCG TCG AAC CAT AAC AAA AAC CAC CAC CAC  (0.003) CCC TCG TCG CAC CAT CAC AAG CAC CAC CAC CAC  (0.003) TCC TCA TCA CAC CAT CAC AAG CAC CAC CAC CAC  (0.003) TAC TCC TCG CAC CAT CAC AAG CAC CAC CAC CAC  (0.003) TCG TCG TCG CAC CAT CAC AAA CAC CAC CAC CAC  (0.002) CAC TCC TCC CAC CAT AAC AAG AAC CAC CAC CAC  (0.002) TCC TCC TCG CAC CAT CAC AAG CAC CAC CAC CAC  (0.002) CCC TCG TCG CAC CAT AAC AAA AAC CAC CAC CAC  (0.002) TCC TCA TCA CAC CAT AAC AAA AAC CAC CAC CAC  (0.002) TAC TCC TCG CAC CAT AAC AAA AAC CAC CAC CAC  (0.002) ACG TCG TCG AAC CAT AAC AAA AAC CAC CAC CAC  (0.002) CCG TCG TCG CAC CAT CAC AAA CAC CAC CAC CAC  (0.002) TAC TCC TCA CAC CAT CAC AAA CAC CAC CAC CAC  (0.002) TCG TCG TCG CAC CAT CAC AAG CAC CAC CAC CAC  (0.002) CAC TCC TCG CAC CAT CAC AAA CAC CAC CAC CAC  (0.002) TAC TCG TCG CAC CAT CAC AAA CAC CAC CAC CAC  (0.002) TCC TCA TCA AAC CAT AAC AAA AAC CAC CAC CAC  (0.002) TCC TCC TCG CAC CAT AAC AAA AAC CAC CAC CAC  (0.002) CCC TCC TCC CAC CAT AAC AAG AAC CAC CAC CAC  (0.002) TCG TCG TCG AAC CAT AAC AAA AAC CAC CAC CAC  (0.002) AAC TCC TCC AAC CAT AAC AAG AAC CAC CAC CAC  (0.002) CCG TCG TCG CAC CAT CAC AAG CAC CAC CAC CAC  (0.002) TCG TCG TCG CAC CAT AAC AAA AAC CAC CAC CAC  (0.002) TAC TCC TCA CAC CAT CAC AAG CAC CAC CAC CAC  (0.002) CAC TCC TCG CAC CAT CAC AAG CAC CAC CAC CAC  (0.002) ACC TCC TCC AAC CAT AAC AAG AAC CAC CAC CAC  (0.002) ACC TCG TCG AAC CAT AAC AAG AAC CAC CAC CAC  (0.002) TCC TCC TCG AAC CAT AAC AAA AAC CAC CAC CAC  (0.002) TAC TCG TCG CAC CAT CAC AAG CAC CAC CAC CAC  (0.002) CCC TCC TCG CAC CAT CAC AAA CAC CAC CAC CAC  (0.002) TAC TCC TCG AAC CAT AAC AAA AAC CAC CAC CAC  (0.002) CAC TCG TCG CAC CAT CAC AAA CAC CAC CAC CAC  (0.002) CCG TCG TCG CAC CAT AAC AAA AAC CAC CAC CAC  (0.002) TAC TCC TCA CAC CAT AAC AAA AAC CAC CAC CAC  (0.002) CAC TCC TCG CAC CAT AAC AAA AAC CAC CAC CAC  (0.002) CCC TCG TCG CAC CAT AAC AAG AAC CAC CAC CAC  (0.002) CCC TCA TCA CAC CAT CAC AAA CAC CAC CAC CAC  (0.002) TAC TCG TCG CAC CAT AAC AAA AAC CAC CAC CAC  (0.002) CCC TCC TCG CAC CAT CAC AAG CAC CAC CAC CAC  (0.002) CAC TCC TCA CAC CAT CAC AAA CAC CAC CAC CAC  (0.002) ACG TCG TCG AAC CAT AAC AAG AAC CAC CAC CAC  (0.002) CAC TCG TCG CAC CAT CAC AAG CAC CAC CAC CAC  (0.002) CCC TCA TCA CAC CAT CAC AAG CAC CAC CAC CAC  (0.001) CCC TCC TCG CAC CAT AAC AAA AAC CAC CAC CAC  (0.001) CAC TCC TCA CAC CAT CAC AAG CAC CAC CAC CAC  (0.001) ACC TCA TCA AAC CAT AAC AAA AAC CAC CAC CAC  (0.001) CAC TCG TCG CAC CAT AAC AAA AAC CAC CAC CAC  (0.001) AAC TCC TCG AAC CAT AAC AAA AAC CAC CAC CAC  (0.001) AAC TCG TCG AAC CAT AAC AAA AAC CAC CAC CAC  (0.001) TCA TCA TCA CAC CAT CAC AAA CAC CAC CAC CAC  (0.001) TAC TCC TCA AAC CAT AAC AAA AAC CAC CAC CAC  (0.001) ACC TCC TCG AAC CAT AAC AAA AAC CAC CAC CAC  (0.001) CCC TCA TCA CAC CAT AAC AAA AAC CAC CAC CAC  (0.001) TAC TCG TCG AAC CAT AAC AAA AAC CAC CAC CAC  (0.001) CAC TCC TCA CAC CAT AAC AAA AAC CAC CAC CAC  (0.001) CCG TCG TCG CAC CAT AAC AAG AAC CAC CAC CAC  (0.001) CAC TCC TCG CAC CAT AAC AAG AAC CAC CAC CAC  (0.001) TCA TCA TCA CAC CAT CAC AAG CAC CAC CAC CAC  (0.001) TCA TCA TCA AAC CAT AAC AAA AAC CAC CAC CAC  (0.001) TCA TCA TCA CAC CAT AAC AAA AAC CAC CAC CAC  (0.001) AAC TCC TCA AAC CAT AAC AAA AAC CAC CAC CAC  (0.001)  (total  0.198)
  47       1  AGA (R) CGG (R) CGC (R) CGC (R) CGA (R) AGA (R) CGA (R) CGC (R) AGG (R) AGA (R) AGG (R) CGG (R) : AGA AGA AGA AGA AGA AGA AGA CGG CGG CGC CGC  (0.120) AGA AGA AGA AGA AGA AGG AGG CGG CGG CGC CGC  (0.082) AGG AGG AGG AGG AGA AGG AGG CGG CGG CGC CGC  (0.031) AGA AGA AGA AGG AGA AGG AGG CGG CGG CGC CGC  (0.028) AGA AGA AGA AGA AGA AGA AGA AGG CGG CGC CGC  (0.028) AGG AGA AGA AGG AGA AGG AGG CGG CGG CGC CGC  (0.027) AGG AGG AGG AGA AGA AGA AGA CGG CGG CGC CGC  (0.011) AGG AGG AGG AGG AGA AGG AGA CGG CGG CGC CGC  (0.010) AGG AGA AGA AGA AGA AGA AGA CGG CGG CGC CGC  (0.010) AGA AGG AGG AGA AGA AGA AGA CGG CGG CGC CGC  (0.009) AGG AGA AGA AGG AGA AGG AGA CGG CGG CGC CGC  (0.009) AGG AGG AGG AGA AGA AGG AGG CGG CGG CGC CGC  (0.008) AGG AGA AGA AGA AGA AGG AGG CGG CGG CGC CGC  (0.007) AGA AGG AGG AGA AGA AGG AGG CGG CGG CGC CGC  (0.007) AGA AGA AGG AGA AGA AGA AGA CGG CGG CGC CGC  (0.006) CGA CGA AGA CGA CGA CGG AGG CGG CGG CGC CGC  (0.005) CGA CGA AGA CGA CGA CGA AGA CGG CGG CGC CGC  (0.005) AGG AGG AGA AGG AGA AGG AGG CGG CGG CGC CGC  (0.005) AGA AGA AGG AGA AGA AGG AGG CGG CGG CGC CGC  (0.004) CGA AGA AGA CGA CGA CGG AGG CGG CGG CGC CGC  (0.004) CGA AGA AGA CGA CGA CGA AGA CGG CGG CGC CGC  (0.004) CGG AGG AGG CGG CGA CGG AGG CGG CGG CGC CGC  (0.003) CGG CGG AGG CGG CGA CGG AGG CGG CGG CGC CGC  (0.003) CGA CGA CGA CGA CGA CGG AGG CGG CGG CGC CGC  (0.002) CGA CGA CGA CGA CGA CGA AGA CGG CGG CGC CGC  (0.002) AGA AGG AGG AGG AGA AGG AGG CGG CGG CGC CGC  (0.002) AGA AGG AGG AGA AGA AGA AGA AGG CGG CGC CGC  (0.002) CGG AGA AGA CGG CGA CGG AGG CGG CGG CGC CGC  (0.002) AGG AGG AGA AGA AGA AGA AGA CGG CGG CGC CGC  (0.002) AGG AGG AGA AGG AGA AGG AGA CGG CGG CGC CGC  (0.002) AGA AGG AGA AGA AGA AGA AGA CGG CGG CGC CGC  (0.001) AGA AGA AGG AGG AGA AGG AGG CGG CGG CGC CGC  (0.001) AGA AGA AGG AGA AGA AGA AGA AGG CGG CGC CGC  (0.001) CGA CGA AGA CGG CGA CGG AGG CGG CGG CGC CGC  (0.001) AGG AGA AGG AGG AGA AGG AGG CGG CGG CGC CGC  (0.001) CGA CGA AGA CGA CGA CGA AGA CGA CGA CGC CGC  (0.001) CGG CGA AGA CGG CGA CGG AGG CGG CGG CGC CGC  (0.001) CGG AGG AGG AGG AGA AGG AGG CGG CGG CGC CGC  (0.001) AGG AGG AGA AGA AGA AGG AGG CGG CGG CGC CGC  (0.001) CGG CGG AGG AGG AGA AGG AGG CGG CGG CGC CGC  (0.001) AGA AGG AGA AGA AGA AGG AGG CGG CGG CGC CGC  (0.001)  (total  0.453)
  48       1  AGC (S) AAC (N) AAC (N) AAC (N) AAT (N) ATC (I) ATC (I) AAC (N) ATC (I) AAC (N) AGC (S) AAC (N) : ATC ATC ATC AAC AAC AAC AGC AAC AAC AAC AAC  (0.136) AAC ATC ATC AAC AAC AAC AGC AAC AAC AAC AAC  (0.133) ATC ATC ATC AAC AAT AAC AGC AAC AAC AAC AAC  (0.046) AAC ATC ATC AAC AAT AAC AGC AAC AAC AAC AAC  (0.045) AAT ATC ATC AAC AAC AAC AGC AAC AAC AAC AAC  (0.025) ATT ATC ATC AAC AAC AAC AGC AAC AAC AAC AAC  (0.022) AAC ATC ATC AAT AAC AAC AGC AAC AAC AAC AAC  (0.017) ATC ATT ATT AAC AAC AAC AGC AAC AAC AAC AAC  (0.017) AAC ATC ATC AAT AAT AAC AGC AAC AAC AAC AAC  (0.016) ATC ATC ATC AAT AAC AAC AGC AAC AAC AAC AAC  (0.013) AAC ATT ATT AAC AAC AAC AGC AAC AAC AAC AAC  (0.012) AGC ATC ATC AGC AAC AGC AGC AAC AAC AAC AAC  (0.012) ATC ATC ATC AAT AAT AAC AGC AAC AAC AAC AAC  (0.012) ATC ATT ATC AAC AAC AAC AGC AAC AAC AAC AAC  (0.010) ATT ATT ATT AAC AAC AAC AGC AAC AAC AAC AAC  (0.010) AAT ATC ATC AAC AAT AAC AGC AAC AAC AAC AAC  (0.008) ATA ATC ATC AAC AAC AAC AGC AAC AAC AAC AAC  (0.008) AAT ATC ATC AAT AAC AAC AGC AAC AAC AAC AAC  (0.008) AAC ATT ATC AAC AAC AAC AGC AAC AAC AAC AAC  (0.007) AAT ATC ATC AAT AAT AAC AGC AAC AAC AAC AAC  (0.007) ATT ATC ATC AAC AAT AAC AGC AAC AAC AAC AAC  (0.007) ATC ATC ATT AAC AAC AAC AGC AAC AAC AAC AAC  (0.007) AAC ATC ATT AAC AAC AAC AGC AAC AAC AAC AAC  (0.007) AAT ATT ATT AAC AAC AAC AGC AAC AAC AAC AAC  (0.007) ATT ATT ATC AAC AAC AAC AGC AAC AAC AAC AAC  (0.006) AGC ATC ATC AAC AAC AAC AGC AAC AAC AAC AAC  (0.006) ATC ATT ATT AAC AAT AAC AGC AAC AAC AAC AAC  (0.006) ATT ATC ATC AAT AAC AAC AGC AAC AAC AAC AAC  (0.005) ATT ATC ATC AAT AAT AAC AGC AAC AAC AAC AAC  (0.005) ACC ATC ATC AAC AAC AAC AGC AAC AAC AAC AAC  (0.005) AAC ATT ATT AAC AAT AAC AGC AAC AAC AAC AAC  (0.004) AAT ATT ATC AAC AAC AAC AGC AAC AAC AAC AAC  (0.004) ATC ATT ATC AAC AAT AAC AGC AAC AAC AAC AAC  (0.003) ATT ATT ATT AAC AAT AAC AGC AAC AAC AAC AAC  (0.003) ATA ATA ATA AAC AAC AAC AGC AAC AAC AAC AAC  (0.003) AGC ATC ATC AGC AAT AGC AGC AAC AAC AAC AAC  (0.003) ATA ATC ATC AAC AAT AAC AGC AAC AAC AAC AAC  (0.003) AAC ATT ATC AAC AAT AAC AGC AAC AAC AAC AAC  (0.003) ATC ATC ATT AAC AAT AAC AGC AAC AAC AAC AAC  (0.002) AAC ATC ATT AAC AAT AAC AGC AAC AAC AAC AAC  (0.002) ATT ATT ATT AAT AAC AAC AGC AAC AAC AAC AAC  (0.002) AAT ATT ATT AAC AAT AAC AGC AAC AAC AAC AAC  (0.002) ATT ATT ATT AAT AAT AAC AGC AAC AAC AAC AAC  (0.002) AAT ATT ATT AAT AAC AAC AGC AAC AAC AAC AAC  (0.002) ATT ATT ATC AAC AAT AAC AGC AAC AAC AAC AAC  (0.002) AAT ATT ATT AAT AAT AAC AGC AAC AAC AAC AAC  (0.002) ATA ATA ATC AAC AAC AAC AGC AAC AAC AAC AAC  (0.002) AGC ATC ATC AAC AAT AAC AGC AAC AAC AAC AAC  (0.002) ACC ATC ATC AAC AAT AAC AGC AAC AAC AAC AAC  (0.002) ATT ATA ATA AAC AAC AAC AGC AAC AAC AAC AAC  (0.002) AAC ATT ATT AAT AAC AAC AGC AAC AAC AAC AAC  (0.002) ATC ATT ATT AAT AAC AAC AGC AAC AAC AAC AAC  (0.002) AAC ATT ATT AAT AAT AAC AGC AAC AAC AAC AAC  (0.002) ATA ATT ATT AAC AAC AAC AGC AAC AAC AAC AAC  (0.002) ATC ATT ATT AAT AAT AAC AGC AAC AAC AAC AAC  (0.002) ATT ATT ATC AAT AAC AAC AGC AAC AAC AAC AAC  (0.001) AAT ATT ATC AAC AAT AAC AGC AAC AAC AAC AAC  (0.001) ATT ATT ATC AAT AAT AAC AGC AAC AAC AAC AAC  (0.001) AAT ATC ATT AAC AAC AAC AGC AAC AAC AAC AAC  (0.001) AAT ATT ATC AAT AAC AAC AGC AAC AAC AAC AAC  (0.001) AAT ATT ATC AAT AAT AAC AGC AAC AAC AAC AAC  (0.001) ATA ATA ATA AAC AAT AAC AGC AAC AAC AAC AAC  (0.001) AGC ATT ATT AGC AAC AGC AGC AAC AAC AAC AAC  (0.001)  (total  0.692)
  49       1  AGC (S) ACC (T) ACC (T) ACC (T) ACT (T) GAT (D) GAT (D) AGC (S) GAC (D) AGC (S) AGT (S) AGC (S) : AAC GAC GAC AGC AGC AGC AGC AGC AGC AGC ACC  (0.099) GAC GAC GAC AGC AGC AGC AGC AGC AGC AGC ACC  (0.078) AGC GAC GAC AGC AGC AGC AGC AGC AGC AGC ACC  (0.077) GAC GAT GAT AGC AGC AGC AGC AGC AGC AGC ACC  (0.044) AAC GAT GAT AGC AGC AGC AGC AGC AGC AGC ACC  (0.043) GGC GAC GAC AGC AGC AGC AGC AGC AGC AGC ACC  (0.042) AGC GAT GAT AGC AGC AGC AGC AGC AGC AGC ACC  (0.024) AAC GAC GAT AGC AGC AGC AGC AGC AGC AGC ACC  (0.024) GAC GAC GAT AGC AGC AGC AGC AGC AGC AGC ACC  (0.019) AGC GAC GAT AGC AGC AGC AGC AGC AGC AGC ACC  (0.019) GAT GAT GAT AGC AGC AGC AGC AGC AGC AGC ACC  (0.018) GGC GAT GAT AGC AGC AGC AGC AGC AGC AGC ACC  (0.017) AAT GAT GAT AGC AGC AGC AGC AGC AGC AGC ACC  (0.013) AAT GAC GAC AGC AGC AGC AGC AGC AGC AGC ACC  (0.013) AAC GAC GAC AGC AGC AGC AGT AGC AGC AGC ACC  (0.012) GAT GAC GAC AGC AGC AGC AGC AGC AGC AGC ACC  (0.012) AAC GAC GAC AGC AGT AGC AGC AGC AGC AGC ACC  (0.011) GGC GAC GAT AGC AGC AGC AGC AGC AGC AGC ACC  (0.010) GAC GAT GAC AGC AGC AGC AGC AGC AGC AGC ACC  (0.010) AAC GAT GAC AGC AGC AGC AGC AGC AGC AGC ACC  (0.010) GAC GAC GAC AGC AGC AGC AGT AGC AGC AGC ACC  (0.010) AGC GAC GAC AGC AGC AGC AGT AGC AGC AGC ACC  (0.010) GAC GAC GAC AGC AGT AGC AGC AGC AGC AGC ACC  (0.009) AGC GAC GAC AGC AGT AGC AGC AGC AGC AGC ACC  (0.009) GAC GAT GAT AGC AGC AGC AGT AGC AGC AGC ACC  (0.006) AGC GAT GAC AGC AGC AGC AGC AGC AGC AGC ACC  (0.005) AAC GAT GAT AGC AGC AGC AGT AGC AGC AGC ACC  (0.005) GGC GAC GAC AGC AGC AGC AGT AGC AGC AGC ACC  (0.005) GAC GAT GAT AGC AGT AGC AGC AGC AGC AGC ACC  (0.005) AAC GAT GAT AGC AGT AGC AGC AGC AGC AGC ACC  (0.005) GGC GAC GAC AGC AGT AGC AGC AGC AGC AGC ACC  (0.005) AGT GAC GAC AGC AGC AGC AGC AGC AGC AGC ACC  (0.005) AGT GAT GAT AGC AGC AGC AGC AGC AGC AGC ACC  (0.005) GGT GAT GAT AGC AGC AGC AGC AGC AGC AGC ACC  (0.004) GAT GAT GAC AGC AGC AGC AGC AGC AGC AGC ACC  (0.004) GGC GAT GAC AGC AGC AGC AGC AGC AGC AGC ACC  (0.004) AAT GAC GAT AGC AGC AGC AGC AGC AGC AGC ACC  (0.003) AGC GAT GAT AGC AGC AGC AGT AGC AGC AGC ACC  (0.003) AAC GAC GAT AGC AGC AGC AGT AGC AGC AGC ACC  (0.003) AAT GAT GAC AGC AGC AGC AGC AGC AGC AGC ACC  (0.003) GAT GAC GAT AGC AGC AGC AGC AGC AGC AGC ACC  (0.003) GGT GAC GAC AGC AGC AGC AGC AGC AGC AGC ACC  (0.003) AGC GAT GAT AGC AGT AGC AGC AGC AGC AGC ACC  (0.003) AAC GAC GAT AGC AGT AGC AGC AGC AGC AGC ACC  (0.003) AAC GAC GAC AGT AGT AGC AGC AGC AGC AGC ACC  (0.002) GAC GAC GAT AGC AGC AGC AGT AGC AGC AGC ACC  (0.002) AGC GAC GAT AGC AGC AGC AGT AGC AGC AGC ACC  (0.002) GAT GAT GAT AGC AGC AGC AGT AGC AGC AGC ACC  (0.002) GAC GAC GAT AGC AGT AGC AGC AGC AGC AGC ACC  (0.002) AGC GAC GAT AGC AGT AGC AGC AGC AGC AGC ACC  (0.002) GGC GAT GAT AGC AGC AGC AGT AGC AGC AGC ACC  (0.002) AGC GAC GAC AGT AGT AGC AGC AGC AGC AGC ACC  (0.002) GAT GAT GAT AGC AGT AGC AGC AGC AGC AGC ACC  (0.002) GGC GAT GAT AGC AGT AGC AGC AGC AGC AGC ACC  (0.002) ATC GAC GAC AGC AGC AGC AGC AGC AGC AGC ACC  (0.002) AAT GAT GAT AGC AGC AGC AGT AGC AGC AGC ACC  (0.002) AAT GAC GAC AGC AGC AGC AGT AGC AGC AGC ACC  (0.002) GAC GAC GAC AGC AGC AGT AGT AGC AGC AGC ACC  (0.002) CAC GAC GAC AGC AGC AGC AGC AGC AGC AGC ACC  (0.002) GAT GAC GAC AGC AGC AGC AGT AGC AGC AGC ACC  (0.002) AAT GAT GAT AGC AGT AGC AGC AGC AGC AGC ACC  (0.001) AAT GAC GAC AGC AGT AGC AGC AGC AGC AGC ACC  (0.001) GGG GAC GAC AGC AGC AGC AGC AGC AGC AGC ACC  (0.001) GAT GAC GAC AGC AGT AGC AGC AGC AGC AGC ACC  (0.001) GGC GAC GAT AGC AGC AGC AGT AGC AGC AGC ACC  (0.001) GAC GAT GAC AGC AGC AGC AGT AGC AGC AGC ACC  (0.001) AAT GAT GAT AGT AGT AGC AGC AGC AGC AGC ACC  (0.001) AAT GAC GAC AGT AGT AGC AGC AGC AGC AGC ACC  (0.001) AAC GAT GAC AGC AGC AGC AGT AGC AGC AGC ACC  (0.001) AGT GAC GAC AGT AGT AGC AGC AGC AGC AGC ACC  (0.001) AGT GAT GAT AGT AGT AGC AGC AGC AGC AGC ACC  (0.001) GTC GAC GAC AGC AGC AGC AGC AGC AGC AGC ACC  (0.001) TAC GAC GAC AGC AGC AGC AGC AGC AGC AGC ACC  (0.001) GGC GAC GAT AGC AGT AGC AGC AGC AGC AGC ACC  (0.001) GAC GAT GAC AGC AGT AGC AGC AGC AGC AGC ACC  (0.001) AGT GAC GAT AGC AGC AGC AGC AGC AGC AGC ACC  (0.001) AAC GAT GAC AGC AGT AGC AGC AGC AGC AGC ACC  (0.001) AAC GAT GAT AGT AGT AGC AGC AGC AGC AGC ACC  (0.001) ACC GAC GAC AGC AGC AGC AGC AGC AGC AGC ACC  (0.001) AGT GAT GAC AGC AGC AGC AGC AGC AGC AGC ACC  (0.001) AGT GAC GAC AGT AGC AGC AGC AGC AGC AGC ACC  (0.001)  (total  0.767)
  50       1  AGG (R) CGC (R) CGG (R) CGG (R) AGA (R) CGC (R) CGT (R) CGG (R) CGT (R) CGA (R) AGG (R) CGG (R) : CGT CGT CGT CGG CGA CGG AGG CGG CGG CGG CGG  (0.067) CGG CGT CGT CGG CGA CGG AGG CGG CGG CGG CGG  (0.053) CGT CGT CGT CGA CGA CGG AGG CGG CGG CGG CGG  (0.042) CGC CGC CGC CGG CGA CGG AGG CGG CGG CGG CGG  (0.039) CGA CGT CGT CGA CGA CGG AGG CGG CGG CGG CGG  (0.034) CGG CGC CGC CGG CGA CGG AGG CGG CGG CGG CGG  (0.028) CGT CGT CGT CGT CGA CGG AGG CGG CGG CGG CGG  (0.028) CGC CGC CGC CGA CGA CGG AGG CGG CGG CGG CGG  (0.025) CGC CGT CGT CGG CGA CGG AGG CGG CGG CGG CGG  (0.022) CGA CGC CGC CGA CGA CGG AGG CGG CGG CGG CGG  (0.018) CGC CGC CGC CGC CGA CGG AGG CGG CGG CGG CGG  (0.018) CGC CGT CGT CGA CGA CGG AGG CGG CGG CGG CGG  (0.014) CGT CGT CGT CGG CGG CGG AGG CGG CGG CGG CGG  (0.011) CGG CGT CGT CGA CGA CGG AGG CGG CGG CGG CGG  (0.011) CGC CGT CGT CGC CGA CGG AGG CGG CGG CGG CGG  (0.010) CGG CGT CGT CGG CGG CGG AGG CGG CGG CGG CGG  (0.009) CGA CGT CGT CGG CGA CGG AGG CGG CGG CGG CGG  (0.009) CGG CGG CGG CGG CGA CGG AGG CGG CGG CGG CGG  (0.008) CGA CGA CGA CGA CGA CGG AGG CGG CGG CGG CGG  (0.007) CGG CGT CGT AGG AGA AGG AGG CGG CGG CGG CGG  (0.007) CGC CGC CGC CGG CGG CGG AGG CGG CGG CGG CGG  (0.007) CGT CGC CGC CGG CGA CGG AGG CGG CGG CGG CGG  (0.006) CGG CGC CGC CGA CGA CGG AGG CGG CGG CGG CGG  (0.006) CGG CGG CGC CGG CGA CGG AGG CGG CGG CGG CGG  (0.005) CGG CGC CGC CGG CGG CGG AGG CGG CGG CGG CGG  (0.005) CGA CGC CGC CGG CGA CGG AGG CGG CGG CGG CGG  (0.004) CGT CGT CGC CGG CGA CGG AGG CGG CGG CGG CGG  (0.004) CGC CGT CGT CGG CGG CGG AGG CGG CGG CGG CGG  (0.004) CGG CGC CGC AGG AGA AGG AGG CGG CGG CGG CGG  (0.004) AGG CGT CGT AGG AGA AGG AGG CGG CGG CGG CGG  (0.004) CGT CGC CGC CGA CGA CGG AGG CGG CGG CGG CGG  (0.004) CGA CGA CGC CGA CGA CGG AGG CGG CGG CGG CGG  (0.004) CGA CGT CGT CGA CGA CGA AGG CGA CGG CGG CGG  (0.003) CGC CGC CGT CGG CGA CGG AGG CGG CGG CGG CGG  (0.003) CGT CGT CGC CGA CGA CGG AGG CGG CGG CGG CGG  (0.003) CGA CGT CGT CGA CGA CGA AGG CGG CGG CGG CGG  (0.002) CGT CGC CGC CGT CGA CGG AGG CGG CGG CGG CGG  (0.002) AGG CGC CGC AGG AGA AGG AGG CGG CGG CGG CGG  (0.002) CGC CGC CGT CGA CGA CGG AGG CGG CGG CGG CGG  (0.002) CGT CGT CGC CGT CGA CGG AGG CGG CGG CGG CGG  (0.002) CGA CGA CGA CGG CGA CGG AGG CGG CGG CGG CGG  (0.002) CGG CGG CGG CGA CGA CGG AGG CGG CGG CGG CGG  (0.002) CGA CGC CGC CGA CGA CGA AGG CGA CGG CGG CGG  (0.002) AGG CGT CGT CGG CGA CGG AGG CGG CGG CGG CGG  (0.001) CGC CGT CGC CGG CGA CGG AGG CGG CGG CGG CGG  (0.001) CGG CGG CGG CGG CGG CGG AGG CGG CGG CGG CGG  (0.001) CGC CGC CGT CGC CGA CGG AGG CGG CGG CGG CGG  (0.001) AGG CGG CGG AGG AGA AGG AGG CGG CGG CGG CGG  (0.001) CGA CGC CGC CGA CGA CGA AGG CGG CGG CGG CGG  (0.001) CGG CGG CGG AGG AGA AGG AGG CGG CGG CGG CGG  (0.001) AGA CGT CGT AGA AGA AGG AGG CGG CGG CGG CGG  (0.001) CGG CGG CGC CGA CGA CGG AGG CGG CGG CGG CGG  (0.001)  (total  0.552)
  51       1  ATC (I) ATC (I) ATC (I) ATC (I) ATA (I) ATT (I) ATC (I) ATC (I) ATC (I) ATT (I) ATC (I) ATC (I) : ATC ATC ATC ATC ATT ATC ATC ATC ATC ATC ATC  (0.078) ATC ATC ATC ATC ATC ATC ATC ATC ATC ATC ATC  (0.063) ATC ATT ATT ATC ATT ATC ATC ATC ATC ATC ATC  (0.038) ATC ATC ATC ATC ATA ATC ATC ATC ATC ATC ATC  (0.036) ATC ATT ATT ATC ATC ATC ATC ATC ATC ATC ATC  (0.031) ATT ATT ATT ATT ATT ATC ATC ATC ATC ATC ATC  (0.031) ATT ATT ATT ATC ATT ATC ATC ATC ATC ATC ATC  (0.030) ATC ATC ATC ATT ATT ATC ATC ATC ATC ATC ATC  (0.026) ATT ATT ATT ATC ATC ATC ATC ATC ATC ATC ATC  (0.024) ATC ATT ATT ATC ATA ATC ATC ATC ATC ATC ATC  (0.018) ATT ATC ATC ATT ATT ATC ATC ATC ATC ATC ATC  (0.017) ATC ATC ATT ATC ATT ATC ATC ATC ATC ATC ATC  (0.016) ATT ATC ATC ATC ATT ATC ATC ATC ATC ATC ATC  (0.016) ATT ATT ATT ATC ATA ATC ATC ATC ATC ATC ATC  (0.014) ATC ATC ATT ATC ATC ATC ATC ATC ATC ATC ATC  (0.013) ATT ATC ATC ATC ATC ATC ATC ATC ATC ATC ATC  (0.013) ATC ATT ATT ATT ATT ATC ATC ATC ATC ATC ATC  (0.013) ATA ATC ATC ATC ATT ATC ATC ATC ATC ATC ATC  (0.008) ATA ATC ATC ATA ATA ATC ATC ATC ATC ATC ATC  (0.008) ATC ATC ATT ATC ATA ATC ATC ATC ATC ATC ATC  (0.008) ATT ATC ATC ATC ATA ATC ATC ATC ATC ATC ATC  (0.008) ATA ATC ATC ATC ATC ATC ATC ATC ATC ATC ATC  (0.007) ATA ATT ATT ATC ATT ATC ATC ATC ATC ATC ATC  (0.006) ATA ATT ATT ATA ATA ATC ATC ATC ATC ATC ATC  (0.006) ATC ATA ATA ATC ATT ATC ATC ATC ATC ATC ATC  (0.006) ATA ATA ATA ATC ATT ATC ATC ATC ATC ATC ATC  (0.006) ATC ATC ATT ATT ATT ATC ATC ATC ATC ATC ATC  (0.005) ATA ATT ATT ATC ATC ATC ATC ATC ATC ATC ATC  (0.005) ATA ATA ATA ATA ATA ATC ATC ATC ATC ATC ATC  (0.005) ATC ATA ATA ATC ATC ATC ATC ATC ATC ATC ATC  (0.005) ATT ATT ATC ATT ATT ATC ATC ATC ATC ATC ATC  (0.005) ATA ATA ATA ATC ATC ATC ATC ATC ATC ATC ATC  (0.004) ATT ATT ATC ATC ATT ATC ATC ATC ATC ATC ATC  (0.004) ATA ATC ATC ATT ATT ATC ATC ATC ATC ATC ATC  (0.004) ATT ATT ATC ATC ATC ATC ATC ATC ATC ATC ATC  (0.004) ATT ATC ATT ATT ATT ATC ATC ATC ATC ATC ATC  (0.004) ATT ATC ATT ATC ATT ATC ATC ATC ATC ATC ATC  (0.003) ATA ATT ATT ATT ATT ATC ATC ATC ATC ATC ATC  (0.003) ATT ATC ATT ATC ATC ATC ATC ATC ATC ATC ATC  (0.003) ATC ATA ATA ATC ATA ATC ATC ATC ATC ATC ATC  (0.003) ATA ATA ATA ATT ATT ATC ATC ATC ATC ATC ATC  (0.003) ATA ATA ATC ATC ATT ATC ATC ATC ATC ATC ATC  (0.002) ATT ATT ATC ATC ATA ATC ATC ATC ATC ATC ATC  (0.002) ATA ATA ATC ATA ATA ATC ATC ATC ATC ATC ATC  (0.002) ATC ATA ATA ATT ATT ATC ATC ATC ATC ATC ATC  (0.002) ATA ATA ATC ATC ATC ATC ATC ATC ATC ATC ATC  (0.002) ATT ATC ATT ATC ATA ATC ATC ATC ATC ATC ATC  (0.002) ATA ATA ATC ATT ATT ATC ATC ATC ATC ATC ATC  (0.001) ATG ATC ATC ATC ATT ATC ATC ATC ATC ATC ATC  (0.000)  (total  0.612)
  52       1  ATC (I) ATC (I) ATC (I) ATC (I) ATC (I) ATC (I) ATT (I) ATC (I) ATC (I) ATT (I) ATT (I) ATC (I) : ATC ATC ATC ATC ATC ATC ATC ATC ATC ATC ATC  (0.105) ATC ATC ATC ATC ATT ATC ATC ATC ATC ATC ATC  (0.086) ATC ATC ATC ATT ATT ATC ATC ATC ATC ATC ATC  (0.028) ATT ATC ATC ATC ATC ATC ATC ATC ATC ATC ATC  (0.022) ATC ATC ATC ATC ATC ATC ATT ATC ATC ATC ATC  (0.021) ATT ATC ATC ATT ATT ATC ATC ATC ATC ATC ATC  (0.019) ATT ATC ATC ATC ATT ATC ATC ATC ATC ATC ATC  (0.018) ATC ATT ATT ATC ATC ATC ATC ATC ATC ATC ATC  (0.016) ATC ATT ATT ATC ATT ATC ATC ATC ATC ATC ATC  (0.013) ATT ATT ATT ATC ATC ATC ATC ATC ATC ATC ATC  (0.013) ATA ATC ATC ATC ATC ATC ATC ATC ATC ATC ATC  (0.011) ATT ATT ATT ATT ATT ATC ATC ATC ATC ATC ATC  (0.011) ATT ATT ATT ATC ATT ATC ATC ATC ATC ATC ATC  (0.010) ATC ATT ATC ATC ATC ATC ATC ATC ATC ATC ATC  (0.010) ATT ATC ATC ATT ATT ATT ATT ATC ATC ATC ATC  (0.010) ATA ATC ATC ATC ATT ATC ATC ATC ATC ATC ATC  (0.009) ATC ATT ATC ATC ATT ATC ATC ATC ATC ATC ATC  (0.008) ATT ATT ATC ATC ATC ATC ATC ATC ATC ATC ATC  (0.008) ATT ATT ATC ATT ATT ATC ATC ATC ATC ATC ATC  (0.007) ATT ATT ATC ATC ATT ATC ATC ATC ATC ATC ATC  (0.006) ATT ATT ATT ATT ATT ATT ATT ATC ATC ATC ATC  (0.006) ATC ATC ATT ATC ATC ATC ATC ATC ATC ATC ATC  (0.005) ATA ATA ATA ATC ATC ATC ATC ATC ATC ATC ATC  (0.005) ATC ATC ATT ATC ATT ATC ATC ATC ATC ATC ATC  (0.004) ATA ATC ATC ATT ATT ATC ATC ATC ATC ATC ATC  (0.004) ATC ATT ATT ATT ATT ATC ATC ATC ATC ATC ATC  (0.004) ATA ATA ATA ATC ATT ATC ATC ATC ATC ATC ATC  (0.004) ATT ATT ATC ATT ATT ATT ATT ATC ATC ATC ATC  (0.003) ATC ATT ATT ATC ATC ATC ATT ATC ATC ATC ATC  (0.003) ATA ATC ATC ATA ATT ATC ATC ATC ATC ATC ATC  (0.003) ATA ATA ATC ATC ATC ATC ATC ATC ATC ATC ATC  (0.003) ATA ATT ATT ATC ATC ATC ATC ATC ATC ATC ATC  (0.003) ATC ATT ATC ATT ATT ATC ATC ATC ATC ATC ATC  (0.003) ATA ATA ATC ATC ATT ATC ATC ATC ATC ATC ATC  (0.002) ATA ATT ATT ATC ATT ATC ATC ATC ATC ATC ATC  (0.002) ATC ATT ATC ATC ATC ATC ATT ATC ATC ATC ATC  (0.002) ATA ATA ATA ATT ATT ATC ATC ATC ATC ATC ATC  (0.002) ATT ATA ATA ATC ATC ATC ATC ATC ATC ATC ATC  (0.002) ATC ATC ATT ATT ATT ATC ATC ATC ATC ATC ATC  (0.001) ATT ATA ATA ATT ATT ATC ATC ATC ATC ATC ATC  (0.001) ATA ATA ATA ATA ATT ATC ATC ATC ATC ATC ATC  (0.001) ATT ATA ATA ATC ATT ATC ATC ATC ATC ATC ATC  (0.001) ATA ATA ATC ATT ATT ATC ATC ATC ATC ATC ATC  (0.001) ATC ATC ATT ATC ATC ATC ATT ATC ATC ATC ATC  (0.001) ATA ATT ATT ATT ATT ATC ATC ATC ATC ATC ATC  (0.001) ATA ATA ATC ATA ATT ATC ATC ATC ATC ATC ATC  (0.001)  (total  0.504)
  53       1  ATC (I) ATC (I) GTG (V) GTG (V) CTC (L) ATG (M) ATG (M) GTG (V) GTA (V) ATC (I) ATC (I) GTG (V) : ATG ATG ATG ATC ATC ATC ATC ATC GTG GTG GTG  (0.136) ATC ATG ATG ATC ATC ATC ATC ATC GTG GTG GTG  (0.084) ATG ATG ATG ATC ATC ATC ATC ATC GTC GTG GTG  (0.081) ATC ATG ATG ATC ATC ATC ATC ATC GTC GTG GTG  (0.050) ATT ATG ATG ATC ATC ATC ATC ATC GTG GTG GTG  (0.028) ATA ATG ATG ATC ATC ATC ATC ATC GTG GTG GTG  (0.026) ATG ATG ATG ATT ATC ATC ATC ATC GTG GTG GTG  (0.018) ATT ATG ATG ATC ATC ATC ATC ATC GTC GTG GTG  (0.016) ATA ATG ATG ATC ATC ATC ATC ATC GTC GTG GTG  (0.015) ATG ATG ATG ATA ATC ATC ATC ATC GTG GTG GTG  (0.012) ATT ATG ATG ATT ATC ATC ATC ATC GTG GTG GTG  (0.008) ATC ATG ATG ATT ATC ATC ATC ATC GTG GTG GTG  (0.008) ATC ATG ATG ATC ATC ATC ATC ATC GTA GTG GTG  (0.007) ATA ATG ATG ATA ATC ATC ATC ATC GTG GTG GTG  (0.006) ATT ATG ATG ATT ATC ATC ATC ATC GTC GTG GTG  (0.005) ATC ATC ATC ATC ATC ATC ATC ATC GTG GTG GTG  (0.004) ATA ATG ATG ATA ATC ATC ATC ATC GTC GTG GTG  (0.004) ATC ATA ATA ATC ATC ATC ATC ATC GTG GTG GTG  (0.002) ATC ATC ATC ATC ATC ATC ATC ATC GTC GTG GTG  (0.002) ATA ATA ATA ATC ATC ATC ATC ATC GTG GTG GTG  (0.002) GTG ATG ATG ATC ATC ATC ATC ATC GTG GTG GTG  (0.002) ATG ATG GTG ATC ATC ATC ATC ATC GTG GTG GTG  (0.002) ATC ATC ATG ATC ATC ATC ATC ATC GTG GTG GTG  (0.002) ATC ATA ATA ATC ATC ATC ATC ATC GTC GTG GTG  (0.001) GTC GTG GTG ATC ATC ATC ATC ATC GTG GTG GTG  (0.001) GTC ATG ATG ATC ATC ATC ATC ATC GTG GTG GTG  (0.001) ATA ATA ATA ATC ATC ATC ATC ATC GTC GTG GTG  (0.001) GTG ATG ATG ATC ATC ATC ATC ATC GTC GTG GTG  (0.001)  (total  0.525)
  54       1  ATC (I) GTC (V) GTG (V) GTG (V) GTT (V) GTG (V) GTA (V) GTG (V) GTG (V) GTG (V) ATT (I) GTG (V) : GTG GTG GTG GTC GTG GTC ATC GTC GTG GTG GTG  (0.009) GTG GTG GTG GTG GTG GTC ATC GTC GTG GTG GTG  (0.008) GTC GTG GTG GTC GTG GTC ATC GTC GTG GTG GTG  (0.008) GTG GTG GTG GTC GTC GTC ATC GTC GTG GTG GTG  (0.007) GTC GTG GTG GTC GTC GTC ATC GTC GTG GTG GTG  (0.006) GTG GTG GTG GTG GTG GTG ATC GTG GTG GTG GTG  (0.006) GTC GTC GTC GTC GTG GTC ATC GTC GTG GTG GTG  (0.005) GTC GTG GTG GTC GTT GTC ATC GTC GTG GTG GTG  (0.004) GTC GTC GTC GTC GTC GTC ATC GTC GTG GTG GTG  (0.004) GTC GTG GTG GTG GTG GTC ATC GTC GTG GTG GTG  (0.003) GTT GTG GTG GTC GTG GTC ATC GTC GTG GTG GTG  (0.003) GTA GTG GTG GTC GTG GTC ATC GTC GTG GTG GTG  (0.003) GTC GTC GTG GTC GTG GTC ATC GTC GTG GTG GTG  (0.003) GTC GTC GTC GTC GTT GTC ATC GTC GTG GTG GTG  (0.002) GTT GTG GTG GTC GTC GTC ATC GTC GTG GTG GTG  (0.002) GTA GTG GTG GTC GTC GTC ATC GTC GTG GTG GTG  (0.002) GTC GTA GTA GTC GTG GTC ATC GTC GTG GTG GTG  (0.002) GTC GTC GTG GTC GTC GTC ATC GTC GTG GTG GTG  (0.002) GTA GTG GTG GTG GTG GTC ATC GTC GTG GTG GTG  (0.002) GTC GTC GTC GTG GTG GTC ATC GTC GTG GTG GTG  (0.002) GTG GTC GTC GTC GTG GTC ATC GTC GTG GTG GTG  (0.002) GTG GTC GTC GTG GTG GTC ATC GTC GTG GTG GTG  (0.002) GTC GTA GTA GTC GTC GTC ATC GTC GTG GTG GTG  (0.002) GTT GTG GTG GTC GTT GTC ATC GTC GTG GTG GTG  (0.002) GTT GTG GTG GTG GTG GTC ATC GTC GTG GTG GTG  (0.002) GTG GTA GTA GTC GTG GTC ATC GTC GTG GTG GTG  (0.002) GTG GTA GTA GTG GTG GTC ATC GTC GTG GTG GTG  (0.001) GTA GTA GTA GTC GTG GTC ATC GTC GTG GTG GTG  (0.001) GTA GTG GTG GTC GTT GTC ATC GTC GTG GTG GTG  (0.001) GTG GTC GTC GTC GTC GTC ATC GTC GTG GTG GTG  (0.001) GTT GTC GTC GTC GTG GTC ATC GTC GTG GTG GTG  (0.001) GTC GTC GTG GTC GTT GTC ATC GTC GTG GTG GTG  (0.001) GTT GTT GTT GTC GTG GTC ATC GTC GTG GTG GTG  (0.001) GTG GTA GTA GTC GTC GTC ATC GTC GTG GTG GTG  (0.001) GTG GTC GTC GTG GTG GTG ATC GTG GTG GTG GTG  (0.001) GTA GTA GTA GTC GTC GTC ATC GTC GTG GTG GTG  (0.001) GTT GTC GTC GTC GTC GTC ATC GTC GTG GTG GTG  (0.001) GTC GTA GTA GTC GTT GTC ATC GTC GTG GTG GTG  (0.001) GTA GTA GTA GTG GTG GTC ATC GTC GTG GTG GTG  (0.001) GTC GTC GTG GTG GTG GTC ATC GTC GTG GTG GTG  (0.001)  (total  0.111)
  55       1  ATG (M) ACC (T) ACC (T) ACC (T) ATG (M) ACC (T) ACA (T) ACC (T) ACC (T) ACA (T) ACT (T) ACG (T) : ACC ACC ACC ACG ACG ACG ACG ACG ACG ACC ACC  (0.029) ACG ACC ACC ACG ACG ACG ACG ACG ACG ACC ACC  (0.026) ACC ACC ACC ACC ACG ACC ACG ACC ACC ACC ACC  (0.014) ACG ACG ACG ACG ACG ACG ACG ACG ACG ACC ACC  (0.012) ACC ACC ACC ACG ACG ACG ACG ACC ACC ACC ACC  (0.011) ACC ACC ACC ACC ACA ACC ACG ACC ACC ACC ACC  (0.010) ACG ACC ACC ACG ACG ACG ACG ACC ACC ACC ACC  (0.010) ACG ACC ACC ACG ACA ACG ACG ACG ACG ACC ACC  (0.009) ACG ACG ACC ACG ACG ACG ACG ACG ACG ACC ACC  (0.009) ACT ACC ACC ACG ACG ACG ACG ACG ACG ACC ACC  (0.007) ACA ACC ACC ACG ACG ACG ACG ACG ACG ACC ACC  (0.006) ACG ACG ACG ACG ACG ACG ACG ACC ACC ACC ACC  (0.005) ACG ACG ACG ACG ACA ACG ACG ACG ACG ACC ACC  (0.004) ACG ACA ACA ACG ACG ACG ACG ACG ACG ACC ACC  (0.004) ACA ACA ACA ACG ACG ACG ACG ACG ACG ACC ACC  (0.004) ACA ACC ACC ACA ACA ACG ACG ACG ACG ACC ACC  (0.004) ACG ACC ACC ACG ACA ACG ACG ACC ACC ACC ACC  (0.004) ACG ACG ACC ACG ACG ACG ACG ACC ACC ACC ACC  (0.003) ACG ACG ACC ACG ACA ACG ACG ACG ACG ACC ACC  (0.003) ACT ACT ACT ACG ACG ACG ACG ACG ACG ACC ACC  (0.003) ACT ACC ACC ACG ACG ACG ACG ACC ACC ACC ACC  (0.003) ACA ACA ACC ACG ACG ACG ACG ACG ACG ACC ACC  (0.003) ACT ACC ACC ACG ACA ACG ACG ACG ACG ACC ACC  (0.003) ACA ACC ACC ACG ACG ACG ACG ACC ACC ACC ACC  (0.002) ACA ACC ACC ACG ACA ACG ACG ACG ACG ACC ACC  (0.002) ACA ACA ACA ACA ACA ACG ACG ACG ACG ACC ACC  (0.002) ACT ACT ACC ACG ACG ACG ACG ACG ACG ACC ACC  (0.002) ACC ACT ACT ACG ACG ACG ACG ACG ACG ACC ACC  (0.002) ACT ACC ACC ACC ACG ACC ACG ACC ACC ACC ACC  (0.002) ACC ACG ACG ACG ACG ACG ACG ACG ACG ACC ACC  (0.002) ACG ACG ACG ACG ACA ACG ACG ACC ACC ACC ACC  (0.002) ACG ACA ACA ACG ACG ACG ACG ACC ACC ACC ACC  (0.002) ACA ACA ACC ACA ACA ACG ACG ACG ACG ACC ACC  (0.002) ACG ACA ACA ACG ACA ACG ACG ACG ACG ACC ACC  (0.001) ACA ACA ACA ACG ACG ACG ACG ACC ACC ACC ACC  (0.001) ACA ACG ACG ACG ACG ACG ACG ACG ACG ACC ACC  (0.001) ACA ACA ACA ACG ACA ACG ACG ACG ACG ACC ACC  (0.001) ACC ACG ACC ACG ACG ACG ACG ACG ACG ACC ACC  (0.001) ACG ACG ACC ACG ACA ACG ACG ACC ACC ACC ACC  (0.001) ACT ACT ACT ACG ACG ACG ACG ACC ACC ACC ACC  (0.001) ACT ACT ACT ACG ACA ACG ACG ACG ACG ACC ACC  (0.001) ACA ACA ACC ACG ACG ACG ACG ACC ACC ACC ACC  (0.001) ACA ACA ACC ACG ACA ACG ACG ACG ACG ACC ACC  (0.001)  (total  0.218)
  56       1  ATG (M) ACT (T) ACC (T) ACC (T) ACA (T) ACT (T) ACC (T) ACA (T) CCT (P) ACA (T) CTA (L) ACC (T) : ACT ACT ACT ACT ACA ACT ATG ACT ACC ACC ACC  (0.009) ACG ACT ACT ACG ACA ACG ATG ACC ACC ACC ACC  (0.009) ACT ACT ACT ACG ACA ACG ATG ACC ACC ACC ACC  (0.008) ACG ACT ACT ACG ACA ACG ATG ACG ACC ACC ACC  (0.008) ACT ACT ACT ACG ACA ACG ATG ACG ACC ACC ACC  (0.007) ACC ACT ACT ACC ACA ACC ATG ACC ACC ACC ACC  (0.007) ACT ACT ACT ACC ACA ACC ATG ACC ACC ACC ACC  (0.006) ACG ACT ACT ACG ACA ACG ATG ACT ACC ACC ACC  (0.006) ACC ACT ACT ACG ACA ACG ATG ACC ACC ACC ACC  (0.005) ACC ACT ACT ACG ACA ACG ATG ACG ACC ACC ACC  (0.004) ACG ACT ACT ACG ACA ACG ATG ACG ACG ACA ACC  (0.004) ACA ACT ACT ACA ACA ACA ATG ACA ACA ACA ACC  (0.004) ACC ACC ACC ACC ACA ACC ATG ACC ACC ACC ACC  (0.004) ACA ACT ACT ACA ACA ACG ATG ACC ACC ACC ACC  (0.003) ACC ACT ACT ACG ACA ACG ATG ACT ACC ACC ACC  (0.003) ACA ACT ACT ACA ACA ACG ATG ACG ACC ACC ACC  (0.003) ACC ACC ACC ACG ACA ACG ATG ACC ACC ACC ACC  (0.003) ACG ACG ACG ACG ACA ACG ATG ACC ACC ACC ACC  (0.003) ACC ACC ACT ACC ACA ACC ATG ACC ACC ACC ACC  (0.003) ACG ACC ACC ACG ACA ACG ATG ACC ACC ACC ACC  (0.003) ACC ACC ACC ACG ACA ACG ATG ACG ACC ACC ACC  (0.002) ACG ACG ACG ACG ACA ACG ATG ACG ACC ACC ACC  (0.002) ACG ACG ACT ACG ACA ACG ATG ACC ACC ACC ACC  (0.002) ACG ACC ACC ACG ACA ACG ATG ACG ACC ACC ACC  (0.002) ACA ACT ACT ACA ACA ACG ATG ACT ACC ACC ACC  (0.002) ACG ACG ACT ACG ACA ACG ATG ACG ACC ACC ACC  (0.002) ACC ACC ACT ACG ACA ACG ATG ACC ACC ACC ACC  (0.002) ACC ACC ACC ACG ACA ACG ATG ACT ACC ACC ACC  (0.002) ACG ACG ACG ACG ACA ACG ATG ACT ACC ACC ACC  (0.002) ACC ACC ACT ACG ACA ACG ATG ACG ACC ACC ACC  (0.002) ACG ACC ACC ACG ACA ACG ATG ACT ACC ACC ACC  (0.002) ACG ACG ACT ACG ACA ACG ATG ACT ACC ACC ACC  (0.001) ACG ACG ACG ACG ACA ACG ATG ACG ACG ACA ACC  (0.001) ACC ACC ACT ACG ACA ACG ATG ACT ACC ACC ACC  (0.001) ACG ACC ACC ACG ACA ACG ATG ACG ACG ACA ACC  (0.001) ACA ACC ACC ACA ACA ACA ATG ACA ACA ACA ACC  (0.001) ACG ACG ACT ACG ACA ACG ATG ACG ACG ACA ACC  (0.001) ACA ACC ACC ACA ACA ACG ATG ACC ACC ACC ACC  (0.001)  (total  0.130)
  57       1  ATG (M) ATG (M) ATG (M) ATG (M) ATG (M) ATG (M) ATG (M) ATG (M) ATG (M) ATG (M) ATG (M) ATG (M) : ATG ATG ATG ATG ATG ATG ATG ATG ATG ATG ATG  (0.988) GTG ATG ATG ATG ATG ATG ATG ATG ATG ATG ATG  (0.002) ATC ATG ATG ATG ATG ATG ATG ATG ATG ATG ATG  (0.002) ACG ATG ATG ATG ATG ATG ATG ATG ATG ATG ATG  (0.001) ATA ATG ATG ATG ATG ATG ATG ATG ATG ATG ATG  (0.001) AAG ATG ATG ATG ATG ATG ATG ATG ATG ATG ATG  (0.001) ATT ATG ATG ATG ATG ATG ATG ATG ATG ATG ATG  (0.001)  (total  0.996)
  58       1  ATG (M) ATG (M) CTG (L) CTG (L) AAG (K) AAC (N) AGG (R) CTG (L) AAC (N) AAG (K) ATG (M) CTG (L) : AAG AAG AAC AAG AAG ATG ATG ATG CTG CTG CTG  (0.156) AAC AAC AAC AAG AAG ATG ATG ATG CTG CTG CTG  (0.055) AAG AAC AAC AAG AAG ATG ATG ATG CTG CTG CTG  (0.052) AAG AAG AAT AAG AAG ATG ATG ATG CTG CTG CTG  (0.040) AAG AAG AAG AAG AAG ATG ATG ATG CTG CTG CTG  (0.039) AAA AAG AAC AAG AAG ATG ATG ATG CTG CTG CTG  (0.033) AAA AAA AAC AAG AAG ATG ATG ATG CTG CTG CTG  (0.025) ATG AAG AAC ATG AAG ATG ATG ATG CTG CTG CTG  (0.019) AAT AAC AAC AAG AAG ATG ATG ATG CTG CTG CTG  (0.019) AAG AAG AAC ATG AAG ATG ATG ATG CTG CTG CTG  (0.017) AAA AAC AAC AAG AAG ATG ATG ATG CTG CTG CTG  (0.017) AAG AAG AAC AAG AAA ATG ATG ATG CTG CTG CTG  (0.016) AAG AAG AAC AAG AAG ATG ATG ATG TTG CTG CTG  (0.009) AAA AAG AAT AAG AAG ATG ATG ATG CTG CTG CTG  (0.008) AAC AAT AAT AAG AAG ATG ATG ATG CTG CTG CTG  (0.008) AAT AAT AAT AAG AAG ATG ATG ATG CTG CTG CTG  (0.008) AAC AAC AAC AAG AAA ATG ATG ATG CTG CTG CTG  (0.006) AAG AAC AAC ATG AAG ATG ATG ATG CTG CTG CTG  (0.006) ATG AAC AAC ATG AAG ATG ATG ATG CTG CTG CTG  (0.005) AAG AAC AAC AAG AAA ATG ATG ATG CTG CTG CTG  (0.005) AAC AAC AAC ATG AAG ATG ATG ATG CTG CTG CTG  (0.005) AAC AAT AAC AAG AAG ATG ATG ATG CTG CTG CTG  (0.005) AAA AAG AAC AAA AAG ATG ATG ATG CTG CTG CTG  (0.005) AAT AAT AAC AAG AAG ATG ATG ATG CTG CTG CTG  (0.005) ATG ATG AAC ATG AAG ATG ATG ATG CTG CTG CTG  (0.005) ATG AAG AAT ATG AAG ATG ATG ATG CTG CTG CTG  (0.005) AAG AAG AAT ATG AAG ATG ATG ATG CTG CTG CTG  (0.004) ATC AAC AAC ATG AAG ATG ATG ATG CTG CTG CTG  (0.004) AAG AAG AAG ATG AAG ATG ATG ATG CTG CTG CTG  (0.004) AAC AAC AAT AAG AAG ATG ATG ATG CTG CTG CTG  (0.004) AAG AAG AAT AAG AAA ATG ATG ATG CTG CTG CTG  (0.004) AAC AAC AAC AAA AAG ATG ATG ATG CTG CTG CTG  (0.004) AAG AAG AAG AAG AAA ATG ATG ATG CTG CTG CTG  (0.004) AAA AAA AAC AAA AAG ATG ATG ATG CTG CTG CTG  (0.004) AAA AAG AAC AAG AAA ATG ATG ATG CTG CTG CTG  (0.003) AAG AAC AAC AAG AAG ATG ATG ATG TTG CTG CTG  (0.003) AAA AAA AAC AAG AAA ATG ATG ATG CTG CTG CTG  (0.003) AAA AAC AAC AAA AAG ATG ATG ATG CTG CTG CTG  (0.003) AAG AAG AAT AAG AAG ATG ATG ATG TTG CTG CTG  (0.002) AAG AAG AAG AAG AAG ATG ATG ATG TTG CTG CTG  (0.002) AAA AAG AAC ATG AAG ATG ATG ATG CTG CTG CTG  (0.002) AAT AAC AAC AAG AAA ATG ATG ATG CTG CTG CTG  (0.002) AGG AGG AAC ATG AAG ATG ATG ATG CTG CTG CTG  (0.002) AAA AAC AAC AAG AAA ATG ATG ATG CTG CTG CTG  (0.002) AAA AAA AAC ATG AAG ATG ATG ATG CTG CTG CTG  (0.002) AAT AAC AAC ATG AAG ATG ATG ATG CTG CTG CTG  (0.001) AAT AAC AAT AAG AAG ATG ATG ATG CTG CTG CTG  (0.001) AAT AAC AAC AAA AAG ATG ATG ATG CTG CTG CTG  (0.001) AAA AAG AAT AAA AAG ATG ATG ATG CTG CTG CTG  (0.001) AGG AGG AAC AAG AAG ATG ATG ATG CTG CTG CTG  (0.001) ATG AAG AAC ATG AAG ATG ATG ATG TTG CTG CTG  (0.001) AGG AGG AAC AGG AAG ATG ATG ATG CTG CTG CTG  (0.001) ATG AAG AAC ATG AAA ATG ATG ATG CTG CTG CTG  (0.001) ATT AAC AAC ATG AAG ATG ATG ATG CTG CTG CTG  (0.001)  (total  0.642)
  59       1  ATG (M) ATG (M) GTC (V) GTC (V) GTG (V) GTG (V) GTA (V) GTC (V) GTC (V) GTC (V) ATG (M) GTG (V) : GTG GTG GTG GTG GTG ATG ATG ATG GTG GTC GTC  (0.023) GTG GTG GTG GTG GTC ATG ATG ATG GTG GTC GTC  (0.022) ATG GTG GTG ATG GTG ATG ATG ATG GTG GTC GTC  (0.012) GTC GTC GTC GTG GTG ATG ATG ATG GTG GTC GTC  (0.012) GTC GTC GTC GTG GTC ATG ATG ATG GTG GTC GTC  (0.012) GTG GTC GTC GTG GTG ATG ATG ATG GTG GTC GTC  (0.011) GTG GTC GTC GTG GTC ATG ATG ATG GTG GTC GTC  (0.010) GTC GTG GTG GTG GTG ATG ATG ATG GTG GTC GTC  (0.009) GTC GTG GTG GTG GTC ATG ATG ATG GTG GTC GTC  (0.008) GTG GTG GTG GTG GTG GTG ATG GTG GTG GTC GTC  (0.007) GTG GTG GTG GTG GTC GTG ATG GTG GTG GTC GTC  (0.007) ATG GTG GTG ATG GTC ATG ATG ATG GTG GTC GTC  (0.006) GTA GTG GTG GTG GTG ATG ATG ATG GTG GTC GTC  (0.005) GTC GTC GTC GTC GTC ATG ATG ATG GTG GTC GTC  (0.005) GTA GTG GTG GTG GTC ATG ATG ATG GTG GTC GTC  (0.005) GTG GTA GTA GTG GTG ATG ATG ATG GTG GTC GTC  (0.005) GTG GTA GTA GTG GTC ATG ATG ATG GTG GTC GTC  (0.005) GTT GTG GTG GTG GTG ATG ATG ATG GTG GTC GTC  (0.004) GTT GTC GTC GTG GTG ATG ATG ATG GTG GTC GTC  (0.004) GTT GTG GTG GTG GTC ATG ATG ATG GTG GTC GTC  (0.004) GTT GTC GTC GTG GTC ATG ATG ATG GTG GTC GTC  (0.004) GTG GTT GTT GTG GTG ATG ATG ATG GTG GTC GTC  (0.004) GTG GTT GTT GTG GTC ATG ATG ATG GTG GTC GTC  (0.004) GTC GTG GTG GTC GTC ATG ATG ATG GTG GTC GTC  (0.004) GTC GTC GTC GTG GTG GTG ATG GTG GTG GTC GTC  (0.004) GTA GTC GTC GTG GTG ATG ATG ATG GTG GTC GTC  (0.004) GTA GTA GTA GTG GTG ATG ATG ATG GTG GTC GTC  (0.004) GTA GTC GTC GTG GTC ATG ATG ATG GTG GTC GTC  (0.003) GTA GTA GTA GTG GTC ATG ATG ATG GTG GTC GTC  (0.003) GTG GTC GTC GTG GTG GTG ATG GTG GTG GTC GTC  (0.003) GTG GTC GTC GTG GTC GTG ATG GTG GTG GTC GTC  (0.003) GTC GTT GTT GTG GTG ATG ATG ATG GTG GTC GTC  (0.003) GTC GTT GTT GTG GTC ATG ATG ATG GTG GTC GTC  (0.003) GTT GTT GTT GTG GTG ATG ATG ATG GTG GTC GTC  (0.003) GTT GTT GTT GTG GTC ATG ATG ATG GTG GTC GTC  (0.003) GTC GTA GTA GTG GTG ATG ATG ATG GTG GTC GTC  (0.003) ATG GTC GTC ATG GTG ATG ATG ATG GTG GTC GTC  (0.003) GTC GTG GTG GTG GTG GTG ATG GTG GTG GTC GTC  (0.003) GTC GTA GTA GTG GTC ATG ATG ATG GTG GTC GTC  (0.003) ATG GTG GTC ATG GTG ATG ATG ATG GTG GTC GTC  (0.002) GTA GTG GTG GTG GTG GTG ATG GTG GTG GTC GTC  (0.002) GTA GTG GTG GTG GTC GTG ATG GTG GTG GTC GTC  (0.002) GTG GTA GTA GTG GTG GTG ATG GTG GTG GTC GTC  (0.002) GTG GTA GTA GTG GTC GTG ATG GTG GTG GTC GTC  (0.002) GTA GTA GTG GTG GTG ATG ATG ATG GTG GTC GTC  (0.002) ATG GTG GTG ATG GTA ATG ATG ATG GTG GTC GTC  (0.001) GTA GTA GTG GTG GTC ATG ATG ATG GTG GTC GTC  (0.001) GTT GTG GTG GTC GTC ATG ATG ATG GTG GTC GTC  (0.001) GTT GTC GTC GTC GTC ATG ATG ATG GTG GTC GTC  (0.001) GTC GTT GTT GTC GTC ATG ATG ATG GTG GTC GTC  (0.001) ATG GTG GTG ATG GTT ATG ATG ATG GTG GTC GTC  (0.001) ATG GTA GTA ATG GTG ATG ATG ATG GTG GTC GTC  (0.001) GTT GTA GTA GTG GTG ATG ATG ATG GTG GTC GTC  (0.001) GTT GTG GTG GTG GTG GTG ATG GTG GTG GTC GTC  (0.001) GTT GTC GTC GTG GTG GTG ATG GTG GTG GTC GTC  (0.001) GTT GTA GTA GTG GTC ATG ATG ATG GTG GTC GTC  (0.001) ATG GTC GTC ATG GTC ATG ATG ATG GTG GTC GTC  (0.001) GTG GTT GTT GTG GTG GTG ATG GTG GTG GTC GTC  (0.001) GTC GTA GTA GTC GTC ATG ATG ATG GTG GTC GTC  (0.001) GTG GTT GTT GTG GTC GTG ATG GTG GTG GTC GTC  (0.001) GTA GTC GTC GTG GTG GTG ATG GTG GTG GTC GTC  (0.001) GTA GTA GTA GTG GTG GTG ATG GTG GTG GTC GTC  (0.001) GTA GTC GTC GTG GTC GTG ATG GTG GTG GTC GTC  (0.001) GTA GTA GTA GTG GTC GTG ATG GTG GTG GTC GTC  (0.001) GTC GTT GTT GTG GTG GTG ATG GTG GTG GTC GTC  (0.001)  (total  0.277)
  60       1  ATG (M) CTC (L) ATG (M) ATG (M) CTG (L) CGC (R) AAA (K) ATG (M) CGC (R) CTG (L) ACC (T) ATG (M) : ATG AGG CGG ATG CTG ATG ATG ATG ATG ATG ATG  (0.030) AGG AGG CGG ATG CTG ATG ATG ATG ATG ATG ATG  (0.027) AGG CGG CGC ATG CTG ATG ATG ATG ATG ATG ATG  (0.025) ATG AGG CGC ATG CTG ATG ATG ATG ATG ATG ATG  (0.025) CGC CGC CGC CTG CTG ATG ATG ATG ATG ATG ATG  (0.022) AGG AGG CGC ATG CTG ATG ATG ATG ATG ATG ATG  (0.022) CTC CGC CGC CTG CTG ATG ATG ATG ATG ATG ATG  (0.021) CGG CGG CGC CTG CTG ATG ATG ATG ATG ATG ATG  (0.016) ATG CGG CGC ATG CTG ATG ATG ATG ATG ATG ATG  (0.015) AGG CGG CGG ATG CTG ATG ATG ATG ATG ATG ATG  (0.015) CGG CGG CGC ATG CTG ATG ATG ATG ATG ATG ATG  (0.012) CGC CGC CGC CTG CTG CTG ATG CTG ATG ATG ATG  (0.012) CTC CGC CGC CTG CTG CTG ATG CTG ATG ATG ATG  (0.011) CTG CGG CGC CTG CTG ATG ATG ATG ATG ATG ATG  (0.011) CTG CGC CGC CTG CTG ATG ATG ATG ATG ATG ATG  (0.011) CGG CGC CGC CTG CTG ATG ATG ATG ATG ATG ATG  (0.011) CGG CGG CGG CTG CTG ATG ATG ATG ATG ATG ATG  (0.010) ATG CGG CGG ATG CTG ATG ATG ATG ATG ATG ATG  (0.009) CGG CGG CGC CTG CTG CTG ATG CTG ATG ATG ATG  (0.009) CGG CGC CGC ATG CTG ATG ATG ATG ATG ATG ATG  (0.008) CGG CGG CGG ATG CTG ATG ATG ATG ATG ATG ATG  (0.007) CTG CGG CGG CTG CTG ATG ATG ATG ATG ATG ATG  (0.007) CTG CGG CGC CTG CTG CTG ATG CTG ATG ATG ATG  (0.006) CTG CGC CGC CTG CTG CTG ATG CTG ATG ATG ATG  (0.006) CGG CGC CGC CTG CTG CTG ATG CTG ATG ATG ATG  (0.006) ATG AGG CGG ATG TTG ATG ATG ATG ATG ATG ATG  (0.005) CGG CGG CGG CTG CTG CTG ATG CTG ATG ATG ATG  (0.005) AGG AGG CGG ATG TTG ATG ATG ATG ATG ATG ATG  (0.005) AGG CGG CGC ATG TTG ATG ATG ATG ATG ATG ATG  (0.004) ATG AGG CGC ATG TTG ATG ATG ATG ATG ATG ATG  (0.004) CGC CGC CGC CTC CTG CTG ATG CTG ATG ATG ATG  (0.004) AGG AGG CGC ATG TTG ATG ATG ATG ATG ATG ATG  (0.004) CGC CGC CGC ATG CTG ATG ATG ATG ATG ATG ATG  (0.004) CTG CGG CGG CTG CTG CTG ATG CTG ATG ATG ATG  (0.004) CTT CGC CGC CTG CTG ATG ATG ATG ATG ATG ATG  (0.003) CTG CGG CGC TTG CTG ATG ATG ATG ATG ATG ATG  (0.003) AAG AAG CGG ATG CTG ATG ATG ATG ATG ATG ATG  (0.003) CTG CGC CGC TTG CTG ATG ATG ATG ATG ATG ATG  (0.003) CTC CGC CGC CTC CTG CTG ATG CTG ATG ATG ATG  (0.003) CTC CGC CGC TTG CTG ATG ATG ATG ATG ATG ATG  (0.003) ATG CGG CGC ATG TTG ATG ATG ATG ATG ATG ATG  (0.003) AGG CGG CGG ATG TTG ATG ATG ATG ATG ATG ATG  (0.003) CTA CGC CGC CTG CTG ATG ATG ATG ATG ATG ATG  (0.002) CGG CGG CGC TTG CTG ATG ATG ATG ATG ATG ATG  (0.002) CGT CGC CGC CTG CTG ATG ATG ATG ATG ATG ATG  (0.002) CTC CTC CGC CTG CTG ATG ATG ATG ATG ATG ATG  (0.002) CTG CGG CGG TTG CTG ATG ATG ATG ATG ATG ATG  (0.002) TTG CGG CGC TTG CTG ATG ATG ATG ATG ATG ATG  (0.002) CTT CGC CGC CTG CTG CTG ATG CTG ATG ATG ATG  (0.002) AAG AGG CGG ATG CTG ATG ATG ATG ATG ATG ATG  (0.002) AAG AAG CGC ATG CTG ATG ATG ATG ATG ATG ATG  (0.002) CTC CGG CGC CTG CTG ATG ATG ATG ATG ATG ATG  (0.002) CTG CGG CGC ATG CTG ATG ATG ATG ATG ATG ATG  (0.002) ATG CGG CGG ATG TTG ATG ATG ATG ATG ATG ATG  (0.002) CTG CGC CGC ATG CTG ATG ATG ATG ATG ATG ATG  (0.002) CGA CGA CGC CTG CTG ATG ATG ATG ATG ATG ATG  (0.002) CGG CGA CGC CTG CTG ATG ATG ATG ATG ATG ATG  (0.002) CGA CGC CGC CTG CTG ATG ATG ATG ATG ATG ATG  (0.002) CTG CTC CGC CTG CTG ATG ATG ATG ATG ATG ATG  (0.002) CGG CGC CGC TTG CTG ATG ATG ATG ATG ATG ATG  (0.001) AAG AGG CGC ATG CTG ATG ATG ATG ATG ATG ATG  (0.001) ATG AGG CGG ATG ATG ATG ATG ATG ATG ATG ATG  (0.001) CGC CGG CGC CTG CTG ATG ATG ATG ATG ATG ATG  (0.001) CGG CGG CGG TTG CTG ATG ATG ATG ATG ATG ATG  (0.001) TTG CGG CGC CTG CTG ATG ATG ATG ATG ATG ATG  (0.001) CTA CGC CGC CTG CTG CTG ATG CTG ATG ATG ATG  (0.001) AGA AGA CGA ATG CTG ATG ATG ATG ATG ATG ATG  (0.001) AGG AGG CGG ATG ATG ATG ATG ATG ATG ATG ATG  (0.001) CGT CGC CGC CTG CTG CTG ATG CTG ATG ATG ATG  (0.001) CTC CTC CGC CTG CTG CTG ATG CTG ATG ATG ATG  (0.001) TTG CGC CGC TTG CTG ATG ATG ATG ATG ATG ATG  (0.001) AGG CGG CGC ATG ATG ATG ATG ATG ATG ATG ATG  (0.001) CGG CGA CGC ATG CTG ATG ATG ATG ATG ATG ATG  (0.001) ATG AGG CGC ATG ATG ATG ATG ATG ATG ATG ATG  (0.001) TTG CGG CGG TTG CTG ATG ATG ATG ATG ATG ATG  (0.001) CGA CGA CGA CTG CTG ATG ATG ATG ATG ATG ATG  (0.001) CAG CGG CGC CTG CTG ATG ATG ATG ATG ATG ATG  (0.001) CTC CGG CGG CTG CTG ATG ATG ATG ATG ATG ATG  (0.001) AGA AGG CGG ATG CTG ATG ATG ATG ATG ATG ATG  (0.001) AGG AGG CGC ATG ATG ATG ATG ATG ATG ATG ATG  (0.001)  (total  0.474)
  61       1  ATG (M) CTG (L) ATG (M) ATG (M) ATG (M) ATG (M) AAG (K) ATG (M) ATG (M) ACG (T) ATG (M) CTG (L) : ATG ATG ATG ATG ATG ATG ATG ATG ATG ATG ATG  (0.647) ATG ATG ATG ATG ATG ATG ATG CTG CTG ATG ATG  (0.215) ATG ATG ATG ATG ACG ATG ATG ATG ATG ATG ATG  (0.033) ATG ATG ATG ATG ATG ATG ATG TTG TTG ATG ATG  (0.018) ATG AAG ATG ATG ATG ATG ATG ATG ATG ATG ATG  (0.002) AAG AAG ATG ATG ATG ATG ATG ATG ATG ATG ATG  (0.002) GTG ATG ATG ATG ATG ATG ATG ATG ATG ATG ATG  (0.001) ATC ATG ATG ATG ATG ATG ATG ATG ATG ATG ATG  (0.001) ACG ATG ATG ATG ATG ATG ATG ATG ATG ATG ATG  (0.001)  (total  0.920)
  62       1  ATT (I) ACC (T) CTG (L) CTG (L) GAT (D) ATC (I) ATT (I) CTG (L) ATC (I) GAG (E) ATT (I) ACC (T) : ATC ATC ATC ATC GAC ATC ATT ATC ATC CTG CTG  (0.041) ATC ATC ATC ATC GAC ATC ATT ACC ACC CTG CTG  (0.040) ATC ATC ATC ATC GAT ATC ATT ATC ATC CTG CTG  (0.016) ATC ATC ATC ATC GAT ATC ATT ACC ACC CTG CTG  (0.015) ATT ATC ATC ATC GAC ATC ATT ATC ATC CTG CTG  (0.009) ATT ATC ATC ATC GAC ATC ATT ACC ACC CTG CTG  (0.008) ATC ATT ATT ATC GAC ATC ATT ATC ATC CTG CTG  (0.006) ATC ATT ATT ATC GAC ATC ATT ACC ACC CTG CTG  (0.006) ATT ATT ATT ATC GAC ATC ATT ATC ATC CTG CTG  (0.005) ATT ATT ATT ATC GAC ATC ATT ACC ACC CTG CTG  (0.005) ATA ATC ATC ATC GAC ATC ATT ATC ATC CTG CTG  (0.004) ATA ATC ATC ATC GAC ATC ATT ACC ACC CTG CTG  (0.004) ATT ATC ATC ATT GAC ATT ATT ATC ATC CTG CTG  (0.004) ATC ATT ATC ATC GAC ATC ATT ATC ATC CTG CTG  (0.004) ATC ATT ATC ATC GAC ATC ATT ACC ACC CTG CTG  (0.004) ATT ATC ATC ATC GAT ATC ATT ATC ATC CTG CTG  (0.003) ATT ATT ATC ATC GAC ATC ATT ATC ATC CTG CTG  (0.003) ATT ATT ATC ATC GAC ATC ATT ACC ACC CTG CTG  (0.003) ATC ATT ATT ATC GAT ATC ATT ATC ATC CTG CTG  (0.002) ATC ATT ATT ATC GAT ATC ATT ACC ACC CTG CTG  (0.002) ATT ATT ATT ATT GAC ATT ATT ATC ATC CTG CTG  (0.002) ATC ATC ATT ATC GAC ATC ATT ATC ATC CTG CTG  (0.002) ATC ATC ATT ATC GAC ATC ATT ACC ACC CTG CTG  (0.002) ATT ATT ATT ATC GAT ATC ATT ATC ATC CTG CTG  (0.002) ATA ATA ATA ATC GAC ATC ATT ATC ATC CTG CTG  (0.002) ATA ATA ATA ATC GAC ATC ATT ACC ACC CTG CTG  (0.002) ATA ATC ATC ATC GAT ATC ATT ATC ATC CTG CTG  (0.002) ATA ATC ATC ATC GAT ATC ATT ACC ACC CTG CTG  (0.002) ATC ATT ATC ATC GAT ATC ATT ATC ATC CTG CTG  (0.001) ACC ATC ATC ACC GAC ACC ATT ACC ACC CTG CTG  (0.001) ATC ATT ATC ATC GAT ATC ATT ACC ACC CTG CTG  (0.001) ATT ATT ATC ATT GAC ATT ATT ATC ATC CTG CTG  (0.001) ATA ATA ATC ATC GAC ATC ATT ATC ATC CTG CTG  (0.001) AAC ATC ATC AAC GAC ATC ATT ATC ATC CTG CTG  (0.001) ATT ATT ATC ATC GAT ATC ATT ATC ATC CTG CTG  (0.001) ATA ATA ATC ATC GAC ATC ATT ACC ACC CTG CTG  (0.001) AAC ATC ATC AAC GAC ATC ATT ACC ACC CTG CTG  (0.001) ATA ATT ATT ATC GAC ATC ATT ATC ATC CTG CTG  (0.001) ATA ATT ATT ATC GAC ATC ATT ACC ACC CTG CTG  (0.001) AAC ATC ATC AAC GAC ACC ATT ACC ACC CTG CTG  (0.001) ATC ATC ATT ATC GAT ATC ATT ATC ATC CTG CTG  (0.001)  (total  0.217)
  63       1  ATT (I) ATC (I) ATT (I) ATT (I) TTA (L) GCC (A) GCA (A) ATT (I) GCG (A) TTG (L) ATC (I) ATT (I) : GCC GCC GCC GTC TTG ATC ATC ATC ATT ATT ATT  (0.003) ATG GCG GCG ATG TTG ATT ATT ATT ATT ATT ATT  (0.003) GCC GCC GCC GTC TTG ATT ATT ATT ATT ATT ATT  (0.003) GCG GCG GCG GTG TTG ATT ATT ATT ATT ATT ATT  (0.003) ATC GCC GCC ATT TTA ATT ATT ATT ATT ATT ATT  (0.003) ATC GCC GCC ATA TTA ATT ATT ATT ATT ATT ATT  (0.003) GTC GCC GCC GTC TTG ATC ATC ATC ATT ATT ATT  (0.002) GTC GCC GCC GTC TTG ATT ATT ATT ATT ATT ATT  (0.002) GTG GCG GCG ATG TTG ATT ATT ATT ATT ATT ATT  (0.002) GCC GCC GCC ATC TTA ATT ATT ATT ATT ATT ATT  (0.002) GTC GCC GCC ATT TTA ATT ATT ATT ATT ATT ATT  (0.002) GCG GCG GCG ATG TTG ATT ATT ATT ATT ATT ATT  (0.002) GTC GCC GCC ATC TTA ATT ATT ATT ATT ATT ATT  (0.002) GTG GCG GCG GTG TTG ATT ATT ATT ATT ATT ATT  (0.002) ATC GCC GCC ATC TTA ATT ATT ATT ATT ATT ATT  (0.002) ATC GCC GCC ATT TTG ATT ATT ATT ATT ATT ATT  (0.002) GCC GCC GCC ATC TTG ATT ATT ATT ATT ATT ATT  (0.002) ACG GCG GCG ATG TTG ATT ATT ATT ATT ATT ATT  (0.002) ACC GCC GCC ATC TTA ATT ATT ATT ATT ATT ATT  (0.002) GCG GCG GCG GTG TTG ATC ATC ATC ATT ATT ATT  (0.002) ACC GCC GCC ATT TTA ATT ATT ATT ATT ATT ATT  (0.002) ACC GCC GCC ATC TTG ATT ATT ATT ATT ATT ATT  (0.002) GCG GCG GCG GTC TTG ATC ATC ATC ATT ATT ATT  (0.002) GTG GCG GCG GTT TTG ATT ATT ATT ATT ATT ATT  (0.001) ACC GCC GCC ATC TTA ATC ATC ATC ATT ATT ATT  (0.001) GTG GCG GCG GTC TTG ATC ATC ATC ATT ATT ATT  (0.001) GCG GCC GCC GTG TTG ATT ATT ATT ATT ATT ATT  (0.001) GTG GCC GCC ATG TTG ATT ATT ATT ATT ATT ATT  (0.001) GCC GCG GCG GTC TTG ATC ATC ATC ATT ATT ATT  (0.001) GTG GCC GCC GTG TTG ATT ATT ATT ATT ATT ATT  (0.001) GCC GCG GCG GTC TTG ATT ATT ATT ATT ATT ATT  (0.001) ATG GCG GCG ATG TTG ATC ATC ATC ATT ATT ATT  (0.001) ATT GCC GCC ATT TTA ATT ATT ATT ATT ATT ATT  (0.001) GTC GCG GCG GTC TTG ATC ATC ATC ATT ATT ATT  (0.001) ATA GCC GCC ATA TTA ATT ATT ATT ATT ATT ATT  (0.001) GTC GCG GCG GTC TTG ATT ATT ATT ATT ATT ATT  (0.001) ATG GCC GCC ATG TTG ATT ATT ATT ATT ATT ATT  (0.001)  (total  0.069)
  64       1  ATT (I) ATG (M) GTT (V) GTT (V) TCT (S) ATA (I) GTG (V) GTT (V) ACA (T) ATC (I) ATT (I) ATG (M) : ATA ATA ATA ATT ATC ATT ATT ATG ATG GTT GTT  (0.031) ATA ATA ATA ATT ATT ATT ATT ATG ATG GTT GTT  (0.027) ATC ATA ATA ATC ATC ATC ATT ATG ATG GTT GTT  (0.025) ATC ATA ATA ATC ATC ATT ATT ATG ATG GTT GTT  (0.025) ATA ATA ATA ATC ATC ATC ATT ATG ATG GTT GTT  (0.023) ATA ATA ATA ATC ATC ATT ATT ATG ATG GTT GTT  (0.023) ATT ATA ATA ATT ATC ATT ATT ATG ATG GTT GTT  (0.023) ATC ATA ATA ATT ATC ATT ATT ATG ATG GTT GTT  (0.022) ATT ATA ATA ATT ATT ATT ATT ATG ATG GTT GTT  (0.020) ATC ATA ATA ATT ATT ATT ATT ATG ATG GTT GTT  (0.019) ATC ATC ATC ATC ATC ATC ATT ATG ATG GTT GTT  (0.014) ATC ATC ATC ATC ATC ATT ATT ATG ATG GTT GTT  (0.014) ATC ATC ATC ATT ATC ATT ATT ATG ATG GTT GTT  (0.012) ATC ATC ATC ATT ATT ATT ATT ATG ATG GTT GTT  (0.011) ATC ATC ATA ATC ATC ATC ATT ATG ATG GTT GTT  (0.011) ATC ATC ATA ATC ATC ATT ATT ATG ATG GTT GTT  (0.010) ATC ATC ATA ATT ATC ATT ATT ATG ATG GTT GTT  (0.009) ATT ATA ATA ATC ATC ATC ATT ATG ATG GTT GTT  (0.008) ATT ATA ATA ATC ATC ATT ATT ATG ATG GTT GTT  (0.008) ATC ATC ATA ATT ATT ATT ATT ATG ATG GTT GTT  (0.008) ATT ATC ATC ATT ATC ATT ATT ATG ATG GTT GTT  (0.008) ATT ATC ATC ATT ATT ATT ATT ATG ATG GTT GTT  (0.007) ATT ATC ATA ATT ATC ATT ATT ATG ATG GTT GTT  (0.006) ATT ATT ATA ATT ATC ATT ATT ATG ATG GTT GTT  (0.006) ATT ATC ATA ATT ATT ATT ATT ATG ATG GTT GTT  (0.005) ATT ATT ATA ATT ATT ATT ATT ATG ATG GTT GTT  (0.005) ATG ATG ATG ATG ATC ATG ATT ATG ATG GTT GTT  (0.004) ATT ATC ATC ATC ATC ATC ATT ATG ATG GTT GTT  (0.003) ATT ATC ATC ATC ATC ATT ATT ATG ATG GTT GTT  (0.003) ATC ATT ATA ATC ATC ATC ATT ATG ATG GTT GTT  (0.003) ATC ATT ATA ATC ATC ATT ATT ATG ATG GTT GTT  (0.003) ATC ATT ATA ATT ATC ATT ATT ATG ATG GTT GTT  (0.002) ATT ATC ATA ATC ATC ATC ATT ATG ATG GTT GTT  (0.002) ATT ATC ATA ATC ATC ATT ATT ATG ATG GTT GTT  (0.002) ATC ATT ATA ATT ATT ATT ATT ATG ATG GTT GTT  (0.002) ATT ATT ATA ATC ATC ATC ATT ATG ATG GTT GTT  (0.002) ATT ATT ATA ATC ATC ATT ATT ATG ATG GTT GTT  (0.002) ATG ATA ATA ATG ATC ATG ATT ATG ATG GTT GTT  (0.002) ATG ATG ATA ATG ATC ATG ATT ATG ATG GTT GTT  (0.002) ATA ATC ATC ATT ATC ATT ATT ATG ATG GTT GTT  (0.002) ATA ATC ATC ATT ATT ATT ATT ATG ATG GTT GTT  (0.002) ATA ATC ATC ATC ATC ATC ATT ATG ATG GTT GTT  (0.001) ATA ATC ATC ATC ATC ATT ATT ATG ATG GTT GTT  (0.001) ATA ATC ATA ATT ATC ATT ATT ATG ATG GTT GTT  (0.001) ATG ATG ATG ATG ATT ATG ATT ATG ATG GTT GTT  (0.001) ATG ATG ATG ATG ATG ATG ATT ATG ATG GTT GTT  (0.001) ATA ATC ATA ATT ATT ATT ATT ATG ATG GTT GTT  (0.001) ATA ATC ATA ATC ATC ATC ATT ATG ATG GTT GTT  (0.001) ATA ATC ATA ATC ATC ATT ATT ATG ATG GTT GTT  (0.001) ATG ATA ATA ATG ATT ATG ATT ATG ATG GTT GTT  (0.001)  (total  0.428)
  65       1  CAA (Q) GGG (G) GAG (E) GAG (E) CAA (Q) GGA (G) AGA (R) GAG (E) GGG (G) CAA (Q) GGA (G) GGG (G) : GGA GGA GGA GGA CAA GGA GGA GGG GGG GAG GAG  (0.068) GGG GGG GGG GGG CAA GGG GGA GGG GGG GAG GAG  (0.049) GGG GGA GGA GGG CAA GGG GGA GGG GGG GAG GAG  (0.030) GGA GGA GGA GGG CAA GGG GGA GGG GGG GAG GAG  (0.027) GGA GGA GGA GGA CAA GGA GGA GGA GGG GAG GAG  (0.022) GGG GGG GGG GGG CAG GGG GGA GGG GGG GAG GAG  (0.021) GGG GGG GGG GGA CAA GGA GGA GGG GGG GAG GAG  (0.016) GGA GGA GGA GGA CAA GGG GGA GGG GGG GAG GAG  (0.013) GGG GGA GGA GGG CAG GGG GGA GGG GGG GAG GAG  (0.013) GGA GGG GGG GGA CAA GGA GGA GGG GGG GAG GAG  (0.012) GGG GGG GGG GGG CAA GGG GGG GGG GGG GAG GAG  (0.010) GGG GGA GGA GGA CAA GGA GGA GGG GGG GAG GAG  (0.010) GGC GGA GGA GGG CAA GGG GGA GGG GGG GAG GAG  (0.008) GGG GGG GGA GGG CAA GGG GGA GGG GGG GAG GAG  (0.007) GGC GGG GGG GGG CAA GGG GGA GGG GGG GAG GAG  (0.006) GGG GGA GGA GGG CAA GGG GGG GGG GGG GAG GAG  (0.006) GGC GGA GGA GGA CAA GGA GGA GGG GGG GAG GAG  (0.006) GAG GGG GGG GAG CAA GAG GAA GGG GGG GAG GAG  (0.005) GGA GGG GGG GGG CAA GGG GGA GGG GGG GAG GAG  (0.005) GGA GGA GGG GGA CAA GGA GGA GGG GGG GAG GAG  (0.004) GGT GGA GGA GGG CAA GGG GGA GGG GGG GAG GAG  (0.004) GGC GGG GGG GGA CAA GGA GGA GGG GGG GAG GAG  (0.004) GGA GGG GGG GGA CAA GGA GGA GGA GGG GAG GAG  (0.004) GAG GGG GGG GAG CAA GAG GAA GAG GAG GAG GAG  (0.003) GGC GGA GGA GGG CAG GGG GGA GGG GGG GAG GAG  (0.003) GGG GGG GGA GGG CAG GGG GGA GGG GGG GAG GAG  (0.003) GAG GGG GGG GAG CAA GGG GGA GGG GGG GAG GAG  (0.003) GGT GGG GGG GGG CAA GGG GGA GGG GGG GAG GAG  (0.003) GGT GGA GGA GGA CAA GGA GGA GGG GGG GAG GAG  (0.003) GGC GGG GGG GGG CAG GGG GGA GGG GGG GAG GAG  (0.003) GGG GGG GGA GGA CAA GGA GGA GGG GGG GAG GAG  (0.002) GAG GGA GGA GAG CAA GAG GAA GGG GGG GAG GAG  (0.002) GGA GGG GGG GGA CAA GGG GGA GGG GGG GAG GAG  (0.002) GGC GGC GGC GGG CAA GGG GGA GGG GGG GAG GAG  (0.002) GAG GGG GGG GAA CAA GAA GAA GAG GAG GAG GAG  (0.002) GGG GGC GGC GGG CAA GGG GGA GGG GGG GAG GAG  (0.002) GGT GGG GGG GGA CAA GGA GGA GGG GGG GAG GAG  (0.002) GGC GGA GGA GGA CAA GGA GGA GGA GGG GAG GAG  (0.002) GAG GGA GGA GAG CAA GAG GAA GAG GAG GAG GAG  (0.002) GGA GGG GGA GGA CAA GGA GGA GGG GGG GAG GAG  (0.002) GAA GGA GGA GAA CAA GAA GAA GAG GAG GAG GAG  (0.002) GGA GGA GGG GGG CAA GGG GGA GGG GGG GAG GAG  (0.002) GGT GGA GGA GGG CAG GGG GGA GGG GGG GAG GAG  (0.002) GAG GGA GGA GAG CAA GGG GGA GGG GGG GAG GAG  (0.002) GAA GGA GGA GAG CAA GAG GAA GGG GGG GAG GAG  (0.002) GGC GGC GGC GGA CAA GGA GGA GGG GGG GAG GAG  (0.002) GAA GGA GGA GAA CAA GAA GAA GGG GGG GAG GAG  (0.001) AGG AGG GGG CGG CAA GGG GGA GGG GGG GAG GAG  (0.001) GGA GGA GGG GGA CAA GGA GGA GGA GGG GAG GAG  (0.001) GGG GGG GGA GGG CAA GGG GGG GGG GGG GAG GAG  (0.001) GGC GGG GGG GGA CAA GGA GGA GGA GGG GAG GAG  (0.001) GGT GGG GGG GGG CAG GGG GGA GGG GGG GAG GAG  (0.001) AGG AGG GGG AGG CAA GGG GGA GGG GGG GAG GAG  (0.001) GAA GGA GGA GAG CAA GAG GAA GAG GAG GAG GAG  (0.001) AGA AGA GGA CGA CAA CGA CGA GGG GGG GAG GAG  (0.001) GAG GGA GGA GAA CAA GAA GAA GAG GAG GAG GAG  (0.001) CGG AGG GGG CGG CAA GGG GGA GGG GGG GAG GAG  (0.001) AGA AGA GGA AGA CAA GGA GGA GGG GGG GAG GAG  (0.001)  (total  0.415)
  66       1  CAC (H) AAC (N) AAA (K) AAA (K) AAC (N) CCC (P) GTA (V) AAA (K) ACC (T) ATC (I) CAC (H) AAG (K) : AAC ACC ACC AAC AAC AAC CAC AAC AAG AAA AAA  (0.060) ACC ACC ACC AAC AAC AAC CAC AAC AAG AAA AAA  (0.054) AAC ACC ACC AAC AAC AAC CAC AAC AAA AAA AAA  (0.038) ACC ACC ACC AAC AAC AAC CAC AAC AAA AAA AAA  (0.035) AAC AAC ACC AAC AAC AAC CAC AAC AAG AAA AAA  (0.016) ATC ATC ACC AAC AAC AAC CAC AAC AAG AAA AAA  (0.013) AAC ATC ACC AAC AAC AAC CAC AAC AAG AAA AAA  (0.013) ATC ATC ACC ATC ATC AAC CAC AAC AAG AAA AAA  (0.012) AAT ACC ACC AAC AAC AAC CAC AAC AAG AAA AAA  (0.011) AAC AAC ACC AAC AAC AAC CAC AAC AAA AAA AAA  (0.010) ATC ATC ACC AAC AAC AAC CAC AAC AAA AAA AAA  (0.008) AAC ATC ACC AAC AAC AAC CAC AAC AAA AAA AAA  (0.008) ATC ATC ACC ATC ATC AAC CAC AAC AAA AAA AAA  (0.008) AAC ACC ACC AAT AAC AAC CAC AAC AAG AAA AAA  (0.008) AAT ACC ACC AAC AAC AAC CAC AAC AAA AAA AAA  (0.007) ACT ACC ACC AAC AAC AAC CAC AAC AAG AAA AAA  (0.006) AAC ACC ACC AAC AAT AAC CAC AAC AAG AAA AAA  (0.006) ACC ACC ACC AAC AAT AAC CAC AAC AAG AAA AAA  (0.005) ACC ACC ACC AAT AAC AAC CAC AAC AAG AAA AAA  (0.005) ACG ACC ACC AAC AAC AAC CAC AAC AAG AAA AAA  (0.004) AAT AAC ACC AAC AAC AAC CAC AAC AAG AAA AAA  (0.004) ACT ACC ACC AAC AAC AAC CAC AAC AAA AAA AAA  (0.004) ATC ACC ACC AAC AAC AAC CAC AAC AAG AAA AAA  (0.003) AAT ACC ACC AAT AAC AAC CAC AAC AAG AAA AAA  (0.003) ATC ACC ACC ATC ATC AAC CAC AAC AAG AAA AAA  (0.003) ACG ACC ACC AAC AAC AAC CAC AAC AAA AAA AAA  (0.003) AGC ACC ACC AAC AAC AAC CAC AAC AAG AAA AAA  (0.003) AAT AAC ACC AAC AAC AAC CAC AAC AAA AAA AAA  (0.003) GAC GCC GCC AAC AAC AAC CAC AAC AAG AAA AAA  (0.002) ATT ATC ACC ATC ATC AAC CAC AAC AAG AAA AAA  (0.002) CAC CCC CCC CAC AAC CAC CAC AAC AAG AAA AAA  (0.002) CCC CCC CCC CAC AAC CAC CAC AAC AAG AAA AAA  (0.002) AAT ATC ACC AAC AAC AAC CAC AAC AAG AAA AAA  (0.002) ACC ACG ACG AAC AAC AAC CAC AAC AAG AAA AAA  (0.002) ATC ACC ACC AAC AAC AAC CAC AAC AAA AAA AAA  (0.002) ACC ACG ACC AAC AAC AAC CAC AAC AAG AAA AAA  (0.002) CAC CCC CCC AAC AAC AAC CAC AAC AAG AAA AAA  (0.002) AAT ACC ACC AAT AAC AAC CAC AAC AAA AAA AAA  (0.002) ATT ATC ACC AAC AAC AAC CAC AAC AAG AAA AAA  (0.002) ATC ACC ACC ATC ATC AAC CAC AAC AAA AAA AAA  (0.002) AAC AAC ACC AAT AAC AAC CAC AAC AAG AAA AAA  (0.002) AAC AAC AAC AAC AAC AAC CAC AAC AAG AAA AAA  (0.002) ATC ATC ATC AAC AAC AAC CAC AAC AAG AAA AAA  (0.002) CCC CCC CCC AAC AAC AAC CAC AAC AAG AAA AAA  (0.002) ACA ACC ACC AAC AAC AAC CAC AAC AAG AAA AAA  (0.002) ATC ATC ATC ATC ATC AAC CAC AAC AAG AAA AAA  (0.002) GCC GCC GCC AAC AAC AAC CAC AAC AAG AAA AAA  (0.002) AGC ACC ACC AAC AAC AAC CAC AAC AAA AAA AAA  (0.002) AAC ATC ACC AAT AAC AAC CAC AAC AAG AAA AAA  (0.002) ACT ACC ACC AAT AAC AAC CAC AAC AAG AAA AAA  (0.002) GAC GCC GCC AAC AAC AAC CAC AAC AAA AAA AAA  (0.002) ATT ATC ACC ATC ATC AAC CAC AAC AAA AAA AAA  (0.002) CAC CCC CCC CAC AAC CAC CAC AAC AAA AAA AAA  (0.002) CCC CCC CCC CAC AAC CAC CAC AAC AAA AAA AAA  (0.002) ACC ACT ACT AAC AAC AAC CAC AAC AAG AAA AAA  (0.002) AAT ATC ACC AAC AAC AAC CAC AAC AAA AAA AAA  (0.002) ACC ACG ACG AAC AAC AAC CAC AAC AAA AAA AAA  (0.001) AAC AAC ACC AAC AAT AAC CAC AAC AAG AAA AAA  (0.001) ACG ACG ACG AAC AAC AAC CAC AAC AAG AAA AAA  (0.001) ACC ACG ACC AAC AAC AAC CAC AAC AAA AAA AAA  (0.001) CAC CCC CCC AAC AAC AAC CAC AAC AAA AAA AAA  (0.001) ATT ATC ACC AAC AAC AAC CAC AAC AAA AAA AAA  (0.001) ACG ACG ACC AAC AAC AAC CAC AAC AAG AAA AAA  (0.001) AAT AAC ACC AAT AAC AAC CAC AAC AAG AAA AAA  (0.001) ATA ATC ACC ATC ATC AAC CAC AAC AAG AAA AAA  (0.001) AAC AAC AAC AAC AAC AAC CAC AAC AAA AAA AAA  (0.001) ATC ATC ATC AAC AAC AAC CAC AAC AAA AAA AAA  (0.001) CCC CCC CCC AAC AAC AAC CAC AAC AAA AAA AAA  (0.001) AAC ATC ACC AAC AAT AAC CAC AAC AAG AAA AAA  (0.001) ACA ACC ACC AAC AAC AAC CAC AAC AAA AAA AAA  (0.001) ATC ATC ATC ATC ATC AAC CAC AAC AAA AAA AAA  (0.001) ACT ACT ACT AAC AAC AAC CAC AAC AAG AAA AAA  (0.001) GCC GCC GCC AAC AAC AAC CAC AAC AAA AAA AAA  (0.001) ACT ACT ACC AAC AAC AAC CAC AAC AAG AAA AAA  (0.001) ACT ACC ACC AAT AAC AAC CAC AAC AAA AAA AAA  (0.001) ACC ACT ACT AAC AAC AAC CAC AAC AAA AAA AAA  (0.001)  (total  0.430)
  67       1  CAC (H) CAG (Q) CAC (H) CAC (H) GAT (D) ATT (I) ATC (I) CAA (Q) ATT (I) CAC (H) CAC (H) CAC (H) : ATC ATT ATT CAC CAC CAC CAC CAC CAC CAC CAC  (0.054) AAC ATT ATT CAC CAC CAC CAC CAC CAC CAC CAC  (0.054) AAC ATC ATC CAC CAC CAC CAC CAC CAC CAC CAC  (0.049) ATC ATC ATC CAC CAC CAC CAC CAC CAC CAC CAC  (0.038) CAC ATC ATC CAC CAC CAC CAC CAC CAC CAC CAC  (0.037) CAC ATT ATT CAC CAC CAC CAC CAC CAC CAC CAC  (0.030) AAC ATC ATT CAC CAC CAC CAC CAC CAC CAC CAC  (0.030) ATT ATT ATT CAC CAC CAC CAC CAC CAC CAC CAC  (0.024) ATC ATC ATT CAC CAC CAC CAC CAC CAC CAC CAC  (0.023) CAC ATC ATT CAC CAC CAC CAC CAC CAC CAC CAC  (0.023) CTC ATT ATT CAC CAC CAC CAC CAC CAC CAC CAC  (0.023) CTC ATC ATC CAC CAC CAC CAC CAC CAC CAC CAC  (0.022) AAT ATT ATT CAC CAC CAC CAC CAC CAC CAC CAC  (0.020) CTC ATC ATT CAC CAC CAC CAC CAC CAC CAC CAC  (0.014) CAT ATT ATT CAC CAC CAC CAC CAC CAC CAC CAC  (0.009) ATC ATT ATT CAC CAT CAC CAC CAC CAC CAC CAC  (0.007) CTT ATT ATT CAC CAC CAC CAC CAC CAC CAC CAC  (0.007) AAC ATT ATT CAC CAT CAC CAC CAC CAC CAC CAC  (0.007) AAC ATC ATC CAC CAT CAC CAC CAC CAC CAC CAC  (0.007) AAT ATC ATC CAC CAC CAC CAC CAC CAC CAC CAC  (0.007) ATC ATC ATC CAC CAT CAC CAC CAC CAC CAC CAC  (0.005) CAC ATC ATC CAC CAT CAC CAC CAC CAC CAC CAC  (0.005) ATT ATC ATC CAC CAC CAC CAC CAC CAC CAC CAC  (0.005) ATC ATA ATA CAC CAC CAC CAC CAC CAC CAC CAC  (0.004) CAC ATT ATT CAC CAT CAC CAC CAC CAC CAC CAC  (0.004) AAC ATC ATT CAC CAT CAC CAC CAC CAC CAC CAC  (0.004) AAT ATC ATT CAC CAC CAC CAC CAC CAC CAC CAC  (0.004) CAT ATC ATC CAC CAC CAC CAC CAC CAC CAC CAC  (0.004) ATA ATT ATT CAC CAC CAC CAC CAC CAC CAC CAC  (0.004) GAC ATC ATC CAC CAC CAC CAC CAC CAC CAC CAC  (0.003) ATT ATT ATT CAC CAT CAC CAC CAC CAC CAC CAC  (0.003) ATC ATC ATT CAC CAT CAC CAC CAC CAC CAC CAC  (0.003) CAC ATC ATT CAC CAT CAC CAC CAC CAC CAC CAC  (0.003) CTC ATT ATT CAC CAT CAC CAC CAC CAC CAC CAC  (0.003) CTC ATC ATC CAC CAT CAC CAC CAC CAC CAC CAC  (0.003) GAC ATT ATT CAC CAC CAC CAC CAC CAC CAC CAC  (0.003) AAC ATA ATA CAC CAC CAC CAC CAC CAC CAC CAC  (0.003) ATT ATC ATT CAC CAC CAC CAC CAC CAC CAC CAC  (0.003) AAT ATT ATT CAC CAT CAC CAC CAC CAC CAC CAC  (0.003) AAT ATT ATT CAT CAC CAC CAC CAC CAC CAC CAC  (0.003) AAC ATT ATT CAT CAC CAC CAC CAC CAC CAC CAC  (0.003) AAC ATC ATC CAT CAC CAC CAC CAC CAC CAC CAC  (0.002) CAT ATC ATT CAC CAC CAC CAC CAC CAC CAC CAC  (0.002) CAT ATT ATT CAT CAC CAC CAC CAC CAC CAC CAC  (0.002) ATT ATT ATT CAT CAC CAC CAC CAC CAC CAC CAC  (0.002) CAC ATC ATC CAT CAC CAC CAC CAC CAC CAC CAC  (0.002) GTC ATT ATT CAC CAC CAC CAC CAC CAC CAC CAC  (0.002) GAC ATC ATT CAC CAC CAC CAC CAC CAC CAC CAC  (0.002) ATC ATT ATT CAT CAC CAC CAC CAC CAC CAC CAC  (0.002) ATC ATT ATT CAC CAC CAC CAC CAC CAC CAA CAC  (0.002) AAC ATT ATT CAC CAC CAC CAC CAC CAC CAA CAC  (0.002) AAT ATT ATT CAT CAT CAC CAC CAC CAC CAC CAC  (0.002) GTC ATC ATC CAC CAC CAC CAC CAC CAC CAC CAC  (0.002) CTC ATC ATT CAC CAT CAC CAC CAC CAC CAC CAC  (0.002) CTT ATC ATC CAC CAC CAC CAC CAC CAC CAC CAC  (0.002) CAC ATT ATT CAT CAC CAC CAC CAC CAC CAC CAC  (0.002) AAC ATC ATC CAC CAC CAC CAC CAC CAC CAA CAC  (0.002) CTC ATA ATA CAC CAC CAC CAC CAC CAC CAC CAC  (0.002) ATA ATC ATC CAC CAC CAC CAC CAC CAC CAC CAC  (0.002) CAC ATA ATA CAC CAC CAC CAC CAC CAC CAC CAC  (0.002) CAT ATT ATT CAT CAT CAC CAC CAC CAC CAC CAC  (0.002) ATT ATT ATT CAT CAT CAC CAC CAC CAC CAC CAC  (0.002) CAC ATC ATC CAT CAT CAC CAC CAC CAC CAC CAC  (0.002) TAC ATC ATC CAC CAC CAC CAC CAC CAC CAC CAC  (0.002) ATA ATA ATA CAC CAC CAC CAC CAC CAC CAC CAC  (0.002) AAC ATC ATT CAT CAC CAC CAC CAC CAC CAC CAC  (0.001) ATC ATC ATC CAT CAC CAC CAC CAC CAC CAC CAC  (0.001) ATC ATC ATC CAC CAC CAC CAC CAC CAC CAA CAC  (0.001) AGC ATC ATC CAC CAC CAC CAC CAC CAC CAC CAC  (0.001) CAC ATC ATT CAT CAC CAC CAC CAC CAC CAC CAC  (0.001) CTT ATT ATT CAT CAC CAC CAC CAC CAC CAC CAC  (0.001) CTG ATT ATT CAC CAC CAC CAC CAC CAC CAC CAC  (0.001) ATT ATT ATC CAC CAC CAC CAC CAC CAC CAC CAC  (0.001) AGC ATT ATT CAC CAC CAC CAC CAC CAC CAC CAC  (0.001) CAC ATT ATT CAT CAT CAC CAC CAC CAC CAC CAC  (0.001) ACC ATT ATT CAC CAC CAC CAC CAC CAC CAC CAC  (0.001) ACC ATC ATC CAC CAC CAC CAC CAC CAC CAC CAC  (0.001) TAC ATT ATT CAC CAC CAC CAC CAC CAC CAC CAC  (0.001) CAT ATT ATT CAC CAT CAC CAC CAC CAC CAC CAC  (0.001) GTC ATC ATT CAC CAC CAC CAC CAC CAC CAC CAC  (0.001) CTT ATC ATT CAC CAC CAC CAC CAC CAC CAC CAC  (0.001) AAC ATC ATT CAC CAC CAC CAC CAC CAC CAA CAC  (0.001) AAT ATT ATC CAC CAC CAC CAC CAC CAC CAC CAC  (0.001) TTC ATC ATC CAC CAC CAC CAC CAC CAC CAC CAC  (0.001) CTT ATT ATT CAC CAT CAC CAC CAC CAC CAC CAC  (0.001)  (total  0.628)
  68       1  CAG (Q) AAG (K) CAG (Q) CAG (Q) GAA (E) GCC (A) AAT (N) CAA (Q) CAT (H) GAG (E) CAG (Q) AGA (R) : CAC CAC CAC CAG GAG CAG CAG CAG CAA CAA CAG  (0.013) CAG CAC CAC CAG GAG CAG CAG CAG CAA CAA CAG  (0.013) GAC GAC GAC GAG GAG CAG CAG CAG CAA CAA CAG  (0.011) GAG GAC GAC GAG GAG CAG CAG CAG CAA CAA CAG  (0.010) CAC CAC CAC CAG GAG CAG CAG CAG CAG CAG CAG  (0.009) CAG CAC CAC CAG GAG CAG CAG CAG CAG CAG CAG  (0.008) GAC GAC GAC GAG GAG CAG CAG CAG CAG CAG CAG  (0.007) GAG GAC GAC GAG GAG CAG CAG CAG CAG CAG CAG  (0.007) GAC GAC GAC GAG GAG AAG CAG AAG AAA CAA CAG  (0.005) CAC CAC CAC CAG GAG CAG CAG CAG CAG CAA CAG  (0.005) GAG GAC GAC GAG GAG AAG CAG AAG AAA CAA CAG  (0.005) CAG CAC CAC CAG GAG CAG CAG CAG CAG CAA CAG  (0.005) CAG CAT CAT CAG GAG CAG CAG CAG CAA CAA CAG  (0.004) GAC GAC GAC GAG GAG AAG CAG AAG AAG CAG CAG  (0.004) GAG GAC GAC GAG GAG AAG CAG AAG AAG CAG CAG  (0.004) GAT GAC GAC GAG GAG CAG CAG CAG CAA CAA CAG  (0.004) AAC AAC AAC AAG GAG AAG CAG AAG AAA CAA CAG  (0.004) CAT CAT CAT CAG GAG CAG CAG CAG CAA CAA CAG  (0.004) CAT CAC CAC CAG GAG CAG CAG CAG CAA CAA CAG  (0.004) AAG AAC AAC AAG GAG AAG CAG AAG AAA CAA CAG  (0.004) GAA GAC GAC GAG GAG CAG CAG CAG CAA CAA CAG  (0.003) CAA CAC CAC CAG GAG CAG CAG CAG CAA CAA CAG  (0.003) AAC AAC AAC AAG GAG AAG CAG AAG AAG CAG CAG  (0.003) CAC CAC CAC CAG GAA CAG CAG CAG CAA CAA CAG  (0.003) GAG GAT GAT GAG GAG CAG CAG CAG CAA CAA CAG  (0.003) AAG AAC AAC AAG GAG AAG CAG AAG AAG CAG CAG  (0.003) CAG CAC CAC CAG GAA CAG CAG CAG CAA CAA CAG  (0.003) CAG CAT CAT CAG GAG CAG CAG CAG CAG CAG CAG  (0.003) CAC CAT CAT CAG GAG CAG CAG CAG CAA CAA CAG  (0.003) GAT GAC GAC GAG GAG CAG CAG CAG CAG CAG CAG  (0.002) CAT CAT CAT CAG GAG CAG CAG CAG CAG CAG CAG  (0.002) GAC GAT GAT GAG GAG CAG CAG CAG CAA CAA CAG  (0.002) CAT CAC CAC CAG GAG CAG CAG CAG CAG CAG CAG  (0.002) GAA GAC GAC GAG GAG CAG CAG CAG CAG CAG CAG  (0.002) GAT GAT GAT GAG GAG CAG CAG CAG CAA CAA CAG  (0.002) CAA CAC CAC CAG GAG CAG CAG CAG CAG CAG CAG  (0.002) GAG GAT GAT GAG GAG CAG CAG CAG CAG CAG CAG  (0.002) GAT GAC GAC GAG GAG AAG CAG AAG AAA CAA CAG  (0.002) AAC AAC GAC AAG GAG AAG CAG AAG AAA CAA CAG  (0.002) CAC CAT CAT CAG GAG CAG CAG CAG CAG CAG CAG  (0.002) GAA GAC GAC GAG GAG AAG CAG AAG AAA CAA CAG  (0.002) CAG CAT CAT CAG GAG CAG CAG CAG CAG CAA CAG  (0.002) AAG AAC GAC AAG GAG AAG CAG AAG AAA CAA CAG  (0.002) GAT GAC GAC GAG GAG AAG CAG AAG AAG CAG CAG  (0.001) GAG GAT GAC GAG GAG CAG CAG CAG CAA CAA CAG  (0.001) GAC GAT GAT GAG GAG CAG CAG CAG CAG CAG CAG  (0.001) AAC AAC AAC AAG GAG AAG CAG AAG AAG CAA CAG  (0.001) AAC AAC GAC AAG GAG AAG CAG AAG AAG CAG CAG  (0.001) GAG GAT GAT GAG GAG AAG CAG AAG AAA CAA CAG  (0.001) GAA GAC GAC GAG GAG AAG CAG AAG AAG CAG CAG  (0.001) GAT GAT GAT GAG GAG CAG CAG CAG CAG CAG CAG  (0.001) AAG AAC AAC AAG GAG AAG CAG AAG AAG CAA CAG  (0.001) CAT CAT CAT CAG GAG CAG CAG CAG CAG CAA CAG  (0.001) AAG AAC GAC AAG GAG AAG CAG AAG AAG CAG CAG  (0.001) CAT CAC CAC CAG GAG CAG CAG CAG CAG CAA CAG  (0.001) AAT AAC AAC AAG GAG AAG CAG AAG AAA CAA CAG  (0.001) AAC AAC AAC AAG GAG AAG CAG AAA AAA CAA CAG  (0.001) CAG CAT CAC CAG GAG CAG CAG CAG CAA CAA CAG  (0.001) GAC GAC GAT GAG GAG CAG CAG CAG CAA CAA CAG  (0.001) AAG AAC AAC AAG GAG AAG CAG AAA AAA CAA CAG  (0.001) GAC GAT GAC GAG GAG CAG CAG CAG CAA CAA CAG  (0.001) CAA CAC CAC CAG GAG CAG CAG CAG CAG CAA CAG  (0.001) CAC CAC CAT CAG GAG CAG CAG CAG CAA CAA CAG  (0.001) AAA AAC AAC AAG GAG AAG CAG AAG AAA CAA CAG  (0.001) GAG GAC GAT GAG GAG CAG CAG CAG CAA CAA CAG  (0.001) CAA CAT CAT CAG GAG CAG CAG CAG CAA CAA CAG  (0.001) GAG GAT GAT GAG GAG AAG CAG AAG AAG CAG CAG  (0.001) CAG CAC CAT CAG GAG CAG CAG CAG CAA CAA CAG  (0.001) GAC GAT GAT GAG GAG AAG CAG AAG AAA CAA CAG  (0.001) AAT AAC AAC AAG GAG AAG CAG AAG AAG CAG CAG  (0.001) AAG AAT AAT AAG GAG AAG CAG AAG AAA CAA CAG  (0.001) GAT GAT GAC GAG GAG CAG CAG CAG CAA CAA CAG  (0.001) CAG CAT CAT CAG GAA CAG CAG CAG CAA CAA CAG  (0.001)  (total  0.218)
  69       1  CAG (Q) CAG (Q) CAA (Q) CAA (Q) AAG (K) CAG (Q) CAA (Q) CAA (Q) AAG (K) CGG (R) CAG (Q) CAG (Q) : CAG CAG CAG CAG CAG CAG CAG CAG CAG CAA CAA  (0.344) CAG CAG CAG CAG CGG CAG CAG CAG CAG CAA CAA  (0.089) CAG CAG CAG CAG CAG CAG CAG CAG CAA CAA CAA  (0.059) CAA CAG CAG CAG CAG CAG CAG CAG CAG CAA CAA  (0.044) CAG CAA CAA CAG CAG CAG CAG CAG CAG CAA CAA  (0.027) CAG CAG CAG CAG AAG CAG CAG CAG CAG CAA CAA  (0.025) CAG CAA CAG CAG CAG CAG CAG CAG CAG CAA CAA  (0.024) CAA CAA CAA CAG CAG CAG CAG CAG CAG CAA CAA  (0.022) CAA CAA CAG CAG CAG CAG CAG CAG CAG CAA CAA  (0.020) CAA CAG CAG CAG CGG CAG CAG CAG CAG CAA CAA  (0.012) CAA CAG CAG CAA CAG CAG CAG CAG CAG CAA CAA  (0.010) CAA CAG CAG CAG CAG CAG CAG CAG CAA CAA CAA  (0.008) CAG CAA CAA CAG CGG CAG CAG CAG CAG CAA CAA  (0.007) CAG CAG CAA CAG CAG CAG CAG CAG CAG CAA CAA  (0.007) CAG CAA CAG CAG CGG CAG CAG CAG CAG CAA CAA  (0.006) CAA CAA CAA CAG CGG CAG CAG CAG CAG CAA CAA  (0.006) CAA CAA CAA CAA CAG CAG CAG CAG CAG CAA CAA  (0.005) CAA CAA CAG CAG CGG CAG CAG CAG CAG CAA CAA  (0.005) CAG CAA CAA CAG CAG CAG CAG CAG CAA CAA CAA  (0.005) CAA CAA CAG CAA CAG CAG CAG CAG CAG CAA CAA  (0.005) CAG CAA CAG CAG CAG CAG CAG CAG CAA CAA CAA  (0.004) CAA CAA CAA CAG CAG CAG CAG CAG CAA CAA CAA  (0.004) CAA CAA CAG CAG CAG CAG CAG CAG CAA CAA CAA  (0.003) CAG CAA CAA CAG AAG CAG CAG CAG CAG CAA CAA  (0.002) CAG CAG CAA CAG CGG CAG CAG CAG CAG CAA CAA  (0.002) CAG CAA CAG CAG AAG CAG CAG CAG CAG CAA CAA  (0.002) CAG CAG CAA CAG CAG CAG CAG CAG CAA CAA CAA  (0.001) CGG CAG CAG CGG CGG CAG CAG CAG CAG CAA CAA  (0.001) CAA CAG CAA CAG CAG CAG CAG CAG CAG CAA CAA  (0.001)  (total  0.751)
  70       1  CAG (Q) CAG (Q) CAG (Q) CAG (Q) CAA (Q) CAG (Q) CAG (Q) CAG (Q) CAG (Q) CAA (Q) CAG (Q) CAG (Q) : CAG CAG CAG CAG CAA CAG CAG CAG CAG CAG CAG  (0.386) CAG CAG CAG CAA CAA CAG CAG CAG CAG CAG CAG  (0.107) CAG CAG CAG CAG CAG CAG CAG CAG CAG CAG CAG  (0.098) CAA CAG CAG CAA CAA CAG CAG CAG CAG CAG CAG  (0.073) CAA CAG CAG CAG CAA CAG CAG CAG CAG CAG CAG  (0.050) CAA CAA CAA CAA CAA CAG CAG CAG CAG CAG CAG  (0.026) CAG CAA CAA CAG CAA CAG CAG CAG CAG CAG CAG  (0.022) CAA CAA CAG CAA CAA CAG CAG CAG CAG CAG CAG  (0.018) CAA CAA CAA CAG CAA CAG CAG CAG CAG CAG CAG  (0.018) CAG CAG CAG CAA CAA CAA CAG CAG CAG CAG CAG  (0.017) CAG CAA CAG CAG CAA CAG CAG CAG CAG CAG CAG  (0.015) CAA CAG CAG CAG CAG CAG CAG CAG CAG CAG CAG  (0.013) CAA CAA CAG CAG CAA CAG CAG CAG CAG CAG CAG  (0.013) CAA CAG CAG CAA CAA CAA CAG CAG CAG CAG CAG  (0.011) CAG CAG CAA CAG CAA CAG CAG CAG CAG CAG CAG  (0.010) CAG CAA CAA CAA CAA CAG CAG CAG CAG CAG CAG  (0.006) CAG CAA CAA CAG CAG CAG CAG CAG CAG CAG CAG  (0.006) CAA CAA CAA CAG CAG CAG CAG CAG CAG CAG CAG  (0.005) CAG CAA CAG CAA CAA CAG CAG CAG CAG CAG CAG  (0.004) CAA CAA CAA CAA CAA CAA CAG CAG CAG CAG CAG  (0.004) CAG CAA CAG CAG CAG CAG CAG CAG CAG CAG CAG  (0.004) CAA CAA CAG CAG CAG CAG CAG CAG CAG CAG CAG  (0.003) CAA CAA CAG CAA CAA CAA CAG CAG CAG CAG CAG  (0.003) CAG CAG CAA CAA CAA CAG CAG CAG CAG CAG CAG  (0.003) CAG CAG CAA CAG CAG CAG CAG CAG CAG CAG CAG  (0.003) CAA CAG CAA CAA CAA CAG CAG CAG CAG CAG CAG  (0.002) CAA CAG CAA CAG CAA CAG CAG CAG CAG CAG CAG  (0.001) CAG CAA CAA CAA CAA CAA CAG CAG CAG CAG CAG  (0.001)  (total  0.922)
  71       1  CAG (Q) CAG (Q) CAG (Q) CAG (Q) CAG (Q) ACC (T) ACA (T) CAG (Q) ACC (T) CAG (Q) CAG (Q) CAG (Q) : ACG ACC ACC CAG CAG CAG CAG CAG CAG CAG CAG  (0.065) AAG ACC ACC CAG CAG CAG CAG CAG CAG CAG CAG  (0.058) AAG ACG ACG CAG CAG CAG CAG CAG CAG CAG CAG  (0.050) AAG ACG ACC CAG CAG CAG CAG CAG CAG CAG CAG  (0.037) CAG ACG ACG CAG CAG CAG CAG CAG CAG CAG CAG  (0.036) CAG ACC ACC CAG CAG CAG CAG CAG CAG CAG CAG  (0.034) ACC ACC ACC CAG CAG CAG CAG CAG CAG CAG CAG  (0.033) ACG ACG ACG CAG CAG CAG CAG CAG CAG CAG CAG  (0.031) CCG ACC ACC CAG CAG CAG CAG CAG CAG CAG CAG  (0.031) CAG ACG ACC CAG CAG CAG CAG CAG CAG CAG CAG  (0.026) ACG ACG ACC CAG CAG CAG CAG CAG CAG CAG CAG  (0.023) CCG ACG ACG CAG CAG CAG CAG CAG CAG CAG CAG  (0.017) CCC ACC ACC CAG CAG CAG CAG CAG CAG CAG CAG  (0.017) AAC ACC ACC CAG CAG CAG CAG CAG CAG CAG CAG  (0.015) AAG ACA ACA CAG CAG CAG CAG CAG CAG CAG CAG  (0.013) CCG ACG ACC CAG CAG CAG CAG CAG CAG CAG CAG  (0.013) ACG ACA ACA CAG CAG CAG CAG CAG CAG CAG CAG  (0.010) CAC ACC ACC CAG CAG CAG CAG CAG CAG CAG CAG  (0.009) ACA ACC ACC CAG CAG CAG CAG CAG CAG CAG CAG  (0.009) AAA ACC ACC CAG CAG CAG CAG CAG CAG CAG CAG  (0.009) CAG ACA ACA CAG CAG CAG CAG CAG CAG CAG CAG  (0.007) ACT ACC ACC CAG CAG CAG CAG CAG CAG CAG CAG  (0.006) AAA ACA ACA CAG CAG CAG CAG CAG CAG CAG CAG  (0.006) ACA ACA ACA CAG CAG CAG CAG CAG CAG CAG CAG  (0.005) AAA ACG ACG CAG CAG CAG CAG CAG CAG CAG CAG  (0.005) AGG ACC ACC CAG CAG CAG CAG CAG CAG CAG CAG  (0.004) AAA ACA ACC CAG CAG CAG CAG CAG CAG CAG CAG  (0.004) AGG ACG ACG CAG CAG CAG CAG CAG CAG CAG CAG  (0.004) CCG ACA ACA CAG CAG CAG CAG CAG CAG CAG CAG  (0.004) ACA ACA ACC CAG CAG CAG CAG CAG CAG CAG CAG  (0.004) CAA ACC ACC CAG CAG CAG CAG CAG CAG CAG CAG  (0.004) GAG ACC ACC CAG CAG CAG CAG CAG CAG CAG CAG  (0.003) AAT ACC ACC CAG CAG CAG CAG CAG CAG CAG CAG  (0.003) ATG ACC ACC CAG CAG CAG CAG CAG CAG CAG CAG  (0.003) CCA ACC ACC CAG CAG CAG CAG CAG CAG CAG CAG  (0.003) ACG ACC ACC CAG CAA CAG CAG CAG CAG CAG CAG  (0.003) AGG ACG ACC CAG CAG CAG CAG CAG CAG CAG CAG  (0.003) ACT ACT ACT CAG CAG CAG CAG CAG CAG CAG CAG  (0.003) CGG ACG ACG CAG CAG CAG CAG CAG CAG CAG CAG  (0.003) GAG ACG ACG CAG CAG CAG CAG CAG CAG CAG CAG  (0.003) ATG ACG ACG CAG CAG CAG CAG CAG CAG CAG CAG  (0.003) CAA ACG ACG CAG CAG CAG CAG CAG CAG CAG CAG  (0.003) GCG ACC ACC CAG CAG CAG CAG CAG CAG CAG CAG  (0.003) AAG ACC ACC CAG CAA CAG CAG CAG CAG CAG CAG  (0.003) CGG ACC ACC CAG CAG CAG CAG CAG CAG CAG CAG  (0.002) AAG ACG ACG CAG CAA CAG CAG CAG CAG CAG CAG  (0.002) CCT ACC ACC CAG CAG CAG CAG CAG CAG CAG CAG  (0.002) ACC ACT ACT CAG CAG CAG CAG CAG CAG CAG CAG  (0.002) CGG ACG ACC CAG CAG CAG CAG CAG CAG CAG CAG  (0.002) CAA ACA ACA CAG CAG CAG CAG CAG CAG CAG CAG  (0.002) GAG ACG ACC CAG CAG CAG CAG CAG CAG CAG CAG  (0.002) AAG ACC ACC CAA CAG CAG CAG CAG CAG CAG CAG  (0.002) ATG ACG ACC CAG CAG CAG CAG CAG CAG CAG CAG  (0.002) ACC ACG ACG CAG CAG CAG CAG CAG CAG CAG CAG  (0.002) CAA ACG ACC CAG CAG CAG CAG CAG CAG CAG CAG  (0.002) ACA ACG ACG CAG CAG CAG CAG CAG CAG CAG CAG  (0.002) ACT ACT ACC CAG CAG CAG CAG CAG CAG CAG CAG  (0.002) AAG ACG ACG CAA CAG CAG CAG CAG CAG CAG CAG  (0.002) ACG ACC ACC CAA CAG CAG CAG CAG CAG CAG CAG  (0.002) AAG ACG ACC CAG CAA CAG CAG CAG CAG CAG CAG  (0.002) CAG ACG ACG CAG CAA CAG CAG CAG CAG CAG CAG  (0.002) CAG ACG ACG CAA CAG CAG CAG CAG CAG CAG CAG  (0.002) CAG ACC ACC CAG CAA CAG CAG CAG CAG CAG CAG  (0.002) CAG ACC ACC CAA CAG CAG CAG CAG CAG CAG CAG  (0.002) GCC ACC ACC CAG CAG CAG CAG CAG CAG CAG CAG  (0.001) CAT ACC ACC CAG CAG CAG CAG CAG CAG CAG CAG  (0.001) ACC ACC ACC CAG CAA CAG CAG CAG CAG CAG CAG  (0.001) ACC ACG ACC CAG CAG CAG CAG CAG CAG CAG CAG  (0.001) ACG ACG ACG CAG CAA CAG CAG CAG CAG CAG CAG  (0.001) CCG ACC ACC CAG CAA CAG CAG CAG CAG CAG CAG  (0.001) CTG ACC ACC CAG CAG CAG CAG CAG CAG CAG CAG  (0.001) CCA ACA ACA CAG CAG CAG CAG CAG CAG CAG CAG  (0.001) AAG ACG ACC CAA CAG CAG CAG CAG CAG CAG CAG  (0.001) ATC ACC ACC CAG CAG CAG CAG CAG CAG CAG CAG  (0.001) CTC ACC ACC CAG CAG CAG CAG CAG CAG CAG CAG  (0.001) CAG ACG ACC CAG CAA CAG CAG CAG CAG CAG CAG  (0.001) ACG ACC ACC AAG CAG CAG CAG CAG CAG CAG CAG  (0.001) GCG ACG ACG CAG CAG CAG CAG CAG CAG CAG CAG  (0.001) CAG ACG ACC CAA CAG CAG CAG CAG CAG CAG CAG  (0.001) ACC ACC ACC CAA CAG CAG CAG CAG CAG CAG CAG  (0.001) ACG ACG ACC CAG CAA CAG CAG CAG CAG CAG CAG  (0.001) GAC ACC ACC CAG CAG CAG CAG CAG CAG CAG CAG  (0.001)  (total  0.688)
  72       1  CAG (Q) CAG (Q) CAG (Q) CAG (Q) CAG (Q) CAG (Q) CAG (Q) CAG (Q) CAG (Q) CAG (Q) CAG (Q) CAG (Q) : CAG CAG CAG CAG CAG CAG CAG CAG CAG CAG CAG  (0.615) CAA CAG CAG CAG CAG CAG CAG CAG CAG CAG CAG  (0.079) CAG CAA CAA CAG CAG CAG CAG CAG CAG CAG CAG  (0.035) CAA CAA CAA CAG CAG CAG CAG CAG CAG CAG CAG  (0.028) CAG CAG CAG CAG CAA CAG CAG CAG CAG CAG CAG  (0.028) CAG CAG CAG CAA CAG CAG CAG CAG CAG CAG CAG  (0.027) CAG CAA CAG CAG CAG CAG CAG CAG CAG CAG CAG  (0.024) CAA CAA CAG CAG CAG CAG CAG CAG CAG CAG CAG  (0.020) CAA CAG CAG CAA CAG CAG CAG CAG CAG CAG CAG  (0.019) CAG CAG CAA CAG CAG CAG CAG CAG CAG CAG CAG  (0.016) CAG CAG CAG CAA CAA CAG CAG CAG CAG CAG CAG  (0.008) CAA CAA CAA CAA CAG CAG CAG CAG CAG CAG CAG  (0.007) CAA CAG CAG CAA CAA CAG CAG CAG CAG CAG CAG  (0.005) CAA CAA CAG CAA CAG CAG CAG CAG CAG CAG CAG  (0.005) CAA CAG CAG CAG CAA CAG CAG CAG CAG CAG CAG  (0.004) CAA CAG CAA CAG CAG CAG CAG CAG CAG CAG CAG  (0.002) CAA CAA CAA CAA CAA CAG CAG CAG CAG CAG CAG  (0.002) CAG CAA CAA CAG CAA CAG CAG CAG CAG CAG CAG  (0.002) CAG CAA CAA CAA CAG CAG CAG CAG CAG CAG CAG  (0.002) CAA CAA CAG CAA CAA CAG CAG CAG CAG CAG CAG  (0.001) CAA CAA CAA CAG CAA CAG CAG CAG CAG CAG CAG  (0.001) CAG CAA CAG CAG CAA CAG CAG CAG CAG CAG CAG  (0.001) CAG CAA CAG CAA CAG CAG CAG CAG CAG CAG CAG  (0.001) CAA CAA CAG CAG CAA CAG CAG CAG CAG CAG CAG  (0.001)  (total  0.933)
  73       1  CAG (Q) CAG (Q) CAG (Q) CAG (Q) CTC (L) AAG (K) CAC (H) CAA (Q) AAG (K) CAG (Q) CAG (Q) CAG (Q) : CAG CAG AAG CAG CAG CAG CAG CAG CAG CAG CAG  (0.209) CAG CAG AAG CAG CAG CAG CAG CAG CAG CAA CAG  (0.118) CAG AAG AAG CAG CAG CAG CAG CAG CAG CAG CAG  (0.046) AAG AAG AAG CAG CAG CAG CAG CAG CAG CAG CAG  (0.046) CAG CAG CAG CAG CAG CAG CAG CAG CAG CAG CAG  (0.034) CAA CAG AAG CAG CAG CAG CAG CAG CAG CAG CAG  (0.027) CAG AAG AAG CAG CAG CAG CAG CAG CAG CAA CAG  (0.026) AAG AAG AAG CAG CAG CAG CAG CAG CAG CAA CAG  (0.026) CAG CAG AAG CAG CAG CAG CAG CAG CAA CAA CAG  (0.020) CAG CAG CAG CAG CAG CAG CAG CAG CAG CAA CAG  (0.019) CAA CAG AAG CAG CAG CAG CAG CAG CAG CAA CAG  (0.015) CAG CAG AAG CAG CAA CAG CAG CAG CAG CAG CAG  (0.011) CAG CAA AAA CAG CAG CAG CAG CAG CAG CAG CAG  (0.009) CAA CAA AAA CAG CAG CAG CAG CAG CAG CAG CAG  (0.008) AAA AAG AAG CAG CAG CAG CAG CAG CAG CAG CAG  (0.007) CAA CAG AAG CAA CAG CAG CAG CAG CAG CAG CAG  (0.006) CAA CAA AAG CAG CAG CAG CAG CAG CAG CAG CAG  (0.006) AAG AAA AAA CAG CAG CAG CAG CAG CAG CAG CAG  (0.005) CAG CAA AAA CAG CAG CAG CAG CAG CAG CAA CAG  (0.005) CAA AAG AAG CAG CAG CAG CAG CAG CAG CAG CAG  (0.005) CAG AAG AAG CAG CAG CAG CAG CAG CAA CAA CAG  (0.005) AAG AAG AAG CAG CAG CAG CAG CAG CAA CAA CAG  (0.004) CAA CAA AAA CAG CAG CAG CAG CAG CAG CAA CAG  (0.004) AAA AAG AAG CAG CAG CAG CAG CAG CAG CAA CAG  (0.004) CAA CAG AAG CAA CAG CAG CAG CAG CAG CAA CAG  (0.004) CAA CAA AAG CAG CAG CAG CAG CAG CAG CAA CAG  (0.004) AAG AAA AAG CAG CAG CAG CAG CAG CAG CAG CAG  (0.003) CAG CAG CAG CAG CAG CAG CAG CAG CAA CAA CAG  (0.003) GAG AAG AAG CAG CAG CAG CAG CAG CAG CAG CAG  (0.003) AAG AAA AAA CAG CAG CAG CAG CAG CAG CAA CAG  (0.003) AAA AAA AAA CAG CAG CAG CAG CAG CAG CAG CAG  (0.003) AAG AAG AAA CAG CAG CAG CAG CAG CAG CAG CAG  (0.003) CAA AAG AAG CAG CAG CAG CAG CAG CAG CAA CAG  (0.003) CAG AAG AAG CAG CAA CAG CAG CAG CAG CAG CAG  (0.002) AAG AAG AAG CAG CAA CAG CAG CAG CAG CAG CAG  (0.002) AAG AAA AAG CAG CAG CAG CAG CAG CAG CAA CAG  (0.002) GAG AAG AAG CAG CAG CAG CAG CAG CAG CAA CAG  (0.002) CAG CAG CAG CAG CAA CAG CAG CAG CAG CAG CAG  (0.002) CAA CAA AAA CAA CAG CAG CAG CAG CAG CAG CAG  (0.002) AAA AAA AAG CAG CAG CAG CAG CAG CAG CAG CAG  (0.002) AAA AAA AAA CAG CAG CAG CAG CAG CAG CAA CAG  (0.002) AAG AAG AAA CAG CAG CAG CAG CAG CAG CAA CAG  (0.002) CAA CAA AAG CAA CAG CAG CAG CAG CAG CAG CAG  (0.001) CAA AAG AAG CAA CAG CAG CAG CAG CAG CAG CAG  (0.001) GAG GAG AAG CAG CAG CAG CAG CAG CAG CAG CAG  (0.001) CAA CAA AAA CAA CAG CAG CAG CAG CAG CAA CAG  (0.001) CAC CAC AAG CAG CAG CAG CAG CAG CAG CAG CAG  (0.001) AAA AAA AAG CAG CAG CAG CAG CAG CAG CAA CAG  (0.001)  (total  0.719)
  74       1  CAT (H) AGC (S) AGC (S) AGC (S) CAT (H) CAG (Q) CAG (Q) AGC (S) CAG (Q) CGC (R) TAC (Y) CAG (Q) : CAG CAG CAG CAC CAC CAC CAC CAC CAC AGC AGC  (0.036) CAC CAG CAG CAC CAC CAC CAC CAC CAC AGC AGC  (0.030) CAG CAG CAG CAC CAC CAC CAC AAC AAC AGC AGC  (0.025) CAG CAG CAG CAC CAC CAC CAC CGC CGC AGC AGC  (0.025) CAG CAG CAG CAC CAC CAC CAC AGC AGC AGC AGC  (0.021) CAC CAG CAG CAC CAC CAC CAC AAC AAC AGC AGC  (0.021) CAC CAG CAG CAC CAC CAC CAC CGC CGC AGC AGC  (0.021) CAC CAG CAG CAC CAC CAC CAC AGC AGC AGC AGC  (0.018) CGG CAG CAG CGC CGC CGC CAC CGC CGC AGC AGC  (0.014) CGC CAG CAG CGC CGC CGC CAC CGC CGC AGC AGC  (0.009) CAT CAG CAG CAC CAC CAC CAC CAC CAC AGC AGC  (0.009) CAA CAG CAG CAC CAC CAC CAC CAC CAC AGC AGC  (0.008) CAT CAG CAG CAC CAC CAC CAC AAC AAC AGC AGC  (0.006) CAT CAG CAG CAC CAC CAC CAC CGC CGC AGC AGC  (0.006) CAA CAG CAG CAC CAC CAC CAC AAC AAC AGC AGC  (0.006) CGG CAG CAG CGC CGC CGC CAC AGC AGC AGC AGC  (0.006) CAA CAG CAG CAC CAC CAC CAC CGC CGC AGC AGC  (0.006) CAT CAG CAG CAC CAC CAC CAC AGC AGC AGC AGC  (0.005) CAA CAG CAG CAC CAC CAC CAC AGC AGC AGC AGC  (0.005) CGC CAG CAG CGC CGC CGC CAC AGC AGC AGC AGC  (0.004) CAC CAA CAA CAC CAC CAC CAC CAC CAC AGC AGC  (0.003) CAA CAA CAA CAC CAC CAC CAC CAC CAC AGC AGC  (0.003) CGG CAG CAG CGC CGC CGC CAC CGC CGG AGC AGC  (0.003) CGG CAG CAG CGC CGC CGC CAT CGC CGC AGC AGC  (0.003) CAC CAA CAA CAC CAC CAC CAC AAC AAC AGC AGC  (0.002) CAC CAA CAG CAC CAC CAC CAC CAC CAC AGC AGC  (0.002) CAC CAA CAA CAC CAC CAC CAC CGC CGC AGC AGC  (0.002) CAA CAA CAA CAC CAC CAC CAC AAC AAC AGC AGC  (0.002) CAA CAA CAG CAC CAC CAC CAC CAC CAC AGC AGC  (0.002) CAA CAA CAA CAC CAC CAC CAC CGC CGC AGC AGC  (0.002) CAG CAA CAA CAC CAC CAC CAC CAC CAC AGC AGC  (0.002) CAC CAA CAA CAC CAC CAC CAC AGC AGC AGC AGC  (0.002) CAA CAA CAA CAC CAC CAC CAC AGC AGC AGC AGC  (0.002) CGC CAG CAG CGC CGC CGC CAC CGC CGG AGC AGC  (0.002) CGA CAG CAG CGC CGC CGC CAC CGC CGC AGC AGC  (0.002) CGC CAG CAG CGC CGC CGC CAT CGC CGC AGC AGC  (0.002) CAC CAA CAG CAC CAC CAC CAC AAC AAC AGC AGC  (0.002) CAC CAA CAG CAC CAC CAC CAC CGC CGC AGC AGC  (0.002) CAA CAA CAG CAC CAC CAC CAC AAC AAC AGC AGC  (0.001) CAA CAA CAG CAC CAC CAC CAC CGC CGC AGC AGC  (0.001) CAG CAA CAA CAC CAC CAC CAC AAC AAC AGC AGC  (0.001) CAG CAA CAG CAC CAC CAC CAC CAC CAC AGC AGC  (0.001) CAG CAA CAA CAC CAC CAC CAC CGC CGC AGC AGC  (0.001) CAC CAA CAG CAC CAC CAC CAC AGC AGC AGC AGC  (0.001) CGT CAG CAG CGC CGC CGC CAC CGC CGC AGC AGC  (0.001) CAA CAA CAG CAC CAC CAC CAC AGC AGC AGC AGC  (0.001) CAG CAA CAA CAC CAC CAC CAC AGC AGC AGC AGC  (0.001) CAG CAA CAG CAC CAC CAC CAC AAC AAC AGC AGC  (0.001) CAG CAA CAG CAC CAC CAC CAC CGC CGC AGC AGC  (0.001)  (total  0.331)
  75       1  CAT (H) CAC (H) CAC (H) CAC (H) ACT (T) CAT (H) CAT (H) CAC (H) CAT (H) ACT (T) CAC (H) CAC (H) : CAC CAT CAT CAC ACT CAC CAC CAC CAC CAC CAC  (0.093) CAT CAT CAT CAC ACT CAC CAC CAC CAC CAC CAC  (0.077) CAT CAT CAT CAT ACT CAT CAT CAC CAC CAC CAC  (0.066) CAC CAT CAT CAC ACT CAC CAT CAC CAC CAC CAC  (0.044) CAT CAT CAT CAT ACT CAC CAC CAC CAC CAC CAC  (0.042) CAT CAT CAT CAC ACT CAC CAT CAC CAC CAC CAC  (0.037) CAC CAT CAT CAC ACC CAC CAC CAC CAC CAC CAC  (0.035) CAC CAC CAC CAC ACT CAC CAC CAC CAC CAC CAC  (0.033) CAC CAC CAT CAC ACT CAC CAC CAC CAC CAC CAC  (0.026) CAC CAT CAT CAT ACT CAT CAT CAC CAC CAC CAC  (0.018) CAC CAC CAC CAC ACT CAC CAT CAC CAC CAC CAC  (0.016) CAC CAC CAC CAC ACC CAC CAC CAC CAC CAC CAC  (0.013) CAC CAC CAT CAC ACT CAC CAT CAC CAC CAC CAC  (0.012) CAC CAC CAT CAC ACC CAC CAC CAC CAC CAC CAC  (0.010) CAC CAC CAC CAT ACT CAT CAT CAC CAC CAC CAC  (0.007) CAT CAC CAC CAC ACT CAC CAC CAC CAC CAC CAC  (0.005) CAC CAC CAT CAT ACT CAT CAT CAC CAC CAC CAC  (0.005) CAT CAC CAC CAT ACT CAT CAT CAC CAC CAC CAC  (0.005) CAT CAC CAT CAC ACT CAC CAC CAC CAC CAC CAC  (0.004) CAT CAC CAT CAT ACT CAT CAT CAC CAC CAC CAC  (0.003) CAT CAC CAC CAT ACT CAC CAC CAC CAC CAC CAC  (0.003) CAC CAT CAC CAC ACT CAC CAC CAC CAC CAC CAC  (0.003) CAT CAC CAC CAC ACT CAC CAT CAC CAC CAC CAC  (0.003) CAT CAC CAT CAT ACT CAC CAC CAC CAC CAC CAC  (0.002) CAT CAT CAC CAC ACT CAC CAC CAC CAC CAC CAC  (0.002) AAC CAT CAT AAC ACT CAC CAC CAC CAC CAC CAC  (0.002) CAT CAC CAT CAC ACT CAC CAT CAC CAC CAC CAC  (0.002) CAT CAT CAC CAT ACT CAT CAT CAC CAC CAC CAC  (0.002) CAC CAT CAC CAC ACT CAC CAT CAC CAC CAC CAC  (0.001) AAT CAT CAT AAC ACT CAC CAC CAC CAC CAC CAC  (0.001) CAT CAT CAC CAT ACT CAC CAC CAC CAC CAC CAC  (0.001) CAT CAT CAC CAC ACT CAC CAT CAC CAC CAC CAC  (0.001) AAC CAT CAT AAC ACT CAC CAT CAC CAC CAC CAC  (0.001) CAC CAT CAC CAC ACC CAC CAC CAC CAC CAC CAC  (0.001) AAC CAC CAC AAC ACT CAC CAC CAC CAC CAC CAC  (0.001)  (total  0.577)
  76       1  CCC (P) CCC (P) CCC (P) CCC (P) CCC (P) CTG (L) TTG (L) CCC (P) CTG (L) CCC (P) CCC (P) CCC (P) : CTC CTG CTG CCC CCC CCC CCC CCC CCC CCC CCC  (0.108) CCC CTG CTG CCC CCC CCC CCC CCC CCC CCC CCC  (0.094) CCG CTG CTG CCC CCC CCC CCC CCC CCC CCC CCC  (0.079) CTG CTG CTG CCC CCC CCC CCC CCC CCC CCC CCC  (0.076) CCC CTC CTC CCC CCC CCC CCC CCC CCC CCC CCC  (0.034) CTC CTC CTC CCC CCC CCC CCC CCC CCC CCC CCC  (0.032) CTG TTG TTG CCC CCC CCC CCC CCC CCC CCC CCC  (0.021) CCC CTC CTG CCC CCC CCC CCC CCC CCC CCC CCC  (0.020) CTT CTG CTG CCC CCC CCC CCC CCC CCC CCC CCC  (0.020) CTC CTC CTG CCC CCC CCC CCC CCC CCC CCC CCC  (0.018) CTA CTG CTG CCC CCC CCC CCC CCC CCC CCC CCC  (0.015) CTC TTG TTG CCC CCC CCC CCC CCC CCC CCC CCC  (0.014) CCT CTG CTG CCC CCC CCC CCC CCC CCC CCC CCC  (0.013) CCG TTG TTG CCC CCC CCC CCC CCC CCC CCC CCC  (0.011) CCA CTG CTG CCC CCC CCC CCC CCC CCC CCC CCC  (0.010) CCG CTG CTG CCG CCC CCC CCC CCC CCC CCC CCC  (0.010) CTG TTG CTG CCC CCC CCC CCC CCC CCC CCC CCC  (0.010) TTG TTG TTG CCC CCC CCC CCC CCC CCC CCC CCC  (0.010) CCC TTG TTG CCC CCC CCC CCC CCC CCC CCC CCC  (0.008) CTG CTG CTG CCG CCC CCC CCC CCC CCC CCC CCC  (0.007) TTG CTG CTG CCC CCC CCC CCC CCC CCC CCC CCC  (0.006) CTA CTA CTA CCC CCC CCC CCC CCC CCC CCC CCC  (0.005) CCG TTG CTG CCC CCC CCC CCC CCC CCC CCC CCC  (0.005) TTG TTG CTG CCC CCC CCC CCC CCC CCC CCC CCC  (0.005) CTT CTT CTT CCC CCC CCC CCC CCC CCC CCC CCC  (0.005) CTG CTA CTA CCC CCC CCC CCC CCC CCC CCC CCC  (0.004) CCG CTG TTG CCC CCC CCC CCC CCC CCC CCC CCC  (0.003) CCG CTG CTG CCT CCC CCC CCC CCC CCC CCC CCC  (0.003) CTA CTA CTG CCC CCC CCC CCC CCC CCC CCC CCC  (0.003) CTT CTC CTC CCC CCC CCC CCC CCC CCC CCC CCC  (0.003) CCA CTA CTA CCC CCC CCC CCC CCC CCC CCC CCC  (0.003) CTA TTG TTG CCC CCC CCC CCC CCC CCC CCC CCC  (0.003) CTT CTT CTG CCC CCC CCC CCC CCC CCC CCC CCC  (0.003) CCT CTT CTT CCC CCC CCC CCC CCC CCC CCC CCC  (0.003) CCT CTG CTG CCT CCC CCC CCC CCC CCC CCC CCC  (0.002) CTG CTG CTG CCT CCC CCC CCC CCC CCC CCC CCC  (0.002) CTG TTG TTG CCG CCC CCC CCC CCC CCC CCC CCC  (0.002) CCT CTC CTC CCC CCC CCC CCC CCC CCC CCC CCC  (0.002) CCG CTG CTG CCA CCC CCC CCC CCC CCC CCC CCC  (0.002) CTC CTG CTG CCC CCT CCC CCC CCC CCC CCC CCC  (0.002) CCA CTA CTG CCC CCC CCC CCC CCC CCC CCC CCC  (0.002) CTT CTG CTG CCT CCC CCC CCC CCC CCC CCC CCC  (0.002) CAC CTG CTG CCC CCC CCC CCC CCC CCC CCC CCC  (0.001) CCC CTG CTG CCC CCT CCC CCC CCC CCC CCC CCC  (0.001) CCT CTT CTG CCC CCC CCC CCC CCC CCC CCC CCC  (0.001) TTG TTG TTG CCG CCC CCC CCC CCC CCC CCC CCC  (0.001) CCC CTG CTG CCT CCC CCC CCC CCC CCC CCC CCC  (0.001) CTC CTG CTG CCT CCC CCC CCC CCC CCC CCC CCC  (0.001) CCG TTG TTG CCG CCC CCC CCC CCC CCC CCC CCC  (0.001) CTC CTG CTG CTC CCC CCC CCC CCC CCC CCC CCC  (0.001) CTG CTG CTG CCG CCG CCC CCC CCC CCC CCC CCC  (0.001) CCA CTG CTG CCA CCC CCC CCC CCC CCC CCC CCC  (0.001) CAG CTG CTG CCC CCC CCC CCC CCC CCC CCC CCC  (0.001) CCA TTG TTG CCC CCC CCC CCC CCC CCC CCC CCC  (0.001) CTG TTG CTG CCG CCC CCC CCC CCC CCC CCC CCC  (0.001)  (total  0.694)
  77       1  CCC (P) CCC (P) CCC (P) CCC (P) CCT (P) CCT (P) CCT (P) CCC (P) CCT (P) CCT (P) CCC (P) CCC (P) : CCT CCT CCT CCT CCT CCC CCC CCC CCC CCC CCC  (0.323) CCC CCT CCT CCC CCT CCC CCC CCC CCC CCC CCC  (0.142) CCT CCT CCT CCC CCT CCC CCC CCC CCC CCC CCC  (0.136) CCT CCT CCT CCT CCT CCT CCC CCC CCC CCC CCC  (0.034) CCC CCT CCT CCT CCT CCC CCC CCC CCC CCC CCC  (0.030) CCG CCT CCT CCC CCT CCC CCC CCC CCC CCC CCC  (0.026) CCC CCC CCT CCC CCT CCC CCC CCC CCC CCC CCC  (0.023) CCC CCT CCT CCC CCC CCC CCC CCC CCC CCC CCC  (0.020) CCT CCT CCT CCC CCC CCC CCC CCC CCC CCC CCC  (0.019) CCC CCC CCC CCC CCT CCC CCC CCC CCC CCC CCC  (0.018) CCG CCT CCT CCT CCT CCC CCC CCC CCC CCC CCC  (0.014) CCA CCT CCT CCC CCT CCC CCC CCC CCC CCC CCC  (0.012) CCG CCT CCT CCG CCT CCC CCC CCC CCC CCC CCC  (0.010) CCA CCT CCT CCT CCT CCC CCC CCC CCC CCC CCC  (0.006) CCC CCC CCT CCT CCT CCC CCC CCC CCC CCC CCC  (0.005) CCC CCT CCT CCG CCT CCC CCC CCC CCC CCC CCC  (0.004) CCT CCC CCT CCT CCT CCC CCC CCC CCC CCC CCC  (0.004) CCA CCT CCT CCA CCT CCC CCC CCC CCC CCC CCC  (0.004) CCG CCT CCT CCC CCC CCC CCC CCC CCC CCC CCC  (0.004) CCC CCC CCC CCT CCT CCC CCC CCC CCC CCC CCC  (0.004) CCC CCC CCT CCC CCC CCC CCC CCC CCC CCC CCC  (0.003) CCG CCG CCT CCC CCT CCC CCC CCC CCC CCC CCC  (0.003) CCT CCC CCC CCT CCT CCC CCC CCC CCC CCC CCC  (0.003) CCC CCG CCT CCC CCT CCC CCC CCC CCC CCC CCC  (0.003) CCC CCC CCC CCC CCC CCC CCC CCC CCC CCC CCC  (0.002) CCG CCG CCG CCC CCT CCC CCC CCC CCC CCC CCC  (0.002) CCT CCT CCC CCT CCT CCC CCC CCC CCC CCC CCC  (0.002) CCG CCG CCT CCT CCT CCC CCC CCC CCC CCC CCC  (0.002) CCA CCT CCT CCC CCC CCC CCC CCC CCC CCC CCC  (0.002) CCT CCC CCT CCC CCT CCC CCC CCC CCC CCC CCC  (0.002) CCG CCC CCT CCC CCT CCC CCC CCC CCC CCC CCC  (0.002) CCA CCA CCT CCC CCT CCC CCC CCC CCC CCC CCC  (0.001) CCT CCC CCC CCC CCT CCC CCC CCC CCC CCC CCC  (0.001) CCG CCG CCT CCG CCT CCC CCC CCC CCC CCC CCC  (0.001) CCG CCG CCG CCT CCT CCC CCC CCC CCC CCC CCC  (0.001) CCG CCC CCT CCT CCT CCC CCC CCC CCC CCC CCC  (0.001)  (total  0.867)
  78       1  CCC (P) CCC (P) CCG (P) CCG (P) CCA (P) CCT (P) CCA (P) CCG (P) CCT (P) CCT (P) CCT (P) CCC (P) : CCT CCT CCT CCT CCT CCC CCC CCC CCC CCG CCG  (0.100) CCT CCT CCT CCT CCT CCT CCT CCC CCC CCG CCG  (0.066) CCC CCT CCT CCC CCT CCC CCC CCC CCC CCG CCG  (0.044) CCT CCT CCT CCC CCT CCC CCC CCC CCC CCG CCG  (0.042) CCC CCT CCT CCC CCC CCC CCC CCC CCC CCG CCG  (0.029) CCT CCT CCT CCC CCC CCC CCC CCC CCC CCG CCG  (0.028) CCC CCT CCT CCC CCA CCC CCC CCC CCC CCG CCG  (0.016) CCC CCC CCT CCC CCT CCC CCC CCC CCC CCG CCG  (0.014) CCC CCC CCC CCC CCT CCC CCC CCC CCC CCG CCG  (0.011) CCC CCT CCT CCT CCT CCC CCC CCC CCC CCG CCG  (0.009) CCC CCC CCT CCC CCC CCC CCC CCC CCC CCG CCG  (0.009) CCG CCT CCT CCC CCT CCC CCC CCC CCC CCG CCG  (0.008) CCC CCC CCC CCC CCC CCC CCC CCC CCC CCG CCG  (0.007) CCG CCT CCT CCC CCC CCC CCC CCC CCC CCG CCG  (0.005) CCC CCC CCT CCC CCA CCC CCC CCC CCC CCG CCG  (0.005) CCA CCT CCT CCA CCA CCC CCC CCC CCC CCG CCG  (0.005) CCG CCT CCT CCT CCT CCC CCC CCC CCC CCG CCG  (0.004) CCC CCC CCC CCC CCA CCC CCC CCC CCC CCG CCG  (0.004) CCA CCT CCT CCC CCT CCC CCC CCC CCC CCG CCG  (0.004) CCA CCA CCT CCA CCA CCC CCC CCC CCC CCG CCG  (0.003) CCG CCT CCT CCC CCA CCC CCC CCC CCC CCG CCG  (0.003) CCC CCC CCT CCT CCT CCC CCC CCC CCC CCG CCG  (0.003) CCG CCG CCT CCC CCT CCC CCC CCC CCC CCG CCG  (0.003) CCC CCA CCT CCC CCT CCC CCC CCC CCC CCG CCG  (0.003) CCA CCA CCT CCC CCT CCC CCC CCC CCC CCG CCG  (0.003) CCA CCT CCT CCC CCC CCC CCC CCC CCC CCG CCG  (0.002) CCT CCC CCT CCT CCT CCC CCC CCC CCC CCG CCG  (0.002) CCC CCC CCC CCT CCT CCC CCC CCC CCC CCG CCG  (0.002) CCA CCA CCA CCA CCA CCC CCC CCC CCC CCG CCG  (0.002) CCA CCT CCT CCT CCT CCC CCC CCC CCC CCG CCG  (0.002) CCG CCG CCT CCC CCC CCC CCC CCC CCC CCG CCG  (0.002) CCG CCG CCG CCC CCT CCC CCC CCC CCC CCG CCG  (0.002) CCC CCA CCT CCC CCC CCC CCC CCC CCC CCG CCG  (0.002) CCT CCC CCC CCT CCT CCC CCC CCC CCC CCG CCG  (0.002) CCA CCA CCT CCC CCC CCC CCC CCC CCC CCG CCG  (0.002) CCA CCA CCA CCC CCT CCC CCC CCC CCC CCG CCG  (0.002) CCG CCG CCT CCT CCT CCC CCC CCC CCC CCG CCG  (0.002) CCT CCC CCT CCT CCT CCT CCT CCC CCC CCG CCG  (0.002) CCA CCA CCT CCT CCT CCC CCC CCC CCC CCG CCG  (0.001) CCT CCA CCT CCT CCT CCC CCC CCC CCC CCG CCG  (0.001) CCG CCG CCG CCC CCC CCC CCC CCC CCC CCG CCG  (0.001) CCT CCC CCC CCT CCT CCT CCT CCC CCC CCG CCG  (0.001) CCG CCG CCT CCC CCA CCC CCC CCC CCC CCG CCG  (0.001) CCA CCA CCA CCC CCC CCC CCC CCC CCC CCG CCG  (0.001) CCG CCA CCT CCC CCT CCC CCC CCC CCC CCG CCG  (0.001) CCC CCA CCT CCC CCA CCC CCC CCC CCC CCG CCG  (0.001)  (total  0.461)
  79       1  CCC (P) TCC (S) ACC (T) ACC (T) CCC (P) ACA (T) CCC (P) AGC (S) TCC (S) CCC (P) CCC (P) ACC (T) : CCC CCC CCC CCC CCC CCC CCC CCC ACC ACC ACC  (0.138) CCC CCC CCC CCC CCC CCC CCC TCC ACC ACC ACC  (0.088) CCC CCC CCC CCC CCC CCC CCC ACC ACC ACC ACC  (0.059) CCC CCC TCC CCC CCC CCC CCC CCC ACC ACC ACC  (0.040) CCC CCC ACC CCC CCC CCC CCC CCC ACC ACC ACC  (0.037) CCC CCC TCC CCC CCC CCC CCC TCC ACC ACC ACC  (0.025) CCC CCC ACC CCC CCC CCC CCC TCC ACC ACC ACC  (0.023) CCC CCC TCC CCC CCC CCC CCC ACC ACC ACC ACC  (0.017) TCC TCC TCC TCC CCC TCC CCC TCC ACC ACC ACC  (0.017) CCC CCC ACC CCC CCC CCC CCC ACC ACC ACC ACC  (0.016) TCC TCC TCC CCC CCC CCC CCC CCC ACC ACC ACC  (0.011) CCT CCC CCC CCC CCC CCC CCC CCC ACC ACC ACC  (0.009) CCG CCC CCC CCC CCC CCC CCC CCC ACC ACC ACC  (0.009) CCC TCC TCC CCC CCC CCC CCC CCC ACC ACC ACC  (0.009) TCC TCC TCC CCC CCC CCC CCC TCC ACC ACC ACC  (0.007) CCG CCG CCG CCC CCC CCC CCC CCC ACC ACC ACC  (0.007) CCA CCA CCA CCC CCC CCC CCC CCC ACC ACC ACC  (0.006) CCT CCC CCC CCC CCC CCC CCC TCC ACC ACC ACC  (0.006) CCG CCC CCC CCC CCC CCC CCC TCC ACC ACC ACC  (0.006) CCC TCC TCC CCC CCC CCC CCC TCC ACC ACC ACC  (0.006) TCC TCC TCC CCC CCC CCC CCC ACC ACC ACC ACC  (0.005) CCG CCG CCG CCC CCC CCC CCC TCC ACC ACC ACC  (0.004) CCA CCC CCC CCC CCC CCC CCC CCC ACC ACC ACC  (0.004) CCT CCC CCC CCC CCC CCC CCC ACC ACC ACC ACC  (0.004) CCG CCC CCC CCC CCC CCC CCC ACC ACC ACC ACC  (0.004) CCC CCC CCC CCC CCC CCC CCC CCC ACC AGC ACC  (0.004) CCA CCA CCA CCC CCC CCC CCC TCC ACC ACC ACC  (0.004) CCC TCC TCC CCC CCC CCC CCC ACC ACC ACC ACC  (0.004) ACC ACC ACC CCC CCC CCC CCC CCC ACC ACC ACC  (0.003) CCT CCT CCT CCC CCC CCC CCC CCC ACC ACC ACC  (0.003) CCG CCG CCG CCC CCC CCC CCC ACC ACC ACC ACC  (0.003) CCT CCC TCC CCC CCC CCC CCC CCC ACC ACC ACC  (0.003) CCG CCC TCC CCC CCC CCC CCC CCC ACC ACC ACC  (0.003) CCA CCC CCC CCC CCC CCC CCC TCC ACC ACC ACC  (0.003) CCA CCA CCA CCC CCC CCC CCC ACC ACC ACC ACC  (0.003) CCT CCC ACC CCC CCC CCC CCC CCC ACC ACC ACC  (0.003) CCG CCC ACC CCC CCC CCC CCC CCC ACC ACC ACC  (0.002) ACC ACC ACC CCC CCC CCC CCC TCC ACC ACC ACC  (0.002) CCT CCT CCT CCC CCC CCC CCC TCC ACC ACC ACC  (0.002) CCA CCC CCC CCC CCC CCC CCC ACC ACC ACC ACC  (0.002) CCT CCC TCC CCC CCC CCC CCC TCC ACC ACC ACC  (0.002) CCG CCC TCC CCC CCC CCC CCC TCC ACC ACC ACC  (0.002) CCT CCC CCC CCT CCC CCC CCC CCC ACC ACC ACC  (0.002) CCT CCC ACC CCC CCC CCC CCC TCC ACC ACC ACC  (0.002) CCG CCC ACC CCC CCC CCC CCC TCC ACC ACC ACC  (0.002) ACC ACC ACC CCC CCC CCC CCC ACC ACC ACC ACC  (0.001) CCT CCT CCT CCC CCC CCC CCC ACC ACC ACC ACC  (0.001) CCA CCA ACA CCC CCC CCC CCC CCC ACC ACC ACC  (0.001) CCA CCC TCC CCC CCC CCC CCC CCC ACC ACC ACC  (0.001) CCG CCC CCC CCG CCC CCC CCC CCC ACC ACC ACC  (0.001) CCT CCC TCC CCC CCC CCC CCC ACC ACC ACC ACC  (0.001) CCG CCC TCC CCC CCC CCC CCC ACC ACC ACC ACC  (0.001) CCC CCC TCC CCC CCC CCC CCC CCC ACC AGC ACC  (0.001) CCT CCC ACC CCC CCC CCC CCC ACC ACC ACC ACC  (0.001) CCG CCC ACC CCC CCC CCC CCC ACC ACC ACC ACC  (0.001) CCC CCC ACC CCC CCC CCC CCC CCC ACC AGC ACC  (0.001) CCG CCG CCG CCG CCC CCC CCC CCC ACC ACC ACC  (0.001)  (total  0.621)
  80       1  CCG (P) CCG (P) CCG (P) CCG (P) ACA (T) ACA (T) --- (-) CCG (P) ACG (T) CCT (P) GCG (A) CCC (P) : CCG ACG ACG CCG CCG CCG CCG CCG CCG CCG CCG  (0.032) ACG ACG ACG CCG CCG CCG CCG CCG CCG CCG CCG  (0.030) CCG ACG ACG CCG CCT CCG CCG CCG CCG CCG CCG  (0.026) ACG ACG ACG CCG CCT CCG CCG CCG CCG CCG CCG  (0.024) ACG ACA ACA CCG CCG CCG CCG CCG CCG CCG CCG  (0.013) CCG ACG ACG CCG CCA CCG CCG CCG CCG CCG CCG  (0.012) CCG CCG ACG CCG CCG CCG CCG CCG CCG CCG CCG  (0.012) ACG ACG ACG CCG CCA CCG CCG CCG CCG CCG CCG  (0.011) ACG ACA ACA CCG CCT CCG CCG CCG CCG CCG CCG  (0.011) CCG ACG ACG CCG CCC CCG CCG CCG CCG CCG CCG  (0.009) CCG CCG ACG CCG CCT CCG CCG CCG CCG CCG CCG  (0.009) CCG ACA ACA CCG CCG CCG CCG CCG CCG CCG CCG  (0.009) ACG ACG ACG CCG CCC CCG CCG CCG CCG CCG CCG  (0.009) ACA ACA ACA CCG CCG CCG CCG CCG CCG CCG CCG  (0.008) CCG ACA ACA CCG CCT CCG CCG CCG CCG CCG CCG  (0.008) ACA ACA ACA CCG CCT CCG CCG CCG CCG CCG CCG  (0.006) CCG ACG ACA CCG CCG CCG CCG CCG CCG CCG CCG  (0.005) ACG ACA ACA CCG CCA CCG CCG CCG CCG CCG CCG  (0.005) ACG ACG ACA CCG CCG CCG CCG CCG CCG CCG CCG  (0.005) CCG CCG ACG CCG CCA CCG CCG CCG CCG CCG CCG  (0.004) CCG ACG ACA CCG CCT CCG CCG CCG CCG CCG CCG  (0.004) CCA ACA ACA CCA CCA CCG CCG CCG CCG CCG CCG  (0.004) CCA ACA ACA CCG CCG CCG CCG CCG CCG CCG CCG  (0.004) ACG ACA ACA CCG CCC CCG CCG CCG CCG CCG CCG  (0.004) ACG ACG ACA CCG CCT CCG CCG CCG CCG CCG CCG  (0.004) ACC ACG ACG CCG CCG CCG CCG CCG CCG CCG CCG  (0.004) CCG ACA ACA CCG CCA CCG CCG CCG CCG CCG CCG  (0.004) ACA ACA ACA CCA CCA CCG CCG CCG CCG CCG CCG  (0.004) ACC ACA ACA CCG CCG CCG CCG CCG CCG CCG CCG  (0.003) CCG CCG ACG CCG CCC CCG CCG CCG CCG CCG CCG  (0.003) CCA ACA ACA CCG CCT CCG CCG CCG CCG CCG CCG  (0.003) ACG ACC ACC CCG CCG CCG CCG CCG CCG CCG CCG  (0.003) ACC ACC ACC CCG CCG CCG CCG CCG CCG CCG CCG  (0.003) ACC ACG ACG CCG CCT CCG CCG CCG CCG CCG CCG  (0.003) CCC ACC ACC CCG CCG CCG CCG CCG CCG CCG CCG  (0.003) ACA ACA ACA CCG CCA CCG CCG CCG CCG CCG CCG  (0.003) ACC ACA ACA CCG CCT CCG CCG CCG CCG CCG CCG  (0.003) CCG ACA ACA CCG CCC CCG CCG CCG CCG CCG CCG  (0.003) ACG ACC ACC CCG CCT CCG CCG CCG CCG CCG CCG  (0.003) CCC ACG ACG CCG CCG CCG CCG CCG CCG CCG CCG  (0.003) ACC ACC ACC CCG CCT CCG CCG CCG CCG CCG CCG  (0.003) CCC ACC ACC CCG CCT CCG CCG CCG CCG CCG CCG  (0.002) CCT ACG ACG CCT CCT CCG CCG CCG CCG CCG CCG  (0.002) CCC ACG ACG CCG CCT CCG CCG CCG CCG CCG CCG  (0.002) ACA ACG ACG CCG CCG CCG CCG CCG CCG CCG CCG  (0.002) CCC ACA ACA CCG CCG CCG CCG CCG CCG CCG CCG  (0.002) CCG ACG ACA CCG CCA CCG CCG CCG CCG CCG CCG  (0.002) ACC ACG ACG CCC CCT CCG CCG CCG CCG CCG CCG  (0.002) ACC ACG ACG CCC CCC CCG CCG CCG CCG CCG CCG  (0.002) ACG ACG ACA CCG CCA CCG CCG CCG CCG CCG CCG  (0.002) ACA ACG ACG CCG CCT CCG CCG CCG CCG CCG CCG  (0.002) ACC ACA ACA CCC CCT CCG CCG CCG CCG CCG CCG  (0.002) ACC ACA ACA CCC CCC CCG CCG CCG CCG CCG CCG  (0.002) ACT ACG ACG CCT CCT CCG CCG CCG CCG CCG CCG  (0.002) CCC ACC ACC CCC CCT CCG CCG CCG CCG CCG CCG  (0.002) CCC ACC ACC CCC CCC CCG CCG CCG CCG CCG CCG  (0.002) CCC ACA ACA CCG CCT CCG CCG CCG CCG CCG CCG  (0.002) ACT ACA ACA CCT CCT CCG CCG CCG CCG CCG CCG  (0.002) CCT ACA ACA CCT CCT CCG CCG CCG CCG CCG CCG  (0.002) ACC ACC ACC CCC CCT CCG CCG CCG CCG CCG CCG  (0.002) ACC ACC ACC CCC CCC CCG CCG CCG CCG CCG CCG  (0.002) CCC ACG ACG CCC CCT CCG CCG CCG CCG CCG CCG  (0.002) CCC ACG ACG CCC CCC CCG CCG CCG CCG CCG CCG  (0.002) CCA ACA ACA CCA CCT CCG CCG CCG CCG CCG CCG  (0.002) CCA CCA ACA CCA CCA CCG CCG CCG CCG CCG CCG  (0.002) CCA CCA ACA CCG CCG CCG CCG CCG CCG CCG CCG  (0.002) CCA ACG ACG CCA CCA CCG CCG CCG CCG CCG CCG  (0.001) CCG ACG ACA CCG CCC CCG CCG CCG CCG CCG CCG  (0.001) CCA ACG ACG CCG CCG CCG CCG CCG CCG CCG CCG  (0.001) ACT ACG ACG CCG CCG CCG CCG CCG CCG CCG CCG  (0.001) ACG ACG ACA CCG CCC CCG CCG CCG CCG CCG CCG  (0.001) CCT ACT ACT CCT CCT CCG CCG CCG CCG CCG CCG  (0.001) ACT ACA ACA CCG CCG CCG CCG CCG CCG CCG CCG  (0.001) ACG ACC ACC CCG CCA CCG CCG CCG CCG CCG CCG  (0.001) CCA CCA ACA CCG CCT CCG CCG CCG CCG CCG CCG  (0.001) CCA ACG ACG CCG CCT CCG CCG CCG CCG CCG CCG  (0.001) CCC ACA ACA CCC CCT CCG CCG CCG CCG CCG CCG  (0.001) CCC ACA ACA CCC CCC CCG CCG CCG CCG CCG CCG  (0.001) ACT ACT ACT CCT CCT CCG CCG CCG CCG CCG CCG  (0.001) ACT ACG ACG CCG CCT CCG CCG CCG CCG CCG CCG  (0.001) GCG ACG ACG CCG CCG CCG CCG CCG CCG CCG CCG  (0.001) ACC ACC ACG CCG CCG CCG CCG CCG CCG CCG CCG  (0.001) ACT ACA ACA CCG CCT CCG CCG CCG CCG CCG CCG  (0.001) CCT ACC ACC CCT CCT CCG CCG CCG CCG CCG CCG  (0.001) CCC CCC ACC CCG CCG CCG CCG CCG CCG CCG CCG  (0.001) ACA ACG ACG CCA CCA CCG CCG CCG CCG CCG CCG  (0.001)  (total  0.387)
  81       1  CCG (P) CTG (L) CTG (L) CTG (L) CTA (L) CTG (L) CTT (L) CTG (L) CTG (L) CTG (L) CTA (L) CTG (L) : CTG CTG CTG CTG CTG CTG CTG CTG CTG CTG CTG  (0.080) CTG CTG CTG CTG CTA CTG CTG CTG CTG CTG CTG  (0.022) TTG CTG CTG CTG CTG CTG CTG CTG CTG CTG CTG  (0.019) CTC CTG CTG CTG CTG CTG CTG CTG CTG CTG CTG  (0.015) CTC CTC CTC CTG CTG CTG CTG CTG CTG CTG CTG  (0.013) CTA CTG CTG CTG CTG CTG CTG CTG CTG CTG CTG  (0.010) TTG TTG TTG CTG CTG CTG CTG CTG CTG CTG CTG  (0.009) CTG CTC CTC CTG CTG CTG CTG CTG CTG CTG CTG  (0.009) CTG CTG CTG CTG CTG CTG CTA CTG CTG CTG CTG  (0.008) TTG CTG CTG TTG CTG CTG CTG CTG CTG CTG CTG  (0.008) CTT CTG CTG CTG CTG CTG CTG CTG CTG CTG CTG  (0.008) CTC CTC CTG CTG CTG CTG CTG CTG CTG CTG CTG  (0.007) CTG CTG CTG CTG CTC CTG CTG CTG CTG CTG CTG  (0.007) CTT CTT CTT CTG CTG CTG CTG CTG CTG CTG CTG  (0.007) CTG TTG TTG CTG CTG CTG CTG CTG CTG CTG CTG  (0.006) CTG CTT CTT CTG CTG CTG CTG CTG CTG CTG CTG  (0.006) CTA CTA CTA CTG CTG CTG CTG CTG CTG CTG CTG  (0.006) TTG CTG CTG CTG CTA CTG CTG CTG CTG CTG CTG  (0.005) CTA CTG CTG CTA CTA CTG CTG CTG CTG CTG CTG  (0.005) CTC CTT CTT CTG CTG CTG CTG CTG CTG CTG CTG  (0.004) TTG TTG CTG CTG CTG CTG CTG CTG CTG CTG CTG  (0.004) CTC CTG CTG CTG CTA CTG CTG CTG CTG CTG CTG  (0.004) CTC CTG CTG CTC CTG CTG CTG CTG CTG CTG CTG  (0.004) CTT CTT CTG CTG CTG CTG CTG CTG CTG CTG CTG  (0.004) TTG TTG TTG TTG CTG CTG CTG CTG CTG CTG CTG  (0.004) CTC CTC CTC CTG CTA CTG CTG CTG CTG CTG CTG  (0.003) CTC CTC CTC CTC CTG CTG CTG CTG CTG CTG CTG  (0.003) CTA CTA CTG CTG CTG CTG CTG CTG CTG CTG CTG  (0.003) CTT CTC CTC CTG CTG CTG CTG CTG CTG CTG CTG  (0.003) CTA CTG CTG CTG CTA CTG CTG CTG CTG CTG CTG  (0.003) CTA CTA CTA CTA CTA CTG CTG CTG CTG CTG CTG  (0.003) CTA CTG CTG CTA CTG CTG CTG CTG CTG CTG CTG  (0.003) TTG TTG TTG CTG CTA CTG CTG CTG CTG CTG CTG  (0.003) CTC CTG CTG CTC CTC CTG CTG CTG CTG CTG CTG  (0.003) CTG CTC CTC CTG CTA CTG CTG CTG CTG CTG CTG  (0.002) TTG CTG CTG TTG TTG CTG CTG CTG CTG CTG CTG  (0.002) CTA CTC CTC CTG CTG CTG CTG CTG CTG CTG CTG  (0.002) CTT CTG CTG CTG CTA CTG CTG CTG CTG CTG CTG  (0.002) CTC CTC CTC CTC CTC CTG CTG CTG CTG CTG CTG  (0.002) CTC CTC CTG CTG CTA CTG CTG CTG CTG CTG CTG  (0.002) CTC CTC CTG CTC CTG CTG CTG CTG CTG CTG CTG  (0.002) CTT CTT CTT CTG CTA CTG CTG CTG CTG CTG CTG  (0.002) CTG TTG TTG CTG CTA CTG CTG CTG CTG CTG CTG  (0.002) TTG TTG CTG TTG CTG CTG CTG CTG CTG CTG CTG  (0.002) CTG CTT CTT CTG CTA CTG CTG CTG CTG CTG CTG  (0.002) CTA CTA CTG CTA CTA CTG CTG CTG CTG CTG CTG  (0.002) CTA CTA CTA CTG CTA CTG CTG CTG CTG CTG CTG  (0.002) CTT CTG CTG CTT CTG CTG CTG CTG CTG CTG CTG  (0.002) CTA CTA CTA CTA CTG CTG CTG CTG CTG CTG CTG  (0.001) CTT CTT CTT CTT CTG CTG CTG CTG CTG CTG CTG  (0.001) CTC CTT CTT CTG CTA CTG CTG CTG CTG CTG CTG  (0.001) TTG TTG CTG CTG CTA CTG CTG CTG CTG CTG CTG  (0.001) TTG TTG TTG TTG TTG CTG CTG CTG CTG CTG CTG  (0.001) CTA CTC CTC CTA CTA CTG CTG CTG CTG CTG CTG  (0.001) CTC CTC CTG CTC CTC CTG CTG CTG CTG CTG CTG  (0.001) CTT CTG CTG CTA CTA CTG CTG CTG CTG CTG CTG  (0.001) CTC CTT CTT CTC CTG CTG CTG CTG CTG CTG CTG  (0.001) CTT CTT CTG CTG CTA CTG CTG CTG CTG CTG CTG  (0.001) CTT CTT CTT CTA CTA CTG CTG CTG CTG CTG CTG  (0.001) TTG CTC CTC CTG CTG CTG CTG CTG CTG CTG CTG  (0.001) CTA CTA CTG CTG CTA CTG CTG CTG CTG CTG CTG  (0.001)  (total  0.344)
  82       1  CCT (P) CCA (P) CCA (P) CCA (P) CCT (P) CCA (P) CCT (P) CCA (P) CCG (P) CCA (P) CCA (P) CCG (P) : CCA CCA CCA CCA CCA CCA CCA CCA CCA CCA CCA  (0.305) CCG CCG CCG CCA CCA CCA CCA CCA CCA CCA CCA  (0.061) CCA CCG CCG CCA CCA CCA CCA CCA CCA CCA CCA  (0.047) CCA CCA CCA CCA CCA CCA CCA CCA CCG CCA CCA  (0.029) CCA CCA CCA CCA CCA CCA CCT CCA CCA CCA CCA  (0.028) CCG CCA CCA CCA CCA CCA CCA CCA CCA CCA CCA  (0.023) CCA CCA CCA CCA CCT CCA CCA CCA CCA CCA CCA  (0.019) CCA CCA CCG CCA CCA CCA CCA CCA CCA CCA CCA  (0.014) CCC CCA CCA CCA CCA CCA CCA CCA CCA CCA CCA  (0.012) CCC CCC CCC CCA CCA CCA CCA CCA CCA CCA CCA  (0.011) CCC CCG CCG CCA CCA CCA CCA CCA CCA CCA CCA  (0.011) CCT CCT CCT CCA CCA CCA CCA CCA CCA CCA CCA  (0.010) CCA CCT CCT CCA CCA CCA CCA CCA CCA CCA CCA  (0.008) CCG CCG CCA CCA CCA CCA CCA CCA CCA CCA CCA  (0.007) CCT CCA CCA CCA CCA CCA CCA CCA CCA CCA CCA  (0.006) CCG CCG CCG CCG CCA CCA CCA CCA CCA CCA CCA  (0.006) CCG CCG CCG CCA CCA CCA CCA CCA CCG CCA CCA  (0.006) CCG CCG CCG CCA CCA CCA CCT CCA CCA CCA CCA  (0.006) CCT CCG CCG CCA CCA CCA CCA CCA CCA CCA CCA  (0.005) CCA CCG CCG CCA CCA CCA CCA CCA CCG CCA CCA  (0.005) CCC CCC CCA CCA CCA CCA CCA CCA CCA CCA CCA  (0.004) CCA CCG CCG CCA CCA CCA CCT CCA CCA CCA CCA  (0.004) CCT CCT CCA CCA CCA CCA CCA CCA CCA CCA CCA  (0.004) CCG CCT CCT CCA CCA CCA CCA CCA CCA CCA CCA  (0.004) CCA CCG CCG CCA CCT CCA CCA CCA CCA CCA CCA  (0.003) CCG CCA CCA CCG CCA CCA CCA CCA CCA CCA CCA  (0.002) CCG CCA CCA CCA CCA CCA CCA CCA CCG CCA CCA  (0.002) CCG CCA CCA CCA CCA CCA CCT CCA CCA CCA CCA  (0.002) CCT CCT CCT CCT CCT CCA CCA CCA CCA CCA CCA  (0.002) CCT CCT CCT CCT CCT CCT CCT CCA CCA CCA CCA  (0.002) CCA CCA CCG CCA CCA CCA CCA CCA CCG CCA CCA  (0.001) CCA CCA CCG CCA CCA CCA CCT CCA CCA CCA CCA  (0.001) CCT CCA CCA CCT CCT CCA CCA CCA CCA CCA CCA  (0.001) CCC CCA CCA CCA CCA CCA CCA CCA CCG CCA CCA  (0.001) CCC CCA CCA CCA CCA CCA CCT CCA CCA CCA CCA  (0.001) CCT CCG CCG CCT CCT CCA CCA CCA CCA CCA CCA  (0.001) CCC CCC CCC CCA CCA CCA CCA CCA CCG CCA CCA  (0.001) CCC CCG CCG CCA CCA CCA CCA CCA CCG CCA CCA  (0.001) CCT CCA CCA CCT CCT CCT CCT CCA CCA CCA CCA  (0.001) CCC CCC CCC CCA CCA CCA CCT CCA CCA CCA CCA  (0.001) CCC CCG CCG CCA CCA CCA CCT CCA CCA CCA CCA  (0.001)  (total  0.661)
  83       1  CCT (P) CCC (P) GTA (V) GTA (V) CCT (P) CCG (P) TCC (S) CCA (P) GCC (A) CCT (P) CCC (P) CCG (P) : CCC CCC CCC CCC CCT CCC CCC CCC CCG CCA GTA  (0.028) CCC CCC CCC CCC CCT CCC CCC CCC CCA CCA GTA  (0.020) CCC CCC CCC CCT CCT CCT CCT CCT CCG CCA GTA  (0.019) CCC CCC CCC CCC CCT CCC CCC CCC CCC CCA GTA  (0.018) CCT CCC CCC CCT CCT CCT CCT CCT CCG CCA GTA  (0.014) CCT CCC CCC CCT CCT CCT CCT CCT CCA CCA GTA  (0.010) CCG CCG CCG CCT CCT CCT CCT CCT CCG CCA GTA  (0.010) CCT CCC CCC CCT CCT CCT CCT CCT CCT CCA GTA  (0.009) CCT CCC CCC CCT CCT CCT CCT CCC CCG CCA GTA  (0.009) CCT CCG CCG CCT CCT CCT CCT CCT CCG CCA GTA  (0.007) CCG CCG CCG CCT CCT CCT CCT CCT CCA CCA GTA  (0.007) CCT CCT CCT CCT CCT CCT CCT CCT CCG CCA GTA  (0.007) CCG CCG CCG CCT CCT CCT CCT CCT CCT CCA GTA  (0.006) CCG CCG CCG CCC CCT CCC CCC CCC CCG CCA GTA  (0.006) CCT CCG CCG CCT CCT CCT CCT CCT CCA CCA GTA  (0.005) CCC CCG CCG CCC CCT CCC CCC CCC CCG CCA GTA  (0.005) CCT CCT CCT CCT CCT CCT CCT CCT CCA CCA GTA  (0.005) CCT CCG CCG CCT CCT CCT CCT CCT CCT CCA GTA  (0.005) CCT CCG CCG CCT CCT CCT CCT CCC CCG CCA GTA  (0.004) CCT CCT CCT CCT CCT CCT CCT CCT CCT CCA GTA  (0.004) CCT CCT CCT CCT CCT CCT CCT CCC CCG CCA GTA  (0.004) CCC CCG CCG CCC CCT CCC CCC CCC CCA CCA GTA  (0.004) CCC CCG CCG CCT CCT CCT CCT CCT CCG CCA GTA  (0.003) CCC CCG CCG CCC CCT CCC CCC CCC CCC CCA GTA  (0.003) CCC CCC CCG CCC CCT CCC CCC CCC CCG CCA GTA  (0.003) CCG CCC CCC CCT CCT CCT CCT CCT CCG CCA GTA  (0.003) CCC CCC CCG CCC CCT CCC CCC CCC CCA CCA GTA  (0.002) CCG CCC CCC CCT CCT CCT CCT CCT CCA CCA GTA  (0.002) CCT CCT CCC CCT CCT CCT CCT CCT CCG CCA GTA  (0.002) CCC CCC CCG CCT CCT CCT CCT CCT CCG CCA GTA  (0.002) CCC CCC CCG CCC CCT CCC CCC CCC CCC CCA GTA  (0.002) CCG CCC CCC CCT CCT CCT CCT CCT CCT CCA GTA  (0.002) CCG CCC CCC CCC CCT CCC CCC CCC CCG CCA GTA  (0.002) CCT CCT CCC CCT CCT CCT CCT CCT CCA CCA GTA  (0.002) CCA CCG CCG CCT CCT CCT CCT CCT CCG CCA GTA  (0.001) CCA CCC CCC CCT CCT CCT CCT CCT CCG CCA GTA  (0.001) CCT CCT CCC CCT CCT CCT CCT CCT CCT CCA GTA  (0.001) CCT CCT CCC CCT CCT CCT CCT CCC CCG CCA GTA  (0.001) CCA CCG CCG CCT CCT CCT CCT CCT CCA CCA GTA  (0.001) CCA CCC CCC CCT CCT CCT CCT CCT CCA CCA GTA  (0.001) CCC CCT CCT CCC CCT CCC CCC CCC CCG CCA GTA  (0.001)  (total  0.244)
  84       1  CCT (P) CCG (P) CCT (P) CCT (P) CCA (P) CCA (P) CCT (P) CCT (P) CCC (P) CCA (P) CCA (P) CCC (P) : CCA CCA CCA CCA CCA CCT CCT CCT CCT CCT CCT  (0.034) CCA CCA CCA CCA CCA CCA CCA CCA CCC CCT CCT  (0.033) CCT CCT CCT CCT CCA CCT CCT CCT CCT CCT CCT  (0.025) CCA CCA CCA CCA CCA CCA CCA CCA CCT CCT CCT  (0.024) CCA CCA CCA CCA CCA CCA CCA CCA CCA CCT CCT  (0.021) CCC CCC CCC CCT CCA CCT CCT CCT CCT CCT CCT  (0.015) CCT CCC CCC CCT CCA CCT CCT CCT CCT CCT CCT  (0.012) CCC CCC CCC CCC CCA CCT CCT CCT CCT CCT CCT  (0.009) CCT CCA CCA CCT CCA CCT CCT CCT CCT CCT CCT  (0.008) CCT CCT CCC CCT CCA CCT CCT CCT CCT CCT CCT  (0.007) CCC CCC CCC CCA CCA CCT CCT CCT CCT CCT CCT  (0.006) CCC CCC CCC CCA CCA CCA CCA CCA CCC CCT CCT  (0.006) CCA CCC CCC CCA CCA CCT CCT CCT CCT CCT CCT  (0.004) CCA CCC CCC CCA CCA CCA CCA CCA CCC CCT CCT  (0.004) CCC CCA CCA CCT CCA CCT CCT CCT CCT CCT CCT  (0.004) CCG CCG CCG CCT CCA CCT CCT CCT CCT CCT CCT  (0.004) CCG CCA CCA CCT CCA CCT CCT CCT CCT CCT CCT  (0.004) CCA CCC CCC CCA CCA CCA CCA CCA CCT CCT CCT  (0.003) CCT CCT CCT CCT CCA CCT CCT CCT CCC CCT CCT  (0.003) CCG CCG CCG CCG CCA CCT CCT CCT CCT CCT CCT  (0.003) CCA CCC CCC CCA CCA CCA CCA CCA CCA CCT CCT  (0.003) CCG CCA CCA CCG CCA CCT CCT CCT CCT CCT CCT  (0.003) CCG CCG CCG CCA CCA CCT CCT CCT CCT CCT CCT  (0.003) CCG CCG CCG CCA CCA CCA CCA CCA CCC CCT CCT  (0.003) CCG CCC CCC CCT CCA CCT CCT CCT CCT CCT CCT  (0.003) CCG CCA CCA CCA CCA CCT CCT CCT CCT CCT CCT  (0.003) CCG CCA CCA CCA CCA CCA CCA CCA CCC CCT CCT  (0.003) CCC CCT CCT CCT CCA CCT CCT CCT CCT CCT CCT  (0.002) CCT CCT CCT CCT CCA CCT CCT CCC CCC CCT CCT  (0.002) CCC CCA CCA CCC CCA CCT CCT CCT CCT CCT CCT  (0.002) CCT CCT CCT CCA CCA CCT CCT CCT CCT CCT CCT  (0.002) CCA CCG CCG CCA CCA CCT CCT CCT CCT CCT CCT  (0.002) CCA CCG CCG CCA CCA CCA CCA CCA CCC CCT CCT  (0.002) CCG CCC CCC CCG CCA CCT CCT CCT CCT CCT CCT  (0.002) CCG CCC CCC CCA CCA CCT CCT CCT CCT CCT CCT  (0.002) CCG CCC CCC CCA CCA CCA CCA CCA CCC CCT CCT  (0.002) CCA CCT CCT CCA CCA CCT CCT CCT CCT CCT CCT  (0.002) CCA CCT CCT CCA CCA CCA CCA CCA CCC CCT CCT  (0.002) CCA CCG CCG CCA CCA CCA CCA CCA CCT CCT CCT  (0.001) CCC CCA CCA CCA CCA CCT CCT CCT CCT CCT CCT  (0.001) CCC CCA CCA CCA CCA CCA CCA CCA CCC CCT CCT  (0.001) CCT CCC CCC CCT CCA CCT CCT CCT CCC CCT CCT  (0.001) CCC CCC CCA CCT CCA CCT CCT CCT CCT CCT CCT  (0.001) CCC CCT CCT CCC CCA CCT CCT CCT CCT CCT CCT  (0.001) CCA CCT CCT CCA CCA CCA CCA CCA CCT CCT CCT  (0.001) CCA CCG CCG CCA CCA CCA CCA CCA CCA CCT CCT  (0.001) CCG CCG CCA CCT CCA CCT CCT CCT CCT CCT CCT  (0.001) CCA CCT CCT CCA CCA CCA CCA CCA CCA CCT CCT  (0.001) CCT CCC CCC CCT CCA CCT CCT CCC CCC CCT CCT  (0.001) CCT CCC CCC CCA CCA CCT CCT CCT CCT CCT CCT  (0.001)  (total  0.281)
  85       1  CGC (R) AAG (K) CGC (R) CGC (R) CGG (R) AGA (R) AAA (K) CGC (R) AAG (K) CGA (R) CGC (R) CGC (R) : AGA AGA AGA CGA CGA CGC CGC CGC CGC CGC CGC  (0.038) CGA AGA AGA CGA CGA CGC CGC CGC CGC CGC CGC  (0.030) AGG AGG AGG CGG CGG CGG CGC CGG CGC CGC CGC  (0.028) CGG AGG AGG CGG CGG CGG CGC CGG CGC CGC CGC  (0.020) AGG AGG AGG CGG CGG CGC CGC CGC CGC CGC CGC  (0.020) AGG AGG AGG CGG CGA CGG CGC CGG CGC CGC CGC  (0.016) CGG AGG AGG CGC CGA CGC CGC CGC CGC CGC CGC  (0.015) CGG AGG AGG CGG CGG CGC CGC CGC CGC CGC CGC  (0.015) CGG AGG AGG CGG CGA CGG CGC CGG CGC CGC CGC  (0.012) AGG AGG AGG CGG CGA CGC CGC CGC CGC CGC CGC  (0.011) AGG AGA AGA CGG CGG CGG CGC CGG CGC CGC CGC  (0.011) AGA AGA AGA CGA CGA CGG CGC CGG CGC CGC CGC  (0.009) AGG AGA AGA CGG CGG CGC CGC CGC CGC CGC CGC  (0.008) AGA AGA AGA CGG CGG CGG CGC CGG CGC CGC CGC  (0.008) CGC AGG AGG CGC CGA CGC CGC CGC CGC CGC CGC  (0.008) AGA AGA AGA CGA CGA CGA CGC CGA CGC CGC CGC  (0.007) CGA AGA AGA CGA CGA CGG CGC CGG CGC CGC CGC  (0.007) CGA AGA AGA CGC CGA CGC CGC CGC CGC CGC CGC  (0.007) CGA AGG AGG CGA CGA CGC CGC CGC CGC CGC CGC  (0.007) AGA AGG AGG CGA CGA CGC CGC CGC CGC CGC CGC  (0.006) AGG AGA AGA CGG CGA CGG CGC CGG CGC CGC CGC  (0.006) AGG AAG AAG CGG CGG CGG CGC CGG CGC CGC CGC  (0.006) CGG AGA AGA CGG CGG CGG CGC CGG CGC CGC CGC  (0.006) CGA AGA AGA CGA CGA CGA CGC CGA CGC CGC CGC  (0.006) AGG AGA AGA CGG CGA CGC CGC CGC CGC CGC CGC  (0.005) CGC AGA AGA CGC CGA CGC CGC CGC CGC CGC CGC  (0.004) AGG AAG AAG CGG CGG CGC CGC CGC CGC CGC CGC  (0.004) CGG AGA AGA CGC CGA CGC CGC CGC CGC CGC CGC  (0.004) CGG AGA AGA CGG CGG CGC CGC CGC CGC CGC CGC  (0.004) CGC AGG AGG CGC CGG CGC CGC CGC CGC CGC CGC  (0.004) AAG AAG AAG CGG CGG CGG CGC CGG CGC CGC CGC  (0.004) AGG AGG AGA CGG CGG CGG CGC CGG CGC CGC CGC  (0.004) CGC AGG AGG CGC CGC CGC CGC CGC CGC CGC CGC  (0.004) AGG AAG AAG CGG CGA CGG CGC CGG CGC CGC CGC  (0.003) CGG AGA AGA CGG CGA CGG CGC CGG CGC CGC CGC  (0.003) CGG AGG AGA CGG CGG CGG CGC CGG CGC CGC CGC  (0.003) AAG AAG AAG CGG CGG CGC CGC CGC CGC CGC CGC  (0.003) AGG AGG AGA CGG CGG CGC CGC CGC CGC CGC CGC  (0.003) AGA AAA AAA CGA CGA CGC CGC CGC CGC CGC CGC  (0.002) CGG AAG AAG CGG CGG CGG CGC CGG CGC CGC CGC  (0.002) AGG AAG AAG CGG CGA CGC CGC CGC CGC CGC CGC  (0.002) CGC AGA AGA CGC CGG CGC CGC CGC CGC CGC CGC  (0.002) AAG AAA AAA CGG CGG CGG CGC CGG CGC CGC CGC  (0.002) AAG AAG AAG CGG CGA CGG CGC CGG CGC CGC CGC  (0.002) AGA AGA AGG CGA CGA CGC CGC CGC CGC CGC CGC  (0.002) AGG AGG AGA CGG CGA CGG CGC CGG CGC CGC CGC  (0.002) CGC AGA AGA CGC CGC CGC CGC CGC CGC CGC CGC  (0.002) CGG AGG AGA CGC CGA CGC CGC CGC CGC CGC CGC  (0.002) CGG AGG AGA CGG CGG CGC CGC CGC CGC CGC CGC  (0.002) CGG AAG AAG CGC CGA CGC CGC CGC CGC CGC CGC  (0.002) CGG AAG AAG CGG CGG CGC CGC CGC CGC CGC CGC  (0.002) CGA AGA AGG CGA CGA CGC CGC CGC CGC CGC CGC  (0.002) AAG AAA AAA CGG CGG CGC CGC CGC CGC CGC CGC  (0.002) CGA AGG AGG CGA CGA CGG CGC CGG CGC CGC CGC  (0.002) CGA AGG AGG CGC CGA CGC CGC CGC CGC CGC CGC  (0.002) CGG AGG AGA CGG CGA CGG CGC CGG CGC CGC CGC  (0.002) AAG AAG AAG CGG CGA CGC CGC CGC CGC CGC CGC  (0.002) AGG AGG AGA CGG CGA CGC CGC CGC CGC CGC CGC  (0.002) AGA AGG AGG CGA CGA CGG CGC CGG CGC CGC CGC  (0.002) CGG AAG AAG CGG CGA CGG CGC CGG CGC CGC CGC  (0.001) AGA AGG AGG CGG CGG CGG CGC CGG CGC CGC CGC  (0.001) CGA AGG AGG CGA CGA CGA CGC CGA CGC CGC CGC  (0.001) AAG AAA AAA CGG CGA CGG CGC CGG CGC CGC CGC  (0.001) CGA CGA AGA CGA CGA CGC CGC CGC CGC CGC CGC  (0.001) AGA AGG AGG CGA CGA CGA CGC CGA CGC CGC CGC  (0.001) CGT AGG AGG CGC CGA CGC CGC CGC CGC CGC CGC  (0.001) AAA AAA AAA CGA CGA CGC CGC CGC CGC CGC CGC  (0.001) CGC AGG AGA CGC CGA CGC CGC CGC CGC CGC CGC  (0.001) CGC CGG AGG CGC CGA CGC CGC CGC CGC CGC CGC  (0.001)  (total  0.411)
  86       1  CGC (R) CGG (R) AAG (K) AAG (K) AAC (N) AAG (K) TCT (S) AAG (K) AAG (K) GAC (D) CGA (R) AAG (K) : AAG AAG AAG AAG AAC AGG CGG AGG AAG AAG AAG  (0.044) AAG AAG AAG AAG AAC AGG CGA AGG AAG AAG AAG  (0.044) AAG AAG AAG AAG AAC AGG CGC AGG AAG AAG AAG  (0.032) AAG AAG AAG AAG AAC CGG CGC CGG AAG AAG AAG  (0.019) AAA AAG AAG AAG AAC AGG CGG AGG AAG AAG AAG  (0.009) AAA AAG AAG AAG AAC AGG CGA AGG AAG AAG AAG  (0.009) AAA AAG AAG AAG AAC AGG CGC AGG AAG AAG AAG  (0.007) AAA AAG AAG AAG AAC CGG CGC CGG AAG AAG AAG  (0.004) AAG AAA AAA AAG AAC AGG CGG AGG AAG AAG AAG  (0.004) AAG AAA AAA AAG AAC AGG CGA AGG AAG AAG AAG  (0.004) AGG AAG AAG AGG AAC AGG CGG AGG AAG AAG AAG  (0.004) AGG AAG AAG AGG AAC AGG CGA AGG AAG AAG AAG  (0.004) AAG AAA AAA AAG AAC AGG CGC AGG AAG AAG AAG  (0.003) AGG AAG AAG AGG AAC CGG CGC CGG AAG AAG AAG  (0.003) AAA AAA AAA AAG AAC AGG CGG AGG AAG AAG AAG  (0.003) AAA AAA AAA AAG AAC AGG CGA AGG AAG AAG AAG  (0.003) AGG AAG AAG AGG AAC AGG CGC AGG AAG AAG AAG  (0.003) AAG AAG AAA AAG AAC AGG CGG AGG AAG AAG AAG  (0.003) AAG AAG AAA AAG AAC AGG CGA AGG AAG AAG AAG  (0.003) AAC AAG AAG AAC AAC CGC CGC CGG AAG AAG AAG  (0.002) AAG AAA AAG AAG AAC AGG CGG AGG AAG AAG AAG  (0.002) AAG AAA AAG AAG AAC AGG CGA AGG AAG AAG AAG  (0.002) AAA AAA AAA AAG AAC AGG CGC AGG AAG AAG AAG  (0.002) AAC AAC AAG AAC AAC CGC CGC CGG AAG AAG AAG  (0.002) AAG AAG AAA AAG AAC AGG CGC AGG AAG AAG AAG  (0.002) AAG AAA AAG AAG AAC AGG CGC AGG AAG AAG AAG  (0.002) AAA AAA AAG AAG AAC AGG CGG AGG AAG AAG AAG  (0.002) AAA AAA AAG AAG AAC AGG CGA AGG AAG AAG AAG  (0.002) AAG AAA AAA AAG AAC CGG CGC CGG AAG AAG AAG  (0.002) AGG AGG AAG AGG AAC AGG CGG AGG AAG AAG AAG  (0.001) AGG AGG AAG AGG AAC AGG CGA AGG AAG AAG AAG  (0.001) AAA AAA AAG AAG AAC AGG CGC AGG AAG AAG AAG  (0.001) AAA AAA AAA AAG AAC CGG CGC CGG AAG AAG AAG  (0.001) AAG AAG AAA AAG AAC CGG CGC CGG AAG AAG AAG  (0.001) AGG AGG AAG AGG AAC CGG CGC CGG AAG AAG AAG  (0.001) AGG AGG AAG AGG AAC AGG CGC AGG AAG AAG AAG  (0.001) AAG AAA AAG AAG AAC CGG CGC CGG AAG AAG AAG  (0.001) AAT AAG AAG AAC AAC CGC CGC CGG AAG AAG AAG  (0.001)  (total  0.234)
  87       1  CGC (R) CGG (R) CGG (R) CGG (R) CGA (R) CGT (R) AGA (R) CGA (R) CGT (R) CGT (R) CGC (R) CGG (R) : CGT CGT CGT CGT CGT CGC CGC CGG CGG CGG CGG  (0.063) CGT CGT CGT CGT CGT CGG CGC CGG CGG CGG CGG  (0.051) CGT CGT CGT CGT CGT CGT CGC CGG CGG CGG CGG  (0.051) CGC CGT CGT CGC CGT CGC CGC CGG CGG CGG CGG  (0.021) CGT CGT CGT CGC CGT CGC CGC CGG CGG CGG CGG  (0.021) CGC CGT CGT CGC CGC CGC CGC CGG CGG CGG CGG  (0.013) CGG CGT CGT CGG CGT CGG CGC CGG CGG CGG CGG  (0.008) CGC CGC CGT CGC CGT CGC CGC CGG CGG CGG CGG  (0.007) CGC CGT CGT CGC CGA CGC CGC CGG CGG CGG CGG  (0.007) CGC CGT CGT CGC CGT CGC CGC CGG CGG CGA CGG  (0.006) CGG CGG CGT CGG CGT CGG CGC CGG CGG CGG CGG  (0.006) CGG CGT CGT CGG CGA CGG CGC CGG CGG CGG CGG  (0.005) CGG CGT CGT CGG CGG CGG CGC CGG CGG CGG CGG  (0.005) CGA CGA CGT CGA CGA CGG CGC CGG CGG CGG CGG  (0.004) CGC CGC CGT CGC CGC CGC CGC CGG CGG CGG CGG  (0.004) CGG CGG CGT CGG CGA CGG CGC CGG CGG CGG CGG  (0.004) CGG CGG CGT CGG CGG CGG CGC CGG CGG CGG CGG  (0.004) CGC CGC CGC CGC CGT CGC CGC CGG CGG CGG CGG  (0.004) CGA CGT CGT CGA CGA CGG CGC CGG CGG CGG CGG  (0.003) CGA CGA CGT CGA CGA CGA CGC CGA CGA CGA CGG  (0.003) CGA CGA CGT CGA CGA CGA CGC CGG CGG CGG CGG  (0.003) CGC CGC CGC CGC CGC CGC CGC CGG CGG CGG CGG  (0.003) CGG CGT CGT CGC CGT CGC CGC CGG CGG CGG CGG  (0.003) CGA CGA CGT CGA CGA CGC CGC CGG CGG CGG CGG  (0.002) CGC CGG CGT CGC CGT CGC CGC CGG CGG CGG CGG  (0.002) CGG CGG CGG CGG CGT CGG CGC CGG CGG CGG CGG  (0.002) CGC CGC CGT CGC CGA CGC CGC CGG CGG CGG CGG  (0.002) CGA CGT CGT CGA CGA CGA CGC CGA CGA CGA CGG  (0.002) CGC CGC CGT CGC CGT CGC CGC CGG CGG CGA CGG  (0.002) CGA CGT CGT CGA CGA CGA CGC CGG CGG CGG CGG  (0.002) CGG CGG CGT CGC CGT CGC CGC CGG CGG CGG CGG  (0.002) CGA CGA CGA CGA CGA CGG CGC CGG CGG CGG CGG  (0.002) CGA CGT CGT CGA CGA CGC CGC CGG CGG CGG CGG  (0.002) CGG CGG CGG CGG CGA CGG CGC CGG CGG CGG CGG  (0.001) CGG CGG CGG CGG CGG CGG CGC CGG CGG CGG CGG  (0.001) CGG CGA CGT CGG CGT CGG CGC CGG CGG CGG CGG  (0.001) CGC CGG CGT CGC CGC CGC CGC CGG CGG CGG CGG  (0.001) CGC CGC CGC CGC CGA CGC CGC CGG CGG CGG CGG  (0.001) CGC CGC CGC CGC CGT CGC CGC CGG CGG CGA CGG  (0.001) CGA CGA CGA CGA CGA CGA CGC CGA CGA CGA CGG  (0.001) CGA CGA CGA CGA CGA CGA CGC CGG CGG CGG CGG  (0.001) CGT CGG CGT CGT CGT CGC CGC CGG CGG CGG CGG  (0.001) CGA CGA CGA CGA CGA CGC CGC CGG CGG CGG CGG  (0.001) CGT CGC CGT CGT CGT CGC CGC CGG CGG CGG CGG  (0.001)  (total  0.333)
  88       1  CGC (R) CGG (R) CGT (R) CGT (R) CGA (R) CGA (R) AGA (R) CGC (R) CGA (R) CGC (R) CGC (R) CGC (R) : CGC CGA CGA CGC CGC CGC CGC CGC CGC CGC CGT  (0.189) CGA CGA CGA CGC CGC CGC CGC CGC CGC CGC CGT  (0.174) CGA CGA CGA CGA CGA CGC CGC CGC CGC CGC CGT  (0.071) CGG CGA CGA CGC CGC CGC CGC CGC CGC CGC CGT  (0.049) CGT CGA CGA CGC CGC CGC CGC CGC CGC CGC CGT  (0.031) CGC CGA CGA CGC CGA CGC CGC CGC CGC CGC CGT  (0.018) CGC CGA CGA CGC CGC CGC CGC CGC CGC CGT CGT  (0.018) CGA CGA CGA CGC CGA CGC CGC CGC CGC CGC CGT  (0.017) CGA CGA CGA CGC CGC CGC CGC CGC CGC CGT CGT  (0.017) CGC CGC CGA CGC CGC CGC CGC CGC CGC CGC CGT  (0.011) CGC CGG CGA CGC CGC CGC CGC CGC CGC CGC CGT  (0.009) CGG CGG CGA CGC CGC CGC CGC CGC CGC CGC CGT  (0.008) CGC CGA CGA CGC CGC CGC CGC CGG CGC CGC CGT  (0.008) CGC CGC CGC CGC CGC CGC CGC CGC CGC CGC CGT  (0.005) CGG CGA CGA CGC CGA CGC CGC CGC CGC CGC CGT  (0.005) CGG CGA CGA CGC CGC CGC CGC CGC CGC CGT CGT  (0.005) CGT CGA CGA CGT CGC CGC CGC CGC CGC CGC CGT  (0.005) CGG CGA CGA CGG CGC CGC CGC CGC CGC CGC CGT  (0.004) CGG CGG CGG CGC CGC CGC CGC CGC CGC CGC CGT  (0.004) CGT CGA CGA CGC CGA CGC CGC CGC CGC CGC CGT  (0.003) CGT CGA CGA CGC CGC CGC CGC CGC CGC CGT CGT  (0.003) CGA AGA CGA CGC CGC CGC CGC CGC CGC CGC CGT  (0.002) AGA AGA CGA CGC CGC CGC CGC CGC CGC CGC CGT  (0.002) CGT CGT CGA CGC CGC CGC CGC CGC CGC CGC CGT  (0.002) CGT CGG CGA CGC CGC CGC CGC CGC CGC CGC CGT  (0.002) CGG AGA CGA CGC CGC CGC CGC CGC CGC CGC CGT  (0.001) AGG AGA CGA CGC CGC CGC CGC CGC CGC CGC CGT  (0.001) CGA CGG CGA CGC CGC CGC CGC CGC CGC CGC CGT  (0.001) AGA AGA CGA CGA CGA CGC CGC CGC CGC CGC CGT  (0.001) CGC CGC CGA CGC CGA CGC CGC CGC CGC CGC CGT  (0.001) CGC CGC CGA CGC CGC CGC CGC CGC CGC CGT CGT  (0.001) AGA CGA CGA CGC CGC CGC CGC CGC CGC CGC CGT  (0.001) AGG CGA CGA CGC CGC CGC CGC CGC CGC CGC CGT  (0.001) CGA AGA CGA CGA CGA CGC CGC CGC CGC CGC CGT  (0.001)  (total  0.671)
  89       1  CGG (R) CGC (R) CGC (R) CGT (R) CGT (R) CGA (R) CGA (R) CGT (R) CGT (R) CGT (R) CGG (R) CGC (R) : CGT CGT CGT CGT CGT CGT CGG CGT CGT CGT CGT  (0.072) CGT CGT CGT CGT CGT CGC CGG CGC CGC CGT CGT  (0.049) CGC CGA CGA CGC CGT CGC CGG CGC CGC CGT CGT  (0.039) CGA CGA CGA CGC CGT CGC CGG CGC CGC CGT CGT  (0.036) CGA CGA CGA CGT CGT CGT CGG CGT CGT CGT CGT  (0.029) CGT CGA CGA CGT CGT CGT CGG CGT CGT CGT CGT  (0.028) CGT CGT CGT CGT CGT CGT CGG CGC CGC CGT CGT  (0.028) CGA CGA CGA CGT CGT CGC CGG CGC CGC CGT CGT  (0.020) CGC CGC CGC CGC CGT CGC CGG CGC CGC CGT CGT  (0.020) CGT CGA CGA CGT CGT CGC CGG CGC CGC CGT CGT  (0.019) CGT CGT CGT CGT CGT CGG CGG CGC CGC CGT CGT  (0.019) CGA CGA CGA CGG CGT CGG CGG CGC CGC CGT CGT  (0.017) CGC CGT CGT CGC CGT CGC CGG CGC CGC CGT CGT  (0.016) CGG CGA CGA CGG CGT CGG CGG CGC CGC CGT CGT  (0.015) CGT CGA CGA CGT CGT CGT CGG CGC CGC CGT CGT  (0.011) CGC CGA CGA CGT CGT CGT CGG CGT CGT CGT CGT  (0.011) CGG CGA CGA CGC CGT CGC CGG CGC CGC CGT CGT  (0.010) CGG CGA CGA CGT CGT CGT CGG CGT CGT CGT CGT  (0.008) CGT CGA CGA CGT CGT CGG CGG CGC CGC CGT CGT  (0.008) CGC CGA CGA CGT CGT CGC CGG CGC CGC CGT CGT  (0.007) CGG CGA CGA CGT CGT CGC CGG CGC CGC CGT CGT  (0.006) CGC CGC CGC CGT CGT CGT CGG CGT CGT CGT CGT  (0.005) CGC CGC CGT CGC CGT CGC CGG CGC CGC CGT CGT  (0.005) CGC CGA CGA CGC CGC CGC CGG CGC CGC CGT CGT  (0.004) CGC CGT CGT CGT CGT CGT CGG CGT CGT CGT CGT  (0.004) CGT CGC CGC CGT CGT CGT CGG CGT CGT CGT CGT  (0.004) CGG CGG CGG CGG CGT CGG CGG CGC CGC CGT CGT  (0.004) CGC CGC CGC CGT CGT CGC CGG CGC CGC CGT CGT  (0.004) CGC CGT CGT CGT CGT CGC CGG CGC CGC CGT CGT  (0.003) CGT CGC CGC CGT CGT CGC CGG CGC CGC CGT CGT  (0.003) CGG CGT CGT CGG CGT CGG CGG CGC CGC CGT CGT  (0.003) CGG CGG CGG CGC CGT CGC CGG CGC CGC CGT CGT  (0.003) CGT CGT CGA CGT CGT CGT CGG CGT CGT CGT CGT  (0.003) CGC CGC CGC CGC CGC CGC CGG CGC CGC CGT CGT  (0.002) CGG CGG CGG CGT CGT CGT CGG CGT CGT CGT CGT  (0.002) CGG CGT CGT CGC CGT CGC CGG CGC CGC CGT CGT  (0.002) CGC CGT CGT CGC CGC CGC CGG CGC CGC CGT CGT  (0.002) CGT CGT CGA CGT CGT CGC CGG CGC CGC CGT CGT  (0.002) CGT CGC CGC CGT CGT CGT CGG CGC CGC CGT CGT  (0.002) CGG CGT CGT CGT CGT CGT CGG CGT CGT CGT CGT  (0.002) CGG CGG CGG CGT CGT CGC CGG CGC CGC CGT CGT  (0.001) CGG CGG CGA CGG CGT CGG CGG CGC CGC CGT CGT  (0.001) CGC CGC CGT CGT CGT CGT CGG CGT CGT CGT CGT  (0.001) CGT CGC CGC CGT CGT CGG CGG CGC CGC CGT CGT  (0.001) CGG CGT CGT CGT CGT CGC CGG CGC CGC CGT CGT  (0.001) CGA CGT CGT CGC CGT CGC CGG CGC CGC CGT CGT  (0.001)  (total  0.534)
  90       1  CGG (R) CGC (R) CGG (R) CGG (R) AGA (R) AGG (R) AGG (R) CGG (R) CGG (R) AGG (R) CGG (R) CGC (R) : AGG AGG AGG AGG AGG CGG CGG CGG CGG CGG CGG  (0.116) AGG AGG AGG AGG AGG CGG CGG CGC CGC CGG CGG  (0.110) AGG AGG AGG CGG AGG CGG CGG CGG CGG CGG CGG  (0.040) CGG CGG CGG CGG AGG CGG CGG CGG CGG CGG CGG  (0.039) AGG AGG AGG CGG AGG CGG CGG CGC CGC CGG CGG  (0.038) CGG CGG CGG CGG AGG CGG CGG CGC CGC CGG CGG  (0.037) CGG AGG AGG CGG AGG CGG CGG CGG CGG CGG CGG  (0.029) CGG AGG AGG CGG AGG CGG CGG CGC CGC CGG CGG  (0.028) AGA AGG AGG AGG AGG CGG CGG CGG CGG CGG CGG  (0.008) AGA AGG AGG AGG AGG CGG CGG CGC CGC CGG CGG  (0.008) CGG CGG CGG CGG AGG CGC CGG CGC CGC CGG CGG  (0.007) AGG CGG CGG AGG AGG CGG CGG CGG CGG CGG CGG  (0.007) AGG CGG CGG AGG AGG CGG CGG CGC CGC CGG CGG  (0.006) CGG CGG CGG CGG AGA CGG CGG CGG CGG CGG CGG  (0.006) AGG AGG CGG AGG AGG CGG CGG CGG CGG CGG CGG  (0.006) AGG AGG CGG AGG AGG CGG CGG CGC CGC CGG CGG  (0.006) CGG AGG AGG CGG AGG CGC CGG CGC CGC CGG CGG  (0.005) CGG AGG AGG CGG AGA CGG CGG CGG CGG CGG CGG  (0.004) AGA AGG AGG AGA AGA CGG CGG CGG CGG CGG CGG  (0.004) CGG CGG AGG CGG AGG CGG CGG CGG CGG CGG CGG  (0.004) AGA AGG AGG AGA AGA CGG CGG CGC CGC CGG CGG  (0.003) CGG CGG AGG CGG AGG CGG CGG CGC CGC CGG CGG  (0.003) AGG CGG CGG CGG AGG CGG CGG CGG CGG CGG CGG  (0.002) CGC CGG CGG CGG AGG CGG CGG CGG CGG CGG CGG  (0.002) AGG CGG CGG CGG AGG CGG CGG CGC CGC CGG CGG  (0.002) CGC CGG CGG CGG AGG CGG CGG CGC CGC CGG CGG  (0.002) AGG AGG CGG CGG AGG CGG CGG CGG CGG CGG CGG  (0.002) AGA AGA AGG AGG AGG CGG CGG CGG CGG CGG CGG  (0.002) AGG AGA AGG AGG AGG CGG CGG CGG CGG CGG CGG  (0.002) AGG AGG CGG CGG AGG CGG CGG CGC CGC CGG CGG  (0.002) AGA AGA AGG AGG AGG CGG CGG CGC CGC CGG CGG  (0.002) AGG AGA AGG AGG AGG CGG CGG CGC CGC CGG CGG  (0.002) CGC CGG CGG CGC AGG CGC CGG CGC CGC CGG CGG  (0.002) AGA AGA AGA AGG AGG CGG CGG CGG CGG CGG CGG  (0.002) CGA CGG CGG CGG AGG CGG CGG CGG CGG CGG CGG  (0.002) AGA AGA AGA AGG AGG CGG CGG CGC CGC CGG CGG  (0.002) CGA CGG CGG CGG AGG CGG CGG CGC CGC CGG CGG  (0.002) CGG AGG CGG CGG AGG CGG CGG CGG CGG CGG CGG  (0.002) CGG AGG CGG CGG AGG CGG CGG CGC CGC CGG CGG  (0.001) CGT CGG CGG CGG AGG CGG CGG CGG CGG CGG CGG  (0.001) CGT CGG CGG CGG AGG CGG CGG CGC CGC CGG CGG  (0.001) CGA AGG AGG CGG AGG CGG CGG CGG CGG CGG CGG  (0.001) CGA AGG AGG CGG AGG CGG CGG CGC CGC CGG CGG  (0.001)  (total  0.552)
  91       1  CGT (R) CGG (R) AAG (K) AAG (K) AGG (R) CAG (Q) AGT (S) AAG (K) CAG (Q) AAG (K) CGC (R) AAG (K) : CGG CGG CAG CGG AGG CGG CGT CGG AAG AAG AAG  (0.097) CGG CGG CAG CGG AGG CGG CGC CGG AAG AAG AAG  (0.059) CGG CGG CAG CGG AGG CGG CGG CGG AAG AAG AAG  (0.027) CGG CGG CAG CGG AGG CGG CGT AGG AAG AAG AAG  (0.017) AGG CGG CAG AGG AGG CGG CGT CGG AAG AAG AAG  (0.017) CAG CAG CAG CGG AGG CGG CGT CGG AAG AAG AAG  (0.016) AGG CGG CAG AGG AGG AGG CGT AGG AAG AAG AAG  (0.016) AGG AGG CAG AGG AGG CGG CGT CGG AAG AAG AAG  (0.012) AGG AGG CAG AGG AGG AGG CGT AGG AAG AAG AAG  (0.011) CGG CGG CGG CGG AGG CGG CGT CGG AAG AAG AAG  (0.011) CGG CAG CAG CGG AGG CGG CGT CGG AAG AAG AAG  (0.011) AGG CGG CAG AGG AGG CGG CGC CGG AAG AAG AAG  (0.010) CAG CAG CAG CGG AGG CGG CGC CGG AAG AAG AAG  (0.010) AGG CGG CAG AGG AGG AGG CGC AGG AAG AAG AAG  (0.010) AGG AGG CAG AGG AGG CGG CGC CGG AAG AAG AAG  (0.007) AGG AGG CAG AGG AGG AGG CGC AGG AAG AAG AAG  (0.007) CGG CGG CGG CGG AGG CGG CGC CGG AAG AAG AAG  (0.006) CGG CAG CAG CGG AGG CGG CGC CGG AAG AAG AAG  (0.006) CGC CGG CAG CGG AGG CGG CGT CGG AAG AAG AAG  (0.006) CGA CGG CAG CGG AGG CGG CGT CGG AAG AAG AAG  (0.004) CAG CAG CAG CGG AGG CGG CGG CGG AAG AAG AAG  (0.004) CGC CGG CAG CGG AGG CGG CGC CGG AAG AAG AAG  (0.003) CGG AGG CAG CGG AGG CGG CGT CGG AAG AAG AAG  (0.003) CGG CGG CGG CGG AGG CGG CGG CGG AAG AAG AAG  (0.003) CGG CAG CAG CGG AGG CGG CGG CGG AAG AAG AAG  (0.003) CAG CAG CAG CGG AGG CGG CGT AGG AAG AAG AAG  (0.003) CGA CGG CAG CGG AGG CGG CGC CGG AAG AAG AAG  (0.003) CGT CGG CAG CGG AGG CGG CGT CGG AAG AAG AAG  (0.003) AGG AGG CGG AGG AGG CGG CGT CGG AAG AAG AAG  (0.002) AGG AGG CGG AGG AGG AGG CGT AGG AAG AAG AAG  (0.002) CGT CGG CAG CGT AGG CGT CGT CGG AAG AAG AAG  (0.002) CGG CGG CGG CGG AGG CGG CGT AGG AAG AAG AAG  (0.002) CGG CAG CAG CGG AGG CGG CGT AGG AAG AAG AAG  (0.002) CGG AGG CAG CGG AGG CGG CGC CGG AAG AAG AAG  (0.002) AGG CGG CGG AGG AGG CGG CGT CGG AAG AAG AAG  (0.002) AGG CGG CGG AGG AGG AGG CGT AGG AAG AAG AAG  (0.002) CGT CGG CAG CGG AGG CGG CGC CGG AAG AAG AAG  (0.002) CGC CGC CAG CGG AGG CGG CGT CGG AAG AAG AAG  (0.002) CGC CGG CAG CGG AGG CGG CGG CGG AAG AAG AAG  (0.002) CGA CGA CAA CGG AGG CGG CGT CGG AAG AAG AAG  (0.001) CAA CAG CAG CGG AGG CGG CGT CGG AAG AAG AAG  (0.001) CGC CGG CAG CGC AGG CGC CGC CGG AAG AAG AAG  (0.001) AAG AAG CAG AGG AGG CGG CGT CGG AAG AAG AAG  (0.001) AGG AGG CGG AGG AGG CGG CGC CGG AAG AAG AAG  (0.001) AAG AAG CAG AGG AGG AGG CGT AGG AAG AAG AAG  (0.001) AGG AGG CGG AGG AGG AGG CGC AGG AAG AAG AAG  (0.001) CGA CGG CAG CGG AGG CGG CGG CGG AAG AAG AAG  (0.001) AGG CGG CGG AGG AGG CGG CGC CGG AAG AAG AAG  (0.001) AGG CGG CGG AGG AGG AGG CGC AGG AAG AAG AAG  (0.001) CGA CGA CAG CGG AGG CGG CGT CGG AAG AAG AAG  (0.001) CGC CGC CAG CGG AGG CGG CGC CGG AAG AAG AAG  (0.001)  (total  0.420)
  92       1  CTC (L) ATC (I) GTC (V) GTC (V) GTG (V) ATC (I) ATT (I) CTC (L) ATC (I) CTT (L) CTT (L) ATC (I) : ATC ATC ATC CTC CTT CTC CTC CTC CTC CTC GTC  (0.015) ATC ATC ATC CTC CTC CTC CTC CTC CTC CTC GTC  (0.014) CTC ATC ATC CTC CTT CTC CTC CTC CTC CTC GTC  (0.012) CTC ATC ATC CTC CTC CTC CTC CTC CTC CTC GTC  (0.011) ATC ATC ATC ATC CTC ATC CTC ATC ATC CTC GTC  (0.010) ATC ATC ATC CTC CTT CTC CTC ATC ATC CTC GTC  (0.009) CTC ATC ATC CTC CTT CTC CTC ATC ATC CTC GTC  (0.007) CTC ATC ATC CTC CTC CTC CTC ATC ATC CTC GTC  (0.007) ATC ATT ATT CTC CTT CTC CTC CTC CTC CTC GTC  (0.002) ATC ATT ATT CTC CTC CTC CTC CTC CTC CTC GTC  (0.002) ATT ATC ATC CTC CTT CTC CTC CTC CTC CTC GTC  (0.002) ATT ATC ATC CTC CTC CTC CTC CTC CTC CTC GTC  (0.002) ATT ATC ATC ATC CTC ATC CTC ATC ATC CTC GTC  (0.002) CTT ATC ATC CTT CTT CTC CTC CTC CTC CTC GTC  (0.002) ATT ATC ATC ATC CTT ATC CTC ATC ATC CTC GTC  (0.002) ATC ATT ATT ATC CTC ATC CTC ATC ATC CTC GTC  (0.002) ATC ATT ATT CTC CTT CTC CTC ATC ATC CTC GTC  (0.001) ATC ATT ATC CTC CTT CTC CTC CTC CTC CTC GTC  (0.001) ATC ATT ATC CTC CTC CTC CTC CTC CTC CTC GTC  (0.001) CTC ATT ATT CTC CTT CTC CTC CTC CTC CTC GTC  (0.001) ATT ATT ATT CTC CTT CTC CTC CTC CTC CTC GTC  (0.001) CTC ATT ATT CTC CTC CTC CTC CTC CTC CTC GTC  (0.001) CTT ATC ATC CTC CTT CTC CTC CTC CTC CTC GTC  (0.001) ATT ATT ATT CTC CTC CTC CTC CTC CTC CTC GTC  (0.001) CTT ATC ATC CTC CTC CTC CTC CTC CTC CTC GTC  (0.001) ATT ATT ATT ATC CTC ATC CTC ATC ATC CTC GTC  (0.001) CTT ATC ATC CTT CTT CTC CTC ATC ATC CTC GTC  (0.001) ATA ATC ATC ATC CTC ATC CTC ATC ATC CTC GTC  (0.001) ATA ATC ATC CTC CTT CTC CTC CTC CTC CTC GTC  (0.001) ATA ATC ATC CTC CTC CTC CTC CTC CTC CTC GTC  (0.001) ATT ATT ATT ATC CTT ATC CTC ATC ATC CTC GTC  (0.001)  (total  0.119)
  93       1  CTC (L) CTC (L) CTC (L) CTC (L) CGA (R) CTG (L) GTC (V) CTC (L) GTC (V) CTT (L) CTT (L) ATC (I) : CTC CTC CTC CTC CTT CTC CTC CTC CTC CTC CTC  (0.031) CTC CTC CTC CTC CTC CTC CTC CTC CTC CTC CTC  (0.030) CTC CTC CTC CTC CTA CTC CTC CTC CTC CTC CTC  (0.012) CTC CTG CTG CTC CTT CTC CTC CTC CTC CTC CTC  (0.010) CTC CTG CTG CTC CTC CTC CTC CTC CTC CTC CTC  (0.009) CTC CTC CTC CTT CTT CTC CTC CTC CTC CTC CTC  (0.009) CTG CTG CTG CTC CTT CTC CTC CTC CTC CTC CTC  (0.008) CTG CTG CTG CTC CTC CTC CTC CTC CTC CTC CTC  (0.008) CTT CTC CTC CTT CTT CTC CTC CTC CTC CTC CTC  (0.006) CTC GTC GTC CTC CTT CTC CTC CTC CTC CTC CTC  (0.006) CTC GTC GTC CTC CTC CTC CTC CTC CTC CTC CTC  (0.006) GTC GTC GTC CTC CTT CTC CTC CTC CTC CTC CTC  (0.005) GTC GTC GTC CTC CTC CTC CTC CTC CTC CTC CTC  (0.005) GTC GTG GTG CTC CTT CTC CTC CTC CTC CTC CTC  (0.004) CTT CTC CTC CTC CTT CTC CTC CTC CTC CTC CTC  (0.004) CTC CTC CTG CTC CTT CTC CTC CTC CTC CTC CTC  (0.004) GTC GTG GTG CTC CTC CTC CTC CTC CTC CTC CTC  (0.004) CTT CTC CTC CTC CTC CTC CTC CTC CTC CTC CTC  (0.004) CTC CTC CTG CTC CTC CTC CTC CTC CTC CTC CTC  (0.004) CTG CTG CTG CTT CTT CTC CTC CTC CTC CTC CTC  (0.004) CTG CTC CTC CTC CTT CTC CTC CTC CTC CTC CTC  (0.004) CTG CTC CTC CTC CTC CTC CTC CTC CTC CTC CTC  (0.004) CTT CTG CTG CTT CTT CTC CTC CTC CTC CTC CTC  (0.004) GTG GTG GTG CTC CTT CTC CTC CTC CTC CTC CTC  (0.004) CTC CTG CTG CTC CTA CTC CTC CTC CTC CTC CTC  (0.004) GTG GTG GTG CTC CTC CTC CTC CTC CTC CTC CTC  (0.004) CTT CTT CTT CTT CTT CTC CTC CTC CTC CTC CTC  (0.004) CTT CTC CTC CTT CTT CTT CTT CTC CTC CTC CTC  (0.003) CTG CTG CTG CTC CTA CTC CTC CTC CTC CTC CTC  (0.003) CTG GTG GTG CTC CTT CTC CTC CTC CTC CTC CTC  (0.003) CTG GTG GTG CTC CTC CTC CTC CTC CTC CTC CTC  (0.003) CTC CTG CTG CTT CTT CTC CTC CTC CTC CTC CTC  (0.003) CTT CTG CTG CTC CTT CTC CTC CTC CTC CTC CTC  (0.003) CTT CTG CTG CTC CTC CTC CTC CTC CTC CTC CTC  (0.003) CTT CTT CTT CTC CTT CTC CTC CTC CTC CTC CTC  (0.002) CTT CTT CTT CTC CTC CTC CTC CTC CTC CTC CTC  (0.002) CTC GTC GTC CTC CTA CTC CTC CTC CTC CTC CTC  (0.002) CTT CTG CTG CTT CTT CTT CTT CTC CTC CTC CTC  (0.002) CTA CTG CTG CTC CTT CTC CTC CTC CTC CTC CTC  (0.002) CTT CTT CTT CTT CTT CTT CTT CTC CTC CTC CTC  (0.002) CTA CTG CTG CTC CTC CTC CTC CTC CTC CTC CTC  (0.002) GTC GTC GTC CTC CTA CTC CTC CTC CTC CTC CTC  (0.002) CTA CTC CTC CTC CTT CTC CTC CTC CTC CTC CTC  (0.002) CTG CTC CTC CTT CTT CTC CTC CTC CTC CTC CTC  (0.002) CTA CTC CTC CTC CTC CTC CTC CTC CTC CTC CTC  (0.002) GTC GTG GTG CTC CTA CTC CTC CTC CTC CTC CTC  (0.002) CTC CTC CTG CTC CTA CTC CTC CTC CTC CTC CTC  (0.002) CTC GTC GTC CTT CTT CTC CTC CTC CTC CTC CTC  (0.002) GTC GTC GTG CTC CTT CTC CTC CTC CTC CTC CTC  (0.001) GTG GTC GTC CTC CTT CTC CTC CTC CTC CTC CTC  (0.001) GTC GTC GTG CTC CTC CTC CTC CTC CTC CTC CTC  (0.001) CTG TTG TTG CTC CTT CTC CTC CTC CTC CTC CTC  (0.001) CTG GTG GTG CTT CTT CTC CTC CTC CTC CTC CTC  (0.001) CTG CTC CTC CTC CTA CTC CTC CTC CTC CTC CTC  (0.001) GTG GTC GTC CTC CTC CTC CTC CTC CTC CTC CTC  (0.001) CTG TTG TTG CTC CTC CTC CTC CTC CTC CTC CTC  (0.001) GTG GTG GTG CTC CTA CTC CTC CTC CTC CTC CTC  (0.001) GTG GTG GTG CTT CTT CTC CTC CTC CTC CTC CTC  (0.001) CTT CTT CTC CTT CTT CTC CTC CTC CTC CTC CTC  (0.001) GTC GTC GTC CTC CTG CTC CTC CTC CTC CTC CTC  (0.001) CTA CTG CTG CTA CTA CTC CTC CTC CTC CTC CTC  (0.001) CTC CTC CTG CTT CTT CTC CTC CTC CTC CTC CTC  (0.001) CTA CTC CTC CTA CTA CTC CTC CTC CTC CTC CTC  (0.001) GTT GTG GTG CTC CTT CTC CTC CTC CTC CTC CTC  (0.001) GTC GTT GTT CTC CTT CTC CTC CTC CTC CTC CTC  (0.001) CTA CTA CTA CTC CTT CTC CTC CTC CTC CTC CTC  (0.001) CTG GTG GTG CTC CTA CTC CTC CTC CTC CTC CTC  (0.001) GTT GTG GTG CTC CTC CTC CTC CTC CTC CTC CTC  (0.001) GTC GTT GTT CTC CTC CTC CTC CTC CTC CTC CTC  (0.001) CTA CTA CTA CTC CTC CTC CTC CTC CTC CTC CTC  (0.001) GTC GTG GTG CTC CTG CTC CTC CTC CTC CTC CTC  (0.001) CTA CTG CTG CTT CTT CTC CTC CTC CTC CTC CTC  (0.001) TTG TTG TTG CTC CTT CTC CTC CTC CTC CTC CTC  (0.001)  (total  0.278)
  94       1  CTC (L) CTG (L) CTG (L) CTG (L) CTA (L) CTC (L) TTG (L) CTG (L) CTG (L) CTT (L) CTC (L) CTC (L) : CTC CTC CTC CTC CTT CTC CTC CTC CTC CTG CTG  (0.029) CTC CTC CTC CTC CTC CTC CTC CTC CTC CTG CTG  (0.021) CTC CTG CTG CTC CTT CTC CTC CTC CTC CTG CTG  (0.012) CTG CTG CTG CTC CTT CTC CTC CTC CTC CTG CTG  (0.011) CTC CTC CTC CTC CTA CTC CTC CTC CTC CTG CTG  (0.009) CTC CTG CTG CTC CTC CTC CTC CTC CTC CTG CTG  (0.009) CTC CTC CTC CTC CTT CTC CTC CTG CTG CTG CTG  (0.008) CTG CTG CTG CTC CTC CTC CTC CTC CTC CTG CTG  (0.008) CTT CTC CTC CTT CTT CTC CTC CTC CTC CTG CTG  (0.006) CTG CTG CTG CTT CTT CTC CTC CTC CTC CTG CTG  (0.005) CTG CTG CTG CTG CTT CTG CTC CTG CTG CTG CTG  (0.005) CTT CTG CTG CTT CTT CTC CTC CTC CTC CTG CTG  (0.005) CTT CTT CTT CTT CTT CTC CTC CTC CTC CTG CTG  (0.004) CTT CTC CTC CTC CTT CTC CTC CTC CTC CTG CTG  (0.004) CTC CTG CTG CTC CTA CTC CTC CTC CTC CTG CTG  (0.004) CTC CTG CTG CTC CTT CTC CTC CTG CTG CTG CTG  (0.004) CTC CTT CTT CTC CTT CTC CTC CTC CTC CTG CTG  (0.004) CTG CTC CTC CTC CTT CTC CTC CTC CTC CTG CTG  (0.003) CTT CTG CTG CTC CTT CTC CTC CTC CTC CTG CTG  (0.003) CTT CTT CTT CTC CTT CTC CTC CTC CTC CTG CTG  (0.003) CTT CTC CTC CTC CTC CTC CTC CTC CTC CTG CTG  (0.003) CTA CTG CTG CTC CTT CTC CTC CTC CTC CTG CTG  (0.003) CTC CTA CTA CTC CTT CTC CTC CTC CTC CTG CTG  (0.003) CTC CTT CTT CTC CTC CTC CTC CTC CTC CTG CTG  (0.003) CTG CTC CTC CTC CTC CTC CTC CTC CTC CTG CTG  (0.002) CTT CTG CTG CTC CTC CTC CTC CTC CTC CTG CTG  (0.002) CTT CTT CTT CTC CTC CTC CTC CTC CTC CTG CTG  (0.002) CTA CTA CTA CTC CTT CTC CTC CTC CTC CTG CTG  (0.002) CTG CTG CTC CTC CTT CTC CTC CTC CTC CTG CTG  (0.002) CTA CTG CTG CTC CTC CTC CTC CTC CTC CTG CTG  (0.002) CTC CTA CTA CTC CTC CTC CTC CTC CTC CTG CTG  (0.002) CTA CTC CTC CTC CTT CTC CTC CTC CTC CTG CTG  (0.002) CTG CTC CTC CTT CTT CTC CTC CTC CTC CTG CTG  (0.002) CTG CTC CTC CTG CTT CTG CTC CTG CTG CTG CTG  (0.002) CTT CTC CTC CTT CTT CTC CTC CTG CTG CTG CTG  (0.002) CTT CTT CTC CTT CTT CTC CTC CTC CTC CTG CTG  (0.002) CTG TTG TTG CTC CTT CTC CTC CTC CTC CTG CTG  (0.001) CTA CTA CTA CTC CTC CTC CTC CTC CTC CTG CTG  (0.001) CTT CTG CTG CTT CTT CTC CTC CTG CTG CTG CTG  (0.001) CTG CTG CTC CTC CTC CTC CTC CTC CTC CTG CTG  (0.001) CTA CTG CTG CTA CTA CTC CTC CTC CTC CTG CTG  (0.001) CTA CTG CTG CTT CTT CTC CTC CTC CTC CTG CTG  (0.001) CTT CTT CTT CTT CTT CTC CTC CTG CTG CTG CTG  (0.001) CTA CTC CTC CTC CTC CTC CTC CTC CTC CTG CTG  (0.001) TTG CTG CTG CTG CTT CTG CTC CTG CTG CTG CTG  (0.001) TTG CTG CTG CTC CTT CTC CTC CTC CTC CTG CTG  (0.001) CTT CTT CTC CTC CTT CTC CTC CTC CTC CTG CTG  (0.001) CTC CTT CTT CTC CTA CTC CTC CTC CTC CTG CTG  (0.001) CTC CTT CTT CTC CTT CTC CTC CTG CTG CTG CTG  (0.001) CTG TTG TTG CTC CTC CTC CTC CTC CTC CTG CTG  (0.001) CTA CTA CTA CTA CTA CTC CTC CTC CTC CTG CTG  (0.001)  (total  0.208)
  95       1  CTC (L) CTG (L) TTG (L) TTG (L) ATT (I) ATG (M) ATG (M) TTG (L) ATG (M) ATC (I) CTC (L) CTG (L) : ATG ATG ATG ATG ATC CTG CTC CTG CTG TTG TTG  (0.099) ATG ATG ATG ATC ATC CTC CTC CTG CTG TTG TTG  (0.053) ATG ATG ATG ATG ATT CTG CTC CTG CTG TTG TTG  (0.048) ATC ATG ATG ATC ATC CTC CTC CTG CTG TTG TTG  (0.033) ATG ATG ATG ATG ATC CTG CTC CTG TTG TTG TTG  (0.022) CTG ATG ATG CTC ATC CTC CTC CTG CTG TTG TTG  (0.012) ATC ATG ATG ATC ATC CTC CTC CTC CTG TTG TTG  (0.011) ATT ATG ATG ATC ATC CTC CTC CTG CTG TTG TTG  (0.011) ATC ATG ATG ATC ATT CTC CTC CTG CTG TTG TTG  (0.010) ATA ATG ATG ATC ATC CTC CTC CTG CTG TTG TTG  (0.010) ATC ATG ATG ATC ATC CTC CTC CTG TTG TTG TTG  (0.007) CTC ATG ATG CTC ATC CTC CTC CTG CTG TTG TTG  (0.006) CTG ATG ATG CTG ATC CTG CTC CTG CTG TTG TTG  (0.006) CTG ATG ATG CTC ATC CTC CTC CTC CTG TTG TTG  (0.004) ATT ATG ATG ATC ATC CTC CTC CTC CTG TTG TTG  (0.004) ATA ATG ATG ATC ATC CTC CTC CTC CTG TTG TTG  (0.003) ATT ATG ATG ATC ATT CTC CTC CTG CTG TTG TTG  (0.003) CTG ATG ATG CTC ATC CTG CTC CTG CTG TTG TTG  (0.003) TTG ATG ATG CTG ATC CTG CTC CTG CTG TTG TTG  (0.003) ATA ATG ATG ATC ATT CTC CTC CTG CTG TTG TTG  (0.003) TTG ATG ATG CTC ATC CTC CTC CTG CTG TTG TTG  (0.003) ATT ATG ATG ATC ATC CTC CTC CTG TTG TTG TTG  (0.002) ATA ATG ATG ATC ATC CTC CTC CTG TTG TTG TTG  (0.002) CTC ATG ATG CTC ATC CTC CTC CTC CTG TTG TTG  (0.002) CTC ATG ATG CTC ATC CTG CTC CTG CTG TTG TTG  (0.002) CTT ATG ATG CTC ATC CTC CTC CTG CTG TTG TTG  (0.002) CTC ATG ATG CTC ATC CTC CTC CTG TTG TTG TTG  (0.001) CTA ATG ATG CTC ATC CTC CTC CTG CTG TTG TTG  (0.001) TTG ATG ATG CTG ATT CTG CTC CTG CTG TTG TTG  (0.001) TTG ATG ATG CTC ATC CTC CTC CTC CTG TTG TTG  (0.001)  (total  0.368)
  96       1  CTG (L) AAG (K) GTG (V) GTG (V) CAC (H) TTG (L) CTG (L) GTG (V) ATG (M) CAG (Q) CTG (L) ATG (M) : TTG TTG TTG CTG CAG CTG CTG ATG ATG GTG GTG  (0.127) CTG TTG TTG CTG CAG CTG CTG ATG ATG GTG GTG  (0.088) CTG CTG CTG CTG CAG CTG CTG ATG ATG GTG GTG  (0.050) CTG CTG TTG CTG CAG CTG CTG ATG ATG GTG GTG  (0.027) TTG TTG TTG TTG CAG TTG CTG ATG ATG GTG GTG  (0.026) TTG TTG TTG TTG CAG CTG CTG ATG ATG GTG GTG  (0.023) TTG TTG TTG CTG CAC CTG CTG ATG ATG GTG GTG  (0.013) TTG CTG CTG CTG CAG CTG CTG ATG ATG GTG GTG  (0.012) ATG ATG ATG ATG CAG ATG CTG ATG ATG GTG GTG  (0.011) CTC CTG CTG CTG CAG CTG CTG ATG ATG GTG GTG  (0.010) CTG TTG TTG CTG CAC CTG CTG ATG ATG GTG GTG  (0.009) CTC TTG TTG CTG CAG CTG CTG ATG ATG GTG GTG  (0.008) CTA TTG TTG CTG CAG CTG CTG ATG ATG GTG GTG  (0.007) TTA TTG TTG CTG CAG CTG CTG ATG ATG GTG GTG  (0.007) CTA CTG CTG CTG CAG CTG CTG ATG ATG GTG GTG  (0.007) TTG CTG TTG CTG CAG CTG CTG ATG ATG GTG GTG  (0.006) CTG TTG TTG CTG CAG TTG CTG ATG ATG GTG GTG  (0.006) CTG TTG TTG CTG CAA CTG CTG ATG ATG GTG GTG  (0.006) CTG CTG CTG CTG CAC CTG CTG ATG ATG GTG GTG  (0.005) CTC CTG TTG CTG CAG CTG CTG ATG ATG GTG GTG  (0.005) TTG TTG CTG CTG CAG CTG CTG ATG ATG GTG GTG  (0.005) CTT CTG CTG CTG CAG CTG CTG ATG ATG GTG GTG  (0.005) CTT TTG TTG CTG CAG CTG CTG ATG ATG GTG GTG  (0.004) CTG CTG CTG CTG CAG TTG CTG ATG ATG GTG GTG  (0.004) CTC CTG CTG CTC CAC CTG CTG ATG ATG GTG GTG  (0.004) CTA CTG TTG CTG CAG CTG CTG ATG ATG GTG GTG  (0.003) CTG TTG CTG CTG CAG CTG CTG ATG ATG GTG GTG  (0.003) CTG CTG CTG CTG CAA CTG CTG ATG ATG GTG GTG  (0.003) CTC TTG TTG CTC CAC CTG CTG ATG ATG GTG GTG  (0.003) CTG CTG TTG CTG CAC CTG CTG ATG ATG GTG GTG  (0.003) CTC CTC CTG CTG CAG CTG CTG ATG ATG GTG GTG  (0.003) CAG CTG CTG CAG CAG CTG CTG ATG ATG GTG GTG  (0.003) CTT CTG TTG CTG CAG CTG CTG ATG ATG GTG GTG  (0.003) TTG CTG CTG TTG CAG TTG CTG ATG ATG GTG GTG  (0.002) ATG TTG TTG ATG CAG ATG CTG ATG ATG GTG GTG  (0.002) ATG ATG ATG CTG CAG CTG CTG ATG ATG GTG GTG  (0.002) TTG CTG CTG TTG CAG CTG CTG ATG ATG GTG GTG  (0.002) CAG TTG TTG CAG CAG CTG CTG ATG ATG GTG GTG  (0.002) CAG CTG CTG CAG CAG CAG CTG AAG ATG GTG GTG  (0.002) CTG CTG TTG CTG CAG TTG CTG ATG ATG GTG GTG  (0.002) CTC CTG TTG CTC CAC CTG CTG ATG ATG GTG GTG  (0.002) TTA TTG TTG TTG CAG TTG CTG ATG ATG GTG GTG  (0.002) CTA CTA CTG CTG CAG CTG CTG ATG ATG GTG GTG  (0.002) CTG CTG TTG CTG CAA CTG CTG ATG ATG GTG GTG  (0.002) TTA TTA TTG CTG CAG CTG CTG ATG ATG GTG GTG  (0.002) CAG TTG TTG CAG CAG CAG CTG AAG ATG GTG GTG  (0.002) TTA TTG TTG TTG CAG CTG CTG ATG ATG GTG GTG  (0.002) CAG CTG TTG CAG CAG CTG CTG ATG ATG GTG GTG  (0.001) TTG CTG TTG TTG CAG TTG CTG ATG ATG GTG GTG  (0.001) CTA TTG TTG CTA CAG CTG CTG ATG ATG GTG GTG  (0.001) TTG CTG CTG CTG CAC CTG CTG ATG ATG GTG GTG  (0.001) CTC CTG CTG CTC CAG CTG CTG ATG ATG GTG GTG  (0.001) TTG CTG TTG TTG CAG CTG CTG ATG ATG GTG GTG  (0.001) TTA TTA TTA CTG CAG CTG CTG ATG ATG GTG GTG  (0.001) CTA CTG CTG CTA CAG CTG CTG ATG ATG GTG GTG  (0.001) CAG CTG TTG CAG CAG CAG CTG AAG ATG GTG GTG  (0.001) CTT CTT CTG CTG CAG CTG CTG ATG ATG GTG GTG  (0.001) TTA TTG TTG CTA CAG CTG CTG ATG ATG GTG GTG  (0.001) CTC TTG TTG CTC CAG CTG CTG ATG ATG GTG GTG  (0.001) CTC CTG CTG CTG CAC CTG CTG ATG ATG GTG GTG  (0.001) CTC CTC CTG CTC CAC CTG CTG ATG ATG GTG GTG  (0.001) TTG TTG CTG TTG CAG TTG CTG ATG ATG GTG GTG  (0.001)  (total  0.545)
  97       1  CTG (L) CAG (Q) CAG (Q) CAG (Q) CAG (Q) CAG (Q) --- (-) CAG (Q) CAG (Q) CAG (Q) CTG (L) CAG (Q) : CAG CAG CAG CAG CAG CAG CTG CAG CAG CAG CAG  (0.599) CAA CAG CAG CAG CAG CAG CTG CAG CAG CAG CAG  (0.077) CAG CAA CAA CAG CAG CAG CTG CAG CAG CAG CAG  (0.038) CAA CAA CAA CAG CAG CAG CTG CAG CAG CAG CAG  (0.031) CAG CAG CAG CAG CAA CAG CTG CAG CAG CAG CAG  (0.027) CAG CAG CAG CAA CAG CAG CTG CAG CAG CAG CAG  (0.027) CAG CAA CAG CAG CAG CAG CTG CAG CAG CAG CAG  (0.027) CAA CAA CAG CAG CAG CAG CTG CAG CAG CAG CAG  (0.022) CAA CAG CAG CAA CAG CAG CTG CAG CAG CAG CAG  (0.018) CAG CAG CAA CAG CAG CAG CTG CAG CAG CAG CAG  (0.015) CAG CAG CAG CAA CAA CAG CTG CAG CAG CAG CAG  (0.008) CAA CAA CAA CAA CAG CAG CTG CAG CAG CAG CAG  (0.007) CAA CAG CAG CAA CAA CAG CTG CAG CAG CAG CAG  (0.005) CAA CAA CAG CAA CAG CAG CTG CAG CAG CAG CAG  (0.005) CAA CAG CAG CAG CAA CAG CTG CAG CAG CAG CAG  (0.004) CAA CAA CAA CAA CAA CAG CTG CAG CAG CAG CAG  (0.002) CAA CAG CAA CAG CAG CAG CTG CAG CAG CAG CAG  (0.002) CAG CAA CAA CAG CAA CAG CTG CAG CAG CAG CAG  (0.002) CAG CAA CAA CAA CAG CAG CTG CAG CAG CAG CAG  (0.002) CAA CAA CAG CAA CAA CAG CTG CAG CAG CAG CAG  (0.001) CAA CAA CAA CAG CAA CAG CTG CAG CAG CAG CAG  (0.001) CAG CAA CAG CAG CAA CAG CTG CAG CAG CAG CAG  (0.001) CAG CAA CAG CAA CAG CAG CTG CAG CAG CAG CAG  (0.001) CAA CAA CAG CAG CAA CAG CTG CAG CAG CAG CAG  (0.001)  (total  0.924)
  98       1  CTG (L) CTC (L) ATG (M) ATG (M) GTG (V) ATG (M) ATG (M) CTG (L) ATG (M) ATG (M) CTT (L) CTC (L) : ATG ATG ATG ATG ATG CTG CTG CTC CTC CTG ATG  (0.197) ATG ATG ATG ATG ATG CTG CTG CTG CTG CTG ATG  (0.186) ATG ATG ATG ATG ATG CTG CTG CTG CTC CTG ATG  (0.046) ATG ATG ATG ATG ATG CTC CTG CTC CTC CTG ATG  (0.035) CTG ATG ATG CTG ATG CTG CTG CTC CTC CTG ATG  (0.003) CTG ATG ATG CTG ATG CTG CTG CTG CTG CTG ATG  (0.002) TTG ATG ATG CTG ATG CTG CTG CTC CTC CTG ATG  (0.001) TTG ATG ATG CTG ATG CTG CTG CTG CTG CTG ATG  (0.001) TTG ATG ATG TTG ATG CTG CTG CTC CTC CTG ATG  (0.001) TTG ATG ATG TTG ATG CTG CTG CTG CTG CTG ATG  (0.001) CTG ATG ATG CTG ATG CTC CTG CTC CTC CTG ATG  (0.001)  (total  0.475)
  99       1  CTG (L) CTC (L) CTC (L) CTC (L) ATC (I) ATC (I) CTA (L) CTC (L) ATC (I) ATC (I) CTA (L) CTC (L) : ATC ATC ATC ATC ATC CTC CTG CTC CTC CTC CTC  (0.097) ATC ATC ATC ATC ATC CTC CTA CTC CTC CTC CTC  (0.060) ATC ATC ATC ATC ATC CTC CTC CTC CTC CTC CTC  (0.037) CTC CTC ATC CTC ATC CTC CTG CTC CTC CTC CTC  (0.029) ATT ATC ATC ATC ATC CTC CTG CTC CTC CTC CTC  (0.020) CTC CTC ATC CTC ATC CTC CTA CTC CTC CTC CTC  (0.018) ATT ATC ATC ATC ATC CTC CTA CTC CTC CTC CTC  (0.013) CTC CTC ATC CTC ATC CTC CTC CTC CTC CTC CTC  (0.011) ATA ATC ATC ATC ATC CTC CTG CTC CTC CTC CTC  (0.010) ATC ATT ATT ATC ATC CTC CTG CTC CTC CTC CTC  (0.010) ATC ATC ATC ATC ATT CTC CTG CTC CTC CTC CTC  (0.009) ATT ATT ATT ATC ATC CTC CTG CTC CTC CTC CTC  (0.008) ATT ATC ATC ATC ATC CTC CTC CTC CTC CTC CTC  (0.008) ATC ATA ATA ATC ATC CTC CTG CTC CTC CTC CTC  (0.007) ATA ATC ATC ATC ATC CTC CTA CTC CTC CTC CTC  (0.006) ATC ATT ATT ATC ATC CTC CTA CTC CTC CTC CTC  (0.006) ATA ATA ATA ATC ATC CTC CTG CTC CTC CTC CTC  (0.006) ATC ATT ATC ATC ATC CTC CTG CTC CTC CTC CTC  (0.006) ATT ATT ATT ATC ATC CTC CTA CTC CTC CTC CTC  (0.005) ATT ATT ATC ATC ATC CTC CTG CTC CTC CTC CTC  (0.005) CTC ATC ATC CTC ATC CTC CTG CTC CTC CTC CTC  (0.005) ATC ATA ATA ATC ATC CTC CTA CTC CTC CTC CTC  (0.004) CTT CTC ATC CTC ATC CTC CTG CTC CTC CTC CTC  (0.004) ATT ATC ATC ATT ATC CTC CTG CTC CTC CTC CTC  (0.004) ATA ATC ATC ATC ATC CTC CTC CTC CTC CTC CTC  (0.004) ATC ATT ATT ATC ATC CTC CTC CTC CTC CTC CTC  (0.004) ATA ATA ATA ATC ATC CTC CTA CTC CTC CTC CTC  (0.004) ATA ATA ATC ATC ATC CTC CTG CTC CTC CTC CTC  (0.004) ATC ATT ATC ATC ATC CTC CTA CTC CTC CTC CTC  (0.004) CTC CTC ATC CTC ATC CTG CTG CTC CTC CTC CTC  (0.004) CTG CTC ATC CTC ATC CTC CTG CTC CTC CTC CTC  (0.003) CTC CTC CTC CTC ATC CTC CTG CTC CTC CTC CTC  (0.003) ATT ATT ATT ATC ATC CTC CTC CTC CTC CTC CTC  (0.003) ATT ATT ATC ATC ATC CTC CTA CTC CTC CTC CTC  (0.003) CTC ATC ATC CTC ATC CTC CTA CTC CTC CTC CTC  (0.003) ATA ATC ATC ATA ATC CTA CTA CTC CTC CTC CTC  (0.003) ATC ATA ATA ATC ATC CTC CTC CTC CTC CTC CTC  (0.002) CTT CTC ATC CTC ATC CTC CTA CTC CTC CTC CTC  (0.002) ATA ATA ATC ATC ATC CTC CTA CTC CTC CTC CTC  (0.002) ATA ATA ATA ATC ATC CTC CTC CTC CTC CTC CTC  (0.002) ATC ATT ATC ATC ATC CTC CTC CTC CTC CTC CTC  (0.002) ATT ATA ATA ATC ATC CTC CTG CTC CTC CTC CTC  (0.002) CTG CTC ATC CTC ATC CTC CTA CTC CTC CTC CTC  (0.002) CTC CTC CTC CTC ATC CTC CTA CTC CTC CTC CTC  (0.002) ATT ATT ATC ATC ATC CTC CTC CTC CTC CTC CTC  (0.002) CTA CTC ATC CTC ATC CTC CTG CTC CTC CTC CTC  (0.002) CTC ATC ATC CTC ATC CTC CTC CTC CTC CTC CTC  (0.002) ATA ATT ATT ATC ATC CTC CTG CTC CTC CTC CTC  (0.002) ATT ATT ATT ATT ATC CTC CTG CTC CTC CTC CTC  (0.002) ATA ATA ATA ATA ATC CTA CTA CTC CTC CTC CTC  (0.002) CTT CTC ATC CTC ATC CTC CTC CTC CTC CTC CTC  (0.002) ATA ATA ATC ATC ATC CTC CTC CTC CTC CTC CTC  (0.001) CTC CTT ATT CTC ATC CTC CTG CTC CTC CTC CTC  (0.001) ATT ATA ATA ATC ATC CTC CTA CTC CTC CTC CTC  (0.001) CTG CTC ATC CTC ATC CTC CTC CTC CTC CTC CTC  (0.001) CTT CTT ATT CTC ATC CTC CTG CTC CTC CTC CTC  (0.001) CTC CTC CTC CTC ATC CTC CTC CTC CTC CTC CTC  (0.001) CTA CTC ATC CTC ATC CTC CTA CTC CTC CTC CTC  (0.001) ATA ATT ATT ATC ATC CTC CTA CTC CTC CTC CTC  (0.001) ATC ATT ATT ATC ATT CTC CTG CTC CTC CTC CTC  (0.001)  (total  0.468)
[truncated: 270,145 more chars]
