# Supplementary material for: Sodium Channel β Subunits—An Additional Element in Animal Tetrodotoxin Resistance?
Source: Int J Mol Sci. 2024 Jan 25;25(3):1478. doi: 10.3390/ijms25031478 (PMC10855141; doi:10.3390/ijms25031478)
Supplement: Supplementary file 1 [file ijms-25-01478-s001.zip › rst files/SCNB2/rst_SCNB2_oneratio_nssites0_231024]

Supplemental results for CODEML (seqf: SCNB2_expanded_230613.phy  treef: Timetree_phylogeny.newick)


TREE #  1


MLEs of dN/dS (w) for site classes (K=3)

p:   0.88553  0.07684  0.03763
w:   0.06898  1.00000  1.00000

Naive Empirical Bayes (NEB) probabilities for 3 classes & postmean_w
(amino acids refer to 1st sequence: H_sapiens)

   1 M   1.00000 0.00000 0.00000 ( 1)  0.069
   2 E   1.00000 0.00000 0.00000 ( 1)  0.069
   3 V   0.99058 0.00632 0.00310 ( 1)  0.078
   4 T   0.11719 0.59256 0.29024 ( 2)  0.891
   5 V   0.99954 0.00031 0.00015 ( 1)  0.069
   6 P   0.94066 0.03983 0.01951 ( 1)  0.124
   7 A   0.00517 0.66776 0.32707 ( 2)  0.995
   8 T   0.00009 0.67117 0.32874 ( 2)  1.000
   9 L   0.94374 0.03776 0.01850 ( 1)  0.121
  10 N   0.99045 0.00641 0.00314 ( 1)  0.078
  11 V   1.00000 0.00000 0.00000 ( 1)  0.069
  12 L   1.00000 0.00000 0.00000 ( 1)  0.069
  13 N   1.00000 0.00000 0.00000 ( 1)  0.069
  14 G   1.00000 0.00000 0.00000 ( 1)  0.069
  15 S   0.94617 0.03613 0.01770 ( 1)  0.119
  16 D   0.00307 0.66917 0.32776 ( 2)  0.997
  17 A   0.67068 0.22105 0.10827 ( 1)  0.376
  18 R   0.98585 0.00950 0.00465 ( 1)  0.082
  19 L   1.00000 0.00000 0.00000 ( 1)  0.069
  20 P   0.92596 0.04970 0.02434 ( 1)  0.138
  21 C   1.00000 0.00000 0.00000 ( 1)  0.069
  22 T   0.99988 0.00008 0.00004 ( 1)  0.069
  23 F   1.00000 0.00000 0.00000 ( 1)  0.069
  24 N   0.99763 0.00159 0.00078 ( 1)  0.071
  25 S   1.00000 0.00000 0.00000 ( 1)  0.069
  26 C   1.00000 0.00000 0.00000 ( 1)  0.069
  27 Y   1.00000 0.00000 0.00000 ( 1)  0.069
  28 T   0.99794 0.00138 0.00068 ( 1)  0.071
  29 V   0.99983 0.00012 0.00006 ( 1)  0.069
  30 N   0.99998 0.00002 0.00001 ( 1)  0.069
  31 H   0.08215 0.61609 0.30176 ( 2)  0.924
  32 K   0.99999 0.00001 0.00000 ( 1)  0.069
  33 Q   0.99972 0.00019 0.00009 ( 1)  0.069
  34 F   1.00000 0.00000 0.00000 ( 1)  0.069
  35 S   0.99905 0.00064 0.00031 ( 1)  0.070
  36 L   0.99990 0.00007 0.00003 ( 1)  0.069
  37 N   1.00000 0.00000 0.00000 ( 1)  0.069
  38 W   1.00000 0.00000 0.00000 ( 1)  0.069
  39 T   1.00000 0.00000 0.00000 ( 1)  0.069
  40 Y   1.00000 0.00000 0.00000 ( 1)  0.069
  41 Q   0.99991 0.00006 0.00003 ( 1)  0.069
  42 E   0.77122 0.15356 0.07522 ( 1)  0.282
  43 C   0.95553 0.02985 0.01462 ( 1)  0.110
  44 N   0.00001 0.67122 0.32877 ( 2)  1.000
  45 N   1.00000 0.00000 0.00000 ( 1)  0.069
  46 C   0.99964 0.00024 0.00012 ( 1)  0.069
  47 S   0.98624 0.00924 0.00452 ( 1)  0.082
  48 E   1.00000 0.00000 0.00000 ( 1)  0.069
  49 E   1.00000 0.00000 0.00000 ( 1)  0.069
  50 M   0.99988 0.00008 0.00004 ( 1)  0.069
  51 F   1.00000 0.00000 0.00000 ( 1)  0.069
  52 L   1.00000 0.00000 0.00000 ( 1)  0.069
  53 Q   1.00000 0.00000 0.00000 ( 1)  0.069
  54 F   0.99998 0.00002 0.00001 ( 1)  0.069
  55 R   0.01242 0.66289 0.32469 ( 2)  0.988
  56 M   0.99901 0.00066 0.00032 ( 1)  0.070
  57 -   0.75474 0.16462 0.08063 ( 1)  0.297
  58 -   0.34500 0.43966 0.21535 ( 2)  0.679
  59 K   1.00000 0.00000 0.00000 ( 1)  0.069
  60 I   0.99881 0.00080 0.00039 ( 1)  0.070
  61 I   0.05763 0.63254 0.30982 ( 2)  0.946
  62 N   0.17208 0.55572 0.27220 ( 2)  0.840
  63 L   0.28680 0.47872 0.23448 ( 2)  0.733
  64 K   0.00075 0.67072 0.32852 ( 2)  0.999
  65 L   0.42803 0.38392 0.18805 ( 1)  0.601
  66 E   0.65017 0.23482 0.11501 ( 1)  0.395
  67 R   0.99999 0.00000 0.00000 ( 1)  0.069
  68 F   1.00000 0.00000 0.00000 ( 1)  0.069
  69 Q   0.09550 0.60712 0.29737 ( 2)  0.911
  70 D   0.99964 0.00024 0.00012 ( 1)  0.069
  71 R   1.00000 0.00000 0.00000 ( 1)  0.069
  72 V   0.99985 0.00010 0.00005 ( 1)  0.069
  73 E   0.99994 0.00004 0.00002 ( 1)  0.069
  74 F   1.00000 0.00000 0.00000 ( 1)  0.069
  75 S   0.99428 0.00384 0.00188 ( 1)  0.074
  76 G   1.00000 0.00000 0.00000 ( 1)  0.069
  77 N   1.00000 0.00000 0.00000 ( 1)  0.069
  78 P   1.00000 0.00000 0.00000 ( 1)  0.069
  79 S   0.99563 0.00294 0.00144 ( 1)  0.073
  80 K   1.00000 0.00000 0.00000 ( 1)  0.069
  81 Y   1.00000 0.00000 0.00000 ( 1)  0.069
  82 D   1.00000 0.00000 0.00000 ( 1)  0.069
  83 V   0.99988 0.00008 0.00004 ( 1)  0.069
  84 S   0.99998 0.00001 0.00001 ( 1)  0.069
  85 V   0.99987 0.00009 0.00004 ( 1)  0.069
  86 M   0.99999 0.00001 0.00000 ( 1)  0.069
  87 L   0.99997 0.00002 0.00001 ( 1)  0.069
  88 R   0.02039 0.65754 0.32207 ( 2)  0.981
  89 N   1.00000 0.00000 0.00000 ( 1)  0.069
  90 V   1.00000 0.00000 0.00000 ( 1)  0.069
  91 Q   1.00000 0.00000 0.00000 ( 1)  0.069
  92 P   0.99998 0.00001 0.00001 ( 1)  0.069
  93 E   0.99983 0.00012 0.00006 ( 1)  0.069
  94 D   1.00000 0.00000 0.00000 ( 1)  0.069
  95 E   0.99608 0.00263 0.00129 ( 1)  0.073
  96 G   1.00000 0.00000 0.00000 ( 1)  0.069
  97 I   0.32439 0.45349 0.22212 ( 2)  0.698
  98 Y   1.00000 0.00000 0.00000 ( 1)  0.069
  99 N   0.99997 0.00002 0.00001 ( 1)  0.069
 100 C   1.00000 0.00000 0.00000 ( 1)  0.069
 101 Y   1.00000 0.00000 0.00000 ( 1)  0.069
 102 I   1.00000 0.00000 0.00000 ( 1)  0.069
 103 M   0.39949 0.40308 0.19743 ( 2)  0.628
 104 N   1.00000 0.00000 0.00000 ( 1)  0.069
 105 P   1.00000 0.00000 0.00000 ( 1)  0.069
 106 P   0.99999 0.00000 0.00000 ( 1)  0.069
 107 D   1.00000 0.00000 0.00000 ( 1)  0.069
 108 R   0.99999 0.00001 0.00000 ( 1)  0.069
 109 H   0.98519 0.00994 0.00487 ( 1)  0.083
 110 R   0.88215 0.07911 0.03875 ( 1)  0.179
 111 G   1.00000 0.00000 0.00000 ( 1)  0.069
 112 H   0.99999 0.00001 0.00000 ( 1)  0.069
 113 G   0.99991 0.00006 0.00003 ( 1)  0.069
 114 K   0.25890 0.49744 0.24365 ( 2)  0.759
 115 I   1.00000 0.00000 0.00000 ( 1)  0.069
 116 H   0.03397 0.64843 0.31760 ( 2)  0.968
 117 L   0.99999 0.00001 0.00000 ( 1)  0.069
 118 Q   0.01856 0.65877 0.32267 ( 2)  0.983
 119 V   1.00000 0.00000 0.00000 ( 1)  0.069
 120 L   0.97873 0.01428 0.00699 ( 1)  0.089
 121 M   0.99124 0.00588 0.00288 ( 1)  0.077
 122 E   1.00000 0.00000 0.00000 ( 1)  0.069
 123 E   0.99695 0.00205 0.00100 ( 1)  0.072
 124 P   1.00000 0.00000 0.00000 ( 1)  0.069
 125 P   0.99998 0.00001 0.00001 ( 1)  0.069
 126 E   0.99977 0.00015 0.00007 ( 1)  0.069
 127 R   1.00000 0.00000 0.00000 ( 1)  0.069
 128 D   1.00000 0.00000 0.00000 ( 1)  0.069
 129 S   1.00000 0.00000 0.00000 ( 1)  0.069
 130 T   1.00000 0.00000 0.00000 ( 1)  0.069
 131 V   1.00000 0.00000 0.00000 ( 1)  0.069
 132 A   1.00000 0.00000 0.00000 ( 1)  0.069
 133 V   1.00000 0.00000 0.00000 ( 1)  0.069
 134 I   0.99893 0.00072 0.00035 ( 1)  0.070
 135 V   1.00000 0.00000 0.00000 ( 1)  0.069
 136 G   1.00000 0.00000 0.00000 ( 1)  0.069
 137 A   1.00000 0.00000 0.00000 ( 1)  0.069
 138 S   0.99999 0.00001 0.00000 ( 1)  0.069
 139 V   1.00000 0.00000 0.00000 ( 1)  0.069
 140 G   1.00000 0.00000 0.00000 ( 1)  0.069
 141 G   1.00000 0.00000 0.00000 ( 1)  0.069
 142 F   0.99970 0.00020 0.00010 ( 1)  0.069
 143 L   1.00000 0.00000 0.00000 ( 1)  0.069
 144 A   1.00000 0.00000 0.00000 ( 1)  0.069
 145 V   0.99996 0.00002 0.00001 ( 1)  0.069
 146 V   0.99999 0.00001 0.00000 ( 1)  0.069
 147 I   1.00000 0.00000 0.00000 ( 1)  0.069
 148 L   1.00000 0.00000 0.00000 ( 1)  0.069
 149 V   0.78988 0.14104 0.06908 ( 1)  0.265
 150 L   1.00000 0.00000 0.00000 ( 1)  0.069
 151 M   0.99999 0.00000 0.00000 ( 1)  0.069
 152 V   0.98871 0.00758 0.00371 ( 1)  0.079
 153 V   1.00000 0.00000 0.00000 ( 1)  0.069
 154 K   1.00000 0.00000 0.00000 ( 1)  0.069
 155 C   1.00000 0.00000 0.00000 ( 1)  0.069
 156 V   0.99998 0.00001 0.00001 ( 1)  0.069
 157 R   1.00000 0.00000 0.00000 ( 1)  0.069
 158 R   1.00000 0.00000 0.00000 ( 1)  0.069
 159 K   0.99996 0.00002 0.00001 ( 1)  0.069
 160 K   1.00000 0.00000 0.00000 ( 1)  0.069
 161 E   0.98661 0.00899 0.00440 ( 1)  0.081
 162 Q   1.00000 0.00000 0.00000 ( 1)  0.069
 163 K   0.99996 0.00003 0.00001 ( 1)  0.069
 164 L   1.00000 0.00000 0.00000 ( 1)  0.069
 165 S   1.00000 0.00000 0.00000 ( 1)  0.069
 166 T   0.99982 0.00012 0.00006 ( 1)  0.069
 167 D   1.00000 0.00000 0.00000 ( 1)  0.069
 168 D   1.00000 0.00000 0.00000 ( 1)  0.069
 169 L   1.00000 0.00000 0.00000 ( 1)  0.069
 170 K   1.00000 0.00000 0.00000 ( 1)  0.069
 171 T   1.00000 0.00000 0.00000 ( 1)  0.069
 172 E   1.00000 0.00000 0.00000 ( 1)  0.069
 173 E   1.00000 0.00000 0.00000 ( 1)  0.069
 174 E   1.00000 0.00000 0.00000 ( 1)  0.069
 175 G   1.00000 0.00000 0.00000 ( 1)  0.069
 176 K   1.00000 0.00000 0.00000 ( 1)  0.069
 177 T   0.97265 0.01836 0.00899 ( 1)  0.094
 178 D   1.00000 0.00000 0.00000 ( 1)  0.069
 179 G   1.00000 0.00000 0.00000 ( 1)  0.069
 180 E   1.00000 0.00000 0.00000 ( 1)  0.069
 181 G   1.00000 0.00000 0.00000 ( 1)  0.069
 182 N   1.00000 0.00000 0.00000 ( 1)  0.069
 183 P   0.99263 0.00494 0.00242 ( 1)  0.076
 184 D   0.99988 0.00008 0.00004 ( 1)  0.069
 185 D   0.99980 0.00013 0.00006 ( 1)  0.069
 186 G   0.99978 0.00015 0.00007 ( 1)  0.069
 187 A   0.27167 0.48888 0.23945 ( 2)  0.747
 188 K   1.00000 0.00000 0.00000 ( 1)  0.069
 189 -   0.05625 0.63347 0.31028 ( 2)  0.948
 190 -   0.31494 0.45983 0.22523 ( 2)  0.707
 191 -   0.88553 0.07684 0.03763 ( 1)  0.176
 192 -   0.88553 0.07684 0.03763 ( 1)  0.176
 193 -   0.96839 0.02122 0.01039 ( 1)  0.098
 194 -   0.99603 0.00267 0.00131 ( 1)  0.073
 195 -   0.99788 0.00142 0.00070 ( 1)  0.071
 196 -   0.96159 0.02578 0.01263 ( 1)  0.105
 197 -   0.40039 0.40247 0.19713 ( 2)  0.627

Positively selected sites

	Prob(w>1)  mean w


lnL = -4341.060316

Bayes Empirical Bayes (BEB) probabilities for 3 classes (class) & postmean_w
(amino acids refer to 1st sequence: H_sapiens)

   1 M   1.00000 0.00000 0.00000 ( 1)  0.050 +-  0.000
   2 E   1.00000 0.00000 0.00000 ( 1)  0.050 +-  0.000
   3 V   0.97191 0.02753 0.00056 ( 1)  0.077 +-  0.164
   4 T   0.01967 0.96091 0.01942 ( 2)  0.993 +-  0.176
   5 V   0.99902 0.00097 0.00001 ( 1)  0.051 +-  0.030
   6 P   0.82405 0.17405 0.00190 ( 1)  0.218 +-  0.365
   7 A   0.00055 0.97275 0.02669 ( 2)  1.015 +-  0.135
   8 T   0.00001 0.96516 0.03483 ( 2)  1.026 +-  0.241
   9 L   0.80578 0.18956 0.00466 ( 1)  0.238 +-  0.394
  10 N   0.97340 0.02616 0.00044 ( 1)  0.076 +-  0.155
  11 V   1.00000 0.00000 0.00000 ( 1)  0.050 +-  0.001
  12 L   1.00000 0.00000 0.00000 ( 1)  0.050 +-  0.001
  13 N   1.00000 0.00000 0.00000 ( 1)  0.050 +-  0.000
  14 G   1.00000 0.00000 0.00000 ( 1)  0.050 +-  0.000
  15 S   0.84255 0.15522 0.00222 ( 1)  0.201 +-  0.350
  16 D   0.00030 0.96689 0.03281 ( 2)  1.018 +-  0.130
  17 A   0.31752 0.66046 0.02202 ( 2)  0.714 +-  0.482
  18 R   0.96656 0.03318 0.00026 ( 1)  0.082 +-  0.172
  19 L   1.00000 0.00000 0.00000 ( 1)  0.050 +-  0.001
  20 P   0.74050 0.25715 0.00235 ( 1)  0.298 +-  0.420
  21 C   1.00000 0.00000 0.00000 ( 1)  0.050 +-  0.000
  22 T   0.99974 0.00025 0.00000 ( 1)  0.050 +-  0.015
  23 F   1.00000 0.00000 0.00000 ( 1)  0.050 +-  0.000
  24 N   0.99319 0.00672 0.00009 ( 1)  0.057 +-  0.081
  25 S   1.00000 0.00000 0.00000 ( 1)  0.050 +-  0.000
  26 C   1.00000 0.00000 0.00000 ( 1)  0.050 +-  0.000
  27 Y   1.00000 0.00000 0.00000 ( 1)  0.050 +-  0.000
  28 T   0.99572 0.00418 0.00010 ( 1)  0.054 +-  0.064
  29 V   0.99962 0.00037 0.00000 ( 1)  0.050 +-  0.019
  30 N   0.99996 0.00004 0.00000 ( 1)  0.050 +-  0.006
  31 H   0.01147 0.96367 0.02486 ( 2)  1.005 +-  0.174
  32 K   0.99999 0.00001 0.00000 ( 1)  0.050 +-  0.004
  33 Q   0.99937 0.00062 0.00000 ( 1)  0.051 +-  0.024
  34 F   1.00000 0.00000 0.00000 ( 1)  0.050 +-  0.000
  35 S   0.99772 0.00227 0.00000 ( 1)  0.052 +-  0.045
  36 L   0.99982 0.00018 0.00000 ( 1)  0.050 +-  0.013
  37 N   1.00000 0.00000 0.00000 ( 1)  0.050 +-  0.000
  38 W   1.00000 0.00000 0.00000 ( 1)  0.050 +-  0.001
  39 T   1.00000 0.00000 0.00000 ( 1)  0.050 +-  0.000
  40 Y   1.00000 0.00000 0.00000 ( 1)  0.050 +-  0.000
  41 Q   0.99981 0.00019 0.00000 ( 1)  0.050 +-  0.013
  42 E   0.42939 0.54762 0.02299 ( 2)  0.614 +-  0.547
  43 C   0.89281 0.10625 0.00094 ( 1)  0.152 +-  0.296
  44 N   0.00000 0.91966 0.08034 ( 2)  1.098 +-  0.582
  45 N   1.00000 0.00000 0.00000 ( 1)  0.050 +-  0.000
  46 C   0.99918 0.00082 0.00000 ( 1)  0.051 +-  0.027
  47 S   0.96642 0.03315 0.00043 ( 1)  0.082 +-  0.173
  48 E   1.00000 0.00000 0.00000 ( 1)  0.050 +-  0.000
  49 E   1.00000 0.00000 0.00000 ( 1)  0.050 +-  0.000
  50 M   0.99971 0.00029 0.00000 ( 1)  0.050 +-  0.016
  51 F   1.00000 0.00000 0.00000 ( 1)  0.050 +-  0.000
  52 L   0.99999 0.00001 0.00000 ( 1)  0.050 +-  0.002
  53 Q   0.99999 0.00001 0.00000 ( 1)  0.050 +-  0.002
  54 F   0.99996 0.00004 0.00000 ( 1)  0.050 +-  0.006
  55 R   0.00188 0.95875 0.03937 ( 2)  1.025 +-  0.213
  56 M   0.99716 0.00281 0.00003 ( 1)  0.053 +-  0.051
  57 -   0.60303 0.31613 0.08084 ( 1)  0.704 +-  1.476
  58 -   0.16068 0.66673 0.17259 ( 2)  1.440 +-  1.909
  59 K   1.00000 0.00000 0.00000 ( 1)  0.050 +-  0.001
  60 I   0.99683 0.00313 0.00004 ( 1)  0.053 +-  0.054
  61 I   0.00944 0.96057 0.02999 ( 2)  1.010 +-  0.183
  62 N   0.03316 0.94896 0.01787 ( 2)  0.979 +-  0.198
  63 L   0.06216 0.91616 0.02167 ( 2)  0.954 +-  0.260
  64 K   0.00006 0.96275 0.03719 ( 2)  1.028 +-  0.250
  65 L   0.13613 0.85170 0.01218 ( 2)  0.877 +-  0.335
  66 E   0.24756 0.73422 0.01822 ( 2)  0.780 +-  0.466
  67 R   0.99999 0.00001 0.00000 ( 1)  0.050 +-  0.003
  68 F   1.00000 0.00000 0.00000 ( 1)  0.050 +-  0.001
  69 Q   0.01584 0.97114 0.01302 ( 2)  0.992 +-  0.148
  70 D   0.99900 0.00098 0.00001 ( 1)  0.051 +-  0.031
  71 R   1.00000 0.00000 0.00000 ( 1)  0.050 +-  0.001
  72 V   0.99977 0.00023 0.00000 ( 1)  0.050 +-  0.015
  73 E   0.99985 0.00015 0.00000 ( 1)  0.050 +-  0.012
  74 F   1.00000 0.00000 0.00000 ( 1)  0.050 +-  0.000
  75 S   0.98639 0.01345 0.00016 ( 1)  0.063 +-  0.111
  76 G   1.00000 0.00000 0.00000 ( 1)  0.050 +-  0.000
  77 N   1.00000 0.00000 0.00000 ( 1)  0.050 +-  0.000
  78 P   1.00000 0.00000 0.00000 ( 1)  0.050 +-  0.001
  79 S   0.98397 0.01588 0.00016 ( 1)  0.065 +-  0.121
  80 K   1.00000 0.00000 0.00000 ( 1)  0.050 +-  0.000
  81 Y   1.00000 0.00000 0.00000 ( 1)  0.050 +-  0.000
  82 D   1.00000 0.00000 0.00000 ( 1)  0.050 +-  0.000
  83 V   0.99979 0.00021 0.00000 ( 1)  0.050 +-  0.014
  84 S   0.99997 0.00003 0.00000 ( 1)  0.050 +-  0.005
  85 V   0.99974 0.00026 0.00000 ( 1)  0.050 +-  0.015
  86 M   0.99998 0.00002 0.00000 ( 1)  0.050 +-  0.004
  87 L   0.99996 0.00004 0.00000 ( 1)  0.050 +-  0.006
  88 R   0.00250 0.97629 0.02120 ( 2)  1.010 +-  0.120
  89 N   1.00000 0.00000 0.00000 ( 1)  0.050 +-  0.000
  90 V   1.00000 0.00000 0.00000 ( 1)  0.050 +-  0.000
  91 Q   1.00000 0.00000 0.00000 ( 1)  0.050 +-  0.000
  92 P   0.99998 0.00002 0.00000 ( 1)  0.050 +-  0.004
  93 E   0.99966 0.00033 0.00000 ( 1)  0.050 +-  0.018
  94 D   1.00000 0.00000 0.00000 ( 1)  0.050 +-  0.000
  95 E   0.98913 0.01050 0.00037 ( 1)  0.061 +-  0.107
  96 G   1.00000 0.00000 0.00000 ( 1)  0.050 +-  0.000
  97 I   0.07602 0.89065 0.03333 ( 2)  0.954 +-  0.351
  98 Y   1.00000 0.00000 0.00000 ( 1)  0.050 +-  0.000
  99 N   0.99995 0.00005 0.00000 ( 1)  0.050 +-  0.007
 100 C   1.00000 0.00000 0.00000 ( 1)  0.050 +-  0.000
 101 Y   1.00000 0.00000 0.00000 ( 1)  0.050 +-  0.000
 102 I   1.00000 0.00000 0.00000 ( 1)  0.050 +-  0.002
 103 M   0.12593 0.86013 0.01394 ( 2)  0.890 +-  0.342
 104 N   1.00000 0.00000 0.00000 ( 1)  0.050 +-  0.000
 105 P   1.00000 0.00000 0.00000 ( 1)  0.050 +-  0.001
 106 P   0.99999 0.00001 0.00000 ( 1)  0.050 +-  0.002
 107 D   1.00000 0.00000 0.00000 ( 1)  0.050 +-  0.000
 108 R   0.99999 0.00001 0.00000 ( 1)  0.050 +-  0.003
 109 H   0.94455 0.05482 0.00063 ( 1)  0.103 +-  0.220
 110 R   0.68914 0.30511 0.00575 ( 1)  0.349 +-  0.448
 111 G   1.00000 0.00000 0.00000 ( 1)  0.050 +-  0.000
 112 H   0.99998 0.00002 0.00000 ( 1)  0.050 +-  0.005
 113 G   0.99980 0.00020 0.00000 ( 1)  0.050 +-  0.014
 114 K   0.05271 0.92833 0.01896 ( 2)  0.962 +-  0.249
 115 I   1.00000 0.00000 0.00000 ( 1)  0.050 +-  0.000
 116 H   0.00370 0.95818 0.03812 ( 2)  1.032 +-  0.316
 117 L   0.99998 0.00002 0.00000 ( 1)  0.050 +-  0.004
 118 Q   0.00201 0.95834 0.03965 ( 2)  1.034 +-  0.319
 119 V   1.00000 0.00000 0.00000 ( 1)  0.050 +-  0.000
 120 L   0.93580 0.06334 0.00085 ( 1)  0.111 +-  0.236
 121 M   0.97905 0.02067 0.00028 ( 1)  0.070 +-  0.138
 122 E   1.00000 0.00000 0.00000 ( 1)  0.050 +-  0.001
 123 E   0.99302 0.00691 0.00008 ( 1)  0.057 +-  0.080
 124 P   1.00000 0.00000 0.00000 ( 1)  0.050 +-  0.001
 125 P   0.99998 0.00002 0.00000 ( 1)  0.050 +-  0.004
 126 E   0.99950 0.00050 0.00000 ( 1)  0.050 +-  0.021
 127 R   1.00000 0.00000 0.00000 ( 1)  0.050 +-  0.000
 128 D   1.00000 0.00000 0.00000 ( 1)  0.050 +-  0.000
 129 S   1.00000 0.00000 0.00000 ( 1)  0.050 +-  0.000
 130 T   1.00000 0.00000 0.00000 ( 1)  0.050 +-  0.000
 131 V   1.00000 0.00000 0.00000 ( 1)  0.050 +-  0.001
 132 A   1.00000 0.00000 0.00000 ( 1)  0.050 +-  0.000
 133 V   1.00000 0.00000 0.00000 ( 1)  0.050 +-  0.000
 134 I   0.99746 0.00252 0.00001 ( 1)  0.052 +-  0.048
 135 V   1.00000 0.00000 0.00000 ( 1)  0.050 +-  0.001
 136 G   1.00000 0.00000 0.00000 ( 1)  0.050 +-  0.001
 137 A   1.00000 0.00000 0.00000 ( 1)  0.050 +-  0.000
 138 S   0.99999 0.00001 0.00000 ( 1)  0.050 +-  0.003
 139 V   1.00000 0.00000 0.00000 ( 1)  0.050 +-  0.001
 140 G   1.00000 0.00000 0.00000 ( 1)  0.050 +-  0.000
 141 G   1.00000 0.00000 0.00000 ( 1)  0.050 +-  0.000
 142 F   0.99913 0.00087 0.00000 ( 1)  0.051 +-  0.028
 143 L   1.00000 0.00000 0.00000 ( 1)  0.050 +-  0.001
 144 A   1.00000 0.00000 0.00000 ( 1)  0.050 +-  0.001
 145 V   0.99994 0.00006 0.00000 ( 1)  0.050 +-  0.007
 146 V   0.99998 0.00002 0.00000 ( 1)  0.050 +-  0.004
 147 I   1.00000 0.00000 0.00000 ( 1)  0.050 +-  0.000
 148 L   1.00000 0.00000 0.00000 ( 1)  0.050 +-  0.001
 149 V   0.45326 0.54249 0.00425 ( 2)  0.572 +-  0.477
 150 L   1.00000 0.00000 0.00000 ( 1)  0.050 +-  0.001
 151 M   0.99999 0.00001 0.00000 ( 1)  0.050 +-  0.003
 152 V   0.96637 0.03290 0.00073 ( 1)  0.083 +-  0.178
 153 V   1.00000 0.00000 0.00000 ( 1)  0.050 +-  0.002
 154 K   1.00000 0.00000 0.00000 ( 1)  0.050 +-  0.000
 155 C   1.00000 0.00000 0.00000 ( 1)  0.050 +-  0.002
 156 V   0.99997 0.00003 0.00000 ( 1)  0.050 +-  0.005
 157 R   1.00000 0.00000 0.00000 ( 1)  0.050 +-  0.001
 158 R   1.00000 0.00000 0.00000 ( 1)  0.050 +-  0.001
 159 K   0.99992 0.00008 0.00000 ( 1)  0.050 +-  0.008
 160 K   1.00000 0.00000 0.00000 ( 1)  0.050 +-  0.000
 161 E   0.94988 0.04963 0.00049 ( 1)  0.098 +-  0.209
 162 Q   1.00000 0.00000 0.00000 ( 1)  0.050 +-  0.000
 163 K   0.99992 0.00007 0.00000 ( 1)  0.050 +-  0.008
 164 L   1.00000 0.00000 0.00000 ( 1)  0.050 +-  0.001
 165 S   1.00000 0.00000 0.00000 ( 1)  0.050 +-  0.001
 166 T   0.99975 0.00024 0.00000 ( 1)  0.050 +-  0.015
 167 D   1.00000 0.00000 0.00000 ( 1)  0.050 +-  0.002
 168 D   1.00000 0.00000 0.00000 ( 1)  0.050 +-  0.000
 169 L   1.00000 0.00000 0.00000 ( 1)  0.050 +-  0.001
 170 K   1.00000 0.00000 0.00000 ( 1)  0.050 +-  0.000
 171 T   1.00000 0.00000 0.00000 ( 1)  0.050 +-  0.000
 172 E   1.00000 0.00000 0.00000 ( 1)  0.050 +-  0.000
 173 E   1.00000 0.00000 0.00000 ( 1)  0.050 +-  0.000
 174 E   1.00000 0.00000 0.00000 ( 1)  0.050 +-  0.000
 175 G   1.00000 0.00000 0.00000 ( 1)  0.050 +-  0.001
 176 K   1.00000 0.00000 0.00000 ( 1)  0.050 +-  0.000
 177 T   0.89550 0.10381 0.00069 ( 1)  0.150 +-  0.292
 178 D   1.00000 0.00000 0.00000 ( 1)  0.050 +-  0.000
 179 G   1.00000 0.00000 0.00000 ( 1)  0.050 +-  0.002
 180 E   1.00000 0.00000 0.00000 ( 1)  0.050 +-  0.000
 181 G   1.00000 0.00000 0.00000 ( 1)  0.050 +-  0.002
 182 N   1.00000 0.00000 0.00000 ( 1)  0.050 +-  0.002
 183 P   0.98198 0.01789 0.00013 ( 1)  0.067 +-  0.127
 184 D   0.99980 0.00019 0.00000 ( 1)  0.050 +-  0.013
 185 D   0.99968 0.00032 0.00000 ( 1)  0.050 +-  0.017
 186 G   0.99961 0.00038 0.00000 ( 1)  0.050 +-  0.019
 187 A   0.07345 0.89552 0.03103 ( 2)  0.956 +-  0.354
 188 K   1.00000 0.00000 0.00000 ( 1)  0.050 +-  0.000
 189 -   0.01409 0.90103 0.08488 ( 2)  1.139 +-  0.860
 190 -   0.12593 0.75582 0.11825 ( 2)  1.230 +-  1.472
 191 -   0.83290 0.13369 0.03340 ( 1)  0.323 +-  1.001
 192 -   0.83290 0.13369 0.03340 ( 1)  0.323 +-  1.001
 193 -   0.94635 0.04639 0.00726 ( 1)  0.123 +-  0.465
 194 -   0.99533 0.00445 0.00022 ( 1)  0.055 +-  0.074
 195 -   0.99764 0.00205 0.00031 ( 1)  0.053 +-  0.097
 196 -   0.93784 0.05392 0.00824 ( 1)  0.134 +-  0.502
 197 -   0.20250 0.65392 0.14358 ( 2)  1.275 +-  1.735

Positively selected sites

	Prob(w>1)  mean w


Ancestral reconstruction by CODONML.

((T_rubri: 1.773896, (E_electric: 0.844039, D_rerio: 0.832047): 0.276367): 0.937881, ((B_bufo: 0.447415, X_tropical: 0.916919): 0.824618, ((M_musculus: 0.351282, H_sapiens: 0.182117): 0.393120, (((P_textilis: 0.089186, (T_elegans: 0.000004, T_sirtalis: 0.011151): 0.137532): 0.439239, A_carol: 0.324465): 0.347013, G_gallus: 0.473900): 0.218316): 0.631912): 1.026865);

((7, (9, 6)), ((10, 5), ((11, 1), (((8, (4, 3)), 12), 2))));

  13..14   14..7    14..15   15..9    15..6    13..16   16..17   17..10   17..5    16..18   18..19   19..11   19..1    18..20   20..21   21..22   22..8    22..23   23..4    23..3    21..12   20..2  

tree with node labels for Rod Page's TreeView
((7_T_rubri, (9_E_electric, 6_D_rerio) 15 ) 14 , ((10_B_bufo, 5_X_tropical) 17 , ((11_M_musculus, 1_H_sapiens) 19 , (((8_P_textilis, (4_T_elegans, 3_T_sirtalis) 23 ) 22 , 12_A_carol) 21 , 2_G_gallus) 20 ) 18 ) 16 ) 13 ;

Nodes 13 to 23 are ancestral
Unreliable at sites with alignment gaps

(1) Marginal reconstruction of ancestral sequences
(eqn. 4 in Yang et al. 1995 Genetics 141:1641-1650).

Prob of best state at each node, listed by site

   site   Freq   Data: 

   1      1   ATG (M) ATG (M) ATG (M) ATG (M) ATG (M) ATG (M) ATG (M) ATG (M) ATG (M) ATG (M) ATG (M) ATG (M) :  ATG M 0.993 (M 0.993) ATG M 1.000 (M 1.000) ATG M 1.000 (M 1.000) ATG M 1.000 (M 1.000) ATG M 1.000 (M 1.000) ATG M 1.000 (M 1.000) ATG M 1.000 (M 1.000) ATG M 1.000 (M 1.000) ATG M 1.000 (M 1.000) ATG M 1.000 (M 1.000) ATG M 1.000 (M 1.000)
   2      1   GAG (E) GAG (E) GAG (E) GAG (E) GAG (E) GAT (D) GAT (D) GAG (E) GAT (D) GAG (E) GAA (E) GAG (E) :  GAG E 0.339 (D 0.514) GAT D 0.637 (D 0.985) GAT D 0.749 (D 0.998) GAG E 0.793 (E 0.986) GAG E 0.904 (E 0.999) GAG E 0.870 (E 1.000) GAG E 0.785 (E 1.000) GAG E 0.933 (E 1.000) GAG E 0.970 (E 1.000) GAG E 0.998 (E 1.000) GAG E 1.000 (E 1.000)
   3      1   GTC (V) GTA (V) ATG (M) ATG (M) GTC (V) GTG (V) ATT (I) CTG (L) GTA (V) ATC (I) GTC (V) GTG (V) :  GTC V 0.354 (V 0.964) GTC V 0.299 (V 0.967) GTG V 0.372 (V 0.995) GTC V 0.493 (V 0.975) GTC V 0.753 (V 0.883) GTC V 0.467 (V 0.998) GTC V 0.938 (V 0.999) GTG V 0.427 (V 0.999) GTG V 0.894 (V 0.987) ATG M 0.499 (M 0.499) ATG M 1.000 (M 1.000)
   4      1   ACA (T) ATG (M) ACG (T) ACG (T) ACA (T) CTG (L) AGT (S) ATG (M) GTT (V) ACC (T) ACA (T) ATG (M) :  ACA T 0.067 (T 0.225) ATT I 0.084 (V 0.205) GTG V 0.123 (V 0.338) ACA T 0.407 (T 0.670) ACA T 0.505 (T 0.890) ACA T 0.480 (T 0.758) ACA T 0.982 (T 0.993) ATG M 0.410 (M 0.410) ATG M 0.653 (M 0.653) ATG M 0.680 (M 0.680) ACG T 1.000 (T 1.000)
   5      1   GTA (V) GCC (A) GCC (A) GCC (A) GTC (V) GTG (V) GGG (G) GCC (A) GTG (V) GTG (V) GCG (A) GCC (A) :  GTG V 0.386 (V 0.939) GTG V 0.647 (V 0.969) GTG V 0.744 (V 0.996) GTC V 0.386 (V 0.918) GTG V 0.542 (V 0.998) GCC A 0.333 (A 0.545) GCG A 0.260 (A 0.523) GCC A 0.894 (A 0.986) GCC A 0.979 (A 1.000) GCC A 0.999 (A 1.000) GCC A 1.000 (A 1.000)
   6      1   CCT (P) CCC (P) GTA (V) GTA (V) CCT (P) CCG (P) TCC (S) CCA (P) GCC (A) CCT (P) CCC (P) CCG (P) :  CCC P 0.461 (P 0.953) CCC P 0.635 (P 0.932) CCC P 0.617 (P 0.937) CCT P 0.641 (P 0.996) CCT P 0.962 (P 0.999) CCT P 0.531 (P 1.000) CCT P 0.635 (P 1.000) CCC P 0.521 (P 1.000) CCG P 0.458 (P 0.999) CCA P 0.973 (P 0.988) GTA V 1.000 (V 1.000)
   7      1   GCC (A) CCT (P) ACC (T) ACC (T) GCC (A) GCG (A) AAT (N) ACC (T) CAG (Q) GCT (A) ACC (T) CCC (P) :  GAC D 0.046 (A 0.137) GAG E 0.107 (E 0.131) GAG E 0.153 (E 0.174) GCT A 0.182 (A 0.375) GCT A 0.580 (A 0.812) CCC P 0.338 (P 0.461) GCC A 0.567 (A 0.582) CCC P 0.554 (P 0.807) CCC P 0.765 (P 0.807) ACC T 0.985 (T 0.986) ACC T 1.000 (T 1.000)
   8      1   ACC (T) ATC (I) CCC (P) CCC (P) ACA (T) CTG (L) TAC (Y) ACC (T) CGG (R) GTT (V) ACT (T) ACC (T) :  ATG M 0.040 (L 0.109) CAG Q 0.120 (L 0.202) CGG R 0.236 (R 0.284) ACC T 0.123 (T 0.282) GTT V 0.147 (V 0.324) ACC T 0.586 (T 0.756) ACC T 0.701 (T 0.977) ACC T 0.667 (T 0.737) ACC T 0.879 (T 0.905) ACC T 0.859 (T 0.860) CCC P 1.000 (P 1.000)
   9      1   CTC (L) ATC (I) GTC (V) GTC (V) GTG (V) ATC (I) ATT (I) CTC (L) ATC (I) CTT (L) CTT (L) ATC (I) :  ATC I 0.448 (I 0.669) ATC I 0.700 (I 0.959) ATC I 0.790 (I 0.968) CTC L 0.395 (L 0.588) CTT L 0.413 (L 0.764) CTC L 0.533 (L 0.600) CTC L 0.839 (L 0.998) ATC I 0.667 (I 0.694) ATC I 0.688 (I 0.698) CTC L 0.575 (L 0.576) GTC V 1.000 (V 1.000)
  10      1   AAC (N) AAC (N) TAT (Y) TAT (Y) TAT (Y) AAC (N) AAT (N) TAT (Y) AAT (N) CAT (H) AGT (S) TAC (Y) :  AAC N 0.567 (N 0.937) AAC N 0.513 (N 0.992) AAC N 0.509 (N 0.995) AAC N 0.525 (N 0.901) CAT H 0.468 (H 0.562) AAC N 0.733 (N 0.956) AAC N 0.715 (N 0.985) AAC N 0.799 (N 0.945) TAC Y 0.795 (Y 0.993) TAT Y 0.995 (Y 1.000) TAT Y 1.000 (Y 1.000)
  11      1   GTC (V) GCC (A) GCG (A) GCG (A) GCC (A) GCT (A) GCA (A) GCG (A) GCC (A) GCC (A) GTC (V) GCC (A) :  GCC A 0.519 (A 0.996) GCC A 0.435 (A 1.000) GCC A 0.460 (A 1.000) GCC A 0.813 (A 0.999) GCC A 0.924 (A 1.000) GCC A 0.947 (A 0.987) GTC V 0.977 (V 0.989) GCC A 0.960 (A 1.000) GCC A 0.875 (A 1.000) GCG A 0.991 (A 1.000) GCG A 1.000 (A 1.000)
  12      1   CTC (L) CTG (L) CTG (L) CTG (L) CTA (L) CTC (L) TTG (L) CTG (L) CTG (L) CTT (L) CTC (L) CTC (L) :  CTC L 0.349 (L 0.997) CTG L 0.471 (L 1.000) CTG L 0.499 (L 1.000) CTC L 0.446 (L 1.000) CTT L 0.555 (L 1.000) CTC L 0.676 (L 1.000) CTC L 0.979 (L 1.000) CTC L 0.532 (L 1.000) CTC L 0.571 (L 1.000) CTG L 0.993 (L 1.000) CTG L 1.000 (L 1.000)
  13      1   AAT (N) AAC (N) AAC (N) AAC (N) AAT (N) AAC (N) AAT (N) AAC (N) AAT (N) AAT (N) AAT (N) AAC (N) :  AAC N 0.554 (N 0.991) AAT N 0.500 (N 1.000) AAT N 0.500 (N 1.000) AAT N 0.584 (N 1.000) AAT N 0.857 (N 1.000) AAT N 0.542 (N 1.000) AAT N 0.961 (N 1.000) AAC N 0.764 (N 1.000) AAC N 0.932 (N 1.000) AAC N 0.997 (N 1.000) AAC N 1.000 (N 1.000)
  14      1   GGC (G) GGC (G) GGC (G) GGC (G) GGT (G) GGG (G) GGA (G) GGC (G) GGC (G) GGC (G) GGG (G) GGC (G) :  GGC G 0.493 (G 0.997) GGC G 0.380 (G 1.000) GGC G 0.406 (G 1.000) GGC G 0.769 (G 1.000) GGC G 0.742 (G 1.000) GGC G 0.948 (G 1.000) GGC G 0.906 (G 1.000) GGC G 0.984 (G 1.000) GGC G 0.994 (G 1.000) GGC G 1.000 (G 1.000) GGC G 1.000 (G 1.000)
  15      1   TCT (S) ACC (T) TCT (S) TCT (S) ACA (T) AGT (S) ACA (T) TCT (S) ACC (T) TCC (S) TCC (S) TCC (S) :  ACC T 0.350 (T 0.531) ACC T 0.585 (T 0.964) ACC T 0.605 (T 0.960) TCC S 0.780 (S 0.893) TCC S 0.816 (S 0.891) TCC S 0.839 (S 0.985) TCC S 0.715 (S 1.000) TCC S 0.867 (S 0.983) TCC S 0.833 (S 1.000) TCT S 0.997 (S 1.000) TCT S 1.000 (S 1.000)
  16      1   GAC (D) TCT (S) TCC (S) TCC (S) GAT (D) GAC (D) ACT (T) TCC (S) ATG (M) AAC (N) GAT (D) TCC (S) :  GAC D 0.061 (V 0.096) ATC I 0.064 (T 0.127) ATC I 0.077 (V 0.142) TAC Y 0.091 (Y 0.137) AAC N 0.241 (N 0.334) TCC S 0.207 (S 0.270) GAC D 0.584 (D 0.836) TCC S 0.635 (S 0.895) TCC S 0.948 (S 0.988) TCC S 0.999 (S 1.000) TCC S 1.000 (S 1.000)
  17      1   GCC (A) GTA (V) ATC (I) ATC (I) GCA (A) GTC (V) GTC (V) ATC (I) GTC (V) ATA (I) ACC (T) ATC (I) :  GTC V 0.291 (V 0.674) GTC V 0.466 (V 0.778) GTC V 0.562 (V 0.813) GTC V 0.289 (V 0.648) GTA V 0.454 (V 0.606) GTC V 0.539 (V 0.665) GCC A 0.760 (A 0.767) GTC V 0.574 (V 0.741) ATC I 0.866 (I 0.902) ATC I 0.993 (I 0.996) ATC I 1.000 (I 1.000)
  18      1   CGC (R) AAG (K) CGC (R) CGC (R) CGG (R) AGA (R) AAA (K) CGC (R) AAG (K) CGA (R) CGC (R) CGC (R) :  AGG R 0.298 (R 0.902) AGG R 0.381 (R 0.759) AGA R 0.383 (R 0.760) CGG R 0.430 (R 0.997) CGA R 0.594 (R 1.000) CGC R 0.625 (R 0.999) CGC R 0.989 (R 1.000) CGC R 0.588 (R 0.997) CGC R 0.969 (R 1.000) CGC R 1.000 (R 1.000) CGC R 1.000 (R 1.000)
  19      1   CTG (L) CTC (L) CTC (L) CTC (L) CTG (L) ATC (I) ATT (I) CTC (L) ATC (I) CTG (L) CTG (L) CTC (L) :  ATC I 0.319 (L 0.477) ATC I 0.746 (I 0.991) ATC I 0.830 (I 0.999) CTC L 0.491 (L 0.995) CTG L 0.814 (L 1.000) CTC L 0.589 (L 1.000) CTG L 0.955 (L 1.000) CTC L 0.900 (L 1.000) CTC L 0.981 (L 1.000) CTC L 0.999 (L 1.000) CTC L 1.000 (L 1.000)
  20      1   CCC (P) TCC (S) ACC (T) ACC (T) CCC (P) ACA (T) CCC (P) AGC (S) TCC (S) CCC (P) CCC (P) ACC (T) :  CCC P 0.708 (P 0.872) CCC P 0.726 (P 0.836) CCC P 0.459 (P 0.533) CCC P 0.892 (P 0.941) CCC P 0.970 (P 0.989) CCC P 0.932 (P 0.936) CCC P 0.997 (P 0.998) CCC P 0.517 (P 0.518) ACC T 0.972 (T 0.976) ACC T 0.966 (T 0.966) ACC T 1.000 (T 1.000)
  21      1   TGC (C) TGC (C) TGC (C) TGC (C) TGC (C) TGT (C) TGC (C) TGC (C) TGC (C) TGC (C) TGT (C) TGC (C) :  TGC C 0.913 (C 0.999) TGC C 0.877 (C 1.000) TGC C 0.833 (C 1.000) TGC C 0.985 (C 1.000) TGC C 0.997 (C 1.000) TGC C 0.992 (C 1.000) TGC C 0.951 (C 1.000) TGC C 0.999 (C 1.000) TGC C 1.000 (C 1.000) TGC C 1.000 (C 1.000) TGC C 1.000 (C 1.000)
  22      1   ACC (T) ACC (T) ACA (T) ACA (T) AAA (K) ACT (T) ATA (I) ACT (T) ACC (T) AAC (N) ACC (T) ACC (T) :  ACC T 0.561 (T 0.956) ACC T 0.549 (T 0.969) ACC T 0.554 (T 0.998) ACC T 0.782 (T 0.951) AAC N 0.766 (N 0.843) ACC T 0.962 (T 1.000) ACC T 0.995 (T 1.000) ACC T 0.961 (T 1.000) ACC T 0.875 (T 1.000) ACT T 0.634 (T 1.000) ACA T 1.000 (T 1.000)
  23      1   TTC (F) TTC (F) TTC (F) TTC (F) TTC (F) TTC (F) TTT (F) TTC (F) TTC (F) TTC (F) TTC (F) TTC (F) :  TTC F 0.863 (F 0.998) TTC F 0.846 (F 1.000) TTC F 0.926 (F 1.000) TTC F 0.965 (F 1.000) TTC F 0.988 (F 1.000) TTC F 0.996 (F 1.000) TTC F 0.999 (F 1.000) TTC F 0.998 (F 1.000) TTC F 0.999 (F 1.000) TTC F 1.000 (F 1.000) TTC F 1.000 (F 1.000)
  24      1   AAC (N) AAC (N) AAT (N) AAT (N) AAC (N) ACC (T) ACT (T) CAT (H) ACT (T) CAG (Q) AAC (N) AAC (N) :  AAC N 0.304 (T 0.505) ACT T 0.479 (T 0.995) ACT T 0.499 (T 0.999) AAC N 0.758 (N 0.944) AAC N 0.666 (N 0.814) AAC N 0.902 (N 0.999) AAC N 0.981 (N 1.000) AAC N 0.892 (N 0.999) AAC N 0.770 (N 0.999) AAT N 0.970 (N 0.984) AAT N 1.000 (N 1.000)
  25      1   TCC (S) TCC (S) TCA (S) TCA (S) TCC (S) TCA (S) TCC (S) TCC (S) TCC (S) TCG (S) TCC (S) TCC (S) :  TCC S 0.798 (S 0.999) TCC S 0.824 (S 1.000) TCC S 0.794 (S 1.000) TCC S 0.876 (S 1.000) TCC S 0.681 (S 1.000) TCC S 0.995 (S 1.000) TCC S 1.000 (S 1.000) TCC S 0.999 (S 1.000) TCC S 0.997 (S 1.000) TCC S 0.955 (S 1.000) TCA S 1.000 (S 1.000)
  26      1   TGC (C) TGC (C) TGC (C) TGC (C) TGT (C) TGC (C) TGT (C) TGC (C) TGC (C) TGC (C) TGC (C) TGC (C) :  TGC C 0.906 (C 0.999) TGC C 0.895 (C 1.000) TGC C 0.964 (C 1.000) TGC C 0.950 (C 1.000) TGC C 0.886 (C 1.000) TGC C 0.998 (C 1.000) TGC C 1.000 (C 1.000) TGC C 1.000 (C 1.000) TGC C 1.000 (C 1.000) TGC C 1.000 (C 1.000) TGC C 1.000 (C 1.000)
  27      1   TAC (Y) TAC (Y) TAC (Y) TAC (Y) TAC (Y) TAC (Y) TAC (Y) TAC (Y) TAT (Y) TAC (Y) TAC (Y) TAC (Y) :  TAC Y 0.780 (Y 0.997) TAC Y 0.708 (Y 1.000) TAC Y 0.657 (Y 1.000) TAC Y 0.936 (Y 1.000) TAC Y 0.977 (Y 1.000) TAC Y 0.992 (Y 1.000) TAC Y 0.998 (Y 1.000) TAC Y 0.996 (Y 1.000) TAC Y 0.997 (Y 1.000) TAC Y 1.000 (Y 1.000) TAC Y 1.000 (Y 1.000)
  28      1   ACA (T) AAG (K) CAG (Q) CAG (Q) AAA (K) AAG (K) AAG (K) CAG (Q) CGA (R) AAG (K) ACC (T) CAG (Q) :  AAG K 0.663 (K 0.980) AAG K 0.649 (K 0.979) AAG K 0.606 (K 0.950) AAG K 0.693 (K 0.997) AAG K 0.705 (K 0.999) AAG K 0.718 (K 0.986) ACA T 0.668 (T 0.999) AAG K 0.910 (K 0.989) CAG Q 0.980 (Q 0.990) CAG Q 0.999 (Q 1.000) CAG Q 1.000 (Q 1.000)
  29      1   GTG (V) GTG (V) GTA (V) GTA (V) ATG (M) CTG (L) ATT (I) GTA (V) ATT (I) ATG (M) GTG (V) GTG (V) :  ATG M 0.439 (M 0.439) ATT I 0.361 (I 0.782) ATT I 0.380 (I 0.782) ATG M 0.738 (M 0.738) ATG M 0.996 (M 0.996) GTG V 0.932 (V 0.990) GTG V 0.985 (V 1.000) GTG V 0.919 (V 0.999) GTG V 0.787 (V 1.000) GTA V 0.991 (V 1.000) GTA V 1.000 (V 1.000)
  30      1   AAC (N) GAG (E) GAC (D) GAC (D) GAC (D) GAC (D) GAT (D) GAC (D) GAT (D) GAC (D) AAC (N) GAG (E) :  GAC D 0.649 (D 0.985) GAC D 0.547 (D 0.999) GAC D 0.537 (D 1.000) GAC D 0.778 (D 0.991) GAC D 0.885 (D 0.999) GAC D 0.850 (D 0.945) AAC N 0.976 (N 0.989) GAC D 0.498 (D 0.568) GAC D 0.494 (D 0.559) GAC D 0.994 (D 0.999) GAC D 1.000 (D 1.000)
  31      1   CAC (H) AAC (N) AAA (K) AAA (K) AAC (N) CCC (P) GTA (V) AAA (K) ACC (T) ATC (I) CAC (H) AAG (K) :  AAC N 0.082 (N 0.105) ACC T 0.143 (T 0.188) ACC T 0.240 (T 0.277) AAC N 0.183 (N 0.224) ATC I 0.266 (I 0.298) AAC N 0.371 (N 0.409) CAC H 0.898 (H 0.907) AAC N 0.502 (N 0.563) AAG K 0.379 (K 0.756) AAA K 0.992 (K 0.997) AAA K 1.000 (K 1.000)
  32      1   AAA (K) AAG (K) AAG (K) AAG (K) AAA (K) AGC (S) ACA (T) AAG (K) AGC (S) AAA (K) AAG (K) AAG (K) :  AAG K 0.210 (K 0.313) AGC S 0.470 (S 0.493) AGC S 0.947 (S 0.974) AAG K 0.531 (K 0.983) AAA K 0.856 (K 1.000) AAG K 0.678 (K 1.000) AAA K 0.534 (K 1.000) AAG K 0.863 (K 1.000) AAG K 0.959 (K 1.000) AAG K 0.998 (K 1.000) AAG K 1.000 (K 1.000)
  33      1   CAG (Q) CAG (Q) CAG (Q) CAG (Q) CTC (L) AAG (K) CAC (H) CAA (Q) AAG (K) CAG (Q) CAG (Q) CAG (Q) :  CAG Q 0.728 (Q 0.859) CAG Q 0.676 (Q 0.744) AAG K 0.858 (K 0.928) CAG Q 0.922 (Q 0.997) CAG Q 0.943 (Q 0.986) CAG Q 0.979 (Q 1.000) CAG Q 0.996 (Q 1.000) CAG Q 0.980 (Q 1.000) CAG Q 0.948 (Q 1.000) CAG Q 0.690 (Q 1.000) CAG Q 1.000 (Q 1.000)
  34      1   TTC (F) TTC (F) TTC (F) TTC (F) TTC (F) TTT (F) TTT (F) TTC (F) TTT (F) TTC (F) TTC (F) TTC (F) :  TTC F 0.501 (F 0.998) TTT F 0.927 (F 1.000) TTT F 0.973 (F 1.000) TTC F 0.907 (F 1.000) TTC F 0.980 (F 1.000) TTC F 0.992 (F 1.000) TTC F 0.999 (F 1.000) TTC F 0.997 (F 1.000) TTC F 0.998 (F 1.000) TTC F 1.000 (F 1.000) TTC F 1.000 (F 1.000)
  35      1   TCC (S) TCC (S) TCC (S) TCC (S) TCC (S) GCA (A) AAC (N) TCC (S) TCT (S) TCC (S) TCT (S) TCC (S) :  TCC S 0.736 (S 0.958) TCC S 0.626 (S 0.926) TCC S 0.498 (S 0.928) TCC S 0.957 (S 1.000) TCC S 0.991 (S 1.000) TCC S 0.983 (S 1.000) TCC S 0.936 (S 1.000) TCC S 0.997 (S 1.000) TCC S 0.999 (S 1.000) TCC S 1.000 (S 1.000) TCC S 1.000 (S 1.000)
  36      1   CTG (L) CTC (L) ATG (M) ATG (M) GTG (V) ATG (M) ATG (M) CTG (L) ATG (M) ATG (M) CTT (L) CTC (L) :  ATG M 0.944 (M 0.944) ATG M 0.999 (M 0.999) ATG M 1.000 (M 1.000) ATG M 0.897 (M 0.897) ATG M 0.948 (M 0.948) CTG L 0.730 (L 0.997) CTG L 0.766 (L 1.000) CTC L 0.512 (L 1.000) CTC L 0.552 (L 1.000) CTG L 0.985 (L 0.995) ATG M 1.000 (M 1.000)
  37      1   AAC (N) AAC (N) AAC (N) AAC (N) AAC (N) AAC (N) AAT (N) AAC (N) AAC (N) AAC (N) AAC (N) AAC (N) :  AAC N 0.705 (N 0.989) AAC N 0.731 (N 0.999) AAC N 0.811 (N 1.000) AAC N 0.823 (N 0.999) AAC N 0.903 (N 1.000) AAC N 0.946 (N 1.000) AAC N 0.986 (N 1.000) AAC N 0.963 (N 1.000) AAC N 0.976 (N 1.000) AAC N 0.998 (N 1.000) AAC N 1.000 (N 1.000)
  38      1   TGG (W) TGG (W) TGG (W) TGG (W) TGG (W) TGG (W) TGG (W) TGG (W) TGG (W) TGG (W) TGG (W) TGG (W) :  TGG W 0.999 (W 0.999) TGG W 1.000 (W 1.000) TGG W 1.000 (W 1.000) TGG W 1.000 (W 1.000) TGG W 1.000 (W 1.000) TGG W 1.000 (W 1.000) TGG W 1.000 (W 1.000) TGG W 1.000 (W 1.000) TGG W 1.000 (W 1.000) TGG W 1.000 (W 1.000) TGG W 1.000 (W 1.000)
  39      1   ACT (T) ACA (T) ACC (T) ACC (T) ACA (T) ACA (T) ACT (T) ACC (T) ACC (T) ACG (T) ACT (T) ACC (T) :  ACC T 0.308 (T 0.997) ACC T 0.352 (T 1.000) ACC T 0.388 (T 1.000) ACG T 0.265 (T 1.000) ACG T 0.558 (T 1.000) ACT T 0.441 (T 1.000) ACT T 0.978 (T 1.000) ACC T 0.390 (T 1.000) ACC T 0.904 (T 1.000) ACC T 0.998 (T 1.000) ACC T 1.000 (T 1.000)
  40      1   TAC (Y) TAC (Y) TAC (Y) TAC (Y) TAC (Y) TAT (Y) TAT (Y) TAC (Y) TAC (Y) TAT (Y) TAC (Y) TAC (Y) :  TAC Y 0.513 (Y 0.998) TAT Y 0.669 (Y 1.000) TAT Y 0.659 (Y 1.000) TAC Y 0.656 (Y 1.000) TAT Y 0.568 (Y 1.000) TAC Y 0.970 (Y 1.000) TAC Y 0.997 (Y 1.000) TAC Y 0.990 (Y 1.000) TAC Y 0.996 (Y 1.000) TAC Y 1.000 (Y 1.000) TAC Y 1.000 (Y 1.000)
  41      1   CAG (Q) CAG (Q) CAA (Q) CAA (Q) AAG (K) CAG (Q) CAA (Q) CAA (Q) AAG (K) CGG (R) CAG (Q) CAG (Q) :  CAG Q 0.803 (Q 0.991) CAG Q 0.814 (Q 0.998) CAG Q 0.896 (Q 0.992) CAG Q 0.914 (Q 0.990) CAG Q 0.729 (Q 0.743) CAG Q 0.966 (Q 1.000) CAG Q 0.995 (Q 1.000) CAG Q 0.955 (Q 1.000) CAG Q 0.846 (Q 1.000) CAA Q 0.993 (Q 1.000) CAA Q 1.000 (Q 1.000)
  42      1   GAG (E) GCG (A) ACC (T) ACC (T) AGC (S) GAG (E) GAG (E) ACC (T) GAG (E) GGC (G) GAG (E) GGT (G) :  GAG E 0.481 (E 0.628) GAG E 0.679 (E 0.828) GAG E 0.734 (E 0.856) GAG E 0.401 (E 0.470) GGC G 0.765 (G 0.866) GAG E 0.534 (E 0.556) GAG E 0.951 (E 0.963) GCG A 0.609 (A 0.691) GCC A 0.295 (A 0.671) ACC T 0.988 (T 0.993) ACC T 1.000 (T 1.000)
  43      1   TGC (C) TGC (C) TGT (C) TGT (C) TGT (C) ACA (T) TCC (S) TGC (C) AGT (S) TGC (C) TGT (C) TGT (C) :  TGC C 0.488 (C 0.683) TGC C 0.328 (S 0.486) AGC S 0.339 (S 0.496) TGC C 0.636 (C 0.997) TGC C 0.639 (C 0.999) TGC C 0.590 (C 1.000) TGC C 0.594 (C 1.000) TGC C 0.579 (C 1.000) TGT C 0.766 (C 1.000) TGT C 0.732 (C 1.000) TGT C 1.000 (C 1.000)
  44      1   AAC (N) ACA (T) CAG (Q) CAG (Q) GAG (E) AGC (S) TTG (L) CAG (Q) GAA (E) GAG (E) AAC (N) GAC (D) :  GAG E 0.067 (E 0.100) GAG E 0.073 (E 0.114) GAC D 0.102 (E 0.136) AAG K 0.121 (K 0.194) GAG E 0.400 (E 0.480) AAC N 0.253 (K 0.307) AAC N 0.810 (N 0.840) AAA K 0.222 (K 0.365) GAC D 0.178 (E 0.214) CAG Q 0.982 (Q 0.985) CAG Q 1.000 (Q 1.000)
  45      1   AAC (N) AAC (N) AAC (N) AAC (N) AAC (N) AAC (N) AAT (N) AAC (N) AAC (N) AAC (N) AAT (N) AAC (N) :  AAC N 0.698 (N 0.989) AAC N 0.729 (N 0.999) AAC N 0.810 (N 1.000) AAC N 0.791 (N 0.999) AAC N 0.898 (N 1.000) AAC N 0.865 (N 1.000) AAC N 0.782 (N 1.000) AAC N 0.930 (N 1.000) AAC N 0.969 (N 1.000) AAC N 0.997 (N 1.000) AAC N 1.000 (N 1.000)
  46      1   TGC (C) TGC (C) TGC (C) TGC (C) TGC (C) AGC (S) GGT (G) TGC (C) GAC (D) TGT (C) TGC (C) TGC (C) :  TGC C 0.485 (C 0.533) GGC G 0.749 (G 0.866) GGC G 0.795 (G 0.844) TGC C 0.906 (C 0.998) TGC C 0.680 (C 1.000) TGC C 0.997 (C 1.000) TGC C 1.000 (C 1.000) TGC C 0.999 (C 1.000) TGC C 1.000 (C 1.000) TGC C 1.000 (C 1.000) TGC C 1.000 (C 1.000)
  47      1   TCT (S) TCT (S) ACC (T) ACC (T) AGT (S) ACA (T) ACA (T) ACC (T) ACA (T) ACC (T) ACA (T) ACA (T) :  ACA T 0.344 (T 0.991) ACA T 0.831 (T 0.998) ACA T 0.924 (T 0.999) ACT T 0.512 (T 0.993) ACC T 0.589 (T 0.985) ACT T 0.762 (T 0.972) ACT T 0.804 (T 0.966) ACT T 0.755 (T 0.970) ACC T 0.345 (T 0.999) ACC T 0.992 (T 1.000) ACC T 1.000 (T 1.000)
  48      1   GAG (E) GAG (E) GAA (E) GAA (E) GAG (E) GAG (E) GAA (E) GAA (E) GAG (E) GAA (E) GAG (E) GAA (E) :  GAG E 0.670 (E 0.991) GAG E 0.731 (E 1.000) GAG E 0.814 (E 1.000) GAG E 0.613 (E 1.000) GAA E 0.592 (E 1.000) GAG E 0.720 (E 1.000) GAG E 0.962 (E 1.000) GAG E 0.632 (E 1.000) GAA E 0.883 (E 1.000) GAA E 0.997 (E 1.000) GAA E 1.000 (E 1.000)
  49      1   GAG (E) GAG (E) GAG (E) GAG (E) GAG (E) GAG (E) CAG (Q) GAG (E) GAG (E) GAG (E) GAG (E) GAG (E) :  GAG E 0.745 (E 0.982) GAG E 0.840 (E 0.984) GAG E 0.879 (E 0.998) GAG E 0.839 (E 0.999) GAG E 0.910 (E 1.000) GAG E 0.950 (E 1.000) GAG E 0.987 (E 1.000) GAG E 0.966 (E 1.000) GAG E 0.978 (E 1.000) GAG E 0.998 (E 1.000) GAG E 1.000 (E 1.000)
  50      1   ATG (M) CTG (L) ATG (M) ATG (M) ATG (M) ATG (M) AAG (K) ATG (M) ATG (M) ACG (T) ATG (M) CTG (L) :  ATG M 0.988 (M 0.988) ATG M 0.992 (M 0.992) ATG M 0.999 (M 0.999) ATG M 0.997 (M 0.997) ATG M 0.947 (M 0.947) ATG M 0.992 (M 0.992) ATG M 1.000 (M 1.000) ATG M 0.708 (M 0.708) ATG M 0.703 (M 0.703) ATG M 1.000 (M 1.000) ATG M 1.000 (M 1.000)
  51      1   TTC (F) TTC (F) TTC (F) TTC (F) TTC (F) TTC (F) TTT (F) TTC (F) TTT (F) TTT (F) TTC (F) TTC (F) :  TTT F 0.516 (F 0.998) TTT F 0.705 (F 1.000) TTT F 0.693 (F 1.000) TTC F 0.642 (F 1.000) TTT F 0.560 (F 1.000) TTC F 0.976 (F 1.000) TTC F 0.998 (F 1.000) TTC F 0.993 (F 1.000) TTC F 0.998 (F 1.000) TTC F 1.000 (F 1.000) TTC F 1.000 (F 1.000)
  52      1   CTC (L) CTG (L) TTG (L) TTG (L) ATT (I) ATG (M) ATG (M) TTG (L) ATG (M) ATC (I) CTC (L) CTG (L) :  ATG M 0.638 (M 0.638) ATG M 0.993 (M 0.993) ATG M 0.999 (M 0.999) ATC I 0.355 (I 0.463) ATC I 0.707 (I 0.987) CTC L 0.470 (L 0.998) CTC L 0.968 (L 1.000) CTG L 0.843 (L 1.000) CTG L 0.841 (L 1.000) TTG L 0.992 (L 1.000) TTG L 1.000 (L 1.000)
  53      1   CAG (Q) CAG (Q) CAG (Q) CAG (Q) CAG (Q) ACC (T) ACA (T) CAG (Q) ACC (T) CAG (Q) CAG (Q) CAG (Q) :  AAG K 0.230 (T 0.303) ACC T 0.452 (T 0.994) ACC T 0.709 (T 1.000) CAG Q 0.937 (Q 0.984) CAG Q 0.969 (Q 1.000) CAG Q 0.988 (Q 1.000) CAG Q 0.997 (Q 1.000) CAG Q 0.992 (Q 1.000) CAG Q 0.994 (Q 1.000) CAG Q 0.999 (Q 1.000) CAG Q 1.000 (Q 1.000)
  54      1   TTC (F) TTC (F) TTT (F) TTT (F) TAT (Y) TAT (Y) TAT (Y) TTT (F) TTT (F) TAC (Y) TTC (F) TTC (F) :  TAT Y 0.487 (Y 0.962) TAT Y 0.868 (Y 0.976) TAT Y 0.917 (Y 0.974) TAC Y 0.779 (Y 0.945) TAC Y 0.767 (Y 1.000) TTC F 0.977 (F 0.998) TTC F 0.998 (F 1.000) TTC F 0.974 (F 1.000) TTC F 0.894 (F 1.000) TTT F 0.995 (F 1.000) TTT F 1.000 (F 1.000)
  55      1   CGC (R) CGG (R) AAG (K) AAG (K) AAC (N) AAG (K) TCT (S) AAG (K) AAG (K) GAC (D) CGA (R) AAG (K) :  AAG K 0.063 (R 0.100) AAG K 0.117 (K 0.152) AAG K 0.233 (K 0.288) CAG Q 0.095 (R 0.240) GAC D 0.255 (D 0.295) CGG R 0.411 (R 0.743) CGC R 0.434 (R 0.986) CGG R 0.591 (R 0.718) AAG K 0.523 (K 0.538) AAG K 0.977 (K 0.979) AAG K 1.000 (K 1.000)
  56      1   ATG (M) ATG (M) CTG (L) CTG (L) AAG (K) AAC (N) AGG (R) CTG (L) AAC (N) AAG (K) ATG (M) CTG (L) :  AAG K 0.599 (K 0.776) AAG K 0.542 (K 0.683) AAC N 0.772 (N 0.910) AAG K 0.815 (K 0.879) AAG K 0.935 (K 0.997) ATG M 0.996 (M 0.996) ATG M 1.000 (M 1.000) ATG M 0.992 (M 0.992) CTG L 0.954 (L 0.987) CTG L 0.998 (L 1.000) CTG L 1.000 (L 1.000)
  57      1   --- (-) --- (-) --- (-) --- (-) --- (-) ACC (T) AAG (K) --- (-) --- (-) --- (-) --- (-) --- (-) :  ACG T 0.179 (T 0.489) ACG T 0.237 (T 0.570) ACC T 0.312 (T 0.651) ACC T 0.150 (T 0.428) ACC T 0.136 (T 0.388) ACC T 0.139 (T 0.397) ACC T 0.133 (T 0.380) ACC T 0.135 (T 0.387) ACC T 0.130 (T 0.372) ACC T 0.124 (T 0.354) ACC T 0.122 (T 0.349)
  58      1   --- (-) --- (-) --- (-) --- (-) --- (-) TAT (Y) AAA (K) --- (-) --- (-) --- (-) --- (-) --- (-) :  AAC N 0.108 (Y 0.203) TAT Y 0.198 (Y 0.318) TAT Y 0.301 (Y 0.435) AAC N 0.097 (Y 0.156) AAC N 0.090 (Y 0.136) AAC N 0.091 (Y 0.140) AAC N 0.088 (Y 0.133) AAC N 0.089 (Y 0.136) AAC N 0.087 (Y 0.130) AAC N 0.083 (Y 0.123) AAC N 0.082 (Y 0.121)
  59      1   AAG (K) AAG (K) AAA (K) AAA (K) AAG (K) AAG (K) GGA (G) AAA (K) AAA (K) AAG (K) AAG (K) AAG (K) :  AAG K 0.685 (K 0.971) AAG K 0.616 (K 0.962) AAG K 0.600 (K 0.996) AAG K 0.831 (K 0.999) AAG K 0.919 (K 1.000) AAG K 0.920 (K 1.000) AAG K 0.986 (K 1.000) AAG K 0.908 (K 1.000) AAG K 0.786 (K 1.000) AAA K 0.990 (K 1.000) AAA K 1.000 (K 1.000)
  60      1   ATC (I) ATC (I) GTG (V) GTG (V) CTC (L) ATG (M) ATG (M) GTG (V) GTA (V) ATC (I) ATC (I) GTG (V) :  ATG M 0.457 (I 0.504) ATG M 0.921 (M 0.921) ATG M 0.917 (M 0.917) ATC I 0.792 (I 0.980) ATC I 0.919 (I 0.983) ATC I 0.939 (I 0.995) ATC I 0.989 (I 1.000) ATC I 0.923 (I 0.973) GTG V 0.673 (V 0.994) GTG V 0.993 (V 1.000) GTG V 1.000 (V 1.000)
  61      1   ATT (I) ATG (M) GTT (V) GTT (V) TCT (S) ATA (I) GTG (V) GTT (V) ACA (T) ATC (I) ATT (I) ATG (M) :  ATA I 0.096 (I 0.245) ATA I 0.254 (I 0.333) ATA I 0.369 (I 0.411) ATT I 0.257 (I 0.445) ATC I 0.195 (I 0.373) ATT I 0.631 (I 0.756) ATT I 0.975 (I 0.987) ATT I 0.458 (I 0.555) ATT I 0.376 (I 0.448) GTT V 0.986 (V 0.992) GTT V 1.000 (V 1.000)
  62      1   AAC (N) AAC (N) CCT (P) CCT (P) TAT (Y) CCC (P) CCT (P) CCC (P) TCT (S) AAC (N) AAC (N) CCC (P) :  CCT P 0.094 (P 0.204) CCT P 0.422 (P 0.594) CCT P 0.417 (P 0.591) AAC N 0.211 (N 0.273) AAC N 0.279 (N 0.408) AAC N 0.396 (N 0.424) AAC N 0.846 (N 0.861) AAC N 0.343 (N 0.355) CCC P 0.865 (P 0.886) CCC P 0.865 (P 0.999) CCT P 1.000 (P 1.000)
  63      1   CTG (L) AAG (K) GTG (V) GTG (V) CAC (H) TTG (L) CTG (L) GTG (V) ATG (M) CAG (Q) CTG (L) ATG (M) :  CTG L 0.193 (L 0.468) TTG L 0.370 (L 0.639) TTG L 0.469 (L 0.680) CTG L 0.345 (L 0.472) CAG Q 0.605 (Q 0.659) CTG L 0.528 (L 0.597) CTG L 0.955 (L 0.970) ATG M 0.543 (M 0.543) ATG M 0.668 (M 0.668) GTG V 0.980 (V 0.982) GTG V 1.000 (V 1.000)
  64      1   AAG (K) CAG (Q) GAG (E) GAG (E) AAC (N) AAG (K) CAT (H) GAG (E) TGG (W) CGA (R) AAG (K) GAA (E) :  CAG Q 0.081 (R 0.180) CGG R 0.117 (R 0.231) TGG W 0.164 (R 0.276) CAG Q 0.146 (Q 0.253) CGA R 0.271 (R 0.498) CAG Q 0.289 (Q 0.335) AAG K 0.847 (K 0.870) CAG Q 0.351 (Q 0.401) GAG E 0.467 (E 0.806) GAG E 0.971 (E 0.984) GAG E 1.000 (E 1.000)
  65      1   CTG (L) CTG (L) CTG (L) CTG (L) CTT (L) CCC (P) TCT (S) CTG (L) ACA (T) CTT (L) CTG (L) GAG (E) :  CCC P 0.119 (L 0.328) CCC P 0.277 (P 0.564) CCC P 0.329 (P 0.600) CTT L 0.300 (L 0.847) CTT L 0.886 (L 0.971) CTG L 0.876 (L 0.959) CTG L 0.980 (L 0.993) CTG L 0.908 (L 0.951) CTG L 0.773 (L 0.802) CTG L 0.995 (L 0.997) CTG L 1.000 (L 1.000)
  66      1   GAG (E) GAA (E) AAG (K) AAG (K) GAG (E) AGT (S) GAA (E) AAC (N) GAC (D) GAG (E) GAG (E) AAC (N) :  GAG E 0.381 (E 0.555) GAG E 0.280 (E 0.439) GAC D 0.367 (D 0.557) GAG E 0.552 (E 0.754) GAG E 0.733 (E 0.834) GAG E 0.603 (E 0.855) GAG E 0.921 (E 0.964) GAG E 0.464 (E 0.823) AAC N 0.551 (N 0.584) AAC N 0.648 (N 0.665) AAG K 1.000 (K 1.000)
  67      1   CGG (R) CGC (R) CGC (R) CGT (R) CGT (R) CGA (R) CGA (R) CGT (R) CGT (R) CGT (R) CGG (R) CGC (R) :  CGT R 0.412 (R 0.999) CGA R 0.565 (R 1.000) CGA R 0.571 (R 1.000) CGT R 0.589 (R 1.000) CGT R 0.969 (R 1.000) CGC R 0.477 (R 1.000) CGG R 0.974 (R 1.000) CGC R 0.708 (R 1.000) CGC R 0.693 (R 1.000) CGT R 0.997 (R 1.000) CGT R 1.000 (R 1.000)
  68      1   TTT (F) TTC (F) TTT (F) TTT (F) TTT (F) TTT (F) TTC (F) TTT (F) TTT (F) TTT (F) TTT (F) TTT (F) :  TTT F 0.873 (F 0.999) TTT F 0.902 (F 1.000) TTT F 0.965 (F 1.000) TTT F 0.975 (F 1.000) TTT F 0.993 (F 1.000) TTT F 0.987 (F 1.000) TTT F 0.999 (F 1.000) TTT F 0.957 (F 1.000) TTT F 0.996 (F 1.000) TTT F 1.000 (F 1.000) TTT F 1.000 (F 1.000)
  69      1   CAA (Q) GGG (G) GAG (E) GAG (E) CAA (Q) GGA (G) AGA (R) GAG (E) GGG (G) CAA (Q) GGA (G) GGG (G) :  GGA G 0.228 (G 0.345) GGA G 0.519 (G 0.647) GGA G 0.643 (G 0.810) GGA G 0.184 (G 0.262) CAA Q 0.839 (Q 0.890) GGA G 0.311 (G 0.507) GGA G 0.400 (G 0.415) GGG G 0.553 (G 0.718) GGG G 0.709 (G 0.750) GAG E 0.966 (E 0.969) GAG E 1.000 (E 1.000)
  70      1   GAC (D) AAC (N) GAT (D) GAT (D) AAC (N) GAG (E) GAG (E) GAC (D) GGC (G) AAC (N) GAC (D) GAC (D) :  GAC D 0.379 (D 0.526) GAG E 0.609 (E 0.751) GAG E 0.632 (E 0.741) GAC D 0.743 (D 0.867) AAC N 0.902 (N 0.970) GAC D 0.901 (D 0.956) GAC D 0.983 (D 0.999) GAC D 0.904 (D 0.946) GAC D 0.926 (D 0.998) GAC D 0.760 (D 1.000) GAT D 1.000 (D 1.000)
  71      1   CGC (R) CGG (R) CGT (R) CGT (R) CGA (R) CGA (R) AGA (R) CGC (R) CGA (R) CGC (R) CGC (R) CGC (R) :  CGA R 0.474 (R 0.999) CGA R 0.924 (R 1.000) CGA R 0.982 (R 1.000) CGC R 0.741 (R 1.000) CGC R 0.742 (R 1.000) CGC R 0.940 (R 1.000) CGC R 0.998 (R 1.000) CGC R 0.913 (R 1.000) CGC R 0.975 (R 1.000) CGC R 0.903 (R 1.000) CGT R 1.000 (R 1.000)
  72      1   GTG (V) GTG (V) GTG (V) GTG (V) GTG (V) GTC (V) GTG (V) GTG (V) GTA (V) ATA (I) GTG (V) ATC (I) :  GTG V 0.363 (V 0.993) GTC V 0.313 (V 1.000) GTC V 0.344 (V 1.000) GTG V 0.481 (V 0.997) GTA V 0.549 (V 0.950) GTG V 0.813 (V 1.000) GTG V 0.973 (V 1.000) GTG V 0.802 (V 1.000) GTG V 0.537 (V 0.992) GTG V 0.991 (V 1.000) GTG V 1.000 (V 1.000)
  73      1   GAG (E) GAG (E) GAG (E) GAG (E) GAG (E) ATG (M) CTG (L) GAG (E) AAG (K) GAA (E) GAG (E) GAG (E) :  GAG E 0.298 (E 0.362) ATG M 0.551 (M 0.551) ATG M 0.611 (M 0.611) GAG E 0.774 (E 0.981) GAA E 0.533 (E 0.999) GAG E 0.943 (E 1.000) GAG E 0.986 (E 1.000) GAG E 0.963 (E 1.000) GAG E 0.977 (E 1.000) GAG E 0.998 (E 1.000) GAG E 1.000 (E 1.000)
  74      1   TTC (F) TTC (F) TTT (F) TTT (F) TTT (F) TTT (F) TTC (F) TTT (F) TTC (F) TTT (F) TTC (F) TTC (F) :  TTC F 0.580 (F 0.998) TTC F 0.609 (F 1.000) TTC F 0.576 (F 1.000) TTC F 0.536 (F 1.000) TTT F 0.949 (F 1.000) TTC F 0.917 (F 1.000) TTC F 0.995 (F 1.000) TTC F 0.929 (F 1.000) TTC F 0.856 (F 1.000) TTT F 0.996 (F 1.000) TTT F 1.000 (F 1.000)
  75      1   TCA (S) ACT (T) ACG (T) ACG (T) ACA (T) ACT (T) GCC (A) ACA (T) GCC (A) ACA (T) TCA (S) ACT (T) :  ACC T 0.291 (T 0.823) ACC T 0.375 (T 0.639) ACC T 0.381 (T 0.641) ACA T 0.702 (T 0.996) ACA T 0.950 (T 1.000) ACA T 0.734 (T 0.993) TCA S 0.996 (S 0.999) ACT T 0.520 (T 1.000) ACT T 0.549 (T 1.000) ACA T 0.679 (T 1.000) ACG T 1.000 (T 1.000)
  76      1   GGG (G) GGG (G) GGG (G) GGG (G) GGG (G) GGA (G) GGA (G) GGG (G) GGG (G) GGA (G) GGG (G) GGG (G) :  GGG G 0.436 (G 0.997) GGA G 0.621 (G 1.000) GGA G 0.624 (G 1.000) GGG G 0.627 (G 1.000) GGA G 0.554 (G 1.000) GGG G 0.968 (G 1.000) GGG G 0.996 (G 1.000) GGG G 0.989 (G 1.000) GGG G 0.995 (G 1.000) GGG G 1.000 (G 1.000) GGG G 1.000 (G 1.000)
  77      1   AAC (N) AAC (N) AAC (N) AAC (N) AAT (N) AAC (N) AAC (N) AAC (N) AAC (N) AAC (N) AAC (N) AAC (N) :  AAC N 0.712 (N 0.989) AAC N 0.797 (N 0.999) AAC N 0.846 (N 1.000) AAC N 0.779 (N 0.999) AAC N 0.731 (N 1.000) AAC N 0.940 (N 1.000) AAC N 0.985 (N 1.000) AAC N 0.961 (N 1.000) AAC N 0.976 (N 1.000) AAC N 0.998 (N 1.000) AAC N 1.000 (N 1.000)
  78      1   CCC (P) CCC (P) CCC (P) CCC (P) CCC (P) CTG (L) TTG (L) CCC (P) CTG (L) CCC (P) CCC (P) CCC (P) :  CTC L 0.255 (L 0.547) CTG L 0.695 (L 0.994) CTG L 0.793 (L 0.999) CCC P 0.911 (P 0.993) CCC P 0.978 (P 1.000) CCC P 0.994 (P 1.000) CCC P 0.999 (P 1.000) CCC P 0.997 (P 1.000) CCC P 0.998 (P 1.000) CCC P 1.000 (P 1.000) CCC P 1.000 (P 1.000)
  79      1   AGC (S) ACC (T) ACC (T) ACC (T) ACT (T) GAT (D) GAT (D) AGC (S) GAC (D) AGC (S) AGT (S) AGC (S) :  AAC N 0.276 (N 0.332) GAC D 0.633 (D 0.972) GAC D 0.604 (D 0.994) AGC S 0.907 (S 0.972) AGC S 0.874 (S 0.978) AGC S 0.963 (S 0.998) AGC S 0.895 (S 1.000) AGC S 0.986 (S 0.995) AGC S 0.995 (S 0.998) AGC S 0.994 (S 0.994) ACC T 1.000 (T 1.000)
  80      1   AAG (K) AAG (K) AAG (K) AAG (K) AAA (K) AAG (K) AAG (K) AAG (K) AAA (K) AAA (K) AAG (K) AAG (K) :  AAG K 0.638 (K 0.992) AAG K 0.617 (K 1.000) AAG K 0.582 (K 1.000) AAG K 0.621 (K 1.000) AAA K 0.843 (K 1.000) AAG K 0.929 (K 1.000) AAG K 0.987 (K 1.000) AAG K 0.961 (K 1.000) AAG K 0.980 (K 1.000) AAG K 0.998 (K 1.000) AAG K 1.000 (K 1.000)
  81      1   TAC (Y) AAC (N) AAC (N) AAC (N) AAT (N) AAC (N) AAT (N) AAC (N) AAT (N) AAT (N) TAC (Y) AAC (N) :  AAC N 0.607 (N 0.990) AAC N 0.515 (N 1.000) AAC N 0.510 (N 1.000) AAC N 0.628 (N 0.998) AAT N 0.821 (N 1.000) AAC N 0.937 (N 0.985) TAC Y 0.995 (Y 0.997) AAC N 0.965 (N 0.999) AAC N 0.977 (N 1.000) AAC N 0.998 (N 1.000) AAC N 1.000 (N 1.000)
  82      1   GAT (D) GAC (D) GAT (D) GAT (D) GAC (D) GAC (D) GAC (D) GAC (D) GAC (D) GAT (D) GAC (D) GAC (D) :  GAC D 0.663 (D 0.989) GAC D 0.770 (D 0.999) GAC D 0.824 (D 1.000) GAC D 0.585 (D 0.999) GAT D 0.598 (D 1.000) GAC D 0.650 (D 1.000) GAT D 0.562 (D 1.000) GAC D 0.798 (D 1.000) GAC D 0.857 (D 1.000) GAC D 0.723 (D 1.000) GAT D 1.000 (D 1.000)
  83      1   GTG (V) GTG (V) GTG (V) GTG (V) TTA (L) CTT (L) CTG (L) ATG (M) CTG (L) TTG (L) GTG (V) GTC (V) :  CTG L 0.364 (L 0.972) CTG L 0.516 (L 1.000) CTG L 0.540 (L 1.000) TTG L 0.577 (L 0.946) TTG L 0.774 (L 1.000) GTG V 0.932 (V 0.994) GTG V 0.984 (V 1.000) GTG V 0.909 (V 1.000) GTG V 0.718 (V 1.000) GTG V 0.955 (V 0.959) GTG V 1.000 (V 1.000)
  84      1   TCG (S) TCC (S) TCC (S) TCC (S) ACT (T) TCC (S) TCG (S) TCC (S) TCC (S) GCC (A) TCA (S) TCC (S) :  TCC S 0.821 (S 0.994) TCC S 0.868 (S 1.000) TCC S 0.954 (S 1.000) TCC S 0.878 (S 0.990) GCC A 0.431 (A 0.497) TCC S 0.869 (S 1.000) TCG S 0.579 (S 1.000) TCC S 0.983 (S 1.000) TCC S 0.998 (S 1.000) TCC S 1.000 (S 1.000) TCC S 1.000 (S 1.000)
  85      1   GTG (V) TTC (F) TTC (F) TTC (F) GTG (V) ATC (I) TTC (F) TTC (F) ATC (I) GTG (V) GTG (V) TTC (F) :  GTC V 0.280 (V 0.480) ATC I 0.638 (I 0.725) ATC I 0.888 (I 0.974) GTC V 0.457 (V 0.887) GTG V 0.736 (V 0.999) GTC V 0.657 (V 0.878) GTG V 0.911 (V 1.000) TTC F 0.985 (F 0.991) TTC F 0.998 (F 1.000) TTC F 1.000 (F 1.000) TTC F 1.000 (F 1.000)
  86      1   ATG (M) ACC (T) ACC (T) ACC (T) ATG (M) ACC (T) ACA (T) ACC (T) ACC (T) ACA (T) ACT (T) ACG (T) :  ACC T 0.385 (T 0.997) ACC T 0.603 (T 1.000) ACC T 0.780 (T 1.000) ACG T 0.490 (T 1.000) ACG T 0.517 (T 0.994) ACG T 0.563 (T 1.000) ACG T 0.751 (T 0.989) ACC T 0.484 (T 1.000) ACG T 0.485 (T 1.000) ACC T 0.994 (T 1.000) ACC T 1.000 (T 1.000)
  87      1   CTG (L) CTC (L) CTC (L) CTC (L) ATC (I) ATC (I) CTA (L) CTC (L) ATC (I) ATC (I) CTA (L) CTC (L) :  ATC I 0.516 (I 0.761) ATC I 0.587 (I 0.785) ATC I 0.830 (I 0.985) ATC I 0.629 (I 0.745) ATC I 0.919 (I 0.996) CTC L 0.848 (L 0.998) CTG L 0.534 (L 1.000) CTC L 0.958 (L 1.000) CTC L 0.988 (L 1.000) CTC L 0.999 (L 1.000) CTC L 1.000 (L 1.000)
  88      1   AGA (R) AAC (N) CAC (H) CAC (H) CAT (H) TCG (S) TCC (S) CAC (H) TCA (S) CAT (H) AAG (K) CGC (R) :  TCA S 0.084 (S 0.242) TCA S 0.447 (S 0.846) TCA S 0.573 (S 0.952) CAC H 0.108 (H 0.209) CAT H 0.757 (H 0.818) AAC N 0.199 (N 0.242) AAA K 0.297 (R 0.437) AAC N 0.290 (N 0.314) CAC H 0.452 (H 0.458) CAC H 0.982 (H 0.983) CAC H 1.000 (H 1.000)
  89      1   AAC (N) AAC (N) AAC (N) AAC (N) GAC (D) GAT (D) GAT (D) AAC (N) GAT (D) GAT (D) AAC (N) AAC (N) :  GAC D 0.574 (D 0.937) GAT D 0.640 (D 0.998) GAT D 0.747 (D 1.000) GAC D 0.661 (D 0.882) GAT D 0.539 (D 0.997) AAC N 0.946 (N 0.991) AAC N 0.987 (N 1.000) AAC N 0.967 (N 1.000) AAC N 0.977 (N 1.000) AAC N 0.998 (N 1.000) AAC N 1.000 (N 1.000)
  90      1   GTG (V) GTG (V) GTG (V) GTG (V) GTC (V) GTG (V) GTT (V) GTG (V) GTG (V) GTT (V) GTG (V) GTG (V) :  GTG V 0.400 (V 0.994) GTG V 0.531 (V 1.000) GTG V 0.667 (V 1.000) GTG V 0.469 (V 1.000) GTT V 0.502 (V 1.000) GTG V 0.901 (V 1.000) GTG V 0.981 (V 1.000) GTG V 0.945 (V 1.000) GTG V 0.969 (V 1.000) GTG V 0.997 (V 1.000) GTG V 1.000 (V 1.000)
  91      1   CAG (Q) CAG (Q) CAG (Q) CAG (Q) CAG (Q) CAG (Q) CAG (Q) CAG (Q) CAG (Q) CAG (Q) CAG (Q) CAG (Q) :  CAG Q 0.842 (Q 0.996) CAG Q 0.910 (Q 1.000) CAG Q 0.939 (Q 1.000) CAG Q 0.927 (Q 1.000) CAG Q 0.965 (Q 1.000) CAG Q 0.986 (Q 1.000) CAG Q 0.997 (Q 1.000) CAG Q 0.992 (Q 1.000) CAG Q 0.994 (Q 1.000) CAG Q 0.999 (Q 1.000) CAG Q 1.000 (Q 1.000)
  92      1   CCG (P) CTG (L) CTG (L) CTG (L) CTA (L) CTG (L) CTT (L) CTG (L) CTG (L) CTG (L) CTA (L) CTG (L) :  CTG L 0.455 (L 0.997) CTG L 0.592 (L 1.000) CTG L 0.739 (L 1.000) CTG L 0.665 (L 1.000) CTG L 0.677 (L 1.000) CTG L 0.904 (L 1.000) CTG L 0.865 (L 0.981) CTG L 0.960 (L 1.000) CTG L 0.982 (L 1.000) CTG L 0.999 (L 1.000) CTG L 1.000 (L 1.000)
  93      1   GAG (E) GAG (E) GAG (E) GAG (E) CAA (Q) ACA (T) GAG (E) GAG (E) GAA (E) GAA (E) GAA (E) GAG (E) :  GAG E 0.593 (E 0.983) GAA E 0.508 (E 0.985) GAA E 0.596 (E 0.965) GAG E 0.580 (E 0.998) GAA E 0.789 (E 0.988) GAG E 0.808 (E 1.000) GAG E 0.749 (E 1.000) GAG E 0.908 (E 1.000) GAG E 0.965 (E 1.000) GAG E 0.997 (E 1.000) GAG E 1.000 (E 1.000)
  94      1   GAT (D) GAC (D) GAC (D) GAT (D) GAC (D) GAC (D) GAT (D) GAT (D) GAT (D) GAT (D) GAC (D) GAC (D) :  GAC D 0.598 (D 0.990) GAC D 0.533 (D 0.999) GAC D 0.527 (D 1.000) GAC D 0.533 (D 0.999) GAT D 0.613 (D 1.000) GAC D 0.550 (D 1.000) GAT D 0.613 (D 1.000) GAC D 0.661 (D 1.000) GAC D 0.624 (D 1.000) GAT D 0.990 (D 1.000) GAT D 1.000 (D 1.000)
  95      1   GAG (E) CAG (Q) GCA (A) GCA (A) ATA (I) GAG (E) GAA (E) GCA (A) GAG (E) GAA (E) GAA (E) GAG (E) :  GAG E 0.658 (E 0.987) GAG E 0.727 (E 0.997) GAG E 0.811 (E 0.997) GAG E 0.571 (E 0.995) GAA E 0.785 (E 0.970) GAG E 0.758 (E 0.998) GAG E 0.720 (E 1.000) GAG E 0.833 (E 0.993) GAG E 0.747 (E 0.990) GCA A 0.994 (A 1.000) GCA A 1.000 (A 1.000)
  96      1   GGG (G) GGC (G) GGG (G) GGG (G) GGA (G) GGC (G) GGA (G) GGG (G) GGA (G) GGA (G) GGC (G) GGC (G) :  GGA G 0.464 (G 0.998) GGA G 0.645 (G 1.000) GGA G 0.644 (G 1.000) GGA G 0.475 (G 1.000) GGA G 0.935 (G 1.000) GGC G 0.622 (G 1.000) GGC G 0.536 (G 1.000) GGC G 0.763 (G 1.000) GGC G 0.738 (G 1.000) GGG G 0.993 (G 1.000) GGG G 1.000 (G 1.000)
  97      1   ATT (I) ACC (T) CTG (L) CTG (L) GAT (D) ATC (I) ATT (I) CTG (L) ATC (I) GAG (E) ATT (I) ACC (T) :  ATC I 0.241 (I 0.397) ATC I 0.353 (I 0.554) ATC I 0.456 (I 0.622) ATC I 0.255 (I 0.390) GAG E 0.249 (D 0.400) ATC I 0.389 (I 0.676) ATT I 0.947 (I 0.982) ACC T 0.383 (T 0.470) ACC T 0.365 (T 0.452) CTG L 0.978 (L 0.989) CTG L 1.000 (L 1.000)
  98      1   TAC (Y) TAC (Y) TAC (Y) TAC (Y) TAT (Y) TAC (Y) TAC (Y) TAC (Y) TAT (Y) TAC (Y) TAC (Y) TAC (Y) :  TAC Y 0.740 (Y 0.997) TAC Y 0.687 (Y 1.000) TAC Y 0.639 (Y 1.000) TAC Y 0.857 (Y 1.000) TAC Y 0.781 (Y 1.000) TAC Y 0.985 (Y 1.000) TAC Y 0.998 (Y 1.000) TAC Y 0.994 (Y 1.000) TAC Y 0.997 (Y 1.000) TAC Y 1.000 (Y 1.000) TAC Y 1.000 (Y 1.000)
  99      1   AAC (N) AAC (N) AAC (N) AAC (N) TAC (Y) AAC (N) AAC (N) AAC (N) AAC (N) CAT (H) AAC (N) CAC (H) :  AAC N 0.696 (N 0.959) AAC N 0.799 (N 0.998) AAC N 0.848 (N 1.000) AAC N 0.745 (N 0.941) CAC H 0.397 (H 0.642) AAC N 0.943 (N 0.998) AAC N 0.986 (N 1.000) AAC N 0.964 (N 0.999) AAC N 0.964 (N 0.979) AAC N 0.998 (N 1.000) AAC N 1.000 (N 1.000)
 100      1   TGC (C) TGC (C) TGC (C) TGC (C) TGC (C) TGC (C) TGT (C) TGC (C) TGC (C) TGT (C) TGC (C) TGC (C) :  TGC C 0.848 (C 0.999) TGC C 0.857 (C 1.000) TGC C 0.951 (C 1.000) TGC C 0.865 (C 1.000) TGC C 0.650 (C 1.000) TGC C 0.995 (C 1.000) TGC C 1.000 (C 1.000) TGC C 0.999 (C 1.000) TGC C 1.000 (C 1.000) TGC C 1.000 (C 1.000) TGC C 1.000 (C 1.000)
 101      1   TAC (Y) TAC (Y) TAC (Y) TAC (Y) TAT (Y) TAT (Y) TAT (Y) TAC (Y) TAT (Y) TAT (Y) TAC (Y) TAC (Y) :  TAT Y 0.694 (Y 0.998) TAT Y 0.932 (Y 1.000) TAT Y 0.969 (Y 1.000) TAT Y 0.581 (Y 1.000) TAT Y 0.947 (Y 1.000) TAC Y 0.952 (Y 1.000) TAC Y 0.996 (Y 1.000) TAC Y 0.985 (Y 1.000) TAC Y 0.995 (Y 1.000) TAC Y 1.000 (Y 1.000) TAC Y 1.000 (Y 1.000)
 102      1   ATC (I) GTC (V) GTG (V) GTG (V) GTT (V) GTG (V) GTA (V) GTG (V) GTG (V) GTG (V) ATT (I) GTG (V) :  GTG V 0.370 (V 0.993) GTG V 0.552 (V 1.000) GTG V 0.680 (V 1.000) GTC V 0.423 (V 0.998) GTG V 0.517 (V 1.000) GTC V 0.709 (V 0.981) ATC I 0.807 (I 0.994) GTC V 0.665 (V 0.999) GTG V 0.825 (V 1.000) GTG V 0.995 (V 1.000) GTG V 1.000 (V 1.000)
 103      1   ATG (M) CTC (L) ATG (M) ATG (M) CTG (L) CGC (R) AAA (K) ATG (M) CGC (R) CTG (L) ACC (T) ATG (M) :  CGG R 0.095 (R 0.268) CGC R 0.299 (R 0.598) CGC R 0.656 (R 0.800) CTG L 0.298 (L 0.475) CTG L 0.735 (L 0.876) ATG M 0.496 (M 0.496) ATG M 0.700 (M 0.700) ATG M 0.490 (M 0.490) ATG M 0.849 (M 0.849) ATG M 0.993 (M 0.993) ATG M 1.000 (M 1.000)
 104      1   AAC (N) AAC (N) AAC (N) AAC (N) AAT (N) AAC (N) AAT (N) AAC (N) AAT (N) AAC (N) AAC (N) AAC (N) :  AAC N 0.641 (N 0.990) AAC N 0.525 (N 1.000) AAC N 0.517 (N 1.000) AAC N 0.765 (N 0.999) AAC N 0.726 (N 1.000) AAC N 0.938 (N 1.000) AAC N 0.985 (N 1.000) AAC N 0.960 (N 1.000) AAC N 0.976 (N 1.000) AAC N 0.998 (N 1.000) AAC N 1.000 (N 1.000)
 105      1   CCC (P) CCC (P) CCG (P) CCG (P) CCA (P) CCT (P) CCA (P) CCG (P) CCT (P) CCT (P) CCT (P) CCC (P) :  CCT P 0.572 (P 0.999) CCT P 0.780 (P 1.000) CCT P 0.927 (P 1.000) CCT P 0.500 (P 1.000) CCT P 0.696 (P 1.000) CCC P 0.792 (P 1.000) CCC P 0.769 (P 1.000) CCC P 0.911 (P 1.000) CCC P 0.889 (P 1.000) CCG P 0.994 (P 1.000) CCG P 1.000 (P 1.000)
 106      1   CCT (P) CCG (P) CCT (P) CCT (P) CCA (P) CCA (P) CCT (P) CCT (P) CCC (P) CCA (P) CCA (P) CCC (P) :  CCA P 0.436 (P 0.999) CCA P 0.411 (P 1.000) CCA P 0.452 (P 1.000) CCA P 0.589 (P 1.000) CCA P 0.965 (P 1.000) CCT P 0.432 (P 1.000) CCT P 0.531 (P 1.000) CCT P 0.421 (P 1.000) CCT P 0.536 (P 1.000) CCT P 0.998 (P 1.000) CCT P 1.000 (P 1.000)
 107      1   GAC (D) GAC (D) GAC (D) GAC (D) GAC (D) GAC (D) GAC (D) GAC (D) GAT (D) GAC (D) GAC (D) GAC (D) :  GAC D 0.671 (D 0.989) GAC D 0.621 (D 0.999) GAC D 0.587 (D 1.000) GAC D 0.799 (D 0.999) GAC D 0.887 (D 1.000) GAC D 0.933 (D 1.000) GAC D 0.982 (D 1.000) GAC D 0.953 (D 1.000) GAC D 0.970 (D 1.000) GAC D 0.997 (D 1.000) GAC D 1.000 (D 1.000)
 108      1   CGC (R) CGG (R) CGG (R) CGG (R) CGA (R) CGT (R) AGA (R) CGA (R) CGT (R) CGT (R) CGC (R) CGG (R) :  CGT R 0.555 (R 0.999) CGT R 0.714 (R 1.000) CGT R 0.929 (R 1.000) CGT R 0.479 (R 1.000) CGT R 0.664 (R 1.000) CGC R 0.423 (R 1.000) CGC R 0.981 (R 1.000) CGG R 0.881 (R 1.000) CGG R 0.942 (R 1.000) CGG R 0.791 (R 1.000) CGG R 1.000 (R 1.000)
 109      1   CAC (H) CAG (Q) CAC (H) CAC (H) GAT (D) ATT (I) ATC (I) CAA (Q) ATT (I) CAC (H) CAC (H) CAC (H) :  AAC N 0.240 (N 0.306) ATT I 0.501 (I 0.980) ATT I 0.715 (I 0.995) CAC H 0.851 (H 0.940) CAC H 0.831 (H 0.943) CAC H 0.957 (H 0.994) CAC H 0.993 (H 0.999) CAC H 0.941 (H 0.982) CAC H 0.971 (H 0.989) CAC H 0.952 (H 0.966) CAC H 1.000 (H 1.000)
 110      1   CGT (R) CGG (R) AAG (K) AAG (K) AGG (R) CAG (Q) AGT (S) AAG (K) CAG (Q) AAG (K) CGC (R) AAG (K) :  CGG R 0.508 (R 0.831) CGG R 0.608 (R 0.781) CAG Q 0.843 (Q 0.871) CGG R 0.546 (R 0.917) AGG R 0.839 (R 0.879) CGG R 0.755 (R 0.976) CGT R 0.568 (R 0.999) CGG R 0.762 (R 0.971) AAG K 0.899 (K 0.905) AAG K 0.996 (K 0.997) AAG K 1.000 (K 1.000)
 111      1   GGC (G) GGC (G) GGC (G) GGC (G) GGC (G) GGC (G) GGA (G) GGC (G) GGG (G) GGC (G) GGC (G) GGC (G) :  GGC G 0.527 (G 0.996) GGC G 0.397 (G 1.000) GGC G 0.422 (G 1.000) GGC G 0.864 (G 1.000) GGC G 0.953 (G 1.000) GGC G 0.984 (G 1.000) GGC G 0.997 (G 1.000) GGC G 0.993 (G 1.000) GGC G 0.995 (G 1.000) GGC G 1.000 (G 1.000) GGC G 1.000 (G 1.000)
 112      1   CAT (H) CAC (H) CAC (H) CAC (H) ACT (T) CAT (H) CAT (H) CAC (H) CAT (H) ACT (T) CAC (H) CAC (H) :  CAT H 0.521 (H 0.968) CAT H 0.837 (H 1.000) CAT H 0.910 (H 1.000) CAC H 0.562 (H 0.937) ACT T 0.846 (T 0.991) CAC H 0.729 (H 1.000) CAC H 0.523 (H 1.000) CAC H 0.902 (H 1.000) CAC H 0.976 (H 1.000) CAC H 0.999 (H 1.000) CAC H 1.000 (H 1.000)
 113      1   GGC (G) GCC (A) TTC (F) TTC (F) GGA (G) GGC (G) GGT (G) GGC (G) GGT (G) GGG (G) GGC (G) GGC (G) :  GGC G 0.432 (G 0.997) GGT G 0.559 (G 1.000) GGT G 0.569 (G 1.000) GGC G 0.554 (G 1.000) GGG G 0.580 (G 1.000) GGC G 0.966 (G 1.000) GGC G 0.996 (G 1.000) GGC G 0.986 (G 0.997) GGC G 0.994 (G 1.000) GGC G 0.989 (G 0.990) TTC F 1.000 (F 1.000)
 114      1   AAG (K) AGC (S) CAG (Q) CAG (Q) AAA (K) ACC (T) CGA (R) CAG (Q) ATC (I) AAA (K) AAG (K) AAG (K) :  AAG K 0.128 (K 0.203) ACC T 0.089 (T 0.191) ACC T 0.216 (T 0.309) AAG K 0.297 (K 0.540) AAA K 0.746 (K 0.850) AAG K 0.571 (K 0.674) AAG K 0.902 (K 0.928) AAG K 0.530 (K 0.603) AAG K 0.713 (K 0.739) CAG Q 0.990 (Q 0.991) CAG Q 1.000 (Q 1.000)
 115      1   ATC (I) ATC (I) ATC (I) ATC (I) ATC (I) ATC (I) ATT (I) ATC (I) ATC (I) ATT (I) ATT (I) ATC (I) :  ATC I 0.609 (I 0.994) ATC I 0.695 (I 1.000) ATC I 0.799 (I 1.000) ATC I 0.628 (I 1.000) ATT I 0.575 (I 1.000) ATC I 0.840 (I 1.000) ATC I 0.777 (I 1.000) ATC I 0.930 (I 1.000) ATC I 0.974 (I 1.000) ATC I 0.998 (I 1.000) ATC I 1.000 (I 1.000)
 116      1   CAT (H) AGC (S) AGC (S) AGC (S) CAT (H) CAG (Q) CAG (Q) AGC (S) CAG (Q) CGC (R) TAC (Y) CAG (Q) :  CAG Q 0.111 (Q 0.173) CAG Q 0.383 (Q 0.498) CAG Q 0.539 (Q 0.647) CAC H 0.182 (H 0.284) CGC R 0.372 (R 0.493) CAC H 0.277 (H 0.393) CAC H 0.431 (H 0.751) CAC H 0.192 (H 0.225) CAC H 0.216 (H 0.233) AGC S 0.983 (S 0.983) AGC S 1.000 (S 1.000)
 117      1   CTG (L) CTG (L) CTC (L) CTC (L) CTG (L) TTT (F) CTC (L) CTC (L) CTG (L) TTA (L) CTG (L) CTC (L) :  CTG L 0.317 (L 0.994) CTG L 0.274 (L 0.994) CTT L 0.264 (L 0.988) CTG L 0.446 (L 1.000) TTG L 0.332 (L 1.000) CTG L 0.825 (L 1.000) CTG L 0.983 (L 1.000) CTG L 0.780 (L 1.000) CTC L 0.891 (L 1.000) CTC L 0.998 (L 1.000) CTC L 1.000 (L 1.000)
 118      1   CAG (Q) AAG (K) CAG (Q) CAG (Q) GAA (E) GCC (A) AAT (N) CAA (Q) CAT (H) GAG (E) CAG (Q) AGA (R) :  GAG E 0.067 (D 0.102) GAC D 0.095 (D 0.161) GAC D 0.117 (H 0.207) GAG E 0.150 (E 0.213) GAG E 0.376 (E 0.580) CAG Q 0.385 (Q 0.468) CAG Q 0.936 (Q 0.954) AAG K 0.341 (K 0.493) AAA K 0.349 (K 0.468) CAA Q 0.708 (Q 0.988) CAG Q 1.000 (Q 1.000)
 119      1   GTC (V) GTG (V) GTT (V) GTT (V) GTC (V) GTC (V) GTT (V) GTT (V) GTA (V) GTC (V) GTC (V) GTC (V) :  GTC V 0.398 (V 0.994) GTC V 0.380 (V 1.000) GTC V 0.397 (V 1.000) GTC V 0.571 (V 1.000) GTC V 0.799 (V 1.000) GTC V 0.679 (V 1.000) GTC V 0.957 (V 1.000) GTC V 0.559 (V 1.000) GTC V 0.613 (V 1.000) GTT V 0.990 (V 1.000) GTT V 1.000 (V 1.000)
 120      1   CTC (L) CTC (L) CTC (L) CTC (L) CGA (R) CTG (L) GTC (V) CTC (L) GTC (V) CTT (L) CTT (L) ATC (I) :  CTC L 0.381 (L 0.752) CTC L 0.310 (L 0.546) CTC L 0.301 (L 0.548) CTC L 0.585 (L 0.991) CTT L 0.518 (L 0.990) CTC L 0.869 (L 0.998) CTC L 0.813 (L 1.000) CTC L 0.954 (L 0.998) CTC L 0.975 (L 0.985) CTC L 0.999 (L 1.000) CTC L 1.000 (L 1.000)
 121      1   ATG (M) ACT (T) ACC (T) ACC (T) ACA (T) ACT (T) ACC (T) ACA (T) CCT (P) ACA (T) CTA (L) ACC (T) :  ACT T 0.306 (T 0.992) ACT T 0.634 (T 0.995) ACT T 0.807 (T 0.992) ACA T 0.361 (T 0.998) ACA T 0.909 (T 1.000) ACG T 0.562 (T 0.992) ATG M 0.919 (M 0.919) ACT T 0.323 (T 0.999) ACC T 0.709 (T 1.000) ACC T 0.637 (T 1.000) ACC T 1.000 (T 1.000)
 122      1   GAA (E) GAA (E) GAA (E) GAA (E) GAG (E) GAA (E) AAA (K) GAA (E) GAG (E) GAA (E) GAA (E) GAA (E) :  GAG E 0.554 (E 0.983) GAG E 0.563 (E 0.980) GAG E 0.552 (E 0.998) GAA E 0.694 (E 1.000) GAA E 0.690 (E 1.000) GAA E 0.955 (E 1.000) GAA E 0.992 (E 1.000) GAA E 0.977 (E 1.000) GAA E 0.986 (E 1.000) GAA E 0.999 (E 1.000) GAA E 1.000 (E 1.000)
 123      1   GAG (E) GAA (E) GAG (E) GAG (E) GTC (V) TTA (L) CTT (L) GAA (E) TTG (L) GTT (V) GTA (V) GAG (E) :  GTG V 0.238 (L 0.538) TTG L 0.457 (L 0.989) TTG L 0.559 (L 0.999) GTG V 0.584 (V 0.954) GTT V 0.468 (V 0.999) GAG E 0.537 (E 0.844) GAG E 0.594 (E 0.841) GAG E 0.520 (E 0.997) GAG E 0.663 (E 1.000) GAA E 0.534 (E 1.000) GAG E 1.000 (E 1.000)
 124      1   CCC (P) CCC (P) CCC (P) CCC (P) CCT (P) CCT (P) CCT (P) CCC (P) CCT (P) CCT (P) CCC (P) CCC (P) :  CCT P 0.688 (P 0.999) CCT P 0.944 (P 1.000) CCT P 0.978 (P 1.000) CCT P 0.596 (P 1.000) CCT P 0.958 (P 1.000) CCC P 0.960 (P 1.000) CCC P 0.997 (P 1.000) CCC P 0.989 (P 1.000) CCC P 0.997 (P 1.000) CCC P 1.000 (P 1.000) CCC P 1.000 (P 1.000)
 125      1   CCT (P) CCA (P) CCA (P) CCA (P) CCT (P) CCA (P) CCT (P) CCA (P) CCG (P) CCA (P) CCA (P) CCG (P) :  CCA P 0.659 (P 0.999) CCA P 0.594 (P 1.000) CCA P 0.618 (P 1.000) CCA P 0.906 (P 1.000) CCA P 0.883 (P 1.000) CCA P 0.970 (P 1.000) CCA P 0.899 (P 1.000) CCA P 0.986 (P 1.000) CCA P 0.917 (P 1.000) CCA P 1.000 (P 1.000) CCA P 1.000 (P 1.000)
 126      1   GAG (E) AAG (K) GAG (E) GAG (E) GAA (E) CCA (P) CCA (P) GAG (E) CCA (P) GAA (E) GAG (E) GAG (E) :  CAG Q 0.157 (P 0.309) CCA P 0.898 (P 0.997) CCA P 0.967 (P 1.000) GAG E 0.665 (E 0.981) GAA E 0.812 (E 1.000) GAG E 0.934 (E 0.998) GAG E 0.985 (E 1.000) GAG E 0.957 (E 0.987) GAG E 0.978 (E 1.000) GAG E 0.998 (E 1.000) GAG E 1.000 (E 1.000)
 127      1   CGG (R) CGC (R) CGG (R) CGG (R) AGA (R) AGG (R) AGG (R) CGG (R) CGG (R) AGG (R) CGG (R) CGC (R) :  AGG R 0.631 (R 0.997) AGG R 0.753 (R 1.000) AGG R 0.741 (R 1.000) AGG R 0.563 (R 1.000) AGG R 0.825 (R 1.000) CGG R 0.901 (R 1.000) CGG R 0.996 (R 1.000) CGG R 0.541 (R 1.000) CGG R 0.515 (R 1.000) CGG R 0.997 (R 1.000) CGG R 1.000 (R 1.000)
 128      1   GAC (D) GAT (D) GAC (D) GAC (D) GAT (D) GAC (D) GAT (D) GAC (D) GAC (D) GAC (D) GAC (D) GAC (D) :  GAC D 0.673 (D 0.989) GAC D 0.718 (D 0.999) GAC D 0.796 (D 1.000) GAC D 0.698 (D 0.999) GAC D 0.708 (D 1.000) GAC D 0.760 (D 1.000) GAC D 0.963 (D 1.000) GAC D 0.675 (D 1.000) GAC D 0.905 (D 1.000) GAC D 0.995 (D 1.000) GAC D 1.000 (D 1.000)
 129      1   TCC (S) TCG (S) TCC (S) TCC (S) TCT (S) TCG (S) TCA (S) TCC (S) TCC (S) TCC (S) TCC (S) TCC (S) :  TCC S 0.631 (S 0.999) TCC S 0.488 (S 1.000) TCC S 0.505 (S 1.000) TCC S 0.882 (S 1.000) TCC S 0.839 (S 1.000) TCC S 0.971 (S 1.000) TCC S 0.999 (S 1.000) TCC S 0.947 (S 1.000) TCC S 0.996 (S 1.000) TCC S 1.000 (S 1.000) TCC S 1.000 (S 1.000)
 130      1   ACG (T) ACG (T) ACT (T) ACT (T) ACA (T) ACC (T) ACT (T) ACA (T) ACT (T) ACA (T) ACG (T) ACG (T) :  ACG T 0.302 (T 0.997) ACT T 0.516 (T 1.000) ACT T 0.536 (T 1.000) ACG T 0.492 (T 1.000) ACA T 0.909 (T 1.000) ACG T 0.915 (T 1.000) ACG T 0.992 (T 1.000) ACG T 0.932 (T 1.000) ACG T 0.858 (T 1.000) ACA T 0.642 (T 1.000) ACT T 1.000 (T 1.000)
 131      1   GTG (V) GTG (V) GTG (V) GTG (V) GTG (V) ATT (I) ATT (I) GTG (V) ATC (I) GTT (V) GTG (V) GTG (V) :  ATC I 0.285 (V 0.492) ATC I 0.506 (I 0.991) ATC I 0.501 (I 0.999) GTG V 0.399 (V 0.992) GTT V 0.451 (V 1.000) GTG V 0.892 (V 1.000) GTG V 0.980 (V 1.000) GTG V 0.942 (V 1.000) GTG V 0.969 (V 1.000) GTG V 0.997 (V 1.000) GTG V 1.000 (V 1.000)
 132      1   GCC (A) GCC (A) GCC (A) GCC (A) GCA (A) GCT (A) GCT (A) GCT (A) GCC (A) GCA (A) GCG (A) GCG (A) :  GCC A 0.376 (A 0.997) GCT A 0.496 (A 1.000) GCT A 0.518 (A 1.000) GCC A 0.381 (A 1.000) GCA A 0.886 (A 1.000) GCC A 0.673 (A 1.000) GCC A 0.723 (A 1.000) GCC A 0.702 (A 1.000) GCC A 0.466 (A 1.000) GCT A 0.491 (A 1.000) GCC A 1.000 (A 1.000)
 133      1   GTG (V) GTC (V) GTG (V) GTG (V) GTT (V) GTG (V) GTC (V) GTG (V) GTG (V) GTT (V) GTC (V) GTG (V) :  GTG V 0.367 (V 0.994) GTG V 0.524 (V 1.000) GTG V 0.664 (V 1.000) GTG V 0.323 (V 1.000) GTT V 0.750 (V 1.000) GTG V 0.522 (V 1.000) GTG V 0.625 (V 1.000) GTG V 0.527 (V 1.000) GTG V 0.887 (V 1.000) GTG V 0.996 (V 1.000) GTG V 1.000 (V 1.000)
 134      1   ATT (I) ATC (I) ATT (I) ATT (I) TTA (L) GCC (A) GCA (A) ATT (I) GCG (A) TTG (L) ATC (I) ATT (I) :  GTC V 0.148 (V 0.371) GCG A 0.398 (A 0.987) GCG A 0.428 (A 0.998) ATC I 0.152 (V 0.389) TTG L 0.593 (L 0.993) ATT I 0.583 (I 0.996) ATT I 0.683 (I 1.000) ATT I 0.604 (I 1.000) ATT I 0.935 (I 1.000) ATT I 0.999 (I 1.000) ATT I 1.000 (I 1.000)
 135      1   GTG (V) GTG (V) GTG (V) GTG (V) GTT (V) ATC (I) ATT (I) GTG (V) ATC (I) GTC (V) GTG (V) GTG (V) :  ATC I 0.323 (V 0.497) ATC I 0.740 (I 0.989) ATC I 0.827 (I 0.999) GTC V 0.397 (V 0.991) GTC V 0.605 (V 1.000) GTG V 0.886 (V 1.000) GTG V 0.980 (V 1.000) GTG V 0.940 (V 1.000) GTG V 0.968 (V 1.000) GTG V 0.997 (V 1.000) GTG V 1.000 (V 1.000)
 136      1   GGT (G) GGT (G) GGT (G) GGT (G) GGT (G) GGC (G) GGG (G) GGG (G) GGA (G) GGA (G) GGT (G) GGG (G) :  GGT G 0.279 (G 0.998) GGA G 0.335 (G 1.000) GGA G 0.393 (G 1.000) GGT G 0.600 (G 1.000) GGT G 0.451 (G 1.000) GGT G 0.931 (G 1.000) GGT G 0.997 (G 1.000) GGT G 0.916 (G 1.000) GGG G 0.508 (G 1.000) GGG G 0.525 (G 1.000) GGT G 1.000 (G 1.000)
 137      1   GCC (A) GCC (A) GCC (A) GCC (A) GCG (A) GCA (A) GCA (A) GCC (A) GCT (A) GCA (A) GCC (A) GCC (A) :  GCC A 0.298 (A 0.997) GCA A 0.491 (A 1.000) GCA A 0.505 (A 1.000) GCC A 0.451 (A 1.000) GCA A 0.576 (A 1.000) GCC A 0.945 (A 1.000) GCC A 0.993 (A 1.000) GCC A 0.978 (A 1.000) GCC A 0.990 (A 1.000) GCC A 0.999 (A 1.000) GCC A 1.000 (A 1.000)
 138      1   TCC (S) TCC (S) ACT (T) ACT (T) TCT (S) TCT (S) TCC (S) ACT (T) TCC (S) TCG (S) TCA (S) ACG (T) :  TCC S 0.639 (S 0.999) TCC S 0.701 (S 1.000) TCC S 0.670 (S 1.000) TCC S 0.633 (S 1.000) TCG S 0.409 (S 1.000) TCC S 0.874 (S 1.000) TCC S 0.894 (S 1.000) TCC S 0.883 (S 0.997) ACC T 0.457 (T 0.996) ACT T 0.995 (T 1.000) ACT T 1.000 (T 1.000)
 139      1   GTC (V) GTG (V) GTG (V) GTG (V) GTG (V) GTG (V) GTA (V) GTG (V) ATT (I) GTC (V) GTG (V) GTG (V) :  GTG V 0.338 (V 0.992) GTC V 0.314 (V 0.995) GTC V 0.315 (V 0.987) GTG V 0.440 (V 1.000) GTC V 0.523 (V 1.000) GTG V 0.700 (V 1.000) GTG V 0.527 (V 1.000) GTG V 0.874 (V 1.000) GTG V 0.955 (V 1.000) GTG V 0.997 (V 1.000) GTG V 1.000 (V 1.000)
 140      1   GGG (G) GGC (G) GGA (G) GGA (G) GGA (G) GGG (G) GGT (G) GGG (G) GGA (G) GGC (G) GGG (G) GGG (G) :  GGG G 0.428 (G 0.997) GGG G 0.405 (G 1.000) GGG G 0.442 (G 1.000) GGG G 0.514 (G 1.000) GGC G 0.473 (G 1.000) GGG G 0.832 (G 1.000) GGG G 0.990 (G 1.000) GGG G 0.797 (G 1.000) GGG G 0.928 (G 1.000) GGG G 0.844 (G 1.000) GGA G 1.000 (G 1.000)
 141      1   GGC (G) GGC (G) GGC (G) GGC (G) GGA (G) GGC (G) GGA (G) GGC (G) GGC (G) GGT (G) GGT (G) GGC (G) :  GGC G 0.554 (G 0.996) GGC G 0.691 (G 1.000) GGC G 0.834 (G 1.000) GGC G 0.563 (G 1.000) GGT G 0.586 (G 1.000) GGC G 0.869 (G 1.000) GGC G 0.819 (G 1.000) GGC G 0.959 (G 1.000) GGC G 0.990 (G 1.000) GGC G 0.999 (G 1.000) GGC G 1.000 (G 1.000)
 142      1   TTC (F) TTC (F) TTC (F) TTC (F) TTC (F) ATC (I) GCA (A) TTC (F) ATG (M) TTT (F) TTC (F) TTC (F) :  TTC F 0.394 (F 0.463) ATC I 0.449 (I 0.566) ATC I 0.570 (I 0.715) TTC F 0.841 (F 0.996) TTC F 0.555 (F 1.000) TTC F 0.989 (F 1.000) TTC F 0.999 (F 1.000) TTC F 0.996 (F 1.000) TTC F 0.998 (F 1.000) TTC F 1.000 (F 1.000) TTC F 1.000 (F 1.000)
 143      1   CTG (L) CTG (L) CTG (L) CTG (L) CTG (L) CTT (L) TTA (L) CTG (L) CTC (L) CTG (L) CTG (L) CTG (L) :  CTG L 0.359 (L 0.997) CTC L 0.272 (L 1.000) CTC L 0.378 (L 1.000) CTG L 0.730 (L 1.000) CTG L 0.879 (L 1.000) CTG L 0.956 (L 1.000) CTG L 0.991 (L 1.000) CTG L 0.977 (L 1.000) CTG L 0.985 (L 1.000) CTG L 0.999 (L 1.000) CTG L 1.000 (L 1.000)
 144      1   GCT (A) GCC (A) GCT (A) GCT (A) GCC (A) GCT (A) GCT (A) GCT (A) GCG (A) GCT (A) GCT (A) GCC (A) :  GCT A 0.461 (A 0.997) GCT A 0.558 (A 1.000) GCT A 0.559 (A 1.000) GCT A 0.669 (A 1.000) GCT A 0.719 (A 1.000) GCT A 0.748 (A 1.000) GCT A 0.987 (A 1.000) GCT A 0.554 (A 1.000) GCT A 0.534 (A 1.000) GCT A 0.996 (A 1.000) GCT A 1.000 (A 1.000)
 145      1   GTG (V) GTG (V) GTG (V) GTG (V) ATT (I) CTG (L) CTT (L) GTG (V) CTG (L) GTG (V) GTG (V) GTG (V) :  GTG V 0.225 (L 0.533) CTG L 0.595 (L 0.995) CTG L 0.742 (L 1.000) GTG V 0.619 (V 0.976) GTG V 0.501 (V 0.977) GTG V 0.920 (V 1.000) GTG V 0.983 (V 1.000) GTG V 0.953 (V 1.000) GTG V 0.971 (V 1.000) GTG V 0.997 (V 1.000) GTG V 1.000 (V 1.000)
 146      1   GTC (V) GTC (V) GTG (V) GTG (V) GTG (V) CTC (L) CTG (L) GTG (V) GTC (V) GTC (V) GTC (V) GTC (V) :  GTC V 0.319 (V 0.661) CTC L 0.434 (L 0.610) CTC L 0.509 (L 0.611) GTC V 0.616 (V 0.993) GTC V 0.621 (V 1.000) GTC V 0.871 (V 1.000) GTC V 0.976 (V 1.000) GTC V 0.881 (V 1.000) GTC V 0.777 (V 1.000) GTG V 0.985 (V 1.000) GTG V 1.000 (V 1.000)
 147      1   ATC (I) ATC (I) ATC (I) ATC (I) ATA (I) ATT (I) ATC (I) ATC (I) ATC (I) ATT (I) ATC (I) ATC (I) :  ATC I 0.564 (I 0.994) ATC I 0.568 (I 1.000) ATC I 0.543 (I 1.000) ATC I 0.607 (I 1.000) ATT I 0.559 (I 1.000) ATC I 0.934 (I 1.000) ATC I 0.988 (I 1.000) ATC I 0.966 (I 1.000) ATC I 0.982 (I 1.000) ATC I 0.998 (I 1.000) ATC I 1.000 (I 1.000)
 148      1   TTG (L) CTG (L) CTG (L) CTG (L) CTT (L) CTG (L) CTG (L) CTG (L) CTG (L) CTT (L) TTG (L) CTG (L) :  CTG L 0.430 (L 0.997) CTG L 0.676 (L 1.000) CTG L 0.781 (L 1.000) CTG L 0.478 (L 1.000) CTT L 0.874 (L 1.000) CTG L 0.722 (L 1.000) TTG L 0.962 (L 1.000) CTG L 0.895 (L 1.000) CTG L 0.969 (L 1.000) CTG L 0.998 (L 1.000) CTG L 1.000 (L 1.000)
 149      1   GTG (V) GTG (V) GCC (A) GCC (A) ATC (I) TCC (S) TCT (S) GCC (A) TCC (S) TGC (C) GTG (V) GCG (A) :  TCC S 0.373 (S 0.454) TCC S 0.812 (S 0.960) TCC S 0.909 (S 0.982) TTC F 0.604 (F 0.632) TTC F 0.672 (F 0.678) GTG V 0.620 (V 0.874) GTG V 0.947 (V 0.982) GTG V 0.682 (V 0.856) GCG A 0.723 (A 0.950) GCC A 0.989 (A 0.999) GCC A 1.000 (A 1.000)
 150      1   CTG (L) CTG (L) TTG (L) TTG (L) CTA (L) ATG (M) ATG (M) TTG (L) ATG (M) CTT (L) CTG (L) CTG (L) :  ATG M 0.497 (M 0.497) ATG M 0.993 (M 0.993) ATG M 1.000 (M 1.000) CTG L 0.680 (L 0.993) CTT L 0.432 (L 1.000) CTG L 0.930 (L 1.000) CTG L 0.989 (L 1.000) CTG L 0.931 (L 1.000) CTG L 0.820 (L 1.000) TTG L 0.992 (L 1.000) TTG L 1.000 (L 1.000)
 151      1   ATG (M) ATG (M) GTC (V) GTC (V) GTG (V) GTG (V) GTA (V) GTC (V) GTC (V) GTC (V) ATG (M) GTG (V) :  GTG V 0.401 (V 0.952) GTG V 0.402 (V 0.999) GTG V 0.419 (V 1.000) GTG V 0.611 (V 0.914) GTC V 0.454 (V 0.998) ATG M 0.717 (M 0.717) ATG M 0.998 (M 0.998) ATG M 0.713 (M 0.713) GTG V 0.885 (V 0.988) GTC V 0.982 (V 1.000) GTC V 1.000 (V 1.000)
 152      1   GTG (V) GTG (V) ATT (I) ATT (I) ATT (I) GTG (V) ATA (I) ATT (I) GTG (V) ATC (I) GTG (V) GCC (A) :  GTC V 0.308 (V 0.872) GTG V 0.393 (V 0.891) GTG V 0.581 (V 0.987) GTC V 0.431 (V 0.861) ATC I 0.739 (I 0.978) GTG V 0.608 (V 0.996) GTG V 0.955 (V 0.999) GTG V 0.566 (V 0.996) GTC V 0.681 (V 0.970) ATT I 0.988 (I 0.999) ATT I 1.000 (I 1.000)
 153      1   GTC (V) GTG (V) GTC (V) GTC (V) GTA (V) GTG (V) GTA (V) GTG (V) GTG (V) CTG (L) GTC (V) GTC (V) :  GTG V 0.397 (V 0.993) GTG V 0.558 (V 1.000) GTG V 0.684 (V 1.000) GTG V 0.403 (V 0.998) GTG V 0.661 (V 0.963) GTC V 0.608 (V 1.000) GTC V 0.952 (V 1.000) GTC V 0.527 (V 1.000) GTC V 0.703 (V 1.000) GTC V 0.555 (V 1.000) GTC V 1.000 (V 1.000)
 154      1   AAG (K) AAG (K) AAG (K) AAG (K) AAA (K) AAG (K) AAA (K) AAG (K) AAA (K) AAA (K) AAA (K) AAG (K) :  AAG K 0.585 (K 0.993) AAA K 0.508 (K 1.000) AAA K 0.509 (K 1.000) AAG K 0.554 (K 1.000) AAA K 0.854 (K 1.000) AAG K 0.807 (K 1.000) AAG K 0.750 (K 1.000) AAG K 0.913 (K 1.000) AAG K 0.970 (K 1.000) AAG K 0.998 (K 1.000) AAG K 1.000 (K 1.000)
 155      1   TGT (C) TGC (C) TGT (C) TGT (C) TGT (C) TGC (C) TGT (C) TGT (C) TGC (C) TGT (C) TGT (C) TGC (C) :  TGT C 0.699 (C 0.999) TGT C 0.509 (C 1.000) TGC C 0.827 (C 1.000) TGT C 0.940 (C 1.000) TGT C 0.996 (C 1.000) TGT C 0.930 (C 1.000) TGT C 0.999 (C 1.000) TGT C 0.715 (C 1.000) TGT C 0.697 (C 1.000) TGT C 0.999 (C 1.000) TGT C 1.000 (C 1.000)
 156      1   GTG (V) GTG (V) GTC (V) GTC (V) GTC (V) ATC (I) CTT (L) GTC (V) GTG (V) GTC (V) GTG (V) GTC (V) :  GTC V 0.372 (V 0.949) GTC V 0.451 (V 0.914) GTC V 0.506 (V 0.919) GTC V 0.391 (V 0.999) GTC V 0.765 (V 1.000) GTG V 0.685 (V 1.000) GTG V 0.962 (V 1.000) GTG V 0.631 (V 1.000) GTC V 0.827 (V 1.000) GTC V 0.995 (V 1.000) GTC V 1.000 (V 1.000)
 157      1   AGG (R) CGC (R) CGG (R) CGG (R) AGA (R) CGC (R) CGT (R) CGG (R) CGT (R) CGA (R) AGG (R) CGG (R) :  CGT R 0.350 (R 0.999) CGT R 0.715 (R 1.000) CGT R 0.715 (R 1.000) CGG R 0.441 (R 1.000) CGA R 0.860 (R 1.000) CGG R 0.847 (R 1.000) AGG R 0.967 (R 1.000) CGG R 0.909 (R 1.000) CGG R 0.991 (R 1.000) CGG R 1.000 (R 1.000) CGG R 1.000 (R 1.000)
 158      1   AGA (R) CGG (R) CGC (R) CGC (R) CGA (R) AGA (R) CGA (R) CGC (R) AGG (R) AGA (R) AGG (R) CGG (R) :  AGA R 0.599 (R 0.998) AGA R 0.690 (R 1.000) AGA R 0.741 (R 1.000) AGA R 0.579 (R 1.000) AGA R 0.786 (R 1.000) AGG R 0.468 (R 1.000) AGG R 0.528 (R 1.000) CGG R 0.829 (R 1.000) CGG R 0.905 (R 1.000) CGC R 0.995 (R 1.000) CGC R 1.000 (R 1.000)
 159      1   AAA (K) AAA (K) AAG (K) AAG (K) AAA (K) CAT (H) TAT (Y) AAG (K) CAC (H) AAA (K) AAA (K) AAG (K) :  AAC N 0.228 (N 0.324) CAC H 0.443 (H 0.810) CAC H 0.536 (H 0.987) AAA K 0.700 (K 0.983) AAA K 0.898 (K 1.000) AAA K 0.860 (K 1.000) AAA K 0.987 (K 1.000) AAA K 0.794 (K 1.000) AAG K 0.817 (K 1.000) AAG K 0.995 (K 1.000) AAG K 1.000 (K 1.000)
 160      1   AAA (K) AAG (K) AAG (K) AAG (K) AAA (K) AAG (K) CAG (Q) AAG (K) AAG (K) AAA (K) AAA (K) AAG (K) :  AAG K 0.654 (K 0.986) AAG K 0.838 (K 0.987) AAG K 0.884 (K 0.999) AAA K 0.580 (K 1.000) AAA K 0.877 (K 1.000) AAA K 0.545 (K 1.000) AAA K 0.966 (K 1.000) AAG K 0.775 (K 1.000) AAG K 0.940 (K 1.000) AAG K 0.997 (K 1.000) AAG K 1.000 (K 1.000)
 161      1   GAG (E) CAG (Q) CAG (Q) CAG (Q) CAG (Q) AAC (N) AAA (K) CAG (Q) AAA (K) ATG (M) GAG (E) CAG (Q) :  AAG K 0.534 (K 0.776) AAA K 0.529 (K 0.981) AAA K 0.583 (K 0.973) AAG K 0.491 (K 0.550) AAG K 0.541 (K 0.556) CAG Q 0.610 (Q 0.617) GAG E 0.985 (E 0.992) CAG Q 0.985 (Q 0.992) CAG Q 0.994 (Q 0.999) CAG Q 0.999 (Q 1.000) CAG Q 1.000 (Q 1.000)
 162      1   CAG (Q) CAG (Q) CAG (Q) CAG (Q) CAA (Q) CAG (Q) CAG (Q) CAG (Q) CAG (Q) CAA (Q) CAG (Q) CAG (Q) :  CAG Q 0.744 (Q 0.997) CAG Q 0.886 (Q 1.000) CAG Q 0.927 (Q 1.000) CAG Q 0.648 (Q 1.000) CAA Q 0.897 (Q 1.000) CAG Q 0.959 (Q 1.000) CAG Q 0.994 (Q 1.000) CAG Q 0.983 (Q 1.000) CAG Q 0.993 (Q 1.000) CAG Q 0.999 (Q 1.000) CAG Q 1.000 (Q 1.000)
 163      1   AAG (K) AGG (R) AGG (R) AGG (R) AAT (N) GAG (E) GAA (E) AGG (R) GAG (E) AAC (N) AAG (K) CGG (R) :  GAG E 0.397 (E 0.502) GAG E 0.774 (E 0.984) GAG E 0.843 (E 0.998) AAG K 0.778 (K 0.911) AAC N 0.687 (N 0.971) AAG K 0.917 (K 0.933) AAG K 0.992 (K 0.999) AGG R 0.976 (R 0.982) AGG R 0.911 (R 1.000) AGG R 0.999 (R 1.000) AGG R 1.000 (R 1.000)
 164      1   CTG (L) CTG (L) CTC (L) CTC (L) CTT (L) CTG (L) CTG (L) CTC (L) CTC (L) CTT (L) CTG (L) CTC (L) :  CTC L 0.333 (L 0.997) CTG L 0.397 (L 1.000) CTG L 0.413 (L 1.000) CTT L 0.348 (L 1.000) CTT L 0.895 (L 1.000) CTG L 0.687 (L 1.000) CTG L 0.975 (L 1.000) CTG L 0.645 (L 1.000) CTC L 0.904 (L 1.000) CTC L 0.998 (L 1.000) CTC L 1.000 (L 1.000)
 165      1   AGC (S) AAC (N) AAC (N) AAC (N) AAT (N) ATC (I) ATC (I) AAC (N) ATC (I) AAC (N) AGC (S) AAC (N) :  ATC I 0.384 (I 0.496) ATC I 0.835 (I 0.990) ATC I 0.879 (I 0.999) AAC N 0.787 (N 0.948) AAC N 0.750 (N 0.999) AAC N 0.904 (N 0.933) AGC S 0.994 (S 0.996) AAC N 0.970 (N 0.996) AAC N 0.979 (N 1.000) AAC N 0.998 (N 1.000) AAC N 1.000 (N 1.000)
 166      1   ACA (T) ACG (T) ACG (T) ACG (T) TCT (S) TCA (S) TCA (S) ACG (T) TCT (S) TCA (S) ACG (T) ACC (T) :  TCA S 0.768 (S 0.996) TCA S 0.898 (S 1.000) TCA S 0.886 (S 1.000) TCA S 0.718 (S 0.991) TCA S 0.822 (S 1.000) ACG T 0.488 (T 0.998) ACA T 0.600 (T 1.000) ACG T 0.723 (T 1.000) ACG T 0.697 (T 1.000) ACG T 0.997 (T 1.000) ACG T 1.000 (T 1.000)
 167      1   GAT (D) GAT (D) GAT (D) GAT (D) GAG (E) GAC (D) GAG (E) GAT (D) GAT (D) GAG (E) GAT (D) GAC (D) :  GAC D 0.498 (D 0.830) GAC D 0.504 (D 0.862) GAC D 0.554 (D 0.981) GAT D 0.452 (D 0.811) GAG E 0.880 (E 0.980) GAT D 0.875 (D 0.999) GAT D 0.983 (D 1.000) GAT D 0.877 (D 1.000) GAT D 0.703 (D 1.000) GAT D 0.994 (D 1.000) GAT D 1.000 (D 1.000)
 168      1   GAC (D) GAT (D) GAC (D) GAC (D) GAT (D) GAG (E) GAG (E) GAC (D) GAA (E) GAT (D) GAC (D) GAC (D) :  GAG E 0.349 (E 0.521) GAG E 0.622 (E 0.985) GAG E 0.592 (E 0.998) GAC D 0.546 (D 0.983) GAT D 0.810 (D 1.000) GAC D 0.713 (D 1.000) GAC D 0.958 (D 1.000) GAC D 0.641 (D 1.000) GAC D 0.897 (D 1.000) GAC D 0.995 (D 1.000) GAC D 1.000 (D 1.000)
 169      1   CTG (L) CAG (Q) CAG (Q) CAG (Q) CAG (Q) CAG (Q) --- (-) CAG (Q) CAG (Q) CAG (Q) CTG (L) CAG (Q) :  CAG Q 0.833 (Q 0.995) CAG Q 0.884 (Q 0.998) CAG Q 0.927 (Q 1.000) CAG Q 0.927 (Q 1.000) CAG Q 0.965 (Q 1.000) CAG Q 0.984 (Q 0.994) CTG L 0.992 (L 0.996) CAG Q 0.993 (Q 1.000) CAG Q 0.994 (Q 1.000) CAG Q 0.999 (Q 1.000) CAG Q 1.000 (Q 1.000)
 170      1   AAG (K) AAG (K) AAG (K) AAG (K) AAA (K) AAG (K) AAG (K) AAG (K) AAG (K) AAA (K) AAG (K) AAG (K) :  AAG K 0.701 (K 0.991) AAG K 0.819 (K 0.999) AAG K 0.869 (K 1.000) AAG K 0.639 (K 1.000) AAA K 0.840 (K 1.000) AAG K 0.932 (K 1.000) AAG K 0.987 (K 1.000) AAG K 0.962 (K 1.000) AAG K 0.980 (K 1.000) AAG K 0.998 (K 1.000) AAG K 1.000 (K 1.000)
 171      1   ACC (T) ACG (T) ACC (T) ACC (T) ACA (T) ATG (M) ATG (M) ACC (T) ATG (M) ACC (T) ACT (T) ACG (T) :  ATG M 0.461 (T 0.495) ATG M 0.988 (M 0.988) ATG M 0.999 (M 0.999) ACG T 0.535 (T 0.993) ACC T 0.520 (T 1.000) ACG T 0.534 (T 1.000) ACC T 0.632 (T 1.000) ACG T 0.721 (T 1.000) ACG T 0.710 (T 1.000) ACC T 0.992 (T 1.000) ACC T 1.000 (T 1.000)
 172      1   GAG (E) GAG (E) GAA (E) GAA (E) GAA (E) GAA (E) GAG (E) GAA (E) GAG (E) GAG (E) GAA (E) GAG (E) :  GAG E 0.662 (E 0.991) GAG E 0.623 (E 1.000) GAG E 0.585 (E 1.000) GAG E 0.702 (E 1.000) GAG E 0.711 (E 1.000) GAG E 0.755 (E 1.000) GAG E 0.718 (E 1.000) GAG E 0.795 (E 1.000) GAG E 0.708 (E 1.000) GAA E 0.990 (E 1.000) GAA E 1.000 (E 1.000)
 173      1   GAG (E) GAG (E) GAA (E) GAA (E) GAG (E) GAA (E) GAG (E) GAA (E) GAG (E) GAA (E) GAG (E) GAG (E) :  GAG E 0.655 (E 0.991) GAG E 0.621 (E 1.000) GAG E 0.583 (E 1.000) GAG E 0.676 (E 1.000) GAA E 0.572 (E 1.000) GAG E 0.877 (E 1.000) GAG E 0.979 (E 1.000) GAG E 0.875 (E 1.000) GAG E 0.759 (E 1.000) GAA E 0.989 (E 1.000) GAA E 1.000 (E 1.000)
 174      1   GAG (E) GAA (E) GAG (E) GAG (E) GAA (E) GAG (E) GAA (E) GAG (E) GAT (D) GAA (E) GAA (E) GAG (E) :  GAG E 0.608 (E 0.987) GAG E 0.653 (E 0.990) GAG E 0.705 (E 0.976) GAA E 0.564 (E 1.000) GAA E 0.855 (E 1.000) GAA E 0.530 (E 1.000) GAG E 0.551 (E 1.000) GAA E 0.538 (E 1.000) GAG E 0.865 (E 1.000) GAG E 0.995 (E 1.000) GAG E 1.000 (E 1.000)
 175      1   GGC (G) GGA (G) GGC (G) GGC (G) GTG (V) GGC (G) GGA (G) GGC (G) GGC (G) GTG (V) GGC (G) GGC (G) :  GGC G 0.554 (G 0.982) GGC G 0.688 (G 1.000) GGC G 0.833 (G 1.000) GGC G 0.602 (G 0.971) GTG V 0.724 (V 0.983) GGC G 0.864 (G 1.000) GGC G 0.991 (G 1.000) GGC G 0.828 (G 1.000) GGC G 0.974 (G 1.000) GGC G 0.999 (G 1.000) GGC G 1.000 (G 1.000)
 176      1   AAG (K) AAG (K) AAG (K) AAG (K) AAG (K) AAA (K) AAA (K) AAA (K) AAA (K) AAG (K) AAG (K) AAG (K) :  AAG K 0.596 (K 0.993) AAA K 0.723 (K 1.000) AAA K 0.824 (K 1.000) AAG K 0.821 (K 1.000) AAG K 0.917 (K 1.000) AAG K 0.940 (K 1.000) AAG K 0.988 (K 1.000) AAG K 0.945 (K 1.000) AAG K 0.903 (K 1.000) AAG K 0.605 (K 1.000) AAG K 1.000 (K 1.000)
 177      1   ACG (T) ACG (T) ACA (T) ACA (T) ACT (T) GTA (V) GTG (V) ACC (T) ACC (T) ACT (T) ATG (M) ACC (T) :  ACC T 0.196 (T 0.512) GTC V 0.149 (V 0.327) GTC V 0.173 (V 0.330) ACG T 0.426 (T 0.985) ACT T 0.885 (T 0.999) ACG T 0.789 (T 0.997) ACG T 0.981 (T 0.988) ACG T 0.749 (T 0.999) ACC T 0.746 (T 0.999) ACC T 0.763 (T 1.000) ACA T 1.000 (T 1.000)
 178      1   GAC (D) GAC (D) GAT (D) GAT (D) GAT (D) GAT (D) --- (-) GAT (D) GAT (D) GAT (D) GAT (D) GAC (D) :  GAC D 0.565 (D 0.988) GAT D 0.594 (D 0.995) GAT D 0.723 (D 0.999) GAC D 0.529 (D 0.999) GAT D 0.815 (D 1.000) GAC D 0.690 (D 1.000) GAC D 0.682 (D 1.000) GAC D 0.751 (D 1.000) GAC D 0.678 (D 1.000) GAT D 0.989 (D 1.000) GAT D 1.000 (D 1.000)
 179      1   GGT (G) GGC (G) GGG (G) GGG (G) GGG (G) GGT (G) --- (-) GGG (G) GGA (G) GGA (G) GGT (G) GGA (G) :  GGA G 0.315 (G 0.997) GGA G 0.361 (G 0.999) GGA G 0.399 (G 1.000) GGA G 0.390 (G 1.000) GGA G 0.640 (G 1.000) GGT G 0.426 (G 1.000) GGT G 0.980 (G 1.000) GGC G 0.325 (G 1.000) GGA G 0.531 (G 1.000) GGG G 0.992 (G 1.000) GGG G 1.000 (G 1.000)
 180      1   GAA (E) GAA (E) GAA (E) GAA (E) GAA (E) GAA (E) --- (-) GAG (E) GAA (E) GAG (E) GAG (E) GAA (E) :  GAG E 0.527 (E 0.991) GAA E 0.633 (E 0.996) GAA E 0.762 (E 1.000) GAA E 0.581 (E 1.000) GAG E 0.623 (E 1.000) GAA E 0.874 (E 1.000) GAA E 0.838 (E 1.000) GAA E 0.938 (E 1.000) GAA E 0.934 (E 1.000) GAA E 0.721 (E 1.000) GAA E 1.000 (E 1.000)
 181      1   GGC (G) GGC (G) GGG (G) GGG (G) GGC (G) GGA (G) --- (-) GGG (G) GCT (A) GGG (G) GGC (G) GGG (G) :  GGC G 0.374 (G 0.978) GGC G 0.260 (G 0.966) GGA G 0.301 (G 0.964) GGC G 0.551 (G 1.000) GGG G 0.498 (G 1.000) GGC G 0.799 (G 1.000) GGC G 0.988 (G 1.000) GGC G 0.749 (G 1.000) GGG G 0.908 (G 1.000) GGG G 0.999 (G 1.000) GGG G 1.000 (G 1.000)
 182      1   AAC (N) AAC (N) AAC (N) AAC (N) AAC (N) GGC (G) --- (-) AAC (N) GGA (G) AAC (N) AAC (N) AAC (N) :  GAC D 0.266 (D 0.320) GGC G 0.533 (G 0.764) GGC G 0.692 (G 0.988) AAC N 0.846 (N 0.966) AAC N 0.911 (N 0.999) AAC N 0.953 (N 1.000) AAC N 0.987 (N 1.000) AAC N 0.967 (N 1.000) AAC N 0.977 (N 1.000) AAC N 0.998 (N 1.000) AAC N 1.000 (N 1.000)
 183      1   CCG (P) CCG (P) CCG (P) CCG (P) ACA (T) ACA (T) --- (-) CCG (P) ACG (T) CCT (P) GCG (A) CCC (P) :  CCG P 0.290 (T 0.500) ACG T 0.475 (T 0.880) ACG T 0.544 (T 0.994) CCG P 0.624 (P 0.893) CCT P 0.364 (P 0.891) CCG P 0.971 (P 0.999) CCG P 0.995 (P 0.997) CCG P 0.976 (P 1.000) CCG P 0.885 (P 1.000) CCG P 0.999 (P 1.000) CCG P 1.000 (P 1.000)
 184      1   GAT (D) GAG (E) GAG (E) GAG (E) GGC (G) GAA (E) --- (-) GAG (E) GAA (E) GAA (E) GAA (E) GAG (E) :  GAG E 0.562 (E 0.989) GAA E 0.622 (E 0.996) GAA E 0.756 (E 1.000) GAG E 0.557 (E 0.997) GAA E 0.593 (E 0.972) GAG E 0.641 (E 0.998) GAA E 0.621 (E 0.953) GAG E 0.841 (E 1.000) GAG E 0.950 (E 1.000) GAG E 0.997 (E 1.000) GAG E 1.000 (E 1.000)
 185      1   GAT (D) GAG (E) GAA (E) GAA (E) GGA (G) GAA (E) --- (-) GAA (E) GAG (E) GGA (G) GAT (D) GAG (E) :  GAG E 0.583 (E 0.939) GAG E 0.587 (E 0.983) GAG E 0.567 (E 0.998) GAG E 0.471 (E 0.904) GGA G 0.916 (G 0.994) GAG E 0.669 (E 0.953) GAT D 0.961 (D 0.995) GAG E 0.761 (E 0.998) GAG E 0.687 (E 1.000) GAA E 0.990 (E 1.000) GAA E 1.000 (E 1.000)
 186      1   GGC (G) GGC (G) GGC (G) GGC (G) GAA (E) GCA (A) --- (-) GGC (G) GGC (G) GAA (E) GGC (G) GGG (G) :  GGC G 0.345 (G 0.909) GGC G 0.414 (G 0.902) GGC G 0.451 (G 0.901) GGC G 0.334 (G 0.925) GAA E 0.764 (E 0.984) GGC G 0.900 (G 1.000) GGC G 0.993 (G 1.000) GGC G 0.917 (G 1.000) GGC G 0.800 (G 1.000) GGC G 0.998 (G 1.000) GGC G 1.000 (G 1.000)
 187      1   GCC (A) ACC (T) ATG (M) ATG (M) CTT (L) ACG (T) --- (-) ATG (M) ACC (T) CTG (L) ACC (T) GCC (A) :  ACC T 0.153 (T 0.355) ACC T 0.198 (T 0.503) ACC T 0.254 (T 0.631) ACC T 0.203 (T 0.342) CTG L 0.385 (L 0.843) ACC T 0.573 (T 0.617) ACC T 0.586 (T 0.590) ACC T 0.647 (T 0.688) ACC T 0.466 (T 0.547) ATG M 0.969 (M 0.969) ATG M 1.000 (M 1.000)
 188      1   AAG (K) AAG (K) AAG (K) AAG (K) AAA (K) AAA (K) --- (-) AAG (K) AAA (K) AAA (K) AAG (K) AAG (K) :  AAG K 0.552 (K 0.991) AAA K 0.655 (K 0.996) AAA K 0.789 (K 1.000) AAG K 0.595 (K 1.000) AAA K 0.848 (K 1.000) AAG K 0.926 (K 1.000) AAG K 0.986 (K 1.000) AAG K 0.960 (K 1.000) AAG K 0.980 (K 1.000) AAG K 0.998 (K 1.000) AAG K 1.000 (K 1.000)
 189      1   --- (-) --- (-) --- (-) --- (-) GCA (A) AAT (N) --- (-) --- (-) CAA (Q) GCA (A) --- (-) --- (-) :  GAG E 0.063 (E 0.103) CAA Q 0.092 (Q 0.163) CAA Q 0.140 (Q 0.220) GCA A 0.177 (A 0.341) GCA A 0.859 (A 0.915) GCA A 0.071 (A 0.196) GAG E 0.049 (A 0.153) GCA A 0.054 (A 0.169) GAG E 0.048 (A 0.140) GAG E 0.047 (A 0.118) GAG E 0.047 (A 0.113)
 190      1   --- (-) --- (-) --- (-) --- (-) GCC (A) TTA (L) --- (-) --- (-) CTC (L) ACC (T) --- (-) --- (-) :  CTC L 0.080 (L 0.255) TTA L 0.135 (L 0.561) TTA L 0.191 (L 0.694) ACC T 0.109 (T 0.186) ACC T 0.441 (T 0.491) ACC T 0.072 (T 0.152) ACC T 0.062 (T 0.141) ACC T 0.066 (T 0.145) ACC T 0.058 (T 0.137) ACC T 0.052 (T 0.130) ACC T 0.051 (T 0.128)
 191      1   --- (-) --- (-) --- (-) --- (-) --- (-) AGC (S) --- (-) --- (-) --- (-) --- (-) --- (-) --- (-) :  AGC S 0.475 (S 0.628) AGC S 0.615 (S 0.738) AGC S 0.675 (S 0.779) AGC S 0.378 (S 0.534) AGC S 0.324 (S 0.472) AGC S 0.335 (S 0.486) AGC S 0.313 (S 0.459) AGC S 0.323 (S 0.471) AGC S 0.304 (S 0.447) AGC S 0.282 (S 0.420) AGC S 0.276 (S 0.412)
 192      1   --- (-) --- (-) --- (-) --- (-) --- (-) CTC (L) --- (-) --- (-) --- (-) --- (-) --- (-) --- (-) :  CTC L 0.292 (L 0.702) CTC L 0.439 (L 0.788) CTC L 0.515 (L 0.821) CTC L 0.218 (L 0.629) CTC L 0.184 (L 0.581) CTC L 0.191 (L 0.592) CTC L 0.178 (L 0.570) CTC L 0.183 (L 0.579) CTC L 0.172 (L 0.561) CTC L 0.161 (L 0.538) CTC L 0.158 (L 0.532)
 193      1   --- (-) --- (-) --- (-) --- (-) ATC (I) CTG (L) --- (-) --- (-) --- (-) ATC (I) --- (-) --- (-) :  CTC L 0.222 (L 0.495) CTG L 0.263 (L 0.736) CTG L 0.352 (L 0.805) ATC I 0.445 (I 0.638) ATC I 0.878 (I 0.978) ATC I 0.352 (I 0.575) ATC I 0.315 (I 0.541) ATC I 0.330 (I 0.555) ATC I 0.302 (I 0.527) ATC I 0.275 (I 0.494) ATC I 0.267 (I 0.484)
 194      1   --- (-) --- (-) --- (-) --- (-) CCT (P) CCT (P) --- (-) --- (-) --- (-) CCT (P) --- (-) --- (-) :  CCT P 0.627 (P 0.995) CCT P 0.690 (P 0.996) CCT P 0.739 (P 0.997) CCT P 0.726 (P 0.997) CCT P 0.970 (P 1.000) CCT P 0.494 (P 0.944) CCT P 0.398 (P 0.911) CCT P 0.437 (P 0.926) CCT P 0.365 (P 0.896) CCT P 0.296 (P 0.859) CCC P 0.283 (P 0.848)
 195      1   --- (-) --- (-) --- (-) --- (-) GAG (E) GAA (E) --- (-) --- (-) --- (-) GAG (E) --- (-) --- (-) :  GAG E 0.633 (E 0.968) GAG E 0.521 (E 0.976) GAA E 0.526 (E 0.981) GAG E 0.722 (E 0.976) GAG E 0.893 (E 0.998) GAG E 0.614 (E 0.863) GAG E 0.563 (E 0.801) GAG E 0.584 (E 0.828) GAG E 0.543 (E 0.776) GAG E 0.499 (E 0.716) GAG E 0.486 (E 0.699)
 196      1   --- (-) --- (-) --- (-) --- (-) GTT (V) GAT (D) --- (-) --- (-) --- (-) GTC (V) --- (-) --- (-) :  GAC D 0.316 (D 0.462) GAC D 0.401 (D 0.695) GAC D 0.391 (D 0.769) GTC V 0.353 (V 0.690) GTC V 0.640 (V 0.981) GTC V 0.265 (V 0.630) GTC V 0.235 (V 0.598) GTC V 0.247 (V 0.612) GTC V 0.225 (V 0.584) GTC V 0.206 (V 0.552) GTC V 0.201 (V 0.542)
 197      1   --- (-) --- (-) --- (-) --- (-) CCT (P) ATA (I) --- (-) --- (-) --- (-) CTA (L) --- (-) --- (-) :  ATC I 0.096 (L 0.308) ATA I 0.212 (I 0.390) ATA I 0.291 (I 0.467) CTA L 0.154 (L 0.501) CTA L 0.392 (L 0.778) CTC L 0.110 (L 0.410) CTC L 0.103 (L 0.374) CTC L 0.106 (L 0.389) CTC L 0.100 (L 0.361) CTC L 0.094 (L 0.335) CTC L 0.092 (L 0.328)

Summary of changes along branches.
Check root of tree for directions of change.
Counts of n & s are incorrect along tip branches with ambiguity data.

Branch 1:   13..14 (n=38.0 s=39.0)

	   2 GAG (D 0.514) -> GAT (D) 0.985
	   4 ACA (T 0.225) -> ATT (V) 0.205
	   7 GAC (A 0.137) -> GAG (E) 0.131
	   8 ATG (L 0.109) -> CAG (L) 0.202
	  12 CTC (L 0.997) -> CTG (L) 1.000
	  13 AAC (N 0.991) -> AAT (N) 1.000
	  16 GAC (V 0.096) -> ATC (T) 0.127
	  24 AAC (T 0.505) -> ACT (T) 0.995
	  29 ATG (M 0.439) -> ATT (I) 0.782
	  31 AAC (N 0.105) -> ACC (T) 0.188
	  32 AAG (K 0.313) -> AGC (S) 0.493
	  34 TTC (F 0.998) -> TTT (F) 1.000
	  40 TAC (Y 0.998) -> TAT (Y) 1.000
	  46 TGC (C 0.533) -> GGC (G) 0.866
	  53 AAG (T 0.303) -> ACC (T) 0.994
	  58 AAC (Y 0.203) -> TAT (Y) 0.318
	  63 CTG (L 0.468) -> TTG (L) 0.639
	  64 CAG (R 0.180) -> CGG (R) 0.231
	  67 CGT (R 0.999) -> CGA (R) 1.000
	  70 GAC (D 0.526) -> GAG (E) 0.751
	  72 GTG (V 0.993) -> GTC (V) 1.000
	  73 GAG (E 0.362) -> ATG (M) 0.551
	  76 GGG (G 0.997) -> GGA (G) 1.000
	  78 CTC (L 0.547) -> CTG (L) 0.994
	  79 AAC (N 0.332) -> GAC (D) 0.972
	  85 GTC (V 0.480) -> ATC (I) 0.725
	  89 GAC (D 0.937) -> GAT (D) 0.998
	  93 GAG (E 0.983) -> GAA (E) 0.985
	 103 CGG (R 0.268) -> CGC (R) 0.598
	 109 AAC (N 0.306) -> ATT (I) 0.980
	 113 GGC (G 0.997) -> GGT (G) 1.000
	 114 AAG (K 0.203) -> ACC (T) 0.191
	 118 GAG (D 0.102) -> GAC (D) 0.161
	 123 GTG (L 0.538) -> TTG (L) 0.989
	 126 CAG (P 0.309) -> CCA (P) 0.997
	 130 ACG (T 0.997) -> ACT (T) 1.000
	 132 GCC (A 0.997) -> GCT (A) 1.000
	 134 GTC (V 0.371) -> GCG (A) 0.987
	 136 GGT (G 0.998) -> GGA (G) 1.000
	 137 GCC (A 0.997) -> GCA (A) 1.000
	 139 GTG (V 0.992) -> GTC (V) 0.995
	 142 TTC (F 0.463) -> ATC (I) 0.566
	 143 CTG (L 0.997) -> CTC (L) 1.000
	 145 GTG (L 0.533) -> CTG (L) 0.995
	 146 GTC (V 0.661) -> CTC (L) 0.610
	 152 GTC (V 0.872) -> GTG (V) 0.891
	 154 AAG (K 0.993) -> AAA (K) 1.000
	 159 AAC (N 0.324) -> CAC (H) 0.810
	 161 AAG (K 0.776) -> AAA (K) 0.981
	 164 CTC (L 0.997) -> CTG (L) 1.000
	 176 AAG (K 0.993) -> AAA (K) 1.000
	 177 ACC (T 0.512) -> GTC (V) 0.327
	 178 GAC (D 0.988) -> GAT (D) 0.995
	 180 GAG (E 0.991) -> GAA (E) 0.996
	 182 GAC (D 0.320) -> GGC (G) 0.764
	 183 CCG (T 0.500) -> ACG (T) 0.880
	 184 GAG (E 0.989) -> GAA (E) 0.996
	 188 AAG (K 0.991) -> AAA (K) 0.996
	 189 GAG (E 0.103) -> CAA (Q) 0.163
	 190 CTC (L 0.255) -> TTA (L) 0.561
	 193 CTC (L 0.495) -> CTG (L) 0.736
	 197 ATC (L 0.308) -> ATA (I) 0.390


Branch 2:   14..7  (T_rubri)  (n=100.8 s=87.2)

	   3 GTC (V 0.967) -> ATT (I)
	   4 ATT (V 0.205) -> AGT (S)
	   5 GTG (V 0.969) -> GGG (G)
	   6 CCC (P 0.932) -> TCC (S)
	   7 GAG (E 0.131) -> AAT (N)
	   8 CAG (L 0.202) -> TAC (Y)
	   9 ATC (I 0.959) -> ATT (I)
	  10 AAC (N 0.992) -> AAT (N)
	  11 GCC (A 1.000) -> GCA (A)
	  12 CTG (L 1.000) -> TTG (L)
	  14 GGC (G 1.000) -> GGA (G)
	  15 ACC (T 0.964) -> ACA (T)
	  16 ATC (T 0.127) -> ACT (T)
	  18 AGG (R 0.759) -> AAA (K)
	  19 ATC (I 0.991) -> ATT (I)
	  22 ACC (T 0.969) -> ATA (I)
	  23 TTC (F 1.000) -> TTT (F)
	  26 TGC (C 1.000) -> TGT (C)
	  30 GAC (D 0.999) -> GAT (D)
	  31 ACC (T 0.188) -> GTA (V)
	  32 AGC (S 0.493) -> ACA (T)
	  33 CAG (Q 0.744) -> CAC (H)
	  35 TCC (S 0.926) -> AAC (N)
	  37 AAC (N 0.999) -> AAT (N)
	  39 ACC (T 1.000) -> ACT (T)
	  41 CAG (Q 0.998) -> CAA (Q)
	  43 TGC (S 0.486) -> TCC (S)
	  44 GAG (E 0.114) -> TTG (L)
	  45 AAC (N 0.999) -> AAT (N)
	  46 GGC (G 0.866) -> GGT (G)
	  48 GAG (E 1.000) -> GAA (E)
	  49 GAG (E 0.984) -> CAG (Q)
	  50 ATG (M 0.992) -> AAG (K)
	  53 ACC (T 0.994) -> ACA (T)
	  55 AAG (K 0.152) -> TCT (S)
	  56 AAG (K 0.683) -> AGG (R)
	  57 ACG (T 0.570) -> AAG (K)
	  58 TAT (Y 0.318) -> AAA (K)
	  59 AAG (K 0.962) -> GGA (G)
	  61 ATA (I 0.333) -> GTG (V)
	  63 TTG (L 0.639) -> CTG (L)
	  64 CGG (R 0.231) -> CAT (H)
	  65 CCC (P 0.564) -> TCT (S)
	  66 GAG (E 0.439) -> GAA (E)
	  68 TTT (F 1.000) -> TTC (F)
	  69 GGA (G 0.647) -> AGA (R)
	  71 CGA (R 1.000) -> AGA (R)
	  72 GTC (V 1.000) -> GTG (V)
	  73 ATG (M 0.551) -> CTG (L)
	  75 ACC (T 0.639) -> GCC (A)
	  78 CTG (L 0.994) -> TTG (L)
	  79 GAC (D 0.972) -> GAT (D)
	  81 AAC (N 1.000) -> AAT (N)
	  84 TCC (S 1.000) -> TCG (S)
	  85 ATC (I 0.725) -> TTC (F)
	  86 ACC (T 1.000) -> ACA (T)
	  87 ATC (I 0.785) -> CTA (L)
	  88 TCA (S 0.846) -> TCC (S)
	  90 GTG (V 1.000) -> GTT (V)
	  92 CTG (L 1.000) -> CTT (L)
	  93 GAA (E 0.985) -> GAG (E)
	  94 GAC (D 0.999) -> GAT (D)
	  95 GAG (E 0.997) -> GAA (E)
	  97 ATC (I 0.554) -> ATT (I)
	 100 TGC (C 1.000) -> TGT (C)
	 102 GTG (V 1.000) -> GTA (V)
	 103 CGC (R 0.598) -> AAA (K)
	 104 AAC (N 1.000) -> AAT (N)
	 105 CCT (P 1.000) -> CCA (P)
	 106 CCA (P 1.000) -> CCT (P)
	 108 CGT (R 1.000) -> AGA (R)
	 109 ATT (I 0.980) -> ATC (I)
	 110 CGG (R 0.781) -> AGT (S)
	 111 GGC (G 1.000) -> GGA (G)
	 114 ACC (T 0.191) -> CGA (R)
	 115 ATC (I 1.000) -> ATT (I)
	 117 CTG (L 0.994) -> CTC (L)
	 118 GAC (D 0.161) -> AAT (N)
	 119 GTC (V 1.000) -> GTT (V)
	 120 CTC (L 0.546) -> GTC (V)
	 121 ACT (T 0.995) -> ACC (T)
	 122 GAG (E 0.980) -> AAA (K)
	 123 TTG (L 0.989) -> CTT (L)
	 125 CCA (P 1.000) -> CCT (P)
	 128 GAC (D 0.999) -> GAT (D)
	 129 TCC (S 1.000) -> TCA (S)
	 131 ATC (I 0.991) -> ATT (I)
	 133 GTG (V 1.000) -> GTC (V)
	 134 GCG (A 0.987) -> GCA (A)
	 135 ATC (I 0.989) -> ATT (I)
	 136 GGA (G 1.000) -> GGG (G)
	 139 GTC (V 0.995) -> GTA (V)
	 140 GGG (G 1.000) -> GGT (G)
	 141 GGC (G 1.000) -> GGA (G)
	 142 ATC (I 0.566) -> GCA (A)
	 143 CTC (L 1.000) -> TTA (L)
	 145 CTG (L 0.995) -> CTT (L)
	 146 CTC (L 0.610) -> CTG (L)
	 149 TCC (S 0.960) -> TCT (S)
	 151 GTG (V 0.999) -> GTA (V)
	 152 GTG (V 0.891) -> ATA (I)
	 153 GTG (V 1.000) -> GTA (V)
	 156 GTC (V 0.914) -> CTT (L)
	 158 AGA (R 1.000) -> CGA (R)
	 159 CAC (H 0.810) -> TAT (Y)
	 160 AAG (K 0.987) -> CAG (Q)
	 163 GAG (E 0.984) -> GAA (E)
	 167 GAC (D 0.862) -> GAG (E)
	 169 CAG (Q 0.998) -> --- (-)
	 174 GAG (E 0.990) -> GAA (E)
	 175 GGC (G 1.000) -> GGA (G)
	 177 GTC (V 0.327) -> GTG (V)
	 178 GAT (D 0.995) -> --- (-)
	 179 GGA (G 0.999) -> --- (-)
	 180 GAA (E 0.996) -> --- (-)
	 181 GGC (G 0.966) -> --- (-)
	 182 GGC (G 0.764) -> --- (-)
	 183 ACG (T 0.880) -> --- (-)
	 184 GAA (E 0.996) -> --- (-)
	 185 GAG (E 0.983) -> --- (-)
	 186 GGC (G 0.902) -> --- (-)
	 187 ACC (T 0.503) -> --- (-)
	 188 AAA (K 0.996) -> --- (-)
	 189 CAA (Q 0.163) -> --- (-)
	 190 TTA (L 0.561) -> --- (-)
	 191 AGC (S 0.738) -> --- (-)
	 192 CTC (L 0.788) -> --- (-)
	 193 CTG (L 0.736) -> --- (-)
	 194 CCT (P 0.996) -> --- (-)
	 195 GAG (E 0.976) -> --- (-)
	 196 GAC (D 0.695) -> --- (-)
	 197 ATA (I 0.390) -> --- (-)


Branch 3:   14..15 (n= 9.5 s= 7.5)

	   3 GTC (V 0.967) -> GTG (V) 0.995
	   4 ATT (V 0.205) -> GTG (V) 0.338
	   8 CAG (L 0.202) -> CGG (R) 0.284
	  18 AGG (R 0.759) -> AGA (R) 0.760
	  33 CAG (Q 0.744) -> AAG (K) 0.928
	  43 TGC (S 0.486) -> AGC (S) 0.496
	  44 GAG (E 0.114) -> GAC (E) 0.136
	  56 AAG (K 0.683) -> AAC (N) 0.910
	  57 ACG (T 0.570) -> ACC (T) 0.651
	  64 CGG (R 0.231) -> TGG (R) 0.276
	  66 GAG (E 0.439) -> GAC (D) 0.557
	 110 CGG (R 0.781) -> CAG (Q) 0.871
	 117 CTG (L 0.994) -> CTT (L) 0.988
	 155 TGT (C 1.000) -> TGC (C) 1.000
	 181 GGC (G 0.966) -> GGA (G) 0.964
	 195 GAG (E 0.976) -> GAA (E) 0.981


Branch 4:   15..9  (E_electric)  (n=49.5 s=45.5)

	   3 GTG (V 0.995) -> GTA (V)
	   4 GTG (V 0.338) -> GTT (V)
	   6 CCC (P 0.937) -> GCC (A)
	   7 GAG (E 0.174) -> CAG (Q)
	  10 AAC (N 0.995) -> AAT (N)
	  16 ATC (V 0.142) -> ATG (M)
	  18 AGA (R 0.760) -> AAG (K)
	  20 CCC (P 0.533) -> TCC (S)
	  27 TAC (Y 1.000) -> TAT (Y)
	  28 AAG (K 0.950) -> CGA (R)
	  30 GAC (D 1.000) -> GAT (D)
	  35 TCC (S 0.928) -> TCT (S)
	  40 TAT (Y 1.000) -> TAC (Y)
	  41 CAG (Q 0.992) -> AAG (K)
	  43 AGC (S 0.496) -> AGT (S)
	  44 GAC (E 0.136) -> GAA (E)
	  46 GGC (G 0.844) -> GAC (D)
	  54 TAT (Y 0.974) -> TTT (F)
	  57 ACC (T 0.651) -> --- (-)
	  58 TAT (Y 0.435) -> --- (-)
	  59 AAG (K 0.996) -> AAA (K)
	  60 ATG (M 0.917) -> GTA (V)
	  61 ATA (I 0.411) -> ACA (T)
	  62 CCT (P 0.591) -> TCT (S)
	  63 TTG (L 0.680) -> ATG (M)
	  65 CCC (P 0.600) -> ACA (T)
	  67 CGA (R 1.000) -> CGT (R)
	  69 GGA (G 0.810) -> GGG (G)
	  70 GAG (E 0.741) -> GGC (G)
	  72 GTC (V 1.000) -> GTA (V)
	  73 ATG (M 0.611) -> AAG (K)
	  75 ACC (T 0.641) -> GCC (A)
	  76 GGA (G 1.000) -> GGG (G)
	  80 AAG (K 1.000) -> AAA (K)
	  81 AAC (N 1.000) -> AAT (N)
	  94 GAC (D 1.000) -> GAT (D)
	  98 TAC (Y 1.000) -> TAT (Y)
	 104 AAC (N 1.000) -> AAT (N)
	 106 CCA (P 1.000) -> CCC (P)
	 107 GAC (D 1.000) -> GAT (D)
	 111 GGC (G 1.000) -> GGG (G)
	 114 ACC (T 0.309) -> ATC (I)
	 117 CTT (L 0.988) -> CTG (L)
	 118 GAC (H 0.207) -> CAT (H)
	 119 GTC (V 1.000) -> GTA (V)
	 120 CTC (L 0.548) -> GTC (V)
	 121 ACT (T 0.992) -> CCT (P)
	 125 CCA (P 1.000) -> CCG (P)
	 127 AGG (R 1.000) -> CGG (R)
	 132 GCT (A 1.000) -> GCC (A)
	 137 GCA (A 1.000) -> GCT (A)
	 139 GTC (V 0.987) -> ATT (I)
	 140 GGG (G 1.000) -> GGA (G)
	 142 ATC (I 0.715) -> ATG (M)
	 144 GCT (A 1.000) -> GCG (A)
	 146 CTC (L 0.611) -> GTC (V)
	 151 GTG (V 1.000) -> GTC (V)
	 156 GTC (V 0.919) -> GTG (V)
	 158 AGA (R 1.000) -> AGG (R)
	 164 CTG (L 1.000) -> CTC (L)
	 166 TCA (S 1.000) -> TCT (S)
	 167 GAC (D 0.981) -> GAT (D)
	 168 GAG (E 0.998) -> GAA (E)
	 174 GAG (E 0.976) -> GAT (D)
	 177 GTC (V 0.330) -> ACC (T)
	 181 GGA (G 0.964) -> GCT (A)
	 182 GGC (G 0.988) -> GGA (G)
	 190 TTA (L 0.694) -> CTC (L)
	 191 AGC (S 0.779) -> --- (-)
	 192 CTC (L 0.821) -> --- (-)
	 193 CTG (L 0.805) -> --- (-)
	 194 CCT (P 0.997) -> --- (-)
	 195 GAA (E 0.981) -> --- (-)
	 196 GAC (D 0.769) -> --- (-)
	 197 ATA (I 0.467) -> --- (-)


Branch 5:   15..6  (D_rerio)  (n=28.0 s=48.0)

	   4 GTG (V 0.338) -> CTG (L)
	   6 CCC (P 0.937) -> CCG (P)
	   7 GAG (E 0.174) -> GCG (A)
	   8 CGG (R 0.284) -> CTG (L)
	  11 GCC (A 1.000) -> GCT (A)
	  12 CTG (L 1.000) -> CTC (L)
	  13 AAT (N 1.000) -> AAC (N)
	  14 GGC (G 1.000) -> GGG (G)
	  15 ACC (T 0.960) -> AGT (S)
	  16 ATC (V 0.142) -> GAC (D)
	  20 CCC (P 0.533) -> ACA (T)
	  21 TGC (C 1.000) -> TGT (C)
	  22 ACC (T 0.998) -> ACT (T)
	  24 ACT (T 0.999) -> ACC (T)
	  25 TCC (S 1.000) -> TCA (S)
	  29 ATT (I 0.782) -> CTG (L)
	  31 ACC (T 0.277) -> CCC (P)
	  35 TCC (S 0.928) -> GCA (A)
	  39 ACC (T 1.000) -> ACA (T)
	  43 AGC (S 0.496) -> ACA (T)
	  44 GAC (E 0.136) -> AGC (S)
	  46 GGC (G 0.844) -> AGC (S)
	  51 TTT (F 1.000) -> TTC (F)
	  62 CCT (P 0.591) -> CCC (P)
	  64 TGG (R 0.276) -> AAG (K)
	  66 GAC (D 0.557) -> AGT (S)
	  74 TTC (F 1.000) -> TTT (F)
	  75 ACC (T 0.641) -> ACT (T)
	  79 GAC (D 0.994) -> GAT (D)
	  83 CTG (L 1.000) -> CTT (L)
	  88 TCA (S 0.952) -> TCG (S)
	  93 GAA (E 0.965) -> ACA (T)
	  96 GGA (G 1.000) -> GGC (G)
	 113 GGT (G 1.000) -> GGC (G)
	 117 CTT (L 0.988) -> TTT (F)
	 118 GAC (H 0.207) -> GCC (A)
	 120 CTC (L 0.548) -> CTG (L)
	 122 GAG (E 0.998) -> GAA (E)
	 123 TTG (L 0.999) -> TTA (L)
	 129 TCC (S 1.000) -> TCG (S)
	 130 ACT (T 1.000) -> ACC (T)
	 131 ATC (I 0.999) -> ATT (I)
	 134 GCG (A 0.998) -> GCC (A)
	 136 GGA (G 1.000) -> GGC (G)
	 138 TCC (S 1.000) -> TCT (S)
	 139 GTC (V 0.987) -> GTG (V)
	 143 CTC (L 1.000) -> CTT (L)
	 147 ATC (I 1.000) -> ATT (I)
	 154 AAA (K 1.000) -> AAG (K)
	 156 GTC (V 0.919) -> ATC (I)
	 157 CGT (R 1.000) -> CGC (R)
	 159 CAC (H 0.987) -> CAT (H)
	 161 AAA (K 0.973) -> AAC (N)
	 172 GAG (E 1.000) -> GAA (E)
	 173 GAG (E 1.000) -> GAA (E)
	 177 GTC (V 0.330) -> GTA (V)
	 179 GGA (G 1.000) -> GGT (G)
	 183 ACG (T 0.994) -> ACA (T)
	 185 GAG (E 0.998) -> GAA (E)
	 186 GGC (G 0.901) -> GCA (A)
	 187 ACC (T 0.631) -> ACG (T)
	 189 CAA (Q 0.220) -> AAT (N)
	 196 GAC (D 0.769) -> GAT (D)


Branch 6:   13..16 (n=40.2 s=31.8)

	   5 GTG (V 0.939) -> GTC (V) 0.918
	   6 CCC (P 0.953) -> CCT (P) 0.996
	   7 GAC (A 0.137) -> GCT (A) 0.375
	   8 ATG (L 0.109) -> ACC (T) 0.282
	   9 ATC (I 0.669) -> CTC (L) 0.588
	  13 AAC (N 0.991) -> AAT (N) 1.000
	  15 ACC (T 0.531) -> TCC (S) 0.893
	  16 GAC (V 0.096) -> TAC (Y) 0.137
	  18 AGG (R 0.902) -> CGG (R) 0.997
	  19 ATC (L 0.477) -> CTC (L) 0.995
	  39 ACC (T 0.997) -> ACG (T) 1.000
	  44 GAG (E 0.100) -> AAG (K) 0.194
	  47 ACA (T 0.991) -> ACT (T) 0.993
	  51 TTT (F 0.998) -> TTC (F) 1.000
	  52 ATG (M 0.638) -> ATC (I) 0.463
	  53 AAG (T 0.303) -> CAG (Q) 0.984
	  54 TAT (Y 0.962) -> TAC (Y) 0.945
	  55 AAG (R 0.100) -> CAG (R) 0.240
	  57 ACG (T 0.489) -> ACC (T) 0.428
	  60 ATG (I 0.504) -> ATC (I) 0.980
	  61 ATA (I 0.245) -> ATT (I) 0.445
	  62 CCT (P 0.204) -> AAC (N) 0.273
	  65 CCC (L 0.328) -> CTT (L) 0.847
	  71 CGA (R 0.999) -> CGC (R) 1.000
	  75 ACC (T 0.823) -> ACA (T) 0.996
	  78 CTC (L 0.547) -> CCC (P) 0.993
	  79 AAC (N 0.332) -> AGC (S) 0.972
	  83 CTG (L 0.972) -> TTG (L) 0.946
	  86 ACC (T 0.997) -> ACG (T) 1.000
	  88 TCA (S 0.242) -> CAC (H) 0.209
	 102 GTG (V 0.993) -> GTC (V) 0.998
	 103 CGG (R 0.268) -> CTG (L) 0.475
	 109 AAC (N 0.306) -> CAC (H) 0.940
	 112 CAT (H 0.968) -> CAC (H) 0.937
	 116 CAG (Q 0.173) -> CAC (H) 0.284
	 121 ACT (T 0.992) -> ACA (T) 0.998
	 122 GAG (E 0.983) -> GAA (E) 1.000
	 126 CAG (P 0.309) -> GAG (E) 0.981
	 131 ATC (V 0.492) -> GTG (V) 0.992
	 134 GTC (V 0.371) -> ATC (V) 0.389
	 135 ATC (V 0.497) -> GTC (V) 0.991
	 149 TCC (S 0.454) -> TTC (F) 0.632
	 150 ATG (M 0.497) -> CTG (L) 0.993
	 157 CGT (R 0.999) -> CGG (R) 1.000
	 159 AAC (N 0.324) -> AAA (K) 0.983
	 160 AAG (K 0.986) -> AAA (K) 1.000
	 163 GAG (E 0.502) -> AAG (K) 0.911
	 164 CTC (L 0.997) -> CTT (L) 1.000
	 165 ATC (I 0.496) -> AAC (N) 0.948
	 167 GAC (D 0.830) -> GAT (D) 0.811
	 168 GAG (E 0.521) -> GAC (D) 0.983
	 171 ATG (T 0.495) -> ACG (T) 0.993
	 174 GAG (E 0.987) -> GAA (E) 1.000
	 177 ACC (T 0.512) -> ACG (T) 0.985
	 180 GAG (E 0.991) -> GAA (E) 1.000
	 182 GAC (D 0.320) -> AAC (N) 0.966
	 189 GAG (E 0.103) -> GCA (A) 0.341
	 190 CTC (L 0.255) -> ACC (T) 0.186
	 193 CTC (L 0.495) -> ATC (I) 0.638
	 196 GAC (D 0.462) -> GTC (V) 0.690
	 197 ATC (L 0.308) -> CTA (L) 0.501


Branch 7:   16..17 (n=34.0 s=70.0)

	   5 GTC (V 0.918) -> GTG (V) 0.998
	   8 ACC (T 0.282) -> GTT (V) 0.324
	   9 CTC (L 0.588) -> CTT (L) 0.764
	  10 AAC (N 0.901) -> CAT (H) 0.562
	  12 CTC (L 1.000) -> CTT (L) 1.000
	  16 TAC (Y 0.137) -> AAC (N) 0.334
	  17 GTC (V 0.648) -> GTA (V) 0.606
	  18 CGG (R 0.997) -> CGA (R) 1.000
	  19 CTC (L 0.995) -> CTG (L) 1.000
	  22 ACC (T 0.951) -> AAC (N) 0.843
	  31 AAC (N 0.224) -> ATC (I) 0.298
	  32 AAG (K 0.983) -> AAA (K) 1.000
	  40 TAC (Y 1.000) -> TAT (Y) 1.000
	  42 GAG (E 0.470) -> GGC (G) 0.866
	  44 AAG (K 0.194) -> GAG (E) 0.480
	  47 ACT (T 0.993) -> ACC (T) 0.985
	  48 GAG (E 1.000) -> GAA (E) 1.000
	  51 TTC (F 1.000) -> TTT (F) 1.000
	  55 CAG (R 0.240) -> GAC (D) 0.295
	  61 ATT (I 0.445) -> ATC (I) 0.373
	  63 CTG (L 0.472) -> CAG (Q) 0.659
	  64 CAG (Q 0.253) -> CGA (R) 0.498
	  69 GGA (G 0.262) -> CAA (Q) 0.890
	  70 GAC (D 0.867) -> AAC (N) 0.970
	  72 GTG (V 0.997) -> GTA (V) 0.950
	  73 GAG (E 0.981) -> GAA (E) 0.999
	  74 TTC (F 1.000) -> TTT (F) 1.000
	  76 GGG (G 1.000) -> GGA (G) 1.000
	  80 AAG (K 1.000) -> AAA (K) 1.000
	  81 AAC (N 0.998) -> AAT (N) 1.000
	  82 GAC (D 0.999) -> GAT (D) 1.000
	  84 TCC (S 0.990) -> GCC (A) 0.497
	  85 GTC (V 0.887) -> GTG (V) 0.999
	  88 CAC (H 0.209) -> CAT (H) 0.818
	  89 GAC (D 0.882) -> GAT (D) 0.997
	  90 GTG (V 1.000) -> GTT (V) 1.000
	  93 GAG (E 0.998) -> GAA (E) 0.988
	  94 GAC (D 0.999) -> GAT (D) 1.000
	  95 GAG (E 0.995) -> GAA (E) 0.970
	  97 ATC (I 0.390) -> GAG (D) 0.400
	  99 AAC (N 0.941) -> CAC (H) 0.642
	 102 GTC (V 0.998) -> GTG (V) 1.000
	 110 CGG (R 0.917) -> AGG (R) 0.879
	 112 CAC (H 0.937) -> ACT (T) 0.991
	 113 GGC (G 1.000) -> GGG (G) 1.000
	 114 AAG (K 0.540) -> AAA (K) 0.850
	 115 ATC (I 1.000) -> ATT (I) 1.000
	 116 CAC (H 0.284) -> CGC (R) 0.493
	 117 CTG (L 1.000) -> TTG (L) 1.000
	 120 CTC (L 0.991) -> CTT (L) 0.990
	 123 GTG (V 0.954) -> GTT (V) 0.999
	 126 GAG (E 0.981) -> GAA (E) 1.000
	 130 ACG (T 1.000) -> ACA (T) 1.000
	 131 GTG (V 0.992) -> GTT (V) 1.000
	 132 GCC (A 1.000) -> GCA (A) 1.000
	 133 GTG (V 1.000) -> GTT (V) 1.000
	 134 ATC (V 0.389) -> TTG (L) 0.993
	 137 GCC (A 1.000) -> GCA (A) 1.000
	 138 TCC (S 1.000) -> TCG (S) 1.000
	 139 GTG (V 1.000) -> GTC (V) 1.000
	 140 GGG (G 1.000) -> GGC (G) 1.000
	 141 GGC (G 1.000) -> GGT (G) 1.000
	 147 ATC (I 1.000) -> ATT (I) 1.000
	 148 CTG (L 1.000) -> CTT (L) 1.000
	 150 CTG (L 0.993) -> CTT (L) 1.000
	 151 GTG (V 0.914) -> GTC (V) 0.998
	 152 GTC (V 0.861) -> ATC (I) 0.978
	 154 AAG (K 1.000) -> AAA (K) 1.000
	 157 CGG (R 1.000) -> CGA (R) 1.000
	 162 CAG (Q 1.000) -> CAA (Q) 1.000
	 163 AAG (K 0.911) -> AAC (N) 0.971
	 167 GAT (D 0.811) -> GAG (E) 0.980
	 168 GAC (D 0.983) -> GAT (D) 1.000
	 170 AAG (K 1.000) -> AAA (K) 1.000
	 171 ACG (T 0.993) -> ACC (T) 1.000
	 173 GAG (E 1.000) -> GAA (E) 1.000
	 175 GGC (G 0.971) -> GTG (V) 0.983
	 177 ACG (T 0.985) -> ACT (T) 0.999
	 178 GAC (D 0.999) -> GAT (D) 1.000
	 180 GAA (E 1.000) -> GAG (E) 1.000
	 181 GGC (G 1.000) -> GGG (G) 1.000
	 183 CCG (P 0.893) -> CCT (P) 0.891
	 184 GAG (E 0.997) -> GAA (E) 0.972
	 185 GAG (E 0.904) -> GGA (G) 0.994
	 186 GGC (G 0.925) -> GAA (E) 0.984
	 187 ACC (T 0.342) -> CTG (L) 0.843
	 188 AAG (K 1.000) -> AAA (K) 1.000


Branch 8:   17..10 (B_bufo)  (n=19.0 s= 9.0)

	   3 GTC (V 0.883) -> ATC (I)
	   4 ACA (T 0.890) -> ACC (T)
	  17 GTA (V 0.606) -> ATA (I)
	  24 AAC (N 0.814) -> CAG (Q)
	  25 TCC (S 1.000) -> TCG (S)
	  41 CAG (Q 0.743) -> CGG (R)
	  46 TGC (C 1.000) -> TGT (C)
	  50 ATG (M 0.947) -> ACG (T)
	  57 ACC (T 0.388) -> --- (-)
	  58 AAC (Y 0.136) -> --- (-)
	  72 GTA (V 0.950) -> ATA (I)
	  86 ACG (T 0.994) -> ACA (T)
	  99 CAC (H 0.642) -> CAT (H)
	 100 TGC (C 1.000) -> TGT (C)
	 110 AGG (R 0.879) -> AAG (K)
	 117 TTG (L 1.000) -> TTA (L)
	 136 GGT (G 1.000) -> GGA (G)
	 142 TTC (F 1.000) -> TTT (F)
	 149 TTC (F 0.678) -> TGC (C)
	 153 GTG (V 0.963) -> CTG (L)
	 161 AAG (K 0.556) -> ATG (M)
	 191 AGC (S 0.472) -> --- (-)
	 192 CTC (L 0.581) -> --- (-)


Branch 9:   17..5  (X_tropical)  (n=49.8 s=84.2)

	   5 GTG (V 0.998) -> GTC (V)
	   7 GCT (A 0.812) -> GCC (A)
	   8 GTT (V 0.324) -> ACA (T)
	   9 CTT (L 0.764) -> GTG (V)
	  10 CAT (H 0.562) -> TAT (Y)
	  12 CTT (L 1.000) -> CTA (L)
	  14 GGC (G 1.000) -> GGT (G)
	  15 TCC (S 0.891) -> ACA (T)
	  16 AAC (N 0.334) -> GAT (D)
	  17 GTA (V 0.606) -> GCA (A)
	  18 CGA (R 1.000) -> CGG (R)
	  22 AAC (N 0.843) -> AAA (K)
	  26 TGC (C 1.000) -> TGT (C)
	  28 AAG (K 0.999) -> AAA (K)
	  31 ATC (I 0.298) -> AAC (N)
	  33 CAG (Q 0.986) -> CTC (L)
	  36 ATG (M 0.948) -> GTG (V)
	  39 ACG (T 1.000) -> ACA (T)
	  40 TAT (Y 1.000) -> TAC (Y)
	  41 CAG (Q 0.743) -> AAG (K)
	  42 GGC (G 0.866) -> AGC (S)
	  43 TGC (C 0.999) -> TGT (C)
	  47 ACC (T 0.985) -> AGT (S)
	  48 GAA (E 1.000) -> GAG (E)
	  51 TTT (F 1.000) -> TTC (F)
	  52 ATC (I 0.987) -> ATT (I)
	  54 TAC (Y 1.000) -> TAT (Y)
	  55 GAC (D 0.295) -> AAC (N)
	  57 ACC (T 0.388) -> --- (-)
	  58 AAC (Y 0.136) -> --- (-)
	  60 ATC (I 0.983) -> CTC (L)
	  61 ATC (I 0.373) -> TCT (S)
	  62 AAC (N 0.408) -> TAT (Y)
	  63 CAG (Q 0.659) -> CAC (H)
	  64 CGA (R 0.498) -> AAC (N)
	  71 CGC (R 1.000) -> CGA (R)
	  72 GTA (V 0.950) -> GTG (V)
	  73 GAA (E 0.999) -> GAG (E)
	  76 GGA (G 1.000) -> GGG (G)
	  77 AAC (N 1.000) -> AAT (N)
	  79 AGC (S 0.978) -> ACT (T)
	  82 GAT (D 1.000) -> GAC (D)
	  83 TTG (L 1.000) -> TTA (L)
	  84 GCC (A 0.497) -> ACT (T)
	  86 ACG (T 0.994) -> ATG (M)
	  89 GAT (D 0.997) -> GAC (D)
	  90 GTT (V 1.000) -> GTC (V)
	  92 CTG (L 1.000) -> CTA (L)
	  93 GAA (E 0.988) -> CAA (Q)
	  94 GAT (D 1.000) -> GAC (D)
	  95 GAA (E 0.970) -> ATA (I)
	  97 GAG (D 0.400) -> GAT (D)
	  98 TAC (Y 1.000) -> TAT (Y)
	  99 CAC (H 0.642) -> TAC (Y)
	 102 GTG (V 1.000) -> GTT (V)
	 104 AAC (N 1.000) -> AAT (N)
	 105 CCT (P 1.000) -> CCA (P)
	 108 CGT (R 1.000) -> CGA (R)
	 109 CAC (H 0.943) -> GAT (D)
	 113 GGG (G 1.000) -> GGA (G)
	 115 ATT (I 1.000) -> ATC (I)
	 116 CGC (R 0.493) -> CAT (H)
	 117 TTG (L 1.000) -> CTG (L)
	 118 GAG (E 0.580) -> GAA (E)
	 120 CTT (L 0.990) -> CGA (R)
	 122 GAA (E 1.000) -> GAG (E)
	 123 GTT (V 0.999) -> GTC (V)
	 125 CCA (P 1.000) -> CCT (P)
	 127 AGG (R 1.000) -> AGA (R)
	 128 GAC (D 1.000) -> GAT (D)
	 129 TCC (S 1.000) -> TCT (S)
	 131 GTT (V 1.000) -> GTG (V)
	 134 TTG (L 0.993) -> TTA (L)
	 135 GTC (V 1.000) -> GTT (V)
	 137 GCA (A 1.000) -> GCG (A)
	 138 TCG (S 1.000) -> TCT (S)
	 139 GTC (V 1.000) -> GTG (V)
	 140 GGC (G 1.000) -> GGA (G)
	 141 GGT (G 1.000) -> GGA (G)
	 144 GCT (A 1.000) -> GCC (A)
	 145 GTG (V 0.977) -> ATT (I)
	 146 GTC (V 1.000) -> GTG (V)
	 147 ATT (I 1.000) -> ATA (I)
	 149 TTC (F 0.678) -> ATC (I)
	 150 CTT (L 1.000) -> CTA (L)
	 151 GTC (V 0.998) -> GTG (V)
	 152 ATC (I 0.978) -> ATT (I)
	 153 GTG (V 0.963) -> GTA (V)
	 157 CGA (R 1.000) -> AGA (R)
	 158 AGA (R 1.000) -> CGA (R)
	 161 AAG (K 0.556) -> CAG (Q)
	 163 AAC (N 0.971) -> AAT (N)
	 165 AAC (N 0.999) -> AAT (N)
	 166 TCA (S 1.000) -> TCT (S)
	 171 ACC (T 1.000) -> ACA (T)
	 172 GAG (E 1.000) -> GAA (E)
	 173 GAA (E 1.000) -> GAG (E)
	 179 GGA (G 1.000) -> GGG (G)
	 180 GAG (E 1.000) -> GAA (E)
	 181 GGG (G 1.000) -> GGC (G)
	 183 CCT (P 0.891) -> ACA (T)
	 184 GAA (E 0.972) -> GGC (G)
	 187 CTG (L 0.843) -> CTT (L)
	 190 ACC (T 0.491) -> GCC (A)
	 191 AGC (S 0.472) -> --- (-)
	 192 CTC (L 0.581) -> --- (-)
	 196 GTC (V 0.981) -> GTT (V)
	 197 CTA (L 0.778) -> CCT (P)


Branch 10:   16..18 (n=21.5 s=23.5)

	   5 GTC (V 0.918) -> GCC (A) 0.545
	   7 GCT (A 0.375) -> CCC (P) 0.461
	  16 TAC (Y 0.137) -> TCC (S) 0.270
	  18 CGG (R 0.997) -> CGC (R) 0.999
	  29 ATG (M 0.738) -> GTG (V) 0.990
	  36 ATG (M 0.897) -> CTG (L) 0.997
	  39 ACG (T 1.000) -> ACT (T) 1.000
	  44 AAG (K 0.194) -> AAC (K) 0.307
	  52 ATC (I 0.463) -> CTC (L) 0.998
	  54 TAC (Y 0.945) -> TTC (F) 0.998
	  55 CAG (R 0.240) -> CGG (R) 0.743
	  56 AAG (K 0.879) -> ATG (M) 0.996
	  65 CTT (L 0.847) -> CTG (L) 0.959
	  67 CGT (R 1.000) -> CGC (R) 1.000
	  83 TTG (L 0.946) -> GTG (V) 0.994
	  87 ATC (I 0.745) -> CTC (L) 0.998
	  88 CAC (H 0.209) -> AAC (N) 0.242
	  89 GAC (D 0.882) -> AAC (N) 0.991
	  96 GGA (G 1.000) -> GGC (G) 1.000
	 101 TAT (Y 1.000) -> TAC (Y) 1.000
	 103 CTG (L 0.475) -> ATG (M) 0.496
	 105 CCT (P 1.000) -> CCC (P) 1.000
	 106 CCA (P 1.000) -> CCT (P) 1.000
	 108 CGT (R 1.000) -> CGC (R) 1.000
	 118 GAG (E 0.213) -> CAG (Q) 0.468
	 121 ACA (T 0.998) -> ACG (T) 0.992
	 123 GTG (V 0.954) -> GAG (E) 0.844
	 124 CCT (P 1.000) -> CCC (P) 1.000
	 127 AGG (R 1.000) -> CGG (R) 1.000
	 134 ATC (V 0.389) -> ATT (I) 0.996
	 135 GTC (V 0.991) -> GTG (V) 1.000
	 149 TTC (F 0.632) -> GTG (V) 0.874
	 151 GTG (V 0.914) -> ATG (M) 0.717
	 152 GTC (V 0.861) -> GTG (V) 0.996
	 153 GTG (V 0.998) -> GTC (V) 1.000
	 156 GTC (V 0.999) -> GTG (V) 1.000
	 158 AGA (R 1.000) -> AGG (R) 1.000
	 161 AAG (K 0.550) -> CAG (Q) 0.617
	 164 CTT (L 1.000) -> CTG (L) 1.000
	 166 TCA (S 0.991) -> ACG (T) 0.998
	 179 GGA (G 1.000) -> GGT (G) 1.000
	 197 CTA (L 0.501) -> CTC (L) 0.410


Branch 11:   18..19 (n=19.0 s=20.0)

	   5 GCC (A 0.545) -> GCG (A) 0.523
	   7 CCC (P 0.461) -> GCC (A) 0.582
	  11 GCC (A 0.987) -> GTC (V) 0.989
	  16 TCC (S 0.270) -> GAC (D) 0.836
	  17 GTC (V 0.665) -> GCC (A) 0.767
	  19 CTC (L 1.000) -> CTG (L) 1.000
	  28 AAG (K 0.986) -> ACA (T) 0.999
	  30 GAC (D 0.945) -> AAC (N) 0.989
	  31 AAC (N 0.409) -> CAC (H) 0.907
	  32 AAG (K 1.000) -> AAA (K) 1.000
	  55 CGG (R 0.743) -> CGC (R) 0.986
	  64 CAG (Q 0.335) -> AAG (K) 0.870
	  67 CGC (R 1.000) -> CGG (R) 1.000
	  75 ACA (T 0.993) -> TCA (S) 0.999
	  81 AAC (N 0.985) -> TAC (Y) 0.997
	  82 GAC (D 1.000) -> GAT (D) 1.000
	  84 TCC (S 1.000) -> TCG (S) 1.000
	  85 GTC (V 0.878) -> GTG (V) 1.000
	  87 CTC (L 0.998) -> CTG (L) 1.000
	  88 AAC (N 0.242) -> AAA (R) 0.437
	  94 GAC (D 1.000) -> GAT (D) 1.000
	  97 ATC (I 0.676) -> ATT (I) 0.982
	 102 GTC (V 0.981) -> ATC (I) 0.994
	 110 CGG (R 0.976) -> CGT (R) 0.999
	 121 ACG (T 0.992) -> ATG (M) 0.919
	 148 CTG (L 1.000) -> TTG (L) 1.000
	 157 CGG (R 1.000) -> AGG (R) 1.000
	 161 CAG (Q 0.617) -> GAG (E) 0.992
	 165 AAC (N 0.933) -> AGC (S) 0.996
	 166 ACG (T 0.998) -> ACA (T) 1.000
	 169 CAG (Q 0.994) -> CTG (L) 0.996
	 171 ACG (T 1.000) -> ACC (T) 1.000
	 174 GAA (E 1.000) -> GAG (E) 1.000
	 184 GAG (E 0.998) -> GAA (E) 0.953
	 185 GAG (E 0.953) -> GAT (D) 0.995
	 189 GCA (A 0.196) -> GAG (A) 0.153


Branch 12:   19..11 (M_musculus)  (n=32.0 s=46.0)

	   2 GAG (E 1.000) -> GAA (E)
	   6 CCT (P 1.000) -> CCC (P)
	   7 GCC (A 0.582) -> ACC (T)
	   8 ACC (T 0.977) -> ACT (T)
	   9 CTC (L 0.998) -> CTT (L)
	  10 AAC (N 0.985) -> AGT (S)
	  14 GGC (G 1.000) -> GGG (G)
	  16 GAC (D 0.836) -> GAT (D)
	  17 GCC (A 0.767) -> ACC (T)
	  21 TGC (C 1.000) -> TGT (C)
	  28 ACA (T 0.999) -> ACC (T)
	  32 AAA (K 1.000) -> AAG (K)
	  35 TCC (S 1.000) -> TCT (S)
	  36 CTG (L 1.000) -> CTT (L)
	  43 TGC (C 1.000) -> TGT (C)
	  45 AAC (N 1.000) -> AAT (N)
	  47 ACT (T 0.966) -> ACA (T)
	  55 CGC (R 0.986) -> CGA (R)
	  57 ACC (T 0.380) -> --- (-)
	  58 AAC (Y 0.133) -> --- (-)
	  79 AGC (S 1.000) -> AGT (S)
	  82 GAT (D 1.000) -> GAC (D)
	  84 TCG (S 1.000) -> TCA (S)
	  86 ACG (T 0.989) -> ACT (T)
	  87 CTG (L 1.000) -> CTA (L)
	  88 AAA (R 0.437) -> AAG (K)
	  92 CTG (L 0.981) -> CTA (L)
	  93 GAG (E 1.000) -> GAA (E)
	  94 GAT (D 1.000) -> GAC (D)
	  95 GAG (E 1.000) -> GAA (E)
	 102 ATC (I 0.994) -> ATT (I)
	 103 ATG (M 0.700) -> ACC (T)
	 105 CCC (P 1.000) -> CCT (P)
	 106 CCT (P 1.000) -> CCA (P)
	 110 CGT (R 0.999) -> CGC (R)
	 115 ATC (I 1.000) -> ATT (I)
	 116 CAC (H 0.751) -> TAC (Y)
	 120 CTC (L 1.000) -> CTT (L)
	 121 ATG (M 0.919) -> CTA (L)
	 123 GAG (E 0.841) -> GTA (V)
	 132 GCC (A 1.000) -> GCG (A)
	 133 GTG (V 1.000) -> GTC (V)
	 134 ATT (I 1.000) -> ATC (I)
	 138 TCC (S 1.000) -> TCA (S)
	 141 GGC (G 1.000) -> GGT (G)
	 154 AAG (K 1.000) -> AAA (K)
	 166 ACA (T 1.000) -> ACG (T)
	 171 ACC (T 1.000) -> ACT (T)
	 172 GAG (E 1.000) -> GAA (E)
	 174 GAG (E 1.000) -> GAA (E)
	 177 ACG (T 0.988) -> ATG (M)
	 178 GAC (D 1.000) -> GAT (D)
	 180 GAA (E 1.000) -> GAG (E)
	 183 CCG (P 0.997) -> GCG (A)
	 189 GAG (A 0.153) -> --- (-)
	 190 ACC (T 0.141) -> --- (-)
	 191 AGC (S 0.459) -> --- (-)
	 192 CTC (L 0.570) -> --- (-)
	 193 ATC (I 0.541) -> --- (-)
	 194 CCT (P 0.911) -> --- (-)
	 195 GAG (E 0.801) -> --- (-)
	 196 GTC (V 0.598) -> --- (-)
	 197 CTC (L 0.374) -> --- (-)


Branch 13:   19..1  (H_sapiens)  (n=31.0 s= 8.0)

	   5 GCG (A 0.523) -> GTA (V)
	  15 TCC (S 1.000) -> TCT (S)
	  47 ACT (T 0.966) -> TCT (S)
	  57 ACC (T 0.380) -> --- (-)
	  58 AAC (Y 0.133) -> --- (-)
	  69 GGA (G 0.415) -> CAA (Q)
	  86 ACG (T 0.989) -> ATG (M)
	  88 AAA (R 0.437) -> AGA (R)
	  92 CTG (L 0.981) -> CCG (P)
	  96 GGC (G 1.000) -> GGG (G)
	 112 CAC (H 1.000) -> CAT (H)
	 116 CAC (H 0.751) -> CAT (H)
	 125 CCA (P 1.000) -> CCT (P)
	 139 GTG (V 1.000) -> GTC (V)
	 158 AGG (R 1.000) -> AGA (R)
	 184 GAA (E 0.953) -> GAT (D)
	 187 ACC (T 0.590) -> GCC (A)
	 189 GAG (A 0.153) -> --- (-)
	 190 ACC (T 0.141) -> --- (-)
	 191 AGC (S 0.459) -> --- (-)
	 192 CTC (L 0.570) -> --- (-)
	 193 ATC (I 0.541) -> --- (-)
	 194 CCT (P 0.911) -> --- (-)
	 195 GAG (E 0.801) -> --- (-)
	 196 GTC (V 0.598) -> --- (-)
	 197 CTC (L 0.374) -> --- (-)


Branch 14:   18..20 (n= 9.5 s=14.5)

	   3 GTC (V 0.998) -> GTG (V) 0.999
	   4 ACA (T 0.758) -> ATG (M) 0.410
	   6 CCT (P 1.000) -> CCC (P) 1.000
	   9 CTC (L 0.600) -> ATC (I) 0.694
	  13 AAT (N 1.000) -> AAC (N) 1.000
	  36 CTG (L 0.997) -> CTC (L) 1.000
	  39 ACT (T 1.000) -> ACC (T) 1.000
	  42 GAG (E 0.556) -> GCG (A) 0.691
	  44 AAC (K 0.307) -> AAA (K) 0.365
	  52 CTC (L 0.998) -> CTG (L) 1.000
	  63 CTG (L 0.597) -> ATG (M) 0.543
	  69 GGA (G 0.507) -> GGG (G) 0.718
	  75 ACA (T 0.993) -> ACT (T) 1.000
	  85 GTC (V 0.878) -> TTC (F) 0.991
	  86 ACG (T 1.000) -> ACC (T) 1.000
	  97 ATC (I 0.676) -> ACC (T) 0.470
	 108 CGC (R 1.000) -> CGG (R) 1.000
	 118 CAG (Q 0.468) -> AAG (K) 0.493
	 121 ACG (T 0.992) -> ACT (T) 0.999
	 158 AGG (R 1.000) -> CGG (R) 1.000
	 160 AAA (K 1.000) -> AAG (K) 1.000
	 163 AAG (K 0.933) -> AGG (R) 0.982
	 179 GGT (G 1.000) -> GGC (G) 1.000


Branch 15:   20..21 (n=22.5 s=21.5)

	   6 CCC (P 1.000) -> CCG (P) 0.999
	  10 AAC (N 0.945) -> TAC (Y) 0.993
	  17 GTC (V 0.741) -> ATC (I) 0.902
	  20 CCC (P 0.518) -> ACC (T) 0.976
	  28 AAG (K 0.989) -> CAG (Q) 0.990
	  31 AAC (N 0.563) -> AAG (K) 0.756
	  42 GCG (A 0.691) -> GCC (A) 0.671
	  43 TGC (C 1.000) -> TGT (C) 1.000
	  44 AAA (K 0.365) -> GAC (E) 0.214
	  47 ACT (T 0.970) -> ACC (T) 0.999
	  48 GAG (E 1.000) -> GAA (E) 1.000
	  55 CGG (R 0.718) -> AAG (K) 0.538
	  56 ATG (M 0.992) -> CTG (L) 0.987
	  60 ATC (I 0.973) -> GTG (V) 0.994
	  62 AAC (N 0.355) -> CCC (P) 0.886
	  64 CAG (Q 0.401) -> GAG (E) 0.806
	  66 GAG (E 0.823) -> AAC (N) 0.584
	  86 ACC (T 1.000) -> ACG (T) 1.000
	  88 AAC (N 0.314) -> CAC (H) 0.458
	 102 GTC (V 0.999) -> GTG (V) 1.000
	 110 CGG (R 0.971) -> AAG (K) 0.905
	 117 CTG (L 1.000) -> CTC (L) 1.000
	 118 AAG (K 0.493) -> AAA (K) 0.468
	 121 ACT (T 0.999) -> ACC (T) 1.000
	 136 GGT (G 1.000) -> GGG (G) 1.000
	 138 TCC (S 0.997) -> ACC (T) 0.996
	 149 GTG (V 0.856) -> GCG (A) 0.950
	 151 ATG (M 0.713) -> GTG (V) 0.988
	 152 GTG (V 0.996) -> GTC (V) 0.970
	 156 GTG (V 1.000) -> GTC (V) 1.000
	 159 AAA (K 1.000) -> AAG (K) 1.000
	 164 CTG (L 1.000) -> CTC (L) 1.000
	 174 GAA (E 1.000) -> GAG (E) 1.000
	 177 ACG (T 0.999) -> ACC (T) 0.999
	 179 GGC (G 1.000) -> GGA (G) 1.000
	 181 GGC (G 1.000) -> GGG (G) 1.000
	 189 GCA (A 0.169) -> GAG (A) 0.140


Branch 16:   21..22 (n=18.7 s=40.3)

	   3 GTG (V 0.987) -> ATG (M) 0.499
	   6 CCG (P 0.999) -> CCA (P) 0.988
	   7 CCC (P 0.807) -> ACC (T) 0.986
	   9 ATC (I 0.698) -> CTC (L) 0.576
	  10 TAC (Y 0.993) -> TAT (Y) 1.000
	  11 GCC (A 1.000) -> GCG (A) 1.000
	  12 CTC (L 1.000) -> CTG (L) 1.000
	  15 TCC (S 1.000) -> TCT (S) 1.000
	  22 ACC (T 1.000) -> ACT (T) 1.000
	  24 AAC (N 0.999) -> AAT (N) 0.984
	  29 GTG (V 1.000) -> GTA (V) 1.000
	  31 AAG (K 0.756) -> AAA (K) 0.997
	  36 CTC (L 1.000) -> CTG (L) 0.995
	  41 CAG (Q 1.000) -> CAA (Q) 1.000
	  42 GCC (A 0.671) -> ACC (T) 0.993
	  44 GAC (E 0.214) -> CAG (Q) 0.985
	  52 CTG (L 1.000) -> TTG (L) 1.000
	  54 TTC (F 1.000) -> TTT (F) 1.000
	  59 AAG (K 1.000) -> AAA (K) 1.000
	  61 ATT (I 0.448) -> GTT (V) 0.992
	  63 ATG (M 0.668) -> GTG (V) 0.982
	  67 CGC (R 1.000) -> CGT (R) 1.000
	  69 GGG (G 0.750) -> GAG (E) 0.969
	  74 TTC (F 1.000) -> TTT (F) 1.000
	  75 ACT (T 1.000) -> ACA (T) 1.000
	  86 ACG (T 1.000) -> ACC (T) 1.000
	  94 GAC (D 1.000) -> GAT (D) 1.000
	  95 GAG (E 0.990) -> GCA (A) 1.000
	  96 GGC (G 1.000) -> GGG (G) 1.000
	  97 ACC (T 0.452) -> CTG (L) 0.989
	 105 CCC (P 1.000) -> CCG (P) 1.000
	 114 AAG (K 0.739) -> CAG (Q) 0.991
	 116 CAC (H 0.233) -> AGC (S) 0.983
	 118 AAA (K 0.468) -> CAA (Q) 0.988
	 119 GTC (V 1.000) -> GTT (V) 1.000
	 123 GAG (E 1.000) -> GAA (E) 1.000
	 130 ACG (T 1.000) -> ACA (T) 1.000
	 132 GCC (A 1.000) -> GCT (A) 1.000
	 138 ACC (T 0.996) -> ACT (T) 1.000
	 146 GTC (V 1.000) -> GTG (V) 1.000
	 149 GCG (A 0.950) -> GCC (A) 0.999
	 150 CTG (L 1.000) -> TTG (L) 1.000
	 151 GTG (V 0.988) -> GTC (V) 1.000
	 152 GTC (V 0.970) -> ATT (I) 0.999
	 158 CGG (R 1.000) -> CGC (R) 1.000
	 171 ACG (T 1.000) -> ACC (T) 1.000
	 172 GAG (E 1.000) -> GAA (E) 1.000
	 173 GAG (E 1.000) -> GAA (E) 1.000
	 178 GAC (D 1.000) -> GAT (D) 1.000
	 179 GGA (G 1.000) -> GGG (G) 1.000
	 185 GAG (E 1.000) -> GAA (E) 1.000
	 187 ACC (T 0.547) -> ATG (M) 0.969


Branch 17:   22..8  (P_textilis)  (n=27.0 s= 7.0)

	   3 ATG (M 0.499) -> CTG (L)
	  20 ACC (T 0.966) -> AGC (S)
	  24 AAT (N 0.984) -> CAT (H)
	  33 CAG (Q 1.000) -> CAA (Q)
	  43 TGT (C 1.000) -> TGC (C)
	  57 ACC (T 0.354) -> --- (-)
	  58 AAC (Y 0.123) -> --- (-)
	  83 GTG (V 0.959) -> ATG (M)
	 108 CGG (R 1.000) -> CGA (R)
	 109 CAC (H 0.966) -> CAA (Q)
	 121 ACC (T 1.000) -> ACA (T)
	 153 GTC (V 1.000) -> GTG (V)
	 176 AAG (K 1.000) -> AAA (K)
	 180 GAA (E 1.000) -> GAG (E)
	 189 GAG (A 0.118) -> --- (-)
	 190 ACC (T 0.130) -> --- (-)
	 191 AGC (S 0.420) -> --- (-)
	 192 CTC (L 0.538) -> --- (-)
	 193 ATC (I 0.494) -> --- (-)
	 194 CCT (P 0.859) -> --- (-)
	 195 GAG (E 0.716) -> --- (-)
	 196 GTC (V 0.552) -> --- (-)
	 197 CTC (L 0.335) -> --- (-)


Branch 18:   22..23 (n=10.0 s=15.0)

	   4 ATG (M 0.680) -> ACG (T) 1.000
	   6 CCA (P 0.988) -> GTA (V) 1.000
	   8 ACC (T 0.860) -> CCC (P) 1.000
	   9 CTC (L 0.576) -> GTC (V) 1.000
	  22 ACT (T 1.000) -> ACA (T) 1.000
	  25 TCC (S 1.000) -> TCA (S) 1.000
	  36 CTG (L 0.995) -> ATG (M) 1.000
	  62 CCC (P 0.999) -> CCT (P) 1.000
	  66 AAC (N 0.665) -> AAG (K) 1.000
	  70 GAC (D 1.000) -> GAT (D) 1.000
	  71 CGC (R 1.000) -> CGT (R) 1.000
	  75 ACA (T 1.000) -> ACG (T) 1.000
	  79 AGC (S 0.994) -> ACC (T) 1.000
	  82 GAC (D 1.000) -> GAT (D) 1.000
	 113 GGC (G 0.990) -> TTC (F) 1.000
	 118 CAA (Q 0.988) -> CAG (Q) 1.000
	 123 GAA (E 1.000) -> GAG (E) 1.000
	 130 ACA (T 1.000) -> ACT (T) 1.000
	 132 GCT (A 1.000) -> GCC (A) 1.000
	 136 GGG (G 1.000) -> GGT (G) 1.000
	 140 GGG (G 1.000) -> GGA (G) 1.000
	 177 ACC (T 1.000) -> ACA (T) 1.000
	 194 CCT (P 0.859) -> CCC (P) 0.848


Branch 19:   23..4  (T_elegans)  (n=22.0 s= 0.0)

	  57 ACC (T 0.349) -> --- (-)
	  58 AAC (Y 0.121) -> --- (-)
	 189 GAG (A 0.113) -> --- (-)
	 190 ACC (T 0.128) -> --- (-)
	 191 AGC (S 0.412) -> --- (-)
	 192 CTC (L 0.532) -> --- (-)
	 193 ATC (I 0.484) -> --- (-)
	 194 CCC (P 0.848) -> --- (-)
	 195 GAG (E 0.699) -> --- (-)
	 196 GTC (V 0.542) -> --- (-)
	 197 CTC (L 0.328) -> --- (-)


Branch 20:   23..3  (T_sirtalis)  (n=22.0 s= 2.0)

	  57 ACC (T 0.349) -> --- (-)
	  58 AAC (Y 0.121) -> --- (-)
	  67 CGT (R 1.000) -> CGC (R)
	  94 GAT (D 1.000) -> GAC (D)
	 189 GAG (A 0.113) -> --- (-)
	 190 ACC (T 0.128) -> --- (-)
	 191 AGC (S 0.412) -> --- (-)
	 192 CTC (L 0.532) -> --- (-)
	 193 ATC (I 0.484) -> --- (-)
	 194 CCC (P 0.848) -> --- (-)
	 195 GAG (E 0.699) -> --- (-)
	 196 GTC (V 0.542) -> --- (-)
	 197 CTC (L 0.328) -> --- (-)


Branch 21:   21..12 (A_carol)  (n=36.5 s=16.5)

	  30 GAC (D 0.559) -> GAG (E)
	  42 GCC (A 0.671) -> GGT (G)
	  47 ACC (T 0.999) -> ACA (T)
	  50 ATG (M 0.703) -> CTG (L)
	  57 ACC (T 0.372) -> --- (-)
	  58 AAC (Y 0.130) -> --- (-)
	  61 ATT (I 0.448) -> ATG (M)
	  64 GAG (E 0.806) -> GAA (E)
	  65 CTG (L 0.802) -> GAG (E)
	  72 GTG (V 0.992) -> ATC (I)
	  83 GTG (V 1.000) -> GTC (V)
	  88 CAC (H 0.458) -> CGC (R)
	  99 AAC (N 0.979) -> CAC (H)
	 106 CCT (P 1.000) -> CCC (P)
	 116 CAC (H 0.233) -> CAG (Q)
	 118 AAA (K 0.468) -> AGA (R)
	 120 CTC (L 0.985) -> ATC (I)
	 125 CCA (P 1.000) -> CCG (P)
	 127 CGG (R 1.000) -> CGC (R)
	 132 GCC (A 1.000) -> GCG (A)
	 138 ACC (T 0.996) -> ACG (T)
	 144 GCT (A 1.000) -> GCC (A)
	 152 GTC (V 0.970) -> GCC (A)
	 155 TGT (C 1.000) -> TGC (C)
	 163 AGG (R 1.000) -> CGG (R)
	 166 ACG (T 1.000) -> ACC (T)
	 167 GAT (D 1.000) -> GAC (D)
	 183 CCG (P 1.000) -> CCC (P)
	 186 GGC (G 1.000) -> GGG (G)
	 187 ACC (T 0.547) -> GCC (A)
	 189 GAG (A 0.140) -> --- (-)
	 190 ACC (T 0.137) -> --- (-)
	 191 AGC (S 0.447) -> --- (-)
	 192 CTC (L 0.561) -> --- (-)
	 193 ATC (I 0.527) -> --- (-)
	 194 CCT (P 0.896) -> --- (-)
	 195 GAG (E 0.776) -> --- (-)
	 196 GTC (V 0.584) -> --- (-)
	 197 CTC (L 0.361) -> --- (-)


Branch 22:   20..2  (G_gallus)  (n=45.0 s=25.0)

	   3 GTG (V 0.999) -> GTA (V)
	   7 CCC (P 0.807) -> CCT (P)
	   8 ACC (T 0.737) -> ATC (I)
	  12 CTC (L 1.000) -> CTG (L)
	  15 TCC (S 0.983) -> ACC (T)
	  16 TCC (S 0.895) -> TCT (S)
	  17 GTC (V 0.741) -> GTA (V)
	  18 CGC (R 0.997) -> AAG (K)
	  20 CCC (P 0.518) -> TCC (S)
	  30 GAC (D 0.568) -> GAG (E)
	  39 ACC (T 1.000) -> ACA (T)
	  44 AAA (K 0.365) -> ACA (T)
	  47 ACT (T 0.970) -> TCT (S)
	  50 ATG (M 0.708) -> CTG (L)
	  57 ACC (T 0.387) -> --- (-)
	  58 AAC (Y 0.136) -> --- (-)
	  61 ATT (I 0.555) -> ATG (M)
	  63 ATG (M 0.543) -> AAG (K)
	  66 GAG (E 0.823) -> GAA (E)
	  68 TTT (F 1.000) -> TTC (F)
	  70 GAC (D 0.946) -> AAC (N)
	  71 CGC (R 1.000) -> CGG (R)
	  79 AGC (S 0.995) -> ACC (T)
	  95 GAG (E 0.993) -> CAG (Q)
	 103 ATG (M 0.490) -> CTC (L)
	 106 CCT (P 1.000) -> CCG (P)
	 109 CAC (H 0.982) -> CAG (Q)
	 113 GGC (G 0.997) -> GCC (A)
	 114 AAG (K 0.603) -> AGC (S)
	 116 CAC (H 0.225) -> AGC (S)
	 119 GTC (V 1.000) -> GTG (V)
	 123 GAG (E 0.997) -> GAA (E)
	 126 GAG (E 0.987) -> AAG (K)
	 127 CGG (R 1.000) -> CGC (R)
	 128 GAC (D 1.000) -> GAT (D)
	 129 TCC (S 1.000) -> TCG (S)
	 133 GTG (V 1.000) -> GTC (V)
	 134 ATT (I 1.000) -> ATC (I)
	 140 GGG (G 1.000) -> GGC (G)
	 144 GCT (A 1.000) -> GCC (A)
	 153 GTC (V 1.000) -> GTG (V)
	 155 TGT (C 1.000) -> TGC (C)
	 157 CGG (R 1.000) -> CGC (R)
	 168 GAC (D 1.000) -> GAT (D)
	 175 GGC (G 1.000) -> GGA (G)
	 189 GCA (A 0.169) -> --- (-)
	 190 ACC (T 0.145) -> --- (-)
	 191 AGC (S 0.471) -> --- (-)
	 192 CTC (L 0.579) -> --- (-)
	 193 ATC (I 0.555) -> --- (-)
	 194 CCT (P 0.926) -> --- (-)
	 195 GAG (E 0.828) -> --- (-)
	 196 GTC (V 0.612) -> --- (-)
	 197 CTC (L 0.389) -> --- (-)


List of extant and reconstructed sequences

    23    591

H_sapiens         ATG GAG GTC ACA GTA CCT GCC ACC CTC AAC GTC CTC AAT GGC TCT GAC GCC CGC CTG CCC TGC ACC TTC AAC TCC TGC TAC ACA GTG AAC CAC AAA CAG TTC TCC CTG AAC TGG ACT TAC CAG GAG TGC AAC AAC TGC TCT GAG GAG ATG TTC CTC CAG TTC CGC ATG --- --- AAG ATC ATT AAC CTG AAG CTG GAG CGG TTT CAA GAC CGC GTG GAG TTC TCA GGG AAC CCC AGC AAG TAC GAT GTG TCG GTG ATG CTG AGA AAC GTG CAG CCG GAG GAT GAG GGG ATT TAC AAC TGC TAC ATC ATG AAC CCC CCT GAC CGC CAC CGT GGC CAT GGC AAG ATC CAT CTG CAG GTC CTC ATG GAA GAG CCC CCT GAG CGG GAC TCC ACG GTG GCC GTG ATT GTG GGT GCC TCC GTC GGG GGC TTC CTG GCT GTG GTC ATC TTG GTG CTG ATG GTG GTC AAG TGT GTG AGG AGA AAA AAA GAG CAG AAG CTG AGC ACA GAT GAC CTG AAG ACC GAG GAG GAG GGC AAG ACG GAC GGT GAA GGC AAC CCG GAT GAT GGC GCC AAG --- --- --- --- --- --- --- --- --- 
G_gallus          ATG GAG GTA ATG GCC CCC CCT ATC ATC AAC GCC CTG AAC GGC ACC TCT GTA AAG CTC TCC TGC ACC TTC AAC TCC TGC TAC AAG GTG GAG AAC AAG CAG TTC TCC CTC AAC TGG ACA TAC CAG GCG TGC ACA AAC TGC TCT GAG GAG CTG TTC CTG CAG TTC CGG ATG --- --- AAG ATC ATG AAC AAG CAG CTG GAA CGC TTC GGG AAC CGG GTG GAG TTC ACT GGG AAC CCC ACC AAG AAC GAC GTG TCC TTC ACC CTC AAC AAC GTG CAG CTG GAG GAC CAG GGC ACC TAC AAC TGC TAC GTC CTC AAC CCC CCG GAC CGG CAG CGG GGC CAC GCC AGC ATC AGC CTG AAG GTG CTC ACT GAA GAA CCC CCA AAG CGC GAT TCG ACG GTG GCC GTC ATC GTG GGT GCC TCC GTG GGC GGC TTC CTG GCC GTG GTC ATC CTG GTG CTG ATG GTG GTG AAG TGC GTG CGC CGG AAA AAG CAG CAG AGG CTG AAC ACG GAT GAT CAG AAG ACG GAG GAG GAA GGA AAG ACG GAC GGC GAA GGC AAC CCG GAG GAG GGC ACC AAG --- --- --- --- --- --- --- --- --- 
T_sirtalis        ATG GAG ATG ACG GCC GTA ACC CCC GTC TAT GCG CTG AAC GGC TCT TCC ATC CGC CTC ACC TGC ACA TTC AAT TCA TGC TAC CAG GTA GAC AAA AAG CAG TTC TCC ATG AAC TGG ACC TAC CAA ACC TGT CAG AAC TGC ACC GAA GAG ATG TTC TTG CAG TTT AAG CTG --- --- AAA GTG GTT CCT GTG GAG CTG AAG CGC TTT GAG GAT CGT GTG GAG TTT ACG GGG AAC CCC ACC AAG AAC GAT GTG TCC TTC ACC CTC CAC AAC GTG CAG CTG GAG GAC GCA GGG CTG TAC AAC TGC TAC GTG ATG AAC CCG CCT GAC CGG CAC AAG GGC CAC TTC CAG ATC AGC CTC CAG GTT CTC ACC GAA GAG CCC CCA GAG CGG GAC TCC ACT GTG GCC GTG ATT GTG GGT GCC ACT GTG GGA GGC TTC CTG GCT GTG GTG ATC CTG GCC TTG GTC ATT GTC AAG TGT GTC CGG CGC AAG AAG CAG CAG AGG CTC AAC ACG GAT GAC CAG AAG ACC GAA GAA GAG GGC AAG ACA GAT GGG GAA GGG AAC CCG GAG GAA GGC ATG AAG --- --- --- --- --- --- --- --- --- 
T_elegans         ATG GAG ATG ACG GCC GTA ACC CCC GTC TAT GCG CTG AAC GGC TCT TCC ATC CGC CTC ACC TGC ACA TTC AAT TCA TGC TAC CAG GTA GAC AAA AAG CAG TTC TCC ATG AAC TGG ACC TAC CAA ACC TGT CAG AAC TGC ACC GAA GAG ATG TTC TTG CAG TTT AAG CTG --- --- AAA GTG GTT CCT GTG GAG CTG AAG CGT TTT GAG GAT CGT GTG GAG TTT ACG GGG AAC CCC ACC AAG AAC GAT GTG TCC TTC ACC CTC CAC AAC GTG CAG CTG GAG GAT GCA GGG CTG TAC AAC TGC TAC GTG ATG AAC CCG CCT GAC CGG CAC AAG GGC CAC TTC CAG ATC AGC CTC CAG GTT CTC ACC GAA GAG CCC CCA GAG CGG GAC TCC ACT GTG GCC GTG ATT GTG GGT GCC ACT GTG GGA GGC TTC CTG GCT GTG GTG ATC CTG GCC TTG GTC ATT GTC AAG TGT GTC CGG CGC AAG AAG CAG CAG AGG CTC AAC ACG GAT GAC CAG AAG ACC GAA GAA GAG GGC AAG ACA GAT GGG GAA GGG AAC CCG GAG GAA GGC ATG AAG --- --- --- --- --- --- --- --- --- 
X_tropical        ATG GAG GTC ACA GTC CCT GCC ACA GTG TAT GCC CTA AAT GGT ACA GAT GCA CGG CTG CCC TGC AAA TTC AAC TCC TGT TAC AAA ATG GAC AAC AAA CTC TTC TCC GTG AAC TGG ACA TAC AAG AGC TGT GAG AAC TGC AGT GAG GAG ATG TTC ATT CAG TAT AAC AAG --- --- AAG CTC TCT TAT CAC AAC CTT GAG CGT TTT CAA AAC CGA GTG GAG TTT ACA GGG AAT CCC ACT AAA AAT GAC TTA ACT GTG ATG ATC CAT GAC GTC CAG CTA CAA GAC ATA GGA GAT TAT TAC TGC TAT GTT CTG AAT CCA CCA GAC CGA GAT AGG GGC ACT GGA AAA ATC CAT CTG GAA GTC CGA ACA GAG GTC CCT CCT GAA AGA GAT TCT ACA GTG GCA GTT TTA GTT GGT GCG TCT GTG GGA GGA TTC CTG GCC ATT GTG ATA CTT ATC CTA GTG ATT GTA AAA TGT GTC AGA CGA AAA AAA CAG CAA AAT CTT AAT TCT GAG GAT CAG AAA ACA GAA GAG GAA GTG AAG ACT GAT GGG GAA GGC AAC ACA GGC GGA GAA CTT AAA GCA GCC --- --- ATC CCT GAG GTT CCT 
D_rerio           ATG GAT GTG CTG GTG CCG GCG CTG ATC AAC GCT CTC AAC GGG AGT GAC GTC AGA ATC ACA TGT ACT TTC ACC TCA TGC TAC AAG CTG GAC CCC AGC AAG TTT GCA ATG AAC TGG ACA TAT CAG GAG ACA AGC AAC AGC ACA GAG GAG ATG TTC ATG ACC TAT AAG AAC ACC TAT AAG ATG ATA CCC TTG AAG CCC AGT CGA TTT GGA GAG CGA GTC ATG TTT ACT GGA AAC CTG GAT AAG AAC GAC CTT TCC ATC ACC ATC TCG GAT GTG CAG CTG ACA GAC GAG GGC ATC TAC AAC TGC TAT GTG CGC AAC CCT CCA GAC CGT ATT CAG GGC CAT GGC ACC ATC CAG TTT GCC GTC CTG ACT GAA TTA CCT CCA CCA AGG GAC TCG ACC ATT GCT GTG GCC ATC GGC GCA TCT GTG GGG GGC ATC CTT GCT CTG CTC ATT CTG TCC ATG GTG GTG GTG AAG TGC ATC CGC AGA CAT AAG AAC CAG GAG CTG ATC TCA GAC GAG CAG AAG ATG GAA GAA GAG GGC AAA GTA GAT GGT GAA GGA GGC ACA GAA GAA GCA ACG AAA AAT TTA AGC CTC CTG CCT GAA GAT ATA 
T_rubri           ATG GAT ATT AGT GGG TCC AAT TAC ATT AAT GCA TTG AAT GGA ACA ACT GTC AAA ATT CCC TGC ATA TTT ACT TCC TGT TAC AAG ATT GAT GTA ACA CAC TTT AAC ATG AAT TGG ACT TAT CAA GAG TCC TTG AAT GGT ACA GAA CAG AAG TTT ATG ACA TAT TCT AGG AAG AAA GGA ATG GTG CCT CTG CAT TCT GAA CGA TTC AGA GAG AGA GTG CTG TTC GCC GGA AAC TTG GAT AAG AAT GAC CTG TCG TTC ACA CTA TCC GAT GTT CAG CTT GAG GAT GAA GGA ATT TAC AAC TGT TAT GTA AAA AAT CCA CCT GAC AGA ATC AGT GGA CAT GGT CGA ATT CAG CTC AAT GTT GTC ACC AAA CTT CCT CCT CCA AGG GAT TCA ACT ATT GCT GTC GCA ATT GGG GCA TCC GTA GGT GGA GCA TTA GCT CTT CTG ATC CTG TCT ATG GTA ATA GTA AAA TGT CTT CGT CGA TAT CAG AAA CAG GAA CTG ATC TCA GAG GAG --- AAG ATG GAG GAG GAA GGA AAA GTG --- --- --- --- --- --- --- --- --- --- --- --- --- --- --- --- --- --- --- --- 
P_textilis        ATG GAG CTG ATG GCC CCA ACC ACC CTC TAT GCG CTG AAC GGC TCT TCC ATC CGC CTC AGC TGC ACT TTC CAT TCC TGC TAC CAG GTA GAC AAA AAG CAA TTC TCC CTG AAC TGG ACC TAC CAA ACC TGC CAG AAC TGC ACC GAA GAG ATG TTC TTG CAG TTT AAG CTG --- --- AAA GTG GTT CCC GTG GAG CTG AAC CGT TTT GAG GAC CGC GTG GAG TTT ACA GGG AAC CCC AGC AAG AAC GAC ATG TCC TTC ACC CTC CAC AAC GTG CAG CTG GAG GAT GCA GGG CTG TAC AAC TGC TAC GTG ATG AAC CCG CCT GAC CGA CAA AAG GGC CAC GGC CAG ATC AGC CTC CAA GTT CTC ACA GAA GAA CCC CCA GAG CGG GAC TCC ACA GTG GCT GTG ATT GTG GGG GCC ACT GTG GGG GGC TTC CTG GCT GTG GTG ATC CTG GCC TTG GTC ATT GTG AAG TGT GTC CGG CGC AAG AAG CAG CAG AGG CTC AAC ACG GAT GAC CAG AAG ACC GAA GAA GAG GGC AAA ACC GAT GGG GAG GGG AAC CCG GAG GAA GGC ATG AAG --- --- --- --- --- --- --- --- --- 
E_electric        ATG GAT GTA GTT GTG GCC CAG CGG ATC AAT GCC CTG AAT GGC ACC ATG GTC AAG ATC TCC TGC ACC TTC ACT TCC TGC TAT CGA ATT GAT ACC AGC AAG TTT TCT ATG AAC TGG ACC TAC AAG GAG AGT GAA AAC GAC ACA GAG GAG ATG TTT ATG ACC TTT AAG AAC --- --- AAA GTA ACA TCT ATG TGG ACA GAC CGT TTT GGG GGC CGA GTA AAG TTC GCC GGG AAC CTG GAC AAA AAT GAC CTG TCC ATC ACC ATC TCA GAT GTG CAG CTG GAA GAT GAG GGA ATC TAT AAC TGC TAT GTG CGC AAT CCT CCC GAT CGT ATT CAG GGG CAT GGT ATC ATC CAG CTG CAT GTA GTC CCT GAG TTG CCT CCG CCA CGG GAC TCC ACT ATC GCC GTG GCG ATC GGA GCT TCC ATT GGA GGC ATG CTC GCG CTG GTC ATC CTG TCC ATG GTC GTG GTG AAA TGC GTG CGT AGG CAC AAG AAA CAG GAG CTC ATC TCT GAT GAA CAG AAG ATG GAG GAG GAT GGC AAA ACC GAT GGA GAA GCT GGA ACG GAA GAG GGC ACC AAA CAA CTC --- --- --- --- --- --- --- 
B_bufo            ATG GAG ATC ACC GTG CCT GCT GTT CTT CAT GCC CTT AAT GGC TCC AAC ATA CGA CTG CCC TGC AAC TTC CAG TCG TGC TAC AAG ATG GAC ATC AAA CAG TTC TCC ATG AAC TGG ACG TAT CGG GGC TGC GAG AAC TGT ACC GAA GAG ACG TTT ATC CAG TAC GAC AAG --- --- AAG ATC ATC AAC CAG CGA CTT GAG CGT TTT CAA AAC CGC ATA GAA TTT ACA GGA AAC CCC AGC AAA AAT GAT TTG GCC GTG ACA ATC CAT GAT GTT CAG CTG GAA GAT GAA GGA GAG TAC CAT TGT TAT GTG CTG AAC CCT CCA GAC CGT CAC AAG GGC ACT GGG AAA ATT CGC TTA GAG GTC CTT ACA GAA GTT CCT CCA GAA AGG GAC TCC ACA GTT GCA GTT TTG GTC GGA GCA TCG GTC GGC GGT TTT CTG GCT GTG GTC ATT CTT TGC CTT GTC ATC CTG AAA TGT GTC CGA AGA AAA AAA ATG CAA AAC CTT AAC TCA GAG GAT CAG AAA ACC GAG GAA GAA GTG AAG ACT GAT GGA GAG GGG AAC CCT GAA GGA GAA CTG AAA GCA ACC --- --- ATC CCT GAG GTC CTA 
M_musculus        ATG GAA GTC ACA GCG CCC ACC ACT CTT AGT GTC CTC AAT GGG TCC GAT ACC CGC CTG CCC TGT ACC TTC AAC TCC TGC TAC ACC GTG AAC CAC AAG CAG TTC TCT CTT AAC TGG ACT TAC CAG GAG TGT AAC AAT TGC ACA GAG GAG ATG TTC CTC CAG TTC CGA ATG --- --- AAG ATC ATT AAC CTG AAG CTG GAG CGG TTT GGA GAC CGC GTG GAG TTC TCA GGG AAC CCC AGT AAG TAC GAC GTG TCA GTG ACT CTA AAG AAC GTG CAG CTA GAA GAC GAA GGC ATT TAC AAC TGC TAC ATT ACC AAC CCT CCA GAC CGC CAC CGC GGC CAC GGC AAG ATT TAC CTG CAG GTC CTT CTA GAA GTA CCC CCA GAG CGG GAC TCC ACG GTG GCG GTC ATC GTG GGT GCC TCA GTG GGG GGT TTC CTG GCT GTG GTC ATC TTG GTG CTG ATG GTG GTC AAA TGT GTG AGG AGG AAA AAA GAG CAG AAG CTG AGC ACG GAT GAC CTG AAG ACT GAA GAG GAA GGC AAG ATG GAT GGT GAG GGC AAC GCG GAA GAT GGC ACC AAG --- --- --- --- --- --- --- --- --- 
A_carol           ATG GAG GTG ATG GCC CCG CCC ACC ATC TAC GCC CTC AAC GGC TCC TCC ATC CGC CTC ACC TGC ACC TTC AAC TCC TGC TAC CAG GTG GAG AAG AAG CAG TTC TCC CTC AAC TGG ACC TAC CAG GGT TGT GAC AAC TGC ACA GAA GAG CTG TTC CTG CAG TTC AAG CTG --- --- AAG GTG ATG CCC ATG GAA GAG AAC CGC TTT GGG GAC CGC ATC GAG TTC ACT GGG AAC CCC AGC AAG AAC GAC GTC TCC TTC ACG CTC CGC AAC GTG CAG CTG GAG GAC GAG GGC ACC TAC CAC TGC TAC GTG ATG AAC CCC CCC GAC CGG CAC AAG GGC CAC GGC AAG ATC CAG CTC AGA GTC ATC ACC GAA GAG CCC CCG GAG CGC GAC TCC ACG GTG GCG GTG ATT GTG GGG GCC ACG GTG GGG GGC TTC CTG GCC GTG GTC ATC CTG GCG CTG GTG GCC GTC AAG TGC GTC CGG CGG AAG AAG CAG CAG CGG CTC AAC ACC GAC GAC CAG AAG ACG GAG GAG GAG GGC AAG ACC GAC GGA GAA GGG AAC CCC GAG GAG GGG GCC AAG --- --- --- --- --- --- --- --- --- 
node #13          ATG GAG GTC ACA GTG CCC GAC ATG ATC AAC GCC CTC AAC GGC ACC GAC GTC AGG ATC CCC TGC ACC TTC AAC TCC TGC TAC AAG ATG GAC AAC AAG CAG TTC TCC ATG AAC TGG ACC TAC CAG GAG TGC GAG AAC TGC ACA GAG GAG ATG TTT ATG AAG TAT AAG AAG ACG AAC AAG ATG ATA CCT CTG CAG CCC GAG CGT TTT GGA GAC CGA GTG GAG TTC ACC GGG AAC CTC AAC AAG AAC GAC CTG TCC GTC ACC ATC TCA GAC GTG CAG CTG GAG GAC GAG GGA ATC TAC AAC TGC TAT GTG CGG AAC CCT CCA GAC CGT AAC CGG GGC CAT GGC AAG ATC CAG CTG GAG GTC CTC ACT GAG GTG CCT CCA CAG AGG GAC TCC ACG ATC GCC GTG GTC ATC GGT GCC TCC GTG GGG GGC TTC CTG GCT GTG GTC ATC CTG TCC ATG GTG GTC GTG AAG TGT GTC CGT AGA AAC AAG AAG CAG GAG CTC ATC TCA GAC GAG CAG AAG ATG GAG GAG GAG GGC AAG ACC GAC GGA GAG GGC GAC CCG GAG GAG GGC ACC AAG GAG CTC AGC CTC CTC CCT GAG GAC ATC 
node #14          ATG GAT GTC ATT GTG CCC GAG CAG ATC AAC GCC CTG AAT GGC ACC ATC GTC AGG ATC CCC TGC ACC TTC ACT TCC TGC TAC AAG ATT GAC ACC AGC CAG TTT TCC ATG AAC TGG ACC TAT CAG GAG TGC GAG AAC GGC ACA GAG GAG ATG TTT ATG ACC TAT AAG AAG ACG TAT AAG ATG ATA CCT TTG CGG CCC GAG CGA TTT GGA GAG CGA GTC ATG TTC ACC GGA AAC CTG GAC AAG AAC GAC CTG TCC ATC ACC ATC TCA GAT GTG CAG CTG GAA GAC GAG GGA ATC TAC AAC TGC TAT GTG CGC AAC CCT CCA GAC CGT ATT CGG GGC CAT GGT ACC ATC CAG CTG GAC GTC CTC ACT GAG TTG CCT CCA CCA AGG GAC TCC ACT ATC GCT GTG GCG ATC GGA GCA TCC GTC GGG GGC ATC CTC GCT CTG CTC ATC CTG TCC ATG GTG GTG GTG AAA TGT GTC CGT AGA CAC AAG AAA CAG GAG CTG ATC TCA GAC GAG CAG AAG ATG GAG GAG GAG GGC AAA GTC GAT GGA GAA GGC GGC ACG GAA GAG GGC ACC AAA CAA TTA AGC CTC CTG CCT GAG GAC ATA 
node #15          ATG GAT GTG GTG GTG CCC GAG CGG ATC AAC GCC CTG AAT GGC ACC ATC GTC AGA ATC CCC TGC ACC TTC ACT TCC TGC TAC AAG ATT GAC ACC AGC AAG TTT TCC ATG AAC TGG ACC TAT CAG GAG AGC GAC AAC GGC ACA GAG GAG ATG TTT ATG ACC TAT AAG AAC ACC TAT AAG ATG ATA CCT TTG TGG CCC GAC CGA TTT GGA GAG CGA GTC ATG TTC ACC GGA AAC CTG GAC AAG AAC GAC CTG TCC ATC ACC ATC TCA GAT GTG CAG CTG GAA GAC GAG GGA ATC TAC AAC TGC TAT GTG CGC AAC CCT CCA GAC CGT ATT CAG GGC CAT GGT ACC ATC CAG CTT GAC GTC CTC ACT GAG TTG CCT CCA CCA AGG GAC TCC ACT ATC GCT GTG GCG ATC GGA GCA TCC GTC GGG GGC ATC CTC GCT CTG CTC ATC CTG TCC ATG GTG GTG GTG AAA TGC GTC CGT AGA CAC AAG AAA CAG GAG CTG ATC TCA GAC GAG CAG AAG ATG GAG GAG GAG GGC AAA GTC GAT GGA GAA GGA GGC ACG GAA GAG GGC ACC AAA CAA TTA AGC CTC CTG CCT GAA GAC ATA 
node #16          ATG GAG GTC ACA GTC CCT GCT ACC CTC AAC GCC CTC AAT GGC TCC TAC GTC CGG CTC CCC TGC ACC TTC AAC TCC TGC TAC AAG ATG GAC AAC AAG CAG TTC TCC ATG AAC TGG ACG TAC CAG GAG TGC AAG AAC TGC ACT GAG GAG ATG TTC ATC CAG TAC CAG AAG ACC AAC AAG ATC ATT AAC CTG CAG CTT GAG CGT TTT GGA GAC CGC GTG GAG TTC ACA GGG AAC CCC AGC AAG AAC GAC TTG TCC GTC ACG ATC CAC GAC GTG CAG CTG GAG GAC GAG GGA ATC TAC AAC TGC TAT GTC CTG AAC CCT CCA GAC CGT CAC CGG GGC CAC GGC AAG ATC CAC CTG GAG GTC CTC ACA GAA GTG CCT CCA GAG AGG GAC TCC ACG GTG GCC GTG ATC GTC GGT GCC TCC GTG GGG GGC TTC CTG GCT GTG GTC ATC CTG TTC CTG GTG GTC GTG AAG TGT GTC CGG AGA AAA AAA AAG CAG AAG CTT AAC TCA GAT GAC CAG AAG ACG GAG GAG GAA GGC AAG ACG GAC GGA GAA GGC AAC CCG GAG GAG GGC ACC AAG GCA ACC AGC CTC ATC CCT GAG GTC CTA 
node #17          ATG GAG GTC ACA GTG CCT GCT GTT CTT CAT GCC CTT AAT GGC TCC AAC GTA CGA CTG CCC TGC AAC TTC AAC TCC TGC TAC AAG ATG GAC ATC AAA CAG TTC TCC ATG AAC TGG ACG TAT CAG GGC TGC GAG AAC TGC ACC GAA GAG ATG TTT ATC CAG TAC GAC AAG ACC AAC AAG ATC ATC AAC CAG CGA CTT GAG CGT TTT CAA AAC CGC GTA GAA TTT ACA GGA AAC CCC AGC AAA AAT GAT TTG GCC GTG ACG ATC CAT GAT GTT CAG CTG GAA GAT GAA GGA GAG TAC CAC TGC TAT GTG CTG AAC CCT CCA GAC CGT CAC AGG GGC ACT GGG AAA ATT CGC TTG GAG GTC CTT ACA GAA GTT CCT CCA GAA AGG GAC TCC ACA GTT GCA GTT TTG GTC GGT GCA TCG GTC GGC GGT TTC CTG GCT GTG GTC ATT CTT TTC CTT GTC ATC GTG AAA TGT GTC CGA AGA AAA AAA AAG CAA AAC CTT AAC TCA GAG GAT CAG AAA ACC GAG GAA GAA GTG AAG ACT GAT GGA GAG GGG AAC CCT GAA GGA GAA CTG AAA GCA ACC AGC CTC ATC CCT GAG GTC CTA 
node #18          ATG GAG GTC ACA GCC CCT CCC ACC CTC AAC GCC CTC AAT GGC TCC TCC GTC CGC CTC CCC TGC ACC TTC AAC TCC TGC TAC AAG GTG GAC AAC AAG CAG TTC TCC CTG AAC TGG ACT TAC CAG GAG TGC AAC AAC TGC ACT GAG GAG ATG TTC CTC CAG TTC CGG ATG ACC AAC AAG ATC ATT AAC CTG CAG CTG GAG CGC TTT GGA GAC CGC GTG GAG TTC ACA GGG AAC CCC AGC AAG AAC GAC GTG TCC GTC ACG CTC AAC AAC GTG CAG CTG GAG GAC GAG GGC ATC TAC AAC TGC TAC GTC ATG AAC CCC CCT GAC CGC CAC CGG GGC CAC GGC AAG ATC CAC CTG CAG GTC CTC ACG GAA GAG CCC CCA GAG CGG GAC TCC ACG GTG GCC GTG ATT GTG GGT GCC TCC GTG GGG GGC TTC CTG GCT GTG GTC ATC CTG GTG CTG ATG GTG GTC AAG TGT GTG CGG AGG AAA AAA CAG CAG AAG CTG AAC ACG GAT GAC CAG AAG ACG GAG GAG GAA GGC AAG ACG GAC GGT GAA GGC AAC CCG GAG GAG GGC ACC AAG GCA ACC AGC CTC ATC CCT GAG GTC CTC 
node #19          ATG GAG GTC ACA GCG CCT GCC ACC CTC AAC GTC CTC AAT GGC TCC GAC GCC CGC CTG CCC TGC ACC TTC AAC TCC TGC TAC ACA GTG AAC CAC AAA CAG TTC TCC CTG AAC TGG ACT TAC CAG GAG TGC AAC AAC TGC ACT GAG GAG ATG TTC CTC CAG TTC CGC ATG ACC AAC AAG ATC ATT AAC CTG AAG CTG GAG CGG TTT GGA GAC CGC GTG GAG TTC TCA GGG AAC CCC AGC AAG TAC GAT GTG TCG GTG ACG CTG AAA AAC GTG CAG CTG GAG GAT GAG GGC ATT TAC AAC TGC TAC ATC ATG AAC CCC CCT GAC CGC CAC CGT GGC CAC GGC AAG ATC CAC CTG CAG GTC CTC ATG GAA GAG CCC CCA GAG CGG GAC TCC ACG GTG GCC GTG ATT GTG GGT GCC TCC GTG GGG GGC TTC CTG GCT GTG GTC ATC TTG GTG CTG ATG GTG GTC AAG TGT GTG AGG AGG AAA AAA GAG CAG AAG CTG AGC ACA GAT GAC CTG AAG ACC GAG GAG GAG GGC AAG ACG GAC GGT GAA GGC AAC CCG GAA GAT GGC ACC AAG GAG ACC AGC CTC ATC CCT GAG GTC CTC 
node #20          ATG GAG GTG ATG GCC CCC CCC ACC ATC AAC GCC CTC AAC GGC TCC TCC GTC CGC CTC CCC TGC ACC TTC AAC TCC TGC TAC AAG GTG GAC AAC AAG CAG TTC TCC CTC AAC TGG ACC TAC CAG GCG TGC AAA AAC TGC ACT GAG GAG ATG TTC CTG CAG TTC CGG ATG ACC AAC AAG ATC ATT AAC ATG CAG CTG GAG CGC TTT GGG GAC CGC GTG GAG TTC ACT GGG AAC CCC AGC AAG AAC GAC GTG TCC TTC ACC CTC AAC AAC GTG CAG CTG GAG GAC GAG GGC ACC TAC AAC TGC TAC GTC ATG AAC CCC CCT GAC CGG CAC CGG GGC CAC GGC AAG ATC CAC CTG AAG GTC CTC ACT GAA GAG CCC CCA GAG CGG GAC TCC ACG GTG GCC GTG ATT GTG GGT GCC TCC GTG GGG GGC TTC CTG GCT GTG GTC ATC CTG GTG CTG ATG GTG GTC AAG TGT GTG CGG CGG AAA AAG CAG CAG AGG CTG AAC ACG GAT GAC CAG AAG ACG GAG GAG GAA GGC AAG ACG GAC GGC GAA GGC AAC CCG GAG GAG GGC ACC AAG GCA ACC AGC CTC ATC CCT GAG GTC CTC 
node #21          ATG GAG GTG ATG GCC CCG CCC ACC ATC TAC GCC CTC AAC GGC TCC TCC ATC CGC CTC ACC TGC ACC TTC AAC TCC TGC TAC CAG GTG GAC AAG AAG CAG TTC TCC CTC AAC TGG ACC TAC CAG GCC TGT GAC AAC TGC ACC GAA GAG ATG TTC CTG CAG TTC AAG CTG ACC AAC AAG GTG ATT CCC ATG GAG CTG AAC CGC TTT GGG GAC CGC GTG GAG TTC ACT GGG AAC CCC AGC AAG AAC GAC GTG TCC TTC ACG CTC CAC AAC GTG CAG CTG GAG GAC GAG GGC ACC TAC AAC TGC TAC GTG ATG AAC CCC CCT GAC CGG CAC AAG GGC CAC GGC AAG ATC CAC CTC AAA GTC CTC ACC GAA GAG CCC CCA GAG CGG GAC TCC ACG GTG GCC GTG ATT GTG GGG GCC ACC GTG GGG GGC TTC CTG GCT GTG GTC ATC CTG GCG CTG GTG GTC GTC AAG TGT GTC CGG CGG AAG AAG CAG CAG AGG CTC AAC ACG GAT GAC CAG AAG ACG GAG GAG GAG GGC AAG ACC GAC GGA GAA GGG AAC CCG GAG GAG GGC ACC AAG GAG ACC AGC CTC ATC CCT GAG GTC CTC 
node #22          ATG GAG ATG ATG GCC CCA ACC ACC CTC TAT GCG CTG AAC GGC TCT TCC ATC CGC CTC ACC TGC ACT TTC AAT TCC TGC TAC CAG GTA GAC AAA AAG CAG TTC TCC CTG AAC TGG ACC TAC CAA ACC TGT CAG AAC TGC ACC GAA GAG ATG TTC TTG CAG TTT AAG CTG ACC AAC AAA GTG GTT CCC GTG GAG CTG AAC CGT TTT GAG GAC CGC GTG GAG TTT ACA GGG AAC CCC AGC AAG AAC GAC GTG TCC TTC ACC CTC CAC AAC GTG CAG CTG GAG GAT GCA GGG CTG TAC AAC TGC TAC GTG ATG AAC CCG CCT GAC CGG CAC AAG GGC CAC GGC CAG ATC AGC CTC CAA GTT CTC ACC GAA GAA CCC CCA GAG CGG GAC TCC ACA GTG GCT GTG ATT GTG GGG GCC ACT GTG GGG GGC TTC CTG GCT GTG GTG ATC CTG GCC TTG GTC ATT GTC AAG TGT GTC CGG CGC AAG AAG CAG CAG AGG CTC AAC ACG GAT GAC CAG AAG ACC GAA GAA GAG GGC AAG ACC GAT GGG GAA GGG AAC CCG GAG GAA GGC ATG AAG GAG ACC AGC CTC ATC CCT GAG GTC CTC 
node #23          ATG GAG ATG ACG GCC GTA ACC CCC GTC TAT GCG CTG AAC GGC TCT TCC ATC CGC CTC ACC TGC ACA TTC AAT TCA TGC TAC CAG GTA GAC AAA AAG CAG TTC TCC ATG AAC TGG ACC TAC CAA ACC TGT CAG AAC TGC ACC GAA GAG ATG TTC TTG CAG TTT AAG CTG ACC AAC AAA GTG GTT CCT GTG GAG CTG AAG CGT TTT GAG GAT CGT GTG GAG TTT ACG GGG AAC CCC ACC AAG AAC GAT GTG TCC TTC ACC CTC CAC AAC GTG CAG CTG GAG GAT GCA GGG CTG TAC AAC TGC TAC GTG ATG AAC CCG CCT GAC CGG CAC AAG GGC CAC TTC CAG ATC AGC CTC CAG GTT CTC ACC GAA GAG CCC CCA GAG CGG GAC TCC ACT GTG GCC GTG ATT GTG GGT GCC ACT GTG GGA GGC TTC CTG GCT GTG GTG ATC CTG GCC TTG GTC ATT GTC AAG TGT GTC CGG CGC AAG AAG CAG CAG AGG CTC AAC ACG GAT GAC CAG AAG ACC GAA GAA GAG GGC AAG ACA GAT GGG GAA GGG AAC CCG GAG GAA GGC ATG AAG GAG ACC AGC CTC ATC CCC GAG GTC CTC 


Overall accuracy of the 11 ancestral sequences:
  0.45664    0.567  0.62572   0.5825  0.70626  0.74108  0.84387  0.76644  0.79727   0.9096  0.95464
for a site.

 2.5901e-82 3.8103e-59 1.0598e-48 1.8067e-56 4.5286e-36 1.5068e-33 1.9765e-21 9.8298e-31 3.1368e-27 1.6586e-14 7.0622e-10
for the sequence.


Amino acid sequences inferred by codonml.
Results unreliable for sites with alignment gaps.

Node #13          MDVTVPALIN ALNGTVVRLP CTFTSCYKMD NKQFSMNWTY QECENCTEEM FMTYRKTYKI IPLRLERFGD RVEFTGNLNK NDLSVTISDV QLEDEGIYNC YVRNPPDRNR GHGKIQLDVL TELPPPRDST VAVVVGASVG GFLALVILSM VVVKCVRRNK KQELISDEQK TEEEGKTDGE GDTEEGTKEL SLLPEDL
Node #14          MDVVVPELIN ALNGTTVRIP CTFTSCYKID TSQFSMNWTY QESENGTEEM FMTYKKTYKM IPLRPERFGE RVMFTGNLDK NDLSITISDV QLEDEGIYNC YVRNPPDRIR GHGTIQLDVL TELPPPRDST IAVAIGASVG GILALLILSM VVVKCVRRHK KQELISDEQK MEEEGKVDGE GGTEEGTKQL SLLPEDI
Node #15          MDVVVPERIN ALNGTVVRIP CTFTSCYKID TSKFSMNWTY QESENGTEEM FMTYKNTYKM IPLRPDRFGE RVMFTGNLDK NDLSITISDV QLEDEGIYNC YVRNPPDRIQ GHGTIQLHVL TELPPPRDST IAVAIGASVG GILALLILSM VVVKCVRRHK KQELISDEQK MEEEGKVDGE GGTEEGTKQL SLLPEDI
Node #16          MEVTVPATLN ALNGSYVRLP CTFNSCYKMD NKQFSMNWTY QECKNCTEEM FIQYRKTYKI INLQLERFGD RVEFTGNPSK NDLSVTIHDV QLEDEGIYNC YVLNPPDRHR GHGKIHLEVL TEVPPERDST VAVVVGASVG GFLAVVILFL VVVKCVRRKK KQKLNSDDQK TEEEGKTDGE GNPEEGTKAT SLIPEVL
Node #17          MEVTVPAVLH ALNGSNVRLP CNFNSCYKMD IKQFSMNWTY QGCENCTEEM FIQYDKTYKI INQRLERFQN RVEFTGNPSK NDLAVTIHDV QLEDEGDYHC YVLNPPDRHR GTGKIRLEVL TEVPPERDST VAVLVGASVG GFLAVVILFL VIVKCVRRKK KQNLNSEDQK TEEEVKTDGE GNPEGELKAT SLIPEVL
Node #18          MEVTAPPTLN ALNGSSVRLP CTFNSCYKVD NKQFSLNWTY QECKNCTEEM FLQFRMTYKI INLQLERFGD RVEFTGNPSK NDVSVTLNNV QLEDEGIYNC YVMNPPDRHR GHGKIHLQVL TEEPPERDST VAVIVGASVG GFLAVVILVL MVVKCVRRKK QQKLNTDDQK TEEEGKTDGE GNPEEGTKAT SLIPEVL
Node #19          MEVTAPATLN VLNGSDARLP CTFNSCYTVN HKQFSLNWTY QECNNCTEEM FLQFRMTYKI INLKLERFGD RVEFSGNPSK YDVSVTLRNV QLEDEGIYNC YIMNPPDRHR GHGKIHLQVL MEEPPERDST VAVIVGASVG GFLAVVILVL MVVKCVRRKK EQKLSTDDLK TEEEGKTDGE GNPEDGTKAT SLIPEVL
Node #20          MEVMAPPTIN ALNGSSVRLP CTFNSCYKVD NKQFSLNWTY QACKNCTEEM FLQFRMTYKI INMQLERFGD RVEFTGNPSK NDVSFTLNNV QLEDEGTYNC YVMNPPDRHR GHGKIHLKVL TEEPPERDST VAVIVGASVG GFLAVVILVL MVVKCVRRKK QQRLNTDDQK TEEEGKTDGE GNPEEGTKAT SLIPEVL
Node #21          MEVMAPPTIY ALNGSSIRLT CTFNSCYQVD KKQFSLNWTY QACENCTEEM FLQFKLTYKV IPMELNRFGD RVEFTGNPSK NDVSFTLHNV QLEDEGTYNC YVMNPPDRHK GHGKIHLKVL TEEPPERDST VAVIVGATVG GFLAVVILAL VVVKCVRRKK QQRLNTDDQK TEEEGKTDGE GNPEEGTKAT SLIPEVL
Node #22          MEMMAPTTLY ALNGSSIRLT CTFNSCYQVD KKQFSLNWTY QTCQNCTEEM FLQFKLTYKV VPVELNRFED RVEFTGNPSK NDVSFTLHNV QLEDAGLYNC YVMNPPDRHK GHGQISLQVL TEEPPERDST VAVIVGATVG GFLAVVILAL VIVKCVRRKK QQRLNTDDQK TEEEGKTDGE GNPEEGMKAT SLIPEVL
Node #23          MEMTAVTPVY ALNGSSIRLT CTFNSCYQVD KKQFSMNWTY QTCQNCTEEM FLQFKLTYKV VPVELKRFED RVEFTGNPTK NDVSFTLHNV QLEDAGLYNC YVMNPPDRHK GHFQISLQVL TEEPPERDST VAVIVGATVG GFLAVVILAL VIVKCVRRKK QQRLNTDDQK TEEEGKTDGE GNPEEGMKAT SLIPEVL


Counts of changes at sites, listed by site

(Counts of n & s are incorrect at sites with ambiguity data)

   1 (S N:   0.000  3.000 Sd Nd:    0.0   0.0)
   2  GAG.GAA  GAG.GAT (S N:   0.359  2.641 Sd Nd:    1.0   1.0)
   3  GTG.GTA  GTC.ATT  ATG.CTG  GTG.GTA  GTC.ATC  GTC.GTG  GTC.GTG  GTG.ATG (S N:   0.933  2.067 Sd Nd:    5.0   4.0)
   4  GTG.CTG  ATT.AGT  GTG.GTT  ACA.ACC  ACA.ATT  ATT.GTG  ACA.ATG  ATG.ACG (S N:   0.756  2.244 Sd Nd:    4.0   7.0)
   5  GCG.GTA  GTG.GTC  GTG.GGG  GTG.GTC  GTC.GTG  GTC.GCC  GCC.GCG (S N:   1.000  2.000 Sd Nd:    5.0   3.0)
   6  CCC.CCG  CCC.TCC  CCC.GCC  CCT.CCC  CCC.CCT  CCT.CCC  CCC.CCG  CCG.CCA  CCA.GTA (S N:   1.000  2.000 Sd Nd:    6.0   4.0)
   7  CCC.CCT  GCT.GCC  GAG.GCG  GAG.AAT  GAG.CAG  GCC.ACC  GAC.GAG  GAC.GCT  GCT.CCC  CCC.GCC  CCC.ACC (S N:   0.744  2.256 Sd Nd:    4.0  10.0)
   8  ACC.ATC  GTT.ACA  CGG.CTG  CAG.TAC  ACC.ACT  ATG.CAG  CAG.CGG  ATG.ACC  ACC.GTT  ACC.CCC (S N:   0.849  2.151 Sd Nd:    3.5  13.5)
   9  CTT.GTG  ATC.ATT  CTC.CTT  ATC.CTC  CTC.CTT  CTC.ATC  ATC.CTC  CTC.GTC (S N:   0.807  2.193 Sd Nd:    4.0   5.0)
  10  CAT.TAT  AAC.AAT  AAC.AAT  AAC.AGT  AAC.CAT  AAC.TAC  TAC.TAT (S N:   0.344  2.656 Sd Nd:    5.0   4.0)
  11  GCC.GCT  GCC.GCA  GCC.GTC  GCC.GCG (S N:   1.000  2.000 Sd Nd:    3.0   1.0)
  12  CTC.CTG  CTT.CTA  CTG.CTC  CTG.TTG  CTC.CTG  CTC.CTT  CTC.CTG (S N:   1.101  1.899 Sd Nd:    7.0   0.0)
  13  AAT.AAC  AAC.AAT  AAC.AAT  AAT.AAC (S N:   0.333  2.667 Sd Nd:    4.0   0.0)
  14  GGC.GGT  GGC.GGG  GGC.GGA  GGC.GGG (S N:   1.009  1.991 Sd Nd:    4.0   0.0)
  15  TCC.TCT  TCC.ACC  TCC.ACA  ACC.AGT  ACC.ACA  ACC.TCC  TCC.TCT (S N:   0.976  2.024 Sd Nd:    5.0   4.0)
  16  TCC.TCT  AAC.GAT  ATC.GAC  ATC.ACT  ATC.ATG  GAC.GAT  GAC.ATC  GAC.TAC  TAC.AAC  TAC.TCC  TCC.GAC (S N:   0.607  2.393 Sd Nd:    4.0  12.0)
  17  GTC.GTA  GTA.GCA  GTA.ATA  GCC.ACC  GTC.GTA  GTC.GCC  GTC.ATC (S N:   0.959  2.041 Sd Nd:    2.0   5.0)
  18  CGC.AAG  CGA.CGG  AGG.AAA  AGA.AAG  AGG.AGA  AGG.CGG  CGG.CGA  CGG.CGC (S N:   0.924  2.076 Sd Nd:    7.5   4.5)
  19  ATC.ATT  ATC.CTC  CTC.CTG  CTC.CTG (S N:   0.922  2.078 Sd Nd:    3.0   1.0)
  20  CCC.TCC  CCC.ACA  ACC.AGC  CCC.TCC  CCC.ACC (S N:   0.997  2.003 Sd Nd:    1.0   5.0)
  21  TGC.TGT  TGC.TGT (S N:   0.375  2.625 Sd Nd:    2.0   0.0)
  22  AAC.AAA  ACC.ACT  ACC.ATA  ACC.AAC  ACC.ACT  ACT.ACA (S N:   0.875  2.125 Sd Nd:    4.0   3.0)
  23  TTC.TTT (S N:   0.333  2.667 Sd Nd:    1.0   0.0)
  24  ACT.ACC  AAT.CAT  AAC.CAG  AAC.ACT  AAC.AAT (S N:   0.578  2.422 Sd Nd:    3.0   4.0)
  25  TCC.TCA  TCC.TCG  TCC.TCA (S N:   1.012  1.988 Sd Nd:    3.0   0.0)
  26  TGC.TGT  TGC.TGT (S N:   0.375  2.625 Sd Nd:    2.0   0.0)
  27  TAC.TAT (S N:   0.429  2.571 Sd Nd:    1.0   0.0)
  28  AAG.AAA  AAG.CGA  ACA.ACC  AAG.ACA  AAG.CAG (S N:   0.460  2.540 Sd Nd:    4.5   3.5)
  29  ATT.CTG  ATG.ATT  ATG.GTG  GTG.GTA (S N:   0.554  2.446 Sd Nd:    1.5   3.5)
  30  GAC.GAG  GAC.GAT  GAC.GAT  GAC.GAG  GAC.AAC (S N:   0.335  2.665 Sd Nd:    2.0   3.0)
  31  ATC.AAC  ACC.CCC  ACC.GTA  AAC.ACC  AAC.ATC  AAC.CAC  AAC.AAG  AAG.AAA (S N:   0.622  2.378 Sd Nd:    2.0   8.0)
  32  AGC.ACA  AAA.AAG  AAG.AGC  AAG.AAA  AAG.AAA (S N:   0.414  2.586 Sd Nd:    3.5   3.5)
  33  CAG.CTC  CAG.CAC  CAG.CAA  CAG.AAG (S N:   0.399  2.601 Sd Nd:    1.5   3.5)
  34  TTC.TTT (S N:   0.333  2.667 Sd Nd:    1.0   0.0)
  35  TCC.GCA  TCC.AAC  TCC.TCT  TCC.TCT (S N:   0.948  2.052 Sd Nd:    3.0   3.0)
  36  ATG.GTG  CTG.CTT  ATG.CTG  CTG.CTC  CTC.CTG  CTG.ATG (S N:   0.364  2.636 Sd Nd:    3.0   3.0)
  37  AAC.AAT (S N:   0.333  2.667 Sd Nd:    1.0   0.0)
  38 (S N:   0.000  3.000 Sd Nd:    0.0   0.0)
  39  ACC.ACA  ACG.ACA  ACC.ACA  ACC.ACT  ACC.ACG  ACG.ACT  ACT.ACC (S N:   1.000  2.000 Sd Nd:    7.0   0.0)
  40  TAT.TAC  TAT.TAC  TAC.TAT  TAC.TAT (S N:   0.429  2.571 Sd Nd:    4.0   0.0)
  41  CAG.AAG  CAG.CAA  CAG.AAG  CAG.CGG  CAG.CAA (S N:   0.396  2.604 Sd Nd:    2.0   3.0)
  42  GGC.AGC  GCC.GGT  GAG.GGC  GAG.GCG  GCG.GCC  GCC.ACC (S N:   0.565  2.435 Sd Nd:    2.5   5.5)
  43  TGC.TGT  AGC.ACA  TGC.TCC  TGT.TGC  AGC.AGT  TGC.TGT  TGC.AGC  TGC.TGT (S N:   0.447  2.553 Sd Nd:    5.5   3.5)
  44  AAA.ACA  GAC.AGC  GAG.TTG  GAC.GAA  GAG.GAC  GAG.AAG  AAG.GAG  AAG.AAC  AAC.AAA  AAA.GAC  GAC.CAG (S N:   0.403  2.597 Sd Nd:    0.0  15.0)
  45  AAC.AAT  AAC.AAT (S N:   0.333  2.667 Sd Nd:    2.0   0.0)
  46  GGC.AGC  GGC.GGT  GGC.GAC  TGC.TGT  TGC.GGC (S N:   0.568  2.432 Sd Nd:    2.0   3.0)
  47  ACT.TCT  ACT.TCT  ACC.AGT  ACT.ACA  ACC.ACA  ACA.ACT  ACT.ACC  ACT.ACC (S N:   0.973  2.027 Sd Nd:    6.0   3.0)
  48  GAA.GAG  GAG.GAA  GAG.GAA  GAG.GAA (S N:   0.375  2.625 Sd Nd:    4.0   0.0)
  49  GAG.CAG (S N:   0.375  2.625 Sd Nd:    0.0   1.0)
  50  ATG.CTG  ATG.AAG  ATG.ACG  ATG.CTG (S N:   0.092  2.908 Sd Nd:    0.0   4.0)
  51  TTT.TTC  TTT.TTC  TTT.TTC  TTC.TTT (S N:   0.333  2.667 Sd Nd:    4.0   0.0)
  52  ATC.ATT  ATG.ATC  ATC.CTC  CTC.CTG  CTG.TTG (S N:   0.493  2.507 Sd Nd:    3.0   2.0)
  53  ACC.ACA  AAG.ACC  AAG.CAG (S N:   0.621  2.379 Sd Nd:    1.5   2.5)
  54  TAC.TAT  TAT.TTT  TAT.TAC  TAC.TTC  TTC.TTT (S N:   0.392  2.608 Sd Nd:    3.0   2.0)
  55  GAC.AAC  AAG.TCT  CGC.CGA  AAG.CAG  CAG.GAC  CAG.CGG  CGG.CGC  CGG.AAG (S N:   0.592  2.408 Sd Nd:    3.0   9.0)
  56  AAG.AGG  AAG.AAC  AAG.ATG  ATG.CTG (S N:   0.423  2.577 Sd Nd:    0.0   4.0)
  57  ACC.---  ACC.---  ACC.---  ACC.---  ACC.---  ACG.AAG  ACC.---  ACC.---  ACC.---  ACC.---  ACC.---  ACG.ACC  ACG.ACC (S N:   0.797  2.203 Sd Nd:    2.0  21.0)
  58  AAC.---  AAC.---  AAC.---  AAC.---  AAC.---  TAT.AAA  AAC.---  TAT.---  AAC.---  AAC.---  AAC.---  AAC.TAT (S N:   0.409  2.591 Sd Nd:    1.0  23.0)
  59  AAG.GGA  AAG.AAA  AAG.AAA (S N:   0.433  2.567 Sd Nd:    3.0   2.0)
  60  ATC.CTC  ATG.GTA  ATG.ATC  ATC.GTG (S N:   0.450  2.550 Sd Nd:    1.0   5.0)
  61  ATT.ATG  ATC.TCT  ATA.GTG  ATA.ACA  ATT.ATG  ATA.ATT  ATT.ATC  ATT.GTT (S N:   0.708  2.292 Sd Nd:    3.5   7.5)
  62  AAC.TAT  CCT.CCC  CCT.TCT  CCT.AAC  AAC.CCC  CCC.CCT (S N:   0.709  2.291 Sd Nd:    4.0   6.0)
  63  ATG.AAG  CAG.CAC  TTG.CTG  TTG.ATG  CTG.TTG  CTG.CAG  CTG.ATG  ATG.GTG (S N:   0.820  2.180 Sd Nd:    2.0   6.0)
  64  CGA.AAC  TGG.AAG  CGG.CAT  GAG.GAA  CAG.CGG  CGG.TGG  CAG.CGA  CAG.AAG  CAG.GAG (S N:   0.596  2.404 Sd Nd:    3.2  10.8)
  65  CCC.TCT  CCC.ACA  CTG.GAG  CCC.CTT  CTT.CTG (S N:   1.083  1.917 Sd Nd:    4.0   5.0)
  66  GAG.GAA  GAC.AGT  GAG.GAA  GAG.GAC  GAG.AAC  AAC.AAG (S N:   0.363  2.637 Sd Nd:    3.0   6.0)
  67  CGT.CGC  CGA.CGT  CGT.CGA  CGT.CGC  CGC.CGG  CGC.CGT (S N:   1.174  1.826 Sd Nd:    6.0   0.0)
  68  TTT.TTC  TTT.TTC (S N:   0.333  2.667 Sd Nd:    2.0   0.0)
  69  GGA.CAA  GGA.AGA  GGA.GGG  GGA.CAA  GGA.GGG  GGG.GAG (S N:   0.925  2.075 Sd Nd:    2.0   6.0)
  70  GAC.AAC  GAG.GGC  GAC.GAG  GAC.AAC  GAC.GAT (S N:   0.371  2.629 Sd Nd:    1.5   4.5)
  71  CGC.CGG  CGC.CGA  CGA.AGA  CGA.CGC  CGC.CGT (S N:   1.184  1.816 Sd Nd:    5.0   0.0)
  72  GTA.GTG  GTC.GTG  GTC.GTA  GTA.ATA  GTG.ATC  GTG.GTC  GTG.GTA (S N:   0.989  2.011 Sd Nd:    5.5   2.5)
  73  GAA.GAG  ATG.CTG  ATG.AAG  GAG.ATG  GAG.GAA (S N:   0.353  2.647 Sd Nd:    2.0   4.0)
  74  TTC.TTT  TTC.TTT  TTC.TTT (S N:   0.333  2.667 Sd Nd:    3.0   0.0)
  75  ACC.ACT  ACC.GCC  ACC.GCC  ACC.ACA  ACA.TCA  ACA.ACT  ACT.ACA  ACA.ACG (S N:   1.014  1.986 Sd Nd:    5.0   3.0)
  76  GGA.GGG  GGA.GGG  GGG.GGA  GGG.GGA (S N:   1.052  1.948 Sd Nd:    4.0   0.0)
  77  AAC.AAT (S N:   0.333  2.667 Sd Nd:    1.0   0.0)
  78  CTG.TTG  CTC.CTG  CTC.CCC (S N:   1.080  1.920 Sd Nd:    2.0   1.0)
  79  AGC.ACC  AGC.ACT  GAC.GAT  GAC.GAT  AGC.AGT  AAC.GAC  AAC.AGC  AGC.ACC (S N:   0.378  2.622 Sd Nd:    4.0   5.0)
  80  AAG.AAA  AAG.AAA (S N:   0.375  2.625 Sd Nd:    2.0   0.0)
  81  AAC.AAT  AAC.AAT  AAC.AAT  AAC.TAC (S N:   0.338  2.662 Sd Nd:    3.0   1.0)
  82  GAT.GAC  GAT.GAC  GAC.GAT  GAC.GAT  GAC.GAT (S N:   0.333  2.667 Sd Nd:    5.0   0.0)
  83  TTG.TTA  CTG.CTT  GTG.ATG  GTG.GTC  CTG.TTG  TTG.GTG (S N:   1.083  1.917 Sd Nd:    4.0   2.0)
  84  GCC.ACT  TCC.TCG  TCG.TCA  TCC.GCC  TCC.TCG (S N:   1.018  1.982 Sd Nd:    4.0   2.0)
  85  ATC.TTC  GTC.ATC  GTC.GTG  GTC.GTG  GTC.TTC (S N:   0.740  2.260 Sd Nd:    2.0   3.0)
  86  ACG.ATG  ACG.ATG  ACC.ACA  ACG.ACA  ACG.ACT  ACC.ACG  ACG.ACC  ACC.ACG  ACG.ACC (S N:   0.952  2.048 Sd Nd:    7.0   2.0)
  87  ATC.CTA  CTG.CTA  ATC.CTC  CTC.CTG (S N:   0.835  2.165 Sd Nd:    3.0   2.0)
  88  AAA.AGA  TCA.TCG  TCA.TCC  AAA.AAG  CAC.CGC  TCA.CAC  CAC.CAT  CAC.AAC  AAC.AAA  AAC.CAC (S N:   0.707  2.293 Sd Nd:    4.8   7.2)
  89  GAT.GAC  GAC.GAT  GAC.GAT  GAC.AAC (S N:   0.333  2.667 Sd Nd:    3.0   1.0)
  90  GTT.GTC  GTG.GTT  GTG.GTT (S N:   1.000  2.000 Sd Nd:    3.0   0.0)
  91 (S N:   0.375  2.625 Sd Nd:    0.0   0.0)
  92  CTG.CCG  CTG.CTA  CTG.CTT  CTG.CTA (S N:   1.305  1.695 Sd Nd:    3.0   1.0)
  93  GAA.CAA  GAA.ACA  GAA.GAG  GAG.GAA  GAG.GAA  GAG.GAA (S N:   0.400  2.600 Sd Nd:    4.0   3.0)
  94  GAT.GAC  GAT.GAC  GAC.GAT  GAC.GAT  GAT.GAC  GAC.GAT  GAC.GAT  GAC.GAT (S N:   0.333  2.667 Sd Nd:    8.0   0.0)
  95  GAG.CAG  GAA.ATA  GAG.GAA  GAG.GAA  GAG.GAA  GAG.GCA (S N:   0.416  2.584 Sd Nd:    4.0   4.0)
  96  GGC.GGG  GGA.GGC  GGA.GGC  GGC.GGG (S N:   1.081  1.919 Sd Nd:    4.0   0.0)
  97  GAG.GAT  ATC.ATT  ATC.GAG  ATC.ATT  ATC.ACC  ACC.CTG (S N:   0.693  2.307 Sd Nd:    3.0   7.0)
  98  TAC.TAT  TAC.TAT (S N:   0.429  2.571 Sd Nd:    2.0   0.0)
  99  CAC.TAC  CAC.CAT  AAC.CAC  AAC.CAC (S N:   0.336  2.664 Sd Nd:    1.0   3.0)
 100  TGC.TGT  TGC.TGT (S N:   0.375  2.625 Sd Nd:    2.0   0.0)
 101  TAT.TAC (S N:   0.429  2.571 Sd Nd:    1.0   0.0)
 102  GTG.GTT  GTG.GTA  ATC.ATT  GTG.GTC  GTC.GTG  GTC.ATC  GTC.GTG (S N:   0.979  2.021 Sd Nd:    6.0   1.0)
 103  ATG.CTC  CGC.AAA  ATG.ACC  CGG.CGC  CGG.CTG  CTG.ATG (S N:   0.822  2.178 Sd Nd:    2.5   7.5)
 104  AAC.AAT  AAC.AAT  AAC.AAT (S N:   0.333  2.667 Sd Nd:    3.0   0.0)
 105  CCT.CCA  CCT.CCA  CCC.CCT  CCT.CCC  CCC.CCG (S N:   1.000  2.000 Sd Nd:    5.0   0.0)
 106  CCT.CCG  CCA.CCT  CCA.CCC  CCT.CCA  CCT.CCC  CCA.CCT (S N:   1.000  2.000 Sd Nd:    6.0   0.0)
 107  GAC.GAT (S N:   0.333  2.667 Sd Nd:    1.0   0.0)
 108  CGT.CGA  CGT.AGA  CGG.CGA  CGT.CGC  CGC.CGG (S N:   1.058  1.942 Sd Nd:    5.0   1.0)
 109  CAC.CAG  CAC.GAT  ATT.ATC  CAC.CAA  AAC.ATT  AAC.CAC (S N:   0.456  2.544 Sd Nd:    3.0   5.0)
 110  CGG.AGT  AGG.AAG  CGT.CGC  CGG.CAG  CGG.AGG  CGG.CGT  CGG.AAG (S N:   0.893  2.107 Sd Nd:    4.5   4.5)
 111  GGC.GGA  GGC.GGG (S N:   1.009  1.991 Sd Nd:    2.0   0.0)
 112  CAC.CAT  CAT.CAC  CAC.ACT (S N:   0.437  2.563 Sd Nd:    3.0   2.0)
 113  GGC.GCC  GGG.GGA  GGT.GGC  GGC.GGT  GGC.GGG  GGC.TTC (S N:   1.000  2.000 Sd Nd:    4.0   3.0)
 114  AAG.AGC  ACC.CGA  ACC.ATC  AAG.ACC  AAG.AAA  AAG.CAG (S N:   0.640  2.360 Sd Nd:    2.7   7.3)
 115  ATT.ATC  ATC.ATT  ATC.ATT  ATC.ATT (S N:   0.667  2.333 Sd Nd:    4.0   0.0)
 116  CAC.CAT  CAC.AGC  CGC.CAT  CAC.TAC  CAC.CAG  CAG.CAC  CAC.CGC  CAC.AGC (S N:   0.434  2.566 Sd Nd:    2.0   9.0)
 117  TTG.CTG  CTT.TTT  CTG.CTC  CTT.CTG  TTG.TTA  CTG.CTT  CTG.TTG  CTG.CTC (S N:   1.149  1.851 Sd Nd:    7.0   1.0)
 118  GAG.GAA  GAC.GCC  GAC.AAT  GAC.CAT  AAA.AGA  GAG.GAC  GAG.CAG  CAG.AAG  AAG.AAA  AAA.CAA  CAA.CAG (S N:   0.390  2.610 Sd Nd:    5.0   8.0)
 119  GTC.GTG  GTC.GTT  GTC.GTA  GTC.GTT (S N:   1.000  2.000 Sd Nd:    4.0   0.0)
 120  CTT.CGA  CTC.CTG  CTC.GTC  CTC.GTC  CTC.CTT  CTC.ATC  CTC.CTT (S N:   1.025  1.975 Sd Nd:    4.0   4.0)
 121  ACT.ACC  ACC.ACA  ACT.CCT  ATG.CTA  ACT.ACA  ACA.ACG  ACG.ATG  ACG.ACT  ACT.ACC (S N:   0.957  2.043 Sd Nd:    6.5   3.5)
 122  GAA.GAG  GAG.GAA  GAG.AAA  GAG.GAA (S N:   0.375  2.625 Sd Nd:    4.0   1.0)
 123  GAG.GAA  GTT.GTC  TTG.TTA  TTG.CTT  GAG.GTA  GTG.TTG  GTG.GTT  GTG.GAG  GAG.GAA  GAA.GAG (S N:   0.775  2.225 Sd Nd:    8.0   4.0)
 124  CCT.CCC (S N:   1.000  2.000 Sd Nd:    1.0   0.0)
 125  CCA.CCT  CCA.CCT  CCA.CCT  CCA.CCG  CCA.CCG (S N:   1.000  2.000 Sd Nd:    5.0   0.0)
 126  GAG.AAG  CAG.CCA  CAG.GAG  GAG.GAA (S N:   0.621  2.379 Sd Nd:    2.0   3.0)
 127  CGG.CGC  AGG.AGA  AGG.CGG  CGG.CGC  AGG.CGG (S N:   0.874  2.126 Sd Nd:    5.0   0.0)
 128  GAC.GAT  GAC.GAT  GAC.GAT (S N:   0.333  2.667 Sd Nd:    3.0   0.0)
 129  TCC.TCG  TCC.TCT  TCC.TCG  TCC.TCA (S N:   1.024  1.976 Sd Nd:    4.0   0.0)
 130  ACT.ACC  ACG.ACT  ACG.ACA  ACG.ACA  ACA.ACT (S N:   1.000  2.000 Sd Nd:    5.0   0.0)
 131  GTT.GTG  ATC.ATT  ATC.ATT  ATC.GTG  GTG.GTT (S N:   0.850  2.150 Sd Nd:    4.5   1.5)
 132  GCT.GCC  GCC.GCG  GCC.GCG  GCC.GCT  GCC.GCA  GCC.GCT  GCT.GCC (S N:   1.000  2.000 Sd Nd:    7.0   0.0)
 133  GTG.GTC  GTG.GTC  GTG.GTC  GTG.GTT (S N:   1.000  2.000 Sd Nd:    4.0   0.0)
 134  ATT.ATC  TTG.TTA  GCG.GCC  GCG.GCA  ATT.ATC  GTC.GCG  GTC.ATC  ATC.TTG  ATC.ATT (S N:   0.835  2.165 Sd Nd:    7.0   4.0)
 135  GTC.GTT  ATC.ATT  ATC.GTC  GTC.GTG (S N:   0.850  2.150 Sd Nd:    3.0   1.0)
 136  GGA.GGC  GGA.GGG  GGT.GGA  GGT.GGA  GGT.GGG  GGG.GGT (S N:   1.031  1.969 Sd Nd:    6.0   0.0)
 137  GCA.GCG  GCA.GCT  GCC.GCA  GCC.GCA (S N:   1.000  2.000 Sd Nd:    4.0   0.0)
 138  TCG.TCT  TCC.TCT  TCC.TCA  ACC.ACG  TCC.TCG  TCC.ACC  ACC.ACT (S N:   1.016  1.984 Sd Nd:    6.0   1.0)
 139  GTG.GTC  GTC.GTG  GTC.GTG  GTC.GTA  GTC.ATT  GTG.GTC  GTG.GTC (S N:   0.988  2.012 Sd Nd:    7.0   1.0)
 140  GGG.GGC  GGC.GGA  GGG.GGT  GGG.GGA  GGG.GGC  GGG.GGA (S N:   1.009  1.991 Sd Nd:    6.0   0.0)
 141  GGT.GGA  GGC.GGA  GGC.GGT  GGC.GGT (S N:   1.013  1.987 Sd Nd:    4.0   0.0)
 142  ATC.GCA  ATC.ATG  TTC.TTT  TTC.ATC (S N:   0.456  2.544 Sd Nd:    2.0   4.0)
 143  CTC.CTT  CTC.TTA  CTG.CTC (S N:   1.206  1.794 Sd Nd:    3.0   1.0)
 144  GCT.GCC  GCT.GCC  GCT.GCG  GCT.GCC (S N:   1.000  2.000 Sd Nd:    4.0   0.0)
 145  GTG.ATT  CTG.CTT  GTG.CTG (S N:   1.083  1.917 Sd Nd:    1.5   2.5)
 146  GTC.GTG  CTC.CTG  CTC.GTC  GTC.CTC  GTC.GTG (S N:   1.026  1.974 Sd Nd:    3.0   2.0)
 147  ATT.ATA  ATC.ATT  ATC.ATT (S N:   0.667  2.333 Sd Nd:    3.0   0.0)
 148  CTG.CTT  CTG.TTG (S N:   1.248  1.752 Sd Nd:    2.0   0.0)
 149  TTC.ATC  TCC.TCT  TTC.TGC  TCC.TTC  TTC.GTG  GTG.GCG  GCG.GCC (S N:   0.840  2.160 Sd Nd:    2.5   5.5)
 150  CTT.CTA  ATG.CTG  CTG.CTT  CTG.TTG (S N:   0.670  2.330 Sd Nd:    3.0   1.0)
 151  GTC.GTG  GTG.GTA  GTG.GTC  GTG.GTC  GTG.ATG  ATG.GTG  GTG.GTC (S N:   0.816  2.184 Sd Nd:    5.0   2.0)
 152  ATC.ATT  GTG.ATA  GTC.GCC  GTC.GTG  GTC.ATC  GTC.GTG  GTG.GTC  GTC.ATT (S N:   0.909  2.091 Sd Nd:    5.5   4.5)
 153  GTC.GTG  GTG.GTA  GTG.GTA  GTC.GTG  GTG.CTG  GTG.GTC (S N:   1.006  1.994 Sd Nd:    5.0   1.0)
 154  AAA.AAG  AAG.AAA  AAG.AAA  AAG.AAA (S N:   0.375  2.625 Sd Nd:    4.0   0.0)
 155  TGT.TGC  TGT.TGC  TGT.TGC (S N:   0.375  2.625 Sd Nd:    3.0   0.0)
 156  GTC.ATC  GTC.CTT  GTC.GTG  GTC.GTG  GTG.GTC (S N:   0.988  2.012 Sd Nd:    4.0   2.0)
 157  CGG.CGC  CGA.AGA  CGT.CGC  CGT.CGG  CGG.CGA  CGG.AGG (S N:   1.126  1.874 Sd Nd:    6.0   0.0)
 158  AGG.AGA  AGA.CGA  AGA.CGA  AGA.AGG  AGA.AGG  AGG.CGG  CGG.CGC (S N:   0.913  2.087 Sd Nd:    7.0   0.0)
 159  CAC.CAT  CAC.TAT  AAC.CAC  AAC.AAA  AAA.AAG (S N:   0.362  2.638 Sd Nd:    3.0   3.0)
 160  AAG.CAG  AAG.AAA  AAA.AAG (S N:   0.375  2.625 Sd Nd:    2.0   1.0)
 161  AAG.CAG  AAA.AAC  AAG.ATG  AAG.AAA  AAG.CAG  CAG.GAG (S N:   0.365  2.635 Sd Nd:    1.0   5.0)
 162  CAG.CAA (S N:   0.375  2.625 Sd Nd:    1.0   0.0)
 163  AAC.AAT  GAG.GAA  AGG.CGG  GAG.AAG  AAG.AAC  AAG.AGG (S N:   0.431  2.569 Sd Nd:    3.0   3.0)
 164  CTG.CTC  CTC.CTG  CTC.CTT  CTT.CTG  CTG.CTC (S N:   1.171  1.829 Sd Nd:    5.0   0.0)
 165  AAC.AAT  ATC.AAC  AAC.AGC (S N:   0.484  2.516 Sd Nd:    1.0   2.0)
 166  TCA.TCT  TCA.TCT  ACA.ACG  ACG.ACC  TCA.ACG  ACG.ACA (S N:   1.165  1.835 Sd Nd:    6.0   1.0)
 167  GAC.GAG  GAC.GAT  GAT.GAC  GAC.GAT  GAT.GAG (S N:   0.342  2.658 Sd Nd:    3.0   2.0)
 168  GAC.GAT  GAG.GAA  GAG.GAC  GAC.GAT (S N:   0.351  2.649 Sd Nd:    3.0   1.0)
 169  CAG.---  CAG.CTG (S N:   0.463  2.537 Sd Nd:    0.0   3.0)
 170  AAG.AAA (S N:   0.375  2.625 Sd Nd:    1.0   0.0)
 171  ACC.ACA  ACC.ACT  ATG.ACG  ACG.ACC  ACG.ACC  ACG.ACC (S N:   0.549  2.451 Sd Nd:    5.0   1.0)
 172  GAG.GAA  GAG.GAA  GAG.GAA  GAG.GAA (S N:   0.375  2.625 Sd Nd:    4.0   0.0)
 173  GAA.GAG  GAG.GAA  GAG.GAA  GAG.GAA (S N:   0.375  2.625 Sd Nd:    4.0   0.0)
 174  GAG.GAA  GAG.GAT  GAG.GAA  GAG.GAA  GAA.GAG  GAA.GAG (S N:   0.373  2.627 Sd Nd:    5.0   1.0)
 175  GGC.GGA  GGC.GGA  GGC.GTG (S N:   1.011  1.989 Sd Nd:    3.0   1.0)
 176  AAG.AAA  AAG.AAA (S N:   0.375  2.625 Sd Nd:    2.0   0.0)
 177  GTC.GTA  GTC.GTG  GTC.ACC  ACG.ATG  ACC.GTC  ACC.ACG  ACG.ACT  ACG.ACC  ACC.ACA (S N:   0.985  2.015 Sd Nd:    6.0   5.0)
 178  GAT.---  GAC.GAT  GAC.GAT  GAC.GAT  GAC.GAT (S N:   0.359  2.641 Sd Nd:    4.0   2.0)
 179  GGA.GGG  GGA.GGT  GGA.---  GGA.GGT  GGT.GGC  GGC.GGA  GGA.GGG (S N:   0.982  2.018 Sd Nd:    6.0   2.0)
 180  GAG.GAA  GAA.---  GAA.GAG  GAA.GAG  GAG.GAA  GAG.GAA  GAA.GAG (S N:   0.396  2.604 Sd Nd:    6.0   2.0)
 181  GGG.GGC  GGC.---  GGA.GCT  GGC.GGA  GGC.GGG  GGC.GGG (S N:   0.935  2.065 Sd Nd:    5.0   3.0)
 182  GGC.---  GGC.GGA  GAC.GGC  GAC.AAC (S N:   0.502  2.498 Sd Nd:    1.0   4.0)
 183  CCT.ACA  ACG.ACA  ACG.---  CCG.GCG  CCG.CCC  CCG.ACG  CCG.CCT (S N:   0.923  2.077 Sd Nd:    4.0   5.0)
 184  GAA.GAT  GAA.GGC  GAA.---  GAG.GAA  GAG.GAA  GAG.GAA (S N:   0.423  2.577 Sd Nd:    3.5   4.5)
 185  GAG.GAA  GAG.---  GAG.GGA  GAG.GAT  GAG.GAA (S N:   0.506  2.494 Sd Nd:    3.0   4.0)
 186  GGC.GCA  GGC.---  GGC.GGG  GGC.GAA (S N:   0.834  2.166 Sd Nd:    2.5   4.5)
 187  ACC.GCC  CTG.CTT  ACC.ACG  ACC.---  ACC.GCC  ACC.CTG  ACC.ATG (S N:   0.921  2.079 Sd Nd:    3.3   7.7)
 188  AAA.---  AAG.AAA  AAG.AAA (S N:   0.396  2.604 Sd Nd:    2.0   2.0)
 189  GAG.---  GCA.---  GAG.---  GAG.---  CAA.AAT  CAA.---  GAG.---  GAG.---  GAG.---  GAG.CAA  GAG.GCA  GCA.GAG  GCA.GAG (S N:   0.632  2.368 Sd Nd:    4.0  22.0)
 190  ACC.---  ACC.---  ACC.---  ACC.---  ACC.GCC  TTA.---  ACC.---  TTA.CTC  ACC.---  ACC.---  CTC.TTA  CTC.ACC (S N:   0.835  2.165 Sd Nd:    2.0  21.0)
 191  AGC.---  AGC.---  AGC.---  AGC.---  AGC.---  AGC.---  AGC.---  AGC.---  AGC.---  AGC.---  AGC.--- (S N:   0.412  2.588 Sd Nd:    0.0  22.0)
 192  CTC.---  CTC.---  CTC.---  CTC.---  CTC.---  CTC.---  CTC.---  CTC.---  CTC.---  CTC.---  CTC.--- (S N:   0.764  2.236 Sd Nd:    0.0  22.0)
 193  ATC.---  ATC.---  ATC.---  ATC.---  CTG.---  ATC.---  CTG.---  ATC.---  ATC.---  CTC.CTG  CTC.ATC (S N:   0.728  2.272 Sd Nd:    1.0  19.0)
 194  CCT.---  CCT.---  CCC.---  CCC.---  CCT.---  CCT.---  CCT.---  CCT.---  CCT.---  CCT.CCC (S N:   0.824  2.176 Sd Nd:    1.0  18.0)
 195  GAG.---  GAG.---  GAG.---  GAG.---  GAG.---  GAG.---  GAA.---  GAG.---  GAG.---  GAG.GAA (S N:   0.423  2.577 Sd Nd:    1.0  18.0)
 196  GTC.---  GTC.---  GTC.---  GTC.---  GTC.GTT  GAC.GAT  GAC.---  GTC.---  GAC.---  GTC.---  GTC.---  GAC.GTC (S N:   0.675  2.325 Sd Nd:    2.0  19.0)
 197  CTC.---  CTC.---  CTC.---  CTC.---  CTA.CCT  ATA.---  CTC.---  ATA.---  CTC.---  CTC.---  ATC.ATA  ATC.CTA  CTA.CTC (S N:   0.824  2.176 Sd Nd:    4.0  20.0)
