# Supplementary material for: Sodium Channel β Subunits—An Additional Element in Animal Tetrodotoxin Resistance?
Source: Int J Mol Sci. 2024 Jan 25;25(3):1478. doi: 10.3390/ijms25031478 (PMC10855141; doi:10.3390/ijms25031478)
Supplement: Supplementary file 1 [file ijms-25-01478-s001.zip › rst files/SCNB3/rst_SCNB3_230613]

Supplemental results for CODEML (seqf: SCNB3_expanded_230613.phy  treef: Timetree_phylogeny_SCNB3.newick)


TREE #  1


MLEs of dN/dS (w) for site classes (K=4)

site class             0        1       2a       2b
proportion       0.70138  0.14302  0.12924  0.02635
background w     0.06994  1.00000  0.06994  1.00000
foreground w     0.06994  1.00000  1.00000  1.00000

Naive Empirical Bayes (NEB) probabilities for 4 classes
(amino acids refer to 1st sequence: X_tropical)

   1 -   0.70138 0.14302 0.12924 0.02635 ( 1)
   2 P   0.53654 0.02252 0.43679 0.00415 ( 1)
   3 V   0.96419 0.00000 0.03580 0.00000 ( 1)
   4 C   0.94078 0.00001 0.05921 0.00000 ( 1)
   5 V   0.97045 0.00000 0.02955 0.00000 ( 1)
   6 E   0.97460 0.00000 0.02540 0.00000 ( 1)
   7 V   0.96820 0.00001 0.03179 0.00000 ( 1)
   8 P   0.95540 0.00083 0.04361 0.00015 ( 1)
   9 S   0.94693 0.00001 0.05306 0.00000 ( 1)
  10 G   0.62280 0.00022 0.37694 0.00004 ( 1)
  11 T   0.93751 0.01215 0.04811 0.00224 ( 1)
  12 D   0.97096 0.00001 0.02903 0.00000 ( 1)
  13 A   0.97198 0.00000 0.02802 0.00000 ( 1)
  14 V   0.96995 0.00001 0.03004 0.00000 ( 1)
  15 K   0.94466 0.00873 0.04500 0.00161 ( 1)
  16 G   0.96713 0.00000 0.03287 0.00000 ( 1)
  17 E   0.00037 0.84393 0.00019 0.15551 ( 2)
  18 N   0.00014 0.84428 0.00001 0.15558 ( 2)
  19 M   0.98785 0.00000 0.01215 0.00000 ( 1)
  20 T   0.97850 0.00000 0.02150 0.00000 ( 1)
  21 L   0.95498 0.00000 0.04501 0.00000 ( 1)
  22 L   0.75541 0.18850 0.02136 0.03473 ( 1)
  23 C   0.96551 0.00000 0.03449 0.00000 ( 1)
  24 I   0.97546 0.00000 0.02454 0.00000 ( 1)
  25 S   0.63232 0.00008 0.36759 0.00002 ( 1)
  26 C   0.94584 0.00000 0.05416 0.00000 ( 1)
  27 M   0.98794 0.00000 0.01206 0.00000 ( 1)
  28 K   0.97869 0.00000 0.02131 0.00000 ( 1)
  29 R   0.95777 0.00000 0.04223 0.00000 ( 1)
  30 E   0.97567 0.00000 0.02433 0.00000 ( 1)
  31 E   0.97409 0.00000 0.02591 0.00000 ( 1)
  32 V   0.96873 0.00000 0.03126 0.00000 ( 1)
  33 A   0.00000 0.84440 0.00000 0.15560 ( 2)
  34 A   0.97168 0.00000 0.02832 0.00000 ( 1)
  35 T   0.07174 0.75163 0.03813 0.13850 ( 2)
  36 T   0.97092 0.00000 0.02908 0.00000 ( 1)
  37 N   0.01433 0.83147 0.00099 0.15322 ( 2)
  38 V   0.96512 0.00000 0.03488 0.00000 ( 1)
  39 R   0.42604 0.43947 0.05350 0.08098 ( 2)
  40 W   0.94711 0.00000 0.05289 0.00000 ( 1)
  41 F   0.88143 0.00011 0.11845 0.00002 ( 1)
  42 Y   0.97092 0.00000 0.02908 0.00000 ( 1)
  43 Q   0.56022 0.22727 0.17064 0.04188 ( 1)
  44 P   0.84202 0.05866 0.08850 0.01081 ( 1)
  45 E   0.05083 0.69667 0.12412 0.12838 ( 2)
  46 D   0.19949 0.00591 0.79351 0.00109 ( 3)
  47 G   0.93695 0.00243 0.06018 0.00045 ( 1)
  48 Q   0.48726 0.39716 0.04240 0.07318 ( 1)
  49 E   0.11527 0.72478 0.02640 0.13356 ( 2)
  50 -   0.70138 0.14302 0.12924 0.02635 ( 1)
  51 -   0.70138 0.14302 0.12924 0.02635 ( 1)
  52 I   0.00000 0.84440 0.00000 0.15560 ( 2)
  53 L   0.05034 0.67187 0.15398 0.12381 ( 2)
  54 -   0.70138 0.14302 0.12924 0.02635 ( 1)
  55 -   0.70138 0.14302 0.12924 0.02635 ( 1)
  56 -   0.70138 0.14302 0.12924 0.02635 ( 1)
  57 -   0.70138 0.14302 0.12924 0.02635 ( 1)
  58 -   0.70138 0.14302 0.12924 0.02635 ( 1)
  59 I   0.97534 0.00000 0.02466 0.00000 ( 1)
  60 Y   0.96462 0.00029 0.03503 0.00005 ( 1)
  61 E   0.49180 0.00106 0.50694 0.00020 ( 3)
  62 Y   0.10075 0.00034 0.89885 0.00006 ( 3)
  63 -   0.00359 0.77534 0.07819 0.14287 ( 2)
  64 D   0.96803 0.00671 0.02402 0.00124 ( 1)
  65 G   0.04277 0.59121 0.25708 0.10894 ( 2)
  66 -   0.70138 0.14302 0.12924 0.02635 ( 1)
  67 -   0.70138 0.14302 0.12924 0.02635 ( 1)
  68 K   0.26504 0.56142 0.07008 0.10345 ( 2)
  69 P   0.47416 0.00122 0.52440 0.00022 ( 3)
  70 L   0.00043 0.84131 0.00323 0.15503 ( 2)
  71 E   0.94241 0.00000 0.05759 0.00000 ( 1)
  72 S   0.00017 0.84415 0.00012 0.15555 ( 2)
  73 K   0.47201 0.37869 0.07952 0.06978 ( 1)
  74 S   0.95727 0.00005 0.04267 0.00001 ( 1)
  75 P   0.71125 0.01552 0.27037 0.00286 ( 1)
  76 L   0.87468 0.00444 0.12006 0.00082 ( 1)
  77 Q   0.11506 0.68372 0.07523 0.12599 ( 2)
  78 G   0.97286 0.00000 0.02714 0.00000 ( 1)
  79 R   0.94039 0.00001 0.05960 0.00000 ( 1)
  80 L   0.93267 0.00355 0.06313 0.00065 ( 1)
  81 Q   0.00351 0.01467 0.97911 0.00270 ( 3)
  82 W   0.94711 0.00000 0.05289 0.00000 ( 1)
  83 T   0.96929 0.00216 0.02815 0.00040 ( 1)
  84 G   0.97146 0.00000 0.02854 0.00000 ( 1)
  85 S   0.63600 0.00000 0.36400 0.00000 ( 1)
  86 K   0.62143 0.00092 0.37749 0.00017 ( 1)
  87 D   0.97976 0.00000 0.02024 0.00000 ( 1)
  88 L   0.96815 0.00007 0.03177 0.00001 ( 1)
  89 Q   0.96792 0.00000 0.03208 0.00000 ( 1)
  90 D   0.98258 0.00000 0.01742 0.00000 ( 1)
  91 V   0.64079 0.00001 0.35920 0.00000 ( 1)
  92 S   0.96580 0.00000 0.03420 0.00000 ( 1)
  93 I   0.97363 0.00000 0.02637 0.00000 ( 1)
  94 T   0.58717 0.03723 0.36874 0.00686 ( 1)
  95 I   0.97515 0.00032 0.02447 0.00006 ( 1)
  96 L   0.21726 0.04014 0.73521 0.00740 ( 3)
  97 N   0.92688 0.00000 0.07312 0.00000 ( 1)
  98 V   0.69831 0.00009 0.30158 0.00002 ( 1)
  99 T   0.10253 0.02122 0.87234 0.00391 ( 3)
 100 T   0.00568 0.80806 0.03736 0.14890 ( 2)
 101 N   0.74582 0.00003 0.25414 0.00001 ( 1)
 102 D   0.97835 0.00000 0.02165 0.00000 ( 1)
 103 S   0.82715 0.01397 0.15631 0.00257 ( 1)
 104 G   0.97229 0.00000 0.02771 0.00000 ( 1)
 105 L   0.02092 0.81387 0.01524 0.14997 ( 2)
 106 F   0.97098 0.00000 0.02901 0.00000 ( 1)
 107 T   0.96736 0.00046 0.03209 0.00009 ( 1)
 108 C   0.96231 0.00000 0.03769 0.00000 ( 1)
 109 Y   0.59423 0.05565 0.33987 0.01025 ( 1)
 110 V   0.79357 0.00008 0.20634 0.00002 ( 1)
 111 N   0.00989 0.77290 0.07478 0.14242 ( 2)
 112 R   0.95750 0.00000 0.04250 0.00000 ( 1)
 113 T   0.01880 0.81503 0.01599 0.15019 ( 2)
 114 L   0.96864 0.00001 0.03135 0.00000 ( 1)
 115 H   0.00010 0.84375 0.00067 0.15548 ( 2)
 116 F   0.96921 0.00000 0.03079 0.00000 ( 1)
 117 E   0.91448 0.00002 0.08550 0.00000 ( 1)
 118 A   0.00035 0.84366 0.00052 0.15546 ( 2)
 119 H   0.80713 0.00009 0.19276 0.00002 ( 1)
 120 R   0.19364 0.48679 0.22987 0.08970 ( 2)
 121 H   0.96266 0.00013 0.03720 0.00002 ( 1)
 122 L   0.03951 0.43070 0.45042 0.07937 ( 3)
 123 T   0.02192 0.82468 0.00143 0.15197 ( 2)
 124 Q   0.00304 0.82243 0.02298 0.15155 ( 2)
 125 S   0.64436 0.01745 0.33498 0.00321 ( 1)
 126 K   0.00193 0.84159 0.00139 0.15508 ( 2)
 127 K   0.00283 0.84116 0.00102 0.15500 ( 2)
 128 S   0.00006 0.84431 0.00004 0.15558 ( 2)
 129 I   0.97610 0.00000 0.02390 0.00000 ( 1)
 130 T   0.07559 0.77522 0.00634 0.14285 ( 2)
 131 L   0.95786 0.00000 0.04214 0.00000 ( 1)
 132 K   0.01101 0.83378 0.00157 0.15364 ( 2)
 133 V   0.96901 0.00000 0.03099 0.00000 ( 1)
 134 T   0.01282 0.83320 0.00045 0.15353 ( 2)
 135 E   0.76450 0.00011 0.23537 0.00002 ( 1)
 136 E   0.14098 0.72093 0.00524 0.13285 ( 2)
 137 A   0.96630 0.00057 0.03302 0.00011 ( 1)
 138 G   0.95673 0.00822 0.03354 0.00151 ( 1)
 139 E   0.00352 0.14953 0.81939 0.02755 ( 3)
 140 D   0.98281 0.00000 0.01719 0.00000 ( 1)
 141 F   0.03743 0.05109 0.90207 0.00941 ( 3)
 142 T   0.66529 0.00001 0.33470 0.00000 ( 1)
 143 S   0.61804 0.00112 0.38063 0.00021 ( 1)
 144 V   0.55691 0.07046 0.35966 0.01298 ( 1)
 145 L   0.85895 0.05108 0.08055 0.00941 ( 1)
 146 S   0.94148 0.00001 0.05850 0.00000 ( 1)
 147 E   0.70288 0.00000 0.29712 0.00000 ( 1)
 148 I   0.97313 0.00000 0.02687 0.00000 ( 1)
 149 M   0.64507 0.00000 0.35493 0.00000 ( 1)
 150 M   0.98794 0.00000 0.01206 0.00000 ( 1)
 151 Y   0.96650 0.00000 0.03350 0.00000 ( 1)
 152 F   0.96357 0.00011 0.03630 0.00002 ( 1)
 153 L   0.95830 0.00000 0.04170 0.00000 ( 1)
 154 L   0.95361 0.00000 0.04638 0.00000 ( 1)
 155 A   0.96320 0.00010 0.03668 0.00002 ( 1)
 156 F   0.97847 0.00000 0.02153 0.00000 ( 1)
 157 L   0.96028 0.00000 0.03972 0.00000 ( 1)
 158 T   0.96853 0.00000 0.03147 0.00000 ( 1)
 159 F   0.69067 0.00054 0.30869 0.00010 ( 1)
 160 W   0.94711 0.00000 0.05289 0.00000 ( 1)
 161 L   0.95514 0.00001 0.04485 0.00000 ( 1)
 162 L   0.95185 0.00011 0.04802 0.00002 ( 1)
 163 V   0.95792 0.00202 0.03970 0.00037 ( 1)
 164 E   0.97699 0.00000 0.02301 0.00000 ( 1)
 165 V   0.98790 0.00000 0.01210 0.00000 ( 1)
 166 V   0.94998 0.00587 0.04307 0.00108 ( 1)
 167 Y   0.97021 0.00000 0.02979 0.00000 ( 1)
 168 C   0.96628 0.00000 0.03372 0.00000 ( 1)
 169 Y   0.96944 0.00000 0.03056 0.00000 ( 1)
 170 R   0.97045 0.00000 0.02955 0.00000 ( 1)
 171 K   0.97539 0.00000 0.02461 0.00000 ( 1)
 172 I   0.97420 0.00000 0.02579 0.00000 ( 1)
 173 S   0.96518 0.00000 0.03482 0.00000 ( 1)
 174 K   0.72352 0.00000 0.27648 0.00000 ( 1)
 175 A   0.93789 0.00007 0.06203 0.00001 ( 1)
 176 E   0.97432 0.00000 0.02568 0.00000 ( 1)
 177 E   0.97112 0.00000 0.02888 0.00000 ( 1)
 178 V   0.95715 0.00486 0.03709 0.00090 ( 1)
 179 T   0.95964 0.00008 0.04026 0.00001 ( 1)
 180 Q   0.95881 0.00000 0.04119 0.00000 ( 1)
 181 E   0.97479 0.00000 0.02521 0.00000 ( 1)
 182 S   0.17004 0.00369 0.82559 0.00068 ( 3)
 183 V   0.96957 0.00000 0.03043 0.00000 ( 1)
 184 T   0.95021 0.00051 0.04919 0.00009 ( 1)
 185 D   0.02145 0.00000 0.97855 0.00000 ( 3)
 186 Y   0.97092 0.00000 0.02908 0.00000 ( 1)
 187 L   0.95774 0.00002 0.04224 0.00000 ( 1)
 188 A   0.97452 0.00000 0.02548 0.00000 ( 1)
 189 I   0.97621 0.00000 0.02379 0.00000 ( 1)
 190 P   0.95627 0.00000 0.04372 0.00000 ( 1)
 191 S   0.93947 0.00003 0.06050 0.00001 ( 1)
 192 E   0.97525 0.00000 0.02475 0.00000 ( 1)
 193 N   0.14730 0.00000 0.85270 0.00000 ( 3)
 194 K   0.96958 0.00000 0.03042 0.00000 ( 1)
 195 E   0.67712 0.00000 0.32288 0.00000 ( 1)
 196 N   0.88286 0.00020 0.11691 0.00004 ( 1)
 197 C   0.88543 0.04847 0.05717 0.00893 ( 1)
 198 S   0.10058 0.70585 0.06350 0.13007 ( 2)
 199 V   0.35769 0.00937 0.63121 0.00173 ( 3)
 200 P   0.91515 0.00568 0.07813 0.00105 ( 1)
 201 V   0.96393 0.00000 0.03607 0.00000 ( 1)
 202 E   0.92966 0.00014 0.07018 0.00003 ( 1)
 203 E   0.65466 0.00003 0.34531 0.00000 ( 1)
 204 -   0.70138 0.14302 0.12924 0.02635 ( 1)


lnL = -4595.685231

Bayes Empirical Bayes (BEB) probabilities for 4 classes (class)
(amino acids refer to 1st sequence: X_tropical)

   1 -   0.69523 0.16043 0.11705 0.02729 ( 1)
   2 P   0.51404 0.05312 0.42568 0.00717 ( 1)
   3 V   0.98145 0.00000 0.01854 0.00000 ( 1)
   4 C   0.96878 0.00001 0.03121 0.00000 ( 1)
   5 V   0.98592 0.00000 0.01408 0.00000 ( 1)
   6 E   0.98800 0.00000 0.01200 0.00000 ( 1)
   7 V   0.98465 0.00001 0.01534 0.00000 ( 1)
   8 P   0.97779 0.00145 0.02060 0.00016 ( 1)
   9 S   0.97241 0.00001 0.02758 0.00000 ( 1)
  10 G   0.62531 0.00044 0.37420 0.00006 ( 1)
  11 T   0.94376 0.02894 0.02405 0.00324 ( 1)
  12 D   0.98650 0.00002 0.01348 0.00000 ( 1)
  13 A   0.98780 0.00000 0.01220 0.00000 ( 1)
  14 V   0.98564 0.00001 0.01435 0.00000 ( 1)
  15 K   0.95336 0.02053 0.02363 0.00248 ( 1)
  16 G   0.98523 0.00000 0.01477 0.00000 ( 1)
  17 E   0.00003 0.87038 0.00002 0.12957 ( 2)
  18 N   0.00001 0.89921 0.00000 0.10078 ( 2)
  19 M   0.99573 0.00000 0.00427 0.00000 ( 1)
  20 T   0.99125 0.00000 0.00875 0.00000 ( 1)
  21 L   0.97745 0.00000 0.02255 0.00000 ( 1)
  22 L   0.53587 0.41283 0.00644 0.04486 ( 1)
  23 C   0.98605 0.00000 0.01395 0.00000 ( 1)
  24 I   0.98913 0.00000 0.01086 0.00000 ( 1)
  25 S   0.65164 0.00014 0.34821 0.00002 ( 1)
  26 C   0.97243 0.00000 0.02757 0.00000 ( 1)
  27 M   0.99577 0.00000 0.00423 0.00000 ( 1)
  28 K   0.99132 0.00000 0.00867 0.00000 ( 1)
  29 R   0.97791 0.00000 0.02209 0.00000 ( 1)
  30 E   0.98913 0.00000 0.01087 0.00000 ( 1)
  31 E   0.98904 0.00000 0.01096 0.00000 ( 1)
  32 V   0.98452 0.00000 0.01548 0.00000 ( 1)
  33 A   0.00000 0.82976 0.00000 0.17024 ( 2)
  34 A   0.98774 0.00000 0.01226 0.00000 ( 1)
  35 T   0.01423 0.86583 0.00703 0.11291 ( 2)
  36 T   0.98731 0.00000 0.01269 0.00000 ( 1)
  37 N   0.00233 0.87672 0.00011 0.12084 ( 2)
  38 V   0.98313 0.00000 0.01687 0.00000 ( 1)
  39 R   0.13745 0.75503 0.01298 0.09454 ( 2)
  40 W   0.97377 0.00000 0.02623 0.00000 ( 1)
  41 F   0.90582 0.00023 0.09393 0.00002 ( 1)
  42 Y   0.98806 0.00000 0.01194 0.00000 ( 1)
  43 Q   0.31099 0.53625 0.08511 0.06765 ( 2)
  44 P   0.78809 0.13283 0.06056 0.01853 ( 1)
  45 E   0.01006 0.82550 0.04808 0.11636 ( 2)
  46 D   0.14931 0.01295 0.83615 0.00159 ( 3)
  47 G   0.95857 0.00559 0.03515 0.00068 ( 1)
  48 Q   0.20469 0.69644 0.01044 0.08843 ( 2)
  49 E   0.02349 0.86106 0.00412 0.11133 ( 2)
  50 -   0.69523 0.16043 0.11705 0.02729 ( 1)
  51 -   0.69523 0.16043 0.11705 0.02729 ( 1)
  52 I   0.00000 0.85753 0.00000 0.14247 ( 2)
  53 L   0.01229 0.76491 0.08650 0.13630 ( 2)
  54 -   0.69523 0.16043 0.11705 0.02729 ( 1)
  55 -   0.69523 0.16043 0.11705 0.02729 ( 1)
  56 -   0.69523 0.16043 0.11705 0.02729 ( 1)
  57 -   0.69523 0.16043 0.11705 0.02729 ( 1)
  58 -   0.69523 0.16043 0.11705 0.02729 ( 1)
  59 I   0.99008 0.00000 0.00992 0.00000 ( 1)
  60 Y   0.98376 0.00048 0.01571 0.00005 ( 1)
  61 E   0.42267 0.00216 0.57487 0.00029 ( 3)
  62 Y   0.05792 0.00044 0.94157 0.00007 ( 3)
  63 -   0.00052 0.77668 0.03714 0.18567 ( 2)
  64 D   0.96880 0.01903 0.00999 0.00218 ( 1)
  65 G   0.00890 0.77352 0.10616 0.11142 ( 2)
  66 -   0.69523 0.16043 0.11705 0.02729 ( 1)
  67 -   0.69523 0.16043 0.11705 0.02729 ( 1)
  68 K   0.06917 0.80748 0.01494 0.10841 ( 2)
  69 P   0.42452 0.00143 0.57383 0.00022 ( 3)
  70 L   0.00007 0.83756 0.00099 0.16138 ( 2)
  71 E   0.96759 0.00000 0.03241 0.00000 ( 1)
  72 S   0.00002 0.87671 0.00002 0.12325 ( 2)
  73 K   0.16806 0.71828 0.02210 0.09156 ( 2)
  74 S   0.97920 0.00008 0.02071 0.00001 ( 1)
  75 P   0.69720 0.03686 0.26104 0.00490 ( 1)
  76 L   0.90253 0.01059 0.08543 0.00144 ( 1)
  77 Q   0.03100 0.80590 0.02288 0.14023 ( 2)
  78 G   0.98909 0.00000 0.01091 0.00000 ( 1)
  79 R   0.96784 0.00001 0.03215 0.00000 ( 1)
  80 L   0.95728 0.00641 0.03559 0.00071 ( 1)
  81 Q   0.00066 0.01291 0.98341 0.00303 ( 3)
  82 W   0.97377 0.00000 0.02623 0.00000 ( 1)
  83 T   0.98232 0.00465 0.01250 0.00053 ( 1)
  84 G   0.98787 0.00000 0.01213 0.00000 ( 1)
  85 S   0.66316 0.00000 0.33684 0.00000 ( 1)
  86 K   0.62829 0.00191 0.36954 0.00026 ( 1)
  87 D   0.99087 0.00000 0.00913 0.00000 ( 1)
  88 L   0.98667 0.00010 0.01322 0.00001 ( 1)
  89 Q   0.98680 0.00000 0.01320 0.00000 ( 1)
  90 D   0.99270 0.00000 0.00730 0.00000 ( 1)
  91 V   0.65275 0.00001 0.34724 0.00000 ( 1)
  92 S   0.98568 0.00000 0.01432 0.00000 ( 1)
  93 I   0.98914 0.00000 0.01086 0.00000 ( 1)
  94 T   0.50068 0.09865 0.38507 0.01560 ( 1)
  95 I   0.98858 0.00052 0.01084 0.00006 ( 1)
  96 L   0.12390 0.07107 0.79419 0.01084 ( 3)
  97 N   0.95141 0.00000 0.04859 0.00000 ( 1)
  98 V   0.71340 0.00014 0.28644 0.00002 ( 1)
  99 T   0.05229 0.03507 0.90635 0.00629 ( 3)
 100 T   0.00093 0.85229 0.01307 0.13371 ( 2)
 101 N   0.78594 0.00005 0.21401 0.00001 ( 1)
 102 D   0.99029 0.00000 0.00971 0.00000 ( 1)
 103 S   0.81750 0.03289 0.14565 0.00395 ( 1)
 104 G   0.98836 0.00000 0.01164 0.00000 ( 1)
 105 L   0.00400 0.87090 0.00356 0.12154 ( 2)
 106 F   0.98809 0.00000 0.01190 0.00000 ( 1)
 107 T   0.98323 0.00100 0.01566 0.00011 ( 1)
 108 C   0.98392 0.00000 0.01608 0.00000 ( 1)
 109 Y   0.50782 0.18677 0.28035 0.02505 ( 1)
 110 V   0.80682 0.00012 0.19304 0.00002 ( 1)
 111 N   0.00172 0.84550 0.03023 0.12254 ( 2)
 112 R   0.98101 0.00000 0.01899 0.00000 ( 1)
 113 T   0.00309 0.86466 0.00332 0.12894 ( 2)
 114 L   0.98725 0.00001 0.01274 0.00000 ( 1)
 115 H   0.00001 0.78933 0.00012 0.21054 ( 2)
 116 F   0.98642 0.00000 0.01358 0.00000 ( 1)
 117 E   0.93736 0.00004 0.06260 0.00000 ( 1)
 118 A   0.00004 0.85465 0.00011 0.14520 ( 2)
 119 H   0.82558 0.00019 0.17420 0.00002 ( 1)
 120 R   0.07993 0.69982 0.12196 0.09829 ( 2)
 121 H   0.98370 0.00021 0.01608 0.00002 ( 1)
 122 L   0.01075 0.59078 0.28033 0.11813 ( 2)
 123 T   0.00392 0.88024 0.00015 0.11569 ( 2)
 124 Q   0.00040 0.85953 0.00592 0.13415 ( 2)
 125 S   0.61992 0.06261 0.30867 0.00880 ( 1)
 126 K   0.00024 0.85483 0.00026 0.14466 ( 2)
 127 K   0.00040 0.87251 0.00015 0.12694 ( 2)
 128 S   0.00001 0.87429 0.00000 0.12570 ( 2)
 129 I   0.98940 0.00000 0.01060 0.00000 ( 1)
 130 T   0.01481 0.88141 0.00087 0.10292 ( 2)
 131 L   0.97894 0.00000 0.02106 0.00000 ( 1)
 132 K   0.00175 0.88929 0.00020 0.10877 ( 2)
 133 V   0.98495 0.00000 0.01505 0.00000 ( 1)
 134 T   0.00176 0.88530 0.00003 0.11291 ( 2)
 135 E   0.79365 0.00022 0.20610 0.00003 ( 1)
 136 E   0.02996 0.86947 0.00049 0.10008 ( 2)
 137 A   0.98323 0.00095 0.01571 0.00011 ( 1)
 138 G   0.96372 0.01957 0.01480 0.00191 ( 1)
 139 E   0.00059 0.15282 0.79956 0.04703 ( 3)
 140 D   0.99285 0.00000 0.00715 0.00000 ( 1)
 141 F   0.01091 0.08607 0.88801 0.01501 ( 3)
 142 T   0.68536 0.00001 0.31464 0.00000 ( 1)
 143 S   0.60495 0.00186 0.39287 0.00032 ( 1)
 144 V   0.44816 0.17372 0.34824 0.02988 ( 1)
 145 L   0.74697 0.18219 0.05068 0.02016 ( 1)
 146 S   0.96835 0.00001 0.03164 0.00000 ( 1)
 147 E   0.70497 0.00000 0.29503 0.00000 ( 1)
 148 I   0.98739 0.00000 0.01261 0.00000 ( 1)
 149 M   0.67679 0.00000 0.32321 0.00000 ( 1)
 150 M   0.99577 0.00000 0.00423 0.00000 ( 1)
 151 Y   0.98525 0.00000 0.01475 0.00000 ( 1)
 152 F   0.98124 0.00017 0.01858 0.00002 ( 1)
 153 L   0.98033 0.00000 0.01967 0.00000 ( 1)
 154 L   0.97639 0.00000 0.02361 0.00000 ( 1)
 155 A   0.98056 0.00015 0.01927 0.00002 ( 1)
 156 F   0.99197 0.00000 0.00803 0.00000 ( 1)
 157 L   0.98115 0.00000 0.01885 0.00000 ( 1)
 158 T   0.98594 0.00000 0.01406 0.00000 ( 1)
 159 F   0.72500 0.00122 0.27364 0.00014 ( 1)
 160 W   0.97377 0.00000 0.02623 0.00000 ( 1)
 161 L   0.97787 0.00000 0.02213 0.00000 ( 1)
 162 L   0.97509 0.00014 0.02475 0.00001 ( 1)
 163 V   0.97310 0.00430 0.02202 0.00058 ( 1)
 164 E   0.98976 0.00000 0.01024 0.00000 ( 1)
 165 V   0.99576 0.00000 0.00424 0.00000 ( 1)
 166 V   0.96257 0.01259 0.02314 0.00169 ( 1)
 167 Y   0.98764 0.00000 0.01236 0.00000 ( 1)
 168 C   0.98657 0.00000 0.01343 0.00000 ( 1)
 169 Y   0.98720 0.00000 0.01280 0.00000 ( 1)
 170 R   0.98742 0.00000 0.01258 0.00000 ( 1)
 171 K   0.98936 0.00000 0.01064 0.00000 ( 1)
 172 I   0.98823 0.00000 0.01177 0.00000 ( 1)
 173 S   0.98529 0.00000 0.01471 0.00000 ( 1)
 174 K   0.76455 0.00000 0.23544 0.00000 ( 1)
 175 A   0.96549 0.00009 0.03442 0.00001 ( 1)
 176 E   0.98877 0.00000 0.01123 0.00000 ( 1)
 177 E   0.98594 0.00000 0.01406 0.00000 ( 1)
 178 V   0.97077 0.01136 0.01677 0.00109 ( 1)
 179 T   0.97967 0.00013 0.02019 0.00001 ( 1)
 180 Q   0.98114 0.00000 0.01886 0.00000 ( 1)
 181 E   0.98811 0.00000 0.01189 0.00000 ( 1)
 182 S   0.10329 0.00701 0.88878 0.00092 ( 3)
 183 V   0.98624 0.00000 0.01376 0.00000 ( 1)
 184 T   0.97405 0.00087 0.02499 0.00009 ( 1)
 185 D   0.00819 0.00000 0.99181 0.00000 ( 3)
 186 Y   0.98806 0.00000 0.01194 0.00000 ( 1)
 187 L   0.97865 0.00002 0.02132 0.00000 ( 1)
 188 A   0.98932 0.00000 0.01068 0.00000 ( 1)
 189 I   0.98967 0.00000 0.01033 0.00000 ( 1)
 190 P   0.97919 0.00000 0.02081 0.00000 ( 1)
 191 S   0.96679 0.00003 0.03318 0.00000 ( 1)
 192 E   0.98890 0.00000 0.01110 0.00000 ( 1)
 193 N   0.10444 0.00000 0.89556 0.00000 ( 3)
 194 K   0.98689 0.00000 0.01311 0.00000 ( 1)
 195 E   0.69968 0.00000 0.30032 0.00000 ( 1)
 196 N   0.88566 0.00039 0.11390 0.00004 ( 1)
 197 C   0.84253 0.11520 0.02928 0.01299 ( 1)
 198 S   0.02602 0.84424 0.01742 0.11232 ( 2)
 199 V   0.28006 0.01716 0.69965 0.00313 ( 3)
 200 P   0.93889 0.01041 0.04944 0.00125 ( 1)
 201 V   0.98241 0.00000 0.01759 0.00000 ( 1)
 202 E   0.95267 0.00028 0.04701 0.00003 ( 1)
 203 E   0.67549 0.00004 0.32447 0.00000 ( 1)
 204 -   0.69523 0.16043 0.11705 0.02729 ( 1)

Ancestral reconstruction by CODONML.

((T_rubri: 1.137292, (E_electric: 0.887385, D_rerio: 1.308938): 0.499991): 0.947802, ((B_bufo: 1.112638, X_tropical: 0.639268): 0.718407, ((M_musculus: 0.214769, H_sapiens: 0.191263): 0.403930, (((P_textilis: 0.166825, T_elegans: 0.113311): 0.396701, A_carol: 0.396277): 0.383787, G_gallus: 0.414820): 0.403372): 0.362373): 1.036839);

((7, (10, 6)), ((9, 1), ((2, 3), (((8, 5), 11), 4))));

  12..13   13..7    13..14   14..10   14..6    12..15   15..16   16..9    16..1    15..17   17..18   18..2    18..3    17..19   19..20   20..21   21..8    21..5    20..11   19..4  

tree with node labels for Rod Page's TreeView
((7_T_rubri, (10_E_electric, 6_D_rerio) 14 ) 13 , ((9_B_bufo, 1_X_tropical) 16 , ((2_M_musculus, 3_H_sapiens) 18 , (((8_P_textilis, 5_T_elegans) 21 , 11_A_carol) 20 , 4_G_gallus) 19 ) 17 ) 15 ) 12 ;

Nodes 12 to 21 are ancestral
Unreliable at sites with alignment gaps

(1) Marginal reconstruction of ancestral sequences
(eqn. 4 in Yang et al. 1995 Genetics 141:1641-1650).

Prob of best state at each node, listed by site

   site   Freq   Data: 

   1      1   --- (-) --- (-) --- (-) --- (-) --- (-) --- (-) CAG (Q) --- (-) --- (-) --- (-) --- (-) :  CAG Q 0.448 (Q 0.623) CAG Q 0.582 (Q 0.713) CAG Q 0.500 (Q 0.660) CAG Q 0.369 (Q 0.555) CAG Q 0.332 (Q 0.516) CAG Q 0.349 (Q 0.535) CAG Q 0.330 (Q 0.514) CAG Q 0.330 (Q 0.514) CAG Q 0.314 (Q 0.495) CAG Q 0.297 (Q 0.473)
   2      1   CCT (P) CCT (P) CCT (P) GCA (A) TCC (S) CTG (L) CCT (P) TCC (S) CCT (P) CCA (P) GCA (A) :  CCT P 0.726 (P 0.994) CCT P 0.687 (P 0.997) CCA P 0.374 (P 0.993) CCT P 0.930 (P 0.999) CCT P 0.984 (P 1.000) CCT P 0.912 (P 0.996) CCT P 0.999 (P 1.000) GCA A 0.520 (A 0.976) GCA A 0.507 (A 0.977) TCC S 0.995 (S 0.999)
   3      1   GTG (V) GTG (V) GTG (V) GTA (V) GTT (V) GTG (V) GTG (V) GTT (V) GTG (V) GTG (V) GTT (V) :  GTG V 0.446 (V 0.995) GTG V 0.630 (V 1.000) GTG V 0.676 (V 1.000) GTG V 0.597 (V 1.000) GTG V 0.740 (V 1.000) GTG V 0.625 (V 1.000) GTG V 0.973 (V 1.000) GTA V 0.415 (V 1.000) GTT V 0.881 (V 1.000) GTT V 0.996 (V 1.000)
   4      1   TGT (C) TGT (C) TGT (C) TGT (C) TGT (C) TGT (C) TGT (C) TGT (C) TGT (C) TGT (C) TGT (C) :  TGT C 0.970 (C 1.000) TGT C 0.996 (C 1.000) TGT C 0.997 (C 1.000) TGT C 0.998 (C 1.000) TGT C 0.998 (C 1.000) TGT C 1.000 (C 1.000) TGT C 1.000 (C 1.000) TGT C 1.000 (C 1.000) TGT C 1.000 (C 1.000) TGT C 1.000 (C 1.000)
   5      1   GTT (V) GTA (V) GTG (V) GTT (V) GTC (V) GTG (V) GTG (V) GTC (V) GTT (V) GTG (V) GTC (V) :  GTG V 0.353 (V 0.996) GTG V 0.606 (V 1.000) GTG V 0.665 (V 1.000) GTT V 0.350 (V 1.000) GTT V 0.657 (V 1.000) GTT V 0.302 (V 1.000) GTG V 0.492 (V 1.000) GTT V 0.470 (V 1.000) GTC V 0.870 (V 1.000) GTC V 0.993 (V 1.000)
   6      1   GAA (E) GAA (E) GAA (E) GAA (E) GAA (E) GAT (D) GAC (D) GAG (E) GAG (E) GAC (D) GAA (E) :  GAC D 0.326 (D 0.506) GAC D 0.712 (D 0.983) GAC D 0.677 (D 0.998) GAA E 0.786 (E 0.995) GAA E 0.703 (E 1.000) GAA E 0.935 (E 1.000) GAA E 0.994 (E 1.000) GAA E 0.966 (E 1.000) GAA E 0.955 (E 1.000) GAA E 0.871 (E 1.000)
   7      1   GTC (V) GTA (V) GTG (V) GTT (V) GTC (V) GTG (V) GTG (V) GTC (V) GTT (V) GCC (A) GTG (V) :  GTG V 0.325 (V 0.992) GTG V 0.442 (V 0.993) GTC V 0.401 (V 0.963) GTC V 0.298 (V 1.000) GTC V 0.506 (V 1.000) GTG V 0.335 (V 1.000) GTG V 0.511 (V 1.000) GTT V 0.425 (V 1.000) GTC V 0.443 (V 1.000) GTC V 0.980 (V 1.000)
   8      1   CCA (P) CCC (P) CCC (P) CCG (P) CCT (P) CCA (P) CCG (P) CCT (P) CCA (P) GTC (V) CCG (P) :  CCG P 0.469 (P 0.998) CCG P 0.581 (P 0.999) CCG P 0.408 (P 0.984) CCA P 0.401 (P 1.000) CCA P 0.907 (P 1.000) CCG P 0.489 (P 1.000) CCC P 0.987 (P 1.000) CCG P 0.844 (P 1.000) CCG P 0.809 (P 1.000) CCT P 0.995 (P 1.000)
   9      1   TCT (S) TCG (S) TCG (S) TCA (S) TCA (S) TCA (S) TCG (S) TCG (S) TCG (S) TCA (S) TCG (S) :  TCG S 0.584 (S 0.999) TCG S 0.508 (S 1.000) TCA S 0.815 (S 1.000) TCG S 0.750 (S 1.000) TCG S 0.635 (S 1.000) TCG S 0.814 (S 1.000) TCG S 0.995 (S 1.000) TCG S 0.621 (S 1.000) TCG S 0.732 (S 1.000) TCG S 0.654 (S 1.000)
  10      1   GGT (G) GAG (E) GAG (E) GAG (E) GAG (E) GAC (D) GCA (A) GAG (E) GGG (G) GAC (D) GAG (E) :  GAG E 0.346 (E 0.531) GAC D 0.375 (D 0.510) GAC D 0.761 (D 0.951) GAG E 0.666 (E 0.751) GGG G 0.675 (G 0.989) GAG E 0.945 (E 0.994) GAG E 0.993 (E 1.000) GAG E 0.971 (E 1.000) GAG E 0.982 (E 1.000) GAG E 0.998 (E 1.000)
  11      1   ACA (T) ACA (T) ACG (T) ACA (T) ACC (T) GGC (G) ACA (T) ACA (T) ACA (T) ACA (T) AAG (K) :  ACA T 0.666 (T 0.992) ACA T 0.766 (T 0.995) ACA T 0.667 (T 0.985) ACA T 0.900 (T 0.999) ACA T 0.949 (T 0.999) ACA T 0.913 (T 1.000) ACA T 0.821 (T 1.000) ACA T 0.929 (T 1.000) ACA T 0.750 (T 0.993) ACA T 0.787 (T 1.000)
  12      1   GAC (D) GAA (E) GAG (E) GAG (E) GAA (E) GAG (E) GAA (E) GAG (E) GAG (E) GAG (E) CAG (Q) :  GAG E 0.603 (E 0.993) GAG E 0.524 (E 1.000) GAG E 0.712 (E 1.000) GAG E 0.712 (E 0.997) GAG E 0.687 (E 0.945) GAG E 0.757 (E 1.000) GAG E 0.653 (E 1.000) GAG E 0.895 (E 1.000) GAG E 0.883 (E 0.987) GAG E 0.679 (E 1.000)
  13      1   GCT (A) GCC (A) GCC (A) GCG (A) GCC (A) GCC (A) GCG (A) GCC (A) GCC (A) GCG (A) GCA (A) :  GCG A 0.347 (A 0.997) GCG A 0.624 (A 1.000) GCG A 0.604 (A 1.000) GCC A 0.568 (A 1.000) GCT A 0.454 (A 1.000) GCC A 0.695 (A 1.000) GCC A 0.986 (A 1.000) GCC A 0.463 (A 1.000) GCC A 0.533 (A 1.000) GCC A 0.990 (A 1.000)
  14      1   GTA (V) GTG (V) GTG (V) GTC (V) GTG (V) ATT (I) GTC (V) GTG (V) GTC (V) GTG (V) GTG (V) :  GTG V 0.315 (V 0.994) GTC V 0.453 (V 0.997) GTC V 0.355 (V 0.987) GTG V 0.502 (V 1.000) GTA V 0.416 (V 1.000) GTG V 0.705 (V 1.000) GTG V 0.979 (V 1.000) GTG V 0.616 (V 1.000) GTG V 0.920 (V 1.000) GTG V 0.995 (V 1.000)
  15      1   AAG (K) CAG (Q) CAG (Q) CAG (Q) CAA (Q) GTA (V) CTC (L) CAG (Q) CAA (Q) CTG (L) CAA (Q) :  CAG Q 0.378 (L 0.487) CTG L 0.506 (L 0.988) CTG L 0.561 (L 0.987) CAG Q 0.872 (Q 0.996) CAG Q 0.780 (Q 0.981) CAG Q 0.917 (Q 1.000) CAG Q 0.996 (Q 1.000) CAG Q 0.837 (Q 1.000) CAA Q 0.707 (Q 1.000) CAA Q 0.716 (Q 1.000)
  16      1   GGA (G) GGC (G) GGC (G) GGG (G) GGA (G) GGC (G) GGC (G) GGA (G) GGA (G) GGA (G) GGT (G) :  GGC G 0.399 (G 0.998) GGC G 0.588 (G 1.000) GGC G 0.508 (G 1.000) GGA G 0.495 (G 1.000) GGA G 0.894 (G 1.000) GGC G 0.386 (G 1.000) GGC G 0.984 (G 1.000) GGA G 0.376 (G 1.000) GGA G 0.554 (G 1.000) GGA G 0.996 (G 1.000)
  17      1   GAG (E) AAT (N) AAC (N) ACG (T) TCA (S) AAA (K) GAA (E) TCG (S) CAC (H) AGA (R) TCA (S) :  AAA K 0.109 (K 0.193) AAA K 0.239 (K 0.297) AGA R 0.392 (R 0.421) AAG K 0.167 (K 0.291) GAG E 0.194 (E 0.262) AAG K 0.208 (K 0.356) AAC N 0.447 (N 0.877) ACG T 0.384 (T 0.733) TCA S 0.821 (S 0.968) TCA S 0.839 (S 1.000)
  18      1   AAC (N) TCC (S) CCC (P) GAC (D) CGC (R) GTT (V) CCC (P) CGC (R) AAT (N) CCG (P) CGC (R) :  CCC P 0.175 (P 0.264) CCC P 0.363 (P 0.569) CCC P 0.202 (P 0.512) CCC P 0.201 (P 0.217) AAC N 0.299 (N 0.394) CCC P 0.328 (P 0.331) CCC P 0.696 (P 0.697) CGC R 0.344 (R 0.345) CGC R 0.961 (R 0.962) CGC R 0.999 (R 0.999)
  19      1   ATG (M) ATG (M) ATG (M) ATG (M) ATG (M) AAG (K) ATG (M) ATG (M) ATG (M) ATG (M) ATG (M) :  ATG M 0.994 (M 0.994) ATG M 0.999 (M 0.999) ATG M 0.993 (M 0.993) ATG M 1.000 (M 1.000) ATG M 1.000 (M 1.000) ATG M 1.000 (M 1.000) ATG M 1.000 (M 1.000) ATG M 1.000 (M 1.000) ATG M 1.000 (M 1.000) ATG M 1.000 (M 1.000)
  20      1   ACC (T) AAG (K) AAG (K) AAG (K) AAG (K) AAG (K) AAG (K) AAG (K) ACC (T) AAA (K) AAG (K) :  AAG K 0.694 (K 0.978) AAG K 0.697 (K 0.999) AAG K 0.566 (K 1.000) AAG K 0.844 (K 0.966) ACC T 0.599 (T 0.994) AAG K 0.955 (K 1.000) AAG K 0.995 (K 1.000) AAG K 0.978 (K 1.000) AAG K 0.988 (K 1.000) AAG K 0.998 (K 1.000)
  21      1   TTG (L) CTG (L) CTG (L) CTG (L) CTC (L) TTA (L) CTG (L) CTG (L) TTA (L) CTG (L) CTC (L) :  CTG L 0.427 (L 0.998) CTG L 0.554 (L 1.000) CTG L 0.466 (L 1.000) CTG L 0.559 (L 1.000) TTG L 0.726 (L 1.000) CTG L 0.890 (L 1.000) CTG L 0.994 (L 1.000) CTG L 0.884 (L 1.000) CTC L 0.651 (L 1.000) CTC L 0.666 (L 1.000)
  22      1   TTG (L) AGA (R) CGC (R) CTC (L) ATG (M) ACC (T) ACC (T) ATG (M) CTG (L) ACC (T) ATG (M) :  ATC I 0.125 (T 0.283) ACC T 0.702 (T 0.876) ACC T 0.782 (T 0.910) CTG L 0.290 (L 0.723) CTG L 0.455 (L 0.929) CTC L 0.314 (L 0.721) CGC R 0.392 (R 0.912) CTG L 0.372 (L 0.763) ATG M 0.934 (M 0.934) ATG M 0.997 (M 0.997)
  23      1   TGC (C) TGC (C) TGC (C) TGC (C) TGC (C) TGC (C) TGC (C) TGC (C) TGC (C) TGT (C) TGC (C) :  TGC C 0.929 (C 0.999) TGC C 0.911 (C 1.000) TGC C 0.799 (C 1.000) TGC C 0.994 (C 1.000) TGC C 0.996 (C 1.000) TGC C 0.999 (C 1.000) TGC C 1.000 (C 1.000) TGC C 1.000 (C 1.000) TGC C 1.000 (C 1.000) TGC C 1.000 (C 1.000)
  24      1   ATC (I) ATC (I) ATC (I) ATC (I) ATT (I) ATC (I) ATC (I) ATT (I) ATC (I) GTC (V) ATC (I) :  ATC I 0.688 (I 0.993) ATC I 0.817 (I 0.996) ATC I 0.835 (I 0.975) ATC I 0.865 (I 1.000) ATC I 0.892 (I 1.000) ATC I 0.930 (I 1.000) ATC I 0.993 (I 1.000) ATC I 0.904 (I 1.000) ATC I 0.722 (I 1.000) ATT I 0.982 (I 1.000)
  25      1   TCT (S) TCC (S) TCC (S) TCC (S) TCC (S) TAC (Y) GCC (A) TCC (S) TCC (S) TCC (S) TCC (S) :  TCC S 0.839 (S 0.993) TCC S 0.945 (S 0.990) TCC S 0.967 (S 0.992) TCC S 0.901 (S 1.000) TCC S 0.664 (S 1.000) TCC S 0.986 (S 1.000) TCC S 0.999 (S 1.000) TCC S 0.997 (S 1.000) TCC S 0.998 (S 1.000) TCC S 1.000 (S 1.000)
  26      1   TGC (C) TGC (C) TGC (C) TGC (C) TGT (C) TGC (C) TGT (C) TGT (C) TGC (C) TGT (C) TGC (C) :  TGC C 0.567 (C 0.999) TGT C 0.809 (C 1.000) TGT C 0.797 (C 1.000) TGC C 0.968 (C 1.000) TGC C 0.992 (C 1.000) TGC C 0.992 (C 1.000) TGC C 1.000 (C 1.000) TGC C 0.987 (C 1.000) TGC C 0.900 (C 1.000) TGT C 0.993 (C 1.000)
  27      2   ATG (M) ATG (M) ATG (M) ATG (M) ATG (M) ATG (M) ATG (M) ATG (M) ATG (M) ATG (M) ATG (M) :  ATG M 0.995 (M 0.995) ATG M 1.000 (M 1.000) ATG M 1.000 (M 1.000) ATG M 1.000 (M 1.000) ATG M 1.000 (M 1.000) ATG M 1.000 (M 1.000) ATG M 1.000 (M 1.000) ATG M 1.000 (M 1.000) ATG M 1.000 (M 1.000) ATG M 1.000 (M 1.000)
  28      1   AAG (K) AAG (K) AAG (K) AAA (K) AAG (K) AAA (K) AAG (K) AAG (K) CAA (Q) AAG (K) AAG (K) :  AAG K 0.691 (K 0.994) AAG K 0.757 (K 1.000) AAG K 0.703 (K 1.000) AAG K 0.759 (K 1.000) AAG K 0.703 (K 0.987) AAG K 0.814 (K 1.000) AAG K 0.986 (K 1.000) AAG K 0.670 (K 1.000) AAG K 0.937 (K 1.000) AAG K 0.997 (K 1.000)
  29      1   AGG (R) AGG (R) AGA (R) AGG (R) CGA (R) CGA (R) AGG (R) CGA (R) AGA (R) CGG (R) CGA (R) :  AGG R 0.588 (R 0.998) AGG R 0.623 (R 1.000) CGG R 0.694 (R 1.000) AGG R 0.524 (R 1.000) AGG R 0.563 (R 1.000) AGA R 0.524 (R 1.000) AGA R 0.550 (R 1.000) AGA R 0.518 (R 1.000) CGA R 0.964 (R 1.000) CGA R 1.000 (R 1.000)
  30      1   GAG (E) GAG (E) GAG (E) GAA (E) GAA (E) GAG (E) GAG (E) GAA (E) GAG (E) GAG (E) GAA (E) :  GAG E 0.674 (E 0.994) GAG E 0.802 (E 1.000) GAG E 0.832 (E 1.000) GAG E 0.679 (E 1.000) GAG E 0.837 (E 1.000) GAG E 0.621 (E 1.000) GAG E 0.972 (E 1.000) GAA E 0.870 (E 1.000) GAA E 0.971 (E 1.000) GAA E 0.998 (E 1.000)
  31      1   GAA (E) GAG (E) GAG (E) GAG (E) GAA (E) GAA (E) GAA (E) GAG (E) GAA (E) GAA (E) GAG (E) :  GAG E 0.511 (E 0.994) GAA E 0.742 (E 1.000) GAA E 0.792 (E 1.000) GAG E 0.641 (E 1.000) GAA E 0.741 (E 1.000) GAG E 0.866 (E 1.000) GAG E 0.987 (E 1.000) GAG E 0.917 (E 1.000) GAG E 0.874 (E 1.000) GAG E 0.664 (E 1.000)
  32      1   GTT (V) GTG (V) GTG (V) GTC (V) GTT (V) ATC (I) ATC (I) GTT (V) GTA (V) ATC (I) GTT (V) :  ATC I 0.301 (V 0.498) ATC I 0.800 (I 0.985) ATC I 0.838 (I 0.999) GTC V 0.346 (V 0.995) GTT V 0.428 (V 1.000) GTG V 0.366 (V 1.000) GTG V 0.962 (V 1.000) GTC V 0.456 (V 1.000) GTT V 0.898 (V 1.000) GTT V 0.996 (V 1.000)
  33      1   GCT (A) GAG (E) GAG (E) ACA (T) TTG (L) CTG (L) AAA (K) TTG (L) TTC (F) AGC (S) TCC (S) :  AAG K 0.062 (K 0.105) AAA K 0.134 (K 0.243) AAC N 0.085 (K 0.130) GCG A 0.115 (A 0.251) GCT A 0.182 (A 0.391) GCG A 0.178 (A 0.264) GAG E 0.898 (E 0.914) ACG T 0.234 (T 0.425) TCG S 0.393 (S 0.587) TTG L 0.975 (L 0.979)
  34      1   GCC (A) GCC (A) GCC (A) GCC (A) GCC (A) GCT (A) GCG (A) GCC (A) GCC (A) GCT (A) GCC (A) :  GCC A 0.448 (A 0.997) GCT A 0.381 (A 1.000) GCT A 0.667 (A 1.000) GCC A 0.870 (A 1.000) GCC A 0.906 (A 1.000) GCC A 0.966 (A 1.000) GCC A 0.997 (A 1.000) GCC A 0.986 (A 1.000) GCC A 0.992 (A 1.000) GCC A 0.999 (A 1.000)
  35      1   ACC (T) ACC (T) ACC (T) AGC (S) AAC (N) ACC (T) AGG (R) AAC (N) ATT (I) GAG (E) AAC (N) :  ACC T 0.092 (T 0.240) AGG R 0.156 (T 0.188) AAG K 0.133 (T 0.189) ACC T 0.409 (T 0.505) ACC T 0.423 (T 0.570) ACC T 0.567 (T 0.591) ACC T 0.977 (T 0.980) AGC S 0.527 (S 0.530) AAC N 0.782 (N 0.793) AAC N 0.984 (N 0.986)
  36      1   ACC (T) ACT (T) ACG (T) ACA (T) ACC (T) ACC (T) ACG (T) ACC (T) ACC (T) ACC (T) ACG (T) :  ACC T 0.374 (T 0.997) ACC T 0.424 (T 1.000) ACC T 0.701 (T 1.000) ACC T 0.393 (T 1.000) ACC T 0.803 (T 1.000) ACG T 0.385 (T 1.000) ACG T 0.520 (T 1.000) ACA T 0.382 (T 1.000) ACG T 0.458 (T 1.000) ACC T 0.989 (T 1.000)
  37      1   AAT (N) GTA (V) GTG (V) GTG (V) GTG (V) AAA (K) CGG (R) ATA (I) AGT (S) AGG (R) GTG (V) :  AGG R 0.075 (R 0.161) AGG R 0.225 (R 0.491) AGG R 0.355 (R 0.506) GTG V 0.127 (V 0.264) AAT N 0.291 (N 0.342) GTG V 0.455 (V 0.711) GTG V 0.585 (V 0.978) GTG V 0.704 (V 0.846) GTG V 0.741 (V 0.865) GTG V 0.603 (V 0.779)
  38      1   GTA (V) GTG (V) GTG (V) GTG (V) GTG (V) GTG (V) GTT (V) GTG (V) GTG (V) GTG (V) GTC (V) :  GTG V 0.379 (V 0.995) GTG V 0.347 (V 1.000) GTG V 0.542 (V 1.000) GTG V 0.631 (V 1.000) GTA V 0.437 (V 1.000) GTG V 0.850 (V 1.000) GTG V 0.986 (V 1.000) GTG V 0.883 (V 1.000) GTG V 0.770 (V 1.000) GTG V 0.991 (V 1.000)
  39      1   AGG (R) GAG (E) GAA (E) GAA (E) AAG (K) GAG (E) GAT (D) AAG (K) GAG (E) AAC (N) AAA (K) :  GAG E 0.234 (E 0.398) GAT D 0.246 (D 0.479) GAC D 0.295 (D 0.442) GAG E 0.376 (E 0.693) GAG E 0.450 (E 0.520) GAA E 0.532 (E 0.838) GAA E 0.618 (E 0.982) GAA E 0.617 (E 0.812) AAA K 0.592 (K 0.912) AAG K 0.969 (K 0.994)
  40      3   TGG (W) TGG (W) TGG (W) TGG (W) TGG (W) TGG (W) TGG (W) TGG (W) TGG (W) TGG (W) TGG (W) :  TGG W 1.000 (W 1.000) TGG W 1.000 (W 1.000) TGG W 1.000 (W 1.000) TGG W 1.000 (W 1.000) TGG W 1.000 (W 1.000) TGG W 1.000 (W 1.000) TGG W 1.000 (W 1.000) TGG W 1.000 (W 1.000) TGG W 1.000 (W 1.000) TGG W 1.000 (W 1.000)
  41      1   TTC (F) TTC (F) TTC (F) TTC (F) TTC (F) TTT (F) TAC (Y) TTC (F) TAC (Y) TAC (Y) TTC (F) :  TTC F 0.534 (F 0.614) TAC Y 0.581 (Y 0.659) TAC Y 0.540 (Y 0.658) TTC F 0.911 (F 0.939) TTC F 0.912 (F 0.933) TTC F 0.991 (F 1.000) TTC F 0.999 (F 1.000) TTC F 0.995 (F 1.000) TTC F 0.997 (F 1.000) TTC F 1.000 (F 1.000)
  42      2   TAT (Y) TAC (Y) TAC (Y) TAC (Y) TAC (Y) TAC (Y) TAC (Y) TAC (Y) TAT (Y) TAC (Y) TAC (Y) :  TAC Y 0.770 (Y 0.997) TAC Y 0.909 (Y 1.000) TAC Y 0.933 (Y 1.000) TAC Y 0.733 (Y 1.000) TAT Y 0.816 (Y 1.000) TAC Y 0.944 (Y 1.000) TAC Y 0.997 (Y 1.000) TAC Y 0.987 (Y 1.000) TAC Y 0.995 (Y 1.000) TAC Y 0.999 (Y 1.000)
  43      1   CAA (Q) AGG (R) AGG (R) AGG (R) AAG (K) AAG (K) ATG (M) AAG (K) CAA (Q) ACA (T) AAG (K) :  AAG K 0.328 (K 0.457) AAG K 0.362 (K 0.467) AAG K 0.320 (K 0.511) AAG K 0.374 (K 0.485) CAA Q 0.743 (Q 0.941) AGG R 0.777 (R 0.799) AGG R 0.996 (R 0.997) AGG R 0.795 (R 0.799) AAG K 0.896 (K 0.904) AAG K 0.995 (K 0.996)
  44      1   CCA (P) CCT (P) CCC (P) CCG (P) CCT (P) GGC (G) CCC (P) CCC (P) CCT (P) GGC (G) GCT (A) :  CCC P 0.493 (P 0.908) CCC P 0.790 (P 0.854) GGC G 0.854 (G 0.892) CCT P 0.713 (P 0.997) CCT P 0.648 (P 0.999) CCT P 0.792 (P 1.000) CCT P 0.769 (P 1.000) CCT P 0.796 (P 1.000) CCT P 0.922 (P 0.993) CCT P 0.907 (P 1.000)
  45      1   GAG (E) GAG (E) GAG (E) GAG (E) GAA (E) CAA (Q) ACA (T) GAA (E) CCC (P) CCG (P) GAA (E) :  GAG E 0.105 (E 0.169) CCA P 0.135 (T 0.220) CCA P 0.207 (P 0.410) GAG E 0.368 (E 0.507) GAG E 0.310 (E 0.384) GAG E 0.620 (E 0.804) GAG E 0.952 (E 0.973) GAG E 0.568 (E 0.911) GAA E 0.887 (E 0.972) GAA E 0.995 (E 0.998)
  46      1   GAT (D) GGC (G) GGC (G) GGT (G) GGA (G) GAT (D) AAG (K) GGA (G) AAT (N) GAC (D) GGG (G) :  GAC D 0.555 (D 0.903) GAC D 0.587 (D 0.948) GAC D 0.621 (D 0.990) GAC D 0.532 (D 0.859) GAT D 0.678 (D 0.975) GGC G 0.681 (G 0.989) GGC G 0.989 (G 1.000) GGT G 0.547 (G 1.000) GGA G 0.460 (G 1.000) GGA G 0.994 (G 1.000)
  47      1   GGG (G) GGT (G) GGT (G) GGC (G) GGA (G) AAA (K) GAA (E) GGA (G) GGA (G) GAT (D) GGA (G) :  GAG E 0.246 (G 0.476) GAA E 0.561 (E 0.910) GAA E 0.506 (E 0.881) GGA G 0.403 (G 0.997) GGG G 0.502 (G 1.000) GGA G 0.361 (G 1.000) GGT G 0.988 (G 1.000) GGA G 0.478 (G 1.000) GGA G 0.970 (G 1.000) GGA G 1.000 (G 1.000)
  48      1   CAA (Q) AAA (K) AAA (K) AAA (K) CAA (Q) AAC (N) AAA (K) CAA (Q) AAC (N) GAC (D) CAA (Q) :  AAA K 0.365 (K 0.587) AAA K 0.406 (K 0.601) AAC N 0.476 (N 0.583) AAA K 0.624 (K 0.718) AAA K 0.513 (K 0.616) AAA K 0.785 (K 0.813) AAA K 0.989 (K 0.992) AAA K 0.771 (K 0.782) CAA Q 0.983 (Q 0.986) CAA Q 1.000 (Q 1.000)
  49      1   GAA (E) GAT (D) GAT (D) GAT (D) GAT (D) AAA (K) AAT (N) GAT (D) AGA (R) CGG (R) GAT (D) :  GAG E 0.093 (E 0.158) AAG K 0.174 (K 0.263) AAG K 0.228 (K 0.313) GAT D 0.313 (D 0.414) GAA E 0.382 (E 0.469) GAT D 0.792 (D 0.849) GAT D 0.982 (D 0.988) GAT D 0.921 (D 0.946) GAT D 0.963 (D 0.975) GAT D 0.996 (D 0.998)
  50      1   --- (-) --- (-) --- (-) --- (-) --- (-) ACT (T) --- (-) --- (-) --- (-) --- (-) --- (-) :  ACC T 0.206 (T 0.641) ACT T 0.243 (T 0.719) ACT T 0.326 (T 0.770) ACC T 0.184 (T 0.572) ACC T 0.169 (T 0.530) ACC T 0.176 (T 0.550) ACC T 0.169 (T 0.528) ACC T 0.169 (T 0.528) ACC T 0.162 (T 0.507) ACC T 0.147 (T 0.465)
  51      1   --- (-) --- (-) --- (-) --- (-) --- (-) AGA (R) --- (-) --- (-) --- (-) --- (-) --- (-) :  AGA R 0.310 (R 0.657) AGA R 0.423 (R 0.729) AGA R 0.514 (R 0.777) AGA R 0.234 (R 0.592) AGG R 0.216 (R 0.553) AGG R 0.223 (R 0.572) AGG R 0.215 (R 0.550) AGG R 0.215 (R 0.550) AGG R 0.207 (R 0.531) AGG R 0.188 (R 0.490)
  52      1   ATA (I) TTC (F) TTC (F) GAA (E) GTA (V) ACA (T) GTC (V) GTA (V) TCT (S) CAG (Q) ATT (I) :  GTC V 0.058 (V 0.181) GTC V 0.075 (V 0.218) AAG K 0.078 (K 0.117) TTA L 0.121 (V 0.231) TTA L 0.131 (I 0.265) TTC F 0.196 (V 0.319) TTC F 0.957 (F 0.963) GTA V 0.419 (V 0.639) GTA V 0.464 (V 0.725) GTA V 0.984 (V 0.992)
  53      1   CTT (L) CTT (L) CTT (L) CCC (P) GCT (A) CTT (L) CCA (P) GCT (A) CTT (L) TCT (S) CCT (P) :  CCT P 0.367 (P 0.472) CCT P 0.476 (P 0.661) CCT P 0.496 (P 0.557) CTT L 0.583 (L 0.615) CTT L 0.871 (L 0.891) CTT L 0.584 (L 0.604) CTT L 0.989 (L 0.990) CCT P 0.857 (P 0.951) CCT P 0.950 (P 0.960) GCT A 0.989 (A 0.989)
  54      1   --- (-) --- (-) --- (-) --- (-) --- (-) --- (-) CCC (P) --- (-) --- (-) --- (-) --- (-) :  CCC P 0.351 (P 0.639) CCC P 0.519 (P 0.725) CCC P 0.416 (P 0.674) CCC P 0.257 (P 0.575) CCC P 0.217 (P 0.539) CCC P 0.235 (P 0.556) CCC P 0.215 (P 0.537) CCC P 0.215 (P 0.537) CCC P 0.200 (P 0.519) CCC P 0.185 (P 0.498)
  55      1   --- (-) --- (-) --- (-) --- (-) --- (-) --- (-) AAC (N) --- (-) --- (-) --- (-) --- (-) :  AAC N 0.357 (N 0.541) AAC N 0.480 (N 0.643) AAC N 0.403 (N 0.584) AAC N 0.290 (N 0.460) AAC N 0.258 (N 0.415) AAC N 0.273 (N 0.436) AAC N 0.256 (N 0.412) AAC N 0.256 (N 0.412) AAC N 0.242 (N 0.390) AAC N 0.229 (N 0.370)
  56      1   --- (-) --- (-) --- (-) --- (-) --- (-) --- (-) AAG (K) --- (-) --- (-) --- (-) --- (-) :  AAG K 0.372 (K 0.564) AAG K 0.496 (K 0.662) AAG K 0.418 (K 0.605) AAG K 0.305 (K 0.487) AAG K 0.274 (K 0.443) AAG K 0.289 (K 0.464) AAG K 0.272 (K 0.440) AAG K 0.272 (K 0.440) AAG K 0.258 (K 0.419) AAG K 0.244 (K 0.398)
  57      1   --- (-) --- (-) --- (-) --- (-) --- (-) --- (-) ACT (T) --- (-) --- (-) --- (-) --- (-) :  ACT T 0.213 (T 0.645) ACT T 0.389 (T 0.741) ACT T 0.274 (T 0.685) ACC T 0.183 (T 0.571) ACC T 0.170 (T 0.528) ACC T 0.177 (T 0.548) ACC T 0.169 (T 0.525) ACC T 0.169 (T 0.525) ACC T 0.162 (T 0.504) ACC T 0.153 (T 0.479)
  58      1   --- (-) --- (-) --- (-) --- (-) --- (-) --- (-) CAC (H) --- (-) --- (-) --- (-) --- (-) :  CAC H 0.411 (H 0.574) CAC H 0.545 (H 0.670) CAC H 0.463 (H 0.614) CAC H 0.331 (H 0.500) CAC H 0.293 (H 0.456) CAC H 0.310 (H 0.477) CAC H 0.291 (H 0.454) CAC H 0.291 (H 0.454) CAC H 0.275 (H 0.433) CAC H 0.259 (H 0.411)
  59      1   ATT (I) ATA (I) ATT (I) ATC (I) ATC (I) ATC (I) ATA (I) ATC (I) ATC (I) ATA (I) ATC (I) :  ATA I 0.421 (I 0.995) ATA I 0.753 (I 1.000) ATA I 0.733 (I 1.000) ATC I 0.416 (I 1.000) ATT I 0.557 (I 1.000) ATC I 0.451 (I 1.000) ATT I 0.584 (I 1.000) ATC I 0.880 (I 1.000) ATC I 0.972 (I 1.000) ATC I 0.998 (I 1.000)
  60      1   TAT (Y) TAT (Y) TAC (Y) TAC (Y) TAC (Y) TAT (Y) TAC (Y) TAT (Y) TTT (F) TTC (F) TAT (Y) :  TAC Y 0.565 (Y 0.997) TAC Y 0.766 (Y 0.999) TAC Y 0.739 (Y 0.990) TAT Y 0.682 (Y 1.000) TAT Y 0.886 (Y 0.995) TAT Y 0.632 (Y 1.000) TAT Y 0.608 (Y 1.000) TAT Y 0.549 (Y 1.000) TAT Y 0.766 (Y 1.000) TAT Y 0.692 (Y 1.000)
  61      1   GAA (E) GAG (E) GAG (E) GAG (E) GAA (E) CTG (L) AGG (R) GAA (E) GAA (E) CTG (L) GAG (E) :  GAG E 0.278 (E 0.355) CTG L 0.214 (L 0.290) CTG L 0.801 (L 0.946) GAG E 0.732 (E 0.993) GAA E 0.714 (E 0.999) GAG E 0.869 (E 1.000) GAG E 0.988 (E 1.000) GAG E 0.861 (E 1.000) GAG E 0.679 (E 1.000) GAA E 0.981 (E 1.000)
  62      1   TAT (Y) TAT (Y) TAT (Y) CAC (H) TTC (F) TAT (Y) TTT (F) TTC (F) TAC (Y) TAC (Y) TAC (Y) :  TAT Y 0.645 (Y 0.997) TAT Y 0.735 (Y 0.997) TAT Y 0.625 (Y 1.000) TAT Y 0.692 (Y 1.000) TAT Y 0.706 (Y 1.000) TAT Y 0.675 (Y 1.000) TAT Y 0.990 (Y 1.000) TAC Y 0.899 (Y 0.988) TAC Y 0.985 (Y 0.997) TTC F 0.999 (F 1.000)
  63      1   --- (-) CGA (R) CGG (R) AGG (R) AAC (N) GAC (D) GAG (E) AAC (N) ATT (I) --- (-) AGA (R) :  AAG K 0.074 (R 0.155) GAG E 0.163 (E 0.238) GAG E 0.115 (E 0.181) AGG R 0.176 (R 0.480) ATG M 0.074 (I 0.171) AGG R 0.310 (R 0.841) CGG R 0.587 (R 0.996) AGG R 0.544 (R 0.904) AGA R 0.520 (R 0.733) AAC N 0.934 (N 0.940)
  64      1   GAT (D) AAT (N) AAT (N) AAA (K) AAT (N) GGC (G) GAT (D) AAC (N) GAG (E) GAT (D) AAC (N) :  GAT D 0.469 (D 0.909) GAT D 0.617 (D 0.992) GAT D 0.541 (D 0.986) GAT D 0.536 (D 0.834) GAT D 0.687 (D 0.970) AAT N 0.706 (N 0.983) AAT N 0.985 (N 1.000) AAT N 0.512 (N 0.978) AAC N 0.633 (N 0.998) AAC N 0.514 (N 1.000)
  65      1   GGA (G) GGC (G) GGC (G) ATG (M) GAG (E) GAG (E) TAC (Y) GAG (E) GGA (G) GGC (G) GAG (E) :  GGC G 0.181 (G 0.434) GGC G 0.257 (G 0.372) GGC G 0.301 (G 0.456) GGA G 0.303 (G 0.754) GGA G 0.851 (G 0.941) GGC G 0.297 (G 0.750) GGC G 0.973 (G 0.988) GAG E 0.300 (E 0.322) GAG E 0.802 (E 0.825) GAG E 0.987 (E 0.990)
  66      1   --- (-) --- (-) --- (-) --- (-) --- (-) CCG (P) --- (-) --- (-) --- (-) --- (-) --- (-) :  CCG P 0.296 (P 0.656) CCG P 0.401 (P 0.722) CCG P 0.489 (P 0.767) CCG P 0.231 (P 0.597) CCG P 0.201 (P 0.561) CCG P 0.215 (P 0.578) CCG P 0.199 (P 0.559) CCG P 0.199 (P 0.559) CCG P 0.187 (P 0.541) CCG P 0.170 (P 0.503)
  67      1   --- (-) --- (-) --- (-) --- (-) --- (-) CAG (Q) --- (-) --- (-) --- (-) --- (-) --- (-) :  CAG Q 0.423 (Q 0.631) CAG Q 0.509 (Q 0.702) CAG Q 0.579 (Q 0.750) CAG Q 0.363 (Q 0.568) CAG Q 0.332 (Q 0.529) CAG Q 0.347 (Q 0.548) CAG Q 0.331 (Q 0.527) CAG Q 0.331 (Q 0.527) CAG Q 0.317 (Q 0.508) CAG Q 0.289 (Q 0.468)
  68      1   AAA (K) CAC (H) CAC (H) AAT (N) AAA (K) GAG (E) AAC (N) AAA (K) AAA (K) AGA (R) AAG (K) :  AAA K 0.190 (K 0.368) AAA K 0.230 (K 0.419) AAA K 0.299 (K 0.506) AAA K 0.303 (K 0.461) AAA K 0.675 (K 0.791) AAC N 0.333 (N 0.466) CAC H 0.965 (H 0.972) AAT N 0.368 (N 0.564) AAA K 0.524 (K 0.874) AAA K 0.988 (K 0.997)
  69      1   CCT (P) --- (-) --- (-) --- (-) --- (-) CCG (P) CTT (L) --- (-) CCC (P) CCG (P) --- (-) :  CCT P 0.420 (P 0.990) CCG P 0.416 (P 0.987) CCG P 0.803 (P 0.999) CCT P 0.511 (P 0.995) CCT P 0.634 (P 1.000) CCT P 0.439 (P 0.966) CCT P 0.376 (P 0.934) CCT P 0.376 (P 0.934) CCT P 0.328 (P 0.904) CCT P 0.258 (P 0.743)
  70      1   TTG (L) CAG (Q) CAG (Q) CAT (H) CGG (R) AAG (K) ATT (I) CGG (R) CGG (R) CGG (R) CGG (R) :  CGG R 0.137 (R 0.207) CGG R 0.103 (R 0.199) CGG R 0.208 (R 0.345) CAG Q 0.369 (Q 0.383) CGG R 0.344 (R 0.355) CAG Q 0.645 (Q 0.655) CAG Q 0.982 (Q 0.983) CAG Q 0.576 (Q 0.588) CGG R 0.959 (R 0.962) CGG R 0.999 (R 0.999)
  71      1   GAA (E) GAG (E) GAG (E) GAA (E) GAA (E) GAT (D) GAG (E) GAA (E) GAG (E) GAC (D) GAA (E) :  GAG E 0.551 (E 0.911) GAG E 0.600 (E 0.839) GAC D 0.571 (D 0.909) GAA E 0.504 (E 0.999) GAA E 0.589 (E 1.000) GAG E 0.503 (E 1.000) GAG E 0.964 (E 1.000) GAA E 0.892 (E 1.000) GAA E 0.975 (E 1.000) GAA E 0.998 (E 1.000)
  72      1   TCA (S) GTG (V) GTG (V) TTT (F) CTT (L) GTA (V) ATG (M) CTT (L) CAT (H) CTC (L) CTT (L) :  TTG L 0.073 (L 0.292) ATG M 0.114 (L 0.303) CTC L 0.112 (L 0.369) TTT F 0.131 (L 0.385) TCA S 0.127 (S 0.326) TTT F 0.174 (L 0.443) GTG V 0.897 (V 0.940) TTT F 0.485 (F 0.494) CTT L 0.951 (L 0.956) CTT L 0.999 (L 0.999)
  73      1   AAA (K) GAG (E) GAG (E) CCA (P) GAG (E) GAT (D) GAT (D) GAG (E) AAA (K) GAG (E) GAC (D) :  GAG E 0.285 (E 0.478) GAT D 0.286 (D 0.438) GAG E 0.285 (D 0.422) GAG E 0.380 (E 0.697) AAA K 0.660 (K 0.840) GAG E 0.521 (E 0.815) GAG E 0.951 (E 0.979) GAA E 0.397 (E 0.732) GAG E 0.604 (E 0.830) GAG E 0.980 (E 0.993)
  74      1   AGT (S) AGC (S) AGC (S) AGC (S) AGT (S) GAG (E) GGA (G) AGT (S) AGT (S) GGT (G) AGC (S) :  GGC G 0.290 (G 0.594) GGA G 0.336 (G 0.996) GGT G 0.335 (G 0.996) AGC S 0.663 (S 0.997) AGT S 0.887 (S 1.000) AGC S 0.905 (S 1.000) AGC S 0.997 (S 1.000) AGC S 0.924 (S 1.000) AGC S 0.815 (S 1.000) AGT S 0.991 (S 1.000)
  75      1   CCA (P) CCC (P) CCC (P) CGC (R) CCT (P) CAA (Q) CCG (P) CCT (P) CCA (P) CCC (P) CGT (R) :  CCC P 0.309 (P 0.993) CCG P 0.511 (P 0.996) CCG P 0.396 (P 0.993) CCC P 0.482 (P 0.999) CCA P 0.909 (P 1.000) CCC P 0.884 (P 0.996) CCC P 0.997 (P 1.000) CGC R 0.514 (R 0.598) CGT R 0.565 (R 0.598) CCT P 0.999 (P 1.000)
  76      1   CTG (L) TTC (F) TTT (F) TTC (F) TTT (F) TGG (W) TTT (F) TTC (F) TTT (F) TGG (W) TTC (F) :  TTT F 0.454 (F 0.854) TTT F 0.535 (F 0.780) TGG W 0.979 (W 0.979) TTC F 0.533 (F 0.953) TTT F 0.529 (F 0.905) TTC F 0.671 (F 0.999) TTC F 0.595 (F 1.000) TTC F 0.889 (F 1.000) TTC F 0.895 (F 1.000) TTC F 0.749 (F 1.000)
  77      1   CAA (Q) CAA (Q) CAG (Q) AGT (S) CAG (Q) AAA (K) AAA (K) CAG (Q) AAA (K) AAG (K) CGT (R) :  CAA Q 0.205 (Q 0.324) AAA K 0.414 (K 0.611) AAA K 0.384 (K 0.665) CAA Q 0.533 (Q 0.743) CAA Q 0.752 (Q 0.834) CAA Q 0.454 (Q 0.731) CAA Q 0.574 (Q 0.976) CGT R 0.331 (R 0.524) CGT R 0.378 (R 0.576) CAG Q 0.979 (Q 0.981)
  78      1   GGT (G) GGT (G) GGG (G) GGT (G) GGC (G) GGT (G) GGC (G) GGC (G) GGC (G) GGG (G) GGC (G) :  GGT G 0.486 (G 0.998) GGC G 0.461 (G 1.000) GGT G 0.390 (G 1.000) GGT G 0.806 (G 1.000) GGT G 0.784 (G 1.000) GGT G 0.859 (G 1.000) GGT G 0.854 (G 1.000) GGT G 0.812 (G 1.000) GGC G 0.908 (G 1.000) GGC G 0.998 (G 1.000)
  79      1   CGG (R) CGT (R) CGC (R) CGG (R) CGG (R) CGG (R) CGT (R) CGG (R) CGT (R) CGG (R) CGG (R) :  CGG R 0.476 (R 0.999) CGG R 0.500 (R 1.000) CGG R 0.859 (R 1.000) CGG R 0.526 (R 1.000) CGG R 0.542 (R 1.000) CGG R 0.530 (R 1.000) CGT R 0.587 (R 1.000) CGG R 0.976 (R 1.000) CGG R 0.999 (R 1.000) CGG R 1.000 (R 1.000)
  80      1   CTT (L) CTG (L) CTG (L) ATA (I) CTT (L) GTA (V) CTA (L) CTT (L) CTG (L) CTA (L) CTC (L) :  CTA L 0.403 (L 0.997) CTA L 0.796 (L 0.999) CTA L 0.811 (L 0.996) CTG L 0.333 (L 1.000) CTT L 0.471 (L 1.000) CTG L 0.410 (L 1.000) CTG L 0.979 (L 1.000) CTA L 0.403 (L 0.994) CTT L 0.489 (L 1.000) CTT L 0.993 (L 1.000)
  81      1   CAG (Q) CAG (Q) CAG (Q) CAA (Q) GAA (E) ACA (T) TTC (F) GAG (E) CAG (Q) CAG (Q) CAG (Q) :  CAG Q 0.765 (Q 0.956) CAG Q 0.742 (Q 0.929) CAG Q 0.748 (Q 0.924) CAG Q 0.900 (Q 0.997) CAG Q 0.957 (Q 0.998) CAG Q 0.894 (Q 0.999) CAG Q 0.995 (Q 1.000) CAG Q 0.678 (Q 1.000) CAG Q 0.801 (Q 0.998) GAG E 0.660 (E 0.999)
  82      3   TGG (W) TGG (W) TGG (W) TGG (W) TGG (W) TGG (W) TGG (W) TGG (W) TGG (W) TGG (W) TGG (W) :  TGG W 1.000 (W 1.000) TGG W 1.000 (W 1.000) TGG W 1.000 (W 1.000) TGG W 1.000 (W 1.000) TGG W 1.000 (W 1.000) TGG W 1.000 (W 1.000) TGG W 1.000 (W 1.000) TGG W 1.000 (W 1.000) TGG W 1.000 (W 1.000) TGG W 1.000 (W 1.000)
  83      1   ACT (T) AAT (N) AAT (N) AAT (N) AAC (N) ACG (T) AAT (N) AAT (N) ATA (I) AAC (N) AAT (N) :  AAT N 0.549 (N 0.979) AAT N 0.540 (N 0.990) AAC N 0.659 (N 0.976) AAT N 0.797 (N 0.979) ACT T 0.367 (T 0.484) AAT N 0.947 (N 1.000) AAT N 0.995 (N 1.000) AAT N 0.969 (N 1.000) AAT N 0.942 (N 1.000) AAT N 0.782 (N 1.000)
  84      1   GGA (G) GGG (G) GGC (G) GGG (G) GGG (G) GGC (G) GGG (G) GGA (G) GGC (G) GGC (G) GGC (G) :  GGG G 0.458 (G 0.998) GGG G 0.455 (G 1.000) GGC G 0.731 (G 1.000) GGG G 0.557 (G 1.000) GGA G 0.467 (G 1.000) GGG G 0.729 (G 1.000) GGG G 0.715 (G 1.000) GGG G 0.831 (G 1.000) GGG G 0.702 (G 1.000) GGG G 0.761 (G 1.000)
  85      1   AGC (S) AGC (S) AGC (S) AGT (S) AGT (S) AGT (S) ACC (T) AGT (S) AGC (S) AGC (S) AGC (S) :  AGC S 0.841 (S 0.995) AGC S 0.872 (S 0.994) AGC S 0.815 (S 1.000) AGC S 0.883 (S 1.000) AGC S 0.967 (S 1.000) AGC S 0.835 (S 1.000) AGC S 0.995 (S 1.000) AGT S 0.692 (S 1.000) AGT S 0.691 (S 1.000) AGT S 0.997 (S 1.000)
  86      1   AAA (K) AAA (K) AAG (K) AAA (K) GCA (A) AAG (K) CAG (Q) GCA (A) AAA (K) AAG (K) GCC (A) :  AAG K 0.565 (K 0.985) AAG K 0.823 (K 0.980) AAG K 0.865 (K 0.998) AAA K 0.778 (K 0.999) AAA K 0.881 (K 1.000) AAA K 0.825 (K 0.999) AAA K 0.718 (K 1.000) AAA K 0.891 (K 0.978) GCA A 0.822 (A 0.944) GCA A 0.998 (A 1.000)
  87      1   GAT (D) GAC (D) GAC (D) GAC (D) GAT (D) GAC (D) GAC (D) GAT (D) GAT (D) GAC (D) GAC (D) :  GAC D 0.663 (D 0.993) GAC D 0.790 (D 1.000) GAC D 0.820 (D 1.000) GAC D 0.655 (D 1.000) GAT D 0.729 (D 1.000) GAC D 0.834 (D 1.000) GAC D 0.984 (D 1.000) GAC D 0.840 (D 1.000) GAC D 0.664 (D 1.000) GAT D 0.980 (D 1.000)
  88      1   CTG (L) CTG (L) CTG (L) ATG (M) ATG (M) ATG (M) CTG (L) ATG (M) CTG (L) CTG (L) ATG (M) :  CTG L 0.573 (L 0.994) CTG L 0.755 (L 0.996) CTG L 0.764 (L 0.984) CTG L 0.834 (L 0.997) CTG L 0.886 (L 1.000) CTG L 0.890 (L 0.986) CTG L 0.994 (L 1.000) ATG M 0.992 (M 0.992) ATG M 1.000 (M 1.000) ATG M 1.000 (M 1.000)
  89      1   CAG (Q) CAG (Q) CAG (Q) CAG (Q) CAG (Q) CAG (Q) CAG (Q) CAG (Q) CAG (Q) CAG (Q) CAG (Q) :  CAG Q 0.887 (Q 0.998) CAG Q 0.950 (Q 1.000) CAG Q 0.960 (Q 1.000) CAG Q 0.972 (Q 1.000) CAG Q 0.975 (Q 1.000) CAG Q 0.992 (Q 1.000) CAG Q 0.999 (Q 1.000) CAG Q 0.996 (Q 1.000) CAG Q 0.997 (Q 1.000) CAG Q 1.000 (Q 1.000)
  90      1   GAT (D) GAC (D) GAC (D) GAT (D) GAC (D) GAC (D) GAC (D) GAC (D) GAT (D) GAC (D) GAC (D) :  GAC D 0.643 (D 0.993) GAC D 0.786 (D 1.000) GAC D 0.818 (D 1.000) GAC D 0.573 (D 1.000) GAT D 0.751 (D 1.000) GAC D 0.702 (D 1.000) GAC D 0.976 (D 1.000) GAC D 0.583 (D 1.000) GAC D 0.910 (D 1.000) GAC D 0.995 (D 1.000)
  91      1   GTT (V) GTA (V) GTG (V) GTG (V) GTC (V) GTC (V) CTG (L) GTC (V) GTC (V) GTC (V) GTG (V) :  GTG V 0.365 (V 0.985) GTG V 0.463 (V 0.980) GTC V 0.506 (V 0.999) GTG V 0.443 (V 1.000) GTT V 0.422 (V 1.000) GTG V 0.626 (V 1.000) GTG V 0.610 (V 1.000) GTG V 0.778 (V 1.000) GTG V 0.662 (V 1.000) GTC V 0.975 (V 1.000)
  92      1   TCT (S) TCC (S) TCC (S) TCC (S) TCC (S) TCC (S) TCC (S) TCC (S) TCC (S) TCC (S) TCC (S) :  TCC S 0.843 (S 0.998) TCC S 0.956 (S 1.000) TCC S 0.969 (S 1.000) TCC S 0.901 (S 1.000) TCC S 0.664 (S 1.000) TCC S 0.986 (S 1.000) TCC S 0.999 (S 1.000) TCC S 0.997 (S 1.000) TCC S 0.999 (S 1.000) TCC S 1.000 (S 1.000)
  93      1   ATC (I) ATC (I) ATC (I) ATC (I) ATC (I) ATT (I) ATT (I) ATC (I) ATT (I) ATC (I) ATC (I) :  ATC I 0.543 (I 0.995) ATT I 0.566 (I 1.000) ATC I 0.479 (I 1.000) ATC I 0.806 (I 1.000) ATC I 0.720 (I 1.000) ATC I 0.939 (I 1.000) ATC I 0.994 (I 1.000) ATC I 0.974 (I 1.000) ATC I 0.987 (I 1.000) ATC I 0.998 (I 1.000)
  94      1   ACC (T) ACT (T) ACT (T) ACT (T) TCG (S) AGC (S) CGG (R) TCG (S) ATA (I) AGC (S) TCC (S) :  AGC S 0.298 (T 0.462) AGC S 0.682 (S 0.781) AGC S 0.914 (S 0.970) ACT T 0.495 (T 0.977) ACC T 0.630 (T 0.959) ACT T 0.791 (T 0.997) ACT T 0.994 (T 1.000) ACT T 0.735 (T 0.991) TCC S 0.486 (S 0.966) TCG S 0.993 (S 1.000)
  95      1   ATC (I) GTT (V) GTG (V) GTG (V) GTC (V) ATC (I) ATC (I) GTC (V) TTA (L) ATC (I) GTA (V) :  ATC I 0.492 (I 0.855) ATC I 0.785 (I 0.996) ATC I 0.828 (I 0.999) ATC I 0.362 (I 0.729) ATC I 0.419 (I 0.837) GTC V 0.299 (V 0.990) GTG V 0.439 (V 1.000) GTG V 0.444 (V 1.000) GTC V 0.381 (V 1.000) GTC V 0.979 (V 1.000)
  96      1   CTC (L) CTC (L) CTC (L) TTA (L) CTA (L) CTA (L) AAC (N) CTA (L) CAC (H) ATC (I) CTC (L) :  CTC L 0.613 (L 0.822) CTC L 0.599 (L 0.711) CTC L 0.571 (L 0.712) CTC L 0.858 (L 0.984) CTC L 0.936 (L 0.975) CTC L 0.831 (L 0.994) CTC L 0.994 (L 1.000) CTA L 0.703 (L 0.996) CTA L 0.744 (L 0.999) CTA L 0.997 (L 1.000)
  97      1   AAT (N) AAT (N) AAC (N) AAT (N) AAC (N) AAT (N) AAA (K) AAC (N) AAT (N) AAA (K) AAC (N) :  AAC N 0.302 (N 0.598) AAA K 0.558 (K 0.754) AAA K 0.560 (K 0.753) AAT N 0.681 (N 0.996) AAT N 0.849 (N 1.000) AAT N 0.664 (N 1.000) AAT N 0.612 (N 1.000) AAT N 0.639 (N 1.000) AAC N 0.881 (N 1.000) AAC N 0.994 (N 1.000)
  98      1   GTA (V) GTC (V) GTC (V) GTC (V) ATC (I) GTC (V) GTC (V) ATC (I) GTA (V) ATC (I) GTC (V) :  GTC V 0.438 (V 0.975) GTC V 0.636 (V 0.964) GTC V 0.691 (V 0.924) GTC V 0.561 (V 1.000) GTA V 0.604 (V 1.000) GTC V 0.856 (V 1.000) GTC V 0.986 (V 1.000) GTC V 0.942 (V 0.999) GTC V 0.958 (V 0.979) ATC I 0.997 (I 0.998)
  99      1   ACA (T) ACT (T) ACT (T) ACC (T) TCC (S) ACT (T) AAG (K) TCT (S) ACA (T) AGG (R) AGC (S) :  ACG T 0.383 (T 0.958) ACG T 0.670 (T 0.932) ACG T 0.699 (T 0.930) ACT T 0.292 (T 0.996) ACA T 0.809 (T 0.998) ACT T 0.482 (T 0.999) ACT T 0.986 (T 1.000) ACC T 0.878 (T 0.998) ACC T 0.883 (T 0.928) TCC S 0.900 (S 1.000)
 100      1   ACC (T) CTG (L) CTG (L) TTG (L) CTG (L) TTA (L) TAC (Y) ATG (M) TTC (F) CTC (L) CTG (L) :  CTC L 0.092 (L 0.315) TTC F 0.220 (F 0.258) TTC F 0.265 (L 0.424) CTG L 0.233 (L 0.579) ATC I 0.160 (I 0.187) CTG L 0.670 (L 0.915) CTG L 0.983 (L 0.996) CTG L 0.632 (L 0.967) CTG L 0.907 (L 0.977) CTG L 0.912 (L 0.932)
 101      1   AAT (N) AAT (N) AAC (N) AAC (N) AAT (N) AAC (N) GAT (D) AAC (N) ACA (T) AAT (N) AAT (N) :  AAT N 0.509 (N 0.975) AAT N 0.614 (N 0.963) AAT N 0.621 (N 0.997) AAT N 0.576 (N 0.999) AAT N 0.649 (N 0.986) AAT N 0.552 (N 1.000) AAT N 0.541 (N 1.000) AAC N 0.502 (N 1.000) AAT N 0.803 (N 1.000) AAT N 0.780 (N 1.000)
 102      1   GAT (D) GAC (D) GAC (D) GAT (D) GAT (D) GAC (D) GAC (D) GAT (D) GAT (D) GAT (D) GAT (D) :  GAC D 0.564 (D 0.993) GAC D 0.640 (D 1.000) GAC D 0.533 (D 1.000) GAT D 0.590 (D 1.000) GAT D 0.796 (D 1.000) GAT D 0.551 (D 1.000) GAC D 0.959 (D 1.000) GAT D 0.898 (D 1.000) GAT D 0.974 (D 1.000) GAT D 0.998 (D 1.000)
 103      1   TCA (S) TCT (S) TCT (S) TCG (S) TCG (S) ACT (T) AGC (S) TCA (S) TCG (S) AGC (S) TCG (S) :  ACC T 0.203 (S 0.460) AGC S 0.593 (S 0.658) AGC S 0.577 (S 0.653) TCG S 0.471 (S 0.997) TCG S 0.458 (S 1.000) TCG S 0.524 (S 1.000) TCT S 0.991 (S 1.000) TCG S 0.949 (S 1.000) TCG S 0.975 (S 1.000) TCG S 0.920 (S 1.000)
 104      1   GGA (G) GGC (G) GGC (G) GGT (G) GGG (G) GGC (G) GGG (G) GGG (G) GGG (G) GGC (G) GGG (G) :  GGC G 0.380 (G 0.998) GGC G 0.451 (G 1.000) GGC G 0.756 (G 1.000) GGC G 0.364 (G 1.000) GGA G 0.479 (G 1.000) GGC G 0.486 (G 1.000) GGC G 0.985 (G 1.000) GGT G 0.387 (G 1.000) GGG G 0.950 (G 1.000) GGG G 0.999 (G 1.000)
 105      1   CTT (L) CTC (L) CTC (L) ATC (I) ATC (I) ACA (T) GTC (V) ATT (I) CGA (R) CGG (R) ATC (I) :  CTC L 0.097 (L 0.278) GTC V 0.069 (V 0.194) CTG L 0.072 (R 0.155) CTC L 0.395 (L 0.676) CTT L 0.381 (L 0.780) CTC L 0.651 (L 0.728) CTC L 0.983 (L 0.988) ATC I 0.692 (I 0.741) ATC I 0.829 (I 0.917) ATC I 0.784 (I 0.993)
 106      1   TTT (F) TAC (Y) TAC (Y) TAC (Y) TAC (Y) TAC (Y) TAC (Y) TAC (Y) TTC (F) TAC (Y) TAC (Y) :  TAC Y 0.825 (Y 0.988) TAC Y 0.923 (Y 1.000) TAC Y 0.939 (Y 1.000) TAC Y 0.877 (Y 0.982) TTC F 0.659 (F 0.987) TAC Y 0.975 (Y 1.000) TAC Y 0.998 (Y 1.000) TAC Y 0.992 (Y 1.000) TAC Y 0.996 (Y 1.000) TAC Y 0.999 (Y 1.000)
 107      1   ACC (T) ACA (T) ACC (T) ACC (T) ACC (T) GAA (E) GAG (E) ACT (T) ATC (I) GAG (E) ACC (T) :  ACG T 0.143 (T 0.272) GAG E 0.759 (E 0.966) GAG E 0.714 (E 0.997) ACC T 0.799 (T 0.987) ACC T 0.907 (T 0.979) ACC T 0.896 (T 1.000) ACC T 0.831 (T 1.000) ACC T 0.973 (T 1.000) ACC T 0.968 (T 1.000) ACC T 0.886 (T 1.000)
 108      1   TGC (C) TGT (C) TGC (C) TGT (C) TGC (C) TGT (C) TGC (C) TGT (C) TGT (C) TGC (C) TGC (C) :  TGC C 0.643 (C 0.999) TGC C 0.802 (C 1.000) TGC C 0.769 (C 1.000) TGT C 0.526 (C 1.000) TGC C 0.513 (C 1.000) TGT C 0.590 (C 1.000) TGT C 0.586 (C 1.000) TGT C 0.633 (C 1.000) TGC C 0.659 (C 1.000) TGC C 0.650 (C 1.000)
 109      1   TAT (Y) AAT (N) AAT (N) AAC (N) AAT (N) GAA (E) CAC (H) AAC (N) AAC (N) GTG (V) AAC (N) :  AAC N 0.309 (N 0.479) GAC D 0.405 (D 0.503) GAG E 0.392 (E 0.574) AAT N 0.532 (N 0.940) AAT N 0.549 (N 0.899) AAT N 0.613 (N 0.988) AAT N 0.981 (N 0.999) AAC N 0.733 (N 0.993) AAC N 0.766 (N 0.995) AAC N 0.594 (N 0.999)
 110      1   GTG (V) GTG (V) GTG (V) ATC (I) GTA (V) GTA (V) GTT (V) GTC (V) GTC (V) GTC (V) ATC (I) :  GTC V 0.334 (V 0.995) GTT V 0.365 (V 0.999) GTC V 0.417 (V 1.000) GTC V 0.374 (V 0.999) GTG V 0.472 (V 1.000) GTC V 0.448 (V 0.995) GTG V 0.962 (V 1.000) ATC I 0.529 (I 0.563) ATC I 0.537 (I 0.567) GTC V 0.780 (V 0.999)
 111      1   AAC (N) TCC (S) TCC (S) ACC (T) ACT (T) ACT (T) TTT (F) ACC (T) AAC (N) CAC (H) ACT (T) :  ACC T 0.066 (S 0.133) TTT F 0.120 (F 0.207) AAC N 0.069 (N 0.114) ACC T 0.240 (T 0.289) AAC N 0.362 (N 0.411) ACC T 0.423 (T 0.472) TCC S 0.984 (S 0.986) ACC T 0.722 (T 0.915) ACT T 0.786 (T 0.989) ACT T 0.797 (T 0.999)
 112      1   CGT (R) AGG (R) CGG (R) CGG (R) CGG (R) CGC (R) CGC (R) CGG (R) CGC (R) CGC (R) CGG (R) :  CGC R 0.651 (R 0.999) CGC R 0.965 (R 1.000) CGC R 0.987 (R 1.000) CGG R 0.409 (R 1.000) CGT R 0.474 (R 1.000) CGG R 0.966 (R 1.000) CGG R 0.964 (R 1.000) CGG R 0.998 (R 1.000) CGG R 1.000 (R 1.000) CGG R 1.000 (R 1.000)
 113      1   ACT (T) GAG (E) GAG (E) GAG (E) GAA (E) TTC (F) AGA (R) GAA (E) ACG (T) CAG (Q) GAG (E) :  AAG K 0.092 (K 0.156) AGA R 0.117 (R 0.230) CAG Q 0.114 (Q 0.156) GAG E 0.195 (E 0.250) ACG T 0.266 (T 0.611) GAG E 0.580 (E 0.677) GAG E 0.947 (E 0.961) GAG E 0.694 (E 0.856) GAG E 0.559 (E 0.933) GAA E 0.981 (E 0.996)
 114      1   CTG (L) TTT (F) TTT (F) TTT (F) TTC (F) TTT (F) TTT (F) TTC (F) CTT (L) TTC (F) TTC (F) :  TTT F 0.748 (F 0.990) TTT F 0.804 (F 1.000) TTT F 0.683 (F 1.000) TTT F 0.853 (F 0.982) CTT L 0.608 (L 0.976) TTT F 0.931 (F 1.000) TTT F 0.998 (F 1.000) TTT F 0.851 (F 1.000) TTC F 0.895 (F 1.000) TTC F 0.997 (F 1.000)
 115      1   CAC (H) GAG (E) GAG (E) GAG (E) CTC (L) GAG (E) GAG (E) CTC (L) CAT (H) TCC (S) AAC (N) :  GAG E 0.092 (E 0.143) GAG E 0.141 (E 0.197) GAC D 0.106 (A 0.142) GAG E 0.171 (E 0.229) CAC H 0.337 (H 0.575) GAG E 0.417 (E 0.484) GAG E 0.935 (E 0.949) GAG E 0.360 (E 0.411) AAC N 0.257 (N 0.264) CTC L 0.975 (L 0.976)
 116      1   TTT (F) TTC (F) TTT (F) TTT (F) TTT (F) TTT (F) TTC (F) TTT (F) TTC (F) TTT (F) TTT (F) :  TTT F 0.690 (F 0.998) TTT F 0.642 (F 1.000) TTT F 0.846 (F 1.000) TTT F 0.884 (F 1.000) TTT F 0.821 (F 1.000) TTT F 0.938 (F 1.000) TTT F 0.864 (F 1.000) TTT F 0.991 (F 1.000) TTT F 0.998 (F 1.000) TTT F 1.000 (F 1.000)
 117      1   GAG (E) GAA (E) GAG (E) GAG (E) GAG (E) GAT (D) AAC (N) GAG (E) GAG (E) AAC (N) GAG (E) :  GAC D 0.236 (D 0.342) AAC N 0.524 (N 0.658) AAC N 0.508 (N 0.663) GAG E 0.790 (E 0.989) GAG E 0.868 (E 0.999) GAG E 0.819 (E 1.000) GAG E 0.690 (E 1.000) GAG E 0.942 (E 1.000) GAG E 0.977 (E 1.000) GAG E 0.997 (E 1.000)
 118      1   GCA (A) GCA (A) GCG (A) ATT (I) ACC (T) TCA (S) TTG (L) ACC (T) GCA (A) CTC (L) GGC (G) :  TCA S 0.062 (L 0.173) TTG L 0.214 (L 0.496) TTA L 0.176 (L 0.470) GCA A 0.408 (A 0.621) GCA A 0.766 (A 0.852) GCA A 0.374 (A 0.650) GCA A 0.596 (A 0.981) ACC T 0.125 (T 0.267) ACC T 0.317 (T 0.334) ACC T 0.977 (T 0.978)
 119      1   CAC (H) CAC (H) CAT (H) CAC (H) CAC (H) TTC (F) TTT (F) CAC (H) CAC (H) TAC (Y) CAT (H) :  TAC Y 0.308 (Y 0.396) TTC F 0.357 (F 0.511) TTC F 0.443 (F 0.511) CAC H 0.885 (H 0.994) CAC H 0.953 (H 1.000) CAC H 0.865 (H 1.000) CAC H 0.740 (H 1.000) CAC H 0.904 (H 1.000) CAC H 0.806 (H 1.000) CAC H 0.995 (H 1.000)
 120      1   CGT (R) CGG (R) CGG (R) CGG (R) CGG (R) AAG (K) GCG (A) CGG (R) CAA (Q) ACA (T) CGT (R) :  AGG R 0.199 (R 0.442) ACG T 0.286 (T 0.368) ACG T 0.300 (T 0.497) CGG R 0.779 (R 0.929) CGG R 0.412 (R 0.903) CGG R 0.973 (R 0.993) CGG R 0.999 (R 1.000) CGG R 0.987 (R 0.998) CGG R 0.948 (R 0.999) CGG R 0.999 (R 1.000)
 121      1   CAC (H) CCC (P) CCC (P) CCT (P) CCC (P) CTT (L) CCC (P) CCC (P) CAC (H) CCG (P) CCA (P) :  CCC P 0.765 (P 0.992) CCC P 0.735 (P 0.999) CCC P 0.474 (P 0.992) CCC P 0.936 (P 0.989) CAC H 0.960 (H 0.985) CCC P 0.943 (P 1.000) CCC P 0.998 (P 1.000) CCC P 0.753 (P 1.000) CCC P 0.807 (P 1.000) CCC P 0.998 (P 1.000)
 122      1   TTA (L) TTT (F) TTT (F) CTC (L) ATC (I) TCC (S) ACA (T) ATC (I) TCA (S) TCC (S) CTC (L) :  TCC S 0.200 (S 0.497) TCC S 0.345 (S 0.722) TCC S 0.656 (S 0.864) TTA L 0.224 (L 0.354) TTA L 0.569 (L 0.617) TTC F 0.392 (F 0.722) TTT F 0.983 (F 0.996) CTC L 0.765 (L 0.832) CTC L 0.834 (L 0.845) ATC I 0.982 (I 0.983)
 123      1   ACG (T) GTG (V) GTG (V) TTC (F) TTT (F) GCC (A) GTT (V) TTC (F) ACC (T) ATG (M) TAT (Y) :  GTG V 0.076 (V 0.246) GTT V 0.157 (V 0.427) GTG V 0.123 (V 0.347) GTG V 0.120 (V 0.270) ACG T 0.291 (T 0.522) GTG V 0.201 (V 0.435) GTG V 0.916 (V 0.950) TTC F 0.448 (F 0.775) TTT F 0.730 (F 0.885) TTT F 0.804 (F 0.996)
 124      1   CAA (Q) AAG (K) AAG (K) ACA (T) ACC (T) AAC (N) TTG (L) ACC (T) ATG (M) GAG (E) ACC (T) :  AAG K 0.091 (K 0.138) GTG V 0.104 (V 0.159) GAG E 0.160 (E 0.201) AAG K 0.192 (K 0.349) AAA K 0.170 (K 0.298) AAG K 0.283 (K 0.469) AAG K 0.931 (K 0.957) ACA T 0.494 (T 0.888) ACC T 0.872 (T 0.971) ACC T 0.995 (T 0.998)
 125      1   AGC (S) ACC (T) ACG (T) AGC (S) AGC (S) AAG (K) ATC (I) AGC (S) AGC (S) AAG (K) CGA (R) :  AGC S 0.398 (S 0.444) AAC N 0.354 (N 0.421) AAG K 0.692 (K 0.919) AGC S 0.956 (S 0.973) AGC S 0.983 (S 0.996) AGC S 0.967 (S 0.973) ACC T 0.928 (T 0.998) AGC S 0.993 (S 0.997) AGC S 0.943 (S 0.950) AGC S 1.000 (S 1.000)
 126      1   AAG (K) ACA (T) ACG (T) TCC (S) TCG (S) AAC (N) ACC (T) TCA (S) AAC (N) CGT (R) ACG (T) :  ACC T 0.057 (T 0.177) ACC T 0.103 (T 0.189) AGT S 0.091 (S 0.169) ACG T 0.228 (T 0.417) AAG K 0.308 (K 0.397) ACG T 0.415 (T 0.683) ACG T 0.616 (T 0.987) TCG S 0.477 (S 0.717) TCG S 0.646 (S 0.733) TCG S 0.835 (S 0.997)
 127      1   AAA (K) AGA (R) CGG (R) AGA (R) ACG (T) ATC (I) AAG (K) ACA (T) GTG (V) GTC (V) ACG (T) :  AGA R 0.110 (R 0.185) AAG K 0.111 (K 0.169) ATC I 0.134 (V 0.225) AGA R 0.469 (R 0.596) AAA K 0.288 (K 0.411) AGA R 0.714 (R 0.896) AGA R 0.683 (R 0.986) AGA R 0.732 (R 0.878) ACG T 0.446 (T 0.886) ACG T 0.514 (T 0.997)
 128      1   AGC (S) CTA (L) CTG (L) TTG (L) CTG (L) AGA (R) GAC (D) CTG (L) GAG (E) GAG (E) TTG (L) :  GAG E 0.064 (V 0.134) GAG E 0.123 (E 0.211) GAG E 0.136 (E 0.244) CTG L 0.155 (L 0.323) AGC S 0.087 (R 0.113) CTG L 0.487 (L 0.826) CTG L 0.749 (L 0.995) TTG L 0.615 (L 0.960) TTG L 0.579 (L 0.981) CTG L 0.985 (L 0.999)
 129      1   ATC (I) ATA (I) ATC (I) ATC (I) ATT (I) ATC (I) ATC (I) ATT (I) ATT (I) ATC (I) ATC (I) :  ATC I 0.648 (I 0.995) ATC I 0.801 (I 1.000) ATC I 0.834 (I 1.000) ATC I 0.742 (I 1.000) ATC I 0.696 (I 1.000) ATC I 0.806 (I 1.000) ATC I 0.766 (I 1.000) ATC I 0.854 (I 1.000) ATC I 0.693 (I 1.000) ATT I 0.983 (I 1.000)
 130      1   ACA (T) CCC (P) CCC (P) CAC (H) CAT (H) AAT (N) AAG (K) CAT (H) GAT (D) AAG (K) CAC (H) :  AAC N 0.090 (N 0.135) AAG K 0.282 (K 0.386) AAG K 0.315 (K 0.431) CCC P 0.142 (P 0.185) AAC N 0.099 (T 0.271) CAC H 0.401 (H 0.423) CCC P 0.986 (P 0.988) CAC H 0.825 (H 0.893) CAC H 0.718 (H 0.972) CAT H 0.989 (H 0.999)
 131      1   CTA (L) CTG (L) CTA (L) CTC (L) CTC (L) CTG (L) TTG (L) CTC (L) CTG (L) CTG (L) CTC (L) :  CTG L 0.372 (L 0.998) CTG L 0.483 (L 1.000) CTG L 0.678 (L 1.000) CTA L 0.446 (L 1.000) CTA L 0.584 (L 1.000) CTA L 0.432 (L 1.000) CTA L 0.569 (L 1.000) CTC L 0.923 (L 1.000) CTC L 0.991 (L 1.000) CTC L 1.000 (L 1.000)
 132      1   AAG (K) CGA (R) AGA (R) ACC (T) ACC (T) AAG (K) AGA (R) ACT (T) ATT (I) GTG (V) ACA (T) :  AGA R 0.267 (R 0.343) AGA R 0.337 (R 0.452) AGG R 0.119 (R 0.208) AGA R 0.364 (R 0.431) AAG K 0.173 (K 0.298) AGA R 0.488 (R 0.524) AGA R 0.927 (R 0.987) ACA T 0.510 (T 0.883) ACA T 0.586 (T 0.983) ACC T 0.546 (T 0.999)
 133      1   GTC (V) GTC (V) GTC (V) GTG (V) GTG (V) GTA (V) GTG (V) GTG (V) GTG (V) GTG (V) GTA (V) :  GTG V 0.359 (V 0.995) GTG V 0.556 (V 1.000) GTG V 0.547 (V 1.000) GTC V 0.429 (V 1.000) GTC V 0.496 (V 1.000) GTC V 0.482 (V 1.000) GTC V 0.966 (V 1.000) GTG V 0.703 (V 1.000) GTG V 0.657 (V 1.000) GTG V 0.986 (V 1.000)
 134      1   ACG (T) ACT (T) ACC (T) GTG (V) ATG (M) AAC (N) AAG (K) TTG (L) TCC (S) AAG (K) CTG (L) :  AAG K 0.088 (T 0.155) AAG K 0.278 (K 0.375) AAG K 0.303 (K 0.412) ACG T 0.218 (T 0.439) ACG T 0.287 (T 0.533) ACG T 0.244 (T 0.483) ACC T 0.474 (T 0.974) ATG M 0.323 (V 0.329) CTG L 0.323 (L 0.550) ATG M 0.473 (L 0.490)
 135      1   GAA (E) GAA (E) GAG (E) GAG (E) AAG (K) ATG (M) GAG (E) AAG (K) GAG (E) GAG (E) GAG (E) :  GAG E 0.670 (E 0.985) GAG E 0.813 (E 0.984) GAG E 0.855 (E 0.959) GAG E 0.656 (E 1.000) GAA E 0.525 (E 1.000) GAG E 0.742 (E 1.000) GAG E 0.643 (E 1.000) GAG E 0.927 (E 1.000) GAG E 0.960 (E 0.980) AAG K 0.996 (K 0.998)
 136      1   GAA (E) GAG (E) GAG (E) GAG (E) GAT (D) CGA (R) AAA (K) GAG (E) ATA (I) AAA (K) GAT (D) :  AAA K 0.137 (K 0.257) AAA K 0.393 (K 0.482) AAA K 0.365 (K 0.420) GAG E 0.319 (E 0.555) GAA E 0.380 (E 0.506) GAG E 0.608 (E 0.769) GAG E 0.951 (E 0.971) GAG E 0.637 (E 0.749) GAT D 0.668 (D 0.711) GAT D 0.711 (D 0.732)
 137      1   GCT (A) GCG (A) GCT (A) GCT (A) GCT (A) GCG (A) GCC (A) GCT (A) CAA (Q) GCG (A) GCT (A) :  GCT A 0.319 (A 0.997) GCC A 0.388 (A 1.000) GCG A 0.644 (A 1.000) GCT A 0.694 (A 1.000) GCT A 0.549 (A 0.993) GCT A 0.874 (A 1.000) GCT A 0.835 (A 1.000) GCT A 0.980 (A 1.000) GCT A 0.994 (A 1.000) GCT A 1.000 (A 1.000)
 138      1   GGT (G) GGA (G) GGA (G) GGA (G) GGA (G) AGT (S) AGC (S) GGA (G) AAA (K) AGT (S) GGA (G) :  GGC G 0.248 (G 0.595) AGC S 0.499 (S 0.988) AGT S 0.835 (S 0.999) GGA G 0.693 (G 0.991) GGA G 0.550 (G 0.981) GGA G 0.973 (G 1.000) GGA G 0.999 (G 1.000) GGA G 0.996 (G 1.000) GGA G 0.999 (G 1.000) GGA G 1.000 (G 1.000)
 139      1   GAA (E) GAA (E) GAG (E) GAA (E) AGA (R) GCA (A) CAA (Q) AGA (R) GAG (E) ACT (T) GAT (D) :  GAA E 0.328 (E 0.619) GAA E 0.264 (E 0.417) GCA A 0.353 (A 0.759) GAA E 0.651 (E 0.933) GAA E 0.636 (E 0.945) GAA E 0.761 (E 0.968) GAA E 0.680 (E 0.995) GAA E 0.880 (E 0.963) GAA E 0.761 (E 0.827) AGA R 0.996 (R 0.997)
 140      1   GAC (D) GAC (D) GAC (D) GAC (D) GAC (D) GAC (D) GAC (D) GAC (D) GAT (D) GAC (D) GAC (D) :  GAC D 0.703 (D 0.992) GAC D 0.799 (D 1.000) GAC D 0.824 (D 1.000) GAC D 0.819 (D 1.000) GAC D 0.726 (D 1.000) GAC D 0.928 (D 1.000) GAC D 0.991 (D 1.000) GAC D 0.963 (D 1.000) GAC D 0.980 (D 1.000) GAC D 0.997 (D 1.000)
 141      1   TTT (F) TTC (F) TTC (F) TTC (F) TTA (L) ATC (I) ACC (T) TTA (L) TTT (F) TCC (S) ATC (I) :  TTC F 0.687 (F 0.858) TTC F 0.722 (F 0.767) TTC F 0.728 (F 0.754) TTC F 0.736 (F 0.986) TTT F 0.827 (F 0.994) TTC F 0.940 (F 0.995) TTC F 0.996 (F 1.000) TTC F 0.974 (F 0.994) TTC F 0.892 (F 0.916) TTA L 0.998 (L 1.000)
 142      1   ACT (T) ACC (T) ACC (T) ACC (T) ACA (T) ACG (T) GCG (A) ACG (T) ACT (T) ACA (T) ACA (T) :  ACG T 0.324 (T 0.988) ACG T 0.592 (T 0.981) ACG T 0.516 (T 0.999) ACC T 0.552 (T 1.000) ACT T 0.805 (T 1.000) ACC T 0.806 (T 1.000) ACC T 0.992 (T 1.000) ACC T 0.757 (T 1.000) ACA T 0.859 (T 1.000) ACA T 0.861 (T 1.000)
 143      1   TCA (S) TCC (S) TCT (S) TCA (S) GCT (A) GCG (A) GCG (A) GCT (A) TCT (S) GCA (A) TCT (S) :  TCG S 0.160 (S 0.507) GCG A 0.535 (A 0.961) GCG A 0.480 (A 0.998) TCT S 0.625 (S 0.999) TCT S 0.545 (S 1.000) TCT S 0.745 (S 1.000) TCT S 0.784 (S 1.000) TCT S 0.748 (S 1.000) TCT S 0.978 (S 0.998) GCT A 0.999 (A 1.000)
 144      1   GTT (V) GTG (V) GTG (V) GTC (V) CTC (L) CTG (L) CTC (L) CTC (L) GTC (V) TGG (W) ATC (I) :  GTG V 0.200 (V 0.466) CTG L 0.339 (L 0.895) TTG L 0.482 (L 0.946) GTC V 0.350 (V 0.962) GTT V 0.421 (V 0.976) GTG V 0.408 (V 0.979) GTG V 0.962 (V 0.998) GTC V 0.848 (V 0.962) ATC I 0.427 (I 0.432) CTC L 0.998 (L 0.999)
 145      1   CTT (L) GTC (V) GTC (V) ATC (I) ATC (I) TAC (Y) TAC (Y) ATC (I) CTC (L) TAC (Y) GTC (V) :  TAC Y 0.273 (Y 0.311) TAC Y 0.901 (Y 0.958) TAC Y 0.927 (Y 0.981) CTC L 0.352 (L 0.397) CTC L 0.600 (L 0.976) GTC V 0.454 (V 0.480) GTC V 0.986 (V 0.994) ATC I 0.773 (I 0.787) ATC I 0.771 (I 0.779) ATC I 0.997 (I 0.999)
 146      1   TCT (S) TCG (S) TCA (S) TCT (S) TCT (S) TCG (S) TCT (S) TCT (S) TCA (S) TCG (S) TCT (S) :  TCT S 0.520 (S 0.999) TCT S 0.505 (S 1.000) TCG S 0.765 (S 1.000) TCT S 0.673 (S 1.000) TCT S 0.690 (S 1.000) TCT S 0.677 (S 1.000) TCA S 0.508 (S 1.000) TCT S 0.981 (S 1.000) TCT S 0.998 (S 1.000) TCT S 1.000 (S 1.000)
 147      1   GAA (E) GAA (E) GAA (E) GAA (E) GCA (A) GAG (E) GAG (E) GCA (A) GAG (E) GAG (E) GAA (E) :  GAG E 0.551 (E 0.994) GAG E 0.766 (E 0.999) GAG E 0.816 (E 1.000) GAA E 0.784 (E 1.000) GAA E 0.702 (E 1.000) GAA E 0.937 (E 1.000) GAA E 0.994 (E 1.000) GAA E 0.974 (E 1.000) GAA E 0.981 (E 0.994) GCA A 0.999 (A 1.000)
 148      1   ATT (I) ATC (I) ATC (I) ATC (I) ATA (I) ATC (I) ATC (I) ATA (I) ATT (I) ATC (I) GTA (V) :  ATC I 0.614 (I 0.995) ATC I 0.793 (I 1.000) ATC I 0.830 (I 1.000) ATC I 0.620 (I 1.000) ATT I 0.749 (I 1.000) ATC I 0.806 (I 1.000) ATC I 0.987 (I 1.000) ATC I 0.735 (I 1.000) ATA I 0.902 (I 0.988) ATA I 0.999 (I 1.000)
 149      1   ATG (M) ATG (M) ATG (M) ATG (M) ATG (M) ATG (M) ACC (T) ATG (M) ATG (M) ATG (M) ATG (M) :  ATG M 0.975 (M 0.975) ATG M 0.960 (M 0.960) ATG M 0.997 (M 0.997) ATG M 1.000 (M 1.000) ATG M 1.000 (M 1.000) ATG M 1.000 (M 1.000) ATG M 1.000 (M 1.000) ATG M 1.000 (M 1.000) ATG M 1.000 (M 1.000) ATG M 1.000 (M 1.000)
 150      2   ATG (M) ATG (M) ATG (M) ATG (M) ATG (M) ATG (M) ATG (M) ATG (M) ATG (M) ATG (M) ATG (M) :  ATG M 0.995 (M 0.995) ATG M 1.000 (M 1.000) ATG M 1.000 (M 1.000) ATG M 1.000 (M 1.000) ATG M 1.000 (M 1.000) ATG M 1.000 (M 1.000) ATG M 1.000 (M 1.000) ATG M 1.000 (M 1.000) ATG M 1.000 (M 1.000) ATG M 1.000 (M 1.000)
 151      1   TAT (Y) TAC (Y) TAC (Y) TAC (Y) TAT (Y) TAT (Y) TAC (Y) TAT (Y) TAC (Y) TAC (Y) TAC (Y) :  TAC Y 0.759 (Y 0.997) TAC Y 0.815 (Y 1.000) TAC Y 0.751 (Y 1.000) TAC Y 0.809 (Y 1.000) TAC Y 0.571 (Y 1.000) TAC Y 0.927 (Y 1.000) TAC Y 0.996 (Y 1.000) TAC Y 0.923 (Y 1.000) TAC Y 0.774 (Y 1.000) TAT Y 0.987 (Y 1.000)
 152      1   TTT (F) ATC (I) ATC (I) ATT (I) ATT (I) GTG (V) GTC (V) ATT (I) ATC (I) GTG (V) ATT (I) :  ATC I 0.264 (V 0.510) GTC V 0.474 (V 0.984) GTG V 0.482 (V 0.999) ATC I 0.486 (I 0.975) ATT I 0.545 (I 0.946) ATC I 0.504 (I 1.000) ATC I 0.969 (I 1.000) ATT I 0.908 (I 1.000) ATT I 0.982 (I 1.000) ATT I 0.999 (I 1.000)
 153      1   CTT (L) CTC (L) CTT (L) CTG (L) CTC (L) CTG (L) CTG (L) CTC (L) CTC (L) CTG (L) CTC (L) :  CTC L 0.315 (L 0.998) CTG L 0.729 (L 1.000) CTG L 0.800 (L 1.000) CTC L 0.510 (L 1.000) CTT L 0.553 (L 1.000) CTC L 0.587 (L 1.000) CTC L 0.551 (L 1.000) CTC L 0.682 (L 1.000) CTC L 0.967 (L 1.000) CTC L 0.999 (L 1.000)
 154      1   CTT (L) CTG (L) CTG (L) CTG (L) TTG (L) CTG (L) CTG (L) TTG (L) CTA (L) TTG (L) TTG (L) :  CTG L 0.488 (L 0.998) CTG L 0.612 (L 1.000) CTG L 0.497 (L 1.000) CTG L 0.691 (L 1.000) CTT L 0.369 (L 1.000) CTG L 0.894 (L 1.000) CTG L 0.994 (L 1.000) CTG L 0.796 (L 1.000) TTG L 0.912 (L 1.000) TTG L 0.998 (L 1.000)
 155      1   GCC (A) GTC (V) GTC (V) GTC (V) GTC (V) GTG (V) GTG (V) GTC (V) GCA (A) GTG (V) ATC (I) :  GTC V 0.338 (V 0.973) GTG V 0.595 (V 0.999) GTG V 0.660 (V 1.000) GTC V 0.702 (V 0.952) GCC A 0.685 (A 0.973) GTC V 0.902 (V 0.999) GTC V 0.988 (V 1.000) GTC V 0.952 (V 0.999) GTC V 0.954 (V 0.973) GTC V 0.997 (V 1.000)
 156      1   TTC (F) TTC (F) TTC (F) TTC (F) TTC (F) TTC (F) TTC (F) TTC (F) TTC (F) TTC (F) TTC (F) :  TTC F 0.879 (F 0.997) TTC F 0.944 (F 1.000) TTC F 0.955 (F 1.000) TTC F 0.968 (F 1.000) TTC F 0.972 (F 1.000) TTC F 0.991 (F 1.000) TTC F 0.999 (F 1.000) TTC F 0.995 (F 1.000) TTC F 0.997 (F 1.000) TTC F 1.000 (F 1.000)
 157      1   CTT (L) CTC (L) CTC (L) CTC (L) CTC (L) CTC (L) CTG (L) CTC (L) CTT (L) CTC (L) CTT (L) :  CTC L 0.583 (L 0.998) CTC L 0.620 (L 1.000) CTC L 0.827 (L 1.000) CTC L 0.663 (L 1.000) CTT L 0.833 (L 1.000) CTC L 0.903 (L 1.000) CTC L 0.996 (L 1.000) CTC L 0.928 (L 1.000) CTC L 0.831 (L 1.000) CTC L 0.996 (L 1.000)
 158      1   ACC (T) ACC (T) ACC (T) ACG (T) ACA (T) ACC (T) ACC (T) ACA (T) ACC (T) ACC (T) ACT (T) :  ACC T 0.687 (T 0.997) ACC T 0.863 (T 1.000) ACC T 0.894 (T 1.000) ACC T 0.806 (T 1.000) ACC T 0.909 (T 1.000) ACC T 0.784 (T 1.000) ACC T 0.991 (T 1.000) ACG T 0.382 (T 1.000) ACA T 0.403 (T 1.000) ACA T 0.993 (T 1.000)
 159      1   TTC (F) TTG (L) CTG (L) TTG (L) TTG (L) TTC (F) TCC (S) TTG (L) TTG (L) TTC (F) TTG (L) :  TTC F 0.513 (F 0.639) TTC F 0.865 (F 0.920) TTC F 0.949 (F 0.995) TTG L 0.609 (L 0.689) TTG L 0.572 (L 0.667) TTG L 0.942 (L 0.997) TTG L 0.831 (L 1.000) TTG L 0.986 (L 1.000) TTG L 0.993 (L 1.000) TTG L 0.999 (L 1.000)
 160      3   TGG (W) TGG (W) TGG (W) TGG (W) TGG (W) TGG (W) TGG (W) TGG (W) TGG (W) TGG (W) TGG (W) :  TGG W 1.000 (W 1.000) TGG W 1.000 (W 1.000) TGG W 1.000 (W 1.000) TGG W 1.000 (W 1.000) TGG W 1.000 (W 1.000) TGG W 1.000 (W 1.000) TGG W 1.000 (W 1.000) TGG W 1.000 (W 1.000) TGG W 1.000 (W 1.000) TGG W 1.000 (W 1.000)
 161      1   CTA (L) CTG (L) CTG (L) CTA (L) CTC (L) CTG (L) CTG (L) CTC (L) CTC (L) CTG (L) CTG (L) :  CTG L 0.466 (L 0.998) CTG L 0.759 (L 1.000) CTG L 0.813 (L 1.000) CTG L 0.467 (L 1.000) CTA L 0.550 (L 1.000) CTG L 0.599 (L 1.000) CTG L 0.983 (L 1.000) CTA L 0.468 (L 1.000) CTG L 0.536 (L 1.000) CTC L 0.990 (L 1.000)
 162      1   TTA (L) TTT (F) CTC (L) CTG (L) CTG (L) CTG (L) CTG (L) TTG (L) TTG (L) CTG (L) CTC (L) :  CTG L 0.449 (L 0.998) CTG L 0.748 (L 1.000) CTG L 0.807 (L 1.000) CTG L 0.441 (L 1.000) TTG L 0.482 (L 1.000) CTG L 0.590 (L 0.999) CTC L 0.530 (L 0.959) CTG L 0.822 (L 1.000) CTG L 0.781 (L 1.000) CTG L 0.911 (L 1.000)
 163      1   GTA (V) ATT (I) ATC (I) ATA (I) ATT (I) GTG (V) GTG (V) ATC (I) ATC (I) GTG (V) GTA (V) :  GTC V 0.209 (V 0.640) GTG V 0.526 (V 0.990) GTG V 0.629 (V 0.998) ATA I 0.356 (I 0.784) ATA I 0.385 (I 0.755) ATA I 0.429 (I 0.994) ATC I 0.522 (I 1.000) ATA I 0.737 (I 0.997) ATA I 0.667 (I 0.983) ATT I 0.538 (I 1.000)
 164      1   GAA (E) GAG (E) GAG (E) GAA (E) GAG (E) GAG (E) GAG (E) GAG (E) GAG (E) GAA (E) GAA (E) :  GAG E 0.602 (E 0.994) GAG E 0.655 (E 1.000) GAG E 0.541 (E 1.000) GAG E 0.555 (E 1.000) GAA E 0.565 (E 1.000) GAG E 0.601 (E 1.000) GAG E 0.971 (E 1.000) GAA E 0.686 (E 1.000) GAA E 0.611 (E 1.000) GAG E 0.975 (E 1.000)
 165      1   GTT (V) ATG (M) ATG (M) ATG (M) ATG (M) ATG (M) ATG (M) ATG (M) GTT (V) ATG (M) ATG (M) :  ATG M 0.981 (M 0.981) ATG M 1.000 (M 1.000) ATG M 1.000 (M 1.000) ATG M 0.967 (M 0.967) GTT V 0.414 (V 0.988) ATG M 1.000 (M 1.000) ATG M 1.000 (M 1.000) ATG M 1.000 (M 1.000) ATG M 1.000 (M 1.000) ATG M 1.000 (M 1.000)
 166      1   GTA (V) ATC (I) ATA (I) GTC (V) GTT (V) GTC (V) GTC (V) ATT (I) GTC (V) ATC (I) GTT (V) :  GTC V 0.425 (V 0.975) GTC V 0.646 (V 0.976) GTC V 0.700 (V 0.935) GTC V 0.485 (V 0.986) GTA V 0.372 (V 0.997) GTC V 0.604 (V 0.969) ATC I 0.656 (I 0.996) GTC V 0.603 (V 0.998) GTT V 0.882 (V 0.999) GTT V 0.982 (V 0.986)
 167      1   TAT (Y) TAT (Y) TAT (Y) TAT (Y) TAC (Y) TAC (Y) TAC (Y) TAC (Y) TAT (Y) TAC (Y) TAC (Y) :  TAC Y 0.525 (Y 0.998) TAC Y 0.854 (Y 1.000) TAC Y 0.909 (Y 1.000) TAT Y 0.901 (Y 1.000) TAT Y 0.957 (Y 1.000) TAT Y 0.943 (Y 1.000) TAT Y 0.998 (Y 1.000) TAT Y 0.853 (Y 1.000) TAC Y 0.886 (Y 1.000) TAC Y 0.997 (Y 1.000)
 168      1   TGC (C) TGC (C) TGC (C) TGC (C) TGC (C) TGC (C) TGC (C) TGC (C) TGC (C) TGC (C) TGC (C) :  TGC C 0.970 (C 0.999) TGC C 0.993 (C 1.000) TGC C 0.995 (C 1.000) TGC C 0.996 (C 1.000) TGC C 0.997 (C 1.000) TGC C 0.999 (C 1.000) TGC C 1.000 (C 1.000) TGC C 1.000 (C 1.000) TGC C 1.000 (C 1.000) TGC C 1.000 (C 1.000)
 169      1   TAC (Y) TAC (Y) TAC (Y) TAC (Y) TAC (Y) TAC (Y) TAC (Y) TAC (Y) TAC (Y) TAT (Y) TAT (Y) :  TAC Y 0.786 (Y 0.997) TAC Y 0.761 (Y 1.000) TAC Y 0.620 (Y 1.000) TAC Y 0.942 (Y 1.000) TAC Y 0.960 (Y 1.000) TAC Y 0.975 (Y 1.000) TAC Y 0.998 (Y 1.000) TAC Y 0.960 (Y 1.000) TAC Y 0.844 (Y 1.000) TAC Y 0.996 (Y 1.000)
 170      1   AGG (R) AGA (R) AGA (R) AGG (R) CGG (R) AGG (R) AGG (R) CGA (R) AGA (R) AGG (R) AGG (R) :  AGG R 0.753 (R 0.998) AGG R 0.945 (R 1.000) AGG R 0.969 (R 1.000) AGG R 0.614 (R 1.000) AGG R 0.622 (R 1.000) AGG R 0.568 (R 1.000) AGA R 0.989 (R 1.000) AGG R 0.925 (R 1.000) AGG R 0.899 (R 1.000) CGG R 0.924 (R 1.000)
 171      1   AAG (K) AAG (K) AAG (K) AAA (K) AAA (K) AAG (K) AAG (K) AAA (K) AAG (K) AAG (K) AAA (K) :  AAG K 0.700 (K 0.994) AAG K 0.835 (K 1.000) AAG K 0.864 (K 1.000) AAG K 0.702 (K 1.000) AAG K 0.861 (K 1.000) AAG K 0.638 (K 1.000) AAG K 0.976 (K 1.000) AAA K 0.885 (K 1.000) AAA K 0.978 (K 1.000) AAA K 0.999 (K 1.000)
 172      1   ATC (I) GTC (V) GTC (V) GTC (V) GTT (V) ATC (I) ATC (I) GTT (V) ATC (I) ATC (I) GTC (V) :  ATC I 0.660 (I 0.947) ATC I 0.812 (I 0.998) ATC I 0.839 (I 1.000) ATC I 0.792 (I 0.896) ATC I 0.896 (I 0.997) GTC V 0.904 (V 0.975) GTC V 0.989 (V 1.000) GTC V 0.878 (V 0.999) GTC V 0.680 (V 1.000) GTT V 0.980 (V 1.000)
 173      1   TCC (S) TCT (S) TCA (S) TCT (S) TCC (S) TCC (S) TCC (S) TCC (S) TCT (S) TCC (S) TCC (S) :  TCC S 0.589 (S 0.999) TCC S 0.910 (S 1.000) TCC S 0.951 (S 1.000) TCT S 0.644 (S 1.000) TCT S 0.546 (S 1.000) TCT S 0.767 (S 1.000) TCT S 0.820 (S 1.000) TCT S 0.745 (S 1.000) TCC S 0.929 (S 1.000) TCC S 0.999 (S 1.000)
 174      1   AAG (K) AAG (K) AAA (K) AAG (K) AAA (K) AAA (K) AGG (R) AAA (K) AAG (K) AAA (K) AAA (K) :  AAG K 0.608 (K 0.981) AAG K 0.613 (K 0.974) AAA K 0.649 (K 0.998) AAG K 0.632 (K 1.000) AAG K 0.843 (K 1.000) AAG K 0.543 (K 1.000) AAA K 0.512 (K 1.000) AAG K 0.520 (K 1.000) AAA K 0.926 (K 1.000) AAA K 0.997 (K 1.000)
 175      1   GCA (A) GCC (A) GCC (A) GCA (A) GCG (A) TCT (S) TCA (S) GCT (A) GCT (A) TCA (S) GCA (A) :  TCA S 0.342 (S 0.553) TCA S 0.849 (S 0.998) TCA S 0.825 (S 1.000) GCA A 0.590 (A 0.998) GCA A 0.619 (A 1.000) GCA A 0.575 (A 1.000) GCC A 0.973 (A 1.000) GCA A 0.853 (A 1.000) GCA A 0.792 (A 1.000) GCG A 0.598 (A 1.000)
 176      1   GAG (E) GAA (E) GAA (E) GAG (E) GAG (E) GAC (D) GAT (D) GAG (E) GAA (E) GAC (D) GAG (E) :  GAC D 0.297 (D 0.508) GAC D 0.509 (D 0.983) GAC D 0.704 (D 0.998) GAG E 0.526 (E 0.994) GAG E 0.615 (E 1.000) GAA E 0.526 (E 1.000) GAA E 0.974 (E 1.000) GAG E 0.865 (E 1.000) GAG E 0.964 (E 1.000) GAG E 0.997 (E 1.000)
 177      1   GAA (E) GAG (E) GAG (E) GAG (E) GAT (D) GAG (E) GAG (E) GAA (E) GAA (E) GAG (E) GAA (E) :  GAG E 0.653 (E 0.994) GAG E 0.798 (E 1.000) GAG E 0.830 (E 1.000) GAG E 0.598 (E 1.000) GAA E 0.753 (E 1.000) GAG E 0.742 (E 1.000) GAG E 0.980 (E 1.000) GAG E 0.658 (E 1.000) GAA E 0.848 (E 0.999) GAA E 0.911 (E 0.978)
 178      1   GTC (V) GCA (A) GCA (A) GCT (A) GCC (A) CAA (Q) CAG (Q) GCC (A) GTG (V) CAA (Q) GCT (A) :  GAG E 0.213 (E 0.334) CAG Q 0.567 (Q 0.989) CAA Q 0.766 (Q 0.999) GCA A 0.227 (A 0.617) GTC V 0.374 (V 0.967) GCA A 0.490 (A 0.996) GCA A 0.986 (A 1.000) GCT A 0.745 (A 1.000) GCT A 0.698 (A 1.000) GCC A 0.979 (A 1.000)
 179      1   ACA (T) GCT (A) GCC (A) GCC (A) GCG (A) GCA (A) ACG (T) GCC (A) ACC (T) ACC (T) GCC (A) :  ACC T 0.391 (T 0.910) ACG T 0.412 (T 0.953) ACC T 0.411 (T 0.943) ACC T 0.601 (T 0.866) ACC T 0.507 (T 0.997) GCC A 0.834 (A 0.986) GCC A 0.752 (A 1.000) GCC A 0.954 (A 1.000) GCC A 0.954 (A 1.000) GCC A 0.835 (A 1.000)
 180      1   CAA (Q) CAG (Q) CAA (Q) CAG (Q) CAG (Q) CAG (Q) CAA (Q) CAG (Q) CAG (Q) CAG (Q) CAG (Q) :  CAG Q 0.595 (Q 0.998) CAG Q 0.544 (Q 1.000) CAG Q 0.792 (Q 1.000) CAG Q 0.654 (Q 1.000) CAA Q 0.504 (Q 1.000) CAG Q 0.754 (Q 1.000) CAG Q 0.661 (Q 1.000) CAG Q 0.962 (Q 1.000) CAG Q 0.993 (Q 1.000) CAG Q 1.000 (Q 1.000)
 181      1   GAA (E) GAA (E) GAA (E) GAA (E) GAA (E) GAC (D) GAC (D) GAA (E) GAG (E) GAC (D) GAA (E) :  GAC D 0.336 (D 0.506) GAC D 0.779 (D 0.984) GAC D 0.819 (D 0.998) GAA E 0.788 (E 0.995) GAA E 0.704 (E 1.000) GAA E 0.939 (E 1.000) GAA E 0.994 (E 1.000) GAA E 0.974 (E 1.000) GAA E 0.987 (E 1.000) GAA E 0.998 (E 1.000)
 182      1   AGC (S) AAT (N) AAC (N) AAT (N) AAC (N) ACT (T) GCT (A) AAT (N) AGT (S) AGT (S) AAT (N) :  AGT S 0.641 (S 0.819) AGT S 0.745 (S 0.814) AGT S 0.787 (S 0.827) AGT S 0.599 (S 0.820) AGT S 0.576 (S 0.995) AAT N 0.772 (N 0.986) AAT N 0.688 (N 1.000) AAT N 0.931 (N 1.000) AAT N 0.932 (N 1.000) AAT N 0.783 (N 1.000)
 183      1   GTT (V) GCG (A) GCG (A) GCG (A) GCT (A) GCG (A) GCG (A) GCT (A) GTC (V) GCG (A) GCG (A) :  GCG A 0.605 (A 0.981) GCG A 0.818 (A 1.000) GCG A 0.856 (A 1.000) GCG A 0.710 (A 0.967) GTT V 0.335 (V 0.966) GCG A 0.923 (A 1.000) GCG A 0.995 (A 1.000) GCG A 0.937 (A 1.000) GCG A 0.811 (A 1.000) GCT A 0.988 (A 1.000)
 184      1   ACT (T) TCT (S) TCT (S) ACA (T) GCC (A) ACA (T) ACA (T) ACC (T) ACG (T) ACA (T) ACT (T) :  ACA T 0.360 (T 0.998) ACA T 0.834 (T 1.000) ACA T 0.899 (T 1.000) ACT T 0.712 (T 1.000) ACT T 0.703 (T 1.000) ACT T 0.812 (T 0.995) TCT S 0.996 (S 0.999) ACT T 0.625 (T 1.000) ACT T 0.642 (T 1.000) ACC T 0.965 (T 0.980)
 185      1   GAC (D) GAC (D) GAC (D) GAC (D) AAC (N) GAC (D) AGC (S) AAC (N) GAT (D) GAC (D) GAT (D) :  GAC D 0.708 (D 0.986) GAC D 0.838 (D 0.987) GAC D 0.844 (D 0.998) GAC D 0.804 (D 1.000) GAC D 0.720 (D 1.000) GAC D 0.900 (D 1.000) GAC D 0.989 (D 1.000) GAC D 0.896 (D 1.000) GAC D 0.769 (D 0.998) AAC N 0.992 (N 1.000)
 186      2   TAT (Y) TAC (Y) TAC (Y) TAC (Y) TAC (Y) TAC (Y) TAC (Y) TAC (Y) TAT (Y) TAC (Y) TAC (Y) :  TAC Y 0.770 (Y 0.997) TAC Y 0.909 (Y 1.000) TAC Y 0.933 (Y 1.000) TAC Y 0.733 (Y 1.000) TAT Y 0.816 (Y 1.000) TAC Y 0.944 (Y 1.000) TAC Y 0.997 (Y 1.000) TAC Y 0.987 (Y 1.000) TAC Y 0.995 (Y 1.000) TAC Y 0.999 (Y 1.000)
 187      1   TTA (L) CTT (L) CTT (L) CTT (L) CTC (L) TTA (L) CTC (L) CTC (L) CTA (L) CTA (L) CTT (L) :  CTT L 0.276 (L 0.998) CTA L 0.395 (L 1.000) CTA L 0.695 (L 1.000) CTT L 0.522 (L 1.000) CTA L 0.658 (L 1.000) CTT L 0.939 (L 1.000) CTT L 0.998 (L 1.000) CTT L 0.966 (L 1.000) CTT L 0.865 (L 1.000) CTC L 0.980 (L 1.000)
 188      1   GCC (A) GCT (A) GCC (A) GCA (A) GCC (A) GCC (A) GCC (A) GCC (A) GCA (A) GCC (A) GCC (A) :  GCC A 0.587 (A 0.997) GCC A 0.803 (A 1.000) GCC A 0.845 (A 1.000) GCC A 0.653 (A 1.000) GCC A 0.648 (A 1.000) GCC A 0.680 (A 1.000) GCC A 0.660 (A 1.000) GCC A 0.664 (A 1.000) GCC A 0.953 (A 1.000) GCC A 0.998 (A 1.000)
 189      1   ATA (I) ATC (I) ATC (I) ATT (I) ATC (I) ATT (I) ATC (I) ATC (I) ATA (I) ATT (I) ATT (I) :  ATC I 0.475 (I 0.995) ATC I 0.505 (I 1.000) ATT I 0.666 (I 1.000) ATC I 0.453 (I 1.000) ATA I 0.835 (I 1.000) ATC I 0.591 (I 1.000) ATC I 0.975 (I 1.000) ATT I 0.681 (I 1.000) ATT I 0.621 (I 1.000) ATC I 0.977 (I 1.000)
 190      1   CCA (P) CCT (P) CCA (P) CCA (P) CCA (P) CCC (P) CCC (P) CCA (P) CCC (P) CCG (P) CCA (P) :  CCA P 0.419 (P 0.999) CCC P 0.629 (P 1.000) CCC P 0.575 (P 1.000) CCA P 0.902 (P 1.000) CCA P 0.870 (P 1.000) CCA P 0.974 (P 1.000) CCA P 0.944 (P 1.000) CCA P 0.998 (P 1.000) CCA P 0.999 (P 1.000) CCA P 1.000 (P 1.000)
 191      1   TCT (S) TCA (S) TCT (S) TCA (S) TCA (S) TCT (S) TCT (S) TCG (S) TCA (S) TCG (S) TCG (S) :  TCT S 0.432 (S 0.999) TCT S 0.708 (S 1.000) TCT S 0.644 (S 1.000) TCA S 0.634 (S 1.000) TCA S 0.546 (S 1.000) TCA S 0.775 (S 1.000) TCA S 0.760 (S 1.000) TCA S 0.881 (S 1.000) TCA S 0.606 (S 1.000) TCA S 0.632 (S 1.000)
 192      1   GAA (E) GAG (E) GAG (E) GAA (E) GAA (E) GAA (E) GAG (E) GAA (E) GAA (E) GAG (E) GAA (E) :  GAG E 0.582 (E 0.994) GAG E 0.712 (E 1.000) GAG E 0.675 (E 1.000) GAA E 0.592 (E 1.000) GAA E 0.804 (E 1.000) GAA E 0.554 (E 1.000) GAG E 0.961 (E 1.000) GAA E 0.903 (E 1.000) GAA E 0.976 (E 1.000) GAA E 0.998 (E 1.000)
 193      1   AAC (N) AAC (N) AAC (N) AAC (N) AAT (N) AAT (N) CAG (Q) AAT (N) AAC (N) AAT (N) AAT (N) :  AAC N 0.597 (N 0.984) AAT N 0.558 (N 0.981) AAT N 0.734 (N 0.999) AAC N 0.805 (N 1.000) AAC N 0.883 (N 1.000) AAC N 0.845 (N 1.000) AAC N 0.987 (N 1.000) AAC N 0.711 (N 1.000) AAT N 0.902 (N 1.000) AAT N 0.997 (N 1.000)
 194      1   AAG (K) AAG (K) AAG (K) AAG (K) AAA (K) AAA (K) AAA (K) AAA (K) AAG (K) AAA (K) AAA (K) :  AAG K 0.536 (K 0.995) AAA K 0.779 (K 1.000) AAA K 0.835 (K 1.000) AAG K 0.802 (K 1.000) AAG K 0.888 (K 1.000) AAG K 0.847 (K 1.000) AAG K 0.988 (K 1.000) AAG K 0.718 (K 1.000) AAA K 0.899 (K 1.000) AAA K 0.997 (K 1.000)
 195      1   GAA (E) GAG (E) GAG (E) GAA (E) GAA (E) GAA (E) GTG (V) GAA (E) GAA (E) GAG (E) GAA (E) :  GAG E 0.588 (E 0.988) GAG E 0.731 (E 0.988) GAG E 0.690 (E 0.999) GAA E 0.590 (E 1.000) GAA E 0.803 (E 1.000) GAA E 0.552 (E 1.000) GAG E 0.961 (E 1.000) GAA E 0.902 (E 1.000) GAA E 0.976 (E 1.000) GAA E 0.998 (E 1.000)
 196      1   AAC (N) AAC (N) AAC (N) AAC (N) AAC (N) AAC (N) ACA (T) AAC (N) CAC (H) ACT (T) AAT (N) :  AAC N 0.378 (N 0.535) ACC T 0.368 (T 0.807) ACC T 0.375 (T 0.806) AAC N 0.886 (N 0.996) AAC N 0.915 (N 0.986) AAC N 0.938 (N 1.000) AAC N 0.993 (N 1.000) AAC N 0.917 (N 1.000) AAC N 0.772 (N 1.000) AAC N 0.990 (N 1.000)
 197      1   TGT (C) TCT (S) TCT (S) TGT (C) TGT (C) CCG (P) CCA (P) TGT (C) TGT (C) CCG (P) TGT (C) :  TCT S 0.157 (S 0.365) CCG P 0.489 (P 0.979) CCG P 0.804 (P 0.992) TGT C 0.783 (C 0.795) TGT C 0.994 (C 0.998) TGT C 0.795 (C 0.796) TCT S 0.999 (S 0.999) TGT C 0.999 (C 0.999) TGT C 1.000 (C 1.000) TGT C 1.000 (C 1.000)
 198      1   TCT (S) GTG (V) GCG (A) GCT (A) GCT (A) GGC (G) GAT (D) GCT (A) CCT (P) GCT (A) GCT (A) :  GCT A 0.229 (A 0.391) GCT A 0.271 (A 0.390) GCT A 0.315 (A 0.477) GCT A 0.534 (A 0.651) TCT S 0.507 (S 0.527) GCT A 0.718 (A 0.905) GCG A 0.815 (A 0.845) GCT A 0.961 (A 0.984) GCT A 0.990 (A 0.995) GCT A 0.999 (A 1.000)
 199      1   GTT (V) GTA (V) GTA (V) GTG (V) ATA (I) CCT (P) GCT (A) ATA (I) GTT (V) CCT (P) GTG (V) :  GCT A 0.165 (A 0.425) GCT A 0.528 (A 0.625) CCT P 0.940 (P 0.991) GTA V 0.308 (V 0.991) GTT V 0.617 (V 0.997) GTA V 0.573 (V 0.999) GTA V 0.978 (V 1.000) GTG V 0.558 (V 0.998) GTA V 0.495 (V 0.992) ATA I 0.998 (I 0.999)
 200      1   CCA (P) CCC (P) CCA (P) CCT (P) CCA (P) GCT (A) CCT (P) CCT (P) CAA (Q) GCA (A) CCT (P) :  CCT P 0.392 (P 0.975) CCT P 0.580 (P 0.955) GCT A 0.480 (A 0.970) CCA P 0.583 (P 1.000) CCA P 0.937 (P 0.997) CCA P 0.513 (P 1.000) CCA P 0.612 (P 1.000) CCT P 0.938 (P 1.000) CCT P 0.967 (P 1.000) CCT P 0.923 (P 1.000)
 201      1   GTG (V) GTG (V) GTG (V) GTG (V) GTG (V) GTA (V) GTT (V) GTA (V) GTG (V) GTA (V) GTG (V) :  GTG V 0.376 (V 0.996) GTT V 0.279 (V 1.000) GTA V 0.496 (V 1.000) GTG V 0.743 (V 1.000) GTG V 0.781 (V 1.000) GTG V 0.899 (V 1.000) GTG V 0.989 (V 1.000) GTG V 0.935 (V 1.000) GTG V 0.918 (V 1.000) GTG V 0.814 (V 1.000)
 202      1   GAA (E) GAG (E) GAG (E) GAG (E) GAG (E) ACG (T) ACC (T) GAG (E) GAG (E) ATG (M) GAG (E) :  AAG K 0.229 (K 0.279) ACG T 0.641 (T 0.887) ACG T 0.782 (T 0.872) GAG E 0.814 (E 0.989) GAG E 0.543 (E 0.999) GAG E 0.933 (E 1.000) GAG E 0.992 (E 1.000) GAG E 0.967 (E 1.000) GAG E 0.982 (E 1.000) GAG E 0.998 (E 1.000)
 203      1   GAA (E) GAA (E) GAA (E) GAA (E) GAG (E) GAA (E) CAA (Q) GAG (E) GAT (D) GAA (E) GAA (E) :  GAA E 0.610 (E 0.983) GAA E 0.767 (E 0.978) GAA E 0.810 (E 0.999) GAA E 0.821 (E 0.999) GAA E 0.774 (E 0.984) GAA E 0.926 (E 1.000) GAA E 0.993 (E 1.000) GAA E 0.917 (E 1.000) GAA E 0.762 (E 1.000) GAG E 0.968 (E 1.000)
 204      1   --- (-) --- (-) --- (-) --- (-) --- (-) --- (-) --- (-) --- (-) CAA (Q) --- (-) --- (-) :  CAG Q 0.340 (Q 0.653) CAG Q 0.334 (Q 0.594) CAG Q 0.326 (Q 0.565) CAA Q 0.415 (Q 0.732) CAA Q 0.545 (Q 0.805) CAA Q 0.372 (Q 0.702) CAG Q 0.338 (Q 0.672) CAG Q 0.338 (Q 0.672) CAG Q 0.340 (Q 0.645) CAG Q 0.321 (Q 0.593)

Summary of changes along branches.
Check root of tree for directions of change.
Counts of n & s are incorrect along tip branches with ambiguity data.

Branch 1:   12..13 (n=42.5 s=30.5)

	  10 GAG (E 0.531) -> GAC (D) 0.510
	  14 GTG (V 0.994) -> GTC (V) 0.997
	  15 CAG (L 0.487) -> CTG (L) 0.988
	  22 ATC (T 0.283) -> ACC (T) 0.876
	  26 TGC (C 0.999) -> TGT (C) 1.000
	  31 GAG (E 0.994) -> GAA (E) 1.000
	  33 AAG (K 0.105) -> AAA (K) 0.243
	  34 GCC (A 0.997) -> GCT (A) 1.000
	  35 ACC (T 0.240) -> AGG (T) 0.188
	  39 GAG (E 0.398) -> GAT (D) 0.479
	  41 TTC (F 0.614) -> TAC (Y) 0.659
	  45 GAG (E 0.169) -> CCA (T) 0.220
	  47 GAG (G 0.476) -> GAA (E) 0.910
	  49 GAG (E 0.158) -> AAG (K) 0.263
	  50 ACC (T 0.641) -> ACT (T) 0.719
	  61 GAG (E 0.355) -> CTG (L) 0.290
	  63 AAG (R 0.155) -> GAG (E) 0.238
	  69 CCT (P 0.990) -> CCG (P) 0.987
	  72 TTG (L 0.292) -> ATG (L) 0.303
	  73 GAG (E 0.478) -> GAT (D) 0.438
	  74 GGC (G 0.594) -> GGA (G) 0.996
	  75 CCC (P 0.993) -> CCG (P) 0.996
	  77 CAA (Q 0.324) -> AAA (K) 0.611
	  78 GGT (G 0.998) -> GGC (G) 1.000
	  93 ATC (I 0.995) -> ATT (I) 1.000
	  97 AAC (N 0.598) -> AAA (K) 0.754
	 100 CTC (L 0.315) -> TTC (F) 0.258
	 103 ACC (S 0.460) -> AGC (S) 0.658
	 105 CTC (L 0.278) -> GTC (V) 0.194
	 107 ACG (T 0.272) -> GAG (E) 0.966
	 109 AAC (N 0.479) -> GAC (D) 0.503
	 110 GTC (V 0.995) -> GTT (V) 0.999
	 111 ACC (S 0.133) -> TTT (F) 0.207
	 113 AAG (K 0.156) -> AGA (R) 0.230
	 117 GAC (D 0.342) -> AAC (N) 0.658
	 118 TCA (L 0.173) -> TTG (L) 0.496
	 119 TAC (Y 0.396) -> TTC (F) 0.511
	 120 AGG (R 0.442) -> ACG (T) 0.368
	 123 GTG (V 0.246) -> GTT (V) 0.427
	 124 AAG (K 0.138) -> GTG (V) 0.159
	 125 AGC (S 0.444) -> AAC (N) 0.421
	 127 AGA (R 0.185) -> AAG (K) 0.169
	 130 AAC (N 0.135) -> AAG (K) 0.386
	 137 GCT (A 0.997) -> GCC (A) 1.000
	 138 GGC (G 0.595) -> AGC (S) 0.988
	 143 TCG (S 0.507) -> GCG (A) 0.961
	 144 GTG (V 0.466) -> CTG (L) 0.895
	 152 ATC (V 0.510) -> GTC (V) 0.984
	 153 CTC (L 0.998) -> CTG (L) 1.000
	 155 GTC (V 0.973) -> GTG (V) 0.999
	 163 GTC (V 0.640) -> GTG (V) 0.990
	 178 GAG (E 0.334) -> CAG (Q) 0.989
	 179 ACC (T 0.910) -> ACG (T) 0.953
	 187 CTT (L 0.998) -> CTA (L) 1.000
	 190 CCA (P 0.999) -> CCC (P) 1.000
	 193 AAC (N 0.984) -> AAT (N) 0.981
	 194 AAG (K 0.995) -> AAA (K) 1.000
	 196 AAC (N 0.535) -> ACC (T) 0.807
	 197 TCT (S 0.365) -> CCG (P) 0.979
	 201 GTG (V 0.996) -> GTT (V) 1.000
	 202 AAG (K 0.279) -> ACG (T) 0.887


Branch 2:   13..7  (T_rubri)  (n=61.2 s=25.8)

	  10 GAC (D 0.510) -> GCA (A)
	  12 GAG (E 1.000) -> GAA (E)
	  15 CTG (L 0.988) -> CTC (L)
	  17 AAA (K 0.297) -> GAA (E)
	  25 TCC (S 0.990) -> GCC (A)
	  34 GCT (A 1.000) -> GCG (A)
	  36 ACC (T 1.000) -> ACG (T)
	  37 AGG (R 0.491) -> CGG (R)
	  38 GTG (V 1.000) -> GTT (V)
	  43 AAG (K 0.467) -> ATG (M)
	  45 CCA (T 0.220) -> ACA (T)
	  46 GAC (D 0.948) -> AAG (K)
	  49 AAG (K 0.263) -> AAT (N)
	  50 ACT (T 0.719) -> --- (-)
	  51 AGA (R 0.729) -> --- (-)
	  53 CCT (P 0.661) -> CCA (P)
	  61 CTG (L 0.290) -> AGG (R)
	  62 TAT (Y 0.997) -> TTT (F)
	  65 GGC (G 0.372) -> TAC (Y)
	  66 CCG (P 0.722) -> --- (-)
	  67 CAG (Q 0.702) -> --- (-)
	  68 AAA (K 0.419) -> AAC (N)
	  69 CCG (P 0.987) -> CTT (L)
	  70 CGG (R 0.199) -> ATT (I)
	  79 CGG (R 1.000) -> CGT (R)
	  81 CAG (Q 0.929) -> TTC (F)
	  85 AGC (S 0.994) -> ACC (T)
	  86 AAG (K 0.980) -> CAG (Q)
	  91 GTG (V 0.980) -> CTG (L)
	  94 AGC (S 0.781) -> CGG (R)
	  96 CTC (L 0.711) -> AAC (N)
	  99 ACG (T 0.932) -> AAG (K)
	 100 TTC (F 0.258) -> TAC (Y)
	 101 AAT (N 0.963) -> GAT (D)
	 104 GGC (G 1.000) -> GGG (G)
	 109 GAC (D 0.503) -> CAC (H)
	 116 TTT (F 1.000) -> TTC (F)
	 119 TTC (F 0.511) -> TTT (F)
	 120 ACG (T 0.368) -> GCG (A)
	 122 TCC (S 0.722) -> ACA (T)
	 124 GTG (V 0.159) -> TTG (L)
	 125 AAC (N 0.421) -> ATC (I)
	 128 GAG (E 0.211) -> GAC (D)
	 131 CTG (L 1.000) -> TTG (L)
	 139 GAA (E 0.417) -> CAA (Q)
	 141 TTC (F 0.767) -> ACC (T)
	 142 ACG (T 0.981) -> GCG (A)
	 144 CTG (L 0.895) -> CTC (L)
	 149 ATG (M 0.960) -> ACC (T)
	 157 CTC (L 1.000) -> CTG (L)
	 159 TTC (F 0.920) -> TCC (S)
	 174 AAG (K 0.974) -> AGG (R)
	 176 GAC (D 0.983) -> GAT (D)
	 180 CAG (Q 1.000) -> CAA (Q)
	 182 AGT (S 0.814) -> GCT (A)
	 185 GAC (D 0.987) -> AGC (S)
	 187 CTA (L 1.000) -> CTC (L)
	 193 AAT (N 0.981) -> CAG (Q)
	 195 GAG (E 0.988) -> GTG (V)
	 196 ACC (T 0.807) -> ACA (T)
	 197 CCG (P 0.979) -> CCA (P)
	 198 GCT (A 0.390) -> GAT (D)
	 202 ACG (T 0.887) -> ACC (T)
	 203 GAA (E 0.978) -> CAA (Q)
	 204 CAG (Q 0.594) -> --- (-)


Branch 3:   13..14 (n=28.7 s=30.3)

	   2 CCT (P 0.997) -> CCA (P) 0.993
	   7 GTG (V 0.993) -> GTC (V) 0.963
	   9 TCG (S 1.000) -> TCA (S) 1.000
	  17 AAA (K 0.297) -> AGA (R) 0.421
	  29 AGG (R 1.000) -> CGG (R) 1.000
	  33 AAA (K 0.243) -> AAC (K) 0.130
	  35 AGG (T 0.188) -> AAG (T) 0.189
	  39 GAT (D 0.479) -> GAC (D) 0.442
	  44 CCC (P 0.854) -> GGC (G) 0.892
	  48 AAA (K 0.601) -> AAC (N) 0.583
	  52 GTC (V 0.218) -> AAG (K) 0.117
	  71 GAG (E 0.839) -> GAC (D) 0.909
	  72 ATG (L 0.303) -> CTC (L) 0.369
	  73 GAT (D 0.438) -> GAG (D) 0.422
	  74 GGA (G 0.996) -> GGT (G) 0.996
	  76 TTT (F 0.780) -> TGG (W) 0.979
	  78 GGC (G 1.000) -> GGT (G) 1.000
	  83 AAT (N 0.990) -> AAC (N) 0.976
	  84 GGG (G 1.000) -> GGC (G) 1.000
	  91 GTG (V 0.980) -> GTC (V) 0.999
	  93 ATT (I 1.000) -> ATC (I) 1.000
	 105 GTC (V 0.194) -> CTG (R) 0.155
	 109 GAC (D 0.503) -> GAG (E) 0.574
	 110 GTT (V 0.999) -> GTC (V) 1.000
	 111 TTT (F 0.207) -> AAC (N) 0.114
	 113 AGA (R 0.230) -> CAG (Q) 0.156
	 115 GAG (E 0.197) -> GAC (A) 0.142
	 118 TTG (L 0.496) -> TTA (L) 0.470
	 123 GTT (V 0.427) -> GTG (V) 0.347
	 124 GTG (V 0.159) -> GAG (E) 0.201
	 125 AAC (N 0.421) -> AAG (K) 0.919
	 126 ACC (T 0.189) -> AGT (S) 0.169
	 127 AAG (K 0.169) -> ATC (V) 0.225
	 132 AGA (R 0.452) -> AGG (R) 0.208
	 137 GCC (A 1.000) -> GCG (A) 1.000
	 138 AGC (S 0.988) -> AGT (S) 0.999
	 139 GAA (E 0.417) -> GCA (A) 0.759
	 144 CTG (L 0.895) -> TTG (L) 0.946
	 146 TCT (S 1.000) -> TCG (S) 1.000
	 152 GTC (V 0.984) -> GTG (V) 0.999
	 174 AAG (K 0.974) -> AAA (K) 0.998
	 178 CAG (Q 0.989) -> CAA (Q) 0.999
	 179 ACG (T 0.953) -> ACC (T) 0.943
	 189 ATC (I 1.000) -> ATT (I) 1.000
	 199 GCT (A 0.625) -> CCT (P) 0.991
	 200 CCT (P 0.955) -> GCT (A) 0.970
	 201 GTT (V 1.000) -> GTA (V) 1.000


Branch 4:   14..10 (E_electric)  (n=60.5 s=27.5)

	   1 CAG (Q 0.660) -> --- (-)
	   7 GTC (V 0.963) -> GCC (A)
	   8 CCG (P 0.984) -> GTC (V)
	  14 GTC (V 0.987) -> GTG (V)
	  16 GGC (G 1.000) -> GGA (G)
	  18 CCC (P 0.512) -> CCG (P)
	  20 AAG (K 1.000) -> AAA (K)
	  23 TGC (C 1.000) -> TGT (C)
	  24 ATC (I 0.975) -> GTC (V)
	  33 AAC (K 0.130) -> AGC (S)
	  35 AAG (T 0.189) -> GAG (E)
	  39 GAC (D 0.442) -> AAC (N)
	  43 AAG (K 0.511) -> ACA (T)
	  45 CCA (P 0.410) -> CCG (P)
	  47 GAA (E 0.881) -> GAT (D)
	  48 AAC (N 0.583) -> GAC (D)
	  49 AAG (K 0.313) -> CGG (R)
	  50 ACT (T 0.770) -> --- (-)
	  51 AGA (R 0.777) -> --- (-)
	  52 AAG (K 0.117) -> CAG (Q)
	  53 CCT (P 0.557) -> TCT (S)
	  54 CCC (P 0.674) -> --- (-)
	  55 AAC (N 0.584) -> --- (-)
	  56 AAG (K 0.605) -> --- (-)
	  57 ACT (T 0.685) -> --- (-)
	  58 CAC (H 0.614) -> --- (-)
	  60 TAC (Y 0.990) -> TTC (F)
	  62 TAT (Y 1.000) -> TAC (Y)
	  63 GAG (E 0.181) -> --- (-)
	  66 CCG (P 0.767) -> --- (-)
	  67 CAG (Q 0.750) -> --- (-)
	  68 AAA (K 0.506) -> AGA (R)
	  75 CCG (P 0.993) -> CCC (P)
	  77 AAA (K 0.665) -> AAG (K)
	  78 GGT (G 1.000) -> GGG (G)
	  96 CTC (L 0.712) -> ATC (I)
	  98 GTC (V 0.924) -> ATC (I)
	  99 ACG (T 0.930) -> AGG (R)
	 100 TTC (L 0.424) -> CTC (L)
	 102 GAC (D 1.000) -> GAT (D)
	 105 CTG (R 0.155) -> CGG (R)
	 109 GAG (E 0.574) -> GTG (V)
	 111 AAC (N 0.114) -> CAC (H)
	 114 TTT (F 1.000) -> TTC (F)
	 115 GAC (A 0.142) -> TCC (S)
	 118 TTA (L 0.470) -> CTC (L)
	 119 TTC (F 0.511) -> TAC (Y)
	 120 ACG (T 0.497) -> ACA (T)
	 121 CCC (P 0.992) -> CCG (P)
	 123 GTG (V 0.347) -> ATG (M)
	 126 AGT (S 0.169) -> CGT (R)
	 127 ATC (V 0.225) -> GTC (V)
	 132 AGG (R 0.208) -> GTG (V)
	 139 GCA (A 0.759) -> ACT (T)
	 141 TTC (F 0.754) -> TCC (S)
	 142 ACG (T 0.999) -> ACA (T)
	 143 GCG (A 0.998) -> GCA (A)
	 144 TTG (L 0.946) -> TGG (W)
	 154 CTG (L 1.000) -> TTG (L)
	 164 GAG (E 1.000) -> GAA (E)
	 166 GTC (V 0.935) -> ATC (I)
	 169 TAC (Y 1.000) -> TAT (Y)
	 190 CCC (P 1.000) -> CCG (P)
	 191 TCT (S 1.000) -> TCG (S)
	 196 ACC (T 0.806) -> ACT (T)
	 200 GCT (A 0.970) -> GCA (A)
	 202 ACG (T 0.872) -> ATG (M)
	 204 CAG (Q 0.565) -> --- (-)


Branch 5:   14..6  (D_rerio)  (n=82.5 s=56.5)

	   1 CAG (Q 0.660) -> --- (-)
	   2 CCA (P 0.993) -> CTG (L)
	   6 GAC (D 0.998) -> GAT (D)
	   7 GTC (V 0.963) -> GTG (V)
	   8 CCG (P 0.984) -> CCA (P)
	  11 ACA (T 0.985) -> GGC (G)
	  13 GCG (A 1.000) -> GCC (A)
	  14 GTC (V 0.987) -> ATT (I)
	  15 CTG (L 0.987) -> GTA (V)
	  17 AGA (R 0.421) -> AAA (K)
	  18 CCC (P 0.512) -> GTT (V)
	  19 ATG (M 0.993) -> AAG (K)
	  21 CTG (L 1.000) -> TTA (L)
	  25 TCC (S 0.992) -> TAC (Y)
	  26 TGT (C 1.000) -> TGC (C)
	  28 AAG (K 1.000) -> AAA (K)
	  29 CGG (R 1.000) -> CGA (R)
	  33 AAC (K 0.130) -> CTG (L)
	  35 AAG (T 0.189) -> ACC (T)
	  37 AGG (R 0.506) -> AAA (K)
	  39 GAC (D 0.442) -> GAG (E)
	  41 TAC (Y 0.658) -> TTT (F)
	  45 CCA (P 0.410) -> CAA (Q)
	  46 GAC (D 0.990) -> GAT (D)
	  47 GAA (E 0.881) -> AAA (K)
	  49 AAG (K 0.313) -> AAA (K)
	  52 AAG (K 0.117) -> ACA (T)
	  53 CCT (P 0.557) -> CTT (L)
	  54 CCC (P 0.674) -> --- (-)
	  55 AAC (N 0.584) -> --- (-)
	  56 AAG (K 0.605) -> --- (-)
	  57 ACT (T 0.685) -> --- (-)
	  58 CAC (H 0.614) -> --- (-)
	  59 ATA (I 1.000) -> ATC (I)
	  60 TAC (Y 0.990) -> TAT (Y)
	  63 GAG (E 0.181) -> GAC (D)
	  64 GAT (D 0.986) -> GGC (G)
	  65 GGC (G 0.456) -> GAG (E)
	  68 AAA (K 0.506) -> GAG (E)
	  70 CGG (R 0.345) -> AAG (K)
	  71 GAC (D 0.909) -> GAT (D)
	  72 CTC (L 0.369) -> GTA (V)
	  73 GAG (D 0.422) -> GAT (D)
	  74 GGT (G 0.996) -> GAG (E)
	  75 CCG (P 0.993) -> CAA (Q)
	  80 CTA (L 0.996) -> GTA (V)
	  81 CAG (Q 0.924) -> ACA (T)
	  83 AAC (N 0.976) -> ACG (T)
	  85 AGC (S 1.000) -> AGT (S)
	  88 CTG (L 0.984) -> ATG (M)
	  93 ATC (I 1.000) -> ATT (I)
	  96 CTC (L 0.712) -> CTA (L)
	  97 AAA (K 0.753) -> AAT (N)
	  99 ACG (T 0.930) -> ACT (T)
	 100 TTC (L 0.424) -> TTA (L)
	 101 AAT (N 0.997) -> AAC (N)
	 103 AGC (S 0.653) -> ACT (T)
	 105 CTG (R 0.155) -> ACA (T)
	 107 GAG (E 0.997) -> GAA (E)
	 108 TGC (C 1.000) -> TGT (C)
	 109 GAG (E 0.574) -> GAA (E)
	 110 GTC (V 1.000) -> GTA (V)
	 111 AAC (N 0.114) -> ACT (T)
	 113 CAG (Q 0.156) -> TTC (F)
	 115 GAC (A 0.142) -> GAG (E)
	 117 AAC (N 0.663) -> GAT (D)
	 118 TTA (L 0.470) -> TCA (S)
	 120 ACG (T 0.497) -> AAG (K)
	 121 CCC (P 0.992) -> CTT (L)
	 123 GTG (V 0.347) -> GCC (A)
	 124 GAG (E 0.201) -> AAC (N)
	 126 AGT (S 0.169) -> AAC (N)
	 128 GAG (E 0.244) -> AGA (R)
	 130 AAG (K 0.431) -> AAT (N)
	 132 AGG (R 0.208) -> AAG (K)
	 133 GTG (V 1.000) -> GTA (V)
	 134 AAG (K 0.412) -> AAC (N)
	 135 GAG (E 0.959) -> ATG (M)
	 136 AAA (K 0.420) -> CGA (R)
	 141 TTC (F 0.754) -> ATC (I)
	 144 TTG (L 0.946) -> CTG (L)
	 151 TAC (Y 1.000) -> TAT (Y)
	 175 TCA (S 1.000) -> TCT (S)
	 179 ACC (T 0.943) -> GCA (A)
	 182 AGT (S 0.827) -> ACT (T)
	 187 CTA (L 1.000) -> TTA (L)
	 192 GAG (E 1.000) -> GAA (E)
	 195 GAG (E 0.999) -> GAA (E)
	 196 ACC (T 0.806) -> AAC (N)
	 198 GCT (A 0.477) -> GGC (G)
	 204 CAG (Q 0.565) -> --- (-)


Branch 6:   12..15 (n=40.5 s=48.5)

	   5 GTG (V 0.996) -> GTT (V) 1.000
	   6 GAC (D 0.506) -> GAA (E) 0.995
	   7 GTG (V 0.992) -> GTC (V) 1.000
	   8 CCG (P 0.998) -> CCA (P) 1.000
	  13 GCG (A 0.997) -> GCC (A) 1.000
	  16 GGC (G 0.998) -> GGA (G) 1.000
	  17 AAA (K 0.193) -> AAG (K) 0.291
	  22 ATC (T 0.283) -> CTG (L) 0.723
	  32 ATC (V 0.498) -> GTC (V) 0.995
	  33 AAG (K 0.105) -> GCG (A) 0.251
	  37 AGG (R 0.161) -> GTG (V) 0.264
	  44 CCC (P 0.908) -> CCT (P) 0.997
	  47 GAG (G 0.476) -> GGA (G) 0.997
	  49 GAG (E 0.158) -> GAT (D) 0.414
	  52 GTC (V 0.181) -> TTA (V) 0.231
	  53 CCT (P 0.472) -> CTT (L) 0.615
	  57 ACT (T 0.645) -> ACC (T) 0.571
	  59 ATA (I 0.995) -> ATC (I) 1.000
	  60 TAC (Y 0.997) -> TAT (Y) 1.000
	  63 AAG (R 0.155) -> AGG (R) 0.480
	  65 GGC (G 0.434) -> GGA (G) 0.754
	  70 CGG (R 0.207) -> CAG (Q) 0.383
	  71 GAG (E 0.911) -> GAA (E) 0.999
	  72 TTG (L 0.292) -> TTT (L) 0.385
	  74 GGC (G 0.594) -> AGC (S) 0.997
	  76 TTT (F 0.854) -> TTC (F) 0.953
	  80 CTA (L 0.997) -> CTG (L) 1.000
	  86 AAG (K 0.985) -> AAA (K) 0.999
	  94 AGC (T 0.462) -> ACT (T) 0.977
	  97 AAC (N 0.598) -> AAT (N) 0.996
	  99 ACG (T 0.958) -> ACT (T) 0.996
	 100 CTC (L 0.315) -> CTG (L) 0.579
	 102 GAC (D 0.993) -> GAT (D) 1.000
	 103 ACC (S 0.460) -> TCG (S) 0.997
	 107 ACG (T 0.272) -> ACC (T) 0.987
	 108 TGC (C 0.999) -> TGT (C) 1.000
	 109 AAC (N 0.479) -> AAT (N) 0.940
	 112 CGC (R 0.999) -> CGG (R) 1.000
	 113 AAG (K 0.156) -> GAG (E) 0.250
	 117 GAC (D 0.342) -> GAG (E) 0.989
	 118 TCA (L 0.173) -> GCA (A) 0.621
	 119 TAC (Y 0.396) -> CAC (H) 0.994
	 120 AGG (R 0.442) -> CGG (R) 0.929
	 122 TCC (S 0.497) -> TTA (L) 0.354
	 126 ACC (T 0.177) -> ACG (T) 0.417
	 128 GAG (V 0.134) -> CTG (L) 0.323
	 130 AAC (N 0.135) -> CCC (P) 0.185
	 131 CTG (L 0.998) -> CTA (L) 1.000
	 133 GTG (V 0.995) -> GTC (V) 1.000
	 134 AAG (T 0.155) -> ACG (T) 0.439
	 136 AAA (K 0.257) -> GAG (E) 0.555
	 138 GGC (G 0.595) -> GGA (G) 0.991
	 142 ACG (T 0.988) -> ACC (T) 1.000
	 143 TCG (S 0.507) -> TCT (S) 0.999
	 144 GTG (V 0.466) -> GTC (V) 0.962
	 145 TAC (Y 0.311) -> CTC (L) 0.397
	 147 GAG (E 0.994) -> GAA (E) 1.000
	 159 TTC (F 0.639) -> TTG (L) 0.689
	 163 GTC (V 0.640) -> ATA (I) 0.784
	 167 TAC (Y 0.998) -> TAT (Y) 1.000
	 173 TCC (S 0.999) -> TCT (S) 1.000
	 175 TCA (S 0.553) -> GCA (A) 0.998
	 176 GAC (D 0.508) -> GAG (E) 0.994
	 178 GAG (E 0.334) -> GCA (A) 0.617
	 181 GAC (D 0.506) -> GAA (E) 0.995
	 184 ACA (T 0.998) -> ACT (T) 1.000
	 191 TCT (S 0.999) -> TCA (S) 1.000
	 192 GAG (E 0.994) -> GAA (E) 1.000
	 195 GAG (E 0.988) -> GAA (E) 1.000
	 197 TCT (S 0.365) -> TGT (C) 0.795
	 199 GCT (A 0.425) -> GTA (V) 0.991
	 200 CCT (P 0.975) -> CCA (P) 1.000
	 202 AAG (K 0.279) -> GAG (E) 0.989
	 204 CAG (Q 0.653) -> CAA (Q) 0.732


Branch 7:   15..16 (n=40.0 s=58.0)

	  10 GAG (E 0.751) -> GGG (G) 0.989
	  13 GCC (A 1.000) -> GCT (A) 1.000
	  14 GTG (V 1.000) -> GTA (V) 1.000
	  17 AAG (K 0.291) -> GAG (E) 0.262
	  18 CCC (P 0.217) -> AAC (N) 0.394
	  20 AAG (K 0.966) -> ACC (T) 0.994
	  21 CTG (L 1.000) -> TTG (L) 1.000
	  31 GAG (E 1.000) -> GAA (E) 1.000
	  32 GTC (V 0.995) -> GTT (V) 1.000
	  33 GCG (A 0.251) -> GCT (A) 0.391
	  37 GTG (V 0.264) -> AAT (N) 0.342
	  38 GTG (V 1.000) -> GTA (V) 1.000
	  42 TAC (Y 1.000) -> TAT (Y) 1.000
	  43 AAG (K 0.485) -> CAA (Q) 0.941
	  46 GAC (D 0.859) -> GAT (D) 0.975
	  47 GGA (G 0.997) -> GGG (G) 1.000
	  49 GAT (D 0.414) -> GAA (E) 0.469
	  51 AGA (R 0.592) -> AGG (R) 0.553
	  59 ATC (I 1.000) -> ATT (I) 1.000
	  61 GAG (E 0.993) -> GAA (E) 0.999
	  63 AGG (R 0.480) -> ATG (I) 0.171
	  70 CAG (Q 0.383) -> CGG (R) 0.355
	  72 TTT (L 0.385) -> TCA (S) 0.326
	  73 GAG (E 0.697) -> AAA (K) 0.840
	  74 AGC (S 0.997) -> AGT (S) 1.000
	  75 CCC (P 0.999) -> CCA (P) 1.000
	  76 TTC (F 0.953) -> TTT (F) 0.905
	  80 CTG (L 1.000) -> CTT (L) 1.000
	  83 AAT (N 0.979) -> ACT (T) 0.484
	  84 GGG (G 1.000) -> GGA (G) 1.000
	  87 GAC (D 1.000) -> GAT (D) 1.000
	  90 GAC (D 1.000) -> GAT (D) 1.000
	  91 GTG (V 1.000) -> GTT (V) 1.000
	  94 ACT (T 0.977) -> ACC (T) 0.959
	  98 GTC (V 1.000) -> GTA (V) 1.000
	  99 ACT (T 0.996) -> ACA (T) 0.998
	 100 CTG (L 0.579) -> ATC (I) 0.187
	 104 GGC (G 1.000) -> GGA (G) 1.000
	 105 CTC (L 0.676) -> CTT (L) 0.780
	 106 TAC (Y 0.982) -> TTC (F) 0.987
	 108 TGT (C 1.000) -> TGC (C) 1.000
	 110 GTC (V 0.999) -> GTG (V) 1.000
	 111 ACC (T 0.289) -> AAC (N) 0.411
	 112 CGG (R 1.000) -> CGT (R) 1.000
	 113 GAG (E 0.250) -> ACG (T) 0.611
	 114 TTT (F 0.982) -> CTT (L) 0.976
	 115 GAG (E 0.229) -> CAC (H) 0.575
	 121 CCC (P 0.989) -> CAC (H) 0.985
	 123 GTG (V 0.270) -> ACG (T) 0.522
	 124 AAG (K 0.349) -> AAA (K) 0.298
	 126 ACG (T 0.417) -> AAG (K) 0.397
	 127 AGA (R 0.596) -> AAA (K) 0.411
	 128 CTG (L 0.323) -> AGC (R) 0.113
	 130 CCC (P 0.185) -> AAC (T) 0.271
	 132 AGA (R 0.431) -> AAG (K) 0.298
	 135 GAG (E 1.000) -> GAA (E) 1.000
	 136 GAG (E 0.555) -> GAA (E) 0.506
	 141 TTC (F 0.986) -> TTT (F) 0.994
	 142 ACC (T 1.000) -> ACT (T) 1.000
	 144 GTC (V 0.962) -> GTT (V) 0.976
	 148 ATC (I 1.000) -> ATT (I) 1.000
	 152 ATC (I 0.975) -> ATT (I) 0.946
	 153 CTC (L 1.000) -> CTT (L) 1.000
	 154 CTG (L 1.000) -> CTT (L) 1.000
	 155 GTC (V 0.952) -> GCC (A) 0.973
	 157 CTC (L 1.000) -> CTT (L) 1.000
	 161 CTG (L 1.000) -> CTA (L) 1.000
	 162 CTG (L 1.000) -> TTG (L) 1.000
	 164 GAG (E 1.000) -> GAA (E) 1.000
	 165 ATG (M 0.967) -> GTT (V) 0.988
	 166 GTC (V 0.986) -> GTA (V) 0.997
	 177 GAG (E 1.000) -> GAA (E) 1.000
	 178 GCA (A 0.617) -> GTC (V) 0.967
	 180 CAG (Q 1.000) -> CAA (Q) 1.000
	 183 GCG (A 0.967) -> GTT (V) 0.966
	 186 TAC (Y 1.000) -> TAT (Y) 1.000
	 187 CTT (L 1.000) -> CTA (L) 1.000
	 189 ATC (I 1.000) -> ATA (I) 1.000
	 198 GCT (A 0.651) -> TCT (S) 0.527
	 199 GTA (V 0.991) -> GTT (V) 0.997


Branch 8:   16..9  (B_bufo)  (n=75.2 s=70.8)

	   1 CAG (Q 0.516) -> --- (-)
	   6 GAA (E 1.000) -> GAG (E)
	   7 GTC (V 1.000) -> GTT (V)
	  13 GCT (A 1.000) -> GCC (A)
	  14 GTA (V 1.000) -> GTC (V)
	  15 CAG (Q 0.981) -> CAA (Q)
	  17 GAG (E 0.262) -> CAC (H)
	  18 AAC (N 0.394) -> AAT (N)
	  21 TTG (L 1.000) -> TTA (L)
	  28 AAG (K 0.987) -> CAA (Q)
	  29 AGG (R 1.000) -> AGA (R)
	  32 GTT (V 1.000) -> GTA (V)
	  33 GCT (A 0.391) -> TTC (F)
	  35 ACC (T 0.570) -> ATT (I)
	  37 AAT (N 0.342) -> AGT (S)
	  38 GTA (V 1.000) -> GTG (V)
	  41 TTC (F 0.933) -> TAC (Y)
	  45 GAG (E 0.384) -> CCC (P)
	  46 GAT (D 0.975) -> AAT (N)
	  47 GGG (G 1.000) -> GGA (G)
	  48 AAA (K 0.616) -> AAC (N)
	  49 GAA (E 0.469) -> AGA (R)
	  50 ACC (T 0.530) -> --- (-)
	  51 AGG (R 0.553) -> --- (-)
	  52 TTA (I 0.265) -> TCT (S)
	  54 CCC (P 0.539) -> --- (-)
	  55 AAC (N 0.415) -> --- (-)
	  56 AAG (K 0.443) -> --- (-)
	  57 ACC (T 0.528) -> --- (-)
	  58 CAC (H 0.456) -> --- (-)
	  59 ATT (I 1.000) -> ATC (I)
	  60 TAT (Y 0.995) -> TTT (F)
	  62 TAT (Y 1.000) -> TAC (Y)
	  63 ATG (I 0.171) -> ATT (I)
	  64 GAT (D 0.970) -> GAG (E)
	  66 CCG (P 0.561) -> --- (-)
	  67 CAG (Q 0.529) -> --- (-)
	  69 CCT (P 1.000) -> CCC (P)
	  71 GAA (E 1.000) -> GAG (E)
	  72 TCA (S 0.326) -> CAT (H)
	  77 CAA (Q 0.834) -> AAA (K)
	  78 GGT (G 1.000) -> GGC (G)
	  79 CGG (R 1.000) -> CGT (R)
	  80 CTT (L 1.000) -> CTG (L)
	  83 ACT (T 0.484) -> ATA (I)
	  84 GGA (G 1.000) -> GGC (G)
	  91 GTT (V 1.000) -> GTC (V)
	  93 ATC (I 1.000) -> ATT (I)
	  94 ACC (T 0.959) -> ATA (I)
	  95 ATC (I 0.837) -> TTA (L)
	  96 CTC (L 0.975) -> CAC (H)
	 100 ATC (I 0.187) -> TTC (F)
	 101 AAT (N 0.986) -> ACA (T)
	 104 GGA (G 1.000) -> GGG (G)
	 105 CTT (L 0.780) -> CGA (R)
	 107 ACC (T 0.979) -> ATC (I)
	 108 TGC (C 1.000) -> TGT (C)
	 109 AAT (N 0.899) -> AAC (N)
	 110 GTG (V 1.000) -> GTC (V)
	 112 CGT (R 1.000) -> CGC (R)
	 115 CAC (H 0.575) -> CAT (H)
	 116 TTT (F 1.000) -> TTC (F)
	 120 CGG (R 0.903) -> CAA (Q)
	 122 TTA (L 0.617) -> TCA (S)
	 123 ACG (T 0.522) -> ACC (T)
	 124 AAA (K 0.298) -> ATG (M)
	 126 AAG (K 0.397) -> AAC (N)
	 127 AAA (K 0.411) -> GTG (V)
	 128 AGC (R 0.113) -> GAG (E)
	 129 ATC (I 1.000) -> ATT (I)
	 130 AAC (T 0.271) -> GAT (D)
	 131 CTA (L 1.000) -> CTG (L)
	 132 AAG (K 0.298) -> ATT (I)
	 133 GTC (V 1.000) -> GTG (V)
	 134 ACG (T 0.533) -> TCC (S)
	 135 GAA (E 1.000) -> GAG (E)
	 136 GAA (E 0.506) -> ATA (I)
	 137 GCT (A 0.993) -> CAA (Q)
	 138 GGA (G 0.981) -> AAA (K)
	 139 GAA (E 0.945) -> GAG (E)
	 140 GAC (D 1.000) -> GAT (D)
	 144 GTT (V 0.976) -> GTC (V)
	 146 TCT (S 1.000) -> TCA (S)
	 147 GAA (E 1.000) -> GAG (E)
	 152 ATT (I 0.946) -> ATC (I)
	 153 CTT (L 1.000) -> CTC (L)
	 154 CTT (L 1.000) -> CTA (L)
	 155 GCC (A 0.973) -> GCA (A)
	 161 CTA (L 1.000) -> CTC (L)
	 163 ATA (I 0.755) -> ATC (I)
	 164 GAA (E 1.000) -> GAG (E)
	 166 GTA (V 0.997) -> GTC (V)
	 170 AGG (R 1.000) -> AGA (R)
	 175 GCA (A 1.000) -> GCT (A)
	 176 GAG (E 1.000) -> GAA (E)
	 178 GTC (V 0.967) -> GTG (V)
	 180 CAA (Q 1.000) -> CAG (Q)
	 181 GAA (E 1.000) -> GAG (E)
	 183 GTT (V 0.966) -> GTC (V)
	 184 ACT (T 1.000) -> ACG (T)
	 185 GAC (D 1.000) -> GAT (D)
	 188 GCC (A 1.000) -> GCA (A)
	 190 CCA (P 1.000) -> CCC (P)
	 196 AAC (N 0.986) -> CAC (H)
	 198 TCT (S 0.527) -> CCT (P)
	 200 CCA (P 0.997) -> CAA (Q)
	 203 GAA (E 0.984) -> GAT (D)


Branch 9:   16..1  (X_tropical)  (n=40.0 s=24.0)

	   1 CAG (Q 0.516) -> --- (-)
	   9 TCG (S 1.000) -> TCT (S)
	  10 GGG (G 0.989) -> GGT (G)
	  12 GAG (E 0.945) -> GAC (D)
	  15 CAG (Q 0.981) -> AAG (K)
	  22 CTG (L 0.929) -> TTG (L)
	  25 TCC (S 1.000) -> TCT (S)
	  39 GAG (E 0.520) -> AGG (R)
	  44 CCT (P 0.999) -> CCA (P)
	  48 AAA (K 0.616) -> CAA (Q)
	  50 ACC (T 0.530) -> --- (-)
	  51 AGG (R 0.553) -> --- (-)
	  52 TTA (I 0.265) -> ATA (I)
	  54 CCC (P 0.539) -> --- (-)
	  55 AAC (N 0.415) -> --- (-)
	  56 AAG (K 0.443) -> --- (-)
	  57 ACC (T 0.528) -> --- (-)
	  58 CAC (H 0.456) -> --- (-)
	  63 ATG (I 0.171) -> --- (-)
	  66 CCG (P 0.561) -> --- (-)
	  67 CAG (Q 0.529) -> --- (-)
	  70 CGG (R 0.355) -> TTG (L)
	  76 TTT (F 0.905) -> CTG (L)
	  92 TCC (S 1.000) -> TCT (S)
	 100 ATC (I 0.187) -> ACC (T)
	 103 TCG (S 1.000) -> TCA (S)
	 106 TTC (F 0.987) -> TTT (F)
	 109 AAT (N 0.899) -> TAT (Y)
	 113 ACG (T 0.611) -> ACT (T)
	 114 CTT (L 0.976) -> CTG (L)
	 120 CGG (R 0.903) -> CGT (R)
	 124 AAA (K 0.298) -> CAA (Q)
	 130 AAC (T 0.271) -> ACA (T)
	 138 GGA (G 0.981) -> GGT (G)
	 143 TCT (S 1.000) -> TCA (S)
	 145 CTC (L 0.976) -> CTT (L)
	 151 TAC (Y 1.000) -> TAT (Y)
	 152 ATT (I 0.946) -> TTT (F)
	 159 TTG (L 0.667) -> TTC (F)
	 162 TTG (L 1.000) -> TTA (L)
	 163 ATA (I 0.755) -> GTA (V)
	 173 TCT (S 1.000) -> TCC (S)
	 179 ACC (T 0.997) -> ACA (T)
	 182 AGT (S 0.995) -> AGC (S)
	 187 CTA (L 1.000) -> TTA (L)
	 191 TCA (S 1.000) -> TCT (S)
	 202 GAG (E 0.999) -> GAA (E)
	 204 CAA (Q 0.805) -> --- (-)


Branch 10:   15..17 (n=12.0 s=13.0)

	   7 GTC (V 1.000) -> GTG (V) 1.000
	   8 CCA (P 1.000) -> CCG (P) 1.000
	  16 GGA (G 1.000) -> GGC (G) 1.000
	  22 CTG (L 0.723) -> CTC (L) 0.721
	  29 AGG (R 1.000) -> AGA (R) 1.000
	  32 GTC (V 0.995) -> GTG (V) 1.000
	  36 ACC (T 1.000) -> ACG (T) 1.000
	  39 GAG (E 0.693) -> GAA (E) 0.838
	  43 AAG (K 0.485) -> AGG (R) 0.799
	  46 GAC (D 0.859) -> GGC (G) 0.989
	  51 AGA (R 0.592) -> AGG (R) 0.572
	  52 TTA (V 0.231) -> TTC (V) 0.319
	  64 GAT (D 0.834) -> AAT (N) 0.983
	  65 GGA (G 0.754) -> GGC (G) 0.750
	  68 AAA (K 0.461) -> AAC (N) 0.466
	  71 GAA (E 0.999) -> GAG (E) 1.000
	  95 ATC (I 0.729) -> GTC (V) 0.990
	 122 TTA (L 0.354) -> TTC (F) 0.722
	 130 CCC (P 0.185) -> CAC (H) 0.423
	 144 GTC (V 0.962) -> GTG (V) 0.979
	 145 CTC (L 0.397) -> GTC (V) 0.480
	 172 ATC (I 0.896) -> GTC (V) 0.975
	 176 GAG (E 0.994) -> GAA (E) 1.000
	 179 ACC (T 0.866) -> GCC (A) 0.986
	 182 AGT (S 0.820) -> AAT (N) 0.986


Branch 11:   17..18 (n=11.5 s=22.5)

	   5 GTT (V 1.000) -> GTG (V) 1.000
	   8 CCG (P 1.000) -> CCC (P) 1.000
	  17 AAG (K 0.356) -> AAC (N) 0.877
	  22 CTC (L 0.721) -> CGC (R) 0.912
	  33 GCG (A 0.264) -> GAG (E) 0.914
	  47 GGA (G 1.000) -> GGT (G) 1.000
	  59 ATC (I 1.000) -> ATT (I) 1.000
	  63 AGG (R 0.841) -> CGG (R) 0.996
	  68 AAC (N 0.466) -> CAC (H) 0.972
	  72 TTT (L 0.443) -> GTG (V) 0.940
	  79 CGG (R 1.000) -> CGT (R) 1.000
	  95 GTC (V 0.990) -> GTG (V) 1.000
	 102 GAT (D 1.000) -> GAC (D) 1.000
	 103 TCG (S 1.000) -> TCT (S) 1.000
	 110 GTC (V 0.995) -> GTG (V) 1.000
	 111 ACC (T 0.472) -> TCC (S) 0.986
	 122 TTC (F 0.722) -> TTT (F) 0.996
	 125 AGC (S 0.973) -> ACC (T) 0.998
	 130 CAC (H 0.423) -> CCC (P) 0.988
	 134 ACG (T 0.483) -> ACC (T) 0.974
	 146 TCT (S 1.000) -> TCA (S) 1.000
	 162 CTG (L 0.999) -> CTC (L) 0.959
	 163 ATA (I 0.994) -> ATC (I) 1.000
	 166 GTC (V 0.969) -> ATC (I) 0.996
	 170 AGG (R 1.000) -> AGA (R) 1.000
	 174 AAG (K 1.000) -> AAA (K) 1.000
	 175 GCA (A 1.000) -> GCC (A) 1.000
	 184 ACT (T 0.995) -> TCT (S) 0.999
	 192 GAA (E 1.000) -> GAG (E) 1.000
	 195 GAA (E 1.000) -> GAG (E) 1.000
	 197 TGT (C 0.796) -> TCT (S) 0.999
	 198 GCT (A 0.905) -> GCG (A) 0.845
	 204 CAA (Q 0.702) -> CAG (Q) 0.672


Branch 12:   18..2  (M_musculus)  (n=28.0 s=34.0)

	   1 CAG (Q 0.514) -> --- (-)
	   5 GTG (V 1.000) -> GTA (V)
	   7 GTG (V 1.000) -> GTA (V)
	  12 GAG (E 1.000) -> GAA (E)
	  17 AAC (N 0.877) -> AAT (N)
	  18 CCC (P 0.697) -> TCC (S)
	  22 CGC (R 0.912) -> AGA (R)
	  29 AGA (R 1.000) -> AGG (R)
	  36 ACG (T 1.000) -> ACT (T)
	  37 GTG (V 0.978) -> GTA (V)
	  39 GAA (E 0.982) -> GAG (E)
	  50 ACC (T 0.528) -> --- (-)
	  51 AGG (R 0.550) -> --- (-)
	  54 CCC (P 0.537) -> --- (-)
	  55 AAC (N 0.412) -> --- (-)
	  56 AAG (K 0.440) -> --- (-)
	  57 ACC (T 0.525) -> --- (-)
	  58 CAC (H 0.454) -> --- (-)
	  59 ATT (I 1.000) -> ATA (I)
	  63 CGG (R 0.996) -> CGA (R)
	  66 CCG (P 0.559) -> --- (-)
	  67 CAG (Q 0.527) -> --- (-)
	  69 CCT (P 0.934) -> --- (-)
	  91 GTG (V 1.000) -> GTA (V)
	  95 GTG (V 1.000) -> GTT (V)
	 107 ACC (T 1.000) -> ACA (T)
	 112 CGG (R 1.000) -> AGG (R)
	 116 TTT (F 1.000) -> TTC (F)
	 117 GAG (E 1.000) -> GAA (E)
	 126 ACG (T 0.987) -> ACA (T)
	 128 CTG (L 0.995) -> CTA (L)
	 129 ATC (I 1.000) -> ATA (I)
	 131 CTA (L 1.000) -> CTG (L)
	 132 AGA (R 0.987) -> CGA (R)
	 134 ACC (T 0.974) -> ACT (T)
	 135 GAG (E 1.000) -> GAA (E)
	 137 GCT (A 1.000) -> GCG (A)
	 143 TCT (S 1.000) -> TCC (S)
	 146 TCA (S 1.000) -> TCG (S)
	 162 CTC (L 0.959) -> TTT (F)
	 163 ATC (I 1.000) -> ATT (I)
	 174 AAA (K 1.000) -> AAG (K)
	 179 GCC (A 1.000) -> GCT (A)
	 188 GCC (A 1.000) -> GCT (A)
	 190 CCA (P 1.000) -> CCT (P)
	 198 GCG (A 0.845) -> GTG (V)
	 200 CCA (P 1.000) -> CCC (P)
	 204 CAG (Q 0.672) -> --- (-)


Branch 13:   18..3  (H_sapiens)  (n=24.0 s=25.0)

	   1 CAG (Q 0.514) -> --- (-)
	  11 ACA (T 1.000) -> ACG (T)
	  44 CCT (P 1.000) -> CCC (P)
	  50 ACC (T 0.528) -> --- (-)
	  51 AGG (R 0.550) -> --- (-)
	  54 CCC (P 0.537) -> --- (-)
	  55 AAC (N 0.412) -> --- (-)
	  56 AAG (K 0.440) -> --- (-)
	  57 ACC (T 0.525) -> --- (-)
	  58 CAC (H 0.454) -> --- (-)
	  60 TAT (Y 1.000) -> TAC (Y)
	  66 CCG (P 0.559) -> --- (-)
	  67 CAG (Q 0.527) -> --- (-)
	  69 CCT (P 0.934) -> --- (-)
	  76 TTC (F 1.000) -> TTT (F)
	  77 CAA (Q 0.976) -> CAG (Q)
	  78 GGT (G 1.000) -> GGG (G)
	  79 CGT (R 1.000) -> CGC (R)
	  84 GGG (G 1.000) -> GGC (G)
	  86 AAA (K 1.000) -> AAG (K)
	  97 AAT (N 1.000) -> AAC (N)
	 101 AAT (N 1.000) -> AAC (N)
	 108 TGT (C 1.000) -> TGC (C)
	 118 GCA (A 0.981) -> GCG (A)
	 119 CAC (H 1.000) -> CAT (H)
	 125 ACC (T 0.998) -> ACG (T)
	 127 AGA (R 0.986) -> CGG (R)
	 139 GAA (E 0.995) -> GAG (E)
	 153 CTC (L 1.000) -> CTT (L)
	 159 TTG (L 1.000) -> CTG (L)
	 166 ATC (I 0.996) -> ATA (I)
	 173 TCT (S 1.000) -> TCA (S)
	 180 CAG (Q 1.000) -> CAA (Q)
	 182 AAT (N 1.000) -> AAC (N)
	 191 TCA (S 1.000) -> TCT (S)
	 204 CAG (Q 0.672) -> --- (-)


Branch 14:   17..19 (n=23.0 s=40.0)

	   2 CCT (P 0.996) -> GCA (A) 0.976
	   3 GTG (V 1.000) -> GTA (V) 1.000
	   7 GTG (V 1.000) -> GTT (V) 1.000
	  16 GGC (G 1.000) -> GGA (G) 1.000
	  17 AAG (K 0.356) -> ACG (T) 0.733
	  18 CCC (P 0.331) -> CGC (R) 0.345
	  22 CTC (L 0.721) -> CTG (L) 0.763
	  30 GAG (E 1.000) -> GAA (E) 1.000
	  32 GTG (V 1.000) -> GTC (V) 1.000
	  33 GCG (A 0.264) -> ACG (T) 0.425
	  35 ACC (T 0.591) -> AGC (S) 0.530
	  36 ACG (T 1.000) -> ACA (T) 1.000
	  46 GGC (G 0.989) -> GGT (G) 1.000
	  52 TTC (V 0.319) -> GTA (V) 0.639
	  53 CTT (L 0.604) -> CCT (P) 0.951
	  62 TAT (Y 1.000) -> TAC (Y) 0.988
	  65 GGC (G 0.750) -> GAG (E) 0.322
	  68 AAC (N 0.466) -> AAT (N) 0.564
	  71 GAG (E 1.000) -> GAA (E) 1.000
	  73 GAG (E 0.815) -> GAA (E) 0.732
	  75 CCC (P 0.996) -> CGC (R) 0.598
	  77 CAA (Q 0.731) -> CGT (R) 0.524
	  80 CTG (L 1.000) -> CTA (L) 0.994
	  85 AGC (S 1.000) -> AGT (S) 1.000
	  88 CTG (L 0.986) -> ATG (M) 0.992
	  95 GTC (V 0.990) -> GTG (V) 1.000
	  96 CTC (L 0.994) -> CTA (L) 0.996
	  99 ACT (T 0.999) -> ACC (T) 0.998
	 101 AAT (N 1.000) -> AAC (N) 1.000
	 104 GGC (G 1.000) -> GGT (G) 1.000
	 105 CTC (L 0.728) -> ATC (I) 0.741
	 109 AAT (N 0.988) -> AAC (N) 0.993
	 110 GTC (V 0.995) -> ATC (I) 0.563
	 118 GCA (A 0.650) -> ACC (T) 0.267
	 122 TTC (F 0.722) -> CTC (L) 0.832
	 123 GTG (V 0.435) -> TTC (F) 0.775
	 124 AAG (K 0.469) -> ACA (T) 0.888
	 126 ACG (T 0.683) -> TCG (S) 0.717
	 128 CTG (L 0.826) -> TTG (L) 0.960
	 131 CTA (L 1.000) -> CTC (L) 1.000
	 132 AGA (R 0.524) -> ACA (T) 0.883
	 133 GTC (V 1.000) -> GTG (V) 1.000
	 134 ACG (T 0.483) -> ATG (V) 0.329
	 144 GTG (V 0.979) -> GTC (V) 0.962
	 145 GTC (V 0.480) -> ATC (I) 0.787
	 152 ATC (I 1.000) -> ATT (I) 1.000
	 158 ACC (T 1.000) -> ACG (T) 1.000
	 161 CTG (L 1.000) -> CTA (L) 1.000
	 164 GAG (E 1.000) -> GAA (E) 1.000
	 171 AAG (K 1.000) -> AAA (K) 1.000
	 176 GAA (E 1.000) -> GAG (E) 1.000
	 178 GCA (A 0.996) -> GCT (A) 1.000
	 189 ATC (I 1.000) -> ATT (I) 1.000
	 199 GTA (V 0.999) -> GTG (V) 0.998
	 200 CCA (P 1.000) -> CCT (P) 1.000
	 204 CAA (Q 0.702) -> CAG (Q) 0.672


Branch 15:   19..20 (n=19.0 s=41.0)

	   3 GTA (V 1.000) -> GTT (V) 1.000
	   5 GTT (V 1.000) -> GTC (V) 1.000
	   7 GTT (V 1.000) -> GTC (V) 1.000
	  15 CAG (Q 1.000) -> CAA (Q) 1.000
	  17 ACG (T 0.733) -> TCA (S) 0.968
	  21 CTG (L 1.000) -> CTC (L) 1.000
	  22 CTG (L 0.763) -> ATG (M) 0.934
	  29 AGA (R 1.000) -> CGA (R) 1.000
	  32 GTC (V 1.000) -> GTT (V) 1.000
	  33 ACG (T 0.425) -> TCG (S) 0.587
	  35 AGC (S 0.530) -> AAC (N) 0.793
	  36 ACA (T 1.000) -> ACG (T) 1.000
	  39 GAA (E 0.812) -> AAA (K) 0.912
	  43 AGG (R 0.799) -> AAG (K) 0.904
	  45 GAG (E 0.911) -> GAA (E) 0.972
	  46 GGT (G 1.000) -> GGA (G) 1.000
	  48 AAA (K 0.782) -> CAA (Q) 0.986
	  63 AGG (R 0.904) -> AGA (R) 0.733
	  64 AAT (N 0.978) -> AAC (N) 0.998
	  68 AAT (N 0.564) -> AAA (K) 0.874
	  70 CAG (Q 0.588) -> CGG (R) 0.962
	  72 TTT (F 0.494) -> CTT (L) 0.956
	  73 GAA (E 0.732) -> GAG (E) 0.830
	  75 CGC (R 0.598) -> CGT (R) 0.598
	  78 GGT (G 1.000) -> GGC (G) 1.000
	  80 CTA (L 0.994) -> CTT (L) 1.000
	  86 AAA (K 0.978) -> GCA (A) 0.944
	  94 ACT (T 0.991) -> TCC (S) 0.966
	  95 GTG (V 1.000) -> GTC (V) 1.000
	  97 AAT (N 1.000) -> AAC (N) 1.000
	 101 AAC (N 1.000) -> AAT (N) 1.000
	 104 GGT (G 1.000) -> GGG (G) 1.000
	 108 TGT (C 1.000) -> TGC (C) 1.000
	 111 ACC (T 0.915) -> ACT (T) 0.989
	 114 TTT (F 1.000) -> TTC (F) 1.000
	 115 GAG (E 0.411) -> AAC (N) 0.264
	 123 TTC (F 0.775) -> TTT (F) 0.885
	 124 ACA (T 0.888) -> ACC (T) 0.971
	 127 AGA (R 0.878) -> ACG (T) 0.886
	 134 ATG (V 0.329) -> CTG (L) 0.550
	 136 GAG (E 0.749) -> GAT (D) 0.711
	 142 ACC (T 1.000) -> ACA (T) 1.000
	 144 GTC (V 0.962) -> ATC (I) 0.432
	 148 ATC (I 1.000) -> ATA (I) 0.988
	 154 CTG (L 1.000) -> TTG (L) 1.000
	 158 ACG (T 1.000) -> ACA (T) 1.000
	 161 CTA (L 1.000) -> CTG (L) 1.000
	 166 GTC (V 0.998) -> GTT (V) 0.999
	 167 TAT (Y 1.000) -> TAC (Y) 1.000
	 173 TCT (S 1.000) -> TCC (S) 1.000
	 174 AAG (K 1.000) -> AAA (K) 1.000
	 177 GAG (E 1.000) -> GAA (E) 0.999
	 193 AAC (N 1.000) -> AAT (N) 1.000
	 194 AAG (K 1.000) -> AAA (K) 1.000
	 199 GTG (V 0.998) -> GTA (V) 0.992


Branch 16:   20..21 (n=25.5 s=29.5)

	   2 GCA (A 0.977) -> TCC (S) 0.999
	   8 CCG (P 1.000) -> CCT (P) 1.000
	  24 ATC (I 1.000) -> ATT (I) 1.000
	  26 TGC (C 1.000) -> TGT (C) 1.000
	  33 TCG (S 0.587) -> TTG (L) 0.979
	  36 ACG (T 1.000) -> ACC (T) 1.000
	  39 AAA (K 0.912) -> AAG (K) 0.994
	  53 CCT (P 0.960) -> GCT (A) 0.989
	  61 GAG (E 1.000) -> GAA (E) 1.000
	  62 TAC (Y 0.997) -> TTC (F) 1.000
	  63 AGA (R 0.733) -> AAC (N) 0.940
	  74 AGC (S 1.000) -> AGT (S) 1.000
	  75 CGT (R 0.598) -> CCT (P) 1.000
	  77 CGT (R 0.576) -> CAG (Q) 0.981
	  81 CAG (Q 0.998) -> GAG (E) 0.999
	  87 GAC (D 1.000) -> GAT (D) 1.000
	  91 GTG (V 1.000) -> GTC (V) 1.000
	  94 TCC (S 0.966) -> TCG (S) 1.000
	  98 GTC (V 0.979) -> ATC (I) 0.998
	  99 ACC (T 0.928) -> TCC (S) 1.000
	 110 ATC (I 0.567) -> GTC (V) 0.999
	 113 GAG (E 0.933) -> GAA (E) 0.996
	 115 AAC (N 0.264) -> CTC (L) 0.976
	 122 CTC (L 0.845) -> ATC (I) 0.983
	 128 TTG (L 0.981) -> CTG (L) 0.999
	 129 ATC (I 1.000) -> ATT (I) 1.000
	 130 CAC (H 0.972) -> CAT (H) 0.999
	 132 ACA (T 0.983) -> ACC (T) 0.999
	 134 CTG (L 0.550) -> ATG (L) 0.490
	 135 GAG (E 0.980) -> AAG (K) 0.998
	 139 GAA (E 0.827) -> AGA (R) 0.997
	 141 TTC (F 0.916) -> TTA (L) 1.000
	 143 TCT (S 0.998) -> GCT (A) 1.000
	 144 ATC (I 0.432) -> CTC (L) 0.999
	 147 GAA (E 0.994) -> GCA (A) 1.000
	 151 TAC (Y 1.000) -> TAT (Y) 1.000
	 161 CTG (L 1.000) -> CTC (L) 1.000
	 163 ATA (I 0.983) -> ATT (I) 1.000
	 164 GAA (E 1.000) -> GAG (E) 1.000
	 170 AGG (R 1.000) -> CGG (R) 1.000
	 172 GTC (V 1.000) -> GTT (V) 1.000
	 175 GCA (A 1.000) -> GCG (A) 1.000
	 178 GCT (A 1.000) -> GCC (A) 1.000
	 183 GCG (A 1.000) -> GCT (A) 1.000
	 184 ACT (T 1.000) -> ACC (T) 0.980
	 185 GAC (D 0.998) -> AAC (N) 1.000
	 187 CTT (L 1.000) -> CTC (L) 1.000
	 189 ATT (I 1.000) -> ATC (I) 1.000
	 199 GTA (V 0.992) -> ATA (I) 0.999
	 203 GAA (E 1.000) -> GAG (E) 1.000


Branch 17:   21..8  (P_textilis)  (n=29.5 s=24.5)

	   1 CAG (Q 0.473) -> --- (-)
	   6 GAA (E 1.000) -> GAG (E)
	  15 CAA (Q 1.000) -> CAG (Q)
	  17 TCA (S 1.000) -> TCG (S)
	  21 CTC (L 1.000) -> CTG (L)
	  37 GTG (V 0.779) -> ATA (I)
	  44 CCT (P 1.000) -> CCC (P)
	  50 ACC (T 0.465) -> --- (-)
	  51 AGG (R 0.490) -> --- (-)
	  54 CCC (P 0.498) -> --- (-)
	  55 AAC (N 0.370) -> --- (-)
	  56 AAG (K 0.398) -> --- (-)
	  57 ACC (T 0.479) -> --- (-)
	  58 CAC (H 0.411) -> --- (-)
	  66 CCG (P 0.503) -> --- (-)
	  67 CAG (Q 0.468) -> --- (-)
	  69 CCT (P 0.743) -> --- (-)
	  84 GGG (G 1.000) -> GGA (G)
	  99 TCC (S 1.000) -> TCT (S)
	 100 CTG (L 0.932) -> ATG (M)
	 101 AAT (N 1.000) -> AAC (N)
	 103 TCG (S 1.000) -> TCA (S)
	 105 ATC (I 0.993) -> ATT (I)
	 107 ACC (T 1.000) -> ACT (T)
	 108 TGC (C 1.000) -> TGT (C)
	 111 ACT (T 0.999) -> ACC (T)
	 123 TTT (F 0.996) -> TTC (F)
	 126 TCG (S 0.997) -> TCA (S)
	 127 ACG (T 0.997) -> ACA (T)
	 132 ACC (T 0.999) -> ACT (T)
	 134 ATG (L 0.490) -> TTG (L)
	 136 GAT (D 0.732) -> GAG (E)
	 142 ACA (T 1.000) -> ACG (T)
	 162 CTG (L 1.000) -> TTG (L)
	 163 ATT (I 1.000) -> ATC (I)
	 166 GTT (V 0.986) -> ATT (I)
	 170 CGG (R 1.000) -> CGA (R)
	 175 GCG (A 1.000) -> GCT (A)
	 191 TCA (S 1.000) -> TCG (S)
	 201 GTG (V 1.000) -> GTA (V)
	 204 CAG (Q 0.593) -> --- (-)


Branch 18:   21..5  (T_elegans)  (n=26.0 s=14.0)

	   1 CAG (Q 0.473) -> --- (-)
	   9 TCG (S 1.000) -> TCA (S)
	  11 ACA (T 1.000) -> ACC (T)
	  12 GAG (E 1.000) -> GAA (E)
	  31 GAG (E 1.000) -> GAA (E)
	  50 ACC (T 0.465) -> --- (-)
	  51 AGG (R 0.490) -> --- (-)
	  54 CCC (P 0.498) -> --- (-)
	  55 AAC (N 0.370) -> --- (-)
	  56 AAG (K 0.398) -> --- (-)
	  57 ACC (T 0.479) -> --- (-)
	  58 CAC (H 0.411) -> --- (-)
	  60 TAT (Y 1.000) -> TAC (Y)
	  64 AAC (N 1.000) -> AAT (N)
	  66 CCG (P 0.503) -> --- (-)
	  67 CAG (Q 0.468) -> --- (-)
	  69 CCT (P 0.743) -> --- (-)
	  76 TTC (F 1.000) -> TTT (F)
	  81 GAG (E 0.999) -> GAA (E)
	  83 AAT (N 1.000) -> AAC (N)
	 109 AAC (N 0.999) -> AAT (N)
	 110 GTC (V 0.999) -> GTA (V)
	 177 GAA (E 0.978) -> GAT (D)
	 179 GCC (A 1.000) -> GCG (A)
	 182 AAT (N 1.000) -> AAC (N)
	 184 ACC (T 0.980) -> GCC (A)
	 200 CCT (P 1.000) -> CCA (P)
	 204 CAG (Q 0.593) -> --- (-)


Branch 19:   20..11 (A_carol)  (n=41.0 s=28.0)

	   1 CAG (Q 0.495) -> --- (-)
	   7 GTC (V 1.000) -> GTG (V)
	  11 ACA (T 0.993) -> AAG (K)
	  12 GAG (E 0.987) -> CAG (Q)
	  13 GCC (A 1.000) -> GCA (A)
	  16 GGA (G 1.000) -> GGT (G)
	  33 TCG (S 0.587) -> TCC (S)
	  38 GTG (V 1.000) -> GTC (V)
	  44 CCT (P 0.993) -> GCT (A)
	  46 GGA (G 1.000) -> GGG (G)
	  50 ACC (T 0.507) -> --- (-)
	  51 AGG (R 0.531) -> --- (-)
	  52 GTA (V 0.725) -> ATT (I)
	  54 CCC (P 0.519) -> --- (-)
	  55 AAC (N 0.390) -> --- (-)
	  56 AAG (K 0.419) -> --- (-)
	  57 ACC (T 0.504) -> --- (-)
	  58 CAC (H 0.433) -> --- (-)
	  66 CCG (P 0.541) -> --- (-)
	  67 CAG (Q 0.508) -> --- (-)
	  68 AAA (K 0.874) -> AAG (K)
	  69 CCT (P 0.904) -> --- (-)
	  73 GAG (E 0.830) -> GAC (D)
	  80 CTT (L 1.000) -> CTC (L)
	  84 GGG (G 1.000) -> GGC (G)
	  85 AGT (S 1.000) -> AGC (S)
	  86 GCA (A 0.944) -> GCC (A)
	  95 GTC (V 1.000) -> GTA (V)
	  96 CTA (L 0.999) -> CTC (L)
	  99 ACC (T 0.928) -> AGC (S)
	 118 ACC (T 0.334) -> GGC (G)
	 119 CAC (H 1.000) -> CAT (H)
	 120 CGG (R 0.999) -> CGT (R)
	 121 CCC (P 1.000) -> CCA (P)
	 123 TTT (F 0.885) -> TAT (Y)
	 125 AGC (S 0.950) -> CGA (R)
	 126 TCG (S 0.733) -> ACG (T)
	 133 GTG (V 1.000) -> GTA (V)
	 139 GAA (E 0.827) -> GAT (D)
	 141 TTC (F 0.916) -> ATC (I)
	 145 ATC (I 0.779) -> GTC (V)
	 148 ATA (I 0.988) -> GTA (V)
	 155 GTC (V 0.973) -> ATC (I)
	 157 CTC (L 1.000) -> CTT (L)
	 158 ACA (T 1.000) -> ACT (T)
	 162 CTG (L 1.000) -> CTC (L)
	 163 ATA (I 0.983) -> GTA (V)
	 169 TAC (Y 1.000) -> TAT (Y)
	 185 GAC (D 0.998) -> GAT (D)
	 191 TCA (S 1.000) -> TCG (S)
	 196 AAC (N 1.000) -> AAT (N)
	 199 GTA (V 0.992) -> GTG (V)
	 204 CAG (Q 0.645) -> --- (-)


Branch 20:   19..4  (G_gallus)  (n=38.0 s=24.0)

	   1 CAG (Q 0.514) -> --- (-)
	   9 TCG (S 1.000) -> TCA (S)
	  13 GCC (A 1.000) -> GCG (A)
	  14 GTG (V 1.000) -> GTC (V)
	  16 GGA (G 1.000) -> GGG (G)
	  18 CGC (R 0.345) -> GAC (D)
	  22 CTG (L 0.763) -> CTC (L)
	  28 AAG (K 1.000) -> AAA (K)
	  29 AGA (R 1.000) -> AGG (R)
	  33 ACG (T 0.425) -> ACA (T)
	  44 CCT (P 1.000) -> CCG (P)
	  47 GGA (G 1.000) -> GGC (G)
	  50 ACC (T 0.528) -> --- (-)
	  51 AGG (R 0.550) -> --- (-)
	  52 GTA (V 0.639) -> GAA (E)
	  53 CCT (P 0.951) -> CCC (P)
	  54 CCC (P 0.537) -> --- (-)
	  55 AAC (N 0.412) -> --- (-)
	  56 AAG (K 0.440) -> --- (-)
	  57 ACC (T 0.525) -> --- (-)
	  58 CAC (H 0.454) -> --- (-)
	  60 TAT (Y 1.000) -> TAC (Y)
	  62 TAC (Y 0.988) -> CAC (H)
	  64 AAT (N 0.978) -> AAA (K)
	  65 GAG (E 0.322) -> ATG (M)
	  66 CCG (P 0.559) -> --- (-)
	  67 CAG (Q 0.527) -> --- (-)
	  69 CCT (P 0.934) -> --- (-)
	  70 CAG (Q 0.588) -> CAT (H)
	  73 GAA (E 0.732) -> CCA (P)
	  77 CGT (R 0.524) -> AGT (S)
	  80 CTA (L 0.994) -> ATA (I)
	  81 CAG (Q 1.000) -> CAA (Q)
	  90 GAC (D 1.000) -> GAT (D)
	  96 CTA (L 0.996) -> TTA (L)
	 100 CTG (L 0.967) -> TTG (L)
	 118 ACC (T 0.267) -> ATT (I)
	 121 CCC (P 1.000) -> CCT (P)
	 126 TCG (S 0.717) -> TCC (S)
	 132 ACA (T 0.883) -> ACC (T)
	 134 ATG (V 0.329) -> GTG (V)
	 143 TCT (S 1.000) -> TCA (S)
	 153 CTC (L 1.000) -> CTG (L)
	 184 ACT (T 1.000) -> ACA (T)
	 188 GCC (A 1.000) -> GCA (A)
	 204 CAG (Q 0.672) -> --- (-)


List of extant and reconstructed sequences

    21    612

X_tropical        --- CCT GTG TGT GTT GAA GTC CCA TCT GGT ACA GAC GCT GTA AAG GGA GAG AAC ATG ACC TTG TTG TGC ATC TCT TGC ATG AAG AGG GAG GAA GTT GCT GCC ACC ACC AAT GTA AGG TGG TTC TAT CAA CCA GAG GAT GGG CAA GAA --- --- ATA CTT --- --- --- --- --- ATT TAT GAA TAT --- GAT GGA --- --- AAA CCT TTG GAA TCA AAA AGT CCA CTG CAA GGT CGG CTT CAG TGG ACT GGA AGC AAA GAT CTG CAG GAT GTT TCT ATC ACC ATC CTC AAT GTA ACA ACC AAT GAT TCA GGA CTT TTT ACC TGC TAT GTG AAC CGT ACT CTG CAC TTT GAG GCA CAC CGT CAC TTA ACG CAA AGC AAG AAA AGC ATC ACA CTA AAG GTC ACG GAA GAA GCT GGT GAA GAC TTT ACT TCA GTT CTT TCT GAA ATT ATG ATG TAT TTT CTT CTT GCC TTC CTT ACC TTC TGG CTA TTA GTA GAA GTT GTA TAT TGC TAC AGG AAG ATC TCC AAG GCA GAG GAA GTC ACA CAA GAA AGC GTT ACT GAC TAT TTA GCC ATA CCA TCT GAA AAC AAG GAA AAC TGT TCT GTT CCA GTG GAA GAA --- 
M_musculus        --- CCT GTG TGT GTA GAA GTA CCC TCG GAG ACA GAA GCC GTG CAG GGC AAT TCC ATG AAG CTG AGA TGC ATC TCC TGC ATG AAG AGG GAG GAG GTG GAG GCC ACC ACT GTA GTG GAG TGG TTC TAC AGG CCT GAG GGC GGT AAA GAT --- --- TTC CTT --- --- --- --- --- ATA TAT GAG TAT CGA AAT GGC --- --- CAC --- CAG GAG GTG GAG AGC CCC TTC CAA GGT CGT CTG CAG TGG AAT GGG AGC AAA GAC CTG CAG GAC GTA TCC ATC ACT GTT CTC AAT GTC ACT CTG AAT GAC TCT GGC CTC TAC ACA TGT AAT GTG TCC AGG GAG TTT GAG TTC GAA GCA CAC CGG CCC TTT GTG AAG ACC ACA AGA CTA ATA CCC CTG CGA GTC ACT GAA GAG GCG GGA GAA GAC TTC ACC TCC GTG GTC TCG GAA ATC ATG ATG TAC ATC CTC CTG GTC TTC CTC ACC TTG TGG CTG TTT ATT GAG ATG ATC TAT TGC TAC AGA AAG GTC TCT AAG GCC GAA GAG GCA GCT CAG GAA AAT GCG TCT GAC TAC CTT GCT ATC CCT TCA GAG AAC AAG GAG AAC TCT GTG GTA CCC GTG GAG GAA --- 
H_sapiens         --- CCT GTG TGT GTG GAA GTG CCC TCG GAG ACG GAG GCC GTG CAG GGC AAC CCC ATG AAG CTG CGC TGC ATC TCC TGC ATG AAG AGA GAG GAG GTG GAG GCC ACC ACG GTG GTG GAA TGG TTC TAC AGG CCC GAG GGC GGT AAA GAT --- --- TTC CTT --- --- --- --- --- ATT TAC GAG TAT CGG AAT GGC --- --- CAC --- CAG GAG GTG GAG AGC CCC TTT CAG GGG CGC CTG CAG TGG AAT GGC AGC AAG GAC CTG CAG GAC GTG TCC ATC ACT GTG CTC AAC GTC ACT CTG AAC GAC TCT GGC CTC TAC ACC TGC AAT GTG TCC CGG GAG TTT GAG TTT GAG GCG CAT CGG CCC TTT GTG AAG ACG ACG CGG CTG ATC CCC CTA AGA GTC ACC GAG GAG GCT GGA GAG GAC TTC ACC TCT GTG GTC TCA GAA ATC ATG ATG TAC ATC CTT CTG GTC TTC CTC ACC CTG TGG CTG CTC ATC GAG ATG ATA TAT TGC TAC AGA AAG GTC TCA AAA GCC GAA GAG GCA GCC CAA GAA AAC GCG TCT GAC TAC CTT GCC ATC CCA TCT GAG AAC AAG GAG AAC TCT GCG GTA CCA GTG GAG GAA --- 
G_gallus          --- GCA GTA TGT GTT GAA GTT CCG TCA GAG ACA GAG GCG GTC CAG GGG ACG GAC ATG AAG CTG CTC TGC ATC TCC TGC ATG AAA AGG GAA GAG GTC ACA GCC AGC ACA GTG GTG GAA TGG TTC TAC AGG CCG GAG GGT GGC AAA GAT --- --- GAA CCC --- --- --- --- --- ATC TAC GAG CAC AGG AAA ATG --- --- AAT --- CAT GAA TTT CCA AGC CGC TTC AGT GGT CGG ATA CAA TGG AAT GGG AGT AAA GAC ATG CAG GAT GTG TCC ATC ACT GTG TTA AAT GTC ACC TTG AAC GAT TCG GGT ATC TAC ACC TGT AAC ATC ACC CGG GAG TTT GAG TTT GAG ATT CAC CGG CCT CTC TTC ACA AGC TCC AGA TTG ATC CAC CTC ACC GTG GTG GAG GAG GCT GGA GAA GAC TTC ACC TCA GTC ATC TCT GAA ATC ATG ATG TAC ATT CTG CTG GTC TTC CTC ACG TTG TGG CTA CTG ATA GAA ATG GTC TAT TGC TAC AGG AAA GTC TCT AAG GCA GAG GAG GCT GCC CAG GAA AAT GCG ACA GAC TAC CTT GCA ATT CCA TCA GAA AAC AAG GAA AAC TGT GCT GTG CCT GTG GAG GAA --- 
T_elegans         --- TCC GTT TGT GTC GAA GTC CCT TCA GAG ACC GAA GCC GTG CAA GGA TCA CGC ATG AAG CTC ATG TGC ATT TCC TGT ATG AAG CGA GAA GAA GTT TTG GCC AAC ACC GTG GTG AAG TGG TTC TAC AAG CCT GAA GGA GGA CAA GAT --- --- GTA GCT --- --- --- --- --- ATC TAC GAA TTC AAC AAT GAG --- --- AAA --- CGG GAA CTT GAG AGT CCT TTT CAG GGC CGG CTT GAA TGG AAC GGG AGT GCA GAT ATG CAG GAC GTC TCC ATC TCG GTC CTA AAC ATC TCC CTG AAT GAT TCG GGG ATC TAC ACC TGC AAT GTA ACT CGG GAA TTC CTC TTT GAG ACC CAC CGG CCC ATC TTT ACC AGC TCG ACG CTG ATT CAT CTC ACC GTG ATG AAG GAT GCT GGA AGA GAC TTA ACA GCT CTC ATC TCT GCA ATA ATG ATG TAT ATT CTC TTG GTC TTC CTC ACA TTG TGG CTC CTG ATT GAG ATG GTT TAC TGC TAC CGG AAA GTT TCC AAA GCG GAG GAT GCC GCG CAG GAA AAC GCT GCC AAC TAC CTC GCC ATC CCA TCA GAA AAT AAA GAA AAC TGT GCT ATA CCA GTG GAG GAG --- 
D_rerio           --- CTG GTG TGT GTG GAT GTG CCA TCA GAC GGC GAG GCC ATT GTA GGC AAA GTT AAG AAG TTA ACC TGC ATC TAC TGC ATG AAA CGA GAG GAA ATC CTG GCT ACC ACC AAA GTG GAG TGG TTT TAC AAG GGC CAA GAT AAA AAC AAA ACT AGA ACA CTT --- --- --- --- --- ATC TAT CTG TAT GAC GGC GAG CCG CAG GAG CCG AAG GAT GTA GAT GAG CAA TGG AAA GGT CGG GTA ACA TGG ACG GGC AGT AAG GAC ATG CAG GAC GTC TCC ATT AGC ATC CTA AAT GTC ACT TTA AAC GAC ACT GGC ACA TAC GAA TGT GAA GTA ACT CGC TTC TTT GAG TTT GAT TCA TTC AAG CTT TCC GCC AAC AAG AAC ATC AGA ATC AAT CTG AAG GTA AAC ATG CGA GCG AGT GCA GAC ATC ACG GCG CTG TAC TCG GAG ATC ATG ATG TAT GTG CTG CTG GTG TTC CTC ACC TTC TGG CTG CTG GTG GAG ATG GTC TAC TGC TAC AGG AAG ATC TCC AAA TCT GAC GAG CAA GCA CAG GAC ACT GCG ACA GAC TAC TTA GCC ATT CCC TCT GAA AAT AAA GAA AAC CCG GGC CCT GCT GTA ACG GAA --- 
T_rubri           CAG CCT GTG TGT GTG GAC GTG CCG TCG GCA ACA GAA GCG GTC CTC GGC GAA CCC ATG AAG CTG ACC TGC ATC GCC TGT ATG AAG AGG GAG GAA ATC AAA GCG AGG ACG CGG GTT GAT TGG TAC TAC ATG CCC ACA AAG GAA AAA AAT --- --- GTC CCA CCC AAC AAG ACT CAC ATA TAC AGG TTT GAG GAT TAC --- --- AAC CTT ATT GAG ATG GAT GGA CCG TTT AAA GGC CGT CTA TTC TGG AAT GGG ACC CAG GAC CTG CAG GAC CTG TCC ATT CGG ATC AAC AAA GTC AAG TAC GAT GAC AGC GGG GTC TAC GAG TGC CAC GTT TTT CGC AGA TTT GAG TTC AAC TTG TTT GCG CCC ACA GTT TTG ATC ACC AAG GAC ATC AAG TTG AGA GTG AAG GAG AAA GCC AGC CAA GAC ACC GCG GCG CTC TAC TCT GAG ATC ACC ATG TAC GTC CTG CTG GTG TTC CTG ACC TCC TGG CTG CTG GTG GAG ATG GTC TAC TGC TAC AGG AAG ATC TCC AGG TCA GAT GAG CAG ACG CAA GAC GCT GCG ACA AGC TAC CTC GCC ATC CCC TCT GAG CAG AAA GTG ACA CCA GAT GCT CCT GTT ACC CAA --- 
P_textilis        --- TCC GTT TGT GTC GAG GTC CCT TCG GAG ACA GAG GCC GTG CAG GGA TCG CGC ATG AAG CTG ATG TGC ATT TCC TGT ATG AAG CGA GAA GAG GTT TTG GCC AAC ACC ATA GTG AAG TGG TTC TAC AAG CCC GAA GGA GGA CAA GAT --- --- GTA GCT --- --- --- --- --- ATC TAT GAA TTC AAC AAC GAG --- --- AAA --- CGG GAA CTT GAG AGT CCT TTC CAG GGC CGG CTT GAG TGG AAT GGA AGT GCA GAT ATG CAG GAC GTC TCC ATC TCG GTC CTA AAC ATC TCT ATG AAC GAT TCA GGG ATT TAC ACT TGT AAC GTC ACC CGG GAA TTC CTC TTT GAG ACC CAC CGG CCC ATC TTC ACC AGC TCA ACA CTG ATT CAT CTC ACT GTG TTG AAG GAG GCT GGA AGA GAC TTA ACG GCT CTC ATC TCT GCA ATA ATG ATG TAT ATT CTC TTG GTC TTC CTC ACA TTG TGG CTC TTG ATC GAG ATG ATT TAC TGC TAC CGA AAA GTT TCC AAA GCT GAG GAA GCC GCC CAG GAA AAT GCT ACC AAC TAC CTC GCC ATC CCA TCG GAA AAT AAA GAA AAC TGT GCT ATA CCT GTA GAG GAG --- 
B_bufo            --- CCT GTG TGT GTT GAG GTT CCA TCG GGG ACA GAG GCC GTC CAA GGA CAC AAT ATG ACC TTA CTG TGC ATC TCC TGC ATG CAA AGA GAG GAA GTA TTC GCC ATT ACC AGT GTG GAG TGG TAC TAT CAA CCT CCC AAT GGA AAC AGA --- --- TCT CTT --- --- --- --- --- ATC TTT GAA TAC ATT GAG GGA --- --- AAA CCC CGG GAG CAT AAA AGT CCA TTT AAA GGC CGT CTG CAG TGG ATA GGC AGC AAA GAT CTG CAG GAT GTC TCC ATT ATA TTA CAC AAT GTA ACA TTC ACA GAT TCG GGG CGA TTC ATC TGT AAC GTC AAC CGC ACG CTT CAT TTC GAG GCA CAC CAA CAC TCA ACC ATG AGC AAC GTG GAG ATT GAT CTG ATT GTG TCC GAG ATA CAA AAA GAG GAT TTT ACT TCT GTC CTC TCA GAG ATT ATG ATG TAC ATC CTC CTA GCA TTC CTT ACC TTG TGG CTC TTG ATC GAG GTT GTC TAT TGC TAC AGA AAG ATC TCT AAG GCT GAA GAA GTG ACC CAG GAG AGT GTC ACG GAT TAT CTA GCA ATA CCC TCA GAA AAC AAG GAA CAC TGT CCT GTT CAA GTG GAG GAT CAA 
E_electric        --- CCA GTG TGT GTG GAC GCC GTC TCA GAC ACA GAG GCG GTG CTG GGA AGA CCG ATG AAA CTG ACC TGT GTC TCC TGT ATG AAG CGG GAG GAA ATC AGC GCT GAG ACC AGG GTG AAC TGG TAC TAC ACA GGC CCG GAC GAT GAC CGG --- --- CAG TCT --- --- --- --- --- ATA TTC CTG TAC --- GAT GGC --- --- AGA CCG CGG GAC CTC GAG GGT CCC TGG AAG GGG CGG CTA CAG TGG AAC GGC AGC AAG GAC CTG CAG GAC GTC TCC ATC AGC ATC ATC AAA ATC AGG CTC AAT GAT AGC GGC CGG TAC GAG TGC GTG GTC CAC CGC CAG TTC TCC TTT AAC CTC TAC ACA CCG TCC ATG GAG AAG CGT GTC GAG ATC AAG CTG GTG GTG AAG GAG AAA GCG AGT ACT GAC TCC ACA GCA TGG TAC TCG GAG ATC ATG ATG TAC GTG CTG TTG GTG TTC CTC ACC TTC TGG CTG CTG GTG GAA ATG ATC TAC TGC TAT AGG AAG ATC TCC AAA TCA GAC GAG CAA ACC CAG GAC AGT GCG ACA GAC TAC CTA GCC ATT CCG TCG GAG AAT AAA GAG ACT CCG GCT CCT GCA GTA ATG GAA --- 
A_carol           --- GCA GTT TGT GTC GAA GTG CCG TCG GAG AAG CAG GCA GTG CAA GGT TCA CGC ATG AAG CTC ATG TGC ATC TCC TGC ATG AAG CGA GAA GAG GTT TCC GCC AAC ACG GTG GTC AAA TGG TTC TAC AAG GCT GAA GGG GGA CAA GAT --- --- ATT CCT --- --- --- --- --- ATC TAT GAG TAC AGA AAC GAG --- --- AAG --- CGG GAA CTT GAC AGC CGT TTC CGT GGC CGG CTC CAG TGG AAT GGC AGC GCC GAC ATG CAG GAC GTG TCC ATC TCC GTA CTC AAC GTC AGC CTG AAT GAT TCG GGG ATC TAC ACC TGC AAC ATC ACT CGG GAG TTC AAC TTT GAG GGC CAT CGT CCA CTC TAT ACC CGA ACG ACG TTG ATC CAC CTC ACA GTA CTG GAG GAT GCT GGA GAT GAC ATC ACA TCT ATC GTC TCT GAA GTA ATG ATG TAC ATT CTC TTG ATC TTC CTT ACT TTG TGG CTG CTC GTA GAA ATG GTT TAC TGC TAT AGG AAA GTC TCC AAA GCA GAG GAA GCT GCC CAG GAA AAT GCG ACT GAT TAC CTT GCC ATT CCA TCG GAA AAT AAA GAA AAT TGT GCT GTG CCT GTG GAG GAA --- 
node #12          CAG CCT GTG TGT GTG GAC GTG CCG TCG GAG ACA GAG GCG GTG CAG GGC AAA CCC ATG AAG CTG ATC TGC ATC TCC TGC ATG AAG AGG GAG GAG ATC AAG GCC ACC ACC AGG GTG GAG TGG TTC TAC AAG CCC GAG GAC GAG AAA GAG ACC AGA GTC CCT CCC AAC AAG ACT CAC ATA TAC GAG TAT AAG GAT GGC CCG CAG AAA CCT CGG GAG TTG GAG GGC CCC TTT CAA GGT CGG CTA CAG TGG AAT GGG AGC AAG GAC CTG CAG GAC GTG TCC ATC AGC ATC CTC AAC GTC ACG CTC AAT GAC ACC GGC CTC TAC ACG TGC AAC GTC ACC CGC AAG TTT GAG TTT GAC TCA TAC AGG CCC TCC GTG AAG AGC ACC AGA GAG ATC AAC CTG AGA GTG AAG GAG AAA GCT GGC GAA GAC TTC ACG TCG GTG TAC TCT GAG ATC ATG ATG TAC ATC CTC CTG GTC TTC CTC ACC TTC TGG CTG CTG GTC GAG ATG GTC TAC TGC TAC AGG AAG ATC TCC AAG TCA GAC GAG GAG ACC CAG GAC AGT GCG ACA GAC TAC CTT GCC ATC CCA TCT GAG AAC AAG GAG AAC TCT GCT GCT CCT GTG AAG GAA CAG 
node #13          CAG CCT GTG TGT GTG GAC GTG CCG TCG GAC ACA GAG GCG GTC CTG GGC AAA CCC ATG AAG CTG ACC TGC ATC TCC TGT ATG AAG AGG GAG GAA ATC AAA GCT AGG ACC AGG GTG GAT TGG TAC TAC AAG CCC CCA GAC GAA AAA AAG ACT AGA GTC CCT CCC AAC AAG ACT CAC ATA TAC CTG TAT GAG GAT GGC CCG CAG AAA CCG CGG GAG ATG GAT GGA CCG TTT AAA GGC CGG CTA CAG TGG AAT GGG AGC AAG GAC CTG CAG GAC GTG TCC ATT AGC ATC CTC AAA GTC ACG TTC AAT GAC AGC GGC GTC TAC GAG TGC GAC GTT TTT CGC AGA TTT GAG TTT AAC TTG TTC ACG CCC TCC GTT GTG AAC ACC AAG GAG ATC AAG CTG AGA GTG AAG GAG AAA GCC AGC GAA GAC TTC ACG GCG CTG TAC TCT GAG ATC ATG ATG TAC GTC CTG CTG GTG TTC CTC ACC TTC TGG CTG CTG GTG GAG ATG GTC TAC TGC TAC AGG AAG ATC TCC AAG TCA GAC GAG CAG ACG CAG GAC AGT GCG ACA GAC TAC CTA GCC ATC CCC TCT GAG AAT AAA GAG ACC CCG GCT GCT CCT GTT ACG GAA CAG 
node #14          CAG CCA GTG TGT GTG GAC GTC CCG TCA GAC ACA GAG GCG GTC CTG GGC AGA CCC ATG AAG CTG ACC TGC ATC TCC TGT ATG AAG CGG GAG GAA ATC AAC GCT AAG ACC AGG GTG GAC TGG TAC TAC AAG GGC CCA GAC GAA AAC AAG ACT AGA AAG CCT CCC AAC AAG ACT CAC ATA TAC CTG TAT GAG GAT GGC CCG CAG AAA CCG CGG GAC CTC GAG GGT CCG TGG AAA GGT CGG CTA CAG TGG AAC GGC AGC AAG GAC CTG CAG GAC GTC TCC ATC AGC ATC CTC AAA GTC ACG TTC AAT GAC AGC GGC CTG TAC GAG TGC GAG GTC AAC CGC CAG TTT GAC TTT AAC TTA TTC ACG CCC TCC GTG GAG AAG AGT ATC GAG ATC AAG CTG AGG GTG AAG GAG AAA GCG AGT GCA GAC TTC ACG GCG TTG TAC TCG GAG ATC ATG ATG TAC GTG CTG CTG GTG TTC CTC ACC TTC TGG CTG CTG GTG GAG ATG GTC TAC TGC TAC AGG AAG ATC TCC AAA TCA GAC GAG CAA ACC CAG GAC AGT GCG ACA GAC TAC CTA GCC ATT CCC TCT GAG AAT AAA GAG ACC CCG GCT CCT GCT GTA ACG GAA CAG 
node #15          CAG CCT GTG TGT GTT GAA GTC CCA TCG GAG ACA GAG GCC GTG CAG GGA AAG CCC ATG AAG CTG CTG TGC ATC TCC TGC ATG AAG AGG GAG GAG GTC GCG GCC ACC ACC GTG GTG GAG TGG TTC TAC AAG CCT GAG GAC GGA AAA GAT ACC AGA TTA CTT CCC AAC AAG ACC CAC ATC TAT GAG TAT AGG GAT GGA CCG CAG AAA CCT CAG GAA TTT GAG AGC CCC TTC CAA GGT CGG CTG CAG TGG AAT GGG AGC AAA GAC CTG CAG GAC GTG TCC ATC ACT ATC CTC AAT GTC ACT CTG AAT GAT TCG GGC CTC TAC ACC TGT AAT GTC ACC CGG GAG TTT GAG TTT GAG GCA CAC CGG CCC TTA GTG AAG AGC ACG AGA CTG ATC CCC CTA AGA GTC ACG GAG GAG GCT GGA GAA GAC TTC ACC TCT GTC CTC TCT GAA ATC ATG ATG TAC ATC CTC CTG GTC TTC CTC ACC TTG TGG CTG CTG ATA GAG ATG GTC TAT TGC TAC AGG AAG ATC TCT AAG GCA GAG GAG GCA ACC CAG GAA AGT GCG ACT GAC TAC CTT GCC ATC CCA TCA GAA AAC AAG GAA AAC TGT GCT GTA CCA GTG GAG GAA CAA 
node #16          CAG CCT GTG TGT GTT GAA GTC CCA TCG GGG ACA GAG GCT GTA CAG GGA GAG AAC ATG ACC TTG CTG TGC ATC TCC TGC ATG AAG AGG GAG GAA GTT GCT GCC ACC ACC AAT GTA GAG TGG TTC TAT CAA CCT GAG GAT GGG AAA GAA ACC AGG TTA CTT CCC AAC AAG ACC CAC ATT TAT GAA TAT ATG GAT GGA CCG CAG AAA CCT CGG GAA TCA AAA AGT CCA TTT CAA GGT CGG CTT CAG TGG ACT GGA AGC AAA GAT CTG CAG GAT GTT TCC ATC ACC ATC CTC AAT GTA ACA ATC AAT GAT TCG GGA CTT TTC ACC TGC AAT GTG AAC CGT ACG CTT CAC TTT GAG GCA CAC CGG CAC TTA ACG AAA AGC AAG AAA AGC ATC AAC CTA AAG GTC ACG GAA GAA GCT GGA GAA GAC TTT ACT TCT GTT CTC TCT GAA ATT ATG ATG TAC ATT CTT CTT GCC TTC CTT ACC TTG TGG CTA TTG ATA GAA GTT GTA TAT TGC TAC AGG AAG ATC TCT AAG GCA GAG GAA GTC ACC CAA GAA AGT GTT ACT GAC TAT CTA GCC ATA CCA TCA GAA AAC AAG GAA AAC TGT TCT GTT CCA GTG GAG GAA CAA 
node #17          CAG CCT GTG TGT GTT GAA GTG CCG TCG GAG ACA GAG GCC GTG CAG GGC AAG CCC ATG AAG CTG CTC TGC ATC TCC TGC ATG AAG AGA GAG GAG GTG GCG GCC ACC ACG GTG GTG GAA TGG TTC TAC AGG CCT GAG GGC GGA AAA GAT ACC AGG TTC CTT CCC AAC AAG ACC CAC ATC TAT GAG TAT AGG AAT GGC CCG CAG AAC CCT CAG GAG TTT GAG AGC CCC TTC CAA GGT CGG CTG CAG TGG AAT GGG AGC AAA GAC CTG CAG GAC GTG TCC ATC ACT GTC CTC AAT GTC ACT CTG AAT GAT TCG GGC CTC TAC ACC TGT AAT GTC ACC CGG GAG TTT GAG TTT GAG GCA CAC CGG CCC TTC GTG AAG AGC ACG AGA CTG ATC CAC CTA AGA GTC ACG GAG GAG GCT GGA GAA GAC TTC ACC TCT GTG GTC TCT GAA ATC ATG ATG TAC ATC CTC CTG GTC TTC CTC ACC TTG TGG CTG CTG ATA GAG ATG GTC TAT TGC TAC AGG AAG GTC TCT AAG GCA GAA GAG GCA GCC CAG GAA AAT GCG ACT GAC TAC CTT GCC ATC CCA TCA GAA AAC AAG GAA AAC TGT GCT GTA CCA GTG GAG GAA CAA 
node #18          CAG CCT GTG TGT GTG GAA GTG CCC TCG GAG ACA GAG GCC GTG CAG GGC AAC CCC ATG AAG CTG CGC TGC ATC TCC TGC ATG AAG AGA GAG GAG GTG GAG GCC ACC ACG GTG GTG GAA TGG TTC TAC AGG CCT GAG GGC GGT AAA GAT ACC AGG TTC CTT CCC AAC AAG ACC CAC ATT TAT GAG TAT CGG AAT GGC CCG CAG CAC CCT CAG GAG GTG GAG AGC CCC TTC CAA GGT CGT CTG CAG TGG AAT GGG AGC AAA GAC CTG CAG GAC GTG TCC ATC ACT GTG CTC AAT GTC ACT CTG AAT GAC TCT GGC CTC TAC ACC TGT AAT GTG TCC CGG GAG TTT GAG TTT GAG GCA CAC CGG CCC TTT GTG AAG ACC ACG AGA CTG ATC CCC CTA AGA GTC ACC GAG GAG GCT GGA GAA GAC TTC ACC TCT GTG GTC TCA GAA ATC ATG ATG TAC ATC CTC CTG GTC TTC CTC ACC TTG TGG CTG CTC ATC GAG ATG ATC TAT TGC TAC AGA AAG GTC TCT AAA GCC GAA GAG GCA GCC CAG GAA AAT GCG TCT GAC TAC CTT GCC ATC CCA TCA GAG AAC AAG GAG AAC TCT GCG GTA CCA GTG GAG GAA CAG 
node #19          CAG GCA GTA TGT GTT GAA GTT CCG TCG GAG ACA GAG GCC GTG CAG GGA ACG CGC ATG AAG CTG CTG TGC ATC TCC TGC ATG AAG AGA GAA GAG GTC ACG GCC AGC ACA GTG GTG GAA TGG TTC TAC AGG CCT GAG GGT GGA AAA GAT ACC AGG GTA CCT CCC AAC AAG ACC CAC ATC TAT GAG TAC AGG AAT GAG CCG CAG AAT CCT CAG GAA TTT GAA AGC CGC TTC CGT GGT CGG CTA CAG TGG AAT GGG AGT AAA GAC ATG CAG GAC GTG TCC ATC ACT GTG CTA AAT GTC ACC CTG AAC GAT TCG GGT ATC TAC ACC TGT AAC ATC ACC CGG GAG TTT GAG TTT GAG ACC CAC CGG CCC CTC TTC ACA AGC TCG AGA TTG ATC CAC CTC ACA GTG ATG GAG GAG GCT GGA GAA GAC TTC ACC TCT GTC ATC TCT GAA ATC ATG ATG TAC ATT CTC CTG GTC TTC CTC ACG TTG TGG CTA CTG ATA GAA ATG GTC TAT TGC TAC AGG AAA GTC TCT AAG GCA GAG GAG GCT GCC CAG GAA AAT GCG ACT GAC TAC CTT GCC ATT CCA TCA GAA AAC AAG GAA AAC TGT GCT GTG CCT GTG GAG GAA CAG 
node #20          CAG GCA GTT TGT GTC GAA GTC CCG TCG GAG ACA GAG GCC GTG CAA GGA TCA CGC ATG AAG CTC ATG TGC ATC TCC TGC ATG AAG CGA GAA GAG GTT TCG GCC AAC ACG GTG GTG AAA TGG TTC TAC AAG CCT GAA GGA GGA CAA GAT ACC AGG GTA CCT CCC AAC AAG ACC CAC ATC TAT GAG TAC AGA AAC GAG CCG CAG AAA CCT CGG GAA CTT GAG AGC CGT TTC CGT GGC CGG CTT CAG TGG AAT GGG AGT GCA GAC ATG CAG GAC GTG TCC ATC TCC GTC CTA AAC GTC ACC CTG AAT GAT TCG GGG ATC TAC ACC TGC AAC ATC ACT CGG GAG TTC AAC TTT GAG ACC CAC CGG CCC CTC TTT ACC AGC TCG ACG TTG ATC CAC CTC ACA GTG CTG GAG GAT GCT GGA GAA GAC TTC ACA TCT ATC ATC TCT GAA ATA ATG ATG TAC ATT CTC TTG GTC TTC CTC ACA TTG TGG CTG CTG ATA GAA ATG GTT TAC TGC TAC AGG AAA GTC TCC AAA GCA GAG GAA GCT GCC CAG GAA AAT GCG ACT GAC TAC CTT GCC ATT CCA TCA GAA AAT AAA GAA AAC TGT GCT GTA CCT GTG GAG GAA CAG 
node #21          CAG TCC GTT TGT GTC GAA GTC CCT TCG GAG ACA GAG GCC GTG CAA GGA TCA CGC ATG AAG CTC ATG TGC ATT TCC TGT ATG AAG CGA GAA GAG GTT TTG GCC AAC ACC GTG GTG AAG TGG TTC TAC AAG CCT GAA GGA GGA CAA GAT ACC AGG GTA GCT CCC AAC AAG ACC CAC ATC TAT GAA TTC AAC AAC GAG CCG CAG AAA CCT CGG GAA CTT GAG AGT CCT TTC CAG GGC CGG CTT GAG TGG AAT GGG AGT GCA GAT ATG CAG GAC GTC TCC ATC TCG GTC CTA AAC ATC TCC CTG AAT GAT TCG GGG ATC TAC ACC TGC AAC GTC ACT CGG GAA TTC CTC TTT GAG ACC CAC CGG CCC ATC TTT ACC AGC TCG ACG CTG ATT CAT CTC ACC GTG ATG AAG GAT GCT GGA AGA GAC TTA ACA GCT CTC ATC TCT GCA ATA ATG ATG TAT ATT CTC TTG GTC TTC CTC ACA TTG TGG CTC CTG ATT GAG ATG GTT TAC TGC TAC CGG AAA GTT TCC AAA GCG GAG GAA GCC GCC CAG GAA AAT GCT ACC AAC TAC CTC GCC ATC CCA TCA GAA AAT AAA GAA AAC TGT GCT ATA CCT GTG GAG GAG CAG 


Overall accuracy of the 10 ancestral sequences:
  0.44614  0.57871  0.61842  0.58568  0.62628  0.68308   0.8475  0.73845  0.78768  0.89653
for a site.

 1.5009e-89 1.036e-60 5.1688e-55 5.6437e-58 1.9749e-51 8.1947e-42 5.2393e-20 4.6769e-34 3.3277e-27 9.373e-15
for the sequence.


Amino acid sequences inferred by codonml.
Results unreliable for sites with alignment gaps.

Node #12          QPVCVDVPSE TEAVLGKPMK LTCISCMKRE EVKATTRVEW FYKPEDGKET RVPPNKTHIY EYRDGPQKPR ELEGPFQGRL QWNGSKDLQD VSITILNVTL NDSGLYTCNV SRKFEFDLYR PSVKSTRVIN LRVTEKAGED FTSVYSEIMM YVLLVFLTFW LLVEMVYCYR KISKSDEETQ DSATDYLAIP SENKENSAAP VKEQ
Node #13          QPVCVDVPSD TEAVLGKPMK LTCISCMKRE EIKATTRVDW YYKPTDEKKT RVPPNKTHIY LYEDGPQKPR ELDGPFKGRL QWNGSKDLQD VSISILKVTF NDSGVYECDV FRRFEFNLFT PSVVNTKEIK LRVKEKASED FTALYSEIMM YVLLVFLTFW LLVEMVYCYR KISKSDEQTQ DSATDYLAIP SENKETPAAP VTEQ
Node #14          QPVCVDVPSD TEAVLGRPMK LTCISCMKRE EIKATTRVDW YYKGPDENKT RKPPNKTHIY LYEDGPQKPR DLDGPWKGRL QWNGSKDLQD VSISILKVTL NDSGRYECEV NRQFAFNLFT PSVEKSVEIK LRVKEKASAD FTALYSEIMM YVLLVFLTFW LLVEMVYCYR KISKSDEQTQ DSATDYLAIP SENKETPAPA VTEQ
Node #15          QPVCVEVPSE TEAVQGKPMK LLCISCMKRE EVAATTVVEW FYKPEDGKDT RVLPNKTHIY EYRDGPQKPQ ELESPFQGRL QWNGSKDLQD VSITILNVTL NDSGLYTCNV TREFEFEAHR PLVKSTRLIP LRVTEEAGED FTSVLSEIMM YILLVFLTLW LLIEMVYCYR KISKAEEATQ ESATDYLAIP SENKENCAVP VEEQ
Node #16          QPVCVEVPSG TEAVQGENMT LLCISCMKRE EVAATTNVEW FYQPEDGKET RILPNKTHIY EYIDGPQKPR ESKSPFQGRL QWTGSKDLQD VSITILNVTI NDSGLFTCNV NRTLHFEAHR HLTKSKKRIT LKVTEEAGED FTSVLSEIMM YILLAFLTLW LLIEVVYCYR KISKAEEVTQ ESVTDYLAIP SENKENCSVP VEEQ
Node #17          QPVCVEVPSE TEAVQGKPMK LLCISCMKRE EVAATTVVEW FYRPEGGKDT RVLPNKTHIY EYRNGPQNPQ ELESPFQGRL QWNGSKDLQD VSITVLNVTL NDSGLYTCNV TREFEFEAHR PFVKSTRLIH LRVTEEAGED FTSVVSEIMM YILLVFLTLW LLIEMVYCYR KVSKAEEAAQ ENATDYLAIP SENKENCAVP VEEQ
Node #18          QPVCVEVPSE TEAVQGNPMK LRCISCMKRE EVEATTVVEW FYRPEGGKDT RFLPNKTHIY EYRNGPQHPQ EVESPFQGRL QWNGSKDLQD VSITVLNVTL NDSGLYTCNV SREFEFEAHR PFVKTTRLIP LRVTEEAGED FTSVVSEIMM YILLVFLTLW LLIEMIYCYR KVSKAEEAAQ ENASDYLAIP SENKENSAVP VEEQ
Node #19          QAVCVEVPSE TEAVQGTRMK LLCISCMKRE EVTASTVVEW FYRPEGGKDT RVPPNKTHIY EYRNEPQNPQ EFESRFRGRL QWNGSKDMQD VSITVLNVTL NDSGIYTCNI TREFEFETHR PLFTSSRLIH LTVVEEAGED FTSVISEIMM YILLVFLTLW LLIEMVYCYR KVSKAEEAAQ ENATDYLAIP SENKENCAVP VEEQ
Node #20          QAVCVEVPSE TEAVQGSRMK LMCISCMKRE EVSANTVVKW FYKPEGGQDT RVPPNKTHIY EYRNEPQKPR ELESRFRGRL QWNGSADMQD VSISVLNVTL NDSGIYTCNI TREFNFETHR PLFTSSTLIH LTVLEDAGED FTSIISEIMM YILLVFLTLW LLIEMVYCYR KVSKAEEAAQ ENATDYLAIP SENKENCAVP VEEQ
Node #21          QSVCVEVPSE TEAVQGSRMK LMCISCMKRE EVLANTVVKW FYKPEGGQDT RVAPNKTHIY EFNNEPQKPR ELESPFQGRL EWNGSADMQD VSISVLNISL NDSGIYTCNV TREFLFETHR PIFTSSTLIH LTVLKDAGRD LTALISAIMM YILLVFLTLW LLIEMVYCYR KVSKAEEAAQ ENATNYLAIP SENKENCAIP VEEQ


Counts of changes at sites, listed by site

(Counts of n & s are incorrect at sites with ambiguity data)

   1  CAG.---  CAG.---  CAG.---  CAG.---  CAG.---  CAG.---  CAG.---  CAG.---  CAG.---  CAG.--- (S N:   0.437  2.563 Sd Nd:    0.0  20.0)
   2  CCA.CTG  CCT.CCA  CCT.GCA  GCA.TCC (S N:   1.019  1.981 Sd Nd:    4.0   3.0)
   3  GTG.GTA  GTA.GTT (S N:   1.000  2.000 Sd Nd:    2.0   0.0)
   4 (S N:   0.375  2.625 Sd Nd:    0.0   0.0)
   5  GTG.GTA  GTG.GTT  GTT.GTG  GTT.GTC (S N:   1.000  2.000 Sd Nd:    4.0   0.0)
   6  GAC.GAT  GAA.GAG  GAA.GAG  GAC.GAA (S N:   0.355  2.645 Sd Nd:    3.0   1.0)
   7  GTG.GTA  GTC.GTG  GTC.GTT  GTC.GCC  GTC.GTG  GTG.GTC  GTG.GTC  GTC.GTG  GTG.GTT  GTT.GTC (S N:   1.000  2.000 Sd Nd:    9.0   1.0)
   8  CCG.CCA  CCG.GTC  CCG.CCA  CCA.CCG  CCG.CCC  CCG.CCT (S N:   1.000  2.000 Sd Nd:    6.0   2.0)
   9  TCG.TCT  TCG.TCA  TCG.TCA  TCG.TCA (S N:   1.154  1.846 Sd Nd:    4.0   0.0)
  10  GGG.GGT  GAC.GCA  GAG.GAC  GAG.GGG (S N:   0.511  2.489 Sd Nd:    1.5   3.5)
  11  ACA.ACG  ACA.ACC  ACA.GGC  ACA.AAG (S N:   0.991  2.009 Sd Nd:    3.8   3.2)
  12  GAG.GAC  GAG.GAA  GAG.GAA  GAG.GAA  GAG.CAG (S N:   0.374  2.626 Sd Nd:    3.0   2.0)
  13  GCC.GCG  GCG.GCC  GCT.GCC  GCC.GCA  GCG.GCC  GCC.GCT (S N:   1.000  2.000 Sd Nd:    6.0   0.0)
  14  GTG.GTC  GTC.ATT  GTA.GTC  GTC.GTG  GTG.GTC  GTG.GTA (S N:   0.981  2.019 Sd Nd:    6.0   1.0)
  15  CAG.AAG  CTG.GTA  CTG.CTC  CAA.CAG  CAG.CAA  CAG.CTG  CAG.CAA (S N:   0.716  2.284 Sd Nd:    5.0   3.0)
  16  GGA.GGG  GGC.GGA  GGA.GGT  GGC.GGA  GGA.GGC  GGC.GGA (S N:   1.053  1.947 Sd Nd:    6.0   0.0)
  17  AAC.AAT  AGA.AAA  AAA.GAA  TCA.TCG  GAG.CAC  AAA.AGA  AAA.AAG  AAG.GAG  AAG.AAC  AAG.ACG  ACG.TCA (S N:   0.560  2.440 Sd Nd:    4.0   9.0)
  18  CCC.TCC  CGC.GAC  CCC.GTT  AAC.AAT  CCC.CCG  CCC.AAC  CCC.CGC (S N:   0.868  2.132 Sd Nd:    3.0   8.0)
  19  ATG.AAG (S N:   0.019  2.981 Sd Nd:    0.0   1.0)
  20  AAG.AAA  AAG.ACC (S N:   0.499  2.501 Sd Nd:    1.5   1.5)
  21  CTG.TTA  CTC.CTG  TTG.TTA  CTG.TTG  CTG.CTC (S N:   1.187  1.813 Sd Nd:    6.0   0.0)
  22  CTG.TTG  CGC.AGA  CTG.CTC  ATC.ACC  ATC.CTG  CTG.CTC  CTC.CGC  CTC.CTG  CTG.ATG (S N:   0.954  2.046 Sd Nd:    5.5   5.5)
  23  TGC.TGT (S N:   0.375  2.625 Sd Nd:    1.0   0.0)
  24  ATC.GTC  ATC.ATT (S N:   0.679  2.321 Sd Nd:    1.0   1.0)
  25  TCC.TCT  TCC.TAC  TCC.GCC (S N:   0.975  2.025 Sd Nd:    1.0   2.0)
  26  TGT.TGC  TGC.TGT  TGC.TGT (S N:   0.375  2.625 Sd Nd:    3.0   0.0)
  27 (S N:   0.000  3.000 Sd Nd:    0.0   0.0)
  28  AAG.AAA  AAG.AAA  AAG.CAA (S N:   0.375  2.625 Sd Nd:    3.0   1.0)
  29  AGA.AGG  AGA.AGG  CGG.CGA  AGG.AGA  AGG.CGG  AGG.AGA  AGA.CGA (S N:   0.913  2.087 Sd Nd:    7.0   0.0)
  30  GAG.GAA (S N:   0.375  2.625 Sd Nd:    1.0   0.0)
  31  GAG.GAA  GAG.GAA  GAG.GAA (S N:   0.375  2.625 Sd Nd:    3.0   0.0)
  32  GTT.GTA  ATC.GTC  GTC.GTT  GTC.GTG  GTG.GTC  GTC.GTT (S N:   0.849  2.151 Sd Nd:    5.0   1.0)
  33  ACG.ACA  AAC.CTG  GCT.TTC  AAC.AGC  TCG.TCC  AAG.AAA  AAA.AAC  AAG.GCG  GCG.GCT  GCG.GAG  GCG.ACG  ACG.TCG  TCG.TTG (S N:   0.705  2.295 Sd Nd:    5.3  12.7)
  34  GCT.GCG  GCC.GCT (S N:   1.000  2.000 Sd Nd:    2.0   0.0)
  35  AAG.ACC  ACC.ATT  AAG.GAG  ACC.AGG  AGG.AAG  ACC.AGC  AGC.AAC (S N:   0.724  2.276 Sd Nd:    2.0   8.0)
  36  ACG.ACT  ACC.ACG  ACC.ACG  ACG.ACA  ACA.ACG  ACG.ACC (S N:   1.000  2.000 Sd Nd:    6.0   0.0)
  37  GTG.GTA  AGG.AAA  AGG.CGG  GTG.ATA  AAT.AGT  AGG.GTG  GTG.AAT (S N:   0.746  2.254 Sd Nd:    3.8   8.2)
  38  GTG.GTT  GTA.GTG  GTG.GTC  GTG.GTA (S N:   1.000  2.000 Sd Nd:    4.0   0.0)
  39  GAG.AGG  GAA.GAG  GAC.GAG  GAC.AAC  GAG.GAT  GAT.GAC  GAG.GAA  GAA.AAA  AAA.AAG (S N:   0.370  2.630 Sd Nd:    4.0   6.0)
  40 (S N:   0.000  3.000 Sd Nd:    0.0   0.0)
  41  TAC.TTT  TTC.TAC  TTC.TAC (S N:   0.362  2.638 Sd Nd:    1.0   3.0)
  42  TAC.TAT (S N:   0.429  2.571 Sd Nd:    1.0   0.0)
  43  AAG.ATG  AAG.ACA  AAG.CAA  AAG.AGG  AGG.AAG (S N:   0.435  2.565 Sd Nd:    2.0   5.0)
  44  CCT.CCA  CCT.CCC  CCT.CCG  CCT.CCC  CCT.GCT  CCC.GGC  CCC.CCT (S N:   1.000  2.000 Sd Nd:    5.0   3.0)
  45  CCA.CAA  CCA.ACA  GAG.CCC  CCA.CCG  GAG.CCA  GAG.GAA (S N:   0.616  2.384 Sd Nd:    3.5   6.5)
  46  GAC.GAT  GAC.AAG  GAT.AAT  GGA.GGG  GAC.GAT  GAC.GGC  GGC.GGT  GGT.GGA (S N:   0.527  2.473 Sd Nd:    5.0   4.0)
  47  GGA.GGC  GAA.AAA  GGG.GGA  GAA.GAT  GAG.GAA  GAG.GGA  GGA.GGG  GGA.GGT (S N:   0.763  2.237 Sd Nd:    6.0   3.0)
  48  AAA.CAA  AAA.AAC  AAC.GAC  AAA.AAC  AAA.CAA (S N:   0.363  2.637 Sd Nd:    0.0   5.0)
  49  AAG.AAA  AAG.AAT  GAA.AGA  AAG.CGG  GAG.AAG  GAG.GAT  GAT.GAA (S N:   0.412  2.588 Sd Nd:    1.5   7.5)
  50  ACC.---  ACC.---  ACC.---  ACC.---  ACC.---  ACT.---  ACC.---  ACC.---  ACT.---  ACC.---  ACC.ACT (S N:   0.775  2.225 Sd Nd:    1.0  20.0)
  51  AGG.---  AGG.---  AGG.---  AGG.---  AGG.---  AGA.---  AGG.---  AGG.---  AGA.---  AGG.---  AGA.AGG  AGA.AGG (S N:   0.617  2.383 Sd Nd:    2.0  20.0)
  52  TTA.ATA  GTA.GAA  AAG.ACA  TTA.TCT  AAG.CAG  GTA.ATT  GTC.AAG  GTC.TTA  TTA.TTC  TTC.GTA (S N:   0.788  2.212 Sd Nd:    3.8  13.2)
  53  CCT.CCC  CCT.CTT  CCT.CCA  CCT.TCT  CCT.CTT  CTT.CCT  CCT.GCT (S N:   1.000  2.000 Sd Nd:    2.0   5.0)
  54  CCC.---  CCC.---  CCC.---  CCC.---  CCC.---  CCC.---  CCC.---  CCC.---  CCC.---  CCC.--- (S N:   0.768  2.232 Sd Nd:    0.0  20.0)
  55  AAC.---  AAC.---  AAC.---  AAC.---  AAC.---  AAC.---  AAC.---  AAC.---  AAC.---  AAC.--- (S N:   0.411  2.589 Sd Nd:    0.0  20.0)
  56  AAG.---  AAG.---  AAG.---  AAG.---  AAG.---  AAG.---  AAG.---  AAG.---  AAG.---  AAG.--- (S N:   0.437  2.563 Sd Nd:    0.0  20.0)
  57  ACC.---  ACC.---  ACC.---  ACC.---  ACC.---  ACT.---  ACC.---  ACC.---  ACT.---  ACC.---  ACT.ACC (S N:   0.768  2.232 Sd Nd:    1.0  20.0)
  58  CAC.---  CAC.---  CAC.---  CAC.---  CAC.---  CAC.---  CAC.---  CAC.---  CAC.---  CAC.--- (S N:   0.411  2.589 Sd Nd:    0.0  20.0)
  59  ATT.ATA  ATA.ATC  ATT.ATC  ATA.ATC  ATC.ATT  ATC.ATT (S N:   0.667  2.333 Sd Nd:    6.0   0.0)
  60  TAT.TAC  TAT.TAC  TAT.TAC  TAC.TAT  TAT.TTT  TAC.TTC  TAC.TAT (S N:   0.418  2.582 Sd Nd:    5.0   2.0)
  61  CTG.AGG  GAG.CTG  GAG.GAA  GAG.GAA (S N:   0.719  2.281 Sd Nd:    2.5   3.5)
  62  TAC.CAC  TAT.TTT  TAT.TAC  TAT.TAC  TAT.TAC  TAC.TTC (S N:   0.416  2.584 Sd Nd:    3.0   3.0)
  63  ATG.---  CGG.CGA  GAG.GAC  ATG.ATT  GAG.---  AAG.GAG  AAG.AGG  AGG.ATG  AGG.CGG  AGG.AGA  AGA.AAC (S N:   0.511  2.489 Sd Nd:    3.0  11.0)
  64  AAT.AAA  AAC.AAT  GAT.GGC  GAT.GAG  GAT.AAT  AAT.AAC (S N:   0.373  2.627 Sd Nd:    3.0   4.0)
  65  GAG.ATG  GGC.GAG  GGC.TAC  GGC.GGA  GGA.GGC  GGC.GAG (S N:   0.863  2.137 Sd Nd:    3.0   7.0)
  66  CCG.---  CCG.---  CCG.---  CCG.---  CCG.---  CCG.---  CCG.---  CCG.---  CCG.---  CCG.--- (S N:   0.775  2.225 Sd Nd:    0.0  20.0)
  67  CAG.---  CAG.---  CAG.---  CAG.---  CAG.---  CAG.---  CAG.---  CAG.---  CAG.---  CAG.--- (S N:   0.435  2.565 Sd Nd:    0.0  20.0)
  68  AAA.GAG  AAA.AAC  AAA.AGA  AAA.AAG  AAA.AAC  AAC.CAC  AAC.AAT  AAT.AAA (S N:   0.379  2.621 Sd Nd:    3.0   6.0)
  69  CCT.---  CCT.---  CCT.---  CCT.---  CCG.CTT  CCT.---  CCT.CCC  CCT.---  CCT.CCG (S N:   0.936  2.064 Sd Nd:    3.0  13.0)
  70  CGG.TTG  CAG.CAT  CGG.AAG  CGG.ATT  CGG.CAG  CAG.CGG  CAG.CGG (S N:   1.003  1.997 Sd Nd:    1.8   9.2)
  71  GAC.GAT  GAA.GAG  GAG.GAC  GAG.GAA  GAA.GAG  GAG.GAA (S N:   0.365  2.635 Sd Nd:    5.0   1.0)
  72  CTC.GTA  TCA.CAT  TTG.ATG  ATG.CTC  TTG.TTT  TTT.TCA  TTT.GTG  TTT.CTT (S N:   0.668  2.332 Sd Nd:    3.2  10.8)
  73  GAA.CCA  GAG.GAT  GAG.GAC  GAG.GAT  GAT.GAG  GAG.AAA  GAG.GAA  GAA.GAG (S N:   0.377  2.623 Sd Nd:    3.0   7.0)
  74  GGT.GAG  GGC.GGA  GGA.GGT  GGC.AGC  AGC.AGT  AGC.AGT (S N:   0.612  2.388 Sd Nd:    4.5   2.5)
  75  CCG.CAA  CCG.CCC  CCC.CCG  CCC.CCA  CCC.CGC  CGC.CGT  CGT.CCT (S N:   0.969  2.031 Sd Nd:    5.0   3.0)
  76  TTT.CTG  TTC.TTT  TTC.TTT  TTT.TGG  TTT.TTC  TTC.TTT (S N:   0.305  2.695 Sd Nd:    5.0   3.0)
  77  CAA.CAG  CGT.AGT  CAA.AAA  AAA.AAG  CAA.AAA  CAA.CGT  CGT.CAG (S N:   0.456  2.544 Sd Nd:    3.0   6.0)
  78  GGT.GGG  GGT.GGC  GGT.GGG  GGT.GGC  GGC.GGT  GGT.GGC (S N:   1.000  2.000 Sd Nd:    6.0   0.0)
  79  CGT.CGC  CGG.CGT  CGG.CGT  CGG.CGT (S N:   1.284  1.716 Sd Nd:    4.0   0.0)
  80  CTA.ATA  CTA.GTA  CTT.CTG  CTT.CTC  CTA.CTG  CTG.CTT  CTG.CTA  CTA.CTT (S N:   1.223  1.777 Sd Nd:    6.0   2.0)
  81  CAG.CAA  GAG.GAA  CAG.ACA  CAG.TTC  CAG.GAG (S N:   0.411  2.589 Sd Nd:    3.5   5.5)
  82 (S N:   0.000  3.000 Sd Nd:    0.0   0.0)
  83  AAT.AAC  AAC.ACG  ACT.ATA  AAT.AAC  AAT.ACT (S N:   0.475  2.525 Sd Nd:    3.5   3.5)
  84  GGG.GGC  GGG.GGA  GGA.GGC  GGG.GGC  GGG.GGC  GGG.GGA (S N:   1.016  1.984 Sd Nd:    6.0   0.0)
  85  AGC.AGT  AGC.ACC  AGT.AGC  AGC.AGT (S N:   0.366  2.634 Sd Nd:    3.0   1.0)
  86  AAA.AAG  AAG.CAG  GCA.GCC  AAG.AAA  AAA.GCA (S N:   0.450  2.550 Sd Nd:    3.0   3.0)
  87  GAC.GAT  GAC.GAT (S N:   0.333  2.667 Sd Nd:    2.0   0.0)
  88  CTG.ATG  CTG.ATG (S N:   1.023  1.977 Sd Nd:    0.0   2.0)
  89 (S N:   0.375  2.625 Sd Nd:    0.0   0.0)
  90  GAC.GAT  GAC.GAT (S N:   0.333  2.667 Sd Nd:    2.0   0.0)
  91  GTG.GTA  GTG.CTG  GTT.GTC  GTG.GTC  GTG.GTT  GTG.GTC (S N:   1.016  1.984 Sd Nd:    5.0   1.0)
  92  TCC.TCT (S N:   1.000  2.000 Sd Nd:    1.0   0.0)
  93  ATC.ATT  ATC.ATT  ATC.ATT  ATT.ATC (S N:   0.667  2.333 Sd Nd:    4.0   0.0)
  94  AGC.CGG  ACC.ATA  AGC.ACT  ACT.ACC  ACT.TCC  TCC.TCG (S N:   0.735  2.265 Sd Nd:    6.0   4.0)
  95  GTG.GTT  ATC.TTA  GTC.GTA  ATC.GTC  GTC.GTG  GTC.GTG  GTG.GTC (S N:   0.768  2.232 Sd Nd:    5.5   2.5)
  96  CTA.TTA  CTC.CTA  CTC.AAC  CTC.CAC  CTC.ATC  CTA.CTC  CTC.CTA (S N:   0.987  2.013 Sd Nd:    4.0   4.0)
  97  AAT.AAC  AAA.AAT  AAC.AAA  AAC.AAT  AAT.AAC (S N:   0.345  2.655 Sd Nd:    3.0   2.0)
  98  GTC.ATC  GTC.GTA  GTC.ATC (S N:   0.974  2.026 Sd Nd:    1.0   2.0)
  99  ACG.ACT  ACG.AAG  TCC.TCT  ACG.AGG  ACC.AGC  ACG.ACT  ACT.ACA  ACT.ACC  ACC.TCC (S N:   0.949  2.051 Sd Nd:    5.0   4.0)
 100  ATC.ACC  CTG.TTG  TTC.TTA  TTC.TAC  CTG.ATG  ATC.TTC  TTC.CTC  CTC.TTC  CTC.CTG  CTG.ATC (S N:   0.855  2.145 Sd Nd:    2.5   8.5)
 101  AAT.AAC  AAT.AAC  AAT.GAT  AAT.AAC  AAT.ACA  AAT.AAC  AAC.AAT (S N:   0.365  2.635 Sd Nd:    5.5   2.5)
 102  GAC.GAT  GAC.GAT  GAT.GAC (S N:   0.333  2.667 Sd Nd:    3.0   0.0)
 103  TCG.TCA  AGC.ACT  TCG.TCA  ACC.AGC  ACC.TCG  TCG.TCT (S N:   0.842  2.158 Sd Nd:    5.0   3.0)
 104  GGC.GGG  GGA.GGG  GGC.GGA  GGC.GGT  GGT.GGG (S N:   1.015  1.985 Sd Nd:    5.0   0.0)
 105  CTG.ACA  ATC.ATT  CTT.CGA  CTG.CGG  CTC.GTC  GTC.CTG  CTC.CTT  CTC.ATC (S N:   1.013  1.987 Sd Nd:    4.8   7.2)
 106  TTC.TTT  TAC.TTC (S N:   0.408  2.592 Sd Nd:    1.0   1.0)
 107  ACC.ACA  GAG.GAA  ACC.ACT  ACC.ATC  ACG.GAG  ACG.ACC (S N:   0.771  2.229 Sd Nd:    4.0   3.0)
 108  TGT.TGC  TGC.TGT  TGC.TGT  TGC.TGT  TGC.TGT  TGT.TGC  TGT.TGC (S N:   0.375  2.625 Sd Nd:    7.0   0.0)
 109  AAT.TAT  AAC.AAT  GAG.GAA  GAC.CAC  AAT.AAC  GAG.GTG  AAC.GAC  GAC.GAG  AAC.AAT  AAT.AAC (S N:   0.368  2.632 Sd Nd:    5.0   5.0)
 110  GTC.GTA  GTC.GTA  GTG.GTC  GTC.GTT  GTT.GTC  GTC.GTG  GTC.GTG  GTC.ATC  ATC.GTC (S N:   0.955  2.045 Sd Nd:    7.0   2.0)
 111  AAC.ACT  ACT.ACC  AAC.CAC  ACC.TTT  TTT.AAC  ACC.AAC  ACC.TCC  ACC.ACT (S N:   0.673  2.327 Sd Nd:    5.0   8.0)
 112  CGG.AGG  CGT.CGC  CGC.CGG  CGG.CGT (S N:   1.117  1.883 Sd Nd:    4.0   0.0)
 113  ACG.ACT  CAG.TTC  AAG.AGA  AGA.CAG  AAG.GAG  GAG.ACG  GAG.GAA (S N:   0.553  2.447 Sd Nd:    5.0   8.0)
 114  CTT.CTG  TTT.TTC  TTT.CTT  TTT.TTC (S N:   0.462  2.538 Sd Nd:    3.0   1.0)
 115  GAC.GAG  CAC.CAT  GAC.TCC  GAG.GAC  GAG.CAC  GAG.AAC  AAC.CTC (S N:   0.411  2.589 Sd Nd:    1.0  10.0)
 116  TTT.TTC  TTT.TTC  TTT.TTC (S N:   0.333  2.667 Sd Nd:    3.0   0.0)
 117  GAG.GAA  AAC.GAT  GAC.AAC  GAC.GAG (S N:   0.355  2.645 Sd Nd:    2.0   3.0)
 118  GCA.GCG  ACC.ATT  TTA.TCA  TTA.CTC  ACC.GGC  TCA.TTG  TTG.TTA  TCA.GCA  GCA.ACC (S N:   0.975  2.025 Sd Nd:    6.0   8.0)
 119  CAC.CAT  TTC.TTT  TTC.TAC  CAC.CAT  TAC.TTC  TAC.CAC (S N:   0.343  2.657 Sd Nd:    3.0   3.0)
 120  CGG.CGT  ACG.AAG  ACG.GCG  CGG.CAA  ACG.ACA  CGG.CGT  AGG.ACG  AGG.CGG (S N:   1.068  1.932 Sd Nd:    5.0   4.0)
 121  CCC.CCT  CCC.CTT  CCC.CCG  CCC.CCA  CCC.CAC (S N:   0.880  2.120 Sd Nd:    4.0   2.0)
 122  TCC.ACA  TTA.TCA  TCC.TTA  TTA.TTC  TTC.TTT  TTC.CTC  CTC.ATC (S N:   0.898  2.102 Sd Nd:    2.5   6.5)
 123  GTG.GCC  TTT.TTC  ACG.ACC  GTG.ATG  TTT.TAT  GTG.GTT  GTT.GTG  GTG.ACG  GTG.TTC  TTC.TTT (S N:   0.848  2.152 Sd Nd:    6.5   6.5)
 124  AAA.CAA  GAG.AAC  GTG.TTG  AAA.ATG  AAG.GTG  GTG.GAG  AAG.AAA  AAG.ACA  ACA.ACC (S N:   0.563  2.437 Sd Nd:    3.5   9.5)
 125  ACC.ACG  AAC.ATC  AGC.CGA  AGC.AAC  AAC.AAG  AGC.ACC (S N:   0.411  2.589 Sd Nd:    2.0   5.0)
 126  ACG.ACA  TCG.TCC  AGT.AAC  TCG.TCA  AAG.AAC  AGT.CGT  TCG.ACG  ACC.AGT  ACC.ACG  ACG.AAG  ACG.TCG (S N:   0.791  2.209 Sd Nd:    6.0   7.0)
 127  AGA.CGG  ACG.ACA  AAA.GTG  ATC.GTC  AGA.AAG  AAG.ATC  AGA.AAA  AGA.ACG (S N:   0.687  2.313 Sd Nd:    5.8   8.2)
 128  CTG.CTA  GAG.AGA  GAG.GAC  AGC.GAG  GAG.CTG  CTG.AGC  CTG.TTG  TTG.CTG (S N:   0.674  2.326 Sd Nd:    4.8  10.2)
 129  ATC.ATA  ATC.ATT  ATC.ATT (S N:   0.667  2.333 Sd Nd:    3.0   0.0)
 130  AAC.ACA  AAG.AAT  AAC.GAT  AAC.AAG  AAC.CCC  CCC.AAC  CCC.CAC  CAC.CCC  CAC.CAT (S N:   0.462  2.538 Sd Nd:    2.5  10.5)
 131  CTA.CTG  CTG.TTG  CTA.CTG  CTG.CTA  CTA.CTC (S N:   1.249  1.751 Sd Nd:    5.0   0.0)
 132  AGA.CGA  ACA.ACC  AGG.AAG  ACC.ACT  AAG.ATT  AGG.GTG  AGA.AGG  AGA.AAG  AGA.ACA  ACA.ACC (S N:   0.732  2.268 Sd Nd:    6.0   7.0)
 133  GTG.GTA  GTC.GTG  GTG.GTA  GTG.GTC  GTC.GTG (S N:   1.000  2.000 Sd Nd:    5.0   0.0)
 134  ACC.ACT  ATG.GTG  AAG.AAC  ATG.TTG  ACG.TCC  AAG.ACG  ACG.ACC  ACG.ATG  ATG.CTG  CTG.ATG (S N:   0.664  2.336 Sd Nd:    3.0   8.0)
 135  GAG.GAA  GAG.ATG  GAA.GAG  GAG.GAA  GAG.AAG (S N:   0.352  2.648 Sd Nd:    3.0   3.0)
 136  AAA.CGA  GAT.GAG  GAA.ATA  AAA.GAG  GAG.GAA  GAG.GAT (S N:   0.447  2.553 Sd Nd:    2.5   6.5)
 137  GCT.GCG  GCT.CAA  GCT.GCC  GCC.GCG (S N:   0.974  2.026 Sd Nd:    3.5   2.5)
 138  GGA.GGT  GGA.AAA  GGC.AGC  AGC.AGT  GGC.GGA (S N:   0.768  2.232 Sd Nd:    3.0   3.0)
 139  GAA.GAG  GAA.CAA  GAA.GAG  GCA.ACT  GAA.GAT  GAA.GCA  GAA.AGA (S N:   0.532  2.468 Sd Nd:    3.0   6.0)
 140  GAC.GAT (S N:   0.333  2.667 Sd Nd:    1.0   0.0)
 141  TTC.ATC  TTC.ACC  TTC.TCC  TTC.ATC  TTC.TTT  TTC.TTA (S N:   0.433  2.567 Sd Nd:    1.0   6.0)
 142  ACG.GCG  ACA.ACG  ACG.ACA  ACG.ACC  ACC.ACT  ACC.ACA (S N:   1.000  2.000 Sd Nd:    5.0   1.0)
 143  TCT.TCA  TCT.TCC  TCT.TCA  GCG.GCA  TCG.GCG  TCG.TCT  TCT.GCT (S N:   1.020  1.980 Sd Nd:    5.0   2.0)
 144  TTG.CTG  CTG.CTC  GTT.GTC  TTG.TGG  GTG.CTG  CTG.TTG  GTG.GTC  GTC.GTT  GTC.GTG  GTG.GTC  GTC.ATC  ATC.CTC (S N:   0.978  2.022 Sd Nd:    8.0   4.0)
 145  CTC.CTT  ATC.GTC  TAC.CTC  CTC.GTC  GTC.ATC (S N:   0.718  2.282 Sd Nd:    1.0   5.0)
 146  TCA.TCG  TCT.TCA  TCT.TCG  TCT.TCA (S N:   1.046  1.954 Sd Nd:    4.0   0.0)
 147  GAA.GAG  GAG.GAA  GAA.GCA (S N:   0.404  2.596 Sd Nd:    2.0   1.0)
 148  ATA.GTA  ATC.ATT  ATC.ATA (S N:   0.672  2.328 Sd Nd:    2.0   1.0)
 149  ATG.ACC (S N:   0.048  2.952 Sd Nd:    0.5   1.5)
 150 (S N:   0.000  3.000 Sd Nd:    0.0   0.0)
 151  TAC.TAT  TAC.TAT  TAC.TAT (S N:   0.429  2.571 Sd Nd:    3.0   0.0)
 152  ATT.TTT  ATT.ATC  ATC.GTC  GTC.GTG  ATC.ATT  ATC.ATT (S N:   0.780  2.220 Sd Nd:    4.0   2.0)
 153  CTC.CTT  CTC.CTG  CTT.CTC  CTC.CTG  CTC.CTT (S N:   1.128  1.872 Sd Nd:    5.0   0.0)
 154  CTT.CTA  CTG.TTG  CTG.CTT  CTG.TTG (S N:   1.212  1.788 Sd Nd:    4.0   0.0)
 155  GCC.GCA  GTC.ATC  GTC.GTG  GTC.GCC (S N:   0.994  2.006 Sd Nd:    2.0   2.0)
 156 (S N:   0.333  2.667 Sd Nd:    0.0   0.0)
 157  CTC.CTG  CTC.CTT  CTC.CTT (S N:   1.016  1.984 Sd Nd:    3.0   0.0)
 158  ACA.ACT  ACC.ACG  ACG.ACA (S N:   1.000  2.000 Sd Nd:    3.0   0.0)
 159  TTG.TTC  TTG.CTG  TTC.TCC  TTC.TTG (S N:   0.578  2.422 Sd Nd:    1.0   3.0)
 160 (S N:   0.000  3.000 Sd Nd:    0.0   0.0)
 161  CTA.CTC  CTG.CTA  CTG.CTA  CTA.CTG  CTG.CTC (S N:   1.304  1.696 Sd Nd:    5.0   0.0)
 162  TTG.TTA  CTC.TTT  CTG.TTG  CTG.CTC  CTG.TTG  CTG.CTC (S N:   1.208  1.792 Sd Nd:    6.0   1.0)
 163  ATA.GTA  ATC.ATT  ATT.ATC  ATA.ATC  ATA.GTA  GTC.GTG  GTC.ATA  ATA.ATC  ATA.ATT (S N:   0.832  2.168 Sd Nd:    7.0   3.0)
 164  GAA.GAG  GAG.GAA  GAG.GAA  GAG.GAA  GAA.GAG (S N:   0.375  2.625 Sd Nd:    5.0   0.0)
 165  ATG.GTT (S N:   0.180  2.820 Sd Nd:    0.5   1.5)
 166  ATC.ATA  GTT.ATT  GTA.GTC  GTC.ATC  GTC.GTA  GTC.ATC  GTC.GTT (S N:   0.968  2.032 Sd Nd:    4.0   3.0)
 167  TAC.TAT  TAT.TAC (S N:   0.429  2.571 Sd Nd:    2.0   0.0)
 168 (S N:   0.375  2.625 Sd Nd:    0.0   0.0)
 169  TAC.TAT  TAC.TAT (S N:   0.429  2.571 Sd Nd:    2.0   0.0)
 170  CGG.CGA  AGG.AGA  AGG.AGA  AGG.CGG (S N:   0.702  2.298 Sd Nd:    4.0   0.0)
 171  AAG.AAA (S N:   0.375  2.625 Sd Nd:    1.0   0.0)
 172  ATC.GTC  GTC.GTT (S N:   0.759  2.241 Sd Nd:    1.0   1.0)
 173  TCT.TCC  TCT.TCA  TCC.TCT  TCT.TCC (S N:   1.002  1.998 Sd Nd:    4.0   0.0)
 174  AAA.AAG  AAG.AGG  AAG.AAA  AAG.AAA  AAG.AAA (S N:   0.391  2.609 Sd Nd:    4.0   1.0)
 175  TCA.TCT  GCG.GCT  GCA.GCT  TCA.GCA  GCA.GCC  GCA.GCG (S N:   1.096  1.904 Sd Nd:    5.0   1.0)
 176  GAC.GAT  GAG.GAA  GAC.GAG  GAG.GAA  GAA.GAG (S N:   0.355  2.645 Sd Nd:    4.0   1.0)
 177  GAA.GAT  GAG.GAA  GAG.GAA (S N:   0.375  2.625 Sd Nd:    2.0   1.0)
 178  GTC.GTG  GAG.CAG  CAG.CAA  GAG.GCA  GCA.GTC  GCA.GCT  GCT.GCC (S N:   0.736  2.264 Sd Nd:    6.0   3.0)
 179  ACC.ACA  GCC.GCT  GCC.GCG  ACC.GCA  ACC.ACG  ACG.ACC  ACC.GCC (S N:   1.000  2.000 Sd Nd:    6.0   2.0)
 180  CAG.CAA  CAG.CAA  CAA.CAG  CAG.CAA (S N:   0.375  2.625 Sd Nd:    4.0   0.0)
 181  GAA.GAG  GAC.GAA (S N:   0.355  2.645 Sd Nd:    1.0   1.0)
 182  AGT.AGC  AAT.AAC  AAT.AAC  AGT.ACT  AGT.GCT  AGT.AAT (S N:   0.403  2.597 Sd Nd:    3.0   4.0)
 183  GTT.GTC  GCG.GTT  GCG.GCT (S N:   1.000  2.000 Sd Nd:    3.0   1.0)
 184  ACT.ACA  ACC.GCC  ACT.ACG  ACA.ACT  ACT.TCT  ACT.ACC (S N:   1.000  2.000 Sd Nd:    4.0   2.0)
 185  GAC.AGC  GAC.GAT  GAC.GAT  GAC.AAC (S N:   0.333  2.667 Sd Nd:    2.0   3.0)
 186  TAC.TAT (S N:   0.429  2.571 Sd Nd:    1.0   0.0)
 187  CTA.TTA  CTA.TTA  CTA.CTC  CTT.CTA  CTT.CTA  CTT.CTC (S N:   1.132  1.868 Sd Nd:    6.0   0.0)
 188  GCC.GCT  GCC.GCA  GCC.GCA (S N:   1.000  2.000 Sd Nd:    3.0   0.0)
 189  ATC.ATT  ATC.ATA  ATC.ATT  ATT.ATC (S N:   0.667  2.333 Sd Nd:    4.0   0.0)
 190  CCA.CCT  CCA.CCC  CCC.CCG  CCA.CCC (S N:   1.000  2.000 Sd Nd:    4.0   0.0)
 191  TCA.TCT  TCA.TCT  TCA.TCG  TCT.TCG  TCA.TCG  TCT.TCA (S N:   1.131  1.869 Sd Nd:    6.0   0.0)
 192  GAG.GAA  GAG.GAA  GAA.GAG (S N:   0.375  2.625 Sd Nd:    3.0   0.0)
 193  AAT.CAG  AAC.AAT  AAC.AAT (S N:   0.335  2.665 Sd Nd:    2.0   2.0)
 194  AAG.AAA  AAG.AAA (S N:   0.375  2.625 Sd Nd:    2.0   0.0)
 195  GAG.GAA  GAG.GTG  GAG.GAA  GAA.GAG (S N:   0.409  2.591 Sd Nd:    3.0   1.0)
 196  ACC.AAC  ACC.ACA  AAC.CAC  ACC.ACT  AAC.AAT  AAC.ACC (S N:   0.541  2.459 Sd Nd:    3.0   3.0)
 197  CCG.CCA  TCT.CCG  TCT.TGT  TGT.TCT (S N:   0.708  2.292 Sd Nd:    2.0   3.0)
 198  GCG.GTG  GCT.GGC  GCT.GAT  TCT.CCT  GCT.TCT  GCT.GCG (S N:   0.968  2.032 Sd Nd:    2.0   5.0)
 199  GTA.GTG  GCT.CCT  GCT.GTA  GTA.GTT  GTA.GTG  GTG.GTA  GTA.ATA (S N:   0.986  2.014 Sd Nd:    5.0   3.0)
 200  CCA.CCC  CCT.CCA  CCA.CAA  GCT.GCA  CCT.GCT  CCT.CCA  CCA.CCT (S N:   0.974  2.026 Sd Nd:    5.0   2.0)
 201  GTG.GTA  GTG.GTT  GTT.GTA (S N:   1.000  2.000 Sd Nd:    3.0   0.0)
 202  GAG.GAA  ACG.ACC  ACG.ATG  AAG.ACG  AAG.GAG (S N:   0.581  2.419 Sd Nd:    2.0   3.0)
 203  GAA.CAA  GAA.GAT  GAA.GAG (S N:   0.373  2.627 Sd Nd:    1.0   2.0)
 204  CAA.---  CAG.---  CAG.---  CAG.---  CAG.---  CAG.---  CAG.---  CAG.---  CAG.---  CAG.---  CAG.CAA  CAA.CAG  CAA.CAG (S N:   0.437  2.563 Sd Nd:    3.0  20.0)
