# Supplementary material for: Sodium Channel β Subunits—An Additional Element in Animal Tetrodotoxin Resistance?
Source: Int J Mol Sci. 2024 Jan 25;25(3):1478. doi: 10.3390/ijms25031478 (PMC10855141; doi:10.3390/ijms25031478)
Supplement: Supplementary file 1 [file ijms-25-01478-s001.zip › rst files/SCNB3/rst_SCNB3_oneratio_nssites0_231024]

Supplemental results for CODEML (seqf: SCNB3_expanded_231024.phy  treef: Timetree_phylogeny_SCNB3_231024.txt)


TREE #  1


MLEs of dN/dS (w) for site classes (K=3)

p:   0.80887  0.12547  0.06565
w:   0.07782  1.00000  1.00000

Naive Empirical Bayes (NEB) probabilities for 3 classes & postmean_w
(amino acids refer to 1st sequence: X_tropical)

   1 -   0.80887 0.12547 0.06565 ( 1)  0.254
   2 P   0.95167 0.03173 0.01660 ( 1)  0.122
   3 V   1.00000 0.00000 0.00000 ( 1)  0.078
   4 C   0.99998 0.00002 0.00001 ( 1)  0.078
   5 V   1.00000 0.00000 0.00000 ( 1)  0.078
   6 E   1.00000 0.00000 0.00000 ( 1)  0.078
   7 V   0.99998 0.00001 0.00001 ( 1)  0.078
   8 P   0.99855 0.00095 0.00050 ( 1)  0.079
   9 S   0.99997 0.00002 0.00001 ( 1)  0.078
  10 G   0.99961 0.00026 0.00013 ( 1)  0.078
  11 T   0.98246 0.01152 0.00603 ( 1)  0.094
  12 D   0.99998 0.00001 0.00001 ( 1)  0.078
  13 A   1.00000 0.00000 0.00000 ( 1)  0.078
  14 V   0.99999 0.00001 0.00000 ( 1)  0.078
  15 K   0.98583 0.00931 0.00487 ( 1)  0.091
  16 G   1.00000 0.00000 0.00000 ( 1)  0.078
  17 E   0.00057 0.65612 0.34332 ( 2)  0.999
  18 N   0.00019 0.65636 0.34345 ( 2)  1.000
  19 M   1.00000 0.00000 0.00000 ( 1)  0.078
  20 T   1.00000 0.00000 0.00000 ( 1)  0.078
  21 L   0.99999 0.00001 0.00000 ( 1)  0.078
  22 L   0.75872 0.15840 0.08288 ( 1)  0.300
  23 C   1.00000 0.00000 0.00000 ( 1)  0.078
  24 I   1.00000 0.00000 0.00000 ( 1)  0.078
  25 S   0.99981 0.00013 0.00007 ( 1)  0.078
  26 C   1.00000 0.00000 0.00000 ( 1)  0.078
  27 M   1.00000 0.00000 0.00000 ( 1)  0.078
  28 K   1.00000 0.00000 0.00000 ( 1)  0.078
  29 R   0.99999 0.00000 0.00000 ( 1)  0.078
  30 E   1.00000 0.00000 0.00000 ( 1)  0.078
  31 E   1.00000 0.00000 0.00000 ( 1)  0.078
  32 V   0.99999 0.00001 0.00000 ( 1)  0.078
  33 A   0.00000 0.65649 0.34351 ( 2)  1.000
  34 A   1.00000 0.00000 0.00000 ( 1)  0.078
  35 T   0.08850 0.59839 0.31311 ( 2)  0.918
  36 T   1.00000 0.00000 0.00000 ( 1)  0.078
  37 N   0.01648 0.64567 0.33785 ( 2)  0.985
  38 V   1.00000 0.00000 0.00000 ( 1)  0.078
  39 R   0.42324 0.37863 0.19812 ( 1)  0.610
  40 W   0.99999 0.00001 0.00000 ( 1)  0.078
  41 F   0.99980 0.00013 0.00007 ( 1)  0.078
  42 Y   1.00000 0.00000 0.00000 ( 1)  0.078
  43 Q   0.68305 0.20807 0.10888 ( 1)  0.370
  44 P   0.88761 0.07378 0.03861 ( 1)  0.181
  45 E   0.07695 0.60597 0.31708 ( 2)  0.929
  46 D   0.98038 0.01288 0.00674 ( 1)  0.096
  47 G   0.99536 0.00304 0.00159 ( 1)  0.082
  48 Q   0.46462 0.35147 0.18391 ( 1)  0.572
  49 E   0.10812 0.58551 0.30637 ( 2)  0.900
  50 -   0.80887 0.12547 0.06565 ( 1)  0.254
  51 -   0.80887 0.12547 0.06565 ( 1)  0.254
  52 I   0.00000 0.65649 0.34351 ( 2)  1.000
  53 L   0.06397 0.61449 0.32154 ( 2)  0.941
  54 -   0.80887 0.12547 0.06565 ( 1)  0.254
  55 -   0.80887 0.12547 0.06565 ( 1)  0.254
  56 -   0.80887 0.12547 0.06565 ( 1)  0.254
  57 -   0.80887 0.12547 0.06565 ( 1)  0.254
  58 -   0.80887 0.12547 0.06565 ( 1)  0.254
  59 I   1.00000 0.00000 0.00000 ( 1)  0.078
  60 Y   0.99945 0.00036 0.00019 ( 1)  0.078
  61 E   0.99713 0.00188 0.00099 ( 1)  0.080
  62 Y   0.99609 0.00257 0.00134 ( 1)  0.081
  63 -   0.00551 0.65287 0.34162 ( 2)  0.995
  64 D   0.98982 0.00668 0.00350 ( 1)  0.087
  65 G   0.10098 0.59020 0.30882 ( 2)  0.907
  66 -   0.80887 0.12547 0.06565 ( 1)  0.254
  67 -   0.80887 0.12547 0.06565 ( 1)  0.254
  68 K   0.31663 0.44862 0.23475 ( 2)  0.708
  69 P   0.99734 0.00175 0.00091 ( 1)  0.080
  70 L   0.00077 0.65598 0.34325 ( 2)  0.999
  71 E   1.00000 0.00000 0.00000 ( 1)  0.078
  72 S   0.00032 0.65628 0.34340 ( 2)  1.000
  73 K   0.52450 0.31216 0.16334 ( 1)  0.516
  74 S   0.99990 0.00006 0.00003 ( 1)  0.078
  75 P   0.96837 0.02076 0.01086 ( 1)  0.107
  76 L   0.98821 0.00774 0.00405 ( 1)  0.089
  77 Q   0.11488 0.58107 0.30405 ( 2)  0.894
  78 G   1.00000 0.00000 0.00000 ( 1)  0.078
  79 R   0.99999 0.00001 0.00000 ( 1)  0.078
  80 L   0.99445 0.00364 0.00191 ( 1)  0.083
  81 Q   0.28771 0.46761 0.24468 ( 2)  0.735
  82 W   0.99999 0.00001 0.00000 ( 1)  0.078
  83 T   0.99645 0.00233 0.00122 ( 1)  0.081
  84 G   1.00000 0.00000 0.00000 ( 1)  0.078
  85 S   1.00000 0.00000 0.00000 ( 1)  0.078
  86 K   0.99829 0.00112 0.00059 ( 1)  0.079
  87 D   1.00000 0.00000 0.00000 ( 1)  0.078
  88 L   0.99989 0.00007 0.00004 ( 1)  0.078
  89 Q   1.00000 0.00000 0.00000 ( 1)  0.078
  90 D   1.00000 0.00000 0.00000 ( 1)  0.078
  91 V   0.99999 0.00001 0.00001 ( 1)  0.078
  92 S   1.00000 0.00000 0.00000 ( 1)  0.078
  93 I   1.00000 0.00000 0.00000 ( 1)  0.078
  94 T   0.93936 0.03981 0.02083 ( 1)  0.134
  95 I   0.99944 0.00037 0.00019 ( 1)  0.078
  96 L   0.84128 0.10420 0.05452 ( 1)  0.224
  97 N   0.99999 0.00000 0.00000 ( 1)  0.078
  98 V   0.99982 0.00012 0.00006 ( 1)  0.078
  99 T   0.82563 0.11447 0.05990 ( 1)  0.239
 100 T   0.01053 0.64957 0.33989 ( 2)  0.990
 101 N   0.99995 0.00003 0.00002 ( 1)  0.078
 102 D   1.00000 0.00000 0.00000 ( 1)  0.078
 103 S   0.97588 0.01583 0.00828 ( 1)  0.100
 104 G   1.00000 0.00000 0.00000 ( 1)  0.078
 105 L   0.02673 0.63894 0.33433 ( 2)  0.975
 106 F   1.00000 0.00000 0.00000 ( 1)  0.078
 107 T   0.99911 0.00058 0.00030 ( 1)  0.079
 108 C   1.00000 0.00000 0.00000 ( 1)  0.078
 109 Y   0.89470 0.06913 0.03617 ( 1)  0.175
 110 V   0.99985 0.00010 0.00005 ( 1)  0.078
 111 N   0.02579 0.63956 0.33465 ( 2)  0.976
 112 R   1.00000 0.00000 0.00000 ( 1)  0.078
 113 T   0.02614 0.63933 0.33453 ( 2)  0.976
 114 L   0.99999 0.00001 0.00000 ( 1)  0.078
 115 H   0.00010 0.65642 0.34348 ( 2)  1.000
 116 F   1.00000 0.00000 0.00000 ( 1)  0.078
 117 E   0.99997 0.00002 0.00001 ( 1)  0.078
 118 A   0.00037 0.65625 0.34338 ( 2)  1.000
 119 H   0.99981 0.00012 0.00007 ( 1)  0.078
 120 R   0.28003 0.47265 0.24732 ( 2)  0.742
 121 H   0.99977 0.00015 0.00008 ( 1)  0.078
 122 L   0.09974 0.59101 0.30925 ( 2)  0.908
 123 T   0.02148 0.64239 0.33613 ( 2)  0.980
 124 Q   0.00642 0.65228 0.34131 ( 2)  0.994
 125 S   0.96178 0.02509 0.01313 ( 1)  0.113
 126 K   0.00193 0.65522 0.34285 ( 2)  0.998
 127 K   0.00288 0.65460 0.34252 ( 2)  0.997
 128 S   0.00010 0.65642 0.34348 ( 2)  1.000
 129 I   1.00000 0.00000 0.00000 ( 1)  0.078
 130 T   0.08393 0.60139 0.31468 ( 2)  0.923
 131 L   0.99999 0.00000 0.00000 ( 1)  0.078
 132 K   0.01225 0.64844 0.33930 ( 2)  0.989
 133 V   1.00000 0.00000 0.00000 ( 1)  0.078
 134 T   0.01420 0.64716 0.33863 ( 2)  0.987
 135 E   0.99979 0.00014 0.00007 ( 1)  0.078
 136 E   0.13515 0.56776 0.29709 ( 2)  0.875
 137 A   0.99910 0.00059 0.00031 ( 1)  0.079
 138 G   0.98758 0.00815 0.00427 ( 1)  0.089
 139 E   0.02575 0.63959 0.33467 ( 2)  0.976
 140 D   1.00000 0.00000 0.00000 ( 1)  0.078
 141 F   0.40526 0.39044 0.20430 ( 1)  0.626
 142 T   0.99999 0.00001 0.00000 ( 1)  0.078
 143 S   0.99706 0.00193 0.00101 ( 1)  0.081
 144 V   0.86400 0.08928 0.04672 ( 1)  0.203
 145 L   0.92389 0.04997 0.02615 ( 1)  0.148
 146 S   0.99998 0.00002 0.00001 ( 1)  0.078
 147 E   1.00000 0.00000 0.00000 ( 1)  0.078
 148 I   1.00000 0.00000 0.00000 ( 1)  0.078
 149 M   1.00000 0.00000 0.00000 ( 1)  0.078
 150 M   1.00000 0.00000 0.00000 ( 1)  0.078
 151 Y   1.00000 0.00000 0.00000 ( 1)  0.078
 152 F   0.99980 0.00013 0.00007 ( 1)  0.078
 153 L   1.00000 0.00000 0.00000 ( 1)  0.078
 154 L   0.99999 0.00001 0.00000 ( 1)  0.078
 155 A   0.99983 0.00011 0.00006 ( 1)  0.078
 156 F   1.00000 0.00000 0.00000 ( 1)  0.078
 157 L   1.00000 0.00000 0.00000 ( 1)  0.078
 158 T   1.00000 0.00000 0.00000 ( 1)  0.078
 159 F   0.99905 0.00062 0.00033 ( 1)  0.079
 160 W   0.99999 0.00001 0.00000 ( 1)  0.078
 161 L   0.99999 0.00001 0.00000 ( 1)  0.078
 162 L   0.99981 0.00013 0.00007 ( 1)  0.078
 163 V   0.99664 0.00220 0.00115 ( 1)  0.081
 164 E   1.00000 0.00000 0.00000 ( 1)  0.078
 165 V   1.00000 0.00000 0.00000 ( 1)  0.078
 166 V   0.99143 0.00562 0.00294 ( 1)  0.086
 167 Y   1.00000 0.00000 0.00000 ( 1)  0.078
 168 C   1.00000 0.00000 0.00000 ( 1)  0.078
 169 Y   1.00000 0.00000 0.00000 ( 1)  0.078
 170 R   1.00000 0.00000 0.00000 ( 1)  0.078
 171 K   1.00000 0.00000 0.00000 ( 1)  0.078
 172 I   1.00000 0.00000 0.00000 ( 1)  0.078
 173 S   1.00000 0.00000 0.00000 ( 1)  0.078
 174 K   1.00000 0.00000 0.00000 ( 1)  0.078
 175 A   0.99987 0.00008 0.00004 ( 1)  0.078
 176 E   1.00000 0.00000 0.00000 ( 1)  0.078
 177 E   1.00000 0.00000 0.00000 ( 1)  0.078
 178 V   0.99233 0.00503 0.00263 ( 1)  0.085
 179 T   0.99987 0.00009 0.00004 ( 1)  0.078
 180 Q   1.00000 0.00000 0.00000 ( 1)  0.078
 181 E   1.00000 0.00000 0.00000 ( 1)  0.078
 182 S   0.97509 0.01635 0.00856 ( 1)  0.101
 183 V   0.99999 0.00000 0.00000 ( 1)  0.078
 184 T   0.99921 0.00052 0.00027 ( 1)  0.079
 185 D   0.99994 0.00004 0.00002 ( 1)  0.078
 186 Y   1.00000 0.00000 0.00000 ( 1)  0.078
 187 L   0.99996 0.00003 0.00001 ( 1)  0.078
 188 A   1.00000 0.00000 0.00000 ( 1)  0.078
 189 I   1.00000 0.00000 0.00000 ( 1)  0.078
 190 P   0.99999 0.00001 0.00000 ( 1)  0.078
 191 S   0.99995 0.00003 0.00002 ( 1)  0.078
 192 E   1.00000 0.00000 0.00000 ( 1)  0.078
 193 N   0.99999 0.00001 0.00000 ( 1)  0.078
 194 K   1.00000 0.00000 0.00000 ( 1)  0.078
 195 E   1.00000 0.00000 0.00000 ( 1)  0.078
 196 N   0.99971 0.00019 0.00010 ( 1)  0.078
 197 C   0.93038 0.04570 0.02391 ( 1)  0.142
 198 S   0.15128 0.55717 0.29154 ( 2)  0.860
 199 V   0.95991 0.02632 0.01377 ( 1)  0.115
 200 P   0.99033 0.00635 0.00332 ( 1)  0.087
 201 V   1.00000 0.00000 0.00000 ( 1)  0.078
 202 E   0.99977 0.00015 0.00008 ( 1)  0.078
 203 E   0.99995 0.00003 0.00002 ( 1)  0.078
 204 -   0.80887 0.12547 0.06565 ( 1)  0.254

Positively selected sites

	Prob(w>1)  mean w


lnL = -4604.407414

Bayes Empirical Bayes (BEB) probabilities for 3 classes (class) & postmean_w
(amino acids refer to 1st sequence: X_tropical)

   1 -   0.73564 0.23076 0.03361 ( 1)  0.393 +-  0.907
   2 P   0.84249 0.15680 0.00071 ( 1)  0.200 +-  0.347
   3 V   1.00000 0.00000 0.00000 ( 1)  0.050 +-  0.001
   4 C   0.99998 0.00002 0.00000 ( 1)  0.050 +-  0.005
   5 V   1.00000 0.00000 0.00000 ( 1)  0.050 +-  0.001
   6 E   1.00000 0.00000 0.00000 ( 1)  0.050 +-  0.001
   7 V   0.99998 0.00002 0.00000 ( 1)  0.050 +-  0.005
   8 P   0.99674 0.00326 0.00001 ( 1)  0.053 +-  0.054
   9 S   0.99997 0.00003 0.00000 ( 1)  0.050 +-  0.005
  10 G   0.99891 0.00108 0.00000 ( 1)  0.051 +-  0.031
  11 T   0.94170 0.05801 0.00029 ( 1)  0.106 +-  0.223
  12 D   0.99996 0.00004 0.00000 ( 1)  0.050 +-  0.006
  13 A   1.00000 0.00000 0.00000 ( 1)  0.050 +-  0.000
  14 V   0.99999 0.00001 0.00000 ( 1)  0.050 +-  0.004
  15 K   0.95336 0.04639 0.00025 ( 1)  0.094 +-  0.201
  16 G   1.00000 0.00000 0.00000 ( 1)  0.050 +-  0.001
  17 E   0.00002 0.96064 0.03934 ( 2)  1.027 +-  0.197
  18 N   0.00001 0.93955 0.06045 ( 2)  1.041 +-  0.213
  19 M   1.00000 0.00000 0.00000 ( 1)  0.050 +-  0.000
  20 T   1.00000 0.00000 0.00000 ( 1)  0.050 +-  0.002
  21 L   0.99999 0.00001 0.00000 ( 1)  0.050 +-  0.003
  22 L   0.38009 0.59920 0.02072 ( 2)  0.663 +-  0.567
  23 C   1.00000 0.00000 0.00000 ( 1)  0.050 +-  0.001
  24 I   1.00000 0.00000 0.00000 ( 1)  0.050 +-  0.001
  25 S   0.99960 0.00040 0.00000 ( 1)  0.050 +-  0.019
  26 C   1.00000 0.00000 0.00000 ( 1)  0.050 +-  0.001
  27 M   1.00000 0.00000 0.00000 ( 1)  0.050 +-  0.000
  28 K   1.00000 0.00000 0.00000 ( 1)  0.050 +-  0.001
  29 R   0.99999 0.00001 0.00000 ( 1)  0.050 +-  0.002
  30 E   1.00000 0.00000 0.00000 ( 1)  0.050 +-  0.000
  31 E   1.00000 0.00000 0.00000 ( 1)  0.050 +-  0.000
  32 V   0.99999 0.00001 0.00000 ( 1)  0.050 +-  0.003
  33 A   0.00000 0.79868 0.20132 ( 2)  1.334 +-  1.113
  34 A   1.00000 0.00000 0.00000 ( 1)  0.050 +-  0.000
  35 T   0.00824 0.98009 0.01168 ( 2)  0.998 +-  0.108
  36 T   1.00000 0.00000 0.00000 ( 1)  0.050 +-  0.000
  37 N   0.00121 0.97185 0.02694 ( 2)  1.018 +-  0.191
  38 V   1.00000 0.00000 0.00000 ( 1)  0.050 +-  0.001
  39 R   0.06547 0.92486 0.00966 ( 2)  0.943 +-  0.244
  40 W   0.99999 0.00001 0.00000 ( 1)  0.050 +-  0.003
  41 F   0.99943 0.00056 0.00000 ( 1)  0.051 +-  0.023
  42 Y   1.00000 0.00000 0.00000 ( 1)  0.050 +-  0.000
  43 Q   0.22247 0.77234 0.00519 ( 2)  0.791 +-  0.398
  44 P   0.68312 0.31426 0.00262 ( 1)  0.352 +-  0.445
  45 E   0.00674 0.97965 0.01361 ( 2)  1.001 +-  0.107
  46 D   0.91694 0.08256 0.00050 ( 1)  0.129 +-  0.263
  47 G   0.98501 0.01494 0.00005 ( 1)  0.064 +-  0.116
  48 Q   0.10028 0.88814 0.01158 ( 2)  0.911 +-  0.293
  49 E   0.01010 0.97981 0.01009 ( 2)  0.996 +-  0.110
  50 -   0.73564 0.23076 0.03361 ( 1)  0.393 +-  0.907
  51 -   0.73564 0.23076 0.03361 ( 1)  0.393 +-  0.907
  52 I   0.00000 0.82513 0.17487 ( 2)  1.263 +-  0.966
  53 L   0.00763 0.98041 0.01196 ( 2)  0.999 +-  0.101
  54 -   0.73564 0.23076 0.03361 ( 1)  0.393 +-  0.907
  55 -   0.73564 0.23076 0.03361 ( 1)  0.393 +-  0.907
  56 -   0.73564 0.23076 0.03361 ( 1)  0.393 +-  0.907
  57 -   0.73564 0.23076 0.03361 ( 1)  0.393 +-  0.907
  58 -   0.73564 0.23076 0.03361 ( 1)  0.393 +-  0.907
  59 I   1.00000 0.00000 0.00000 ( 1)  0.050 +-  0.000
  60 Y   0.99884 0.00115 0.00000 ( 1)  0.051 +-  0.032
  61 E   0.98994 0.01002 0.00004 ( 1)  0.060 +-  0.095
  62 Y   0.98732 0.01265 0.00003 ( 1)  0.062 +-  0.106
  63 -   0.00036 0.96037 0.03927 ( 2)  1.027 +-  0.212
  64 D   0.95692 0.04279 0.00028 ( 1)  0.091 +-  0.194
  65 G   0.00878 0.97809 0.01313 ( 2)  0.999 +-  0.113
  66 -   0.73564 0.23076 0.03361 ( 1)  0.393 +-  0.907
  67 -   0.73564 0.23076 0.03361 ( 1)  0.393 +-  0.907
  68 K   0.04086 0.94827 0.01087 ( 2)  0.967 +-  0.199
  69 P   0.99572 0.00422 0.00006 ( 1)  0.054 +-  0.065
  70 L   0.00006 0.96613 0.03381 ( 2)  1.018 +-  0.104
  71 E   1.00000 0.00000 0.00000 ( 1)  0.050 +-  0.002
  72 S   0.00002 0.93735 0.06263 ( 2)  1.044 +-  0.236
  73 K   0.09518 0.89005 0.01478 ( 2)  0.920 +-  0.312
  74 S   0.99980 0.00020 0.00000 ( 1)  0.050 +-  0.013
  75 P   0.89408 0.10531 0.00061 ( 1)  0.151 +-  0.294
  76 L   0.96017 0.03973 0.00010 ( 1)  0.088 +-  0.186
  77 Q   0.01545 0.95634 0.02821 ( 2)  1.003 +-  0.184
  78 G   1.00000 0.00000 0.00000 ( 1)  0.050 +-  0.001
  79 R   0.99999 0.00001 0.00000 ( 1)  0.050 +-  0.004
  80 L   0.98698 0.01296 0.00006 ( 1)  0.062 +-  0.108
  81 Q   0.04573 0.94736 0.00691 ( 2)  0.960 +-  0.204
  82 W   0.99999 0.00001 0.00000 ( 1)  0.050 +-  0.003
  83 T   0.98947 0.01047 0.00006 ( 1)  0.060 +-  0.097
  84 G   1.00000 0.00000 0.00000 ( 1)  0.050 +-  0.000
  85 S   1.00000 0.00000 0.00000 ( 1)  0.050 +-  0.001
  86 K   0.99500 0.00497 0.00004 ( 1)  0.055 +-  0.067
  87 D   1.00000 0.00000 0.00000 ( 1)  0.050 +-  0.000
  88 L   0.99977 0.00023 0.00000 ( 1)  0.050 +-  0.014
  89 Q   1.00000 0.00000 0.00000 ( 1)  0.050 +-  0.000
  90 D   1.00000 0.00000 0.00000 ( 1)  0.050 +-  0.000
  91 V   0.99998 0.00002 0.00000 ( 1)  0.050 +-  0.004
  92 S   1.00000 0.00000 0.00000 ( 1)  0.050 +-  0.001
  93 I   1.00000 0.00000 0.00000 ( 1)  0.050 +-  0.000
  94 T   0.75513 0.24232 0.00254 ( 1)  0.284 +-  0.412
  95 I   0.99885 0.00114 0.00001 ( 1)  0.051 +-  0.032
  96 L   0.51244 0.48095 0.00661 ( 1)  0.517 +-  0.481
  97 N   0.99999 0.00001 0.00000 ( 1)  0.050 +-  0.003
  98 V   0.99966 0.00034 0.00000 ( 1)  0.050 +-  0.018
  99 T   0.47409 0.52062 0.00529 ( 2)  0.553 +-  0.479
 100 T   0.00079 0.97314 0.02607 ( 2)  1.014 +-  0.116
 101 N   0.99991 0.00009 0.00000 ( 1)  0.050 +-  0.009
 102 D   1.00000 0.00000 0.00000 ( 1)  0.050 +-  0.000
 103 S   0.92052 0.07903 0.00045 ( 1)  0.126 +-  0.258
 104 G   1.00000 0.00000 0.00000 ( 1)  0.050 +-  0.000
 105 L   0.00244 0.97609 0.02147 ( 2)  1.010 +-  0.124
 106 F   1.00000 0.00000 0.00000 ( 1)  0.050 +-  0.002
 107 T   0.99735 0.00264 0.00001 ( 1)  0.053 +-  0.049
 108 C   1.00000 0.00000 0.00000 ( 1)  0.050 +-  0.002
 109 Y   0.54958 0.44714 0.00328 ( 1)  0.480 +-  0.476
 110 V   0.99972 0.00028 0.00000 ( 1)  0.050 +-  0.016
 111 N   0.00211 0.97740 0.02049 ( 2)  1.009 +-  0.094
 112 R   1.00000 0.00000 0.00000 ( 1)  0.050 +-  0.002
 113 T   0.00195 0.98153 0.01652 ( 2)  1.007 +-  0.099
 114 L   0.99999 0.00001 0.00000 ( 1)  0.050 +-  0.003
 115 H   0.00000 0.94042 0.05958 ( 2)  1.049 +-  0.318
 116 F   1.00000 0.00000 0.00000 ( 1)  0.050 +-  0.001
 117 E   0.99991 0.00009 0.00000 ( 1)  0.050 +-  0.009
 118 A   0.00002 0.96146 0.03852 ( 2)  1.026 +-  0.188
 119 H   0.99946 0.00054 0.00000 ( 1)  0.051 +-  0.022
 120 R   0.06111 0.92772 0.01117 ( 2)  0.948 +-  0.235
 121 H   0.99953 0.00047 0.00000 ( 1)  0.050 +-  0.021
 122 L   0.01121 0.97834 0.01045 ( 2)  0.995 +-  0.114
 123 T   0.00174 0.96513 0.03314 ( 2)  1.024 +-  0.233
 124 Q   0.00036 0.97377 0.02587 ( 2)  1.015 +-  0.124
 125 S   0.79082 0.20805 0.00112 ( 1)  0.249 +-  0.389
 126 K   0.00010 0.94618 0.05372 ( 2)  1.045 +-  0.324
 127 K   0.00017 0.97323 0.02660 ( 2)  1.018 +-  0.179
 128 S   0.00000 0.96300 0.03700 ( 2)  1.022 +-  0.138
 129 I   1.00000 0.00000 0.00000 ( 1)  0.050 +-  0.000
 130 T   0.00772 0.97399 0.01829 ( 2)  1.003 +-  0.119
 131 L   0.99999 0.00001 0.00000 ( 1)  0.050 +-  0.002
 132 K   0.00085 0.97605 0.02310 ( 2)  1.016 +-  0.186
 133 V   1.00000 0.00000 0.00000 ( 1)  0.050 +-  0.001
 134 T   0.00081 0.94997 0.04922 ( 2)  1.048 +-  0.371
 135 E   0.99947 0.00053 0.00000 ( 1)  0.051 +-  0.022
 136 E   0.01339 0.97108 0.01553 ( 2)  0.996 +-  0.141
 137 A   0.99809 0.00189 0.00002 ( 1)  0.052 +-  0.042
 138 G   0.95817 0.04168 0.00015 ( 1)  0.090 +-  0.191
 139 E   0.00210 0.97157 0.02633 ( 2)  1.015 +-  0.151
 140 D   1.00000 0.00000 0.00000 ( 1)  0.050 +-  0.000
 141 F   0.05674 0.93756 0.00570 ( 2)  0.949 +-  0.224
 142 T   0.99999 0.00001 0.00000 ( 1)  0.050 +-  0.004
 143 S   0.99343 0.00653 0.00004 ( 1)  0.056 +-  0.077
 144 V   0.55879 0.43327 0.00793 ( 1)  0.474 +-  0.482
 145 L   0.62734 0.37089 0.00177 ( 1)  0.405 +-  0.461
 146 S   0.99998 0.00002 0.00000 ( 1)  0.050 +-  0.005
 147 E   1.00000 0.00000 0.00000 ( 1)  0.050 +-  0.002
 148 I   1.00000 0.00000 0.00000 ( 1)  0.050 +-  0.001
 149 M   1.00000 0.00000 0.00000 ( 1)  0.050 +-  0.000
 150 M   1.00000 0.00000 0.00000 ( 1)  0.050 +-  0.000
 151 Y   1.00000 0.00000 0.00000 ( 1)  0.050 +-  0.001
 152 F   0.99962 0.00038 0.00000 ( 1)  0.050 +-  0.019
 153 L   1.00000 0.00000 0.00000 ( 1)  0.050 +-  0.001
 154 L   0.99999 0.00001 0.00000 ( 1)  0.050 +-  0.003
 155 A   0.99967 0.00032 0.00000 ( 1)  0.050 +-  0.017
 156 F   1.00000 0.00000 0.00000 ( 1)  0.050 +-  0.000
 157 L   1.00000 0.00000 0.00000 ( 1)  0.050 +-  0.001
 158 T   1.00000 0.00000 0.00000 ( 1)  0.050 +-  0.000
 159 F   0.99709 0.00290 0.00001 ( 1)  0.053 +-  0.051
 160 W   0.99999 0.00001 0.00000 ( 1)  0.050 +-  0.003
 161 L   0.99999 0.00001 0.00000 ( 1)  0.050 +-  0.003
 162 L   0.99973 0.00027 0.00000 ( 1)  0.050 +-  0.016
 163 V   0.99006 0.00984 0.00010 ( 1)  0.059 +-  0.095
 164 E   1.00000 0.00000 0.00000 ( 1)  0.050 +-  0.000
 165 V   1.00000 0.00000 0.00000 ( 1)  0.050 +-  0.000
 166 V   0.97451 0.02512 0.00036 ( 1)  0.074 +-  0.153
 167 Y   1.00000 0.00000 0.00000 ( 1)  0.050 +-  0.001
 168 C   1.00000 0.00000 0.00000 ( 1)  0.050 +-  0.000
 169 Y   1.00000 0.00000 0.00000 ( 1)  0.050 +-  0.000
 170 R   1.00000 0.00000 0.00000 ( 1)  0.050 +-  0.000
 171 K   1.00000 0.00000 0.00000 ( 1)  0.050 +-  0.000
 172 I   1.00000 0.00000 0.00000 ( 1)  0.050 +-  0.002
 173 S   1.00000 0.00000 0.00000 ( 1)  0.050 +-  0.001
 174 K   1.00000 0.00000 0.00000 ( 1)  0.050 +-  0.001
 175 A   0.99981 0.00019 0.00000 ( 1)  0.050 +-  0.013
 176 E   1.00000 0.00000 0.00000 ( 1)  0.050 +-  0.001
 177 E   1.00000 0.00000 0.00000 ( 1)  0.050 +-  0.001
 178 V   0.97464 0.02527 0.00009 ( 1)  0.074 +-  0.150
 179 T   0.99974 0.00026 0.00000 ( 1)  0.050 +-  0.015
 180 Q   1.00000 0.00000 0.00000 ( 1)  0.050 +-  0.001
 181 E   1.00000 0.00000 0.00000 ( 1)  0.050 +-  0.001
 182 S   0.88516 0.11454 0.00030 ( 1)  0.159 +-  0.303
 183 V   0.99999 0.00001 0.00000 ( 1)  0.050 +-  0.003
 184 T   0.99827 0.00172 0.00001 ( 1)  0.052 +-  0.040
 185 D   0.99985 0.00015 0.00000 ( 1)  0.050 +-  0.012
 186 Y   1.00000 0.00000 0.00000 ( 1)  0.050 +-  0.000
 187 L   0.99996 0.00004 0.00000 ( 1)  0.050 +-  0.006
 188 A   1.00000 0.00000 0.00000 ( 1)  0.050 +-  0.000
 189 I   1.00000 0.00000 0.00000 ( 1)  0.050 +-  0.000
 190 P   0.99999 0.00001 0.00000 ( 1)  0.050 +-  0.003
 191 S   0.99995 0.00005 0.00000 ( 1)  0.050 +-  0.007
 192 E   1.00000 0.00000 0.00000 ( 1)  0.050 +-  0.000
 193 N   0.99999 0.00001 0.00000 ( 1)  0.050 +-  0.004
 194 K   1.00000 0.00000 0.00000 ( 1)  0.050 +-  0.000
 195 E   1.00000 0.00000 0.00000 ( 1)  0.050 +-  0.002
 196 N   0.99919 0.00081 0.00000 ( 1)  0.051 +-  0.027
 197 C   0.78083 0.21810 0.00107 ( 1)  0.259 +-  0.394
 198 S   0.02038 0.96496 0.01466 ( 2)  0.988 +-  0.151
 199 V   0.87191 0.12716 0.00093 ( 1)  0.172 +-  0.319
 200 P   0.97688 0.02299 0.00012 ( 1)  0.072 +-  0.143
 201 V   1.00000 0.00000 0.00000 ( 1)  0.050 +-  0.001
 202 E   0.99933 0.00067 0.00000 ( 1)  0.051 +-  0.025
 203 E   0.99991 0.00009 0.00000 ( 1)  0.050 +-  0.009
 204 -   0.73564 0.23076 0.03361 ( 1)  0.393 +-  0.907

Positively selected sites

	Prob(w>1)  mean w


Ancestral reconstruction by CODONML.

((T_rubri: 1.543599, (E_electro: 0.806594, D_rerio: 1.241738): 0.439580): 0.880009, ((B_bufo: 1.055905, X_tropical: 0.608151): 0.669636, ((M_musculus: 0.215218, H_sapiens: 0.186759): 0.405451, (((P_textilis: 0.167095, T_elegans: 0.110791): 0.466355, A_carol: 0.361684): 0.359639, G_gallus: 0.406195): 0.366097): 0.331962): 0.968966);

((7, (10, 6)), ((9, 1), ((2, 3), (((8, 5), 11), 4))));

  12..13   13..7    13..14   14..10   14..6    12..15   15..16   16..9    16..1    15..17   17..18   18..2    18..3    17..19   19..20   20..21   21..8    21..5    20..11   19..4  

tree with node labels for Rod Page's TreeView
((7_T_rubri, (10_E_electro, 6_D_rerio) 14 ) 13 , ((9_B_bufo, 1_X_tropical) 16 , ((2_M_musculus, 3_H_sapiens) 18 , (((8_P_textilis, 5_T_elegans) 21 , 11_A_carol) 20 , 4_G_gallus) 19 ) 17 ) 15 ) 12 ;

Nodes 12 to 21 are ancestral
Unreliable at sites with alignment gaps

(1) Marginal reconstruction of ancestral sequences
(eqn. 4 in Yang et al. 1995 Genetics 141:1641-1650).

Prob of best state at each node, listed by site

   site   Freq   Data: 

   1      1   --- (-) --- (-) --- (-) --- (-) --- (-) --- (-) CAG (Q) --- (-) --- (-) --- (-) --- (-) :  CAG Q 0.436 (Q 0.633) CAG Q 0.533 (Q 0.708) CAG Q 0.478 (Q 0.668) CAG Q 0.370 (Q 0.568) CAG Q 0.337 (Q 0.530) CAG Q 0.353 (Q 0.548) CAG Q 0.334 (Q 0.526) CAG Q 0.336 (Q 0.528) CAG Q 0.321 (Q 0.509) CAG Q 0.303 (Q 0.486)
   2      1   CCT (P) CCT (P) CCT (P) GCA (A) TCC (S) CTG (L) CCT (P) TCC (S) CCT (P) CCA (P) GCA (A) :  CCT P 0.659 (P 0.992) CCT P 0.550 (P 0.996) CCA P 0.418 (P 0.991) CCT P 0.917 (P 0.999) CCT P 0.985 (P 1.000) CCT P 0.900 (P 0.995) CCT P 0.999 (P 1.000) GCA A 0.591 (A 0.971) GCA A 0.604 (A 0.974) TCC S 0.996 (S 0.999)
   3      1   GTG (V) GTG (V) GTG (V) GTA (V) GTT (V) GTG (V) GTG (V) GTT (V) GTG (V) GTG (V) GTT (V) :  GTG V 0.468 (V 0.995) GTG V 0.594 (V 1.000) GTG V 0.694 (V 1.000) GTG V 0.632 (V 1.000) GTG V 0.781 (V 1.000) GTG V 0.642 (V 1.000) GTG V 0.976 (V 1.000) GTA V 0.421 (V 1.000) GTT V 0.849 (V 1.000) GTT V 0.996 (V 1.000)
   4      1   TGT (C) TGT (C) TGT (C) TGT (C) TGT (C) TGT (C) TGT (C) TGT (C) TGT (C) TGT (C) TGT (C) :  TGT C 0.975 (C 1.000) TGT C 0.995 (C 1.000) TGT C 0.997 (C 1.000) TGT C 0.998 (C 1.000) TGT C 0.998 (C 1.000) TGT C 1.000 (C 1.000) TGT C 1.000 (C 1.000) TGT C 1.000 (C 1.000) TGT C 1.000 (C 1.000) TGT C 1.000 (C 1.000)
   5      1   GTT (V) GTA (V) GTG (V) GTT (V) GTC (V) GTG (V) GTG (V) GTC (V) GTT (V) GTG (V) GTC (V) :  GTG V 0.341 (V 0.996) GTG V 0.554 (V 1.000) GTG V 0.675 (V 1.000) GTT V 0.401 (V 1.000) GTT V 0.710 (V 1.000) GTT V 0.349 (V 1.000) GTG V 0.496 (V 1.000) GTT V 0.498 (V 1.000) GTC V 0.838 (V 1.000) GTC V 0.993 (V 1.000)
   6      1   GAA (E) GAA (E) GAA (E) GAA (E) GAA (E) GAT (D) GAC (D) GAG (E) GAG (E) GAC (D) GAA (E) :  GAC D 0.318 (D 0.505) GAC D 0.653 (D 0.978) GAC D 0.654 (D 0.997) GAA E 0.814 (E 0.995) GAA E 0.729 (E 1.000) GAA E 0.947 (E 1.000) GAA E 0.995 (E 1.000) GAA E 0.973 (E 1.000) GAA E 0.962 (E 1.000) GAA E 0.848 (E 1.000)
   7      1   GTC (V) GTA (V) GTG (V) GTT (V) GTC (V) GTG (V) GTG (V) GTC (V) GTT (V) GCC (A) GTG (V) :  GTC V 0.315 (V 0.991) GTC V 0.348 (V 0.991) GTC V 0.449 (V 0.961) GTC V 0.296 (V 1.000) GTC V 0.510 (V 1.000) GTG V 0.342 (V 1.000) GTG V 0.524 (V 1.000) GTT V 0.424 (V 1.000) GTG V 0.408 (V 1.000) GTC V 0.984 (V 1.000)
   8      1   CCA (P) CCC (P) CCC (P) CCG (P) CCT (P) CCA (P) CCG (P) CCT (P) CCA (P) GTC (V) CCG (P) :  CCG P 0.405 (P 0.998) CCG P 0.448 (P 0.998) CCA P 0.370 (P 0.984) CCA P 0.436 (P 1.000) CCA P 0.921 (P 1.000) CCG P 0.502 (P 1.000) CCC P 0.988 (P 1.000) CCG P 0.876 (P 1.000) CCG P 0.867 (P 1.000) CCT P 0.996 (P 1.000)
   9      1   TCT (S) TCG (S) TCG (S) TCA (S) TCA (S) TCA (S) TCG (S) TCG (S) TCG (S) TCA (S) TCG (S) :  TCG S 0.527 (S 0.999) TCA S 0.588 (S 1.000) TCA S 0.868 (S 1.000) TCG S 0.740 (S 1.000) TCG S 0.651 (S 1.000) TCG S 0.803 (S 1.000) TCG S 0.995 (S 1.000) TCG S 0.641 (S 1.000) TCG S 0.751 (S 1.000) TCG S 0.642 (S 1.000)
  10      1   GGT (G) GAG (E) GAG (E) GAG (E) GAG (E) GAC (D) GCA (A) GAG (E) GGG (G) GAC (D) GAG (E) :  GAG E 0.353 (E 0.515) GAC D 0.427 (D 0.557) GAC D 0.789 (D 0.955) GAG E 0.679 (E 0.751) GGG G 0.697 (G 0.988) GAG E 0.953 (E 0.994) GAG E 0.994 (E 1.000) GAG E 0.976 (E 1.000) GAG E 0.981 (E 1.000) GAG E 0.998 (E 1.000)
  11      1   ACA (T) ACA (T) ACG (T) ACA (T) ACC (T) GGC (G) ACA (T) ACA (T) ACA (T) ACA (T) AAG (K) :  ACA T 0.675 (T 0.991) ACA T 0.711 (T 0.993) ACA T 0.657 (T 0.985) ACA T 0.914 (T 0.999) ACA T 0.962 (T 0.999) ACA T 0.919 (T 1.000) ACA T 0.826 (T 1.000) ACA T 0.924 (T 1.000) ACA T 0.711 (T 0.993) ACA T 0.755 (T 1.000)
  12      1   GAC (D) GAA (E) GAG (E) GAG (E) GAA (E) GAG (E) GAA (E) GAG (E) GAG (E) GAG (E) CAG (Q) :  GAG E 0.652 (E 0.993) GAG E 0.648 (E 1.000) GAG E 0.777 (E 1.000) GAG E 0.747 (E 0.998) GAG E 0.711 (E 0.947) GAG E 0.790 (E 1.000) GAG E 0.679 (E 1.000) GAG E 0.913 (E 1.000) GAG E 0.904 (E 0.986) GAG E 0.635 (E 1.000)
  13      1   GCT (A) GCC (A) GCC (A) GCG (A) GCC (A) GCC (A) GCG (A) GCC (A) GCC (A) GCG (A) GCA (A) :  GCC A 0.361 (A 0.997) GCG A 0.527 (A 1.000) GCG A 0.555 (A 1.000) GCC A 0.571 (A 1.000) GCT A 0.452 (A 1.000) GCC A 0.676 (A 1.000) GCC A 0.987 (A 1.000) GCC A 0.419 (A 1.000) GCC A 0.444 (A 1.000) GCC A 0.992 (A 1.000)
  14      1   GTA (V) GTG (V) GTG (V) GTC (V) GTG (V) ATT (I) GTC (V) GTG (V) GTC (V) GTG (V) GTG (V) :  GTG V 0.342 (V 0.994) GTC V 0.348 (V 0.997) GTC V 0.300 (V 0.989) GTG V 0.523 (V 1.000) GTA V 0.431 (V 1.000) GTG V 0.720 (V 1.000) GTG V 0.981 (V 1.000) GTG V 0.642 (V 1.000) GTG V 0.909 (V 1.000) GTG V 0.996 (V 1.000)
  15      1   AAG (K) CAG (Q) CAG (Q) CAG (Q) CAA (Q) GTA (V) CTC (L) CAG (Q) CAA (Q) CTG (L) CAA (Q) :  CAG Q 0.406 (Q 0.495) CTG L 0.605 (L 0.987) CTG L 0.635 (L 0.987) CAG Q 0.880 (Q 0.996) CAG Q 0.790 (Q 0.981) CAG Q 0.919 (Q 1.000) CAG Q 0.996 (Q 1.000) CAG Q 0.843 (Q 1.000) CAA Q 0.704 (Q 1.000) CAA Q 0.716 (Q 1.000)
  16      1   GGA (G) GGC (G) GGC (G) GGG (G) GGA (G) GGC (G) GGC (G) GGA (G) GGA (G) GGA (G) GGT (G) :  GGA G 0.399 (G 0.998) GGC G 0.449 (G 1.000) GGA G 0.435 (G 1.000) GGA G 0.538 (G 1.000) GGA G 0.913 (G 1.000) GGA G 0.386 (G 1.000) GGC G 0.985 (G 1.000) GGG G 0.366 (G 1.000) GGA G 0.483 (G 1.000) GGA G 0.997 (G 1.000)
  17      1   GAG (E) AAT (N) AAC (N) ACG (T) TCA (S) AAA (K) GAA (E) TCG (S) CAC (H) AGA (R) TCA (S) :  AAA K 0.129 (K 0.222) AGA R 0.266 (R 0.306) AGA R 0.471 (R 0.503) AAG K 0.191 (K 0.337) GAG E 0.209 (E 0.277) AAG K 0.228 (K 0.395) AAC N 0.455 (N 0.881) ACG T 0.399 (T 0.764) TCA S 0.817 (S 0.959) TCA S 0.840 (S 1.000)
  18      1   AAC (N) TCC (S) CCC (P) GAC (D) CGC (R) GTT (V) CCC (P) CGC (R) AAT (N) CCG (P) CGC (R) :  CCC P 0.154 (P 0.247) CCC P 0.238 (P 0.459) CCG P 0.179 (P 0.457) CCC P 0.194 (P 0.208) AAC N 0.342 (N 0.442) CCC P 0.312 (P 0.314) CCC P 0.714 (P 0.714) CGC R 0.342 (R 0.343) CGC R 0.950 (R 0.950) CGC R 0.999 (R 0.999)
  19      1   ATG (M) ATG (M) ATG (M) ATG (M) ATG (M) AAG (K) ATG (M) ATG (M) ATG (M) ATG (M) ATG (M) :  ATG M 0.994 (M 0.994) ATG M 0.999 (M 0.999) ATG M 0.994 (M 0.994) ATG M 1.000 (M 1.000) ATG M 1.000 (M 1.000) ATG M 1.000 (M 1.000) ATG M 1.000 (M 1.000) ATG M 1.000 (M 1.000) ATG M 1.000 (M 1.000) ATG M 1.000 (M 1.000)
  20      1   ACC (T) AAG (K) AAG (K) AAG (K) AAG (K) AAG (K) AAG (K) AAG (K) ACC (T) AAA (K) AAG (K) :  AAG K 0.678 (K 0.979) AAG K 0.618 (K 0.999) AAG K 0.518 (K 1.000) AAG K 0.851 (K 0.965) ACC T 0.630 (T 0.994) AAG K 0.960 (K 1.000) AAG K 0.995 (K 1.000) AAG K 0.981 (K 1.000) AAG K 0.987 (K 1.000) AAG K 0.998 (K 1.000)
  21      1   TTG (L) CTG (L) CTG (L) CTG (L) CTC (L) TTA (L) CTG (L) CTG (L) TTA (L) CTG (L) CTC (L) :  CTG L 0.415 (L 0.998) CTG L 0.464 (L 1.000) CTG L 0.429 (L 1.000) CTG L 0.563 (L 1.000) TTG L 0.741 (L 1.000) CTG L 0.899 (L 1.000) CTG L 0.995 (L 1.000) CTG L 0.898 (L 1.000) CTC L 0.655 (L 1.000) CTC L 0.674 (L 1.000)
  22      1   TTG (L) AGA (R) CGC (R) CTC (L) ATG (M) ACC (T) ACC (T) ATG (M) CTG (L) ACC (T) ATG (M) :  ATC I 0.124 (T 0.280) ACC T 0.640 (T 0.846) ACC T 0.774 (T 0.902) CTG L 0.306 (L 0.722) CTG L 0.478 (L 0.933) CTC L 0.314 (L 0.721) CGC R 0.394 (R 0.908) CTG L 0.376 (L 0.758) ATG M 0.918 (M 0.918) ATG M 0.997 (M 0.997)
  23      1   TGC (C) TGC (C) TGC (C) TGC (C) TGC (C) TGC (C) TGC (C) TGC (C) TGC (C) TGT (C) TGC (C) :  TGC C 0.913 (C 0.999) TGC C 0.873 (C 1.000) TGC C 0.776 (C 1.000) TGC C 0.994 (C 1.000) TGC C 0.997 (C 1.000) TGC C 0.999 (C 1.000) TGC C 1.000 (C 1.000) TGC C 1.000 (C 1.000) TGC C 1.000 (C 1.000) TGC C 1.000 (C 1.000)
  24      1   ATC (I) ATC (I) ATC (I) ATC (I) ATT (I) ATC (I) ATC (I) ATT (I) ATC (I) GTC (V) ATC (I) :  ATC I 0.710 (I 0.992) ATC I 0.795 (I 0.995) ATC I 0.842 (I 0.974) ATC I 0.894 (I 1.000) ATC I 0.915 (I 1.000) ATC I 0.949 (I 1.000) ATC I 0.995 (I 1.000) ATC I 0.937 (I 1.000) ATC I 0.819 (I 1.000) ATT I 0.986 (I 1.000)
  25      1   TCT (S) TCC (S) TCC (S) TCC (S) TCC (S) TAC (Y) GCC (A) TCC (S) TCC (S) TCC (S) TCC (S) :  TCC S 0.862 (S 0.995) TCC S 0.945 (S 0.994) TCC S 0.972 (S 0.995) TCC S 0.916 (S 1.000) TCC S 0.692 (S 1.000) TCC S 0.988 (S 1.000) TCC S 0.999 (S 1.000) TCC S 0.997 (S 1.000) TCC S 0.998 (S 1.000) TCC S 1.000 (S 1.000)
  26      1   TGC (C) TGC (C) TGC (C) TGC (C) TGT (C) TGC (C) TGT (C) TGT (C) TGC (C) TGT (C) TGC (C) :  TGC C 0.613 (C 0.999) TGT C 0.717 (C 1.000) TGT C 0.724 (C 1.000) TGC C 0.975 (C 1.000) TGC C 0.994 (C 1.000) TGC C 0.995 (C 1.000) TGC C 1.000 (C 1.000) TGC C 0.993 (C 1.000) TGC C 0.941 (C 1.000) TGT C 0.995 (C 1.000)
  27      2   ATG (M) ATG (M) ATG (M) ATG (M) ATG (M) ATG (M) ATG (M) ATG (M) ATG (M) ATG (M) ATG (M) :  ATG M 0.995 (M 0.995) ATG M 1.000 (M 1.000) ATG M 1.000 (M 1.000) ATG M 1.000 (M 1.000) ATG M 1.000 (M 1.000) ATG M 1.000 (M 1.000) ATG M 1.000 (M 1.000) ATG M 1.000 (M 1.000) ATG M 1.000 (M 1.000) ATG M 1.000 (M 1.000)
  28      1   AAG (K) AAG (K) AAG (K) AAA (K) AAG (K) AAA (K) AAG (K) AAG (K) CAA (Q) AAG (K) AAG (K) :  AAG K 0.680 (K 0.994) AAG K 0.701 (K 1.000) AAG K 0.678 (K 1.000) AAG K 0.761 (K 1.000) AAG K 0.706 (K 0.988) AAG K 0.812 (K 1.000) AAG K 0.987 (K 1.000) AAG K 0.679 (K 1.000) AAG K 0.924 (K 1.000) AAG K 0.997 (K 1.000)
  29      1   AGG (R) AGG (R) AGA (R) AGG (R) CGA (R) CGA (R) AGG (R) CGA (R) AGA (R) CGG (R) CGA (R) :  AGG R 0.526 (R 0.998) AGG R 0.495 (R 1.000) CGG R 0.679 (R 1.000) AGG R 0.504 (R 1.000) AGG R 0.546 (R 1.000) AGA R 0.539 (R 1.000) AGA R 0.564 (R 1.000) AGA R 0.533 (R 1.000) CGA R 0.953 (R 1.000) CGA R 1.000 (R 1.000)
  30      1   GAG (E) GAG (E) GAG (E) GAA (E) GAA (E) GAG (E) GAG (E) GAA (E) GAG (E) GAG (E) GAA (E) :  GAG E 0.673 (E 0.994) GAG E 0.773 (E 1.000) GAG E 0.834 (E 1.000) GAG E 0.680 (E 1.000) GAG E 0.849 (E 1.000) GAG E 0.613 (E 1.000) GAG E 0.973 (E 1.000) GAA E 0.872 (E 1.000) GAA E 0.965 (E 1.000) GAA E 0.998 (E 1.000)
  31      1   GAA (E) GAG (E) GAG (E) GAG (E) GAA (E) GAA (E) GAA (E) GAG (E) GAA (E) GAA (E) GAG (E) :  GAG E 0.514 (E 0.994) GAA E 0.697 (E 1.000) GAA E 0.794 (E 1.000) GAG E 0.639 (E 1.000) GAA E 0.759 (E 1.000) GAG E 0.871 (E 1.000) GAG E 0.989 (E 1.000) GAG E 0.928 (E 1.000) GAG E 0.898 (E 1.000) GAG E 0.624 (E 1.000)
  32      1   GTT (V) GTG (V) GTG (V) GTC (V) GTT (V) ATC (I) ATC (I) GTT (V) GTA (V) ATC (I) GTT (V) :  ATC I 0.302 (V 0.495) ATC I 0.767 (I 0.983) ATC I 0.842 (I 0.998) GTC V 0.351 (V 0.995) GTT V 0.454 (V 1.000) GTG V 0.329 (V 1.000) GTG V 0.964 (V 1.000) GTC V 0.457 (V 1.000) GTT V 0.875 (V 1.000) GTT V 0.996 (V 1.000)
  33      1   GCT (A) GAG (E) GAG (E) ACA (T) TTG (L) CTG (L) AAA (K) TTG (L) TTC (F) AGC (S) TCC (S) :  GAG E 0.054 (V 0.118) AAG K 0.081 (K 0.140) AGC S 0.097 (I 0.122) GCG A 0.130 (A 0.294) GCT A 0.198 (A 0.423) GCG A 0.198 (A 0.309) GAG E 0.903 (E 0.919) ACG T 0.231 (T 0.452) TCG S 0.385 (S 0.659) TTG L 0.980 (L 0.983)
  34      1   GCC (A) GCC (A) GCC (A) GCC (A) GCC (A) GCT (A) GCG (A) GCC (A) GCC (A) GCT (A) GCC (A) :  GCC A 0.485 (A 0.997) GCT A 0.497 (A 1.000) GCT A 0.746 (A 1.000) GCC A 0.897 (A 1.000) GCC A 0.929 (A 1.000) GCC A 0.974 (A 1.000) GCC A 0.997 (A 1.000) GCC A 0.989 (A 1.000) GCC A 0.992 (A 1.000) GCC A 0.999 (A 1.000)
  35      1   ACC (T) ACC (T) ACC (T) AGC (S) AAC (N) ACC (T) AGG (R) AAC (N) ATT (I) GAG (E) AAC (N) :  ACC T 0.102 (T 0.239) ACG T 0.111 (T 0.183) AAG K 0.119 (T 0.176) ACC T 0.444 (T 0.528) ACC T 0.457 (T 0.594) ACC T 0.580 (T 0.599) ACC T 0.979 (T 0.982) AGC S 0.529 (S 0.532) AAC N 0.744 (N 0.756) AAC N 0.984 (N 0.986)
  36      1   ACC (T) ACT (T) ACG (T) ACA (T) ACC (T) ACC (T) ACG (T) ACC (T) ACC (T) ACC (T) ACG (T) :  ACC T 0.442 (T 0.997) ACC T 0.553 (T 1.000) ACC T 0.776 (T 1.000) ACC T 0.422 (T 1.000) ACC T 0.828 (T 1.000) ACG T 0.400 (T 1.000) ACG T 0.536 (T 1.000) ACA T 0.374 (T 1.000) ACG T 0.530 (T 1.000) ACC T 0.991 (T 1.000)
  37      1   AAT (N) GTA (V) GTG (V) GTG (V) GTG (V) AAA (K) CGG (R) ATA (I) AGT (S) AGG (R) GTG (V) :  AGG R 0.086 (R 0.150) AGG R 0.246 (R 0.406) AGG R 0.364 (R 0.484) GTG V 0.137 (V 0.268) AAT N 0.319 (N 0.367) GTG V 0.495 (V 0.728) GTG V 0.613 (V 0.981) GTG V 0.743 (V 0.865) GTG V 0.771 (V 0.878) GTG V 0.575 (V 0.757)
  38      1   GTA (V) GTG (V) GTG (V) GTG (V) GTG (V) GTG (V) GTT (V) GTG (V) GTG (V) GTG (V) GTC (V) :  GTG V 0.436 (V 0.995) GTG V 0.460 (V 1.000) GTG V 0.628 (V 1.000) GTG V 0.667 (V 1.000) GTG V 0.448 (V 1.000) GTG V 0.862 (V 1.000) GTG V 0.988 (V 1.000) GTG V 0.880 (V 1.000) GTG V 0.717 (V 1.000) GTG V 0.992 (V 1.000)
  39      1   AGG (R) GAG (E) GAA (E) GAA (E) AAG (K) GAG (E) GAT (D) AAG (K) GAG (E) AAC (N) AAA (K) :  GAG E 0.229 (E 0.394) GAC D 0.233 (D 0.389) GAC D 0.277 (D 0.383) GAG E 0.352 (E 0.683) GAG E 0.427 (E 0.493) GAA E 0.562 (E 0.830) GAA E 0.649 (E 0.983) GAA E 0.653 (E 0.802) AAA K 0.673 (K 0.896) AAG K 0.974 (K 0.994)
  40      3   TGG (W) TGG (W) TGG (W) TGG (W) TGG (W) TGG (W) TGG (W) TGG (W) TGG (W) TGG (W) TGG (W) :  TGG W 1.000 (W 1.000) TGG W 1.000 (W 1.000) TGG W 1.000 (W 1.000) TGG W 1.000 (W 1.000) TGG W 1.000 (W 1.000) TGG W 1.000 (W 1.000) TGG W 1.000 (W 1.000) TGG W 1.000 (W 1.000) TGG W 1.000 (W 1.000) TGG W 1.000 (W 1.000)
  41      1   TTC (F) TTC (F) TTC (F) TTC (F) TTC (F) TTT (F) TAC (Y) TTC (F) TAC (Y) TAC (Y) TTC (F) :  TTC F 0.556 (F 0.639) TAC Y 0.521 (Y 0.612) TAC Y 0.495 (Y 0.612) TTC F 0.921 (F 0.944) TTC F 0.921 (F 0.938) TTC F 0.993 (F 1.000) TTC F 0.999 (F 1.000) TTC F 0.996 (F 1.000) TTC F 0.997 (F 1.000) TTC F 1.000 (F 1.000)
  42      2   TAT (Y) TAC (Y) TAC (Y) TAC (Y) TAC (Y) TAC (Y) TAC (Y) TAC (Y) TAT (Y) TAC (Y) TAC (Y) :  TAC Y 0.772 (Y 0.997) TAC Y 0.890 (Y 1.000) TAC Y 0.932 (Y 1.000) TAC Y 0.738 (Y 1.000) TAT Y 0.827 (Y 1.000) TAC Y 0.947 (Y 1.000) TAC Y 0.997 (Y 1.000) TAC Y 0.988 (Y 1.000) TAC Y 0.995 (Y 1.000) TAC Y 0.999 (Y 1.000)
  43      1   CAA (Q) AGG (R) AGG (R) AGG (R) AAG (K) AAG (K) ATG (M) AAG (K) CAA (Q) ACA (T) AAG (K) :  AAG K 0.337 (K 0.482) AAG K 0.353 (K 0.491) AAG K 0.309 (K 0.524) AAG K 0.394 (K 0.519) CAA Q 0.762 (Q 0.940) AGG R 0.747 (R 0.767) AGG R 0.996 (R 0.997) AGG R 0.765 (R 0.769) AAG K 0.895 (K 0.904) AAG K 0.994 (K 0.996)
  44      1   CCA (P) CCT (P) CCC (P) CCG (P) CCT (P) GGC (G) CCC (P) CCC (P) CCT (P) GGC (G) GCT (A) :  CCC P 0.468 (P 0.886) CCC P 0.738 (P 0.821) GGC G 0.833 (G 0.873) CCT P 0.751 (P 0.996) CCT P 0.692 (P 0.999) CCT P 0.821 (P 1.000) CCT P 0.791 (P 1.000) CCT P 0.826 (P 0.999) CCT P 0.929 (P 0.992) CCT P 0.906 (P 1.000)
  45      1   GAG (E) GAG (E) GAG (E) GAG (E) GAA (E) CAA (Q) ACA (T) GAA (E) CCC (P) CCG (P) GAA (E) :  GAG E 0.097 (E 0.152) CCA P 0.124 (P 0.257) CCG P 0.237 (P 0.423) GAG E 0.373 (E 0.511) GAG E 0.292 (E 0.362) GAG E 0.631 (E 0.815) GAG E 0.956 (E 0.975) GAG E 0.584 (E 0.919) GAA E 0.859 (E 0.966) GAA E 0.994 (E 0.998)
  46      1   GAT (D) GGC (G) GGC (G) GGT (G) GGA (G) GAT (D) AAG (K) GGA (G) AAT (N) GAC (D) GGG (G) :  GAC D 0.539 (D 0.878) GAC D 0.586 (D 0.912) GAC D 0.631 (D 0.980) GAC D 0.500 (D 0.847) GAT D 0.702 (D 0.968) GGC G 0.646 (G 0.987) GGC G 0.988 (G 1.000) GGT G 0.563 (G 1.000) GGG G 0.443 (G 1.000) GGA G 0.995 (G 1.000)
  47      1   GGG (G) GGT (G) GGT (G) GGC (G) GGA (G) AAA (K) GAA (E) GGA (G) GGA (G) GAT (D) GGA (G) :  GAG E 0.242 (G 0.478) GAA E 0.487 (E 0.893) GAA E 0.477 (E 0.867) GGA G 0.432 (G 0.997) GGG G 0.488 (G 1.000) GGA G 0.399 (G 1.000) GGT G 0.989 (G 1.000) GGA G 0.507 (G 1.000) GGA G 0.963 (G 1.000) GGA G 1.000 (G 1.000)
  48      1   CAA (Q) AAA (K) AAA (K) AAA (K) CAA (Q) AAC (N) AAA (K) CAA (Q) AAC (N) GAC (D) CAA (Q) :  AAA K 0.328 (K 0.528) AAA K 0.293 (K 0.491) AAC N 0.454 (N 0.543) AAA K 0.617 (K 0.693) AAA K 0.502 (K 0.584) AAA K 0.770 (K 0.792) AAA K 0.989 (K 0.992) AAA K 0.753 (K 0.761) CAA Q 0.979 (Q 0.982) CAA Q 1.000 (Q 1.000)
  49      1   GAA (E) GAT (D) GAT (D) GAT (D) GAT (D) AAA (K) AAT (N) GAT (D) AGA (R) CGG (R) GAT (D) :  GAG E 0.105 (E 0.178) AAG K 0.162 (K 0.240) AAG K 0.200 (K 0.272) GAT D 0.331 (D 0.425) GAA E 0.415 (E 0.494) GAT D 0.815 (D 0.864) GAT D 0.985 (D 0.990) GAT D 0.934 (D 0.955) GAT D 0.960 (D 0.973) GAT D 0.996 (D 0.997)
  50      1   --- (-) --- (-) --- (-) --- (-) --- (-) ACT (T) --- (-) --- (-) --- (-) --- (-) --- (-) :  ACC T 0.202 (T 0.633) ACT T 0.263 (T 0.711) ACT T 0.345 (T 0.761) ACC T 0.182 (T 0.564) ACC T 0.168 (T 0.523) ACC T 0.175 (T 0.543) ACC T 0.167 (T 0.519) ACC T 0.167 (T 0.522) ACC T 0.160 (T 0.501) ACC T 0.152 (T 0.477)
  51      1   --- (-) --- (-) --- (-) --- (-) --- (-) AGA (R) --- (-) --- (-) --- (-) --- (-) --- (-) :  AGA R 0.325 (R 0.648) AGA R 0.440 (R 0.721) AGA R 0.525 (R 0.768) AGA R 0.246 (R 0.583) AGG R 0.212 (R 0.544) AGA R 0.226 (R 0.563) AGG R 0.211 (R 0.540) AGG R 0.211 (R 0.543) AGG R 0.205 (R 0.523) AGG R 0.195 (R 0.500)
  52      1   ATA (I) TTC (F) TTC (F) GAA (E) GTA (V) ACA (T) GTC (V) GTA (V) TCT (S) CAG (Q) ATT (I) :  GTG V 0.049 (L 0.166) GTG V 0.056 (V 0.139) AAG K 0.095 (K 0.141) TTA L 0.125 (V 0.234) ATA I 0.137 (I 0.284) TTC F 0.185 (V 0.321) TTC F 0.960 (F 0.966) GTA V 0.378 (V 0.623) GTA V 0.354 (V 0.640) GTA V 0.986 (V 0.993)
  53      1   CTT (L) CTT (L) CTT (L) CCC (P) GCT (A) CTT (L) CCA (P) GCT (A) CTT (L) TCT (S) CCT (P) :  CCT P 0.433 (P 0.502) CCT P 0.546 (P 0.645) CCT P 0.532 (P 0.565) CTT L 0.561 (L 0.579) CTT L 0.877 (L 0.889) CTT L 0.548 (L 0.560) CTT L 0.988 (L 0.989) CCT P 0.873 (P 0.945) CCT P 0.960 (P 0.969) GCT A 0.991 (A 0.991)
  54      1   --- (-) --- (-) --- (-) --- (-) --- (-) --- (-) CCC (P) --- (-) --- (-) --- (-) --- (-) :  CCC P 0.325 (P 0.649) CCC P 0.442 (P 0.720) CCC P 0.375 (P 0.682) CCC P 0.251 (P 0.588) CCC P 0.217 (P 0.552) CCC P 0.233 (P 0.570) CCC P 0.214 (P 0.549) CCC P 0.216 (P 0.551) CCC P 0.202 (P 0.533) CCC P 0.186 (P 0.511)
  55      1   --- (-) --- (-) --- (-) --- (-) --- (-) --- (-) AAC (N) --- (-) --- (-) --- (-) --- (-) :  AAC N 0.345 (N 0.538) AAC N 0.430 (N 0.628) AAC N 0.382 (N 0.580) AAC N 0.288 (N 0.461) AAC N 0.258 (N 0.416) AAC N 0.272 (N 0.438) AAC N 0.255 (N 0.412) AAC N 0.257 (N 0.414) AAC N 0.243 (N 0.393) AAC N 0.227 (N 0.368)
  56      1   --- (-) --- (-) --- (-) --- (-) --- (-) --- (-) AAG (K) --- (-) --- (-) --- (-) --- (-) :  AAG K 0.361 (K 0.564) AAG K 0.446 (K 0.650) AAG K 0.398 (K 0.604) AAG K 0.304 (K 0.490) AAG K 0.275 (K 0.447) AAG K 0.289 (K 0.468) AAG K 0.273 (K 0.443) AAG K 0.274 (K 0.445) AAG K 0.261 (K 0.424) AAG K 0.245 (K 0.399)
  57      1   --- (-) --- (-) --- (-) --- (-) --- (-) --- (-) ACT (T) --- (-) --- (-) --- (-) --- (-) :  ACC T 0.205 (T 0.644) ACT T 0.285 (T 0.726) ACT T 0.225 (T 0.682) ACC T 0.185 (T 0.573) ACC T 0.171 (T 0.531) ACC T 0.178 (T 0.552) ACC T 0.169 (T 0.527) ACC T 0.170 (T 0.530) ACC T 0.163 (T 0.509) ACC T 0.154 (T 0.484)
  58      1   --- (-) --- (-) --- (-) --- (-) --- (-) --- (-) CAC (H) --- (-) --- (-) --- (-) --- (-) :  CAC H 0.398 (H 0.579) CAC H 0.496 (H 0.662) CAC H 0.441 (H 0.618) CAC H 0.329 (H 0.507) CAC H 0.295 (H 0.464) CAC H 0.311 (H 0.485) CAC H 0.292 (H 0.460) CAC H 0.294 (H 0.463) CAC H 0.278 (H 0.442) CAC H 0.260 (H 0.417)
  59      1   ATT (I) ATA (I) ATT (I) ATC (I) ATC (I) ATC (I) ATA (I) ATC (I) ATC (I) ATA (I) ATC (I) :  ATA I 0.383 (I 0.995) ATA I 0.665 (I 1.000) ATA I 0.681 (I 1.000) ATC I 0.429 (I 1.000) ATT I 0.566 (I 1.000) ATC I 0.468 (I 1.000) ATT I 0.604 (I 1.000) ATC I 0.882 (I 1.000) ATC I 0.967 (I 1.000) ATC I 0.998 (I 1.000)
  60      1   TAT (Y) TAT (Y) TAC (Y) TAC (Y) TAC (Y) TAT (Y) TAC (Y) TAT (Y) TTT (F) TTC (F) TAT (Y) :  TAC Y 0.513 (Y 0.997) TAC Y 0.683 (Y 0.999) TAC Y 0.687 (Y 0.990) TAT Y 0.719 (Y 1.000) TAT Y 0.905 (Y 0.995) TAT Y 0.669 (Y 1.000) TAT Y 0.633 (Y 1.000) TAT Y 0.591 (Y 1.000) TAT Y 0.789 (Y 1.000) TAT Y 0.681 (Y 1.000)
  61      1   GAA (E) GAG (E) GAG (E) GAG (E) GAA (E) CTG (L) AGG (R) GAA (E) GAA (E) CTG (L) GAG (E) :  GAG E 0.258 (E 0.320) CGG R 0.209 (R 0.325) CTG L 0.845 (L 0.941) GAG E 0.755 (E 0.992) GAA E 0.725 (E 0.999) GAG E 0.891 (E 0.999) GAG E 0.990 (E 1.000) GAG E 0.900 (E 1.000) GAG E 0.784 (E 1.000) GAA E 0.984 (E 1.000)
  62      1   TAT (Y) TAT (Y) TAT (Y) CAC (H) TTC (F) TAT (Y) TTT (F) TTC (F) TAC (Y) TAC (Y) TAC (Y) :  TAT Y 0.588 (Y 0.993) TAT Y 0.602 (Y 0.990) TAT Y 0.542 (Y 0.999) TAT Y 0.666 (Y 1.000) TAT Y 0.694 (Y 1.000) TAT Y 0.649 (Y 1.000) TAT Y 0.990 (Y 1.000) TAC Y 0.903 (Y 0.989) TAC Y 0.980 (Y 0.994) TTC F 0.999 (F 0.999)
  63      1   --- (-) CGA (R) CGG (R) AGG (R) AAC (N) GAC (D) GAG (E) AAC (N) ATT (I) --- (-) AGA (R) :  AAG K 0.072 (R 0.170) GAG E 0.110 (E 0.174) GAG E 0.097 (E 0.159) AGG R 0.192 (R 0.504) ATG M 0.078 (I 0.163) AGG R 0.329 (R 0.855) CGG R 0.576 (R 0.997) AGG R 0.539 (R 0.929) AGA R 0.588 (R 0.811) AAC N 0.946 (N 0.951)
  64      1   GAT (D) AAT (N) AAT (N) AAA (K) AAT (N) GGC (G) GAT (D) AAC (N) GAG (E) GAT (D) AAC (N) :  GAT D 0.464 (D 0.905) GAT D 0.544 (D 0.988) GAT D 0.518 (D 0.984) GAT D 0.547 (D 0.830) GAT D 0.707 (D 0.969) AAT N 0.704 (N 0.982) AAT N 0.986 (N 1.000) AAT N 0.508 (N 0.978) AAC N 0.652 (N 0.998) AAT N 0.506 (N 1.000)
  65      1   GGA (G) GGC (G) GGC (G) ATG (M) GAG (E) GAG (E) TAC (Y) GAG (E) GGA (G) GGC (G) GAG (E) :  GGC G 0.129 (G 0.352) GGC G 0.188 (G 0.295) GGC G 0.260 (G 0.392) GGA G 0.331 (G 0.735) GGA G 0.876 (G 0.944) GGC G 0.266 (G 0.714) GGC G 0.972 (G 0.986) GAG E 0.294 (E 0.320) GAG E 0.755 (E 0.783) GAG E 0.984 (E 0.987)
  66      1   --- (-) --- (-) --- (-) --- (-) --- (-) CCG (P) --- (-) --- (-) --- (-) --- (-) --- (-) :  CCG P 0.310 (P 0.645) CCG P 0.419 (P 0.713) CCG P 0.501 (P 0.758) CCG P 0.240 (P 0.586) CCG P 0.208 (P 0.551) CCG P 0.223 (P 0.568) CCG P 0.205 (P 0.547) CCG P 0.207 (P 0.549) CCG P 0.193 (P 0.532) CCG P 0.179 (P 0.510)
  67      1   --- (-) --- (-) --- (-) --- (-) --- (-) CAG (Q) --- (-) --- (-) --- (-) --- (-) --- (-) :  CAG Q 0.425 (Q 0.623) CAG Q 0.514 (Q 0.695) CAG Q 0.580 (Q 0.741) CAG Q 0.363 (Q 0.560) CAG Q 0.331 (Q 0.522) CAG Q 0.346 (Q 0.541) CAG Q 0.328 (Q 0.519) CAG Q 0.330 (Q 0.521) CAG Q 0.316 (Q 0.502) CAG Q 0.299 (Q 0.479)
  68      1   AAA (K) CAC (H) CAC (H) AAT (N) AAA (K) GAG (E) AAC (N) AAA (K) AAA (K) AGA (R) AAG (K) :  AAA K 0.221 (K 0.406) AAA K 0.249 (K 0.436) AAA K 0.304 (K 0.497) AAA K 0.355 (K 0.521) AAA K 0.725 (K 0.829) AAC N 0.319 (N 0.459) CAC H 0.966 (H 0.973) AAT N 0.355 (N 0.540) AAA K 0.434 (K 0.862) AAA K 0.990 (K 0.997)
  69      1   CCT (P) --- (-) --- (-) --- (-) --- (-) CCG (P) CTT (L) --- (-) CCC (P) CCG (P) --- (-) :  CCT P 0.341 (P 0.990) CCG P 0.540 (P 0.987) CCG P 0.856 (P 0.999) CCT P 0.475 (P 0.995) CCT P 0.614 (P 1.000) CCT P 0.417 (P 0.966) CCT P 0.360 (P 0.931) CCT P 0.365 (P 0.934) CCT P 0.323 (P 0.905) CCC P 0.284 (P 0.868)
  70      1   TTG (L) CAG (Q) CAG (Q) CAT (H) CGG (R) AAG (K) ATT (I) CGG (R) CGG (R) CGG (R) CGG (R) :  CGG R 0.246 (R 0.312) CGG R 0.234 (R 0.332) CGG R 0.341 (R 0.454) CGG R 0.403 (R 0.413) CGG R 0.405 (R 0.414) CAG Q 0.617 (Q 0.624) CAG Q 0.982 (Q 0.983) CAG Q 0.561 (Q 0.570) CGG R 0.951 (R 0.953) CGG R 0.999 (R 0.999)
  71      1   GAA (E) GAG (E) GAG (E) GAA (E) GAA (E) GAT (D) GAG (E) GAA (E) GAG (E) GAC (D) GAA (E) :  GAG E 0.507 (E 0.883) GAG E 0.507 (E 0.786) GAC D 0.578 (D 0.912) GAA E 0.537 (E 0.999) GAA E 0.608 (E 1.000) GAA E 0.534 (E 1.000) GAG E 0.964 (E 1.000) GAA E 0.900 (E 1.000) GAA E 0.971 (E 1.000) GAA E 0.998 (E 1.000)
  72      1   TCA (S) GTG (V) GTG (V) TTT (F) CTT (L) GTA (V) ATG (M) CTT (L) CAT (H) CTC (L) CTT (L) :  TTG L 0.069 (L 0.335) CTC L 0.078 (L 0.365) CTC L 0.150 (L 0.424) TTT F 0.162 (L 0.409) TCT S 0.121 (S 0.323) TTT F 0.208 (L 0.462) GTG V 0.903 (V 0.944) TTT F 0.494 (F 0.502) CTT L 0.937 (L 0.943) CTT L 0.999 (L 0.999)
  73      1   AAA (K) GAG (E) GAG (E) CCA (P) GAG (E) GAT (D) GAT (D) GAG (E) AAA (K) GAG (E) GAC (D) :  GAG E 0.295 (E 0.503) GAG E 0.278 (E 0.430) GAG E 0.337 (E 0.472) GAG E 0.355 (E 0.701) AAA K 0.695 (K 0.854) GAG E 0.487 (E 0.821) GAG E 0.951 (E 0.981) GAA E 0.432 (E 0.742) GAG E 0.530 (E 0.811) GAG E 0.982 (E 0.993)
  74      1   AGT (S) AGC (S) AGC (S) AGC (S) AGT (S) GAG (E) GGA (G) AGT (S) AGT (S) GGT (G) AGC (S) :  GGC G 0.284 (G 0.573) GGT G 0.351 (G 0.996) GGT G 0.417 (G 0.997) AGC S 0.654 (S 0.997) AGT S 0.896 (S 1.000) AGC S 0.917 (S 1.000) AGC S 0.997 (S 1.000) AGC S 0.943 (S 1.000) AGC S 0.877 (S 1.000) AGT S 0.994 (S 1.000)
  75      1   CCA (P) CCC (P) CCC (P) CGC (R) CCT (P) CAA (Q) CCG (P) CCT (P) CCA (P) CCC (P) CGT (R) :  CCC P 0.352 (P 0.990) CCG P 0.358 (P 0.993) CCA P 0.367 (P 0.991) CCC P 0.491 (P 0.998) CCA P 0.922 (P 1.000) CCC P 0.887 (P 0.995) CCC P 0.997 (P 1.000) CGC R 0.492 (R 0.567) CGT R 0.526 (R 0.568) CCT P 0.999 (P 1.000)
  76      1   CTG (L) TTC (F) TTT (F) TTC (F) TTT (F) TGG (W) TTT (F) TTC (F) TTT (F) TGG (W) TTC (F) :  TTC F 0.437 (F 0.845) TTT F 0.441 (F 0.759) TGG W 0.977 (W 0.977) TTC F 0.551 (F 0.948) TTT F 0.520 (F 0.899) TTC F 0.688 (F 0.998) TTC F 0.607 (F 1.000) TTC F 0.899 (F 1.000) TTC F 0.910 (F 1.000) TTC F 0.716 (F 1.000)
  77      1   CAA (Q) CAA (Q) CAG (Q) AGT (S) CAG (Q) AAA (K) AAA (K) CAG (Q) AAA (K) AAG (K) CGT (R) :  CAA Q 0.219 (Q 0.343) AAA K 0.307 (K 0.512) AAA K 0.341 (K 0.636) CAA Q 0.558 (Q 0.741) CAA Q 0.779 (Q 0.848) CAA Q 0.473 (Q 0.704) CAA Q 0.600 (Q 0.974) CGT R 0.411 (R 0.554) CGT R 0.479 (R 0.627) CAG Q 0.982 (Q 0.984)
  78      1   GGT (G) GGT (G) GGG (G) GGT (G) GGC (G) GGT (G) GGC (G) GGC (G) GGC (G) GGG (G) GGC (G) :  GGT G 0.561 (G 0.998) GGT G 0.449 (G 1.000) GGT G 0.462 (G 1.000) GGT G 0.844 (G 1.000) GGT G 0.814 (G 1.000) GGT G 0.883 (G 1.000) GGT G 0.871 (G 1.000) GGT G 0.837 (G 1.000) GGC G 0.879 (G 1.000) GGC G 0.998 (G 1.000)
  79      1   CGG (R) CGT (R) CGC (R) CGG (R) CGG (R) CGG (R) CGT (R) CGG (R) CGT (R) CGG (R) CGG (R) :  CGG R 0.641 (R 0.999) CGG R 0.683 (R 1.000) CGG R 0.918 (R 1.000) CGG R 0.673 (R 1.000) CGG R 0.669 (R 1.000) CGG R 0.669 (R 1.000) CGT R 0.530 (R 1.000) CGG R 0.984 (R 1.000) CGG R 0.999 (R 1.000) CGG R 1.000 (R 1.000)
  80      1   CTT (L) CTG (L) CTG (L) ATA (I) CTT (L) GTA (V) CTA (L) CTT (L) CTG (L) CTA (L) CTC (L) :  CTA L 0.414 (L 0.997) CTA L 0.743 (L 0.999) CTA L 0.805 (L 0.996) CTG L 0.345 (L 1.000) CTT L 0.450 (L 1.000) CTG L 0.409 (L 1.000) CTG L 0.980 (L 1.000) CTA L 0.418 (L 0.995) CTC L 0.487 (L 1.000) CTT L 0.994 (L 1.000)
  81      1   CAG (Q) CAG (Q) CAG (Q) CAA (Q) GAA (E) ACA (T) TTC (F) GAG (E) CAG (Q) CAG (Q) CAG (Q) :  CAG Q 0.397 (Q 0.516) CAG Q 0.330 (Q 0.420) CAG Q 0.369 (Q 0.468) CAG Q 0.795 (Q 0.928) CAG Q 0.893 (Q 0.954) CAG Q 0.834 (Q 0.985) CAG Q 0.991 (Q 0.998) CAG Q 0.627 (Q 0.989) CAG Q 0.735 (Q 0.951) GAG E 0.579 (E 0.983)
  82      3   TGG (W) TGG (W) TGG (W) TGG (W) TGG (W) TGG (W) TGG (W) TGG (W) TGG (W) TGG (W) TGG (W) :  TGG W 1.000 (W 1.000) TGG W 1.000 (W 1.000) TGG W 1.000 (W 1.000) TGG W 1.000 (W 1.000) TGG W 1.000 (W 1.000) TGG W 1.000 (W 1.000) TGG W 1.000 (W 1.000) TGG W 1.000 (W 1.000) TGG W 1.000 (W 1.000) TGG W 1.000 (W 1.000)
  83      1   ACT (T) AAT (N) AAT (N) AAT (N) AAC (N) ACG (T) AAT (N) AAT (N) ATA (I) AAC (N) AAT (N) :  AAT N 0.532 (N 0.977) AAC N 0.555 (N 0.988) AAC N 0.708 (N 0.974) AAT N 0.818 (N 0.977) ACT T 0.386 (T 0.489) AAT N 0.956 (N 0.999) AAT N 0.996 (N 1.000) AAT N 0.976 (N 1.000) AAT N 0.953 (N 1.000) AAT N 0.737 (N 1.000)
  84      1   GGA (G) GGG (G) GGC (G) GGG (G) GGG (G) GGC (G) GGG (G) GGA (G) GGC (G) GGC (G) GGC (G) :  GGG G 0.377 (G 0.998) GGC G 0.522 (G 1.000) GGC G 0.801 (G 1.000) GGG G 0.504 (G 1.000) GGA G 0.447 (G 1.000) GGG G 0.675 (G 1.000) GGG G 0.668 (G 1.000) GGG G 0.777 (G 1.000) GGG G 0.643 (G 1.000) GGG G 0.741 (G 1.000)
  85      1   AGC (S) AGC (S) AGC (S) AGT (S) AGT (S) AGT (S) ACC (T) AGT (S) AGC (S) AGC (S) AGC (S) :  AGC S 0.842 (S 0.995) AGC S 0.850 (S 0.995) AGC S 0.807 (S 1.000) AGC S 0.896 (S 1.000) AGC S 0.972 (S 1.000) AGC S 0.857 (S 1.000) AGC S 0.996 (S 1.000) AGT S 0.588 (S 1.000) AGT S 0.572 (S 1.000) AGT S 0.997 (S 1.000)
  86      1   AAA (K) AAA (K) AAG (K) AAA (K) GCA (A) AAG (K) CAG (Q) GCA (A) AAA (K) AAG (K) GCC (A) :  AAG K 0.544 (K 0.986) AAG K 0.795 (K 0.983) AAG K 0.864 (K 0.998) AAA K 0.804 (K 0.999) AAA K 0.902 (K 1.000) AAA K 0.840 (K 0.999) AAA K 0.728 (K 1.000) AAA K 0.886 (K 0.977) GCA A 0.820 (A 0.985) GCA A 0.998 (A 1.000)
  87      1   GAT (D) GAC (D) GAC (D) GAC (D) GAT (D) GAC (D) GAC (D) GAT (D) GAT (D) GAC (D) GAC (D) :  GAC D 0.662 (D 0.993) GAC D 0.760 (D 0.999) GAC D 0.822 (D 1.000) GAC D 0.662 (D 1.000) GAT D 0.746 (D 1.000) GAC D 0.851 (D 1.000) GAC D 0.986 (D 1.000) GAC D 0.877 (D 1.000) GAC D 0.764 (D 1.000) GAT D 0.984 (D 1.000)
  88      1   CTG (L) CTG (L) CTG (L) ATG (M) ATG (M) ATG (M) CTG (L) ATG (M) CTG (L) CTG (L) ATG (M) :  CTG L 0.603 (L 0.993) CTG L 0.715 (L 0.995) CTG L 0.765 (L 0.985) CTG L 0.864 (L 0.996) CTG L 0.913 (L 1.000) CTG L 0.903 (L 0.986) CTG L 0.995 (L 1.000) ATG M 0.992 (M 0.992) ATG M 1.000 (M 1.000) ATG M 1.000 (M 1.000)
  89      1   CAG (Q) CAG (Q) CAG (Q) CAG (Q) CAG (Q) CAG (Q) CAG (Q) CAG (Q) CAG (Q) CAG (Q) CAG (Q) :  CAG Q 0.897 (Q 0.998) CAG Q 0.942 (Q 1.000) CAG Q 0.962 (Q 1.000) CAG Q 0.978 (Q 1.000) CAG Q 0.981 (Q 1.000) CAG Q 0.994 (Q 1.000) CAG Q 0.999 (Q 1.000) CAG Q 0.997 (Q 1.000) CAG Q 0.997 (Q 1.000) CAG Q 1.000 (Q 1.000)
  90      1   GAT (D) GAC (D) GAC (D) GAT (D) GAC (D) GAC (D) GAC (D) GAC (D) GAT (D) GAC (D) GAC (D) :  GAC D 0.631 (D 0.993) GAC D 0.752 (D 0.999) GAC D 0.818 (D 1.000) GAC D 0.553 (D 1.000) GAT D 0.776 (D 1.000) GAC D 0.681 (D 1.000) GAC D 0.976 (D 1.000) GAC D 0.576 (D 1.000) GAC D 0.889 (D 1.000) GAC D 0.995 (D 1.000)
  91      1   GTT (V) GTA (V) GTG (V) GTG (V) GTC (V) GTC (V) CTG (L) GTC (V) GTC (V) GTC (V) GTG (V) :  GTG V 0.346 (V 0.987) GTC V 0.369 (V 0.985) GTC V 0.580 (V 0.999) GTG V 0.463 (V 1.000) GTT V 0.435 (V 1.000) GTG V 0.668 (V 1.000) GTG V 0.637 (V 1.000) GTG V 0.827 (V 1.000) GTG V 0.761 (V 1.000) GTC V 0.981 (V 1.000)
  92      1   TCT (S) TCC (S) TCC (S) TCC (S) TCC (S) TCC (S) TCC (S) TCC (S) TCC (S) TCC (S) TCC (S) :  TCC S 0.863 (S 0.998) TCC S 0.949 (S 1.000) TCC S 0.972 (S 1.000) TCC S 0.915 (S 1.000) TCC S 0.691 (S 1.000) TCC S 0.988 (S 1.000) TCC S 0.999 (S 1.000) TCC S 0.997 (S 1.000) TCC S 0.998 (S 1.000) TCC S 1.000 (S 1.000)
  93      1   ATC (I) ATC (I) ATC (I) ATC (I) ATC (I) ATT (I) ATT (I) ATC (I) ATT (I) ATC (I) ATC (I) :  ATC I 0.592 (I 0.995) ATC I 0.492 (I 1.000) ATC I 0.544 (I 1.000) ATC I 0.832 (I 1.000) ATC I 0.740 (I 1.000) ATC I 0.949 (I 1.000) ATC I 0.995 (I 1.000) ATC I 0.979 (I 1.000) ATC I 0.986 (I 1.000) ATC I 0.998 (I 1.000)
  94      1   ACC (T) ACT (T) ACT (T) ACT (T) TCG (S) AGC (S) CGG (R) TCG (S) ATA (I) AGC (S) TCC (S) :  AGC S 0.322 (T 0.449) AGC S 0.736 (S 0.827) AGC S 0.922 (S 0.970) ACT T 0.484 (T 0.976) ACC T 0.645 (T 0.956) ACT T 0.773 (T 0.997) ACT T 0.993 (T 1.000) ACT T 0.725 (T 0.991) TCC S 0.577 (S 0.986) TCG S 0.994 (S 1.000)
  95      1   ATC (I) GTT (V) GTG (V) GTG (V) GTC (V) ATC (I) ATC (I) GTC (V) TTA (L) ATC (I) GTA (V) :  ATC I 0.480 (I 0.848) ATC I 0.747 (I 0.994) ATC I 0.829 (I 0.999) ATC I 0.341 (I 0.716) ATC I 0.408 (I 0.828) GTG V 0.274 (V 0.990) GTG V 0.460 (V 1.000) GTG V 0.452 (V 1.000) GTA V 0.450 (V 1.000) GTC V 0.983 (V 1.000)
  96      1   CTC (L) CTC (L) CTC (L) TTA (L) CTA (L) CTA (L) AAC (N) CTA (L) CAC (H) ATC (I) CTC (L) :  CTC L 0.465 (L 0.604) ATC I 0.413 (I 0.526) ATC I 0.400 (I 0.546) CTC L 0.855 (L 0.961) CTC L 0.914 (L 0.948) CTC L 0.845 (L 0.984) CTC L 0.994 (L 0.999) CTA L 0.593 (L 0.985) CTA L 0.610 (L 0.997) CTA L 0.997 (L 1.000)
  97      1   AAT (N) AAT (N) AAC (N) AAT (N) AAC (N) AAT (N) AAA (K) AAC (N) AAT (N) AAA (K) AAC (N) :  AAT N 0.333 (N 0.634) AAA K 0.466 (K 0.684) AAA K 0.500 (K 0.686) AAT N 0.714 (N 0.996) AAT N 0.874 (N 1.000) AAT N 0.693 (N 1.000) AAT N 0.629 (N 1.000) AAT N 0.665 (N 1.000) AAC N 0.848 (N 1.000) AAC N 0.995 (N 1.000)
  98      1   GTA (V) GTC (V) GTC (V) GTC (V) ATC (I) GTC (V) GTC (V) ATC (I) GTA (V) ATC (I) GTC (V) :  GTC V 0.459 (V 0.986) GTC V 0.619 (V 0.984) GTC V 0.721 (V 0.944) GTC V 0.582 (V 1.000) GTA V 0.643 (V 1.000) GTC V 0.874 (V 1.000) GTC V 0.988 (V 1.000) GTC V 0.952 (V 0.999) GTC V 0.960 (V 0.981) ATC I 0.997 (I 0.998)
  99      1   ACA (T) ACT (T) ACT (T) ACC (T) TCC (S) ACT (T) AAG (K) TCT (S) ACA (T) AGG (R) AGC (S) :  ACG T 0.350 (T 0.850) ACG T 0.581 (T 0.794) ACG T 0.614 (T 0.800) ACA T 0.315 (T 0.981) ACA T 0.836 (T 0.991) ACT T 0.472 (T 0.994) ACT T 0.986 (T 1.000) ACC T 0.870 (T 0.990) ACC T 0.905 (T 0.948) TCC S 0.886 (S 0.998)
 100      1   ACC (T) CTG (L) CTG (L) TTG (L) CTG (L) TTA (L) TAC (Y) ATG (M) TTC (F) CTC (L) CTG (L) :  CTC L 0.100 (L 0.381) TTC F 0.202 (L 0.357) TTC F 0.245 (L 0.501) CTG L 0.260 (L 0.621) ATC I 0.170 (I 0.194) CTG L 0.686 (L 0.930) CTG L 0.985 (L 0.997) CTG L 0.651 (L 0.973) CTG L 0.901 (L 0.980) CTG L 0.901 (L 0.921)
 101      1   AAT (N) AAT (N) AAC (N) AAC (N) AAT (N) AAC (N) GAT (D) AAC (N) ACA (T) AAT (N) AAT (N) :  AAT N 0.508 (N 0.981) AAT N 0.557 (N 0.974) AAT N 0.596 (N 0.998) AAT N 0.594 (N 0.999) AAT N 0.670 (N 0.986) AAT N 0.570 (N 1.000) AAT N 0.550 (N 1.000) AAT N 0.519 (N 1.000) AAT N 0.805 (N 1.000) AAT N 0.768 (N 1.000)
 102      1   GAT (D) GAC (D) GAC (D) GAT (D) GAT (D) GAC (D) GAC (D) GAT (D) GAT (D) GAT (D) GAT (D) :  GAC D 0.516 (D 0.994) GAC D 0.545 (D 1.000) GAT D 0.526 (D 1.000) GAT D 0.642 (D 1.000) GAT D 0.829 (D 1.000) GAT D 0.603 (D 1.000) GAC D 0.958 (D 1.000) GAT D 0.910 (D 1.000) GAT D 0.971 (D 1.000) GAT D 0.998 (D 1.000)
 103      1   TCA (S) TCT (S) TCT (S) TCG (S) TCG (S) ACT (T) AGC (S) TCA (S) TCG (S) AGC (S) TCG (S) :  ACC T 0.202 (S 0.451) AGC S 0.545 (S 0.622) AGC S 0.540 (S 0.626) TCG S 0.507 (S 0.997) TCG S 0.486 (S 0.999) TCG S 0.561 (S 1.000) TCT S 0.991 (S 1.000) TCG S 0.955 (S 1.000) TCG S 0.979 (S 1.000) TCG S 0.905 (S 1.000)
 104      1   GGA (G) GGC (G) GGC (G) GGT (G) GGG (G) GGC (G) GGG (G) GGG (G) GGG (G) GGC (G) GGG (G) :  GGC G 0.452 (G 0.998) GGC G 0.580 (G 1.000) GGC G 0.822 (G 1.000) GGC G 0.392 (G 1.000) GGA G 0.478 (G 1.000) GGC G 0.491 (G 1.000) GGC G 0.986 (G 1.000) GGT G 0.385 (G 1.000) GGG G 0.936 (G 1.000) GGG G 0.999 (G 1.000)
 105      1   CTT (L) CTC (L) CTC (L) ATC (I) ATC (I) ACA (T) GTC (V) ATT (I) CGA (R) CGG (R) ATC (I) :  CTC L 0.099 (L 0.309) CTG L 0.078 (L 0.212) CGG R 0.089 (R 0.192) CTC L 0.420 (L 0.713) CTT L 0.395 (L 0.811) CTC L 0.678 (L 0.750) CTC L 0.986 (L 0.990) ATC I 0.708 (I 0.749) ATC I 0.834 (I 0.905) ATC I 0.761 (I 0.992)
 106      1   TTT (F) TAC (Y) TAC (Y) TAC (Y) TAC (Y) TAC (Y) TAC (Y) TAC (Y) TTC (F) TAC (Y) TAC (Y) :  TAC Y 0.835 (Y 0.989) TAC Y 0.910 (Y 1.000) TAC Y 0.941 (Y 1.000) TAC Y 0.888 (Y 0.982) TTC F 0.678 (F 0.987) TAC Y 0.978 (Y 1.000) TAC Y 0.998 (Y 1.000) TAC Y 0.993 (Y 1.000) TAC Y 0.995 (Y 1.000) TAC Y 0.999 (Y 1.000)
 107      1   ACC (T) ACA (T) ACC (T) ACC (T) ACC (T) GAA (E) GAG (E) ACT (T) ATC (I) GAG (E) ACC (T) :  ACG T 0.140 (T 0.271) GAG E 0.709 (E 0.958) GAG E 0.699 (E 0.996) ACC T 0.835 (T 0.987) ACC T 0.925 (T 0.979) ACC T 0.919 (T 1.000) ACC T 0.854 (T 1.000) ACC T 0.980 (T 1.000) ACC T 0.975 (T 1.000) ACC T 0.866 (T 1.000)
 108      1   TGC (C) TGT (C) TGC (C) TGT (C) TGC (C) TGT (C) TGC (C) TGT (C) TGT (C) TGC (C) TGC (C) :  TGC C 0.596 (C 0.999) TGC C 0.724 (C 1.000) TGC C 0.707 (C 1.000) TGT C 0.543 (C 1.000) TGT C 0.505 (C 1.000) TGT C 0.594 (C 1.000) TGT C 0.588 (C 1.000) TGT C 0.628 (C 1.000) TGC C 0.669 (C 1.000) TGC C 0.656 (C 1.000)
 109      1   TAT (Y) AAT (N) AAT (N) AAC (N) AAT (N) GAA (E) CAC (H) AAC (N) AAC (N) GTG (V) AAC (N) :  AAC N 0.311 (N 0.493) GAC D 0.440 (D 0.583) GAG E 0.376 (E 0.547) AAT N 0.526 (N 0.929) AAT N 0.542 (N 0.879) AAT N 0.598 (N 0.985) AAT N 0.981 (N 0.999) AAC N 0.745 (N 0.991) AAC N 0.793 (N 0.993) AAC N 0.572 (N 0.999)
 110      1   GTG (V) GTG (V) GTG (V) ATC (I) GTA (V) GTA (V) GTT (V) GTC (V) GTC (V) GTC (V) ATC (I) :  GTC V 0.348 (V 0.995) GTC V 0.380 (V 1.000) GTC V 0.446 (V 1.000) GTC V 0.395 (V 0.999) GTG V 0.476 (V 1.000) GTC V 0.470 (V 0.994) GTG V 0.965 (V 1.000) ATC I 0.528 (I 0.557) ATC I 0.538 (I 0.562) GTC V 0.744 (V 0.999)
 111      1   AAC (N) TCC (S) TCC (S) ACC (T) ACT (T) ACT (T) TTT (F) ACC (T) AAC (N) CAC (H) ACT (T) :  ACC T 0.072 (S 0.135) TTC F 0.062 (Y 0.110) CAC H 0.078 (N 0.117) ACC T 0.277 (T 0.324) AAC N 0.380 (N 0.425) ACC T 0.458 (T 0.507) TCC S 0.984 (S 0.986) ACC T 0.743 (T 0.925) ACT T 0.785 (T 0.987) ACT T 0.799 (T 0.999)
 112      1   CGT (R) AGG (R) CGG (R) CGG (R) CGG (R) CGC (R) CGC (R) CGG (R) CGC (R) CGC (R) CGG (R) :  CGC R 0.657 (R 0.999) CGC R 0.952 (R 1.000) CGC R 0.985 (R 1.000) CGG R 0.399 (R 1.000) CGT R 0.464 (R 1.000) CGG R 0.968 (R 1.000) CGG R 0.967 (R 1.000) CGG R 0.998 (R 1.000) CGG R 0.999 (R 1.000) CGG R 1.000 (R 1.000)
 113      1   ACT (T) GAG (E) GAG (E) GAG (E) GAA (E) TTC (F) AGA (R) GAA (E) ACG (T) CAG (Q) GAG (E) :  AAG K 0.099 (K 0.151) AAG K 0.102 (K 0.173) CAG Q 0.155 (Q 0.194) GAG E 0.223 (E 0.270) ACG T 0.308 (T 0.637) GAG E 0.627 (E 0.702) GAG E 0.955 (E 0.966) GAG E 0.757 (E 0.872) GAG E 0.670 (E 0.928) GAA E 0.984 (E 0.996)
 114      1   CTG (L) TTT (F) TTT (F) TTT (F) TTC (F) TTT (F) TTT (F) TTC (F) CTT (L) TTC (F) TTC (F) :  TTT F 0.736 (F 0.990) TTT F 0.737 (F 1.000) TTT F 0.645 (F 1.000) TTT F 0.863 (F 0.982) CTT L 0.646 (L 0.976) TTT F 0.935 (F 1.000) TTT F 0.998 (F 1.000) TTT F 0.864 (F 1.000) TTC F 0.864 (F 1.000) TTC F 0.998 (F 1.000)
 115      1   CAC (H) GAG (E) GAG (E) GAG (E) CTC (L) GAG (E) GAG (E) CTC (L) CAT (H) TCC (S) AAC (N) :  GAG E 0.083 (E 0.128) GAC D 0.097 (D 0.136) GAC D 0.104 (A 0.145) GAG E 0.175 (E 0.229) CAC H 0.371 (H 0.618) GAG E 0.430 (E 0.491) GAG E 0.942 (E 0.955) GAG E 0.386 (E 0.434) AAC N 0.326 (N 0.336) CTC L 0.981 (L 0.982)
 116      1   TTT (F) TTC (F) TTT (F) TTT (F) TTT (F) TTT (F) TTC (F) TTT (F) TTC (F) TTT (F) TTT (F) :  TTT F 0.776 (F 0.998) TTT F 0.777 (F 1.000) TTT F 0.905 (F 1.000) TTT F 0.917 (F 1.000) TTT F 0.849 (F 1.000) TTT F 0.955 (F 1.000) TTT F 0.882 (F 1.000) TTT F 0.994 (F 1.000) TTT F 0.998 (F 1.000) TTT F 1.000 (F 1.000)
 117      1   GAG (E) GAA (E) GAG (E) GAG (E) GAG (E) GAT (D) AAC (N) GAG (E) GAG (E) AAC (N) GAG (E) :  GAC D 0.245 (D 0.361) AAC N 0.439 (N 0.586) AAC N 0.446 (N 0.596) GAG E 0.815 (E 0.990) GAG E 0.887 (E 0.999) GAG E 0.843 (E 1.000) GAG E 0.712 (E 1.000) GAG E 0.949 (E 1.000) GAG E 0.975 (E 1.000) GAG E 0.997 (E 1.000)
 118      1   GCA (A) GCA (A) GCG (A) ATT (I) ACC (T) TCA (S) TTG (L) ACC (T) GCA (A) CTC (L) GGC (G) :  GCA A 0.080 (A 0.180) TTA L 0.142 (L 0.400) TTA L 0.157 (L 0.424) GCA A 0.468 (A 0.677) GCA A 0.815 (A 0.887) GCA A 0.418 (A 0.690) GCA A 0.617 (A 0.984) GCC A 0.123 (A 0.260) GCC A 0.284 (A 0.305) ACC T 0.980 (T 0.981)
 119      1   CAC (H) CAC (H) CAT (H) CAC (H) CAC (H) TTC (F) TTT (F) CAC (H) CAC (H) TAC (Y) CAT (H) :  TAC Y 0.343 (Y 0.411) TAC Y 0.433 (Y 0.531) TAC Y 0.493 (Y 0.539) CAC H 0.899 (H 0.995) CAC H 0.961 (H 1.000) CAC H 0.870 (H 1.000) CAC H 0.743 (H 1.000) CAC H 0.891 (H 1.000) CAC H 0.759 (H 1.000) CAC H 0.996 (H 1.000)
 120      1   CGT (R) CGG (R) CGG (R) CGG (R) CGG (R) AAG (K) GCG (A) CGG (R) CAA (Q) ACA (T) CGT (R) :  CGG R 0.158 (R 0.385) ACG T 0.269 (T 0.388) ACG T 0.290 (T 0.520) CGG R 0.760 (R 0.922) CGG R 0.383 (R 0.889) CGG R 0.969 (R 0.993) CGG R 0.999 (R 1.000) CGG R 0.983 (R 0.998) CGG R 0.927 (R 0.999) CGG R 0.999 (R 1.000)
 121      1   CAC (H) CCC (P) CCC (P) CCT (P) CCC (P) CTT (L) CCC (P) CCC (P) CAC (H) CCG (P) CCA (P) :  CCC P 0.725 (P 0.993) CCC P 0.634 (P 0.999) CCC P 0.422 (P 0.992) CCC P 0.931 (P 0.990) CAC H 0.961 (H 0.985) CCC P 0.935 (P 1.000) CCC P 0.998 (P 1.000) CCC P 0.732 (P 1.000) CCC P 0.756 (P 1.000) CCC P 0.998 (P 1.000)
 122      1   TTA (L) TTT (F) TTT (F) CTC (L) ATC (I) TCC (S) ACA (T) ATC (I) TCA (S) TCC (S) CTC (L) :  TCC S 0.136 (S 0.361) TCC S 0.320 (S 0.612) TCC S 0.629 (S 0.806) TTA L 0.254 (F 0.416) TTA L 0.664 (L 0.708) TTT F 0.365 (F 0.725) TTT F 0.983 (F 0.994) CTC L 0.684 (L 0.749) CTC L 0.779 (L 0.794) ATC I 0.975 (I 0.977)
 123      1   ACG (T) GTG (V) GTG (V) TTC (F) TTT (F) GCC (A) GTT (V) TTC (F) ACC (T) ATG (M) TAT (Y) :  GTG V 0.079 (V 0.233) GTG V 0.104 (V 0.324) GTG V 0.126 (V 0.308) GTG V 0.122 (V 0.266) ACG T 0.319 (T 0.559) GTG V 0.201 (V 0.428) GTG V 0.924 (V 0.954) TTC F 0.455 (F 0.776) TTT F 0.702 (F 0.852) TTT F 0.800 (F 0.996)
 124      1   CAA (Q) AAG (K) AAG (K) ACA (T) ACC (T) AAC (N) TTG (L) ACC (T) ATG (M) GAG (E) ACC (T) :  AAG K 0.101 (K 0.164) GAG E 0.112 (E 0.149) GAG E 0.192 (E 0.247) AAG K 0.203 (K 0.390) AAA K 0.194 (K 0.327) AAG K 0.284 (K 0.496) AAG K 0.936 (K 0.963) ACA T 0.505 (T 0.892) ACC T 0.841 (T 0.967) ACC T 0.995 (T 0.997)
 125      1   AGC (S) ACC (T) ACG (T) AGC (S) AGC (S) AAG (K) ATC (I) AGC (S) AGC (S) AAG (K) CGA (R) :  AGC S 0.402 (S 0.447) AAC N 0.389 (N 0.482) AAG K 0.701 (K 0.906) AGC S 0.957 (S 0.971) AGC S 0.985 (S 0.994) AGC S 0.967 (S 0.971) ACC T 0.929 (T 0.998) AGC S 0.993 (S 0.996) AGC S 0.969 (S 0.978) AGC S 1.000 (S 1.000)
 126      1   AAG (K) ACA (T) ACG (T) TCC (S) TCG (S) AAC (N) ACC (T) TCA (S) AAC (N) CGT (R) ACG (T) :  AAG K 0.049 (T 0.156) AGT S 0.062 (S 0.139) AGT S 0.102 (R 0.189) ACG T 0.253 (T 0.430) AAG K 0.353 (K 0.441) ACG T 0.465 (T 0.724) ACG T 0.644 (T 0.990) TCG S 0.434 (S 0.619) TCG S 0.554 (S 0.619) TCG S 0.830 (S 0.997)
 127      1   AAA (K) AGA (R) CGG (R) AGA (R) ACG (T) ATC (I) AAG (K) ACA (T) GTG (V) GTC (V) ACG (T) :  AGA R 0.114 (R 0.182) ATC I 0.073 (I 0.142) ATC I 0.162 (V 0.272) AGA R 0.473 (R 0.605) AAA K 0.305 (K 0.432) AGA R 0.709 (R 0.899) AGA R 0.680 (R 0.987) AGA R 0.725 (R 0.885) ACG T 0.442 (T 0.855) ACG T 0.526 (T 0.997)
 128      1   AGC (S) CTA (L) CTG (L) TTG (L) CTG (L) AGA (R) GAC (D) CTG (L) GAG (E) GAG (E) TTG (L) :  GAG E 0.066 (V 0.133) GAG E 0.118 (E 0.196) GAG E 0.141 (E 0.241) CTG L 0.160 (L 0.323) AGG R 0.095 (R 0.123) CTG L 0.475 (L 0.827) CTG L 0.778 (L 0.995) TTG L 0.682 (L 0.966) TTG L 0.680 (L 0.981) CTG L 0.988 (L 0.999)
 129      1   ATC (I) ATA (I) ATC (I) ATC (I) ATT (I) ATC (I) ATC (I) ATT (I) ATT (I) ATC (I) ATC (I) :  ATC I 0.670 (I 0.995) ATC I 0.776 (I 1.000) ATC I 0.841 (I 1.000) ATC I 0.782 (I 1.000) ATC I 0.720 (I 1.000) ATC I 0.849 (I 1.000) ATC I 0.798 (I 1.000) ATC I 0.898 (I 1.000) ATC I 0.794 (I 1.000) ATT I 0.987 (I 1.000)
 130      1   ACA (T) CCC (P) CCC (P) CAC (H) CAT (H) AAT (N) AAG (K) CAT (H) GAT (D) AAG (K) CAC (H) :  AAC N 0.099 (N 0.148) AAG K 0.222 (K 0.322) AAG K 0.305 (K 0.416) CAC H 0.162 (H 0.184) AAC N 0.112 (T 0.262) CAC H 0.451 (H 0.469) CCC P 0.988 (P 0.989) CAC H 0.864 (H 0.908) CAC H 0.809 (H 0.972) CAT H 0.992 (H 0.999)
 131      1   CTA (L) CTG (L) CTA (L) CTC (L) CTC (L) CTG (L) TTG (L) CTC (L) CTG (L) CTG (L) CTC (L) :  CTG L 0.405 (L 0.998) CTG L 0.585 (L 1.000) CTG L 0.751 (L 1.000) CTA L 0.470 (L 1.000) CTA L 0.601 (L 1.000) CTA L 0.450 (L 1.000) CTA L 0.583 (L 1.000) CTC L 0.926 (L 1.000) CTC L 0.989 (L 1.000) CTC L 0.999 (L 1.000)
 132      1   AAG (K) CGA (R) AGA (R) ACC (T) ACC (T) AAG (K) AGA (R) ACT (T) ATT (I) GTG (V) ACA (T) :  AGA R 0.196 (R 0.273) AGA R 0.187 (R 0.296) AAG K 0.124 (K 0.177) AGA R 0.319 (R 0.386) AAG K 0.183 (K 0.309) AGA R 0.450 (R 0.483) AGA R 0.936 (R 0.987) ACA T 0.589 (T 0.899) ACA T 0.678 (T 0.982) ACC T 0.544 (T 0.998)
 133      1   GTC (V) GTC (V) GTC (V) GTG (V) GTG (V) GTA (V) GTG (V) GTG (V) GTG (V) GTG (V) GTA (V) :  GTG V 0.354 (V 0.995) GTG V 0.489 (V 1.000) GTG V 0.534 (V 1.000) GTC V 0.433 (V 1.000) GTC V 0.504 (V 1.000) GTC V 0.474 (V 1.000) GTC V 0.969 (V 1.000) GTG V 0.670 (V 1.000) GTG V 0.574 (V 1.000) GTG V 0.988 (V 1.000)
 134      1   ACG (T) ACT (T) ACC (T) GTG (V) ATG (M) AAC (N) AAG (K) TTG (L) TCC (S) AAG (K) CTG (L) :  AAG K 0.090 (T 0.171) AAG K 0.225 (K 0.318) AAG K 0.306 (K 0.413) ACG T 0.254 (T 0.470) ACG T 0.327 (T 0.576) ACG T 0.270 (T 0.492) ACC T 0.486 (T 0.976) ATG M 0.332 (M 0.332) CTG L 0.376 (L 0.564) ATG M 0.477 (L 0.487)
 135      1   GAA (E) GAA (E) GAG (E) GAG (E) AAG (K) ATG (M) GAG (E) AAG (K) GAG (E) GAG (E) GAG (E) :  GAG E 0.679 (E 0.990) GAG E 0.804 (E 0.993) GAG E 0.869 (E 0.970) GAG E 0.670 (E 1.000) GAA E 0.517 (E 1.000) GAG E 0.758 (E 1.000) GAG E 0.659 (E 1.000) GAG E 0.931 (E 1.000) GAG E 0.961 (E 0.983) AAG K 0.996 (K 0.998)
 136      1   GAA (E) GAG (E) GAG (E) GAG (E) GAT (D) CGA (R) AAA (K) GAG (E) ATA (I) AAA (K) GAT (D) :  AAA K 0.135 (K 0.250) AAA K 0.307 (K 0.397) AAA K 0.339 (K 0.391) GAG E 0.336 (E 0.599) GAA E 0.419 (E 0.542) GAG E 0.627 (E 0.798) GAG E 0.957 (E 0.975) GAG E 0.655 (E 0.770) GAT D 0.656 (D 0.704) GAT D 0.707 (D 0.729)
 137      1   GCT (A) GCG (A) GCT (A) GCT (A) GCT (A) GCG (A) GCC (A) GCT (A) CAA (Q) GCG (A) GCT (A) :  GCT A 0.337 (A 0.997) GCG A 0.459 (A 0.999) GCG A 0.715 (A 1.000) GCT A 0.730 (A 1.000) GCT A 0.594 (A 0.993) GCT A 0.894 (A 1.000) GCT A 0.855 (A 1.000) GCT A 0.984 (A 1.000) GCT A 0.994 (A 1.000) GCT A 0.999 (A 1.000)
 138      1   GGT (G) GGA (G) GGA (G) GGA (G) GGA (G) AGT (S) AGC (S) GGA (G) AAA (K) AGT (S) GGA (G) :  GGT G 0.219 (G 0.591) AGT S 0.632 (S 0.986) AGT S 0.887 (S 0.998) GGA G 0.708 (G 0.990) GGA G 0.578 (G 0.981) GGA G 0.977 (G 1.000) GGA G 0.999 (G 1.000) GGA G 0.997 (G 1.000) GGA G 0.999 (G 1.000) GGA G 1.000 (G 1.000)
 139      1   GAA (E) GAA (E) GAG (E) GAA (E) AGA (R) GCA (A) CAA (Q) AGA (R) GAG (E) ACT (T) GAT (D) :  GAA E 0.128 (E 0.221) GAA E 0.082 (A 0.142) ACA T 0.137 (T 0.332) GAA E 0.561 (E 0.708) GAA E 0.577 (E 0.763) GAA E 0.745 (E 0.872) GAA E 0.720 (E 0.979) GAA E 0.808 (E 0.861) GAA E 0.564 (E 0.612) AGA R 0.989 (R 0.989)
 140      1   GAC (D) GAC (D) GAC (D) GAC (D) GAC (D) GAC (D) GAC (D) GAC (D) GAT (D) GAC (D) GAC (D) :  GAC D 0.711 (D 0.992) GAC D 0.774 (D 0.999) GAC D 0.828 (D 1.000) GAC D 0.835 (D 1.000) GAC D 0.738 (D 1.000) GAC D 0.937 (D 1.000) GAC D 0.992 (D 1.000) GAC D 0.968 (D 1.000) GAC D 0.978 (D 1.000) GAC D 0.997 (D 1.000)
 141      1   TTT (F) TTC (F) TTC (F) TTC (F) TTA (L) ATC (I) ACC (T) TTA (L) TTT (F) TCC (S) ATC (I) :  TTC F 0.312 (F 0.404) TCC S 0.281 (S 0.316) TCC S 0.336 (S 0.359) TTC F 0.635 (F 0.899) TTT F 0.835 (F 0.957) TTC F 0.890 (F 0.964) TTC F 0.992 (F 0.997) TTC F 0.930 (F 0.960) TTC F 0.802 (F 0.826) TTA L 0.995 (L 0.997)
 142      1   ACT (T) ACC (T) ACC (T) ACC (T) ACA (T) ACG (T) GCG (A) ACG (T) ACT (T) ACA (T) ACA (T) :  ACC T 0.319 (T 0.990) ACG T 0.491 (T 0.986) ACG T 0.456 (T 0.999) ACC T 0.557 (T 1.000) ACT T 0.825 (T 1.000) ACC T 0.810 (T 1.000) ACC T 0.992 (T 1.000) ACC T 0.771 (T 1.000) ACA T 0.843 (T 1.000) ACA T 0.843 (T 1.000)
 143      1   TCA (S) TCC (S) TCT (S) TCA (S) GCT (A) GCG (A) GCG (A) GCT (A) TCT (S) GCA (A) TCT (S) :  TCT S 0.153 (S 0.490) GCG A 0.450 (A 0.991) GCA A 0.448 (A 0.999) TCT S 0.651 (S 0.999) TCT S 0.577 (S 1.000) TCT S 0.761 (S 1.000) TCT S 0.801 (S 1.000) TCT S 0.762 (S 1.000) TCT S 0.974 (S 0.998) GCT A 0.999 (A 0.999)
 144      1   GTT (V) GTG (V) GTG (V) GTC (V) CTC (L) CTG (L) CTC (L) CTC (L) GTC (V) TGG (W) ATC (I) :  GTG V 0.212 (L 0.459) CTG L 0.369 (L 0.903) TTG L 0.496 (L 0.920) GTC V 0.348 (V 0.949) GTT V 0.430 (V 0.968) GTC V 0.408 (V 0.971) GTG V 0.964 (V 0.997) GTC V 0.847 (V 0.951) ATC I 0.432 (I 0.438) CTC L 0.998 (L 0.998)
 145      1   CTT (L) GTC (V) GTC (V) ATC (I) ATC (I) TAC (Y) TAC (Y) ATC (I) CTC (L) TAC (Y) GTC (V) :  TAC Y 0.275 (Y 0.310) TAC Y 0.885 (Y 0.950) TAC Y 0.926 (Y 0.977) CTC L 0.359 (L 0.399) CTC L 0.622 (L 0.975) GTC V 0.464 (V 0.486) GTC V 0.987 (V 0.994) ATC I 0.745 (I 0.756) ATC I 0.735 (I 0.744) ATC I 0.997 (I 0.998)
 146      1   TCT (S) TCG (S) TCA (S) TCT (S) TCT (S) TCG (S) TCT (S) TCT (S) TCA (S) TCG (S) TCT (S) :  TCT S 0.449 (S 0.999) TCG S 0.475 (S 1.000) TCG S 0.821 (S 1.000) TCT S 0.650 (S 1.000) TCT S 0.675 (S 1.000) TCT S 0.662 (S 1.000) TCA S 0.520 (S 1.000) TCT S 0.982 (S 1.000) TCT S 0.998 (S 1.000) TCT S 1.000 (S 1.000)
 147      1   GAA (E) GAA (E) GAA (E) GAA (E) GCA (A) GAG (E) GAG (E) GCA (A) GAG (E) GAG (E) GAA (E) :  GAG E 0.528 (E 0.994) GAG E 0.733 (E 1.000) GAG E 0.815 (E 1.000) GAA E 0.811 (E 1.000) GAA E 0.727 (E 1.000) GAA E 0.948 (E 1.000) GAA E 0.995 (E 1.000) GAA E 0.979 (E 1.000) GAA E 0.980 (E 0.995) GCA A 0.999 (A 1.000)
 148      1   ATT (I) ATC (I) ATC (I) ATC (I) ATA (I) ATC (I) ATC (I) ATA (I) ATT (I) ATC (I) GTA (V) :  ATC I 0.619 (I 0.995) ATC I 0.761 (I 1.000) ATC I 0.834 (I 1.000) ATC I 0.625 (I 1.000) ATT I 0.771 (I 1.000) ATC I 0.813 (I 1.000) ATC I 0.988 (I 1.000) ATC I 0.754 (I 1.000) ATA I 0.876 (I 0.986) ATA I 0.999 (I 1.000)
 149      1   ATG (M) ATG (M) ATG (M) ATG (M) ATG (M) ATG (M) ACC (T) ATG (M) ATG (M) ATG (M) ATG (M) :  ATG M 0.979 (M 0.979) ATG M 0.968 (M 0.968) ATG M 0.998 (M 0.998) ATG M 1.000 (M 1.000) ATG M 1.000 (M 1.000) ATG M 1.000 (M 1.000) ATG M 1.000 (M 1.000) ATG M 1.000 (M 1.000) ATG M 1.000 (M 1.000) ATG M 1.000 (M 1.000)
 150      2   ATG (M) ATG (M) ATG (M) ATG (M) ATG (M) ATG (M) ATG (M) ATG (M) ATG (M) ATG (M) ATG (M) :  ATG M 0.995 (M 0.995) ATG M 1.000 (M 1.000) ATG M 1.000 (M 1.000) ATG M 1.000 (M 1.000) ATG M 1.000 (M 1.000) ATG M 1.000 (M 1.000) ATG M 1.000 (M 1.000) ATG M 1.000 (M 1.000) ATG M 1.000 (M 1.000) ATG M 1.000 (M 1.000)
 151      1   TAT (Y) TAC (Y) TAC (Y) TAC (Y) TAT (Y) TAT (Y) TAC (Y) TAT (Y) TAC (Y) TAC (Y) TAC (Y) :  TAC Y 0.750 (Y 0.998) TAC Y 0.765 (Y 1.000) TAC Y 0.726 (Y 1.000) TAC Y 0.821 (Y 1.000) TAC Y 0.589 (Y 1.000) TAC Y 0.940 (Y 1.000) TAC Y 0.997 (Y 1.000) TAC Y 0.947 (Y 1.000) TAC Y 0.853 (Y 1.000) TAT Y 0.990 (Y 1.000)
 152      1   TTT (F) ATC (I) ATC (I) ATT (I) ATT (I) GTG (V) GTC (V) ATT (I) ATC (I) GTG (V) ATT (I) :  ATC I 0.240 (V 0.528) GTC V 0.367 (V 0.983) GTG V 0.545 (V 0.999) ATT I 0.491 (I 0.976) ATT I 0.563 (I 0.949) ATT I 0.518 (I 1.000) ATC I 0.969 (I 1.000) ATT I 0.915 (I 1.000) ATT I 0.979 (I 1.000) ATT I 0.999 (I 1.000)
 153      1   CTT (L) CTC (L) CTT (L) CTG (L) CTC (L) CTG (L) CTG (L) CTC (L) CTC (L) CTG (L) CTC (L) :  CTC L 0.326 (L 0.998) CTG L 0.669 (L 1.000) CTG L 0.800 (L 1.000) CTC L 0.519 (L 1.000) CTT L 0.548 (L 1.000) CTC L 0.594 (L 1.000) CTC L 0.552 (L 1.000) CTC L 0.690 (L 1.000) CTC L 0.959 (L 1.000) CTC L 0.999 (L 1.000)
 154      1   CTT (L) CTG (L) CTG (L) CTG (L) TTG (L) CTG (L) CTG (L) TTG (L) CTA (L) TTG (L) TTG (L) :  CTG L 0.494 (L 0.998) CTG L 0.523 (L 1.000) TTG L 0.493 (L 1.000) CTG L 0.726 (L 1.000) CTT L 0.351 (L 1.000) CTG L 0.905 (L 1.000) CTG L 0.995 (L 1.000) CTG L 0.815 (L 1.000) TTG L 0.885 (L 1.000) TTG L 0.998 (L 1.000)
 155      1   GCC (A) GTC (V) GTC (V) GTC (V) GTC (V) GTG (V) GTG (V) GTC (V) GCA (A) GTG (V) ATC (I) :  GTC V 0.360 (V 0.973) GTG V 0.540 (V 0.999) GTG V 0.668 (V 1.000) GTC V 0.739 (V 0.953) GCC A 0.716 (A 0.972) GTC V 0.921 (V 0.999) GTC V 0.991 (V 1.000) GTC V 0.962 (V 0.999) GTC V 0.949 (V 0.969) GTC V 0.997 (V 1.000)
 156      1   TTC (F) TTC (F) TTC (F) TTC (F) TTC (F) TTC (F) TTC (F) TTC (F) TTC (F) TTC (F) TTC (F) :  TTC F 0.889 (F 0.997) TTC F 0.935 (F 1.000) TTC F 0.957 (F 1.000) TTC F 0.975 (F 1.000) TTC F 0.978 (F 1.000) TTC F 0.993 (F 1.000) TTC F 0.999 (F 1.000) TTC F 0.996 (F 1.000) TTC F 0.997 (F 1.000) TTC F 1.000 (F 1.000)
 157      1   CTT (L) CTC (L) CTC (L) CTC (L) CTC (L) CTC (L) CTG (L) CTC (L) CTT (L) CTC (L) CTT (L) :  CTC L 0.641 (L 0.998) CTC L 0.723 (L 1.000) CTC L 0.874 (L 1.000) CTC L 0.670 (L 1.000) CTT L 0.847 (L 1.000) CTC L 0.889 (L 1.000) CTC L 0.995 (L 1.000) CTC L 0.905 (L 1.000) CTC L 0.774 (L 1.000) CTC L 0.996 (L 1.000)
 158      1   ACC (T) ACC (T) ACC (T) ACG (T) ACA (T) ACC (T) ACC (T) ACA (T) ACC (T) ACC (T) ACT (T) :  ACC T 0.717 (T 0.997) ACC T 0.845 (T 1.000) ACC T 0.901 (T 1.000) ACC T 0.834 (T 1.000) ACC T 0.928 (T 1.000) ACC T 0.806 (T 1.000) ACC T 0.993 (T 1.000) ACG T 0.354 (T 1.000) ACT T 0.399 (T 1.000) ACA T 0.994 (T 1.000)
 159      1   TTC (F) TTG (L) CTG (L) TTG (L) TTG (L) TTC (F) TCC (S) TTG (L) TTG (L) TTC (F) TTG (L) :  TTC F 0.522 (F 0.645) TTC F 0.872 (F 0.938) TTC F 0.951 (F 0.996) TTG L 0.631 (L 0.699) TTG L 0.596 (L 0.677) TTG L 0.951 (L 0.997) TTG L 0.835 (L 1.000) TTG L 0.988 (L 1.000) TTG L 0.993 (L 1.000) TTG L 0.999 (L 1.000)
 160      3   TGG (W) TGG (W) TGG (W) TGG (W) TGG (W) TGG (W) TGG (W) TGG (W) TGG (W) TGG (W) TGG (W) :  TGG W 1.000 (W 1.000) TGG W 1.000 (W 1.000) TGG W 1.000 (W 1.000) TGG W 1.000 (W 1.000) TGG W 1.000 (W 1.000) TGG W 1.000 (W 1.000) TGG W 1.000 (W 1.000) TGG W 1.000 (W 1.000) TGG W 1.000 (W 1.000) TGG W 1.000 (W 1.000)
 161      1   CTA (L) CTG (L) CTG (L) CTA (L) CTC (L) CTG (L) CTG (L) CTC (L) CTC (L) CTG (L) CTG (L) :  CTG L 0.486 (L 0.998) CTG L 0.718 (L 1.000) CTG L 0.819 (L 1.000) CTG L 0.489 (L 1.000) CTA L 0.574 (L 1.000) CTG L 0.615 (L 1.000) CTG L 0.985 (L 1.000) CTG L 0.474 (L 1.000) CTG L 0.618 (L 1.000) CTC L 0.992 (L 1.000)
 162      1   TTA (L) TTT (F) CTC (L) CTG (L) CTG (L) CTG (L) CTG (L) TTG (L) TTG (L) CTG (L) CTC (L) :  CTG L 0.466 (L 0.998) CTG L 0.705 (L 1.000) CTG L 0.812 (L 1.000) CTG L 0.464 (L 1.000) TTG L 0.502 (L 1.000) CTG L 0.607 (L 0.999) CTC L 0.543 (L 0.958) CTG L 0.801 (L 1.000) CTG L 0.732 (L 1.000) CTG L 0.892 (L 1.000)
 163      1   GTA (V) ATT (I) ATC (I) ATA (I) ATT (I) GTG (V) GTG (V) ATC (I) ATC (I) GTG (V) GTA (V) :  GTC V 0.198 (V 0.632) GTG V 0.468 (V 0.987) GTG V 0.634 (V 0.997) ATA I 0.409 (I 0.788) ATA I 0.421 (I 0.759) ATA I 0.500 (I 0.993) ATC I 0.527 (I 1.000) ATA I 0.804 (I 0.997) ATA I 0.760 (I 0.982) ATT I 0.557 (I 1.000)
 164      1   GAA (E) GAG (E) GAG (E) GAA (E) GAG (E) GAG (E) GAG (E) GAG (E) GAG (E) GAA (E) GAA (E) :  GAG E 0.559 (E 0.994) GAG E 0.562 (E 1.000) GAA E 0.515 (E 1.000) GAG E 0.507 (E 1.000) GAA E 0.588 (E 1.000) GAG E 0.540 (E 1.000) GAG E 0.969 (E 1.000) GAA E 0.749 (E 1.000) GAA E 0.714 (E 1.000) GAG E 0.980 (E 1.000)
 165      1   GTT (V) ATG (M) ATG (M) ATG (M) ATG (M) ATG (M) ATG (M) ATG (M) GTT (V) ATG (M) ATG (M) :  ATG M 0.980 (M 0.980) ATG M 0.999 (M 0.999) ATG M 1.000 (M 1.000) ATG M 0.965 (M 0.965) GTT V 0.453 (V 0.988) ATG M 0.999 (M 0.999) ATG M 1.000 (M 1.000) ATG M 1.000 (M 1.000) ATG M 1.000 (M 1.000) ATG M 1.000 (M 1.000)
 166      1   GTA (V) ATC (I) ATA (I) GTC (V) GTT (V) GTC (V) GTC (V) ATT (I) GTC (V) ATC (I) GTT (V) :  GTC V 0.438 (V 0.971) GTC V 0.608 (V 0.971) GTC V 0.710 (V 0.932) GTC V 0.509 (V 0.985) GTA V 0.371 (V 0.997) GTC V 0.618 (V 0.970) ATC I 0.664 (I 0.996) GTC V 0.620 (V 0.998) GTT V 0.851 (V 0.999) GTT V 0.981 (V 0.986)
 167      1   TAT (Y) TAT (Y) TAT (Y) TAT (Y) TAC (Y) TAC (Y) TAC (Y) TAC (Y) TAT (Y) TAC (Y) TAC (Y) :  TAT Y 0.502 (Y 0.998) TAC Y 0.810 (Y 1.000) TAC Y 0.897 (Y 1.000) TAT Y 0.917 (Y 1.000) TAT Y 0.966 (Y 1.000) TAT Y 0.951 (Y 1.000) TAT Y 0.998 (Y 1.000) TAT Y 0.869 (Y 1.000) TAC Y 0.853 (Y 1.000) TAC Y 0.997 (Y 1.000)
 168      1   TGC (C) TGC (C) TGC (C) TGC (C) TGC (C) TGC (C) TGC (C) TGC (C) TGC (C) TGC (C) TGC (C) :  TGC C 0.974 (C 0.999) TGC C 0.992 (C 1.000) TGC C 0.995 (C 1.000) TGC C 0.997 (C 1.000) TGC C 0.997 (C 1.000) TGC C 0.999 (C 1.000) TGC C 1.000 (C 1.000) TGC C 1.000 (C 1.000) TGC C 1.000 (C 1.000) TGC C 1.000 (C 1.000)
 169      1   TAC (Y) TAC (Y) TAC (Y) TAC (Y) TAC (Y) TAC (Y) TAC (Y) TAC (Y) TAC (Y) TAT (Y) TAT (Y) :  TAC Y 0.764 (Y 0.997) TAC Y 0.684 (Y 1.000) TAC Y 0.572 (Y 1.000) TAC Y 0.945 (Y 1.000) TAC Y 0.966 (Y 1.000) TAC Y 0.973 (Y 1.000) TAC Y 0.998 (Y 1.000) TAC Y 0.952 (Y 1.000) TAC Y 0.796 (Y 1.000) TAC Y 0.996 (Y 1.000)
 170      1   AGG (R) AGA (R) AGA (R) AGG (R) CGG (R) AGG (R) AGG (R) CGA (R) AGA (R) AGG (R) AGG (R) :  AGG R 0.764 (R 0.998) AGG R 0.931 (R 1.000) AGG R 0.968 (R 1.000) AGG R 0.643 (R 1.000) AGG R 0.641 (R 1.000) AGG R 0.604 (R 1.000) AGA R 0.989 (R 1.000) AGG R 0.933 (R 1.000) AGG R 0.931 (R 1.000) CGG R 0.918 (R 1.000)
 171      1   AAG (K) AAG (K) AAG (K) AAA (K) AAA (K) AAG (K) AAG (K) AAA (K) AAG (K) AAG (K) AAA (K) :  AAG K 0.700 (K 0.994) AAG K 0.808 (K 1.000) AAG K 0.865 (K 1.000) AAG K 0.705 (K 1.000) AAG K 0.872 (K 1.000) AAG K 0.632 (K 1.000) AAG K 0.977 (K 1.000) AAA K 0.886 (K 1.000) AAA K 0.974 (K 1.000) AAA K 0.999 (K 1.000)
 172      1   ATC (I) GTC (V) GTC (V) GTC (V) GTT (V) ATC (I) ATC (I) GTT (V) ATC (I) ATC (I) GTC (V) :  ATC I 0.680 (I 0.946) ATC I 0.790 (I 0.998) ATC I 0.848 (I 1.000) ATC I 0.811 (I 0.892) ATC I 0.917 (I 0.996) GTC V 0.923 (V 0.973) GTC V 0.992 (V 1.000) GTC V 0.918 (V 0.999) GTC V 0.786 (V 1.000) GTT V 0.984 (V 1.000)
 173      1   TCC (S) TCT (S) TCA (S) TCT (S) TCC (S) TCC (S) TCC (S) TCC (S) TCT (S) TCC (S) TCC (S) :  TCC S 0.583 (S 0.999) TCC S 0.880 (S 1.000) TCC S 0.946 (S 1.000) TCT S 0.657 (S 1.000) TCT S 0.566 (S 1.000) TCT S 0.771 (S 1.000) TCT S 0.827 (S 1.000) TCT S 0.750 (S 1.000) TCC S 0.908 (S 1.000) TCC S 0.999 (S 1.000)
 174      1   AAG (K) AAG (K) AAA (K) AAG (K) AAA (K) AAA (K) AGG (R) AAA (K) AAG (K) AAA (K) AAA (K) :  AAG K 0.568 (K 0.986) AAG K 0.503 (K 0.982) AAA K 0.719 (K 0.999) AAG K 0.623 (K 1.000) AAG K 0.850 (K 1.000) AAG K 0.539 (K 1.000) AAA K 0.518 (K 1.000) AAG K 0.518 (K 1.000) AAA K 0.906 (K 1.000) AAA K 0.997 (K 1.000)
 175      1   GCA (A) GCC (A) GCC (A) GCA (A) GCG (A) TCT (S) TCA (S) GCT (A) GCT (A) TCA (S) GCA (A) :  TCA S 0.359 (S 0.552) TCA S 0.809 (S 0.998) TCA S 0.807 (S 1.000) GCA A 0.661 (A 0.998) GCA A 0.671 (A 1.000) GCA A 0.653 (A 1.000) GCC A 0.974 (A 1.000) GCA A 0.899 (A 1.000) GCA A 0.862 (A 1.000) GCG A 0.626 (A 1.000)
 176      1   GAG (E) GAA (E) GAA (E) GAG (E) GAG (E) GAC (D) GAT (D) GAG (E) GAA (E) GAC (D) GAG (E) :  GAC D 0.314 (D 0.507) GAC D 0.621 (D 0.978) GAC D 0.764 (D 0.998) GAG E 0.533 (E 0.994) GAG E 0.612 (E 1.000) GAA E 0.508 (E 1.000) GAA E 0.975 (E 1.000) GAG E 0.866 (E 1.000) GAG E 0.957 (E 1.000) GAG E 0.997 (E 1.000)
 177      1   GAA (E) GAG (E) GAG (E) GAG (E) GAT (D) GAG (E) GAG (E) GAA (E) GAA (E) GAG (E) GAA (E) :  GAG E 0.644 (E 0.994) GAG E 0.765 (E 1.000) GAG E 0.830 (E 1.000) GAG E 0.582 (E 1.000) GAA E 0.775 (E 1.000) GAG E 0.727 (E 1.000) GAG E 0.980 (E 1.000) GAG E 0.655 (E 1.000) GAA E 0.828 (E 0.999) GAA E 0.906 (E 0.974)
 178      1   GTC (V) GCA (A) GCA (A) GCT (A) GCC (A) CAA (Q) CAG (Q) GCC (A) GTG (V) CAA (Q) GCT (A) :  GAG E 0.190 (E 0.332) CAA Q 0.561 (Q 0.987) CAA Q 0.829 (Q 0.999) GCA A 0.245 (A 0.622) GTC V 0.365 (V 0.966) GCA A 0.496 (A 0.996) GCA A 0.987 (A 1.000) GCT A 0.797 (A 1.000) GCT A 0.786 (A 1.000) GCC A 0.984 (A 1.000)
 179      1   ACA (T) GCT (A) GCC (A) GCC (A) GCG (A) GCA (A) ACG (T) GCC (A) ACC (T) ACC (T) GCC (A) :  ACC T 0.456 (T 0.899) ACC T 0.411 (T 0.943) ACC T 0.485 (T 0.934) ACC T 0.636 (T 0.855) ACC T 0.556 (T 0.996) GCC A 0.862 (A 0.985) GCC A 0.776 (A 1.000) GCC A 0.964 (A 1.000) GCC A 0.963 (A 1.000) GCC A 0.799 (A 1.000)
 180      1   CAA (Q) CAG (Q) CAA (Q) CAG (Q) CAG (Q) CAG (Q) CAA (Q) CAG (Q) CAG (Q) CAG (Q) CAG (Q) :  CAG Q 0.681 (Q 0.998) CAG Q 0.694 (Q 1.000) CAG Q 0.859 (Q 1.000) CAG Q 0.704 (Q 1.000) CAG Q 0.534 (Q 1.000) CAG Q 0.787 (Q 1.000) CAG Q 0.686 (Q 1.000) CAG Q 0.966 (Q 1.000) CAG Q 0.993 (Q 1.000) CAG Q 1.000 (Q 1.000)
 181      1   GAA (E) GAA (E) GAA (E) GAA (E) GAA (E) GAC (D) GAC (D) GAA (E) GAG (E) GAC (D) GAA (E) :  GAC D 0.334 (D 0.505) GAC D 0.745 (D 0.979) GAC D 0.820 (D 0.998) GAA E 0.816 (E 0.995) GAA E 0.730 (E 1.000) GAA E 0.950 (E 1.000) GAA E 0.995 (E 1.000) GAA E 0.979 (E 1.000) GAA E 0.986 (E 1.000) GAA E 0.998 (E 1.000)
 182      1   AGC (S) AAT (N) AAC (N) AAT (N) AAC (N) ACT (T) GCT (A) AAT (N) AGT (S) AGT (S) AAT (N) :  AGT S 0.465 (S 0.595) AGT S 0.483 (S 0.540) AGT S 0.530 (S 0.560) AGT S 0.480 (S 0.648) AGT S 0.562 (S 0.988) AAT N 0.778 (N 0.985) AAT N 0.693 (N 0.999) AAT N 0.933 (N 0.999) AAT N 0.934 (N 0.999) AAT N 0.726 (N 1.000)
 183      1   GTT (V) GCG (A) GCG (A) GCG (A) GCT (A) GCG (A) GCG (A) GCT (A) GTC (V) GCG (A) GCG (A) :  GCG A 0.633 (A 0.981) GCG A 0.793 (A 0.999) GCG A 0.864 (A 1.000) GCG A 0.738 (A 0.968) GTT V 0.341 (V 0.966) GCG A 0.941 (A 0.999) GCG A 0.996 (A 1.000) GCG A 0.959 (A 1.000) GCG A 0.881 (A 1.000) GCT A 0.991 (A 1.000)
 184      1   ACT (T) TCT (S) TCT (S) ACA (T) GCC (A) ACA (T) ACA (T) ACC (T) ACG (T) ACA (T) ACT (T) :  ACA T 0.350 (T 0.998) ACA T 0.783 (T 1.000) ACA T 0.893 (T 1.000) ACT T 0.759 (T 1.000) ACT T 0.743 (T 1.000) ACT T 0.850 (T 0.996) TCT S 0.997 (S 0.999) ACT T 0.711 (T 1.000) ACT T 0.749 (T 1.000) ACC T 0.969 (T 0.980)
 185      1   GAC (D) GAC (D) GAC (D) GAC (D) AAC (N) GAC (D) AGC (S) AAC (N) GAT (D) GAC (D) GAT (D) :  GAC D 0.705 (D 0.959) GAC D 0.792 (D 0.936) GAC D 0.857 (D 0.992) GAC D 0.817 (D 0.999) GAC D 0.731 (D 1.000) GAC D 0.902 (D 1.000) GAC D 0.990 (D 1.000) GAC D 0.889 (D 1.000) GAC D 0.725 (D 0.988) AAC N 0.992 (N 0.998)
 186      2   TAT (Y) TAC (Y) TAC (Y) TAC (Y) TAC (Y) TAC (Y) TAC (Y) TAC (Y) TAT (Y) TAC (Y) TAC (Y) :  TAC Y 0.772 (Y 0.997) TAC Y 0.890 (Y 1.000) TAC Y 0.932 (Y 1.000) TAC Y 0.738 (Y 1.000) TAT Y 0.827 (Y 1.000) TAC Y 0.947 (Y 1.000) TAC Y 0.997 (Y 1.000) TAC Y 0.988 (Y 1.000) TAC Y 0.995 (Y 1.000) TAC Y 0.999 (Y 1.000)
 187      1   TTA (L) CTT (L) CTT (L) CTT (L) CTC (L) TTA (L) CTC (L) CTC (L) CTA (L) CTA (L) CTT (L) :  CTA L 0.342 (L 0.999) CTA L 0.506 (L 1.000) CTA L 0.742 (L 1.000) CTT L 0.494 (L 1.000) CTA L 0.691 (L 1.000) CTT L 0.947 (L 1.000) CTT L 0.999 (L 1.000) CTT L 0.978 (L 1.000) CTT L 0.917 (L 1.000) CTC L 0.986 (L 1.000)
 188      1   GCC (A) GCT (A) GCC (A) GCA (A) GCC (A) GCC (A) GCC (A) GCC (A) GCA (A) GCC (A) GCC (A) :  GCC A 0.614 (A 0.997) GCC A 0.776 (A 1.000) GCC A 0.853 (A 1.000) GCC A 0.692 (A 1.000) GCC A 0.680 (A 1.000) GCC A 0.715 (A 1.000) GCC A 0.687 (A 1.000) GCC A 0.697 (A 1.000) GCC A 0.947 (A 1.000) GCC A 0.998 (A 1.000)
 189      1   ATA (I) ATC (I) ATC (I) ATT (I) ATC (I) ATT (I) ATC (I) ATC (I) ATA (I) ATT (I) ATT (I) :  ATC I 0.425 (I 0.995) ATT I 0.542 (I 1.000) ATT I 0.742 (I 1.000) ATC I 0.416 (I 1.000) ATA I 0.851 (I 1.000) ATC I 0.537 (I 1.000) ATC I 0.974 (I 1.000) ATT I 0.746 (I 1.000) ATT I 0.723 (I 1.000) ATC I 0.983 (I 1.000)
 190      1   CCA (P) CCT (P) CCA (P) CCA (P) CCA (P) CCC (P) CCC (P) CCA (P) CCC (P) CCG (P) CCA (P) :  CCA P 0.465 (P 0.999) CCC P 0.494 (P 1.000) CCC P 0.475 (P 1.000) CCA P 0.922 (P 1.000) CCA P 0.892 (P 1.000) CCA P 0.981 (P 1.000) CCA P 0.952 (P 1.000) CCA P 0.999 (P 1.000) CCA P 0.999 (P 1.000) CCA P 1.000 (P 1.000)
 191      1   TCT (S) TCA (S) TCT (S) TCA (S) TCA (S) TCT (S) TCT (S) TCG (S) TCA (S) TCG (S) TCG (S) :  TCT S 0.376 (S 0.999) TCT S 0.584 (S 1.000) TCT S 0.556 (S 1.000) TCA S 0.673 (S 1.000) TCA S 0.592 (S 1.000) TCA S 0.796 (S 1.000) TCA S 0.779 (S 1.000) TCA S 0.887 (S 1.000) TCA S 0.599 (S 1.000) TCA S 0.635 (S 1.000)
 192      1   GAA (E) GAG (E) GAG (E) GAA (E) GAA (E) GAA (E) GAG (E) GAA (E) GAA (E) GAG (E) GAA (E) :  GAG E 0.544 (E 0.994) GAG E 0.643 (E 1.000) GAG E 0.643 (E 1.000) GAA E 0.640 (E 1.000) GAA E 0.835 (E 1.000) GAA E 0.603 (E 1.000) GAG E 0.960 (E 1.000) GAA E 0.913 (E 1.000) GAA E 0.973 (E 1.000) GAA E 0.998 (E 1.000)
 193      1   AAC (N) AAC (N) AAC (N) AAC (N) AAT (N) AAT (N) CAG (Q) AAT (N) AAC (N) AAT (N) AAT (N) :  AAC N 0.588 (N 0.971) AAT N 0.560 (N 0.957) AAT N 0.758 (N 0.997) AAC N 0.819 (N 1.000) AAC N 0.897 (N 1.000) AAC N 0.853 (N 1.000) AAC N 0.989 (N 1.000) AAC N 0.729 (N 1.000) AAT N 0.867 (N 1.000) AAT N 0.997 (N 1.000)
 194      1   AAG (K) AAG (K) AAG (K) AAG (K) AAA (K) AAA (K) AAA (K) AAA (K) AAG (K) AAA (K) AAA (K) :  AAG K 0.551 (K 0.995) AAA K 0.729 (K 1.000) AAA K 0.831 (K 1.000) AAG K 0.817 (K 1.000) AAG K 0.902 (K 1.000) AAG K 0.855 (K 1.000) AAG K 0.989 (K 1.000) AAG K 0.734 (K 1.000) AAA K 0.869 (K 1.000) AAA K 0.997 (K 1.000)
 195      1   GAA (E) GAG (E) GAG (E) GAA (E) GAA (E) GAA (E) GTG (V) GAA (E) GAA (E) GAG (E) GAA (E) :  GAG E 0.554 (E 0.990) GAG E 0.671 (E 0.991) GAG E 0.663 (E 0.999) GAA E 0.636 (E 1.000) GAA E 0.834 (E 1.000) GAA E 0.601 (E 1.000) GAG E 0.960 (E 1.000) GAA E 0.913 (E 1.000) GAA E 0.973 (E 1.000) GAA E 0.998 (E 1.000)
 196      1   AAC (N) AAC (N) AAC (N) AAC (N) AAC (N) AAC (N) ACA (T) AAC (N) CAC (H) ACT (T) AAT (N) :  AAC N 0.395 (N 0.554) ACC T 0.408 (T 0.799) ACC T 0.385 (T 0.799) AAC N 0.896 (N 0.996) AAC N 0.926 (N 0.986) AAC N 0.938 (N 1.000) AAC N 0.994 (N 1.000) AAC N 0.906 (N 1.000) AAC N 0.716 (N 1.000) AAC N 0.992 (N 1.000)
 197      1   TGT (C) TCT (S) TCT (S) TGT (C) TGT (C) CCG (P) CCA (P) TGT (C) TGT (C) CCG (P) TGT (C) :  TCT S 0.163 (S 0.365) CCG P 0.591 (P 0.970) CCG P 0.853 (P 0.989) TGT C 0.797 (C 0.807) TGT C 0.995 (C 0.998) TGT C 0.807 (C 0.808) TCT S 0.998 (S 0.999) TGT C 0.999 (C 0.999) TGT C 1.000 (C 1.000) TGT C 1.000 (C 1.000)
 198      1   TCT (S) GTG (V) GCG (A) GCT (A) GCT (A) GGC (G) GAT (D) GCT (A) CCT (P) GCT (A) GCT (A) :  GCT A 0.276 (A 0.439) GCT A 0.305 (A 0.456) GCT A 0.359 (A 0.540) GCT A 0.594 (A 0.687) TCT S 0.514 (S 0.528) GCT A 0.779 (A 0.926) GCG A 0.830 (A 0.858) GCT A 0.971 (A 0.988) GCT A 0.990 (A 0.995) GCT A 0.999 (A 0.999)
 199      1   GTT (V) GTA (V) GTA (V) GTG (V) ATA (I) CCT (P) GCT (A) ATA (I) GTT (V) CCT (P) GTG (V) :  GCT A 0.195 (A 0.492) GCT A 0.683 (A 0.866) CCT P 0.926 (P 0.986) GTA V 0.312 (V 0.985) GTT V 0.659 (V 0.993) GTA V 0.572 (V 0.996) GTA V 0.979 (V 1.000) GTG V 0.552 (V 0.996) GTA V 0.480 (V 0.985) ATA I 0.997 (I 0.998)
 200      1   CCA (P) CCC (P) CCA (P) CCT (P) CCA (P) GCT (A) CCT (P) CCT (P) CAA (Q) GCA (A) CCT (P) :  CCA P 0.402 (P 0.974) CCT P 0.446 (P 0.953) GCT A 0.397 (A 0.969) CCA P 0.637 (P 1.000) CCA P 0.951 (P 0.997) CCA P 0.562 (P 1.000) CCA P 0.650 (P 1.000) CCT P 0.939 (P 1.000) CCT P 0.967 (P 1.000) CCT P 0.906 (P 1.000)
 201      1   GTG (V) GTG (V) GTG (V) GTG (V) GTG (V) GTA (V) GTT (V) GTA (V) GTG (V) GTA (V) GTG (V) :  GTG V 0.417 (V 0.995) GTA V 0.378 (V 1.000) GTA V 0.587 (V 1.000) GTG V 0.794 (V 1.000) GTG V 0.828 (V 1.000) GTG V 0.923 (V 1.000) GTG V 0.991 (V 1.000) GTG V 0.951 (V 1.000) GTG V 0.934 (V 1.000) GTG V 0.793 (V 1.000)
 202      1   GAA (E) GAG (E) GAG (E) GAG (E) GAG (E) ACG (T) ACC (T) GAG (E) GAG (E) ATG (M) GAG (E) :  AAG K 0.244 (K 0.289) ACG T 0.715 (T 0.874) ACG T 0.803 (T 0.861) GAG E 0.833 (E 0.989) GAG E 0.558 (E 0.999) GAG E 0.942 (E 1.000) GAG E 0.993 (E 1.000) GAG E 0.972 (E 1.000) GAG E 0.981 (E 1.000) GAG E 0.998 (E 1.000)
 203      1   GAA (E) GAA (E) GAA (E) GAA (E) GAG (E) GAA (E) CAA (Q) GAG (E) GAT (D) GAA (E) GAA (E) :  GAA E 0.633 (E 0.986) GAA E 0.736 (E 0.983) GAA E 0.816 (E 0.999) GAA E 0.855 (E 0.999) GAA E 0.805 (E 0.985) GAA E 0.945 (E 1.000) GAA E 0.995 (E 1.000) GAA E 0.944 (E 1.000) GAA E 0.839 (E 1.000) GAG E 0.977 (E 1.000)
 204      1   --- (-) --- (-) --- (-) --- (-) --- (-) --- (-) --- (-) --- (-) CAA (Q) --- (-) --- (-) :  CAG Q 0.324 (Q 0.645) CAG Q 0.322 (Q 0.586) CAG Q 0.316 (Q 0.560) CAA Q 0.427 (Q 0.725) CAA Q 0.557 (Q 0.799) CAA Q 0.383 (Q 0.694) CAA Q 0.340 (Q 0.662) CAA Q 0.344 (Q 0.665) CAG Q 0.325 (Q 0.638) CAG Q 0.324 (Q 0.607)

Summary of changes along branches.
Check root of tree for directions of change.
Counts of n & s are incorrect along tip branches with ambiguity data.

Branch 1:   12..13 (n=45.0 s=38.0)

	   9 TCG (S 0.999) -> TCA (S) 1.000
	  10 GAG (E 0.515) -> GAC (D) 0.557
	  13 GCC (A 0.997) -> GCG (A) 1.000
	  14 GTG (V 0.994) -> GTC (V) 0.997
	  15 CAG (Q 0.495) -> CTG (L) 0.987
	  16 GGA (G 0.998) -> GGC (G) 1.000
	  17 AAA (K 0.222) -> AGA (R) 0.306
	  22 ATC (T 0.280) -> ACC (T) 0.846
	  26 TGC (C 0.999) -> TGT (C) 1.000
	  31 GAG (E 0.994) -> GAA (E) 1.000
	  33 GAG (V 0.118) -> AAG (K) 0.140
	  34 GCC (A 0.997) -> GCT (A) 1.000
	  35 ACC (T 0.239) -> ACG (T) 0.183
	  39 GAG (E 0.394) -> GAC (D) 0.389
	  41 TTC (F 0.639) -> TAC (Y) 0.612
	  45 GAG (E 0.152) -> CCA (P) 0.257
	  47 GAG (G 0.478) -> GAA (E) 0.893
	  49 GAG (E 0.178) -> AAG (K) 0.240
	  50 ACC (T 0.633) -> ACT (T) 0.711
	  57 ACC (T 0.644) -> ACT (T) 0.726
	  61 GAG (E 0.320) -> CGG (R) 0.325
	  63 AAG (R 0.170) -> GAG (E) 0.174
	  69 CCT (P 0.990) -> CCG (P) 0.987
	  72 TTG (L 0.335) -> CTC (L) 0.365
	  74 GGC (G 0.573) -> GGT (G) 0.996
	  75 CCC (P 0.990) -> CCG (P) 0.993
	  76 TTC (F 0.845) -> TTT (F) 0.759
	  77 CAA (Q 0.343) -> AAA (K) 0.512
	  83 AAT (N 0.977) -> AAC (N) 0.988
	  84 GGG (G 0.998) -> GGC (G) 1.000
	  91 GTG (V 0.987) -> GTC (V) 0.985
	  96 CTC (L 0.604) -> ATC (I) 0.526
	  97 AAT (N 0.634) -> AAA (K) 0.684
	 100 CTC (L 0.381) -> TTC (L) 0.357
	 103 ACC (S 0.451) -> AGC (S) 0.622
	 105 CTC (L 0.309) -> CTG (L) 0.212
	 107 ACG (T 0.271) -> GAG (E) 0.958
	 109 AAC (N 0.493) -> GAC (D) 0.583
	 111 ACC (S 0.135) -> TTC (Y) 0.110
	 115 GAG (E 0.128) -> GAC (D) 0.136
	 117 GAC (D 0.361) -> AAC (N) 0.586
	 118 GCA (A 0.180) -> TTA (L) 0.400
	 120 CGG (R 0.385) -> ACG (T) 0.388
	 124 AAG (K 0.164) -> GAG (E) 0.149
	 125 AGC (S 0.447) -> AAC (N) 0.482
	 126 AAG (T 0.156) -> AGT (S) 0.139
	 127 AGA (R 0.182) -> ATC (I) 0.142
	 130 AAC (N 0.148) -> AAG (K) 0.322
	 137 GCT (A 0.997) -> GCG (A) 0.999
	 138 GGT (G 0.591) -> AGT (S) 0.986
	 141 TTC (F 0.404) -> TCC (S) 0.316
	 142 ACC (T 0.990) -> ACG (T) 0.986
	 143 TCT (S 0.490) -> GCG (A) 0.991
	 144 GTG (L 0.459) -> CTG (L) 0.903
	 146 TCT (S 0.999) -> TCG (S) 1.000
	 152 ATC (V 0.528) -> GTC (V) 0.983
	 153 CTC (L 0.998) -> CTG (L) 1.000
	 155 GTC (V 0.973) -> GTG (V) 0.999
	 163 GTC (V 0.632) -> GTG (V) 0.987
	 167 TAT (Y 0.998) -> TAC (Y) 1.000
	 178 GAG (E 0.332) -> CAA (Q) 0.987
	 189 ATC (I 0.995) -> ATT (I) 1.000
	 190 CCA (P 0.999) -> CCC (P) 1.000
	 193 AAC (N 0.971) -> AAT (N) 0.957
	 194 AAG (K 0.995) -> AAA (K) 1.000
	 196 AAC (N 0.554) -> ACC (T) 0.799
	 197 TCT (S 0.365) -> CCG (P) 0.970
	 200 CCA (P 0.974) -> CCT (P) 0.953
	 201 GTG (V 0.995) -> GTA (V) 1.000
	 202 AAG (K 0.289) -> ACG (T) 0.874


Branch 2:   13..7  (T_rubri)  (n=70.2 s=51.8)

	   7 GTC (V 0.991) -> GTG (V)
	   9 TCA (S 1.000) -> TCG (S)
	  10 GAC (D 0.557) -> GCA (A)
	  12 GAG (E 1.000) -> GAA (E)
	  15 CTG (L 0.987) -> CTC (L)
	  17 AGA (R 0.306) -> GAA (E)
	  25 TCC (S 0.994) -> GCC (A)
	  33 AAG (K 0.140) -> AAA (K)
	  34 GCT (A 1.000) -> GCG (A)
	  35 ACG (T 0.183) -> AGG (R)
	  36 ACC (T 1.000) -> ACG (T)
	  37 AGG (R 0.406) -> CGG (R)
	  38 GTG (V 1.000) -> GTT (V)
	  39 GAC (D 0.389) -> GAT (D)
	  43 AAG (K 0.491) -> ATG (M)
	  45 CCA (P 0.257) -> ACA (T)
	  46 GAC (D 0.912) -> AAG (K)
	  49 AAG (K 0.240) -> AAT (N)
	  50 ACT (T 0.711) -> --- (-)
	  51 AGA (R 0.721) -> --- (-)
	  52 GTG (V 0.139) -> GTC (V)
	  53 CCT (P 0.645) -> CCA (P)
	  61 CGG (R 0.325) -> AGG (R)
	  62 TAT (Y 0.990) -> TTT (F)
	  65 GGC (G 0.295) -> TAC (Y)
	  66 CCG (P 0.713) -> --- (-)
	  67 CAG (Q 0.695) -> --- (-)
	  68 AAA (K 0.436) -> AAC (N)
	  69 CCG (P 0.987) -> CTT (L)
	  70 CGG (R 0.332) -> ATT (I)
	  72 CTC (L 0.365) -> ATG (M)
	  73 GAG (E 0.430) -> GAT (D)
	  74 GGT (G 0.996) -> GGA (G)
	  78 GGT (G 1.000) -> GGC (G)
	  79 CGG (R 1.000) -> CGT (R)
	  81 CAG (Q 0.420) -> TTC (F)
	  83 AAC (N 0.988) -> AAT (N)
	  84 GGC (G 1.000) -> GGG (G)
	  85 AGC (S 0.995) -> ACC (T)
	  86 AAG (K 0.983) -> CAG (Q)
	  91 GTC (V 0.985) -> CTG (L)
	  93 ATC (I 1.000) -> ATT (I)
	  94 AGC (S 0.827) -> CGG (R)
	  96 ATC (I 0.526) -> AAC (N)
	  99 ACG (T 0.794) -> AAG (K)
	 100 TTC (L 0.357) -> TAC (Y)
	 101 AAT (N 0.974) -> GAT (D)
	 104 GGC (G 1.000) -> GGG (G)
	 105 CTG (L 0.212) -> GTC (V)
	 109 GAC (D 0.583) -> CAC (H)
	 110 GTC (V 1.000) -> GTT (V)
	 111 TTC (Y 0.110) -> TTT (F)
	 113 AAG (K 0.173) -> AGA (R)
	 115 GAC (D 0.136) -> GAG (E)
	 116 TTT (F 1.000) -> TTC (F)
	 118 TTA (L 0.400) -> TTG (L)
	 119 TAC (Y 0.531) -> TTT (F)
	 120 ACG (T 0.388) -> GCG (A)
	 122 TCC (S 0.612) -> ACA (T)
	 123 GTG (V 0.324) -> GTT (V)
	 124 GAG (E 0.149) -> TTG (L)
	 125 AAC (N 0.482) -> ATC (I)
	 126 AGT (S 0.139) -> ACC (T)
	 127 ATC (I 0.142) -> AAG (K)
	 128 GAG (E 0.196) -> GAC (D)
	 131 CTG (L 1.000) -> TTG (L)
	 137 GCG (A 0.999) -> GCC (A)
	 138 AGT (S 0.986) -> AGC (S)
	 139 GAA (A 0.142) -> CAA (Q)
	 141 TCC (S 0.316) -> ACC (T)
	 142 ACG (T 0.986) -> GCG (A)
	 144 CTG (L 0.903) -> CTC (L)
	 146 TCG (S 1.000) -> TCT (S)
	 149 ATG (M 0.968) -> ACC (T)
	 157 CTC (L 1.000) -> CTG (L)
	 159 TTC (F 0.938) -> TCC (S)
	 174 AAG (K 0.982) -> AGG (R)
	 176 GAC (D 0.978) -> GAT (D)
	 178 CAA (Q 0.987) -> CAG (Q)
	 179 ACC (T 0.943) -> ACG (T)
	 180 CAG (Q 1.000) -> CAA (Q)
	 182 AGT (S 0.540) -> GCT (A)
	 185 GAC (D 0.936) -> AGC (S)
	 187 CTA (L 1.000) -> CTC (L)
	 189 ATT (I 1.000) -> ATC (I)
	 193 AAT (N 0.957) -> CAG (Q)
	 195 GAG (E 0.991) -> GTG (V)
	 196 ACC (T 0.799) -> ACA (T)
	 197 CCG (P 0.970) -> CCA (P)
	 198 GCT (A 0.456) -> GAT (D)
	 201 GTA (V 1.000) -> GTT (V)
	 202 ACG (T 0.874) -> ACC (T)
	 203 GAA (E 0.983) -> CAA (Q)
	 204 CAG (Q 0.586) -> --- (-)


Branch 3:   13..14 (n=23.0 s=15.0)

	   2 CCT (P 0.996) -> CCA (P) 0.991
	   8 CCG (P 0.998) -> CCA (P) 0.984
	  16 GGC (G 1.000) -> GGA (G) 1.000
	  18 CCC (P 0.459) -> CCG (P) 0.457
	  29 AGG (R 1.000) -> CGG (R) 1.000
	  33 AAG (K 0.140) -> AGC (I) 0.122
	  35 ACG (T 0.183) -> AAG (T) 0.176
	  44 CCC (P 0.821) -> GGC (G) 0.873
	  45 CCA (P 0.257) -> CCG (P) 0.423
	  48 AAA (K 0.491) -> AAC (N) 0.543
	  52 GTG (V 0.139) -> AAG (K) 0.141
	  61 CGG (R 0.325) -> CTG (L) 0.941
	  71 GAG (E 0.786) -> GAC (D) 0.912
	  75 CCG (P 0.993) -> CCA (P) 0.991
	  76 TTT (F 0.759) -> TGG (W) 0.977
	 102 GAC (D 1.000) -> GAT (D) 1.000
	 105 CTG (L 0.212) -> CGG (R) 0.192
	 109 GAC (D 0.583) -> GAG (E) 0.547
	 111 TTC (Y 0.110) -> CAC (N) 0.117
	 113 AAG (K 0.173) -> CAG (Q) 0.194
	 125 AAC (N 0.482) -> AAG (K) 0.906
	 132 AGA (R 0.296) -> AAG (K) 0.177
	 139 GAA (A 0.142) -> ACA (T) 0.332
	 143 GCG (A 0.991) -> GCA (A) 0.999
	 144 CTG (L 0.903) -> TTG (L) 0.920
	 152 GTC (V 0.983) -> GTG (V) 0.999
	 154 CTG (L 1.000) -> TTG (L) 1.000
	 164 GAG (E 1.000) -> GAA (E) 1.000
	 174 AAG (K 0.982) -> AAA (K) 0.999
	 199 GCT (A 0.866) -> CCT (P) 0.986
	 200 CCT (P 0.953) -> GCT (A) 0.969


Branch 4:   14..10 (E_electro)  (n=53.5 s=20.5)

	   1 CAG (Q 0.668) -> --- (-)
	   7 GTC (V 0.961) -> GCC (A)
	   8 CCA (P 0.984) -> GTC (V)
	  14 GTC (V 0.989) -> GTG (V)
	  20 AAG (K 1.000) -> AAA (K)
	  23 TGC (C 1.000) -> TGT (C)
	  24 ATC (I 0.974) -> GTC (V)
	  35 AAG (T 0.176) -> GAG (E)
	  39 GAC (D 0.383) -> AAC (N)
	  43 AAG (K 0.524) -> ACA (T)
	  47 GAA (E 0.867) -> GAT (D)
	  48 AAC (N 0.543) -> GAC (D)
	  49 AAG (K 0.272) -> CGG (R)
	  50 ACT (T 0.761) -> --- (-)
	  51 AGA (R 0.768) -> --- (-)
	  52 AAG (K 0.141) -> CAG (Q)
	  53 CCT (P 0.565) -> TCT (S)
	  54 CCC (P 0.682) -> --- (-)
	  55 AAC (N 0.580) -> --- (-)
	  56 AAG (K 0.604) -> --- (-)
	  57 ACT (T 0.682) -> --- (-)
	  58 CAC (H 0.618) -> --- (-)
	  60 TAC (Y 0.990) -> TTC (F)
	  62 TAT (Y 0.999) -> TAC (Y)
	  63 GAG (E 0.159) -> --- (-)
	  66 CCG (P 0.758) -> --- (-)
	  67 CAG (Q 0.741) -> --- (-)
	  68 AAA (K 0.497) -> AGA (R)
	  75 CCA (P 0.991) -> CCC (P)
	  77 AAA (K 0.636) -> AAG (K)
	  78 GGT (G 1.000) -> GGG (G)
	  98 GTC (V 0.944) -> ATC (I)
	  99 ACG (T 0.800) -> AGG (R)
	 100 TTC (L 0.501) -> CTC (L)
	 109 GAG (E 0.547) -> GTG (V)
	 114 TTT (F 1.000) -> TTC (F)
	 115 GAC (A 0.145) -> TCC (S)
	 118 TTA (L 0.424) -> CTC (L)
	 120 ACG (T 0.520) -> ACA (T)
	 121 CCC (P 0.992) -> CCG (P)
	 123 GTG (V 0.308) -> ATG (M)
	 126 AGT (R 0.189) -> CGT (R)
	 127 ATC (V 0.272) -> GTC (V)
	 132 AAG (K 0.177) -> GTG (V)
	 139 ACA (T 0.332) -> ACT (T)
	 142 ACG (T 0.999) -> ACA (T)
	 144 TTG (L 0.920) -> TGG (W)
	 166 GTC (V 0.932) -> ATC (I)
	 169 TAC (Y 1.000) -> TAT (Y)
	 190 CCC (P 1.000) -> CCG (P)
	 191 TCT (S 1.000) -> TCG (S)
	 196 ACC (T 0.799) -> ACT (T)
	 200 GCT (A 0.969) -> GCA (A)
	 202 ACG (T 0.861) -> ATG (M)
	 204 CAG (Q 0.560) -> --- (-)


Branch 5:   14..6  (D_rerio)  (n=85.5 s=61.5)

	   1 CAG (Q 0.668) -> --- (-)
	   2 CCA (P 0.991) -> CTG (L)
	   6 GAC (D 0.997) -> GAT (D)
	   7 GTC (V 0.961) -> GTG (V)
	  11 ACA (T 0.985) -> GGC (G)
	  13 GCG (A 1.000) -> GCC (A)
	  14 GTC (V 0.989) -> ATT (I)
	  15 CTG (L 0.987) -> GTA (V)
	  16 GGA (G 1.000) -> GGC (G)
	  17 AGA (R 0.503) -> AAA (K)
	  18 CCG (P 0.457) -> GTT (V)
	  19 ATG (M 0.994) -> AAG (K)
	  21 CTG (L 1.000) -> TTA (L)
	  25 TCC (S 0.995) -> TAC (Y)
	  26 TGT (C 1.000) -> TGC (C)
	  28 AAG (K 1.000) -> AAA (K)
	  29 CGG (R 1.000) -> CGA (R)
	  33 AGC (I 0.122) -> CTG (L)
	  35 AAG (T 0.176) -> ACC (T)
	  37 AGG (R 0.484) -> AAA (K)
	  39 GAC (D 0.383) -> GAG (E)
	  41 TAC (Y 0.612) -> TTT (F)
	  45 CCG (P 0.423) -> CAA (Q)
	  46 GAC (D 0.980) -> GAT (D)
	  47 GAA (E 0.867) -> AAA (K)
	  49 AAG (K 0.272) -> AAA (K)
	  52 AAG (K 0.141) -> ACA (T)
	  53 CCT (P 0.565) -> CTT (L)
	  54 CCC (P 0.682) -> --- (-)
	  55 AAC (N 0.580) -> --- (-)
	  56 AAG (K 0.604) -> --- (-)
	  57 ACT (T 0.682) -> --- (-)
	  58 CAC (H 0.618) -> --- (-)
	  59 ATA (I 1.000) -> ATC (I)
	  60 TAC (Y 0.990) -> TAT (Y)
	  63 GAG (E 0.159) -> GAC (D)
	  64 GAT (D 0.984) -> GGC (G)
	  65 GGC (G 0.392) -> GAG (E)
	  68 AAA (K 0.497) -> GAG (E)
	  70 CGG (R 0.454) -> AAG (K)
	  71 GAC (D 0.912) -> GAT (D)
	  72 CTC (L 0.424) -> GTA (V)
	  73 GAG (E 0.472) -> GAT (D)
	  74 GGT (G 0.997) -> GAG (E)
	  75 CCA (P 0.991) -> CAA (Q)
	  80 CTA (L 0.996) -> GTA (V)
	  81 CAG (Q 0.468) -> ACA (T)
	  83 AAC (N 0.974) -> ACG (T)
	  85 AGC (S 1.000) -> AGT (S)
	  88 CTG (L 0.985) -> ATG (M)
	  93 ATC (I 1.000) -> ATT (I)
	  96 ATC (I 0.546) -> CTA (L)
	  97 AAA (K 0.686) -> AAT (N)
	  99 ACG (T 0.800) -> ACT (T)
	 100 TTC (L 0.501) -> TTA (L)
	 101 AAT (N 0.998) -> AAC (N)
	 102 GAT (D 1.000) -> GAC (D)
	 103 AGC (S 0.626) -> ACT (T)
	 105 CGG (R 0.192) -> ACA (T)
	 107 GAG (E 0.996) -> GAA (E)
	 108 TGC (C 1.000) -> TGT (C)
	 109 GAG (E 0.547) -> GAA (E)
	 110 GTC (V 1.000) -> GTA (V)
	 111 CAC (N 0.117) -> ACT (T)
	 113 CAG (Q 0.194) -> TTC (F)
	 115 GAC (A 0.145) -> GAG (E)
	 117 AAC (N 0.596) -> GAT (D)
	 118 TTA (L 0.424) -> TCA (S)
	 119 TAC (Y 0.539) -> TTC (F)
	 120 ACG (T 0.520) -> AAG (K)
	 121 CCC (P 0.992) -> CTT (L)
	 123 GTG (V 0.308) -> GCC (A)
	 124 GAG (E 0.247) -> AAC (N)
	 126 AGT (R 0.189) -> AAC (N)
	 128 GAG (E 0.241) -> AGA (R)
	 130 AAG (K 0.416) -> AAT (N)
	 133 GTG (V 1.000) -> GTA (V)
	 134 AAG (K 0.413) -> AAC (N)
	 135 GAG (E 0.970) -> ATG (M)
	 136 AAA (K 0.391) -> CGA (R)
	 139 ACA (T 0.332) -> GCA (A)
	 141 TCC (S 0.359) -> ATC (I)
	 143 GCA (A 0.999) -> GCG (A)
	 144 TTG (L 0.920) -> CTG (L)
	 151 TAC (Y 1.000) -> TAT (Y)
	 154 TTG (L 1.000) -> CTG (L)
	 164 GAA (E 1.000) -> GAG (E)
	 175 TCA (S 1.000) -> TCT (S)
	 179 ACC (T 0.934) -> GCA (A)
	 182 AGT (S 0.560) -> ACT (T)
	 187 CTA (L 1.000) -> TTA (L)
	 192 GAG (E 1.000) -> GAA (E)
	 195 GAG (E 0.999) -> GAA (E)
	 196 ACC (T 0.799) -> AAC (N)
	 198 GCT (A 0.540) -> GGC (G)
	 204 CAG (Q 0.560) -> --- (-)


Branch 6:   12..15 (n=37.0 s=39.0)

	   5 GTG (V 0.996) -> GTT (V) 1.000
	   6 GAC (D 0.505) -> GAA (E) 0.995
	   8 CCG (P 0.998) -> CCA (P) 1.000
	  17 AAA (K 0.222) -> AAG (K) 0.337
	  22 ATC (T 0.280) -> CTG (L) 0.722
	  32 ATC (V 0.495) -> GTC (V) 0.995
	  33 GAG (V 0.118) -> GCG (A) 0.294
	  37 AGG (R 0.150) -> GTG (V) 0.268
	  44 CCC (P 0.886) -> CCT (P) 0.996
	  47 GAG (G 0.478) -> GGA (G) 0.997
	  49 GAG (E 0.178) -> GAT (D) 0.425
	  52 GTG (L 0.166) -> TTA (V) 0.234
	  53 CCT (P 0.502) -> CTT (L) 0.579
	  59 ATA (I 0.995) -> ATC (I) 1.000
	  60 TAC (Y 0.997) -> TAT (Y) 1.000
	  63 AAG (R 0.170) -> AGG (R) 0.504
	  65 GGC (G 0.352) -> GGA (G) 0.735
	  71 GAG (E 0.883) -> GAA (E) 0.999
	  72 TTG (L 0.335) -> TTT (L) 0.409
	  74 GGC (G 0.573) -> AGC (S) 0.997
	  80 CTA (L 0.997) -> CTG (L) 1.000
	  86 AAG (K 0.986) -> AAA (K) 0.999
	  94 AGC (T 0.449) -> ACT (T) 0.976
	  99 ACG (T 0.850) -> ACA (T) 0.981
	 100 CTC (L 0.381) -> CTG (L) 0.621
	 102 GAC (D 0.994) -> GAT (D) 1.000
	 103 ACC (S 0.451) -> TCG (S) 0.997
	 107 ACG (T 0.271) -> ACC (T) 0.987
	 108 TGC (C 0.999) -> TGT (C) 1.000
	 109 AAC (N 0.493) -> AAT (N) 0.929
	 112 CGC (R 0.999) -> CGG (R) 1.000
	 113 AAG (K 0.151) -> GAG (E) 0.270
	 117 GAC (D 0.361) -> GAG (E) 0.990
	 119 TAC (Y 0.411) -> CAC (H) 0.995
	 122 TCC (S 0.361) -> TTA (F) 0.416
	 126 AAG (T 0.156) -> ACG (T) 0.430
	 128 GAG (V 0.133) -> CTG (L) 0.323
	 130 AAC (N 0.148) -> CAC (H) 0.184
	 131 CTG (L 0.998) -> CTA (L) 1.000
	 133 GTG (V 0.995) -> GTC (V) 1.000
	 134 AAG (T 0.171) -> ACG (T) 0.470
	 136 AAA (K 0.250) -> GAG (E) 0.599
	 138 GGT (G 0.591) -> GGA (G) 0.990
	 144 GTG (L 0.459) -> GTC (V) 0.949
	 145 TAC (Y 0.310) -> CTC (L) 0.399
	 147 GAG (E 0.994) -> GAA (E) 1.000
	 152 ATC (V 0.528) -> ATT (I) 0.976
	 159 TTC (F 0.645) -> TTG (L) 0.699
	 163 GTC (V 0.632) -> ATA (I) 0.788
	 173 TCC (S 0.999) -> TCT (S) 1.000
	 175 TCA (S 0.552) -> GCA (A) 0.998
	 176 GAC (D 0.507) -> GAG (E) 0.994
	 178 GAG (E 0.332) -> GCA (A) 0.622
	 181 GAC (D 0.505) -> GAA (E) 0.995
	 184 ACA (T 0.998) -> ACT (T) 1.000
	 187 CTA (L 0.999) -> CTT (L) 1.000
	 191 TCT (S 0.999) -> TCA (S) 1.000
	 192 GAG (E 0.994) -> GAA (E) 1.000
	 195 GAG (E 0.990) -> GAA (E) 1.000
	 197 TCT (S 0.365) -> TGT (C) 0.807
	 199 GCT (A 0.492) -> GTA (V) 0.985
	 202 AAG (K 0.289) -> GAG (E) 0.989
	 204 CAG (Q 0.645) -> CAA (Q) 0.725


Branch 7:   15..16 (n=37.7 s=52.3)

	  10 GAG (E 0.751) -> GGG (G) 0.988
	  13 GCC (A 1.000) -> GCT (A) 1.000
	  14 GTG (V 1.000) -> GTA (V) 1.000
	  17 AAG (K 0.337) -> GAG (E) 0.277
	  18 CCC (P 0.208) -> AAC (N) 0.442
	  20 AAG (K 0.965) -> ACC (T) 0.994
	  21 CTG (L 1.000) -> TTG (L) 1.000
	  31 GAG (E 1.000) -> GAA (E) 1.000
	  32 GTC (V 0.995) -> GTT (V) 1.000
	  33 GCG (A 0.294) -> GCT (A) 0.423
	  37 GTG (V 0.268) -> AAT (N) 0.367
	  42 TAC (Y 1.000) -> TAT (Y) 1.000
	  43 AAG (K 0.519) -> CAA (Q) 0.940
	  46 GAC (D 0.847) -> GAT (D) 0.968
	  47 GGA (G 0.997) -> GGG (G) 1.000
	  49 GAT (D 0.425) -> GAA (E) 0.494
	  51 AGA (R 0.583) -> AGG (R) 0.544
	  52 TTA (V 0.234) -> ATA (I) 0.284
	  59 ATC (I 1.000) -> ATT (I) 1.000
	  61 GAG (E 0.992) -> GAA (E) 0.999
	  63 AGG (R 0.504) -> ATG (I) 0.163
	  72 TTT (L 0.409) -> TCT (S) 0.323
	  73 GAG (E 0.701) -> AAA (K) 0.854
	  74 AGC (S 0.997) -> AGT (S) 1.000
	  75 CCC (P 0.998) -> CCA (P) 1.000
	  76 TTC (F 0.948) -> TTT (F) 0.899
	  80 CTG (L 1.000) -> CTT (L) 1.000
	  83 AAT (N 0.977) -> ACT (T) 0.489
	  84 GGG (G 1.000) -> GGA (G) 1.000
	  87 GAC (D 1.000) -> GAT (D) 1.000
	  90 GAC (D 1.000) -> GAT (D) 1.000
	  91 GTG (V 1.000) -> GTT (V) 1.000
	  94 ACT (T 0.976) -> ACC (T) 0.956
	  98 GTC (V 1.000) -> GTA (V) 1.000
	 100 CTG (L 0.621) -> ATC (I) 0.194
	 104 GGC (G 1.000) -> GGA (G) 1.000
	 105 CTC (L 0.713) -> CTT (L) 0.811
	 106 TAC (Y 0.982) -> TTC (F) 0.987
	 110 GTC (V 0.999) -> GTG (V) 1.000
	 111 ACC (T 0.324) -> AAC (N) 0.425
	 112 CGG (R 1.000) -> CGT (R) 1.000
	 113 GAG (E 0.270) -> ACG (T) 0.637
	 114 TTT (F 0.982) -> CTT (L) 0.976
	 115 GAG (E 0.229) -> CAC (H) 0.618
	 121 CCC (P 0.990) -> CAC (H) 0.985
	 123 GTG (V 0.266) -> ACG (T) 0.559
	 124 AAG (K 0.390) -> AAA (K) 0.327
	 126 ACG (T 0.430) -> AAG (K) 0.441
	 127 AGA (R 0.605) -> AAA (K) 0.432
	 128 CTG (L 0.323) -> AGG (R) 0.123
	 130 CAC (H 0.184) -> AAC (T) 0.262
	 132 AGA (R 0.386) -> AAG (K) 0.309
	 135 GAG (E 1.000) -> GAA (E) 1.000
	 136 GAG (E 0.599) -> GAA (E) 0.542
	 141 TTC (F 0.899) -> TTT (F) 0.957
	 142 ACC (T 1.000) -> ACT (T) 1.000
	 144 GTC (V 0.949) -> GTT (V) 0.968
	 148 ATC (I 1.000) -> ATT (I) 1.000
	 153 CTC (L 1.000) -> CTT (L) 1.000
	 154 CTG (L 1.000) -> CTT (L) 1.000
	 155 GTC (V 0.953) -> GCC (A) 0.972
	 157 CTC (L 1.000) -> CTT (L) 1.000
	 161 CTG (L 1.000) -> CTA (L) 1.000
	 162 CTG (L 1.000) -> TTG (L) 1.000
	 164 GAG (E 1.000) -> GAA (E) 1.000
	 165 ATG (M 0.965) -> GTT (V) 0.988
	 166 GTC (V 0.985) -> GTA (V) 0.997
	 177 GAG (E 1.000) -> GAA (E) 1.000
	 178 GCA (A 0.622) -> GTC (V) 0.966
	 183 GCG (A 0.968) -> GTT (V) 0.966
	 186 TAC (Y 1.000) -> TAT (Y) 1.000
	 187 CTT (L 1.000) -> CTA (L) 1.000
	 189 ATC (I 1.000) -> ATA (I) 1.000
	 198 GCT (A 0.687) -> TCT (S) 0.528
	 199 GTA (V 0.985) -> GTT (V) 0.993


Branch 8:   16..9  (B_bufo)  (n=74.8 s=67.2)

	   1 CAG (Q 0.530) -> --- (-)
	   6 GAA (E 1.000) -> GAG (E)
	   7 GTC (V 1.000) -> GTT (V)
	  13 GCT (A 1.000) -> GCC (A)
	  14 GTA (V 1.000) -> GTC (V)
	  15 CAG (Q 0.981) -> CAA (Q)
	  17 GAG (E 0.277) -> CAC (H)
	  18 AAC (N 0.442) -> AAT (N)
	  21 TTG (L 1.000) -> TTA (L)
	  28 AAG (K 0.988) -> CAA (Q)
	  29 AGG (R 1.000) -> AGA (R)
	  32 GTT (V 1.000) -> GTA (V)
	  33 GCT (A 0.423) -> TTC (F)
	  35 ACC (T 0.594) -> ATT (I)
	  37 AAT (N 0.367) -> AGT (S)
	  41 TTC (F 0.938) -> TAC (Y)
	  45 GAG (E 0.362) -> CCC (P)
	  46 GAT (D 0.968) -> AAT (N)
	  47 GGG (G 1.000) -> GGA (G)
	  48 AAA (K 0.584) -> AAC (N)
	  49 GAA (E 0.494) -> AGA (R)
	  50 ACC (T 0.523) -> --- (-)
	  51 AGG (R 0.544) -> --- (-)
	  52 ATA (I 0.284) -> TCT (S)
	  54 CCC (P 0.552) -> --- (-)
	  55 AAC (N 0.416) -> --- (-)
	  56 AAG (K 0.447) -> --- (-)
	  57 ACC (T 0.531) -> --- (-)
	  58 CAC (H 0.464) -> --- (-)
	  59 ATT (I 1.000) -> ATC (I)
	  60 TAT (Y 0.995) -> TTT (F)
	  62 TAT (Y 1.000) -> TAC (Y)
	  63 ATG (I 0.163) -> ATT (I)
	  64 GAT (D 0.969) -> GAG (E)
	  66 CCG (P 0.551) -> --- (-)
	  67 CAG (Q 0.522) -> --- (-)
	  69 CCT (P 1.000) -> CCC (P)
	  71 GAA (E 1.000) -> GAG (E)
	  72 TCT (S 0.323) -> CAT (H)
	  77 CAA (Q 0.848) -> AAA (K)
	  78 GGT (G 1.000) -> GGC (G)
	  79 CGG (R 1.000) -> CGT (R)
	  80 CTT (L 1.000) -> CTG (L)
	  83 ACT (T 0.489) -> ATA (I)
	  84 GGA (G 1.000) -> GGC (G)
	  91 GTT (V 1.000) -> GTC (V)
	  93 ATC (I 1.000) -> ATT (I)
	  94 ACC (T 0.956) -> ATA (I)
	  95 ATC (I 0.828) -> TTA (L)
	  96 CTC (L 0.948) -> CAC (H)
	 100 ATC (I 0.194) -> TTC (F)
	 101 AAT (N 0.986) -> ACA (T)
	 104 GGA (G 1.000) -> GGG (G)
	 105 CTT (L 0.811) -> CGA (R)
	 107 ACC (T 0.979) -> ATC (I)
	 109 AAT (N 0.879) -> AAC (N)
	 110 GTG (V 1.000) -> GTC (V)
	 112 CGT (R 1.000) -> CGC (R)
	 115 CAC (H 0.618) -> CAT (H)
	 116 TTT (F 1.000) -> TTC (F)
	 120 CGG (R 0.889) -> CAA (Q)
	 122 TTA (L 0.708) -> TCA (S)
	 123 ACG (T 0.559) -> ACC (T)
	 124 AAA (K 0.327) -> ATG (M)
	 126 AAG (K 0.441) -> AAC (N)
	 127 AAA (K 0.432) -> GTG (V)
	 128 AGG (R 0.123) -> GAG (E)
	 129 ATC (I 1.000) -> ATT (I)
	 130 AAC (T 0.262) -> GAT (D)
	 131 CTA (L 1.000) -> CTG (L)
	 132 AAG (K 0.309) -> ATT (I)
	 133 GTC (V 1.000) -> GTG (V)
	 134 ACG (T 0.576) -> TCC (S)
	 135 GAA (E 1.000) -> GAG (E)
	 136 GAA (E 0.542) -> ATA (I)
	 137 GCT (A 0.993) -> CAA (Q)
	 138 GGA (G 0.981) -> AAA (K)
	 139 GAA (E 0.763) -> GAG (E)
	 140 GAC (D 1.000) -> GAT (D)
	 144 GTT (V 0.968) -> GTC (V)
	 146 TCT (S 1.000) -> TCA (S)
	 147 GAA (E 1.000) -> GAG (E)
	 152 ATT (I 0.949) -> ATC (I)
	 153 CTT (L 1.000) -> CTC (L)
	 154 CTT (L 1.000) -> CTA (L)
	 155 GCC (A 0.972) -> GCA (A)
	 161 CTA (L 1.000) -> CTC (L)
	 163 ATA (I 0.759) -> ATC (I)
	 164 GAA (E 1.000) -> GAG (E)
	 166 GTA (V 0.997) -> GTC (V)
	 170 AGG (R 1.000) -> AGA (R)
	 175 GCA (A 1.000) -> GCT (A)
	 176 GAG (E 1.000) -> GAA (E)
	 178 GTC (V 0.966) -> GTG (V)
	 181 GAA (E 1.000) -> GAG (E)
	 183 GTT (V 0.966) -> GTC (V)
	 184 ACT (T 1.000) -> ACG (T)
	 185 GAC (D 1.000) -> GAT (D)
	 188 GCC (A 1.000) -> GCA (A)
	 190 CCA (P 1.000) -> CCC (P)
	 196 AAC (N 0.986) -> CAC (H)
	 198 TCT (S 0.528) -> CCT (P)
	 200 CCA (P 0.997) -> CAA (Q)
	 203 GAA (E 0.985) -> GAT (D)


Branch 9:   16..1  (X_tropical)  (n=40.0 s=28.0)

	   1 CAG (Q 0.530) -> --- (-)
	   9 TCG (S 1.000) -> TCT (S)
	  10 GGG (G 0.988) -> GGT (G)
	  12 GAG (E 0.947) -> GAC (D)
	  15 CAG (Q 0.981) -> AAG (K)
	  22 CTG (L 0.933) -> TTG (L)
	  25 TCC (S 1.000) -> TCT (S)
	  38 GTG (V 1.000) -> GTA (V)
	  39 GAG (E 0.493) -> AGG (R)
	  44 CCT (P 0.999) -> CCA (P)
	  48 AAA (K 0.584) -> CAA (Q)
	  50 ACC (T 0.523) -> --- (-)
	  51 AGG (R 0.544) -> --- (-)
	  54 CCC (P 0.552) -> --- (-)
	  55 AAC (N 0.416) -> --- (-)
	  56 AAG (K 0.447) -> --- (-)
	  57 ACC (T 0.531) -> --- (-)
	  58 CAC (H 0.464) -> --- (-)
	  63 ATG (I 0.163) -> --- (-)
	  66 CCG (P 0.551) -> --- (-)
	  67 CAG (Q 0.522) -> --- (-)
	  70 CGG (R 0.414) -> TTG (L)
	  72 TCT (S 0.323) -> TCA (S)
	  76 TTT (F 0.899) -> CTG (L)
	  92 TCC (S 1.000) -> TCT (S)
	 100 ATC (I 0.194) -> ACC (T)
	 103 TCG (S 0.999) -> TCA (S)
	 106 TTC (F 0.987) -> TTT (F)
	 108 TGT (C 1.000) -> TGC (C)
	 109 AAT (N 0.879) -> TAT (Y)
	 113 ACG (T 0.637) -> ACT (T)
	 114 CTT (L 0.976) -> CTG (L)
	 120 CGG (R 0.889) -> CGT (R)
	 124 AAA (K 0.327) -> CAA (Q)
	 128 AGG (R 0.123) -> AGC (S)
	 130 AAC (T 0.262) -> ACA (T)
	 138 GGA (G 0.981) -> GGT (G)
	 143 TCT (S 1.000) -> TCA (S)
	 145 CTC (L 0.975) -> CTT (L)
	 151 TAC (Y 1.000) -> TAT (Y)
	 152 ATT (I 0.949) -> TTT (F)
	 159 TTG (L 0.677) -> TTC (F)
	 162 TTG (L 1.000) -> TTA (L)
	 163 ATA (I 0.759) -> GTA (V)
	 173 TCT (S 1.000) -> TCC (S)
	 179 ACC (T 0.996) -> ACA (T)
	 180 CAG (Q 1.000) -> CAA (Q)
	 182 AGT (S 0.988) -> AGC (S)
	 187 CTA (L 1.000) -> TTA (L)
	 191 TCA (S 1.000) -> TCT (S)
	 202 GAG (E 0.999) -> GAA (E)
	 204 CAA (Q 0.799) -> --- (-)


Branch 10:   15..17 (n=12.5 s=10.5)

	   7 GTC (V 1.000) -> GTG (V) 1.000
	   8 CCA (P 1.000) -> CCG (P) 1.000
	  22 CTG (L 0.722) -> CTC (L) 0.721
	  29 AGG (R 1.000) -> AGA (R) 1.000
	  32 GTC (V 0.995) -> GTG (V) 1.000
	  36 ACC (T 1.000) -> ACG (T) 1.000
	  39 GAG (E 0.683) -> GAA (E) 0.830
	  43 AAG (K 0.519) -> AGG (R) 0.767
	  46 GAC (D 0.847) -> GGC (G) 0.987
	  52 TTA (V 0.234) -> TTC (V) 0.321
	  64 GAT (D 0.830) -> AAT (N) 0.982
	  65 GGA (G 0.735) -> GGC (G) 0.714
	  68 AAA (K 0.521) -> AAC (N) 0.459
	  70 CGG (R 0.413) -> CAG (Q) 0.624
	  95 ATC (I 0.716) -> GTG (V) 0.990
	  99 ACA (T 0.981) -> ACT (T) 0.994
	 122 TTA (F 0.416) -> TTT (F) 0.725
	 145 CTC (L 0.399) -> GTC (V) 0.486
	 172 ATC (I 0.892) -> GTC (V) 0.973
	 176 GAG (E 0.994) -> GAA (E) 1.000
	 179 ACC (T 0.855) -> GCC (A) 0.985
	 182 AGT (S 0.648) -> AAT (N) 0.985


Branch 11:   17..18 (n=11.5 s=24.5)

	   5 GTT (V 1.000) -> GTG (V) 1.000
	   8 CCG (P 1.000) -> CCC (P) 1.000
	  16 GGA (G 1.000) -> GGC (G) 1.000
	  17 AAG (K 0.395) -> AAC (N) 0.881
	  22 CTC (L 0.721) -> CGC (R) 0.908
	  33 GCG (A 0.309) -> GAG (E) 0.919
	  47 GGA (G 1.000) -> GGT (G) 1.000
	  51 AGA (R 0.563) -> AGG (R) 0.540
	  59 ATC (I 1.000) -> ATT (I) 1.000
	  63 AGG (R 0.855) -> CGG (R) 0.997
	  68 AAC (N 0.459) -> CAC (H) 0.973
	  71 GAA (E 1.000) -> GAG (E) 1.000
	  72 TTT (L 0.462) -> GTG (V) 0.944
	  79 CGG (R 1.000) -> CGT (R) 1.000
	 102 GAT (D 1.000) -> GAC (D) 1.000
	 103 TCG (S 1.000) -> TCT (S) 1.000
	 110 GTC (V 0.994) -> GTG (V) 1.000
	 111 ACC (T 0.507) -> TCC (S) 0.986
	 125 AGC (S 0.971) -> ACC (T) 0.998
	 130 CAC (H 0.469) -> CCC (P) 0.989
	 134 ACG (T 0.492) -> ACC (T) 0.976
	 144 GTC (V 0.971) -> GTG (V) 0.997
	 146 TCT (S 1.000) -> TCA (S) 1.000
	 152 ATT (I 1.000) -> ATC (I) 1.000
	 162 CTG (L 0.999) -> CTC (L) 0.958
	 163 ATA (I 0.993) -> ATC (I) 1.000
	 166 GTC (V 0.970) -> ATC (I) 0.996
	 170 AGG (R 1.000) -> AGA (R) 1.000
	 174 AAG (K 1.000) -> AAA (K) 1.000
	 175 GCA (A 1.000) -> GCC (A) 1.000
	 184 ACT (T 0.996) -> TCT (S) 0.999
	 192 GAA (E 1.000) -> GAG (E) 1.000
	 195 GAA (E 1.000) -> GAG (E) 1.000
	 197 TGT (C 0.808) -> TCT (S) 0.999
	 198 GCT (A 0.926) -> GCG (A) 0.858


Branch 12:   18..2  (M_musculus)  (n=28.0 s=34.0)

	   1 CAG (Q 0.526) -> --- (-)
	   5 GTG (V 1.000) -> GTA (V)
	   7 GTG (V 1.000) -> GTA (V)
	  12 GAG (E 1.000) -> GAA (E)
	  17 AAC (N 0.881) -> AAT (N)
	  18 CCC (P 0.714) -> TCC (S)
	  22 CGC (R 0.908) -> AGA (R)
	  29 AGA (R 1.000) -> AGG (R)
	  36 ACG (T 1.000) -> ACT (T)
	  37 GTG (V 0.981) -> GTA (V)
	  39 GAA (E 0.983) -> GAG (E)
	  50 ACC (T 0.519) -> --- (-)
	  51 AGG (R 0.540) -> --- (-)
	  54 CCC (P 0.549) -> --- (-)
	  55 AAC (N 0.412) -> --- (-)
	  56 AAG (K 0.443) -> --- (-)
	  57 ACC (T 0.527) -> --- (-)
	  58 CAC (H 0.460) -> --- (-)
	  59 ATT (I 1.000) -> ATA (I)
	  63 CGG (R 0.997) -> CGA (R)
	  66 CCG (P 0.547) -> --- (-)
	  67 CAG (Q 0.519) -> --- (-)
	  69 CCT (P 0.931) -> --- (-)
	  91 GTG (V 1.000) -> GTA (V)
	  95 GTG (V 1.000) -> GTT (V)
	 107 ACC (T 1.000) -> ACA (T)
	 112 CGG (R 1.000) -> AGG (R)
	 116 TTT (F 1.000) -> TTC (F)
	 117 GAG (E 1.000) -> GAA (E)
	 126 ACG (T 0.990) -> ACA (T)
	 128 CTG (L 0.995) -> CTA (L)
	 129 ATC (I 1.000) -> ATA (I)
	 131 CTA (L 1.000) -> CTG (L)
	 132 AGA (R 0.987) -> CGA (R)
	 134 ACC (T 0.976) -> ACT (T)
	 135 GAG (E 1.000) -> GAA (E)
	 137 GCT (A 1.000) -> GCG (A)
	 143 TCT (S 1.000) -> TCC (S)
	 146 TCA (S 1.000) -> TCG (S)
	 162 CTC (L 0.958) -> TTT (F)
	 163 ATC (I 1.000) -> ATT (I)
	 174 AAA (K 1.000) -> AAG (K)
	 179 GCC (A 1.000) -> GCT (A)
	 188 GCC (A 1.000) -> GCT (A)
	 190 CCA (P 1.000) -> CCT (P)
	 198 GCG (A 0.858) -> GTG (V)
	 200 CCA (P 1.000) -> CCC (P)
	 204 CAA (Q 0.662) -> --- (-)


Branch 13:   18..3  (H_sapiens)  (n=24.0 s=25.0)

	   1 CAG (Q 0.526) -> --- (-)
	  11 ACA (T 1.000) -> ACG (T)
	  44 CCT (P 1.000) -> CCC (P)
	  50 ACC (T 0.519) -> --- (-)
	  51 AGG (R 0.540) -> --- (-)
	  54 CCC (P 0.549) -> --- (-)
	  55 AAC (N 0.412) -> --- (-)
	  56 AAG (K 0.443) -> --- (-)
	  57 ACC (T 0.527) -> --- (-)
	  58 CAC (H 0.460) -> --- (-)
	  60 TAT (Y 1.000) -> TAC (Y)
	  66 CCG (P 0.547) -> --- (-)
	  67 CAG (Q 0.519) -> --- (-)
	  69 CCT (P 0.931) -> --- (-)
	  76 TTC (F 1.000) -> TTT (F)
	  77 CAA (Q 0.974) -> CAG (Q)
	  78 GGT (G 1.000) -> GGG (G)
	  79 CGT (R 1.000) -> CGC (R)
	  84 GGG (G 1.000) -> GGC (G)
	  86 AAA (K 1.000) -> AAG (K)
	  97 AAT (N 1.000) -> AAC (N)
	 101 AAT (N 1.000) -> AAC (N)
	 108 TGT (C 1.000) -> TGC (C)
	 118 GCA (A 0.984) -> GCG (A)
	 119 CAC (H 1.000) -> CAT (H)
	 125 ACC (T 0.998) -> ACG (T)
	 127 AGA (R 0.987) -> CGG (R)
	 139 GAA (E 0.979) -> GAG (E)
	 153 CTC (L 1.000) -> CTT (L)
	 159 TTG (L 1.000) -> CTG (L)
	 166 ATC (I 0.996) -> ATA (I)
	 173 TCT (S 1.000) -> TCA (S)
	 180 CAG (Q 1.000) -> CAA (Q)
	 182 AAT (N 0.999) -> AAC (N)
	 191 TCA (S 1.000) -> TCT (S)
	 204 CAA (Q 0.662) -> --- (-)


Branch 14:   17..19 (n=22.0 s=35.0)

	   2 CCT (P 0.995) -> GCA (A) 0.971
	   3 GTG (V 1.000) -> GTA (V) 1.000
	   7 GTG (V 1.000) -> GTT (V) 1.000
	  16 GGA (G 1.000) -> GGG (G) 1.000
	  17 AAG (K 0.395) -> ACG (T) 0.764
	  18 CCC (P 0.314) -> CGC (R) 0.343
	  22 CTC (L 0.721) -> CTG (L) 0.758
	  30 GAG (E 1.000) -> GAA (E) 1.000
	  32 GTG (V 1.000) -> GTC (V) 1.000
	  33 GCG (A 0.309) -> ACG (T) 0.452
	  35 ACC (T 0.599) -> AGC (S) 0.532
	  36 ACG (T 1.000) -> ACA (T) 1.000
	  46 GGC (G 0.987) -> GGT (G) 1.000
	  51 AGA (R 0.563) -> AGG (R) 0.543
	  52 TTC (V 0.321) -> GTA (V) 0.623
	  53 CTT (L 0.560) -> CCT (P) 0.945
	  62 TAT (Y 1.000) -> TAC (Y) 0.989
	  65 GGC (G 0.714) -> GAG (E) 0.320
	  68 AAC (N 0.459) -> AAT (N) 0.540
	  73 GAG (E 0.821) -> GAA (E) 0.742
	  75 CCC (P 0.995) -> CGC (R) 0.567
	  77 CAA (Q 0.704) -> CGT (R) 0.554
	  80 CTG (L 1.000) -> CTA (L) 0.995
	  85 AGC (S 1.000) -> AGT (S) 1.000
	  88 CTG (L 0.986) -> ATG (M) 0.992
	  96 CTC (L 0.984) -> CTA (L) 0.985
	  99 ACT (T 0.994) -> ACC (T) 0.990
	 104 GGC (G 1.000) -> GGT (G) 1.000
	 105 CTC (L 0.750) -> ATC (I) 0.749
	 109 AAT (N 0.985) -> AAC (N) 0.991
	 110 GTC (V 0.994) -> ATC (I) 0.557
	 118 GCA (A 0.690) -> GCC (A) 0.260
	 122 TTT (F 0.725) -> CTC (L) 0.749
	 123 GTG (V 0.428) -> TTC (F) 0.776
	 124 AAG (K 0.496) -> ACA (T) 0.892
	 126 ACG (T 0.724) -> TCG (S) 0.619
	 128 CTG (L 0.827) -> TTG (L) 0.966
	 131 CTA (L 1.000) -> CTC (L) 1.000
	 132 AGA (R 0.483) -> ACA (T) 0.899
	 133 GTC (V 1.000) -> GTG (V) 1.000
	 134 ACG (T 0.492) -> ATG (M) 0.332
	 145 GTC (V 0.486) -> ATC (I) 0.756
	 158 ACC (T 1.000) -> ACG (T) 1.000
	 164 GAG (E 1.000) -> GAA (E) 1.000
	 171 AAG (K 1.000) -> AAA (K) 1.000
	 176 GAA (E 1.000) -> GAG (E) 1.000
	 178 GCA (A 0.996) -> GCT (A) 1.000
	 189 ATC (I 1.000) -> ATT (I) 1.000
	 199 GTA (V 0.996) -> GTG (V) 0.996
	 200 CCA (P 1.000) -> CCT (P) 1.000


Branch 15:   19..20 (n=19.0 s=41.0)

	   3 GTA (V 1.000) -> GTT (V) 1.000
	   5 GTT (V 1.000) -> GTC (V) 1.000
	   7 GTT (V 1.000) -> GTG (V) 1.000
	  15 CAG (Q 1.000) -> CAA (Q) 1.000
	  16 GGG (G 1.000) -> GGA (G) 1.000
	  17 ACG (T 0.764) -> TCA (S) 0.959
	  21 CTG (L 1.000) -> CTC (L) 1.000
	  22 CTG (L 0.758) -> ATG (M) 0.918
	  29 AGA (R 1.000) -> CGA (R) 1.000
	  32 GTC (V 1.000) -> GTT (V) 1.000
	  33 ACG (T 0.452) -> TCG (S) 0.659
	  35 AGC (S 0.532) -> AAC (N) 0.756
	  36 ACA (T 1.000) -> ACG (T) 1.000
	  39 GAA (E 0.802) -> AAA (K) 0.896
	  43 AGG (R 0.769) -> AAG (K) 0.904
	  45 GAG (E 0.919) -> GAA (E) 0.966
	  46 GGT (G 1.000) -> GGG (G) 1.000
	  48 AAA (K 0.761) -> CAA (Q) 0.982
	  63 AGG (R 0.929) -> AGA (R) 0.811
	  64 AAT (N 0.978) -> AAC (N) 0.998
	  68 AAT (N 0.540) -> AAA (K) 0.862
	  70 CAG (Q 0.570) -> CGG (R) 0.953
	  72 TTT (F 0.502) -> CTT (L) 0.943
	  73 GAA (E 0.742) -> GAG (E) 0.811
	  75 CGC (R 0.567) -> CGT (R) 0.568
	  78 GGT (G 1.000) -> GGC (G) 1.000
	  80 CTA (L 0.995) -> CTC (L) 1.000
	  86 AAA (K 0.977) -> GCA (A) 0.985
	  94 ACT (T 0.991) -> TCC (S) 0.986
	  95 GTG (V 1.000) -> GTA (V) 1.000
	  97 AAT (N 1.000) -> AAC (N) 1.000
	 104 GGT (G 1.000) -> GGG (G) 1.000
	 108 TGT (C 1.000) -> TGC (C) 1.000
	 111 ACC (T 0.925) -> ACT (T) 0.987
	 114 TTT (F 1.000) -> TTC (F) 1.000
	 115 GAG (E 0.434) -> AAC (N) 0.336
	 123 TTC (F 0.776) -> TTT (F) 0.852
	 124 ACA (T 0.892) -> ACC (T) 0.967
	 127 AGA (R 0.885) -> ACG (T) 0.855
	 134 ATG (M 0.332) -> CTG (L) 0.564
	 136 GAG (E 0.770) -> GAT (D) 0.704
	 142 ACC (T 1.000) -> ACA (T) 1.000
	 144 GTC (V 0.951) -> ATC (I) 0.438
	 148 ATC (I 1.000) -> ATA (I) 0.986
	 154 CTG (L 1.000) -> TTG (L) 1.000
	 158 ACG (T 1.000) -> ACT (T) 1.000
	 166 GTC (V 0.998) -> GTT (V) 0.999
	 167 TAT (Y 1.000) -> TAC (Y) 1.000
	 173 TCT (S 1.000) -> TCC (S) 1.000
	 174 AAG (K 1.000) -> AAA (K) 1.000
	 177 GAG (E 1.000) -> GAA (E) 0.999
	 193 AAC (N 1.000) -> AAT (N) 1.000
	 194 AAG (K 1.000) -> AAA (K) 1.000
	 199 GTG (V 0.996) -> GTA (V) 0.985
	 204 CAA (Q 0.665) -> CAG (Q) 0.638


Branch 16:   20..21 (n=26.5 s=36.5)

	   2 GCA (A 0.974) -> TCC (S) 0.999
	   7 GTG (V 1.000) -> GTC (V) 1.000
	   8 CCG (P 1.000) -> CCT (P) 1.000
	  24 ATC (I 1.000) -> ATT (I) 1.000
	  26 TGC (C 1.000) -> TGT (C) 1.000
	  33 TCG (S 0.659) -> TTG (L) 0.983
	  36 ACG (T 1.000) -> ACC (T) 1.000
	  39 AAA (K 0.896) -> AAG (K) 0.994
	  46 GGG (G 1.000) -> GGA (G) 1.000
	  53 CCT (P 0.969) -> GCT (A) 0.991
	  61 GAG (E 1.000) -> GAA (E) 1.000
	  62 TAC (Y 0.994) -> TTC (F) 0.999
	  63 AGA (R 0.811) -> AAC (N) 0.951
	  64 AAC (N 0.998) -> AAT (N) 1.000
	  69 CCT (P 0.905) -> CCC (P) 0.868
	  74 AGC (S 1.000) -> AGT (S) 1.000
	  75 CGT (R 0.568) -> CCT (P) 1.000
	  77 CGT (R 0.627) -> CAG (Q) 0.984
	  80 CTC (L 1.000) -> CTT (L) 1.000
	  81 CAG (Q 0.951) -> GAG (E) 0.983
	  87 GAC (D 1.000) -> GAT (D) 1.000
	  91 GTG (V 1.000) -> GTC (V) 1.000
	  94 TCC (S 0.986) -> TCG (S) 1.000
	  95 GTA (V 1.000) -> GTC (V) 1.000
	  98 GTC (V 0.981) -> ATC (I) 0.998
	  99 ACC (T 0.948) -> TCC (S) 0.998
	 110 ATC (I 0.562) -> GTC (V) 0.999
	 113 GAG (E 0.928) -> GAA (E) 0.996
	 115 AAC (N 0.336) -> CTC (L) 0.982
	 118 GCC (A 0.305) -> ACC (T) 0.981
	 122 CTC (L 0.794) -> ATC (I) 0.977
	 128 TTG (L 0.981) -> CTG (L) 0.999
	 129 ATC (I 1.000) -> ATT (I) 1.000
	 130 CAC (H 0.972) -> CAT (H) 0.999
	 132 ACA (T 0.982) -> ACC (T) 0.998
	 134 CTG (L 0.564) -> ATG (L) 0.487
	 135 GAG (E 0.983) -> AAG (K) 0.998
	 139 GAA (E 0.612) -> AGA (R) 0.989
	 141 TTC (F 0.826) -> TTA (L) 0.997
	 143 TCT (S 0.998) -> GCT (A) 0.999
	 144 ATC (I 0.438) -> CTC (L) 0.998
	 147 GAA (E 0.995) -> GCA (A) 1.000
	 151 TAC (Y 1.000) -> TAT (Y) 1.000
	 158 ACT (T 1.000) -> ACA (T) 1.000
	 161 CTG (L 1.000) -> CTC (L) 1.000
	 163 ATA (I 0.982) -> ATT (I) 1.000
	 164 GAA (E 1.000) -> GAG (E) 1.000
	 170 AGG (R 1.000) -> CGG (R) 1.000
	 172 GTC (V 1.000) -> GTT (V) 1.000
	 175 GCA (A 1.000) -> GCG (A) 1.000
	 178 GCT (A 1.000) -> GCC (A) 1.000
	 183 GCG (A 1.000) -> GCT (A) 1.000
	 184 ACT (T 1.000) -> ACC (T) 0.980
	 185 GAC (D 0.988) -> AAC (N) 0.998
	 187 CTT (L 1.000) -> CTC (L) 1.000
	 189 ATT (I 1.000) -> ATC (I) 1.000
	 199 GTA (V 0.985) -> ATA (I) 0.998
	 203 GAA (E 1.000) -> GAG (E) 1.000


Branch 17:   21..8  (P_textilis)  (n=29.5 s=25.5)

	   1 CAG (Q 0.486) -> --- (-)
	   6 GAA (E 1.000) -> GAG (E)
	  15 CAA (Q 1.000) -> CAG (Q)
	  17 TCA (S 1.000) -> TCG (S)
	  21 CTC (L 1.000) -> CTG (L)
	  37 GTG (V 0.757) -> ATA (I)
	  44 CCT (P 1.000) -> CCC (P)
	  50 ACC (T 0.477) -> --- (-)
	  51 AGG (R 0.500) -> --- (-)
	  54 CCC (P 0.511) -> --- (-)
	  55 AAC (N 0.368) -> --- (-)
	  56 AAG (K 0.399) -> --- (-)
	  57 ACC (T 0.484) -> --- (-)
	  58 CAC (H 0.417) -> --- (-)
	  64 AAT (N 1.000) -> AAC (N)
	  66 CCG (P 0.510) -> --- (-)
	  67 CAG (Q 0.479) -> --- (-)
	  69 CCC (P 0.868) -> --- (-)
	  84 GGG (G 1.000) -> GGA (G)
	  99 TCC (S 0.998) -> TCT (S)
	 100 CTG (L 0.921) -> ATG (M)
	 101 AAT (N 1.000) -> AAC (N)
	 103 TCG (S 1.000) -> TCA (S)
	 105 ATC (I 0.992) -> ATT (I)
	 107 ACC (T 1.000) -> ACT (T)
	 108 TGC (C 1.000) -> TGT (C)
	 111 ACT (T 0.999) -> ACC (T)
	 123 TTT (F 0.996) -> TTC (F)
	 126 TCG (S 0.997) -> TCA (S)
	 127 ACG (T 0.997) -> ACA (T)
	 132 ACC (T 0.998) -> ACT (T)
	 134 ATG (L 0.487) -> TTG (L)
	 136 GAT (D 0.729) -> GAG (E)
	 142 ACA (T 1.000) -> ACG (T)
	 162 CTG (L 1.000) -> TTG (L)
	 163 ATT (I 1.000) -> ATC (I)
	 166 GTT (V 0.986) -> ATT (I)
	 170 CGG (R 1.000) -> CGA (R)
	 175 GCG (A 1.000) -> GCT (A)
	 191 TCA (S 1.000) -> TCG (S)
	 201 GTG (V 1.000) -> GTA (V)
	 204 CAG (Q 0.607) -> --- (-)


Branch 18:   21..5  (T_elegans)  (n=26.0 s=13.0)

	   1 CAG (Q 0.486) -> --- (-)
	   9 TCG (S 1.000) -> TCA (S)
	  11 ACA (T 1.000) -> ACC (T)
	  12 GAG (E 1.000) -> GAA (E)
	  31 GAG (E 1.000) -> GAA (E)
	  50 ACC (T 0.477) -> --- (-)
	  51 AGG (R 0.500) -> --- (-)
	  54 CCC (P 0.511) -> --- (-)
	  55 AAC (N 0.368) -> --- (-)
	  56 AAG (K 0.399) -> --- (-)
	  57 ACC (T 0.484) -> --- (-)
	  58 CAC (H 0.417) -> --- (-)
	  60 TAT (Y 1.000) -> TAC (Y)
	  66 CCG (P 0.510) -> --- (-)
	  67 CAG (Q 0.479) -> --- (-)
	  69 CCC (P 0.868) -> --- (-)
	  76 TTC (F 1.000) -> TTT (F)
	  81 GAG (E 0.983) -> GAA (E)
	  83 AAT (N 1.000) -> AAC (N)
	 109 AAC (N 0.999) -> AAT (N)
	 110 GTC (V 0.999) -> GTA (V)
	 177 GAA (E 0.974) -> GAT (D)
	 179 GCC (A 1.000) -> GCG (A)
	 182 AAT (N 1.000) -> AAC (N)
	 184 ACC (T 0.980) -> GCC (A)
	 200 CCT (P 1.000) -> CCA (P)
	 204 CAG (Q 0.607) -> --- (-)


Branch 19:   20..11 (A_carol)  (n=40.0 s=23.0)

	   1 CAG (Q 0.509) -> --- (-)
	  11 ACA (T 0.993) -> AAG (K)
	  12 GAG (E 0.986) -> CAG (Q)
	  13 GCC (A 1.000) -> GCA (A)
	  16 GGA (G 1.000) -> GGT (G)
	  33 TCG (S 0.659) -> TCC (S)
	  38 GTG (V 1.000) -> GTC (V)
	  44 CCT (P 0.992) -> GCT (A)
	  50 ACC (T 0.501) -> --- (-)
	  51 AGG (R 0.523) -> --- (-)
	  52 GTA (V 0.640) -> ATT (I)
	  54 CCC (P 0.533) -> --- (-)
	  55 AAC (N 0.393) -> --- (-)
	  56 AAG (K 0.424) -> --- (-)
	  57 ACC (T 0.509) -> --- (-)
	  58 CAC (H 0.442) -> --- (-)
	  66 CCG (P 0.532) -> --- (-)
	  67 CAG (Q 0.502) -> --- (-)
	  68 AAA (K 0.862) -> AAG (K)
	  69 CCT (P 0.905) -> --- (-)
	  73 GAG (E 0.811) -> GAC (D)
	  84 GGG (G 1.000) -> GGC (G)
	  85 AGT (S 1.000) -> AGC (S)
	  86 GCA (A 0.985) -> GCC (A)
	  96 CTA (L 0.997) -> CTC (L)
	  99 ACC (T 0.948) -> AGC (S)
	 118 GCC (A 0.305) -> GGC (G)
	 119 CAC (H 1.000) -> CAT (H)
	 120 CGG (R 0.999) -> CGT (R)
	 121 CCC (P 1.000) -> CCA (P)
	 123 TTT (F 0.852) -> TAT (Y)
	 125 AGC (S 0.978) -> CGA (R)
	 126 TCG (S 0.619) -> ACG (T)
	 133 GTG (V 1.000) -> GTA (V)
	 139 GAA (E 0.612) -> GAT (D)
	 141 TTC (F 0.826) -> ATC (I)
	 145 ATC (I 0.744) -> GTC (V)
	 148 ATA (I 0.986) -> GTA (V)
	 155 GTC (V 0.969) -> ATC (I)
	 157 CTC (L 1.000) -> CTT (L)
	 162 CTG (L 1.000) -> CTC (L)
	 163 ATA (I 0.982) -> GTA (V)
	 169 TAC (Y 1.000) -> TAT (Y)
	 185 GAC (D 0.988) -> GAT (D)
	 191 TCA (S 1.000) -> TCG (S)
	 196 AAC (N 1.000) -> AAT (N)
	 199 GTA (V 0.985) -> GTG (V)
	 204 CAG (Q 0.638) -> --- (-)


Branch 20:   19..4  (G_gallus)  (n=39.0 s=25.0)

	   1 CAG (Q 0.528) -> --- (-)
	   9 TCG (S 1.000) -> TCA (S)
	  13 GCC (A 1.000) -> GCG (A)
	  14 GTG (V 1.000) -> GTC (V)
	  18 CGC (R 0.343) -> GAC (D)
	  22 CTG (L 0.758) -> CTC (L)
	  28 AAG (K 1.000) -> AAA (K)
	  29 AGA (R 1.000) -> AGG (R)
	  33 ACG (T 0.452) -> ACA (T)
	  44 CCT (P 0.999) -> CCG (P)
	  47 GGA (G 1.000) -> GGC (G)
	  50 ACC (T 0.522) -> --- (-)
	  51 AGG (R 0.543) -> --- (-)
	  52 GTA (V 0.623) -> GAA (E)
	  53 CCT (P 0.945) -> CCC (P)
	  54 CCC (P 0.551) -> --- (-)
	  55 AAC (N 0.414) -> --- (-)
	  56 AAG (K 0.445) -> --- (-)
	  57 ACC (T 0.530) -> --- (-)
	  58 CAC (H 0.463) -> --- (-)
	  60 TAT (Y 1.000) -> TAC (Y)
	  62 TAC (Y 0.989) -> CAC (H)
	  64 AAT (N 0.978) -> AAA (K)
	  65 GAG (E 0.320) -> ATG (M)
	  66 CCG (P 0.549) -> --- (-)
	  67 CAG (Q 0.521) -> --- (-)
	  69 CCT (P 0.934) -> --- (-)
	  70 CAG (Q 0.570) -> CAT (H)
	  73 GAA (E 0.742) -> CCA (P)
	  77 CGT (R 0.554) -> AGT (S)
	  80 CTA (L 0.995) -> ATA (I)
	  81 CAG (Q 0.989) -> CAA (Q)
	  90 GAC (D 1.000) -> GAT (D)
	  96 CTA (L 0.985) -> TTA (L)
	 100 CTG (L 0.973) -> TTG (L)
	 101 AAT (N 1.000) -> AAC (N)
	 118 GCC (A 0.260) -> ATT (I)
	 121 CCC (P 1.000) -> CCT (P)
	 126 TCG (S 0.619) -> TCC (S)
	 132 ACA (T 0.899) -> ACC (T)
	 134 ATG (M 0.332) -> GTG (V)
	 143 TCT (S 1.000) -> TCA (S)
	 153 CTC (L 1.000) -> CTG (L)
	 161 CTG (L 1.000) -> CTA (L)
	 184 ACT (T 1.000) -> ACA (T)
	 188 GCC (A 1.000) -> GCA (A)
	 204 CAA (Q 0.665) -> --- (-)


List of extant and reconstructed sequences

    21    612

X_tropical        --- CCT GTG TGT GTT GAA GTC CCA TCT GGT ACA GAC GCT GTA AAG GGA GAG AAC ATG ACC TTG TTG TGC ATC TCT TGC ATG AAG AGG GAG GAA GTT GCT GCC ACC ACC AAT GTA AGG TGG TTC TAT CAA CCA GAG GAT GGG CAA GAA --- --- ATA CTT --- --- --- --- --- ATT TAT GAA TAT --- GAT GGA --- --- AAA CCT TTG GAA TCA AAA AGT CCA CTG CAA GGT CGG CTT CAG TGG ACT GGA AGC AAA GAT CTG CAG GAT GTT TCT ATC ACC ATC CTC AAT GTA ACA ACC AAT GAT TCA GGA CTT TTT ACC TGC TAT GTG AAC CGT ACT CTG CAC TTT GAG GCA CAC CGT CAC TTA ACG CAA AGC AAG AAA AGC ATC ACA CTA AAG GTC ACG GAA GAA GCT GGT GAA GAC TTT ACT TCA GTT CTT TCT GAA ATT ATG ATG TAT TTT CTT CTT GCC TTC CTT ACC TTC TGG CTA TTA GTA GAA GTT GTA TAT TGC TAC AGG AAG ATC TCC AAG GCA GAG GAA GTC ACA CAA GAA AGC GTT ACT GAC TAT TTA GCC ATA CCA TCT GAA AAC AAG GAA AAC TGT TCT GTT CCA GTG GAA GAA --- 
M_musculus        --- CCT GTG TGT GTA GAA GTA CCC TCG GAG ACA GAA GCC GTG CAG GGC AAT TCC ATG AAG CTG AGA TGC ATC TCC TGC ATG AAG AGG GAG GAG GTG GAG GCC ACC ACT GTA GTG GAG TGG TTC TAC AGG CCT GAG GGC GGT AAA GAT --- --- TTC CTT --- --- --- --- --- ATA TAT GAG TAT CGA AAT GGC --- --- CAC --- CAG GAG GTG GAG AGC CCC TTC CAA GGT CGT CTG CAG TGG AAT GGG AGC AAA GAC CTG CAG GAC GTA TCC ATC ACT GTT CTC AAT GTC ACT CTG AAT GAC TCT GGC CTC TAC ACA TGT AAT GTG TCC AGG GAG TTT GAG TTC GAA GCA CAC CGG CCC TTT GTG AAG ACC ACA AGA CTA ATA CCC CTG CGA GTC ACT GAA GAG GCG GGA GAA GAC TTC ACC TCC GTG GTC TCG GAA ATC ATG ATG TAC ATC CTC CTG GTC TTC CTC ACC TTG TGG CTG TTT ATT GAG ATG ATC TAT TGC TAC AGA AAG GTC TCT AAG GCC GAA GAG GCA GCT CAG GAA AAT GCG TCT GAC TAC CTT GCT ATC CCT TCA GAG AAC AAG GAG AAC TCT GTG GTA CCC GTG GAG GAA --- 
H_sapiens         --- CCT GTG TGT GTG GAA GTG CCC TCG GAG ACG GAG GCC GTG CAG GGC AAC CCC ATG AAG CTG CGC TGC ATC TCC TGC ATG AAG AGA GAG GAG GTG GAG GCC ACC ACG GTG GTG GAA TGG TTC TAC AGG CCC GAG GGC GGT AAA GAT --- --- TTC CTT --- --- --- --- --- ATT TAC GAG TAT CGG AAT GGC --- --- CAC --- CAG GAG GTG GAG AGC CCC TTT CAG GGG CGC CTG CAG TGG AAT GGC AGC AAG GAC CTG CAG GAC GTG TCC ATC ACT GTG CTC AAC GTC ACT CTG AAC GAC TCT GGC CTC TAC ACC TGC AAT GTG TCC CGG GAG TTT GAG TTT GAG GCG CAT CGG CCC TTT GTG AAG ACG ACG CGG CTG ATC CCC CTA AGA GTC ACC GAG GAG GCT GGA GAG GAC TTC ACC TCT GTG GTC TCA GAA ATC ATG ATG TAC ATC CTT CTG GTC TTC CTC ACC CTG TGG CTG CTC ATC GAG ATG ATA TAT TGC TAC AGA AAG GTC TCA AAA GCC GAA GAG GCA GCC CAA GAA AAC GCG TCT GAC TAC CTT GCC ATC CCA TCT GAG AAC AAG GAG AAC TCT GCG GTA CCA GTG GAG GAA --- 
G_gallus          --- GCA GTA TGT GTT GAA GTT CCG TCA GAG ACA GAG GCG GTC CAG GGG ACG GAC ATG AAG CTG CTC TGC ATC TCC TGC ATG AAA AGG GAA GAG GTC ACA GCC AGC ACA GTG GTG GAA TGG TTC TAC AGG CCG GAG GGT GGC AAA GAT --- --- GAA CCC --- --- --- --- --- ATC TAC GAG CAC AGG AAA ATG --- --- AAT --- CAT GAA TTT CCA AGC CGC TTC AGT GGT CGG ATA CAA TGG AAT GGG AGT AAA GAC ATG CAG GAT GTG TCC ATC ACT GTG TTA AAT GTC ACC TTG AAC GAT TCG GGT ATC TAC ACC TGT AAC ATC ACC CGG GAG TTT GAG TTT GAG ATT CAC CGG CCT CTC TTC ACA AGC TCC AGA TTG ATC CAC CTC ACC GTG GTG GAG GAG GCT GGA GAA GAC TTC ACC TCA GTC ATC TCT GAA ATC ATG ATG TAC ATT CTG CTG GTC TTC CTC ACG TTG TGG CTA CTG ATA GAA ATG GTC TAT TGC TAC AGG AAA GTC TCT AAG GCA GAG GAG GCT GCC CAG GAA AAT GCG ACA GAC TAC CTT GCA ATT CCA TCA GAA AAC AAG GAA AAC TGT GCT GTG CCT GTG GAG GAA --- 
T_elegans         --- TCC GTT TGT GTC GAA GTC CCT TCA GAG ACC GAA GCC GTG CAA GGA TCA CGC ATG AAG CTC ATG TGC ATT TCC TGT ATG AAG CGA GAA GAA GTT TTG GCC AAC ACC GTG GTG AAG TGG TTC TAC AAG CCT GAA GGA GGA CAA GAT --- --- GTA GCT --- --- --- --- --- ATC TAC GAA TTC AAC AAT GAG --- --- AAA --- CGG GAA CTT GAG AGT CCT TTT CAG GGC CGG CTT GAA TGG AAC GGG AGT GCA GAT ATG CAG GAC GTC TCC ATC TCG GTC CTA AAC ATC TCC CTG AAT GAT TCG GGG ATC TAC ACC TGC AAT GTA ACT CGG GAA TTC CTC TTT GAG ACC CAC CGG CCC ATC TTT ACC AGC TCG ACG CTG ATT CAT CTC ACC GTG ATG AAG GAT GCT GGA AGA GAC TTA ACA GCT CTC ATC TCT GCA ATA ATG ATG TAT ATT CTC TTG GTC TTC CTC ACA TTG TGG CTC CTG ATT GAG ATG GTT TAC TGC TAC CGG AAA GTT TCC AAA GCG GAG GAT GCC GCG CAG GAA AAC GCT GCC AAC TAC CTC GCC ATC CCA TCA GAA AAT AAA GAA AAC TGT GCT ATA CCA GTG GAG GAG --- 
D_rerio           --- CTG GTG TGT GTG GAT GTG CCA TCA GAC GGC GAG GCC ATT GTA GGC AAA GTT AAG AAG TTA ACC TGC ATC TAC TGC ATG AAA CGA GAG GAA ATC CTG GCT ACC ACC AAA GTG GAG TGG TTT TAC AAG GGC CAA GAT AAA AAC AAA ACT AGA ACA CTT --- --- --- --- --- ATC TAT CTG TAT GAC GGC GAG CCG CAG GAG CCG AAG GAT GTA GAT GAG CAA TGG AAA GGT CGG GTA ACA TGG ACG GGC AGT AAG GAC ATG CAG GAC GTC TCC ATT AGC ATC CTA AAT GTC ACT TTA AAC GAC ACT GGC ACA TAC GAA TGT GAA GTA ACT CGC TTC TTT GAG TTT GAT TCA TTC AAG CTT TCC GCC AAC AAG AAC ATC AGA ATC AAT CTG AAG GTA AAC ATG CGA GCG AGT GCA GAC ATC ACG GCG CTG TAC TCG GAG ATC ATG ATG TAT GTG CTG CTG GTG TTC CTC ACC TTC TGG CTG CTG GTG GAG ATG GTC TAC TGC TAC AGG AAG ATC TCC AAA TCT GAC GAG CAA GCA CAG GAC ACT GCG ACA GAC TAC TTA GCC ATT CCC TCT GAA AAT AAA GAA AAC CCG GGC CCT GCT GTA ACG GAA --- 
T_rubri           CAG CCT GTG TGT GTG GAC GTG CCG TCG GCA ACA GAA GCG GTC CTC GGC GAA CCC ATG AAG CTG ACC TGC ATC GCC TGT ATG AAG AGG GAG GAA ATC AAA GCG AGG ACG CGG GTT GAT TGG TAC TAC ATG CCC ACA AAG GAA AAA AAT --- --- GTC CCA CCC AAC AAG ACT CAC ATA TAC AGG TTT GAG GAT TAC --- --- AAC CTT ATT GAG ATG GAT GGA CCG TTT AAA GGC CGT CTA TTC TGG AAT GGG ACC CAG GAC CTG CAG GAC CTG TCC ATT CGG ATC AAC AAA GTC AAG TAC GAT GAC AGC GGG GTC TAC GAG TGC CAC GTT TTT CGC AGA TTT GAG TTC AAC TTG TTT GCG CCC ACA GTT TTG ATC ACC AAG GAC ATC AAG TTG AGA GTG AAG GAG AAA GCC AGC CAA GAC ACC GCG GCG CTC TAC TCT GAG ATC ACC ATG TAC GTC CTG CTG GTG TTC CTG ACC TCC TGG CTG CTG GTG GAG ATG GTC TAC TGC TAC AGG AAG ATC TCC AGG TCA GAT GAG CAG ACG CAA GAC GCT GCG ACA AGC TAC CTC GCC ATC CCC TCT GAG CAG AAA GTG ACA CCA GAT GCT CCT GTT ACC CAA --- 
P_textilis        --- TCC GTT TGT GTC GAG GTC CCT TCG GAG ACA GAG GCC GTG CAG GGA TCG CGC ATG AAG CTG ATG TGC ATT TCC TGT ATG AAG CGA GAA GAG GTT TTG GCC AAC ACC ATA GTG AAG TGG TTC TAC AAG CCC GAA GGA GGA CAA GAT --- --- GTA GCT --- --- --- --- --- ATC TAT GAA TTC AAC AAC GAG --- --- AAA --- CGG GAA CTT GAG AGT CCT TTC CAG GGC CGG CTT GAG TGG AAT GGA AGT GCA GAT ATG CAG GAC GTC TCC ATC TCG GTC CTA AAC ATC TCT ATG AAC GAT TCA GGG ATT TAC ACT TGT AAC GTC ACC CGG GAA TTC CTC TTT GAG ACC CAC CGG CCC ATC TTC ACC AGC TCA ACA CTG ATT CAT CTC ACT GTG TTG AAG GAG GCT GGA AGA GAC TTA ACG GCT CTC ATC TCT GCA ATA ATG ATG TAT ATT CTC TTG GTC TTC CTC ACA TTG TGG CTC TTG ATC GAG ATG ATT TAC TGC TAC CGA AAA GTT TCC AAA GCT GAG GAA GCC GCC CAG GAA AAT GCT ACC AAC TAC CTC GCC ATC CCA TCG GAA AAT AAA GAA AAC TGT GCT ATA CCT GTA GAG GAG --- 
B_bufo            --- CCT GTG TGT GTT GAG GTT CCA TCG GGG ACA GAG GCC GTC CAA GGA CAC AAT ATG ACC TTA CTG TGC ATC TCC TGC ATG CAA AGA GAG GAA GTA TTC GCC ATT ACC AGT GTG GAG TGG TAC TAT CAA CCT CCC AAT GGA AAC AGA --- --- TCT CTT --- --- --- --- --- ATC TTT GAA TAC ATT GAG GGA --- --- AAA CCC CGG GAG CAT AAA AGT CCA TTT AAA GGC CGT CTG CAG TGG ATA GGC AGC AAA GAT CTG CAG GAT GTC TCC ATT ATA TTA CAC AAT GTA ACA TTC ACA GAT TCG GGG CGA TTC ATC TGT AAC GTC AAC CGC ACG CTT CAT TTC GAG GCA CAC CAA CAC TCA ACC ATG AGC AAC GTG GAG ATT GAT CTG ATT GTG TCC GAG ATA CAA AAA GAG GAT TTT ACT TCT GTC CTC TCA GAG ATT ATG ATG TAC ATC CTC CTA GCA TTC CTT ACC TTG TGG CTC TTG ATC GAG GTT GTC TAT TGC TAC AGA AAG ATC TCT AAG GCT GAA GAA GTG ACC CAG GAG AGT GTC ACG GAT TAT CTA GCA ATA CCC TCA GAA AAC AAG GAA CAC TGT CCT GTT CAA GTG GAG GAT CAA 
E_electro         --- CCA GTG TGT GTG GAC GCC GTC TCA GAC ACA GAG GCG GTG CTG GGA AGA CCG ATG AAA CTG ACC TGT GTC TCC TGT ATG AAG CGG GAG GAA ATC AGC GCT GAG ACC AGG GTG AAC TGG TAC TAC ACA GGC CCG GAC GAT GAC CGG --- --- CAG TCT --- --- --- --- --- ATA TTC CTG TAC --- GAT GGC --- --- AGA CCG CGG GAC CTC GAG GGT CCC TGG AAG GGG CGG CTA CAG TGG AAC GGC AGC AAG GAC CTG CAG GAC GTC TCC ATC AGC ATC ATC AAA ATC AGG CTC AAT GAT AGC GGC CGG TAC GAG TGC GTG GTC CAC CGC CAG TTC TCC TTT AAC CTC TAC ACA CCG TCC ATG GAG AAG CGT GTC GAG ATC AAG CTG GTG GTG AAG GAG AAA GCG AGT ACT GAC TCC ACA GCA TGG TAC TCG GAG ATC ATG ATG TAC GTG CTG TTG GTG TTC CTC ACC TTC TGG CTG CTG GTG GAA ATG ATC TAC TGC TAT AGG AAG ATC TCC AAA TCA GAC GAG CAA ACC CAG GAC AGT GCG ACA GAC TAC CTA GCC ATT CCG TCG GAG AAT AAA GAG ACT CCG GCT CCT GCA GTA ATG GAA --- 
A_carol           --- GCA GTT TGT GTC GAA GTG CCG TCG GAG AAG CAG GCA GTG CAA GGT TCA CGC ATG AAG CTC ATG TGC ATC TCC TGC ATG AAG CGA GAA GAG GTT TCC GCC AAC ACG GTG GTC AAA TGG TTC TAC AAG GCT GAA GGG GGA CAA GAT --- --- ATT CCT --- --- --- --- --- ATC TAT GAG TAC AGA AAC GAG --- --- AAG --- CGG GAA CTT GAC AGC CGT TTC CGT GGC CGG CTC CAG TGG AAT GGC AGC GCC GAC ATG CAG GAC GTG TCC ATC TCC GTA CTC AAC GTC AGC CTG AAT GAT TCG GGG ATC TAC ACC TGC AAC ATC ACT CGG GAG TTC AAC TTT GAG GGC CAT CGT CCA CTC TAT ACC CGA ACG ACG TTG ATC CAC CTC ACA GTA CTG GAG GAT GCT GGA GAT GAC ATC ACA TCT ATC GTC TCT GAA GTA ATG ATG TAC ATT CTC TTG ATC TTC CTT ACT TTG TGG CTG CTC GTA GAA ATG GTT TAC TGC TAT AGG AAA GTC TCC AAA GCA GAG GAA GCT GCC CAG GAA AAT GCG ACT GAT TAC CTT GCC ATT CCA TCG GAA AAT AAA GAA AAT TGT GCT GTG CCT GTG GAG GAA --- 
node #12          CAG CCT GTG TGT GTG GAC GTC CCG TCG GAG ACA GAG GCC GTG CAG GGA AAA CCC ATG AAG CTG ATC TGC ATC TCC TGC ATG AAG AGG GAG GAG ATC GAG GCC ACC ACC AGG GTG GAG TGG TTC TAC AAG CCC GAG GAC GAG AAA GAG ACC AGA GTG CCT CCC AAC AAG ACC CAC ATA TAC GAG TAT AAG GAT GGC CCG CAG AAA CCT CGG GAG TTG GAG GGC CCC TTC CAA GGT CGG CTA CAG TGG AAT GGG AGC AAG GAC CTG CAG GAC GTG TCC ATC AGC ATC CTC AAT GTC ACG CTC AAT GAC ACC GGC CTC TAC ACG TGC AAC GTC ACC CGC AAG TTT GAG TTT GAC GCA TAC CGG CCC TCC GTG AAG AGC AAG AGA GAG ATC AAC CTG AGA GTG AAG GAG AAA GCT GGT GAA GAC TTC ACC TCT GTG TAC TCT GAG ATC ATG ATG TAC ATC CTC CTG GTC TTC CTC ACC TTC TGG CTG CTG GTC GAG ATG GTC TAT TGC TAC AGG AAG ATC TCC AAG TCA GAC GAG GAG ACC CAG GAC AGT GCG ACA GAC TAC CTA GCC ATC CCA TCT GAG AAC AAG GAG AAC TCT GCT GCT CCA GTG AAG GAA CAG 
node #13          CAG CCT GTG TGT GTG GAC GTC CCG TCA GAC ACA GAG GCG GTC CTG GGC AGA CCC ATG AAG CTG ACC TGC ATC TCC TGT ATG AAG AGG GAG GAA ATC AAG GCT ACG ACC AGG GTG GAC TGG TAC TAC AAG CCC CCA GAC GAA AAA AAG ACT AGA GTG CCT CCC AAC AAG ACT CAC ATA TAC CGG TAT GAG GAT GGC CCG CAG AAA CCG CGG GAG CTC GAG GGT CCG TTT AAA GGT CGG CTA CAG TGG AAC GGC AGC AAG GAC CTG CAG GAC GTC TCC ATC AGC ATC ATC AAA GTC ACG TTC AAT GAC AGC GGC CTG TAC GAG TGC GAC GTC TTC CGC AAG TTT GAC TTT AAC TTA TAC ACG CCC TCC GTG GAG AAC AGT ATC GAG ATC AAG CTG AGA GTG AAG GAG AAA GCG AGT GAA GAC TCC ACG GCG CTG TAC TCG GAG ATC ATG ATG TAC GTC CTG CTG GTG TTC CTC ACC TTC TGG CTG CTG GTG GAG ATG GTC TAC TGC TAC AGG AAG ATC TCC AAG TCA GAC GAG CAA ACC CAG GAC AGT GCG ACA GAC TAC CTA GCC ATT CCC TCT GAG AAT AAA GAG ACC CCG GCT GCT CCT GTA ACG GAA CAG 
node #14          CAG CCA GTG TGT GTG GAC GTC CCA TCA GAC ACA GAG GCG GTC CTG GGA AGA CCG ATG AAG CTG ACC TGC ATC TCC TGT ATG AAG CGG GAG GAA ATC AGC GCT AAG ACC AGG GTG GAC TGG TAC TAC AAG GGC CCG GAC GAA AAC AAG ACT AGA AAG CCT CCC AAC AAG ACT CAC ATA TAC CTG TAT GAG GAT GGC CCG CAG AAA CCG CGG GAC CTC GAG GGT CCA TGG AAA GGT CGG CTA CAG TGG AAC GGC AGC AAG GAC CTG CAG GAC GTC TCC ATC AGC ATC ATC AAA GTC ACG TTC AAT GAT AGC GGC CGG TAC GAG TGC GAG GTC CAC CGC CAG TTT GAC TTT AAC TTA TAC ACG CCC TCC GTG GAG AAG AGT ATC GAG ATC AAG CTG AAG GTG AAG GAG AAA GCG AGT ACA GAC TCC ACG GCA TTG TAC TCG GAG ATC ATG ATG TAC GTG CTG TTG GTG TTC CTC ACC TTC TGG CTG CTG GTG GAA ATG GTC TAC TGC TAC AGG AAG ATC TCC AAA TCA GAC GAG CAA ACC CAG GAC AGT GCG ACA GAC TAC CTA GCC ATT CCC TCT GAG AAT AAA GAG ACC CCG GCT CCT GCT GTA ACG GAA CAG 
node #15          CAG CCT GTG TGT GTT GAA GTC CCA TCG GAG ACA GAG GCC GTG CAG GGA AAG CCC ATG AAG CTG CTG TGC ATC TCC TGC ATG AAG AGG GAG GAG GTC GCG GCC ACC ACC GTG GTG GAG TGG TTC TAC AAG CCT GAG GAC GGA AAA GAT ACC AGA TTA CTT CCC AAC AAG ACC CAC ATC TAT GAG TAT AGG GAT GGA CCG CAG AAA CCT CGG GAA TTT GAG AGC CCC TTC CAA GGT CGG CTG CAG TGG AAT GGG AGC AAA GAC CTG CAG GAC GTG TCC ATC ACT ATC CTC AAT GTC ACA CTG AAT GAT TCG GGC CTC TAC ACC TGT AAT GTC ACC CGG GAG TTT GAG TTT GAG GCA CAC CGG CCC TTA GTG AAG AGC ACG AGA CTG ATC CAC CTA AGA GTC ACG GAG GAG GCT GGA GAA GAC TTC ACC TCT GTC CTC TCT GAA ATC ATG ATG TAC ATT CTC CTG GTC TTC CTC ACC TTG TGG CTG CTG ATA GAG ATG GTC TAT TGC TAC AGG AAG ATC TCT AAG GCA GAG GAG GCA ACC CAG GAA AGT GCG ACT GAC TAC CTT GCC ATC CCA TCA GAA AAC AAG GAA AAC TGT GCT GTA CCA GTG GAG GAA CAA 
node #16          CAG CCT GTG TGT GTT GAA GTC CCA TCG GGG ACA GAG GCT GTA CAG GGA GAG AAC ATG ACC TTG CTG TGC ATC TCC TGC ATG AAG AGG GAG GAA GTT GCT GCC ACC ACC AAT GTG GAG TGG TTC TAT CAA CCT GAG GAT GGG AAA GAA ACC AGG ATA CTT CCC AAC AAG ACC CAC ATT TAT GAA TAT ATG GAT GGA CCG CAG AAA CCT CGG GAA TCT AAA AGT CCA TTT CAA GGT CGG CTT CAG TGG ACT GGA AGC AAA GAT CTG CAG GAT GTT TCC ATC ACC ATC CTC AAT GTA ACA ATC AAT GAT TCG GGA CTT TTC ACC TGT AAT GTG AAC CGT ACG CTT CAC TTT GAG GCA CAC CGG CAC TTA ACG AAA AGC AAG AAA AGG ATC AAC CTA AAG GTC ACG GAA GAA GCT GGA GAA GAC TTT ACT TCT GTT CTC TCT GAA ATT ATG ATG TAC ATT CTT CTT GCC TTC CTT ACC TTG TGG CTA TTG ATA GAA GTT GTA TAT TGC TAC AGG AAG ATC TCT AAG GCA GAG GAA GTC ACC CAG GAA AGT GTT ACT GAC TAT CTA GCC ATA CCA TCA GAA AAC AAG GAA AAC TGT TCT GTT CCA GTG GAG GAA CAA 
node #17          CAG CCT GTG TGT GTT GAA GTG CCG TCG GAG ACA GAG GCC GTG CAG GGA AAG CCC ATG AAG CTG CTC TGC ATC TCC TGC ATG AAG AGA GAG GAG GTG GCG GCC ACC ACG GTG GTG GAA TGG TTC TAC AGG CCT GAG GGC GGA AAA GAT ACC AGA TTC CTT CCC AAC AAG ACC CAC ATC TAT GAG TAT AGG AAT GGC CCG CAG AAC CCT CAG GAA TTT GAG AGC CCC TTC CAA GGT CGG CTG CAG TGG AAT GGG AGC AAA GAC CTG CAG GAC GTG TCC ATC ACT GTG CTC AAT GTC ACT CTG AAT GAT TCG GGC CTC TAC ACC TGT AAT GTC ACC CGG GAG TTT GAG TTT GAG GCA CAC CGG CCC TTT GTG AAG AGC ACG AGA CTG ATC CAC CTA AGA GTC ACG GAG GAG GCT GGA GAA GAC TTC ACC TCT GTC GTC TCT GAA ATC ATG ATG TAC ATT CTC CTG GTC TTC CTC ACC TTG TGG CTG CTG ATA GAG ATG GTC TAT TGC TAC AGG AAG GTC TCT AAG GCA GAA GAG GCA GCC CAG GAA AAT GCG ACT GAC TAC CTT GCC ATC CCA TCA GAA AAC AAG GAA AAC TGT GCT GTA CCA GTG GAG GAA CAA 
node #18          CAG CCT GTG TGT GTG GAA GTG CCC TCG GAG ACA GAG GCC GTG CAG GGC AAC CCC ATG AAG CTG CGC TGC ATC TCC TGC ATG AAG AGA GAG GAG GTG GAG GCC ACC ACG GTG GTG GAA TGG TTC TAC AGG CCT GAG GGC GGT AAA GAT ACC AGG TTC CTT CCC AAC AAG ACC CAC ATT TAT GAG TAT CGG AAT GGC CCG CAG CAC CCT CAG GAG GTG GAG AGC CCC TTC CAA GGT CGT CTG CAG TGG AAT GGG AGC AAA GAC CTG CAG GAC GTG TCC ATC ACT GTG CTC AAT GTC ACT CTG AAT GAC TCT GGC CTC TAC ACC TGT AAT GTG TCC CGG GAG TTT GAG TTT GAG GCA CAC CGG CCC TTT GTG AAG ACC ACG AGA CTG ATC CCC CTA AGA GTC ACC GAG GAG GCT GGA GAA GAC TTC ACC TCT GTG GTC TCA GAA ATC ATG ATG TAC ATC CTC CTG GTC TTC CTC ACC TTG TGG CTG CTC ATC GAG ATG ATC TAT TGC TAC AGA AAG GTC TCT AAA GCC GAA GAG GCA GCC CAG GAA AAT GCG TCT GAC TAC CTT GCC ATC CCA TCA GAG AAC AAG GAG AAC TCT GCG GTA CCA GTG GAG GAA CAA 
node #19          CAG GCA GTA TGT GTT GAA GTT CCG TCG GAG ACA GAG GCC GTG CAG GGG ACG CGC ATG AAG CTG CTG TGC ATC TCC TGC ATG AAG AGA GAA GAG GTC ACG GCC AGC ACA GTG GTG GAA TGG TTC TAC AGG CCT GAG GGT GGA AAA GAT ACC AGG GTA CCT CCC AAC AAG ACC CAC ATC TAT GAG TAC AGG AAT GAG CCG CAG AAT CCT CAG GAA TTT GAA AGC CGC TTC CGT GGT CGG CTA CAG TGG AAT GGG AGT AAA GAC ATG CAG GAC GTG TCC ATC ACT GTG CTA AAT GTC ACC CTG AAT GAT TCG GGT ATC TAC ACC TGT AAC ATC ACC CGG GAG TTT GAG TTT GAG GCC CAC CGG CCC CTC TTC ACA AGC TCG AGA TTG ATC CAC CTC ACA GTG ATG GAG GAG GCT GGA GAA GAC TTC ACC TCT GTC ATC TCT GAA ATC ATG ATG TAC ATT CTC CTG GTC TTC CTC ACG TTG TGG CTG CTG ATA GAA ATG GTC TAT TGC TAC AGG AAA GTC TCT AAG GCA GAG GAG GCT GCC CAG GAA AAT GCG ACT GAC TAC CTT GCC ATT CCA TCA GAA AAC AAG GAA AAC TGT GCT GTG CCT GTG GAG GAA CAA 
node #20          CAG GCA GTT TGT GTC GAA GTG CCG TCG GAG ACA GAG GCC GTG CAA GGA TCA CGC ATG AAG CTC ATG TGC ATC TCC TGC ATG AAG CGA GAA GAG GTT TCG GCC AAC ACG GTG GTG AAA TGG TTC TAC AAG CCT GAA GGG GGA CAA GAT ACC AGG GTA CCT CCC AAC AAG ACC CAC ATC TAT GAG TAC AGA AAC GAG CCG CAG AAA CCT CGG GAA CTT GAG AGC CGT TTC CGT GGC CGG CTC CAG TGG AAT GGG AGT GCA GAC ATG CAG GAC GTG TCC ATC TCC GTA CTA AAC GTC ACC CTG AAT GAT TCG GGG ATC TAC ACC TGC AAC ATC ACT CGG GAG TTC AAC TTT GAG GCC CAC CGG CCC CTC TTT ACC AGC TCG ACG TTG ATC CAC CTC ACA GTG CTG GAG GAT GCT GGA GAA GAC TTC ACA TCT ATC ATC TCT GAA ATA ATG ATG TAC ATT CTC TTG GTC TTC CTC ACT TTG TGG CTG CTG ATA GAA ATG GTT TAC TGC TAC AGG AAA GTC TCC AAA GCA GAG GAA GCT GCC CAG GAA AAT GCG ACT GAC TAC CTT GCC ATT CCA TCA GAA AAT AAA GAA AAC TGT GCT GTA CCT GTG GAG GAA CAG 
node #21          CAG TCC GTT TGT GTC GAA GTC CCT TCG GAG ACA GAG GCC GTG CAA GGA TCA CGC ATG AAG CTC ATG TGC ATT TCC TGT ATG AAG CGA GAA GAG GTT TTG GCC AAC ACC GTG GTG AAG TGG TTC TAC AAG CCT GAA GGA GGA CAA GAT ACC AGG GTA GCT CCC AAC AAG ACC CAC ATC TAT GAA TTC AAC AAT GAG CCG CAG AAA CCC CGG GAA CTT GAG AGT CCT TTC CAG GGC CGG CTT GAG TGG AAT GGG AGT GCA GAT ATG CAG GAC GTC TCC ATC TCG GTC CTA AAC ATC TCC CTG AAT GAT TCG GGG ATC TAC ACC TGC AAC GTC ACT CGG GAA TTC CTC TTT GAG ACC CAC CGG CCC ATC TTT ACC AGC TCG ACG CTG ATT CAT CTC ACC GTG ATG AAG GAT GCT GGA AGA GAC TTA ACA GCT CTC ATC TCT GCA ATA ATG ATG TAT ATT CTC TTG GTC TTC CTC ACA TTG TGG CTC CTG ATT GAG ATG GTT TAC TGC TAC CGG AAA GTT TCC AAA GCG GAG GAA GCC GCC CAG GAA AAT GCT ACC AAC TAC CTC GCC ATC CCA TCA GAA AAT AAA GAA AAC TGT GCT ATA CCT GTG GAG GAG CAG 


Overall accuracy of the 10 ancestral sequences:
  0.44197  0.54915  0.61561  0.59769  0.64146  0.69136  0.85189  0.74465  0.78912  0.89433
for a site.

 2.2691e-90 2.405e-67 1.5429e-55 1.1698e-55 5.8398e-49 1.4827e-40 1.8729e-19 2.7279e-33 6.2237e-27 6.1222e-15
for the sequence.


Amino acid sequences inferred by codonml.
Results unreliable for sites with alignment gaps.

Node #12          QPVCVDVPSE TEAVQGKPMK LTCISCMKRE EVVATTRVEW FYKPEDGKET RLPPNKTHIY EYRDGPQKPR ELEGPFQGRL QWNGSKDLQD VSITILNVTL NDSGLYTCNV SRKFEFDAYR PSVKSTRVIN LRVTEKAGED FTSLYSEIMM YVLLVFLTFW LLVEMVYCYR KISKSDEETQ DSATDYLAIP SENKENSAAP VKEQ
Node #13          QPVCVDVPSD TEAVLGRPMK LTCISCMKRE EIKATTRVDW YYKPPDEKKT RVPPNKTHIY RYEDGPQKPR ELEGPFKGRL QWNGSKDLQD VSISIIKVTL NDSGLYECDV YRKFDFNLYT PSVENSIEIK LRVKEKASAD STALYSEIMM YVLLVFLTFW LLVEMVYCYR KISKSDEQTQ DSATDYLAIP SENKETPAAP VTEQ
Node #14          QPVCVDVPSD TEAVLGRPMK LTCISCMKRE EIIATTRVDW YYKGPDENKT RKPPNKTHIY LYEDGPQKPR DLEGPWKGRL QWNGSKDLQD VSISIIKVTL NDSGRYECEV NRQFAFNLYT PSVEKRVEIK LKVKEKASTD STALYSEIMM YVLLVFLTFW LLVEMVYCYR KISKSDEQTQ DSATDYLAIP SENKETPAPA VTEQ
Node #15          QPVCVEVPSE TEAVQGKPMK LLCISCMKRE EVAATTVVEW FYKPEDGKDT RVLPNKTHIY EYRDGPQKPR ELESPFQGRL QWNGSKDLQD VSITILNVTL NDSGLYTCNV TREFEFEAHR PFVKSTRLIH LRVTEEAGED FTSVLSEIMM YILLVFLTLW LLIEMVYCYR KISKAEEATQ ESATDYLAIP SENKENCAVP VEEQ
Node #16          QPVCVEVPSG TEAVQGENMT LLCISCMKRE EVAATTNVEW FYQPEDGKET RILPNKTHIY EYIDGPQKPR ESKSPFQGRL QWTGSKDLQD VSITILNVTI NDSGLFTCNV NRTLHFEAHR HLTKSKKRIT LKVTEEAGED FTSVLSEIMM YILLAFLTLW LLIEVVYCYR KISKAEEVTQ ESVTDYLAIP SENKENCSVP VEEQ
Node #17          QPVCVEVPSE TEAVQGKPMK LLCISCMKRE EVAATTVVEW FYRPEGGKDT RVLPNKTHIY EYRNGPQNPQ ELESPFQGRL QWNGSKDLQD VSITVLNVTL NDSGLYTCNV TREFEFEAHR PFVKSTRLIH LRVTEEAGED FTSVVSEIMM YILLVFLTLW LLIEMVYCYR KVSKAEEAAQ ENATDYLAIP SENKENCAVP VEEQ
Node #18          QPVCVEVPSE TEAVQGNPMK LRCISCMKRE EVEATTVVEW FYRPEGGKDT RFLPNKTHIY EYRNGPQHPQ EVESPFQGRL QWNGSKDLQD VSITVLNVTL NDSGLYTCNV SREFEFEAHR PFVKTTRLIP LRVTEEAGED FTSVVSEIMM YILLVFLTLW LLIEMIYCYR KVSKAEEAAQ ENASDYLAIP SENKENSAVP VEEQ
Node #19          QAVCVEVPSE TEAVQGTRMK LLCISCMKRE EVTASTVVEW FYRPEGGKDT RVPPNKTHIY EYRNEPQNPQ EFESRFRGRL QWNGSKDMQD VSITVLNVTL NDSGIYTCNI TREFEFEAHR PLFTSSRLIH LTVMEEAGED FTSVISEIMM YILLVFLTLW LLIEMVYCYR KVSKAEEAAQ ENATDYLAIP SENKENCAVP VEEQ
Node #20          QAVCVEVPSE TEAVQGSRMK LMCISCMKRE EVSANTVVKW FYKPEGGQDT RVPPNKTHIY EYRNEPQKPR ELESRFRGRL QWNGSADMQD VSISVLNVTL NDSGIYTCNI TREFNFEAHR PLFTSSTLIH LTVLEDAGED FTSIISEIMM YILLVFLTLW LLIEMVYCYR KVSKAEEAAQ ENATDYLAIP SENKENCAVP VEEQ
Node #21          QSVCVEVPSE TEAVQGSRMK LMCISCMKRE EVLANTVVKW FYKPEGGQDT RVAPNKTHIY EFNNEPQKPR ELESPFQGRL EWNGSADMQD VSISVLNISL NDSGIYTCNV TREFLFETHR PIFTSSTLIH LTVLKDAGRD LTALISAIMM YILLVFLTLW LLIEMVYCYR KVSKAEEAAQ ENATNYLAIP SENKENCAIP VEEQ


Counts of changes at sites, listed by site

(Counts of n & s are incorrect at sites with ambiguity data)

   1  CAG.---  CAG.---  CAG.---  CAG.---  CAG.---  CAG.---  CAG.---  CAG.---  CAG.---  CAG.--- (S N:   0.434  2.566 Sd Nd:    0.0  20.0)
   2  CCA.CTG  CCT.CCA  CCT.GCA  GCA.TCC (S N:   1.018  1.982 Sd Nd:    4.0   3.0)
   3  GTG.GTA  GTA.GTT (S N:   1.000  2.000 Sd Nd:    2.0   0.0)
   4 (S N:   0.375  2.625 Sd Nd:    0.0   0.0)
   5  GTG.GTA  GTG.GTT  GTT.GTG  GTT.GTC (S N:   1.000  2.000 Sd Nd:    4.0   0.0)
   6  GAC.GAT  GAA.GAG  GAA.GAG  GAC.GAA (S N:   0.354  2.646 Sd Nd:    3.0   1.0)
   7  GTG.GTA  GTC.GTG  GTC.GTG  GTC.GTT  GTC.GCC  GTC.GTG  GTG.GTT  GTT.GTG  GTG.GTC (S N:   1.000  2.000 Sd Nd:    8.0   1.0)
   8  CCA.GTC  CCG.CCA  CCG.CCA  CCA.CCG  CCG.CCC  CCG.CCT (S N:   1.000  2.000 Sd Nd:    6.0   2.0)
   9  TCG.TCT  TCG.TCA  TCG.TCA  TCA.TCG  TCG.TCA (S N:   1.171  1.829 Sd Nd:    5.0   0.0)
  10  GGG.GGT  GAC.GCA  GAG.GAC  GAG.GGG (S N:   0.518  2.482 Sd Nd:    1.5   3.5)
  11  ACA.ACG  ACA.ACC  ACA.GGC  ACA.AAG (S N:   0.991  2.009 Sd Nd:    3.8   3.2)
  12  GAG.GAC  GAG.GAA  GAG.GAA  GAG.GAA  GAG.CAG (S N:   0.374  2.626 Sd Nd:    3.0   2.0)
  13  GCC.GCG  GCG.GCC  GCT.GCC  GCC.GCA  GCC.GCG  GCC.GCT (S N:   1.000  2.000 Sd Nd:    6.0   0.0)
  14  GTG.GTC  GTC.ATT  GTA.GTC  GTC.GTG  GTG.GTC  GTG.GTA (S N:   0.982  2.018 Sd Nd:    6.0   1.0)
  15  CAG.AAG  CTG.GTA  CTG.CTC  CAA.CAG  CAG.CAA  CAG.CTG  CAG.CAA (S N:   0.729  2.271 Sd Nd:    5.0   3.0)
  16  GGA.GGC  GGA.GGT  GGA.GGC  GGC.GGA  GGA.GGC  GGA.GGG  GGG.GGA (S N:   1.074  1.926 Sd Nd:    7.0   0.0)
  17  AAC.AAT  AGA.AAA  AGA.GAA  TCA.TCG  GAG.CAC  AAA.AGA  AAA.AAG  AAG.GAG  AAG.AAC  AAG.ACG  ACG.TCA (S N:   0.603  2.397 Sd Nd:    4.0  10.0)
  18  CCC.TCC  CGC.GAC  CCG.GTT  AAC.AAT  CCC.CCG  CCC.AAC  CCC.CGC (S N:   0.873  2.127 Sd Nd:    3.0   8.0)
  19  ATG.AAG (S N:   0.018  2.982 Sd Nd:    0.0   1.0)
  20  AAG.AAA  AAG.ACC (S N:   0.494  2.506 Sd Nd:    1.5   1.5)
  21  CTG.TTA  CTC.CTG  TTG.TTA  CTG.TTG  CTG.CTC (S N:   1.191  1.809 Sd Nd:    6.0   0.0)
  22  CTG.TTG  CGC.AGA  CTG.CTC  ATC.ACC  ATC.CTG  CTG.CTC  CTC.CGC  CTC.CTG  CTG.ATG (S N:   0.948  2.052 Sd Nd:    5.5   5.5)
  23  TGC.TGT (S N:   0.375  2.625 Sd Nd:    1.0   0.0)
  24  ATC.GTC  ATC.ATT (S N:   0.678  2.322 Sd Nd:    1.0   1.0)
  25  TCC.TCT  TCC.TAC  TCC.GCC (S N:   0.976  2.024 Sd Nd:    1.0   2.0)
  26  TGT.TGC  TGC.TGT  TGC.TGT (S N:   0.375  2.625 Sd Nd:    3.0   0.0)
  27 (S N:   0.000  3.000 Sd Nd:    0.0   0.0)
  28  AAG.AAA  AAG.AAA  AAG.CAA (S N:   0.375  2.625 Sd Nd:    3.0   1.0)
  29  AGA.AGG  AGA.AGG  CGG.CGA  AGG.AGA  AGG.CGG  AGG.AGA  AGA.CGA (S N:   0.906  2.094 Sd Nd:    7.0   0.0)
  30  GAG.GAA (S N:   0.375  2.625 Sd Nd:    1.0   0.0)
  31  GAG.GAA  GAG.GAA  GAG.GAA (S N:   0.375  2.625 Sd Nd:    3.0   0.0)
  32  GTT.GTA  ATC.GTC  GTC.GTT  GTC.GTG  GTG.GTC  GTC.GTT (S N:   0.845  2.155 Sd Nd:    5.0   1.0)
  33  ACG.ACA  AGC.CTG  AAG.AAA  GCT.TTC  TCG.TCC  GAG.AAG  AAG.AGC  GAG.GCG  GCG.GCT  GCG.GAG  GCG.ACG  ACG.TCG  TCG.TTG (S N:   0.696  2.304 Sd Nd:    5.7  12.3)
  34  GCT.GCG  GCC.GCT (S N:   1.000  2.000 Sd Nd:    2.0   0.0)
  35  AAG.ACC  ACG.AGG  ACC.ATT  AAG.GAG  ACC.ACG  ACG.AAG  ACC.AGC  AGC.AAC (S N:   0.762  2.238 Sd Nd:    2.5   7.5)
  36  ACG.ACT  ACC.ACG  ACC.ACG  ACG.ACA  ACA.ACG  ACG.ACC (S N:   1.000  2.000 Sd Nd:    6.0   0.0)
  37  GTG.GTA  AGG.AAA  AGG.CGG  GTG.ATA  AAT.AGT  AGG.GTG  GTG.AAT (S N:   0.759  2.241 Sd Nd:    3.8   8.2)
  38  GTG.GTA  GTG.GTT  GTG.GTC (S N:   1.000  2.000 Sd Nd:    3.0   0.0)
  39  GAG.AGG  GAA.GAG  GAC.GAG  GAC.GAT  GAC.AAC  GAG.GAC  GAG.GAA  GAA.AAA  AAA.AAG (S N:   0.368  2.632 Sd Nd:    4.0   6.0)
  40 (S N:   0.000  3.000 Sd Nd:    0.0   0.0)
  41  TAC.TTT  TTC.TAC  TTC.TAC (S N:   0.364  2.636 Sd Nd:    1.0   3.0)
  42  TAC.TAT (S N:   0.429  2.571 Sd Nd:    1.0   0.0)
  43  AAG.ATG  AAG.ACA  AAG.CAA  AAG.AGG  AGG.AAG (S N:   0.424  2.576 Sd Nd:    2.0   5.0)
  44  CCT.CCA  CCT.CCC  CCT.CCG  CCT.CCC  CCT.GCT  CCC.GGC  CCC.CCT (S N:   1.000  2.000 Sd Nd:    5.0   3.0)
  45  CCG.CAA  CCA.ACA  GAG.CCC  GAG.CCA  CCA.CCG  GAG.GAA (S N:   0.629  2.371 Sd Nd:    4.5   6.5)
  46  GAC.GAT  GAC.AAG  GAT.AAT  GAC.GAT  GAC.GGC  GGC.GGT  GGT.GGG  GGG.GGA (S N:   0.524  2.476 Sd Nd:    5.0   4.0)
  47  GGA.GGC  GAA.AAA  GGG.GGA  GAA.GAT  GAG.GAA  GAG.GGA  GGA.GGG  GGA.GGT (S N:   0.754  2.246 Sd Nd:    6.0   3.0)
  48  AAA.CAA  AAA.AAC  AAC.GAC  AAA.AAC  AAA.CAA (S N:   0.364  2.636 Sd Nd:    0.0   5.0)
  49  AAG.AAA  AAG.AAT  GAA.AGA  AAG.CGG  GAG.AAG  GAG.GAT  GAT.GAA (S N:   0.408  2.592 Sd Nd:    1.5   7.5)
  50  ACC.---  ACC.---  ACC.---  ACC.---  ACC.---  ACT.---  ACC.---  ACC.---  ACT.---  ACC.---  ACC.ACT (S N:   0.764  2.236 Sd Nd:    1.0  20.0)
  51  AGG.---  AGG.---  AGG.---  AGG.---  AGG.---  AGA.---  AGG.---  AGG.---  AGA.---  AGG.---  AGA.AGG  AGA.AGG  AGA.AGG (S N:   0.615  2.385 Sd Nd:    3.0  20.0)
  52  GTA.GAA  AAG.ACA  GTG.GTC  ATA.TCT  AAG.CAG  GTA.ATT  GTG.AAG  GTG.TTA  TTA.ATA  TTA.TTC  TTC.GTA (S N:   0.780  2.220 Sd Nd:    5.3  12.7)
  53  CCT.CCC  CCT.CTT  CCT.CCA  CCT.TCT  CCT.CTT  CTT.CCT  CCT.GCT (S N:   1.000  2.000 Sd Nd:    2.0   5.0)
  54  CCC.---  CCC.---  CCC.---  CCC.---  CCC.---  CCC.---  CCC.---  CCC.---  CCC.---  CCC.--- (S N:   0.777  2.223 Sd Nd:    0.0  20.0)
  55  AAC.---  AAC.---  AAC.---  AAC.---  AAC.---  AAC.---  AAC.---  AAC.---  AAC.---  AAC.--- (S N:   0.408  2.592 Sd Nd:    0.0  20.0)
  56  AAG.---  AAG.---  AAG.---  AAG.---  AAG.---  AAG.---  AAG.---  AAG.---  AAG.---  AAG.--- (S N:   0.434  2.566 Sd Nd:    0.0  20.0)
  57  ACC.---  ACC.---  ACC.---  ACC.---  ACC.---  ACT.---  ACC.---  ACC.---  ACT.---  ACC.---  ACC.ACT (S N:   0.777  2.223 Sd Nd:    1.0  20.0)
  58  CAC.---  CAC.---  CAC.---  CAC.---  CAC.---  CAC.---  CAC.---  CAC.---  CAC.---  CAC.--- (S N:   0.408  2.592 Sd Nd:    0.0  20.0)
  59  ATT.ATA  ATA.ATC  ATT.ATC  ATA.ATC  ATC.ATT  ATC.ATT (S N:   0.667  2.333 Sd Nd:    6.0   0.0)
  60  TAT.TAC  TAT.TAC  TAT.TAC  TAC.TAT  TAT.TTT  TAC.TTC  TAC.TAT (S N:   0.419  2.581 Sd Nd:    5.0   2.0)
  61  CGG.AGG  GAG.CGG  CGG.CTG  GAG.GAA  GAG.GAA (S N:   0.724  2.276 Sd Nd:    3.0   3.0)
  62  TAC.CAC  TAT.TTT  TAT.TAC  TAT.TAC  TAT.TAC  TAC.TTC (S N:   0.413  2.587 Sd Nd:    3.0   3.0)
  63  ATG.---  CGG.CGA  GAG.GAC  ATG.ATT  GAG.---  AAG.GAG  AAG.AGG  AGG.ATG  AGG.CGG  AGG.AGA  AGA.AAC (S N:   0.508  2.492 Sd Nd:    3.0  11.0)
  64  AAT.AAA  GAT.GGC  AAT.AAC  GAT.GAG  GAT.AAT  AAT.AAC  AAC.AAT (S N:   0.372  2.628 Sd Nd:    4.0   4.0)
  65  GAG.ATG  GGC.GAG  GGC.TAC  GGC.GGA  GGA.GGC  GGC.GAG (S N:   0.853  2.147 Sd Nd:    3.0   7.0)
  66  CCG.---  CCG.---  CCG.---  CCG.---  CCG.---  CCG.---  CCG.---  CCG.---  CCG.---  CCG.--- (S N:   0.764  2.236 Sd Nd:    0.0  20.0)
  67  CAG.---  CAG.---  CAG.---  CAG.---  CAG.---  CAG.---  CAG.---  CAG.---  CAG.---  CAG.--- (S N:   0.438  2.562 Sd Nd:    0.0  20.0)
  68  AAA.GAG  AAA.AAC  AAA.AGA  AAA.AAG  AAA.AAC  AAC.CAC  AAC.AAT  AAT.AAA (S N:   0.377  2.623 Sd Nd:    3.0   6.0)
  69  CCT.---  CCT.---  CCT.---  CCC.---  CCG.CTT  CCC.---  CCT.CCC  CCT.---  CCT.CCG  CCT.CCC (S N:   0.938  2.062 Sd Nd:    4.0  13.0)
  70  CGG.TTG  CAG.CAT  CGG.AAG  CGG.ATT  CGG.CAG  CAG.CGG (S N:   1.079  1.921 Sd Nd:    1.8   8.2)
  71  GAC.GAT  GAA.GAG  GAG.GAC  GAG.GAA  GAA.GAG (S N:   0.366  2.634 Sd Nd:    4.0   1.0)
  72  TCT.TCA  CTC.GTA  CTC.ATG  TCT.CAT  TTG.CTC  TTG.TTT  TTT.TCT  TTT.GTG  TTT.CTT (S N:   0.755  2.245 Sd Nd:    4.0  10.0)
  73  GAA.CCA  GAG.GAT  GAG.GAT  GAG.GAC  GAG.AAA  GAG.GAA  GAA.GAG (S N:   0.381  2.619 Sd Nd:    3.0   6.0)
  74  GGT.GAG  GGT.GGA  GGC.GGT  GGC.AGC  AGC.AGT  AGC.AGT (S N:   0.616  2.384 Sd Nd:    4.5   2.5)
  75  CCA.CAA  CCA.CCC  CCC.CCG  CCG.CCA  CCC.CCA  CCC.CGC  CGC.CGT  CGT.CCT (S N:   0.970  2.030 Sd Nd:    5.0   3.0)
  76  TTT.CTG  TTC.TTT  TTC.TTT  TTC.TTT  TTT.TGG  TTC.TTT (S N:   0.308  2.692 Sd Nd:    5.0   3.0)
  77  CAA.CAG  CGT.AGT  CAA.AAA  AAA.AAG  CAA.AAA  CAA.CGT  CGT.CAG (S N:   0.454  2.546 Sd Nd:    3.0   6.0)
  78  GGT.GGG  GGT.GGC  GGT.GGC  GGT.GGG  GGT.GGC (S N:   1.000  2.000 Sd Nd:    5.0   0.0)
  79  CGT.CGC  CGG.CGT  CGG.CGT  CGG.CGT (S N:   1.279  1.721 Sd Nd:    4.0   0.0)
  80  CTA.ATA  CTA.GTA  CTT.CTG  CTA.CTG  CTG.CTT  CTG.CTA  CTA.CTC  CTC.CTT (S N:   1.225  1.775 Sd Nd:    6.0   2.0)
  81  CAG.CAA  GAG.GAA  CAG.ACA  CAG.TTC  CAG.GAG (S N:   0.409  2.591 Sd Nd:    3.5   5.5)
  82 (S N:   0.000  3.000 Sd Nd:    0.0   0.0)
  83  AAT.AAC  AAC.ACG  AAC.AAT  ACT.ATA  AAT.AAC  AAT.ACT (S N:   0.469  2.531 Sd Nd:    4.5   3.5)
  84  GGG.GGC  GGC.GGG  GGG.GGA  GGA.GGC  GGG.GGC  GGG.GGC  GGG.GGA (S N:   1.015  1.985 Sd Nd:    7.0   0.0)
  85  AGC.AGT  AGC.ACC  AGT.AGC  AGC.AGT (S N:   0.378  2.622 Sd Nd:    3.0   1.0)
  86  AAA.AAG  AAG.CAG  GCA.GCC  AAG.AAA  AAA.GCA (S N:   0.452  2.548 Sd Nd:    3.0   3.0)
  87  GAC.GAT  GAC.GAT (S N:   0.333  2.667 Sd Nd:    2.0   0.0)
  88  CTG.ATG  CTG.ATG (S N:   1.026  1.974 Sd Nd:    0.0   2.0)
  89 (S N:   0.375  2.625 Sd Nd:    0.0   0.0)
  90  GAC.GAT  GAC.GAT (S N:   0.333  2.667 Sd Nd:    2.0   0.0)
  91  GTG.GTA  GTC.CTG  GTT.GTC  GTG.GTC  GTG.GTT  GTG.GTC (S N:   1.022  1.978 Sd Nd:    6.0   1.0)
  92  TCC.TCT (S N:   1.000  2.000 Sd Nd:    1.0   0.0)
  93  ATC.ATT  ATC.ATT  ATC.ATT (S N:   0.667  2.333 Sd Nd:    3.0   0.0)
  94  AGC.CGG  ACC.ATA  AGC.ACT  ACT.ACC  ACT.TCC  TCC.TCG (S N:   0.745  2.255 Sd Nd:    6.0   4.0)
  95  GTG.GTT  ATC.TTA  ATC.GTG  GTG.GTA  GTA.GTC (S N:   0.767  2.233 Sd Nd:    4.0   3.0)
  96  CTA.TTA  ATC.CTA  ATC.AAC  CTC.CAC  CTA.CTC  CTC.ATC  CTC.CTA (S N:   0.900  2.100 Sd Nd:    4.0   4.0)
  97  AAT.AAC  AAA.AAT  AAT.AAA  AAT.AAC (S N:   0.346  2.654 Sd Nd:    2.0   2.0)
  98  GTC.ATC  GTC.GTA  GTC.ATC (S N:   0.974  2.026 Sd Nd:    1.0   2.0)
  99  ACG.ACT  ACG.AAG  TCC.TCT  ACG.AGG  ACC.AGC  ACG.ACA  ACA.ACT  ACT.ACC  ACC.TCC (S N:   0.941  2.059 Sd Nd:    5.0   4.0)
 100  ATC.ACC  CTG.TTG  TTC.TTA  TTC.TAC  CTG.ATG  ATC.TTC  TTC.CTC  CTC.TTC  CTC.CTG  CTG.ATC (S N:   0.844  2.156 Sd Nd:    2.5   8.5)
 101  AAT.AAC  AAT.AAC  AAT.AAC  AAT.GAT  AAT.AAC  AAT.ACA (S N:   0.364  2.636 Sd Nd:    4.5   2.5)
 102  GAT.GAC  GAC.GAT  GAC.GAT  GAT.GAC (S N:   0.333  2.667 Sd Nd:    4.0   0.0)
 103  TCG.TCA  AGC.ACT  TCG.TCA  ACC.AGC  ACC.TCG  TCG.TCT (S N:   0.826  2.174 Sd Nd:    5.0   3.0)
 104  GGC.GGG  GGA.GGG  GGC.GGA  GGC.GGT  GGT.GGG (S N:   1.014  1.986 Sd Nd:    5.0   0.0)
 105  CGG.ACA  CTG.GTC  ATC.ATT  CTT.CGA  CTC.CTG  CTG.CGG  CTC.CTT  CTC.ATC (S N:   1.050  1.950 Sd Nd:    6.5   5.5)
 106  TTC.TTT  TAC.TTC (S N:   0.408  2.592 Sd Nd:    1.0   1.0)
 107  ACC.ACA  GAG.GAA  ACC.ACT  ACC.ATC  ACG.GAG  ACG.ACC (S N:   0.760  2.240 Sd Nd:    4.0   3.0)
 108  TGT.TGC  TGT.TGC  TGC.TGT  TGC.TGT  TGC.TGT  TGT.TGC (S N:   0.375  2.625 Sd Nd:    6.0   0.0)
 109  AAT.TAT  AAC.AAT  GAG.GAA  GAC.CAC  AAT.AAC  GAG.GTG  AAC.GAC  GAC.GAG  AAC.AAT  AAT.AAC (S N:   0.365  2.635 Sd Nd:    5.0   5.0)
 110  GTC.GTA  GTC.GTA  GTC.GTT  GTG.GTC  GTC.GTG  GTC.GTG  GTC.ATC  ATC.GTC (S N:   0.956  2.044 Sd Nd:    6.0   2.0)
 111  CAC.ACT  TTC.TTT  ACT.ACC  ACC.TTC  TTC.CAC  ACC.AAC  ACC.TCC  ACC.ACT (S N:   0.664  2.336 Sd Nd:    4.0   8.0)
 112  CGG.AGG  CGT.CGC  CGC.CGG  CGG.CGT (S N:   1.114  1.886 Sd Nd:    4.0   0.0)
 113  ACG.ACT  CAG.TTC  AAG.AGA  AAG.CAG  AAG.GAG  GAG.ACG  GAG.GAA (S N:   0.515  2.485 Sd Nd:    3.5   7.5)
 114  CTT.CTG  TTT.TTC  TTT.CTT  TTT.TTC (S N:   0.457  2.543 Sd Nd:    3.0   1.0)
 115  GAC.GAG  GAC.GAG  CAC.CAT  GAC.TCC  GAG.GAC  GAG.CAC  GAG.AAC  AAC.CTC (S N:   0.406  2.594 Sd Nd:    1.0  11.0)
 116  TTT.TTC  TTT.TTC  TTT.TTC (S N:   0.333  2.667 Sd Nd:    3.0   0.0)
 117  GAG.GAA  AAC.GAT  GAC.AAC  GAC.GAG (S N:   0.354  2.646 Sd Nd:    2.0   3.0)
 118  GCA.GCG  GCC.ATT  TTA.TCA  TTA.TTG  TTA.CTC  GCC.GGC  GCA.TTA  GCA.GCC  GCC.ACC (S N:   0.963  2.037 Sd Nd:    5.0   8.0)
 119  CAC.CAT  TAC.TTC  TAC.TTT  CAC.CAT  TAC.CAC (S N:   0.361  2.639 Sd Nd:    3.0   3.0)
 120  CGG.CGT  ACG.AAG  ACG.GCG  CGG.CAA  ACG.ACA  CGG.CGT  CGG.ACG (S N:   1.122  1.878 Sd Nd:    4.5   4.5)
 121  CCC.CCT  CCC.CTT  CCC.CCG  CCC.CCA  CCC.CAC (S N:   0.885  2.115 Sd Nd:    4.0   2.0)
 122  TCC.ACA  TTA.TCA  TCC.TTA  TTA.TTT  TTT.CTC  CTC.ATC (S N:   0.900  2.100 Sd Nd:    2.5   6.5)
 123  GTG.GCC  GTG.GTT  TTT.TTC  ACG.ACC  GTG.ATG  TTT.TAT  GTG.ACG  GTG.TTC  TTC.TTT (S N:   0.850  2.150 Sd Nd:    5.5   6.5)
 124  AAA.CAA  GAG.AAC  GAG.TTG  AAA.ATG  AAG.GAG  AAG.AAA  AAG.ACA  ACA.ACC (S N:   0.499  2.501 Sd Nd:    3.5   8.5)
 125  ACC.ACG  AAC.ATC  AGC.CGA  AGC.AAC  AAC.AAG  AGC.ACC (S N:   0.416  2.584 Sd Nd:    2.0   5.0)
 126  ACG.ACA  TCG.TCC  AGT.AAC  AGT.ACC  TCG.TCA  AAG.AAC  AGT.CGT  TCG.ACG  AAG.AGT  AAG.ACG  ACG.AAG  ACG.TCG (S N:   0.669  2.331 Sd Nd:    5.0  10.0)
 127  AGA.CGG  ATC.AAG  ACG.ACA  AAA.GTG  ATC.GTC  AGA.ATC  AGA.AAA  AGA.ACG (S N:   0.712  2.288 Sd Nd:    5.3   8.7)
 128  AGG.AGC  CTG.CTA  GAG.AGA  GAG.GAC  AGG.GAG  GAG.CTG  CTG.AGG  CTG.TTG  TTG.CTG (S N:   0.703  2.297 Sd Nd:    4.5   9.5)
 129  ATC.ATA  ATC.ATT  ATC.ATT (S N:   0.667  2.333 Sd Nd:    3.0   0.0)
 130  AAC.ACA  AAG.AAT  AAC.GAT  AAC.AAG  AAC.CAC  CAC.AAC  CAC.CCC  CAC.CAT (S N:   0.400  2.600 Sd Nd:    2.5   7.5)
 131  CTA.CTG  CTG.TTG  CTA.CTG  CTG.CTA  CTA.CTC (S N:   1.239  1.761 Sd Nd:    5.0   0.0)
 132  AGA.CGA  ACA.ACC  ACC.ACT  AAG.ATT  AAG.GTG  AGA.AAG  AGA.AAG  AGA.ACA  ACA.ACC (S N:   0.706  2.294 Sd Nd:    6.0   7.0)
 133  GTG.GTA  GTC.GTG  GTG.GTA  GTG.GTC  GTC.GTG (S N:   1.000  2.000 Sd Nd:    5.0   0.0)
 134  ACC.ACT  ATG.GTG  AAG.AAC  ATG.TTG  ACG.TCC  AAG.ACG  ACG.ACC  ACG.ATG  ATG.CTG  CTG.ATG (S N:   0.654  2.346 Sd Nd:    3.0   8.0)
 135  GAG.GAA  GAG.ATG  GAA.GAG  GAG.GAA  GAG.AAG (S N:   0.353  2.647 Sd Nd:    3.0   3.0)
 136  AAA.CGA  GAT.GAG  GAA.ATA  AAA.GAG  GAG.GAA  GAG.GAT (S N:   0.444  2.556 Sd Nd:    2.5   6.5)
 137  GCT.GCG  GCG.GCC  GCT.CAA  GCT.GCG (S N:   0.975  2.025 Sd Nd:    3.5   2.5)
 138  GGA.GGT  AGT.AGC  GGA.AAA  GGT.AGT  GGT.GGA (S N:   0.755  2.245 Sd Nd:    3.0   3.0)
 139  GAA.GAG  ACA.GCA  GAA.CAA  GAA.GAG  ACA.ACT  GAA.GAT  GAA.ACA  GAA.AGA (S N:   0.524  2.476 Sd Nd:    3.0   7.0)
 140  GAC.GAT (S N:   0.333  2.667 Sd Nd:    1.0   0.0)
 141  TCC.ATC  TCC.ACC  TTC.ATC  TTC.TCC  TTC.TTT  TTC.TTA (S N:   0.598  2.402 Sd Nd:    1.0   6.0)
 142  ACG.GCG  ACA.ACG  ACG.ACA  ACC.ACG  ACC.ACT  ACC.ACA (S N:   1.000  2.000 Sd Nd:    5.0   1.0)
 143  TCT.TCA  TCT.TCC  TCT.TCA  GCA.GCG  TCT.GCG  GCG.GCA  TCT.GCT (S N:   1.010  1.990 Sd Nd:    6.0   2.0)
 144  TTG.CTG  CTG.CTC  GTT.GTC  TTG.TGG  GTG.CTG  CTG.TTG  GTG.GTC  GTC.GTT  GTC.GTG  GTC.ATC  ATC.CTC (S N:   0.986  2.014 Sd Nd:    7.0   4.0)
 145  CTC.CTT  ATC.GTC  TAC.CTC  CTC.GTC  GTC.ATC (S N:   0.709  2.291 Sd Nd:    1.0   5.0)
 146  TCA.TCG  TCG.TCT  TCT.TCA  TCT.TCG  TCT.TCA (S N:   1.059  1.941 Sd Nd:    5.0   0.0)
 147  GAA.GAG  GAG.GAA  GAA.GCA (S N:   0.406  2.594 Sd Nd:    2.0   1.0)
 148  ATA.GTA  ATC.ATT  ATC.ATA (S N:   0.672  2.328 Sd Nd:    2.0   1.0)
 149  ATG.ACC (S N:   0.067  2.933 Sd Nd:    0.5   1.5)
 150 (S N:   0.000  3.000 Sd Nd:    0.0   0.0)
 151  TAC.TAT  TAC.TAT  TAC.TAT (S N:   0.429  2.571 Sd Nd:    3.0   0.0)
 152  ATT.TTT  ATT.ATC  ATC.GTC  GTC.GTG  ATC.ATT  ATT.ATC (S N:   0.787  2.213 Sd Nd:    4.0   2.0)
 153  CTC.CTT  CTC.CTG  CTT.CTC  CTC.CTG  CTC.CTT (S N:   1.134  1.866 Sd Nd:    5.0   0.0)
 154  TTG.CTG  CTT.CTA  CTG.TTG  CTG.CTT  CTG.TTG (S N:   1.155  1.845 Sd Nd:    5.0   0.0)
 155  GCC.GCA  GTC.ATC  GTC.GTG  GTC.GCC (S N:   0.995  2.005 Sd Nd:    2.0   2.0)
 156 (S N:   0.333  2.667 Sd Nd:    0.0   0.0)
 157  CTC.CTG  CTC.CTT  CTC.CTT (S N:   1.022  1.978 Sd Nd:    3.0   0.0)
 158  ACC.ACG  ACG.ACT  ACT.ACA (S N:   1.000  2.000 Sd Nd:    3.0   0.0)
 159  TTG.TTC  TTG.CTG  TTC.TCC  TTC.TTG (S N:   0.585  2.415 Sd Nd:    1.0   3.0)
 160 (S N:   0.000  3.000 Sd Nd:    0.0   0.0)
 161  CTG.CTA  CTA.CTC  CTG.CTA  CTG.CTC (S N:   1.303  1.697 Sd Nd:    4.0   0.0)
 162  TTG.TTA  CTC.TTT  CTG.TTG  CTG.CTC  CTG.TTG  CTG.CTC (S N:   1.213  1.787 Sd Nd:    6.0   1.0)
 163  ATA.GTA  ATC.ATT  ATT.ATC  ATA.ATC  ATA.GTA  GTC.GTG  GTC.ATA  ATA.ATC  ATA.ATT (S N:   0.836  2.164 Sd Nd:    7.0   3.0)
 164  GAA.GAG  GAA.GAG  GAG.GAA  GAG.GAA  GAG.GAA  GAA.GAG (S N:   0.375  2.625 Sd Nd:    6.0   0.0)
 165  ATG.GTT (S N:   0.172  2.828 Sd Nd:    0.5   1.5)
 166  ATC.ATA  GTT.ATT  GTA.GTC  GTC.ATC  GTC.GTA  GTC.ATC  GTC.GTT (S N:   0.969  2.031 Sd Nd:    4.0   3.0)
 167  TAT.TAC  TAT.TAC (S N:   0.429  2.571 Sd Nd:    2.0   0.0)
 168 (S N:   0.375  2.625 Sd Nd:    0.0   0.0)
 169  TAC.TAT  TAC.TAT (S N:   0.429  2.571 Sd Nd:    2.0   0.0)
 170  CGG.CGA  AGG.AGA  AGG.AGA  AGG.CGG (S N:   0.704  2.296 Sd Nd:    4.0   0.0)
 171  AAG.AAA (S N:   0.375  2.625 Sd Nd:    1.0   0.0)
 172  ATC.GTC  GTC.GTT (S N:   0.759  2.241 Sd Nd:    1.0   1.0)
 173  TCT.TCC  TCT.TCA  TCC.TCT  TCT.TCC (S N:   1.002  1.998 Sd Nd:    4.0   0.0)
 174  AAA.AAG  AAG.AGG  AAG.AAA  AAG.AAA  AAG.AAA (S N:   0.397  2.603 Sd Nd:    4.0   1.0)
 175  TCA.TCT  GCG.GCT  GCA.GCT  TCA.GCA  GCA.GCC  GCA.GCG (S N:   1.101  1.899 Sd Nd:    5.0   1.0)
 176  GAC.GAT  GAG.GAA  GAC.GAG  GAG.GAA  GAA.GAG (S N:   0.354  2.646 Sd Nd:    4.0   1.0)
 177  GAA.GAT  GAG.GAA  GAG.GAA (S N:   0.375  2.625 Sd Nd:    2.0   1.0)
 178  CAA.CAG  GTC.GTG  GAG.CAA  GAG.GCA  GCA.GTC  GCA.GCT  GCT.GCC (S N:   0.727  2.273 Sd Nd:    7.0   3.0)
 179  ACC.ACA  GCC.GCT  GCC.GCG  ACC.GCA  ACC.ACG  ACC.GCC (S N:   1.000  2.000 Sd Nd:    5.0   2.0)
 180  CAG.CAA  CAG.CAA  CAG.CAA (S N:   0.375  2.625 Sd Nd:    3.0   0.0)
 181  GAA.GAG  GAC.GAA (S N:   0.354  2.646 Sd Nd:    1.0   1.0)
 182  AGT.AGC  AAT.AAC  AAT.AAC  AGT.ACT  AGT.GCT  AGT.AAT (S N:   0.413  2.587 Sd Nd:    3.0   4.0)
 183  GTT.GTC  GCG.GTT  GCG.GCT (S N:   1.000  2.000 Sd Nd:    3.0   1.0)
 184  ACT.ACA  ACC.GCC  ACT.ACG  ACA.ACT  ACT.TCT  ACT.ACC (S N:   1.000  2.000 Sd Nd:    4.0   2.0)
 185  GAC.AGC  GAC.GAT  GAC.GAT  GAC.AAC (S N:   0.333  2.667 Sd Nd:    2.0   3.0)
 186  TAC.TAT (S N:   0.429  2.571 Sd Nd:    1.0   0.0)
 187  CTA.TTA  CTA.TTA  CTA.CTC  CTA.CTT  CTT.CTA  CTT.CTC (S N:   1.158  1.842 Sd Nd:    6.0   0.0)
 188  GCC.GCT  GCC.GCA  GCC.GCA (S N:   1.000  2.000 Sd Nd:    3.0   0.0)
 189  ATT.ATC  ATC.ATT  ATC.ATA  ATC.ATT  ATT.ATC (S N:   0.667  2.333 Sd Nd:    5.0   0.0)
 190  CCA.CCT  CCA.CCC  CCC.CCG  CCA.CCC (S N:   1.000  2.000 Sd Nd:    4.0   0.0)
 191  TCA.TCT  TCA.TCT  TCA.TCG  TCT.TCG  TCA.TCG  TCT.TCA (S N:   1.127  1.873 Sd Nd:    6.0   0.0)
 192  GAG.GAA  GAG.GAA  GAA.GAG (S N:   0.375  2.625 Sd Nd:    3.0   0.0)
 193  AAT.CAG  AAC.AAT  AAC.AAT (S N:   0.336  2.664 Sd Nd:    2.0   2.0)
 194  AAG.AAA  AAG.AAA (S N:   0.375  2.625 Sd Nd:    2.0   0.0)
 195  GAG.GAA  GAG.GTG  GAG.GAA  GAA.GAG (S N:   0.421  2.579 Sd Nd:    3.0   1.0)
 196  ACC.AAC  ACC.ACA  AAC.CAC  ACC.ACT  AAC.AAT  AAC.ACC (S N:   0.555  2.445 Sd Nd:    3.0   3.0)
 197  CCG.CCA  TCT.CCG  TCT.TGT  TGT.TCT (S N:   0.717  2.283 Sd Nd:    2.0   3.0)
 198  GCG.GTG  GCT.GGC  GCT.GAT  TCT.CCT  GCT.TCT  GCT.GCG (S N:   0.956  2.044 Sd Nd:    2.0   5.0)
 199  GTA.GTG  GCT.CCT  GCT.GTA  GTA.GTT  GTA.GTG  GTG.GTA  GTA.ATA (S N:   0.985  2.015 Sd Nd:    5.0   3.0)
 200  CCA.CCC  CCT.CCA  CCA.CAA  GCT.GCA  CCA.CCT  CCT.GCT  CCA.CCT (S N:   0.975  2.025 Sd Nd:    5.0   2.0)
 201  GTA.GTT  GTG.GTA  GTG.GTA (S N:   1.000  2.000 Sd Nd:    3.0   0.0)
 202  GAG.GAA  ACG.ACC  ACG.ATG  AAG.ACG  AAG.GAG (S N:   0.596  2.404 Sd Nd:    2.0   3.0)
 203  GAA.CAA  GAA.GAT  GAA.GAG (S N:   0.373  2.627 Sd Nd:    1.0   2.0)
 204  CAA.---  CAA.---  CAA.---  CAA.---  CAG.---  CAG.---  CAG.---  CAG.---  CAG.---  CAG.---  CAG.CAA  CAA.CAG (S N:   0.440  2.560 Sd Nd:    2.0  20.0)
