# Supplementary material for: Sodium Channel β Subunits—An Additional Element in Animal Tetrodotoxin Resistance?
Source: Int J Mol Sci. 2024 Jan 25;25(3):1478. doi: 10.3390/ijms25031478 (PMC10855141; doi:10.3390/ijms25031478)
Supplement: Supplementary file 1 [file ijms-25-01478-s001.zip › rst files/SCNB3/rst_SCNB3_oneratio_nssites2_231025]

Supplemental results for CODEML (seqf: SCNB3_expanded_230613.phy  treef: Timetree_phylogeny_SCNB3.newick)


TREE #  1

Ancestral reconstruction by CODONML.

((T_rubri: 1.278255, (E_electric: 1.368762, D_rerio: 1.732094): 0.496391): 0.898375, ((B_bufo: 1.367187, X_tropical: 0.805936): 0.822296, ((M_musculus: 0.275217, H_sapiens: 0.155689): 0.414319, (((P_textilis: 0.187920, T_elegans: 0.099761): 0.419231, A_carol: 0.441914): 0.443010, G_gallus: 0.530613): 0.536341): 0.540324): 0.987334);

((7, (10, 6)), ((9, 1), ((2, 3), (((8, 5), 11), 4))));

  12..13   13..7    13..14   14..10   14..6    12..15   15..16   16..9    16..1    15..17   17..18   18..2    18..3    17..19   19..20   20..21   21..8    21..5    20..11   19..4  

tree with node labels for Rod Page's TreeView
((7_T_rubri, (10_E_electric, 6_D_rerio) 14 ) 13 , ((9_B_bufo, 1_X_tropical) 16 , ((2_M_musculus, 3_H_sapiens) 18 , (((8_P_textilis, 5_T_elegans) 21 , 11_A_carol) 20 , 4_G_gallus) 19 ) 17 ) 15 ) 12 ;

Nodes 12 to 21 are ancestral
Unreliable at sites with alignment gaps

(1) Marginal reconstruction of ancestral sequences
(eqn. 4 in Yang et al. 1995 Genetics 141:1641-1650).

Prob of best state at each node, listed by site

   site   Freq   Data: 

   1      1   --- (-) --- (-) --- (-) --- (-) --- (-) --- (-) CAG (Q) --- (-) --- (-) --- (-) --- (-) :  CAG Q 0.415 (Q 0.616) CAG Q 0.531 (Q 0.703) CAG Q 0.459 (Q 0.653) CAG Q 0.340 (Q 0.536) CAG Q 0.297 (Q 0.478) CAG Q 0.311 (Q 0.497) CAG Q 0.291 (Q 0.470) CAG Q 0.286 (Q 0.462) CAG Q 0.268 (Q 0.436) CAG Q 0.242 (Q 0.396)
   2      1   CCT (P) CCT (P) CCT (P) GCA (A) TCC (S) CTG (L) CCT (P) TCC (S) CCT (P) CCA (P) GCA (A) :  CCT P 0.589 (P 0.998) CCT P 0.570 (P 0.999) CCT P 0.313 (P 0.994) CCT P 0.829 (P 1.000) CCT P 0.922 (P 1.000) CCT P 0.831 (P 0.996) CCT P 0.996 (P 1.000) GCA A 0.397 (A 0.971) GCC A 0.443 (A 0.974) TCC S 0.994 (S 1.000)
   3      1   GTG (V) GTG (V) GTG (V) GTA (V) GTT (V) GTG (V) GTG (V) GTT (V) GTG (V) GTG (V) GTT (V) :  GTG V 0.323 (V 0.991) GTG V 0.385 (V 0.999) GTG V 0.377 (V 0.999) GTG V 0.398 (V 1.000) GTG V 0.474 (V 0.999) GTG V 0.526 (V 1.000) GTG V 0.947 (V 1.000) GTA V 0.332 (V 1.000) GTT V 0.791 (V 1.000) GTT V 0.989 (V 1.000)
   4      1   TGT (C) TGT (C) TGT (C) TGT (C) TGT (C) TGT (C) TGT (C) TGT (C) TGT (C) TGT (C) TGT (C) :  TGT C 0.946 (C 0.999) TGT C 0.985 (C 1.000) TGT C 0.984 (C 1.000) TGT C 0.990 (C 1.000) TGT C 0.991 (C 1.000) TGT C 0.998 (C 1.000) TGT C 1.000 (C 1.000) TGT C 0.999 (C 1.000) TGT C 0.999 (C 1.000) TGT C 1.000 (C 1.000)
   5      1   GTT (V) GTA (V) GTG (V) GTT (V) GTC (V) GTG (V) GTG (V) GTC (V) GTT (V) GTG (V) GTC (V) :  GTG V 0.309 (V 0.991) GTG V 0.383 (V 0.999) GTG V 0.376 (V 0.999) GTG V 0.301 (V 1.000) GTT V 0.379 (V 1.000) GTG V 0.361 (V 1.000) GTG V 0.596 (V 1.000) GTC V 0.384 (V 1.000) GTC V 0.793 (V 1.000) GTC V 0.984 (V 1.000)
   6      1   GAA (E) GAA (E) GAA (E) GAA (E) GAA (E) GAT (D) GAC (D) GAG (E) GAG (E) GAC (D) GAA (E) :  GAC D 0.301 (E 0.498) GAC D 0.612 (D 0.941) GAC D 0.610 (D 0.983) GAA E 0.599 (E 0.984) GAA E 0.568 (E 0.998) GAA E 0.829 (E 1.000) GAA E 0.981 (E 1.000) GAA E 0.877 (E 1.000) GAA E 0.894 (E 1.000) GAA E 0.833 (E 1.000)
   7      1   GTC (V) GTA (V) GTG (V) GTT (V) GTC (V) GTG (V) GTG (V) GTC (V) GTT (V) GCC (A) GTG (V) :  GTG V 0.304 (V 0.982) GTG V 0.350 (V 0.981) GTC V 0.333 (V 0.947) GTG V 0.313 (V 0.999) GTC V 0.416 (V 1.000) GTG V 0.393 (V 1.000) GTG V 0.603 (V 1.000) GTT V 0.354 (V 1.000) GTC V 0.432 (V 1.000) GTC V 0.969 (V 1.000)
   8      1   CCA (P) CCC (P) CCC (P) CCG (P) CCT (P) CCA (P) CCG (P) CCT (P) CCA (P) GTC (V) CCG (P) :  CCG P 0.395 (P 0.997) CCG P 0.530 (P 0.998) CCG P 0.411 (P 0.982) CCA P 0.366 (P 1.000) CCA P 0.804 (P 1.000) CCC P 0.444 (P 1.000) CCC P 0.984 (P 1.000) CCG P 0.720 (P 1.000) CCG P 0.671 (P 1.000) CCT P 0.993 (P 1.000)
   9      1   TCT (S) TCG (S) TCG (S) TCA (S) TCA (S) TCA (S) TCG (S) TCG (S) TCG (S) TCA (S) TCG (S) :  TCG S 0.495 (S 0.998) TCG S 0.497 (S 1.000) TCA S 0.595 (S 1.000) TCG S 0.610 (S 1.000) TCG S 0.460 (S 1.000) TCG S 0.751 (S 1.000) TCG S 0.990 (S 1.000) TCG S 0.502 (S 1.000) TCG S 0.632 (S 1.000) TCG S 0.519 (S 1.000)
  10      1   GGT (G) GAG (E) GAG (E) GAG (E) GAG (E) GAC (D) GCA (A) GAG (E) GGG (G) GAC (D) GAG (E) :  GAG E 0.295 (E 0.472) GAC D 0.361 (D 0.536) GAC D 0.596 (D 0.882) GAG E 0.506 (E 0.658) GGG G 0.497 (G 0.979) GAG E 0.864 (E 0.990) GAG E 0.980 (E 1.000) GAG E 0.902 (E 1.000) GAG E 0.945 (E 1.000) GAG E 0.994 (E 1.000)
  11      1   ACA (T) ACA (T) ACG (T) ACA (T) ACC (T) GGC (G) ACA (T) ACA (T) ACA (T) ACA (T) AAG (K) :  ACA T 0.380 (T 0.994) ACA T 0.472 (T 0.996) ACA T 0.369 (T 0.979) ACA T 0.574 (T 1.000) ACA T 0.719 (T 1.000) ACA T 0.623 (T 1.000) ACA T 0.533 (T 1.000) ACA T 0.725 (T 1.000) ACA T 0.520 (T 0.987) ACA T 0.584 (T 1.000)
  12      1   GAC (D) GAA (E) GAG (E) GAG (E) GAA (E) GAG (E) GAA (E) GAG (E) GAG (E) GAG (E) CAG (Q) :  GAG E 0.579 (E 0.985) GAG E 0.509 (E 0.998) GAG E 0.606 (E 0.999) GAG E 0.632 (E 0.992) GAG E 0.585 (E 0.907) GAG E 0.697 (E 1.000) GAG E 0.680 (E 1.000) GAG E 0.815 (E 0.999) GAG E 0.784 (E 0.970) GAG E 0.528 (E 1.000)
  13      1   GCT (A) GCC (A) GCC (A) GCG (A) GCC (A) GCC (A) GCG (A) GCC (A) GCC (A) GCG (A) GCA (A) :  GCC A 0.313 (A 0.994) GCG A 0.447 (A 0.999) GCG A 0.413 (A 1.000) GCC A 0.443 (A 1.000) GCT A 0.411 (A 1.000) GCC A 0.617 (A 1.000) GCC A 0.973 (A 1.000) GCG A 0.376 (A 1.000) GCC A 0.460 (A 1.000) GCC A 0.983 (A 1.000)
  14      1   GTA (V) GTG (V) GTG (V) GTC (V) GTG (V) ATT (I) GTC (V) GTG (V) GTC (V) GTG (V) GTG (V) :  GTC V 0.309 (V 0.986) GTC V 0.378 (V 0.988) GTC V 0.353 (V 0.969) GTG V 0.379 (V 0.999) GTA V 0.314 (V 1.000) GTG V 0.579 (V 1.000) GTG V 0.951 (V 1.000) GTG V 0.454 (V 1.000) GTG V 0.813 (V 1.000) GTG V 0.986 (V 1.000)
  15      1   AAG (K) CAG (Q) CAG (Q) CAG (Q) CAA (Q) GTA (V) CTC (L) CAG (Q) CAA (Q) CTG (L) CAA (Q) :  CAG Q 0.330 (L 0.499) CTG L 0.364 (L 0.981) CTG L 0.356 (L 0.980) CAG Q 0.797 (Q 0.994) CAG Q 0.712 (Q 0.974) CAG Q 0.871 (Q 1.000) CAG Q 0.992 (Q 1.000) CAG Q 0.743 (Q 1.000) CAA Q 0.758 (Q 1.000) CAA Q 0.774 (Q 1.000)
  16      1   GGA (G) GGC (G) GGC (G) GGG (G) GGA (G) GGC (G) GGC (G) GGA (G) GGA (G) GGA (G) GGT (G) :  GGC G 0.368 (G 0.996) GGC G 0.491 (G 1.000) GGC G 0.414 (G 1.000) GGA G 0.354 (G 1.000) GGA G 0.724 (G 1.000) GGC G 0.501 (G 1.000) GGC G 0.979 (G 1.000) GGG G 0.400 (G 1.000) GGA G 0.477 (G 1.000) GGA G 0.993 (G 1.000)
  17      1   GAG (E) AAT (N) AAC (N) ACG (T) TCA (S) AAA (K) GAA (E) TCG (S) CAC (H) AGA (R) TCA (S) :  AAG K 0.408 (K 0.710) AAA K 0.486 (K 0.880) AAA K 0.565 (K 0.944) AAG K 0.360 (K 0.531) GAG E 0.222 (E 0.291) AAC N 0.389 (N 0.536) AAC N 0.673 (N 0.994) ACG T 0.474 (T 0.980) TCA S 0.805 (S 0.994) TCA S 0.821 (S 1.000)
  18      1   AAC (N) TCC (S) CCC (P) GAC (D) CGC (R) GTT (V) CCC (P) CGC (R) AAT (N) CCG (P) CGC (R) :  CCC P 0.543 (P 0.779) CCC P 0.673 (P 0.970) CCC P 0.492 (P 0.959) CCC P 0.546 (P 0.592) AAC N 0.745 (N 0.931) CCC P 0.606 (P 0.614) CCC P 0.988 (P 0.989) CAC H 0.573 (H 0.579) CGC R 0.990 (R 0.991) CGC R 1.000 (R 1.000)
  19      1   ATG (M) ATG (M) ATG (M) ATG (M) ATG (M) AAG (K) ATG (M) ATG (M) ATG (M) ATG (M) ATG (M) :  ATG M 0.989 (M 0.989) ATG M 0.996 (M 0.996) ATG M 0.986 (M 0.986) ATG M 1.000 (M 1.000) ATG M 1.000 (M 1.000) ATG M 1.000 (M 1.000) ATG M 1.000 (M 1.000) ATG M 1.000 (M 1.000) ATG M 1.000 (M 1.000) ATG M 1.000 (M 1.000)
  20      1   ACC (T) AAG (K) AAG (K) AAG (K) AAG (K) AAG (K) AAG (K) AAG (K) ACC (T) AAA (K) AAG (K) :  AAG K 0.629 (K 0.965) AAG K 0.651 (K 0.997) AAG K 0.580 (K 0.999) AAG K 0.733 (K 0.948) ACC T 0.401 (T 0.985) AAG K 0.891 (K 0.999) AAG K 0.985 (K 1.000) AAG K 0.925 (K 1.000) AAG K 0.960 (K 1.000) AAG K 0.996 (K 1.000)
  21      1   TTG (L) CTG (L) CTG (L) CTG (L) CTC (L) TTA (L) CTG (L) CTG (L) TTA (L) CTG (L) CTC (L) :  TTG L 0.361 (L 0.995) CTG L 0.349 (L 1.000) TTG L 0.364 (L 1.000) TTG L 0.392 (L 1.000) TTG L 0.607 (L 1.000) CTG L 0.749 (L 1.000) CTG L 0.981 (L 1.000) CTG L 0.689 (L 1.000) CTC L 0.728 (L 1.000) CTC L 0.758 (L 1.000)
  22      1   TTG (L) AGA (R) CGC (R) CTC (L) ATG (M) ACC (T) ACC (T) ATG (M) CTG (L) ACC (T) ATG (M) :  ATG M 0.152 (T 0.307) ACC T 0.523 (T 0.958) ACC T 0.563 (T 0.993) CTG L 0.269 (L 0.808) TTG L 0.434 (L 0.986) CTC L 0.356 (L 0.808) CGC R 0.457 (R 0.998) CTG L 0.419 (L 0.842) ATG M 0.974 (M 0.974) ATG M 1.000 (M 1.000)
  23      1   TGC (C) TGC (C) TGC (C) TGC (C) TGC (C) TGC (C) TGC (C) TGC (C) TGC (C) TGT (C) TGC (C) :  TGC C 0.885 (C 0.998) TGC C 0.862 (C 1.000) TGC C 0.754 (C 1.000) TGC C 0.976 (C 1.000) TGC C 0.983 (C 1.000) TGC C 0.995 (C 1.000) TGC C 1.000 (C 1.000) TGC C 0.998 (C 1.000) TGC C 0.999 (C 1.000) TGC C 1.000 (C 1.000)
  24      1   ATC (I) ATC (I) ATC (I) ATC (I) ATT (I) ATC (I) ATC (I) ATT (I) ATC (I) GTC (V) ATC (I) :  ATC I 0.524 (I 0.986) ATC I 0.601 (I 0.990) ATC I 0.599 (I 0.967) ATC I 0.656 (I 0.999) ATC I 0.700 (I 0.999) ATC I 0.807 (I 1.000) ATC I 0.979 (I 1.000) ATC I 0.772 (I 1.000) ATC I 0.588 (I 1.000) ATT I 0.981 (I 1.000)
  25      1   TCT (S) TCC (S) TCC (S) TCC (S) TCC (S) TAC (Y) GCC (A) TCC (S) TCC (S) TCC (S) TCC (S) :  TCC S 0.669 (S 0.992) TCC S 0.816 (S 0.989) TCC S 0.845 (S 0.985) TCC S 0.758 (S 1.000) TCC S 0.512 (S 1.000) TCC S 0.951 (S 1.000) TCC S 0.997 (S 1.000) TCC S 0.983 (S 1.000) TCC S 0.993 (S 1.000) TCC S 0.999 (S 1.000)
  26      1   TGC (C) TGC (C) TGC (C) TGC (C) TGT (C) TGC (C) TGT (C) TGT (C) TGC (C) TGT (C) TGC (C) :  TGC C 0.572 (C 0.998) TGT C 0.751 (C 1.000) TGT C 0.733 (C 1.000) TGC C 0.922 (C 1.000) TGC C 0.970 (C 1.000) TGC C 0.977 (C 1.000) TGC C 0.999 (C 1.000) TGC C 0.962 (C 1.000) TGC C 0.838 (C 1.000) TGT C 0.992 (C 1.000)
  27      2   ATG (M) ATG (M) ATG (M) ATG (M) ATG (M) ATG (M) ATG (M) ATG (M) ATG (M) ATG (M) ATG (M) :  ATG M 0.990 (M 0.990) ATG M 0.999 (M 0.999) ATG M 0.999 (M 0.999) ATG M 1.000 (M 1.000) ATG M 1.000 (M 1.000) ATG M 1.000 (M 1.000) ATG M 1.000 (M 1.000) ATG M 1.000 (M 1.000) ATG M 1.000 (M 1.000) ATG M 1.000 (M 1.000)
  28      1   AAG (K) AAG (K) AAG (K) AAA (K) AAG (K) AAA (K) AAG (K) AAG (K) CAA (Q) AAG (K) AAG (K) :  AAG K 0.629 (K 0.989) AAG K 0.670 (K 0.998) AAG K 0.632 (K 0.999) AAG K 0.686 (K 0.998) AAG K 0.653 (K 0.976) AAG K 0.775 (K 1.000) AAG K 0.977 (K 1.000) AAG K 0.609 (K 1.000) AAG K 0.899 (K 1.000) AAG K 0.993 (K 1.000)
  29      1   AGG (R) AGG (R) AGA (R) AGG (R) CGA (R) CGA (R) AGG (R) CGA (R) AGA (R) CGG (R) CGA (R) :  AGG R 0.501 (R 0.997) AGG R 0.542 (R 1.000) CGG R 0.474 (R 1.000) AGA R 0.558 (R 1.000) AGG R 0.506 (R 1.000) AGA R 0.663 (R 1.000) AGA R 0.707 (R 1.000) AGA R 0.599 (R 1.000) CGA R 0.953 (R 1.000) CGA R 1.000 (R 1.000)
  30      1   GAG (E) GAG (E) GAG (E) GAA (E) GAA (E) GAG (E) GAG (E) GAA (E) GAG (E) GAG (E) GAA (E) :  GAG E 0.617 (E 0.988) GAG E 0.676 (E 0.998) GAG E 0.677 (E 0.999) GAG E 0.641 (E 0.999) GAG E 0.734 (E 0.999) GAG E 0.644 (E 1.000) GAG E 0.963 (E 1.000) GAA E 0.787 (E 1.000) GAA E 0.930 (E 1.000) GAA E 0.995 (E 1.000)
  31      1   GAA (E) GAG (E) GAG (E) GAG (E) GAA (E) GAA (E) GAA (E) GAG (E) GAA (E) GAA (E) GAG (E) :  GAG E 0.563 (E 0.989) GAA E 0.562 (E 0.998) GAA E 0.558 (E 0.999) GAG E 0.626 (E 0.999) GAA E 0.608 (E 0.999) GAG E 0.814 (E 1.000) GAG E 0.976 (E 1.000) GAG E 0.828 (E 1.000) GAG E 0.760 (E 1.000) GAA E 0.500 (E 1.000)
  32      1   GTT (V) GTG (V) GTG (V) GTC (V) GTT (V) ATC (I) ATC (I) GTT (V) GTA (V) ATC (I) GTT (V) :  ATC I 0.257 (V 0.487) ATC I 0.597 (I 0.962) ATC I 0.602 (I 0.992) GTC V 0.331 (V 0.987) GTT V 0.311 (V 0.999) GTG V 0.449 (V 1.000) GTG V 0.941 (V 1.000) GTC V 0.417 (V 1.000) GTT V 0.810 (V 1.000) GTT V 0.990 (V 1.000)
  33      1   GCT (A) GAG (E) GAG (E) ACA (T) TTG (L) CTG (L) AAA (K) TTG (L) TTC (F) AGC (S) TCC (S) :  ACG T 0.101 (T 0.254) AAG K 0.129 (T 0.231) ATC I 0.147 (I 0.261) GCG A 0.270 (A 0.539) GCC A 0.266 (A 0.685) GCG A 0.449 (A 0.566) GAG E 0.977 (E 0.995) ACG T 0.355 (T 0.545) TCG S 0.732 (S 0.961) TTG L 0.995 (L 0.999)
  34      1   GCC (A) GCC (A) GCC (A) GCC (A) GCC (A) GCT (A) GCG (A) GCC (A) GCC (A) GCT (A) GCC (A) :  GCC A 0.358 (A 0.994) GCG A 0.355 (A 0.999) GCT A 0.347 (A 1.000) GCC A 0.618 (A 1.000) GCC A 0.664 (A 1.000) GCC A 0.853 (A 1.000) GCC A 0.986 (A 1.000) GCC A 0.915 (A 1.000) GCC A 0.960 (A 1.000) GCC A 0.997 (A 1.000)
  35      1   ACC (T) ACC (T) ACC (T) AGC (S) AAC (N) ACC (T) AGG (R) AAC (N) ATT (I) GAG (E) AAC (N) :  ACG T 0.327 (T 0.914) ACG T 0.581 (T 0.855) ACG T 0.538 (T 0.836) ACC T 0.653 (T 0.973) ACC T 0.656 (T 0.956) ACC T 0.895 (T 0.966) ACC T 0.992 (T 1.000) AGC S 0.422 (S 0.427) AAC N 0.945 (N 0.972) AAC N 0.996 (N 1.000)
  36      1   ACC (T) ACT (T) ACG (T) ACA (T) ACC (T) ACC (T) ACG (T) ACC (T) ACC (T) ACC (T) ACG (T) :  ACG T 0.325 (T 0.995) ACG T 0.390 (T 1.000) ACC T 0.429 (T 1.000) ACG T 0.319 (T 1.000) ACC T 0.616 (T 1.000) ACG T 0.441 (T 1.000) ACG T 0.609 (T 1.000) ACA T 0.398 (T 1.000) ACG T 0.435 (T 1.000) ACC T 0.983 (T 1.000)
  37      1   AAT (N) GTA (V) GTG (V) GTG (V) GTG (V) AAA (K) CGG (R) ATA (I) AGT (S) AGG (R) GTG (V) :  AGG R 0.363 (R 0.541) AGG R 0.673 (R 0.926) AGG R 0.753 (R 0.928) AGG R 0.193 (R 0.236) AGT S 0.455 (S 0.617) GTG V 0.530 (V 0.966) GTG V 0.659 (V 1.000) GTG V 0.693 (V 0.998) GTG V 0.729 (V 0.999) GTG V 0.614 (V 0.992)
  38      1   GTA (V) GTG (V) GTG (V) GTG (V) GTG (V) GTG (V) GTT (V) GTG (V) GTG (V) GTG (V) GTC (V) :  GTG V 0.306 (V 0.992) GTC V 0.284 (V 0.999) GTG V 0.333 (V 0.999) GTG V 0.413 (V 1.000) GTA V 0.336 (V 1.000) GTG V 0.652 (V 1.000) GTG V 0.956 (V 1.000) GTG V 0.663 (V 1.000) GTG V 0.578 (V 1.000) GTG V 0.977 (V 1.000)
  39      1   AGG (R) GAG (E) GAA (E) GAA (E) AAG (K) GAG (E) GAT (D) AAG (K) GAG (E) AAC (N) AAA (K) :  GAG E 0.416 (E 0.693) GAG E 0.285 (D 0.500) GAC D 0.311 (D 0.491) GAG E 0.554 (E 0.954) GAG E 0.668 (E 0.825) GAA E 0.570 (E 0.984) GAA E 0.658 (E 1.000) GAA E 0.611 (E 0.955) AAA K 0.487 (K 0.964) AAG K 0.977 (K 1.000)
  40      3   TGG (W) TGG (W) TGG (W) TGG (W) TGG (W) TGG (W) TGG (W) TGG (W) TGG (W) TGG (W) TGG (W) :  TGG W 0.999 (W 0.999) TGG W 1.000 (W 1.000) TGG W 1.000 (W 1.000) TGG W 1.000 (W 1.000) TGG W 1.000 (W 1.000) TGG W 1.000 (W 1.000) TGG W 1.000 (W 1.000) TGG W 1.000 (W 1.000) TGG W 1.000 (W 1.000) TGG W 1.000 (W 1.000)
  41      1   TTC (F) TTC (F) TTC (F) TTC (F) TTC (F) TTT (F) TAC (Y) TTC (F) TAC (Y) TAC (Y) TTC (F) :  TTC F 0.536 (F 0.684) TAC Y 0.402 (Y 0.507) TAC Y 0.374 (Y 0.507) TTC F 0.829 (F 0.923) TTC F 0.839 (F 0.914) TTC F 0.964 (F 0.999) TTC F 0.996 (F 1.000) TTC F 0.979 (F 1.000) TTC F 0.989 (F 1.000) TTC F 0.999 (F 1.000)
  42      2   TAT (Y) TAC (Y) TAC (Y) TAC (Y) TAC (Y) TAC (Y) TAC (Y) TAC (Y) TAT (Y) TAC (Y) TAC (Y) :  TAC Y 0.682 (Y 0.996) TAC Y 0.788 (Y 1.000) TAC Y 0.798 (Y 1.000) TAC Y 0.665 (Y 1.000) TAT Y 0.729 (Y 1.000) TAC Y 0.908 (Y 1.000) TAC Y 0.992 (Y 1.000) TAC Y 0.962 (Y 1.000) TAC Y 0.984 (Y 1.000) TAC Y 0.999 (Y 1.000)
  43      1   CAA (Q) AGG (R) AGG (R) AGG (R) AAG (K) AAG (K) ATG (M) AAG (K) CAA (Q) ACA (T) AAG (K) :  AAG K 0.386 (K 0.557) AAG K 0.468 (K 0.602) AAG K 0.432 (K 0.646) AAG K 0.387 (K 0.516) CAA Q 0.646 (Q 0.977) AGG R 0.810 (R 0.845) AGG R 0.997 (R 1.000) AGG R 0.825 (R 0.836) AAG K 0.939 (K 0.960) AAG K 0.996 (K 1.000)
  44      1   CCA (P) CCT (P) CCC (P) CCG (P) CCT (P) GGC (G) CCC (P) CCC (P) CCT (P) GGC (G) GCT (A) :  CCC P 0.468 (P 0.901) CCC P 0.659 (P 0.816) GGC G 0.658 (G 0.821) CCT P 0.456 (P 0.999) CCT P 0.406 (P 1.000) CCT P 0.564 (P 1.000) CCT P 0.540 (P 1.000) CCT P 0.605 (P 1.000) CCT P 0.852 (P 0.992) CCT P 0.863 (P 1.000)
  45      1   GAG (E) GAG (E) GAG (E) GAG (E) GAA (E) CAA (Q) ACA (T) GAA (E) CCC (P) CCG (P) GAA (E) :  GAG E 0.256 (E 0.389) CAG Q 0.224 (Q 0.369) CAG Q 0.424 (Q 0.638) GAG E 0.578 (E 0.794) GAG E 0.594 (E 0.760) GAG E 0.792 (E 0.996) GAG E 0.974 (E 1.000) GAG E 0.631 (E 1.000) GAA E 0.854 (E 1.000) GAA E 0.992 (E 1.000)
  46      1   GAT (D) GGC (G) GGC (G) GGT (G) GGA (G) GAT (D) AAG (K) GGA (G) AAT (N) GAC (D) GGG (G) :  GAC D 0.545 (D 0.868) GAC D 0.563 (D 0.894) GAC D 0.597 (D 0.972) GAC D 0.589 (D 0.854) GAT D 0.516 (D 0.959) GGC G 0.755 (G 0.987) GGC G 0.987 (G 1.000) GGT G 0.446 (G 1.000) GGA G 0.449 (G 1.000) GGA G 0.992 (G 1.000)
  47      1   GGG (G) GGT (G) GGT (G) GGC (G) GGA (G) AAA (K) GAA (E) GGA (G) GGA (G) GAT (D) GGA (G) :  GAG E 0.242 (G 0.488) GAG E 0.413 (E 0.806) GAG E 0.435 (E 0.781) GGG G 0.346 (G 0.994) GGG G 0.504 (G 1.000) GGT G 0.479 (G 1.000) GGT G 0.984 (G 1.000) GGA G 0.380 (G 1.000) GGA G 0.939 (G 1.000) GGA G 0.999 (G 1.000)
  48      1   CAA (Q) AAA (K) AAA (K) AAA (K) CAA (Q) AAC (N) AAA (K) CAA (Q) AAC (N) GAC (D) CAA (Q) :  AAG K 0.413 (K 0.821) AAA K 0.390 (K 0.707) AAC N 0.551 (N 0.783) AAA K 0.651 (K 0.958) AAA K 0.588 (K 0.895) AAA K 0.877 (K 0.995) AAA K 0.988 (K 1.000) AAA K 0.912 (K 0.977) CAA Q 0.976 (Q 0.992) CAA Q 0.999 (Q 1.000)
  49      1   GAA (E) GAT (D) GAT (D) GAT (D) GAT (D) AAA (K) AAT (N) GAT (D) AGA (R) CGG (R) GAT (D) :  AAG K 0.250 (K 0.387) AAG K 0.460 (K 0.678) AAG K 0.634 (K 0.872) GAG E 0.292 (E 0.502) GAA E 0.444 (E 0.741) GAT D 0.789 (D 0.981) GAT D 0.978 (D 1.000) GAT D 0.881 (D 0.999) GAT D 0.944 (D 1.000) GAT D 0.995 (D 1.000)
  50      1   --- (-) --- (-) --- (-) --- (-) --- (-) ACT (T) --- (-) --- (-) --- (-) --- (-) --- (-) :  ACC T 0.200 (T 0.632) ACC T 0.229 (T 0.723) ACC T 0.243 (T 0.780) ACC T 0.173 (T 0.548) ACC T 0.153 (T 0.488) ACC T 0.160 (T 0.507) ACC T 0.151 (T 0.479) ACC T 0.148 (T 0.471) ACC T 0.139 (T 0.443) ACC T 0.126 (T 0.403)
  51      1   --- (-) --- (-) --- (-) --- (-) --- (-) AGA (R) --- (-) --- (-) --- (-) --- (-) --- (-) :  AGG R 0.251 (R 0.661) AGA R 0.334 (R 0.745) AGA R 0.408 (R 0.797) AGG R 0.218 (R 0.581) AGG R 0.191 (R 0.524) AGG R 0.200 (R 0.543) AGG R 0.187 (R 0.515) AGG R 0.183 (R 0.508) AGG R 0.170 (R 0.481) AGG R 0.152 (R 0.441)
  52      1   ATA (I) TTC (F) TTC (F) GAA (E) GTA (V) ACA (T) GTC (V) GTA (V) TCT (S) CAG (Q) ATT (I) :  ATC I 0.152 (V 0.313) ATC I 0.144 (V 0.351) ATG M 0.100 (I 0.156) TTC F 0.281 (F 0.354) TTC F 0.229 (I 0.458) TTC F 0.384 (F 0.423) TTC F 0.992 (F 0.999) GTA V 0.375 (V 0.830) GTA V 0.388 (V 0.811) GTA V 0.981 (V 1.000)
  53      1   CTT (L) CTT (L) CTT (L) CCC (P) GCT (A) CTT (L) CCA (P) GCT (A) CTT (L) TCT (S) CCT (P) :  CTT L 0.211 (L 0.580) CCT P 0.218 (P 0.574) CCT P 0.281 (P 0.549) CTT L 0.571 (L 0.781) CTT L 0.820 (L 0.991) CTT L 0.654 (L 0.775) CTT L 0.993 (L 0.999) CCT P 0.723 (P 0.992) CCT P 0.952 (P 0.997) GCT A 0.997 (A 0.999)
  54      1   --- (-) --- (-) --- (-) --- (-) --- (-) --- (-) CCC (P) --- (-) --- (-) --- (-) --- (-) :  CCC P 0.295 (P 0.655) CCC P 0.438 (P 0.735) CCC P 0.346 (P 0.689) CCC P 0.218 (P 0.582) CCC P 0.182 (P 0.528) CCC P 0.193 (P 0.546) CCC P 0.178 (P 0.520) CCC P 0.174 (P 0.513) CCC P 0.161 (P 0.487) CCC P 0.146 (P 0.449)
  55      1   --- (-) --- (-) --- (-) --- (-) --- (-) --- (-) AAC (N) --- (-) --- (-) --- (-) --- (-) :  AAC N 0.305 (N 0.482) AAC N 0.399 (N 0.584) AAC N 0.340 (N 0.524) AAC N 0.246 (N 0.397) AAC N 0.211 (N 0.341) AAC N 0.222 (N 0.359) AAC N 0.206 (N 0.333) AAC N 0.201 (N 0.326) AAC N 0.186 (N 0.302) AAC N 0.165 (N 0.268)
  56      1   --- (-) --- (-) --- (-) --- (-) --- (-) --- (-) AAG (K) --- (-) --- (-) --- (-) --- (-) :  AAG K 0.330 (K 0.523) AAG K 0.426 (K 0.620) AAG K 0.365 (K 0.564) AAG K 0.270 (K 0.438) AAG K 0.234 (K 0.381) AAG K 0.245 (K 0.399) AAG K 0.229 (K 0.373) AAG K 0.224 (K 0.366) AAG K 0.209 (K 0.340) AAG K 0.186 (K 0.305)
  57      1   --- (-) --- (-) --- (-) --- (-) --- (-) --- (-) ACT (T) --- (-) --- (-) --- (-) --- (-) :  ACC T 0.204 (T 0.650) ACT T 0.286 (T 0.742) ACC T 0.210 (T 0.690) ACC T 0.179 (T 0.563) ACC T 0.158 (T 0.501) ACC T 0.165 (T 0.521) ACC T 0.155 (T 0.492) ACC T 0.153 (T 0.484) ACC T 0.143 (T 0.455) ACC T 0.129 (T 0.413)
  58      1   --- (-) --- (-) --- (-) --- (-) --- (-) --- (-) CAC (H) --- (-) --- (-) --- (-) --- (-) :  CAC H 0.363 (H 0.541) CAC H 0.478 (H 0.638) CAC H 0.406 (H 0.582) CAC H 0.289 (H 0.455) CAC H 0.247 (H 0.397) CAC H 0.260 (H 0.416) CAC H 0.241 (H 0.388) CAC H 0.236 (H 0.381) CAC H 0.219 (H 0.354) CAC H 0.193 (H 0.316)
  59      1   ATT (I) ATA (I) ATT (I) ATC (I) ATC (I) ATC (I) ATA (I) ATC (I) ATC (I) ATA (I) ATC (I) :  ATC I 0.375 (I 0.991) ATA I 0.566 (I 0.999) ATA I 0.527 (I 0.999) ATC I 0.398 (I 1.000) ATT I 0.486 (I 1.000) ATT I 0.423 (I 1.000) ATT I 0.629 (I 1.000) ATC I 0.793 (I 1.000) ATC I 0.929 (I 1.000) ATC I 0.994 (I 1.000)
  60      1   TAT (Y) TAT (Y) TAC (Y) TAC (Y) TAC (Y) TAT (Y) TAC (Y) TAT (Y) TTT (F) TTC (F) TAT (Y) :  TAC Y 0.591 (Y 0.994) TAC Y 0.711 (Y 0.997) TAC Y 0.681 (Y 0.985) TAT Y 0.539 (Y 0.999) TAT Y 0.749 (Y 0.990) TAC Y 0.538 (Y 1.000) TAC Y 0.579 (Y 1.000) TAC Y 0.590 (Y 1.000) TAT Y 0.665 (Y 1.000) TAT Y 0.561 (Y 1.000)
  61      1   GAA (E) GAG (E) GAG (E) GAG (E) GAA (E) CTG (L) AGG (R) GAA (E) GAA (E) CTG (L) GAG (E) :  GAG E 0.253 (E 0.342) ATG M 0.184 (L 0.249) CTG L 0.496 (L 0.829) GAG E 0.684 (E 0.982) GAA E 0.589 (E 0.999) GAG E 0.816 (E 0.999) GAG E 0.976 (E 1.000) GAG E 0.774 (E 1.000) GAG E 0.587 (E 1.000) GAA E 0.978 (E 1.000)
  62      1   TAT (Y) TAT (Y) TAT (Y) CAC (H) TTC (F) TAT (Y) TTT (F) TTC (F) TAC (Y) TAC (Y) TAC (Y) :  TAT Y 0.549 (Y 0.991) TAT Y 0.609 (Y 0.989) TAT Y 0.539 (Y 0.999) TAT Y 0.633 (Y 1.000) TAT Y 0.645 (Y 1.000) TAT Y 0.658 (Y 1.000) TAT Y 0.985 (Y 1.000) TAC Y 0.862 (Y 0.983) TAC Y 0.969 (Y 0.992) TTC F 0.998 (F 0.999)
  63      1   --- (-) CGA (R) CGG (R) AGG (R) AAC (N) GAC (D) GAG (E) AAC (N) ATT (I) --- (-) AGA (R) :  AAG K 0.177 (K 0.260) GAG E 0.389 (E 0.552) GAG E 0.297 (E 0.453) AGG R 0.308 (R 0.556) ATA I 0.165 (I 0.346) AGG R 0.567 (R 0.995) CGG R 0.699 (R 1.000) AGG R 0.685 (R 0.999) AGA R 0.588 (R 0.981) AAC N 0.989 (N 0.997)
  64      1   GAT (D) AAT (N) AAT (N) AAA (K) AAT (N) GGC (G) GAT (D) AAC (N) GAG (E) GAT (D) AAC (N) :  GAC D 0.507 (D 0.895) GAT D 0.500 (D 0.985) GAC D 0.544 (D 0.977) GAC D 0.413 (D 0.820) GAT D 0.532 (D 0.949) AAT N 0.644 (N 0.981) AAT N 0.974 (N 1.000) AAC N 0.500 (N 0.966) AAC N 0.618 (N 0.998) AAT N 0.568 (N 1.000)
  65      1   GGA (G) GGC (G) GGC (G) ATG (M) GAG (E) GAG (E) TAC (Y) GAG (E) GGA (G) GGC (G) GAG (E) :  GGC G 0.389 (G 0.898) GGC G 0.543 (G 0.813) GGC G 0.441 (G 0.825) GGC G 0.331 (G 0.993) GGA G 0.705 (G 1.000) GGC G 0.436 (G 0.989) GGC G 0.977 (G 1.000) GAG E 0.393 (E 0.423) GAG E 0.937 (E 0.978) GAG E 0.994 (E 1.000)
  66      1   --- (-) --- (-) --- (-) --- (-) --- (-) CCG (P) --- (-) --- (-) --- (-) --- (-) --- (-) :  CCG P 0.238 (P 0.668) CCG P 0.311 (P 0.745) CCG P 0.376 (P 0.793) CCG P 0.193 (P 0.594) CCG P 0.169 (P 0.539) CCG P 0.176 (P 0.557) CCG P 0.165 (P 0.531) CCG P 0.162 (P 0.524) CCG P 0.153 (P 0.498) CCC P 0.140 (P 0.459)
  67      1   --- (-) --- (-) --- (-) --- (-) --- (-) CAG (Q) --- (-) --- (-) --- (-) --- (-) --- (-) :  CAG Q 0.392 (Q 0.619) CAG Q 0.467 (Q 0.705) CAG Q 0.526 (Q 0.759) CAG Q 0.333 (Q 0.539) CAG Q 0.295 (Q 0.482) CAG Q 0.308 (Q 0.501) CAG Q 0.290 (Q 0.473) CAG Q 0.285 (Q 0.466) CAG Q 0.268 (Q 0.439) CAG Q 0.242 (Q 0.399)
  68      1   AAA (K) CAC (H) CAC (H) AAT (N) AAA (K) GAG (E) AAC (N) AAA (K) AAA (K) AGA (R) AAG (K) :  AAG K 0.442 (K 0.777) AAG K 0.446 (K 0.801) AAG K 0.488 (K 0.909) AAG K 0.387 (K 0.762) AAA K 0.664 (K 0.984) AAC N 0.507 (N 0.645) CAC H 0.989 (H 0.996) AAT N 0.354 (N 0.641) AAA K 0.509 (K 0.963) AAA K 0.984 (K 1.000)
  69      1   CCT (P) --- (-) --- (-) --- (-) --- (-) CCG (P) CTT (L) --- (-) CCC (P) CCG (P) --- (-) :  CCT P 0.332 (P 0.989) CCG P 0.364 (P 0.988) CCG P 0.580 (P 0.999) CCT P 0.402 (P 0.994) CCT P 0.553 (P 1.000) CCT P 0.309 (P 0.931) CCC P 0.286 (P 0.885) CCC P 0.282 (P 0.872) CCC P 0.267 (P 0.826) CCC P 0.242 (P 0.757)
  70      1   TTG (L) CAG (Q) CAG (Q) CAT (H) CGG (R) AAG (K) ATT (I) CGG (R) CGG (R) CGG (R) CGG (R) :  CGG R 0.348 (R 0.831) AGG R 0.532 (R 0.832) AGG R 0.581 (R 0.853) CGG R 0.749 (R 0.823) CGG R 0.795 (R 0.836) CGG R 0.637 (R 0.654) CAG Q 0.995 (Q 0.998) CGG R 0.562 (R 0.669) CGG R 0.984 (R 0.995) CGG R 1.000 (R 1.000)
  71      1   GAA (E) GAG (E) GAG (E) GAA (E) GAA (E) GAT (D) GAG (E) GAA (E) GAG (E) GAC (D) GAA (E) :  GAG E 0.507 (E 0.835) GAG E 0.463 (E 0.705) GAC D 0.490 (D 0.810) GAG E 0.572 (E 0.994) GAA E 0.521 (E 0.999) GAG E 0.617 (E 1.000) GAG E 0.961 (E 1.000) GAA E 0.793 (E 1.000) GAA E 0.931 (E 1.000) GAA E 0.995 (E 1.000)
  72      1   TCA (S) GTG (V) GTG (V) TTT (F) CTT (L) GTA (V) ATG (M) CTT (L) CAT (H) CTC (L) CTT (L) :  CTG L 0.218 (L 0.829) CTG L 0.317 (L 0.799) CTG L 0.250 (L 0.802) CTG L 0.224 (L 0.864) CTA L 0.163 (L 0.741) CTG L 0.309 (L 0.828) GTG V 0.937 (V 0.996) CTT L 0.666 (L 0.831) CTT L 0.968 (L 0.997) CTT L 0.999 (L 1.000)
  73      1   AAA (K) GAG (E) GAG (E) CCA (P) GAG (E) GAT (D) GAT (D) GAG (E) AAA (K) GAG (E) GAC (D) :  GAG E 0.460 (E 0.751) GAG E 0.370 (E 0.605) GAG E 0.386 (E 0.608) GAG E 0.580 (E 0.911) AAA K 0.574 (K 0.953) GAG E 0.724 (E 0.991) GAG E 0.970 (E 1.000) GAG E 0.487 (E 0.942) GAG E 0.697 (E 0.928) GAG E 0.985 (E 1.000)
  74      1   AGT (S) AGC (S) AGC (S) AGC (S) AGT (S) GAG (E) GGA (G) AGT (S) AGT (S) GGT (G) AGC (S) :  GGC G 0.278 (G 0.570) GGA G 0.308 (G 0.990) GGG G 0.296 (G 0.991) AGC S 0.639 (S 0.994) AGT S 0.819 (S 1.000) AGC S 0.887 (S 1.000) AGC S 0.995 (S 1.000) AGC S 0.888 (S 1.000) AGC S 0.738 (S 1.000) AGT S 0.990 (S 1.000)
  75      1   CCA (P) CCC (P) CCC (P) CGC (R) CCT (P) CAA (Q) CCG (P) CCT (P) CCA (P) CCC (P) CGT (R) :  CCG P 0.334 (P 0.998) CCG P 0.530 (P 0.999) CCG P 0.447 (P 0.995) CCC P 0.443 (P 1.000) CCA P 0.790 (P 1.000) CCC P 0.838 (P 0.996) CCC P 0.994 (P 1.000) CGC R 0.521 (R 0.666) CGT R 0.618 (R 0.667) CCT P 0.999 (P 1.000)
  76      1   CTG (L) TTC (F) TTT (F) TTC (F) TTT (F) TGG (W) TTT (F) TTC (F) TTT (F) TGG (W) TTC (F) :  TTT F 0.383 (F 0.759) TTT F 0.389 (F 0.631) TGG W 0.951 (W 0.951) TTC F 0.469 (F 0.919) TTT F 0.475 (F 0.861) TTC F 0.564 (F 0.999) TTT F 0.560 (F 1.000) TTC F 0.808 (F 1.000) TTC F 0.806 (F 1.000) TTC F 0.601 (F 1.000)
  77      1   CAA (Q) CAA (Q) CAG (Q) AGT (S) CAG (Q) AAA (K) AAA (K) CAG (Q) AAA (K) AAG (K) CGT (R) :  AAG K 0.335 (K 0.556) AAA K 0.500 (K 0.978) AAG K 0.543 (K 0.996) CAG Q 0.517 (Q 0.855) CAA Q 0.587 (Q 0.858) CAG Q 0.691 (Q 0.917) CAG Q 0.729 (Q 1.000) CGG R 0.539 (R 0.910) CGG R 0.643 (R 0.917) CAG Q 0.997 (Q 0.999)
  78      1   GGT (G) GGT (G) GGG (G) GGT (G) GGC (G) GGT (G) GGC (G) GGC (G) GGC (G) GGG (G) GGC (G) :  GGC G 0.345 (G 0.997) GGC G 0.441 (G 1.000) GGC G 0.317 (G 1.000) GGT G 0.552 (G 1.000) GGT G 0.597 (G 1.000) GGT G 0.626 (G 1.000) GGT G 0.606 (G 1.000) GGT G 0.622 (G 1.000) GGC G 0.891 (G 1.000) GGC G 0.997 (G 1.000)
  79      1   CGG (R) CGT (R) CGC (R) CGG (R) CGG (R) CGG (R) CGT (R) CGG (R) CGT (R) CGG (R) CGG (R) :  CGT R 0.473 (R 0.999) CGT R 0.540 (R 1.000) CGG R 0.561 (R 1.000) CGT R 0.458 (R 1.000) CGT R 0.460 (R 1.000) CGT R 0.396 (R 1.000) CGT R 0.482 (R 1.000) CGG R 0.935 (R 1.000) CGG R 0.994 (R 1.000) CGG R 1.000 (R 1.000)
  80      1   CTT (L) CTG (L) CTG (L) ATA (I) CTT (L) GTA (V) CTA (L) CTT (L) CTG (L) CTA (L) CTC (L) :  CTA L 0.234 (L 0.996) CTA L 0.454 (L 0.998) CTA L 0.418 (L 0.990) CTG L 0.275 (L 1.000) CTT L 0.459 (L 1.000) CTG L 0.425 (L 1.000) CTG L 0.967 (L 1.000) CTA L 0.312 (L 0.990) CTT L 0.476 (L 1.000) CTT L 0.991 (L 1.000)
  81      1   CAG (Q) CAG (Q) CAG (Q) CAA (Q) GAA (E) ACA (T) TTC (F) GAG (E) CAG (Q) CAG (Q) CAG (Q) :  CAG Q 0.680 (Q 0.919) CAG Q 0.663 (Q 0.859) CAG Q 0.666 (Q 0.862) CAG Q 0.823 (Q 0.999) CAG Q 0.889 (Q 1.000) CAG Q 0.838 (Q 1.000) CAG Q 0.990 (Q 1.000) CAG Q 0.588 (Q 1.000) CAG Q 0.742 (Q 0.994) GAG E 0.557 (E 0.999)
  82      3   TGG (W) TGG (W) TGG (W) TGG (W) TGG (W) TGG (W) TGG (W) TGG (W) TGG (W) TGG (W) TGG (W) :  TGG W 0.999 (W 0.999) TGG W 1.000 (W 1.000) TGG W 1.000 (W 1.000) TGG W 1.000 (W 1.000) TGG W 1.000 (W 1.000) TGG W 1.000 (W 1.000) TGG W 1.000 (W 1.000) TGG W 1.000 (W 1.000) TGG W 1.000 (W 1.000) TGG W 1.000 (W 1.000)
  83      1   ACT (T) AAT (N) AAT (N) AAT (N) AAC (N) ACG (T) AAT (N) AAT (N) ATA (I) AAC (N) AAT (N) :  AAC N 0.506 (N 0.955) AAT N 0.493 (N 0.973) AAC N 0.591 (N 0.952) AAT N 0.583 (N 0.956) ACT T 0.239 (T 0.442) AAT N 0.842 (N 0.999) AAT N 0.985 (N 1.000) AAT N 0.877 (N 1.000) AAT N 0.840 (N 1.000) AAT N 0.623 (N 1.000)
  84      1   GGA (G) GGG (G) GGC (G) GGG (G) GGG (G) GGC (G) GGG (G) GGA (G) GGC (G) GGC (G) GGC (G) :  GGG G 0.369 (G 0.996) GGG G 0.417 (G 1.000) GGC G 0.478 (G 1.000) GGG G 0.402 (G 1.000) GGA G 0.430 (G 1.000) GGG G 0.548 (G 1.000) GGG G 0.503 (G 1.000) GGG G 0.712 (G 1.000) GGG G 0.580 (G 1.000) GGG G 0.719 (G 1.000)
  85      1   AGC (S) AGC (S) AGC (S) AGT (S) AGT (S) AGT (S) ACC (T) AGT (S) AGC (S) AGC (S) AGC (S) :  AGC S 0.764 (S 0.993) AGC S 0.797 (S 0.994) AGC S 0.730 (S 1.000) AGC S 0.818 (S 1.000) AGC S 0.917 (S 1.000) AGC S 0.778 (S 1.000) AGC S 0.990 (S 1.000) AGT S 0.704 (S 1.000) AGT S 0.697 (S 1.000) AGT S 0.996 (S 1.000)
  86      1   AAA (K) AAA (K) AAG (K) AAA (K) GCA (A) AAG (K) CAG (Q) GCA (A) AAA (K) AAG (K) GCC (A) :  AAG K 0.595 (K 0.978) AAG K 0.736 (K 0.977) AAG K 0.726 (K 0.995) AAA K 0.543 (K 0.999) AAA K 0.691 (K 1.000) AAA K 0.569 (K 0.999) AAG K 0.538 (K 1.000) AAA K 0.695 (K 0.953) GCA A 0.690 (A 0.970) GCA A 0.993 (A 1.000)
  87      1   GAT (D) GAC (D) GAC (D) GAC (D) GAT (D) GAC (D) GAC (D) GAT (D) GAT (D) GAC (D) GAC (D) :  GAC D 0.611 (D 0.986) GAC D 0.666 (D 0.997) GAC D 0.667 (D 0.998) GAC D 0.624 (D 0.999) GAT D 0.598 (D 0.999) GAC D 0.787 (D 1.000) GAC D 0.972 (D 1.000) GAC D 0.756 (D 1.000) GAC D 0.574 (D 1.000) GAT D 0.977 (D 1.000)
  88      1   CTG (L) CTG (L) CTG (L) ATG (M) ATG (M) ATG (M) CTG (L) ATG (M) CTG (L) CTG (L) ATG (M) :  CTG L 0.340 (L 0.979) CTG L 0.464 (L 0.980) CTG L 0.459 (L 0.958) CTG L 0.543 (L 0.987) CTG L 0.608 (L 0.999) CTG L 0.743 (L 0.965) CTG L 0.981 (L 1.000) ATG M 0.988 (M 0.988) ATG M 1.000 (M 1.000) ATG M 1.000 (M 1.000)
  89      1   CAG (Q) CAG (Q) CAG (Q) CAG (Q) CAG (Q) CAG (Q) CAG (Q) CAG (Q) CAG (Q) CAG (Q) CAG (Q) :  CAG Q 0.793 (Q 0.996) CAG Q 0.853 (Q 1.000) CAG Q 0.853 (Q 1.000) CAG Q 0.898 (Q 1.000) CAG Q 0.911 (Q 1.000) CAG Q 0.966 (Q 1.000) CAG Q 0.997 (Q 1.000) CAG Q 0.981 (Q 1.000) CAG Q 0.990 (Q 1.000) CAG Q 0.999 (Q 1.000)
  90      1   GAT (D) GAC (D) GAC (D) GAT (D) GAC (D) GAC (D) GAC (D) GAC (D) GAT (D) GAC (D) GAC (D) :  GAC D 0.607 (D 0.986) GAC D 0.665 (D 0.997) GAC D 0.667 (D 0.998) GAC D 0.600 (D 0.999) GAT D 0.604 (D 0.999) GAC D 0.728 (D 1.000) GAC D 0.967 (D 1.000) GAC D 0.574 (D 1.000) GAC D 0.874 (D 1.000) GAC D 0.990 (D 1.000)
  91      1   GTT (V) GTA (V) GTG (V) GTG (V) GTC (V) GTC (V) CTG (L) GTC (V) GTC (V) GTC (V) GTG (V) :  GTG V 0.320 (V 0.979) GTG V 0.426 (V 0.977) GTC V 0.326 (V 0.996) GTG V 0.351 (V 0.999) GTT V 0.323 (V 1.000) GTG V 0.507 (V 1.000) GTG V 0.631 (V 1.000) GTG V 0.592 (V 1.000) GTG V 0.480 (V 1.000) GTC V 0.966 (V 1.000)
  92      1   TCT (S) TCC (S) TCC (S) TCC (S) TCC (S) TCC (S) TCC (S) TCC (S) TCC (S) TCC (S) TCC (S) :  TCC S 0.661 (S 0.997) TCC S 0.800 (S 1.000) TCC S 0.806 (S 1.000) TCC S 0.754 (S 1.000) TCC S 0.510 (S 1.000) TCC S 0.951 (S 1.000) TCC S 0.997 (S 1.000) TCC S 0.982 (S 1.000) TCC S 0.993 (S 1.000) TCC S 0.999 (S 1.000)
  93      1   ATC (I) ATC (I) ATC (I) ATC (I) ATC (I) ATT (I) ATT (I) ATC (I) ATT (I) ATC (I) ATC (I) :  ATC I 0.478 (I 0.991) ATT I 0.458 (I 0.999) ATC I 0.457 (I 0.999) ATC I 0.640 (I 0.999) ATC I 0.604 (I 1.000) ATC I 0.843 (I 1.000) ATC I 0.981 (I 1.000) ATC I 0.900 (I 1.000) ATC I 0.950 (I 1.000) ATC I 0.995 (I 1.000)
  94      1   ACC (T) ACT (T) ACT (T) ACT (T) TCG (S) AGC (S) CGG (R) TCG (S) ATA (I) AGC (S) TCC (S) :  AGC S 0.302 (T 0.447) AGC S 0.659 (S 0.818) AGC S 0.839 (S 0.981) ACT T 0.405 (T 0.969) ACC T 0.553 (T 0.951) ACT T 0.726 (T 1.000) ACT T 0.987 (T 1.000) ACT T 0.601 (T 0.990) TCC S 0.462 (S 0.984) TCG S 0.991 (S 1.000)
  95      1   ATC (I) GTT (V) GTG (V) GTG (V) GTC (V) ATC (I) ATC (I) GTC (V) TTA (L) ATC (I) GTA (V) :  ATC I 0.419 (I 0.852) ATC I 0.584 (I 0.989) ATC I 0.590 (I 0.997) ATC I 0.356 (I 0.731) ATC I 0.381 (I 0.821) GTC V 0.296 (V 0.987) GTG V 0.532 (V 1.000) GTG V 0.425 (V 1.000) GTC V 0.389 (V 1.000) GTC V 0.968 (V 1.000)
  96      1   CTC (L) CTC (L) CTC (L) TTA (L) CTA (L) CTA (L) AAC (N) CTA (L) CAC (H) ATC (I) CTC (L) :  CTC L 0.423 (L 0.698) CTC L 0.360 (L 0.483) CTC L 0.327 (I 0.494) CTC L 0.735 (L 0.991) CTC L 0.846 (L 0.979) CTC L 0.736 (L 1.000) CTC L 0.987 (L 1.000) CTA L 0.615 (L 1.000) CTA L 0.674 (L 1.000) CTA L 0.994 (L 1.000)
  97      1   AAT (N) AAT (N) AAC (N) AAT (N) AAC (N) AAT (N) AAA (K) AAC (N) AAT (N) AAA (K) AAC (N) :  AAC N 0.394 (N 0.687) AAA K 0.332 (K 0.568) AAA K 0.319 (K 0.573) AAT N 0.498 (N 0.990) AAT N 0.669 (N 0.999) AAC N 0.526 (N 1.000) AAC N 0.589 (N 1.000) AAT N 0.508 (N 1.000) AAC N 0.871 (N 1.000) AAC N 0.991 (N 1.000)
  98      1   GTA (V) GTC (V) GTC (V) GTC (V) ATC (I) GTC (V) GTC (V) ATC (I) GTA (V) ATC (I) GTC (V) :  GTC V 0.334 (V 0.979) GTC V 0.415 (V 0.975) GTC V 0.435 (V 0.937) GTC V 0.403 (V 0.999) GTA V 0.371 (V 1.000) GTC V 0.681 (V 1.000) GTC V 0.957 (V 1.000) GTC V 0.782 (V 0.999) GTC V 0.893 (V 0.976) ATC I 0.994 (I 0.999)
  99      1   ACA (T) ACT (T) ACT (T) ACC (T) TCC (S) ACT (T) AAG (K) TCT (S) ACA (T) AGG (R) AGC (S) :  ACG T 0.359 (T 0.937) ACG T 0.577 (T 0.883) ACG T 0.567 (T 0.883) ACT T 0.291 (T 0.999) ACA T 0.601 (T 1.000) ACT T 0.527 (T 1.000) ACT T 0.980 (T 1.000) ACC T 0.811 (T 1.000) ACC T 0.914 (T 0.976) TCC S 0.891 (S 1.000)
 100      1   ACC (T) CTG (L) CTG (L) TTG (L) CTG (L) TTA (L) TAC (Y) ATG (M) TTC (F) CTC (L) CTG (L) :  CTC L 0.251 (L 0.789) CTC L 0.371 (L 0.781) CTC L 0.345 (L 0.904) CTC L 0.231 (L 0.805) TTC F 0.429 (F 0.475) CTG L 0.620 (L 0.998) CTG L 0.973 (L 1.000) CTG L 0.549 (L 1.000) CTG L 0.873 (L 1.000) CTG L 0.946 (L 0.984)
 101      1   AAT (N) AAT (N) AAC (N) AAC (N) AAT (N) AAC (N) GAT (D) AAC (N) ACA (T) AAT (N) AAT (N) :  AAC N 0.549 (N 0.971) AAC N 0.486 (N 0.966) AAC N 0.507 (N 0.992) AAC N 0.545 (N 0.998) AAT N 0.519 (N 0.975) AAC N 0.574 (N 1.000) AAC N 0.614 (N 1.000) AAC N 0.571 (N 1.000) AAT N 0.769 (N 1.000) AAT N 0.775 (N 1.000)
 102      1   GAT (D) GAC (D) GAC (D) GAT (D) GAT (D) GAC (D) GAC (D) GAT (D) GAT (D) GAT (D) GAT (D) :  GAC D 0.591 (D 0.986) GAC D 0.625 (D 0.998) GAC D 0.574 (D 0.998) GAC D 0.551 (D 0.999) GAT D 0.615 (D 0.999) GAC D 0.608 (D 1.000) GAC D 0.958 (D 1.000) GAT D 0.788 (D 1.000) GAT D 0.926 (D 1.000) GAT D 0.994 (D 1.000)
 103      1   TCA (S) TCT (S) TCT (S) TCG (S) TCG (S) ACT (T) AGC (S) TCA (S) TCG (S) AGC (S) TCG (S) :  ACC T 0.187 (S 0.466) AGC S 0.501 (S 0.583) AGC S 0.487 (S 0.588) TCG S 0.329 (S 0.995) TCA S 0.436 (S 1.000) TCT S 0.450 (S 1.000) TCT S 0.988 (S 1.000) TCG S 0.887 (S 1.000) TCG S 0.950 (S 1.000) TCG S 0.897 (S 1.000)
 104      1   GGA (G) GGC (G) GGC (G) GGT (G) GGG (G) GGC (G) GGG (G) GGG (G) GGG (G) GGC (G) GGG (G) :  GGC G 0.322 (G 0.996) GGG G 0.392 (G 1.000) GGC G 0.489 (G 1.000) GGC G 0.360 (G 1.000) GGA G 0.455 (G 1.000) GGC G 0.545 (G 1.000) GGC G 0.979 (G 1.000) GGT G 0.380 (G 1.000) GGG G 0.912 (G 1.000) GGG G 0.998 (G 1.000)
 105      1   CTT (L) CTC (L) CTC (L) ATC (I) ATC (I) ACA (T) GTC (V) ATT (I) CGA (R) CGG (R) ATC (I) :  CTC L 0.310 (L 0.738) CTC L 0.225 (L 0.572) CGG R 0.167 (R 0.329) CTC L 0.578 (L 0.938) CTT L 0.399 (L 0.968) CTC L 0.861 (L 0.950) CTC L 0.993 (L 1.000) ATC I 0.901 (I 0.984) ATC I 0.891 (I 0.999) ATC I 0.804 (I 1.000)
 106      1   TTT (F) TAC (Y) TAC (Y) TAC (Y) TAC (Y) TAC (Y) TAC (Y) TAC (Y) TTC (F) TAC (Y) TAC (Y) :  TAC Y 0.718 (Y 0.980) TAC Y 0.803 (Y 0.999) TAC Y 0.806 (Y 1.000) TAC Y 0.775 (Y 0.967) TTC F 0.573 (F 0.974) TAC Y 0.937 (Y 1.000) TAC Y 0.994 (Y 1.000) TAC Y 0.968 (Y 1.000) TAC Y 0.985 (Y 1.000) TAC Y 0.999 (Y 1.000)
 107      1   ACC (T) ACA (T) ACC (T) ACC (T) ACC (T) GAA (E) GAG (E) ACT (T) ATC (I) GAG (E) ACC (T) :  AAG K 0.156 (T 0.253) GAG E 0.649 (E 0.912) GAG E 0.641 (E 0.982) ACC T 0.536 (T 0.971) ACC T 0.710 (T 0.963) ACC T 0.742 (T 1.000) ACC T 0.754 (T 1.000) ACC T 0.892 (T 1.000) ACC T 0.916 (T 1.000) ACC T 0.846 (T 1.000)
 108      1   TGC (C) TGT (C) TGC (C) TGT (C) TGC (C) TGT (C) TGC (C) TGT (C) TGT (C) TGC (C) TGC (C) :  TGC C 0.658 (C 0.998) TGC C 0.767 (C 1.000) TGC C 0.720 (C 1.000) TGC C 0.555 (C 1.000) TGC C 0.581 (C 1.000) TGT C 0.502 (C 1.000) TGC C 0.524 (C 1.000) TGT C 0.567 (C 1.000) TGC C 0.726 (C 1.000) TGC C 0.718 (C 1.000)
 109      1   TAT (Y) AAT (N) AAT (N) AAC (N) AAT (N) GAA (E) CAC (H) AAC (N) AAC (N) GTG (V) AAC (N) :  AAC N 0.331 (N 0.514) GAC D 0.444 (D 0.586) GAC D 0.356 (D 0.491) AAT N 0.475 (N 0.932) AAT N 0.478 (N 0.881) AAT N 0.633 (N 0.999) AAT N 0.973 (N 1.000) AAC N 0.690 (N 1.000) AAC N 0.701 (N 1.000) AAT N 0.524 (N 1.000)
 110      1   GTG (V) GTG (V) GTG (V) ATC (I) GTA (V) GTA (V) GTT (V) GTC (V) GTC (V) GTC (V) ATC (I) :  GTC V 0.310 (V 0.991) GTC V 0.305 (V 0.999) GTC V 0.330 (V 0.999) GTG V 0.326 (V 0.998) GTG V 0.393 (V 0.999) GTC V 0.369 (V 0.990) GTG V 0.934 (V 1.000) ATC I 0.548 (I 0.650) ATC I 0.564 (I 0.659) GTC V 0.604 (V 0.999)
 111      1   AAC (N) TCC (S) TCC (S) ACC (T) ACT (T) ACT (T) TTT (F) ACC (T) AAC (N) CAC (H) ACT (T) :  AAC N 0.294 (N 0.452) AAC N 0.245 (N 0.414) AAC N 0.296 (N 0.445) AAC N 0.414 (N 0.508) AAC N 0.791 (N 0.976) ACC T 0.816 (T 0.908) TCC S 0.995 (S 0.998) ACC T 0.730 (T 0.999) ACT T 0.743 (T 1.000) ACT T 0.770 (T 1.000)
 112      1   CGT (R) AGG (R) CGG (R) CGG (R) CGG (R) CGC (R) CGC (R) CGG (R) CGC (R) CGC (R) CGG (R) :  CGC R 0.601 (R 0.999) CGC R 0.901 (R 1.000) CGC R 0.930 (R 1.000) CGG R 0.369 (R 1.000) CGT R 0.494 (R 1.000) CGG R 0.936 (R 1.000) CGG R 0.961 (R 1.000) CGG R 0.991 (R 1.000) CGG R 0.998 (R 1.000) CGG R 1.000 (R 1.000)
 113      1   ACT (T) GAG (E) GAG (E) GAG (E) GAA (E) TTC (F) AGA (R) GAA (E) ACG (T) CAG (Q) GAG (E) :  AAG K 0.357 (K 0.561) AAG K 0.267 (K 0.508) CAG Q 0.285 (Q 0.374) AAG K 0.507 (K 0.628) ACG T 0.555 (T 0.970) GAG E 0.847 (E 0.975) GAG E 0.980 (E 1.000) GAG E 0.794 (E 0.999) GAG E 0.597 (E 1.000) GAA E 0.977 (E 1.000)
 114      1   CTG (L) TTT (F) TTT (F) TTT (F) TTC (F) TTT (F) TTT (F) TTC (F) CTT (L) TTC (F) TTC (F) :  TTT F 0.613 (F 0.981) TTT F 0.702 (F 0.999) TTT F 0.603 (F 1.000) TTT F 0.691 (F 0.967) CTT L 0.378 (L 0.956) TTT F 0.861 (F 1.000) TTT F 0.994 (F 1.000) TTT F 0.743 (F 1.000) TTC F 0.878 (F 1.000) TTC F 0.996 (F 1.000)
 115      1   CAC (H) GAG (E) GAG (E) GAG (E) CTC (L) GAG (E) GAG (E) CTC (L) CAT (H) TCC (S) AAC (N) :  GAG E 0.505 (E 0.785) GAG E 0.604 (E 0.868) GAG E 0.579 (E 0.818) GAG E 0.513 (E 0.714) CAC H 0.657 (H 0.935) GAG E 0.739 (E 0.881) GAG E 0.977 (E 0.999) GAG E 0.696 (E 0.834) GAC D 0.398 (D 0.414) CTC L 0.996 (L 0.999)
 116      1   TTT (F) TTC (F) TTT (F) TTT (F) TTT (F) TTT (F) TTC (F) TTT (F) TTC (F) TTT (F) TTT (F) :  TTT F 0.572 (F 0.996) TTT F 0.517 (F 1.000) TTT F 0.663 (F 1.000) TTT F 0.772 (F 1.000) TTT F 0.717 (F 1.000) TTT F 0.887 (F 1.000) TTT F 0.849 (F 1.000) TTT F 0.972 (F 1.000) TTT F 0.992 (F 1.000) TTT F 0.999 (F 1.000)
 117      1   GAG (E) GAA (E) GAG (E) GAG (E) GAG (E) GAT (D) AAC (N) GAG (E) GAG (E) AAC (N) GAG (E) :  GAC D 0.245 (D 0.377) GAC D 0.352 (D 0.493) GAC D 0.345 (D 0.506) GAG E 0.668 (E 0.975) GAG E 0.743 (E 0.997) GAG E 0.732 (E 0.999) GAG E 0.697 (E 1.000) GAG E 0.869 (E 1.000) GAG E 0.938 (E 1.000) GAG E 0.993 (E 1.000)
 118      1   GCA (A) GCA (A) GCG (A) ATT (I) ACC (T) TCA (S) TTG (L) ACC (T) GCA (A) CTC (L) GGC (G) :  GCG A 0.139 (A 0.285) TTG L 0.370 (L 0.682) TTG L 0.298 (L 0.702) GCG A 0.374 (A 0.954) GCA A 0.569 (A 0.998) GCG A 0.382 (A 0.960) GCG A 0.603 (A 1.000) GCC A 0.334 (A 0.568) GCC A 0.546 (A 0.581) ACC T 0.997 (T 0.999)
 119      1   CAC (H) CAC (H) CAT (H) CAC (H) CAC (H) TTC (F) TTT (F) CAC (H) CAC (H) TAC (Y) CAT (H) :  TAC Y 0.292 (Y 0.423) TAC Y 0.355 (Y 0.582) TAC Y 0.434 (Y 0.592) CAC H 0.729 (H 0.987) CAC H 0.857 (H 0.999) CAC H 0.661 (H 1.000) CAC H 0.501 (H 1.000) CAC H 0.781 (H 1.000) CAC H 0.691 (H 1.000) CAC H 0.990 (H 1.000)
 120      1   CGT (R) CGG (R) CGG (R) CGG (R) CGG (R) AAG (K) GCG (A) CGG (R) CAA (Q) ACA (T) CGT (R) :  AGG R 0.372 (R 0.673) ACG T 0.468 (T 0.631) ACG T 0.428 (T 0.689) CGG R 0.807 (R 0.994) CGG R 0.532 (R 0.988) CGG R 0.974 (R 1.000) CGG R 0.999 (R 1.000) CGG R 0.979 (R 1.000) CGG R 0.914 (R 1.000) CGG R 0.999 (R 1.000)
 121      1   CAC (H) CCC (P) CCC (P) CCT (P) CCC (P) CTT (L) CCC (P) CCC (P) CAC (H) CCG (P) CCA (P) :  CCC P 0.643 (P 0.985) CCC P 0.634 (P 0.997) CCC P 0.455 (P 0.988) CCC P 0.851 (P 0.978) CAC H 0.894 (H 0.973) CCC P 0.882 (P 1.000) CCC P 0.995 (P 1.000) CCC P 0.626 (P 1.000) CCC P 0.701 (P 1.000) CCC P 0.995 (P 1.000)
 122      1   TTA (L) TTT (F) TTT (F) CTC (L) ATC (I) TCC (S) ACA (T) ATC (I) TCA (S) TCC (S) CTC (L) :  TCC S 0.287 (S 0.748) TCC S 0.422 (S 0.972) TCC S 0.589 (S 0.997) TCC S 0.220 (S 0.505) TCA S 0.384 (S 0.518) TTC F 0.396 (F 0.732) TTT F 0.980 (F 0.999) CTC L 0.835 (L 0.953) CTC L 0.939 (L 0.964) ATC I 0.996 (I 0.999)
 123      1   ACG (T) GTG (V) GTG (V) TTC (F) TTT (F) GCC (A) GTT (V) TTC (F) ACC (T) ATG (M) TAT (Y) :  GTC V 0.246 (V 0.780) GTG V 0.270 (V 0.851) GTG V 0.375 (V 0.819) GTG V 0.271 (V 0.715) ACG T 0.462 (T 0.924) GTC V 0.380 (V 0.917) GTG V 0.930 (V 1.000) TTC F 0.682 (F 0.989) TTT F 0.708 (F 0.984) TTT F 0.749 (F 1.000)
 124      1   CAA (Q) AAG (K) AAG (K) ACA (T) ACC (T) AAC (N) TTG (L) ACC (T) ATG (M) GAG (E) ACC (T) :  AAG K 0.590 (K 0.870) AAG K 0.669 (K 0.806) AAG K 0.615 (K 0.797) AAG K 0.652 (K 0.962) AAG K 0.564 (K 0.913) AAG K 0.727 (K 0.971) AAG K 0.975 (K 1.000) ACA T 0.473 (T 0.994) ACC T 0.853 (T 1.000) ACC T 0.995 (T 1.000)
 125      1   AGC (S) ACC (T) ACG (T) AGC (S) AGC (S) AAG (K) ATC (I) AGC (S) AGC (S) AAG (K) CGA (R) :  AGC S 0.376 (S 0.448) AAC N 0.328 (N 0.426) AAG K 0.504 (K 0.820) AGC S 0.903 (S 0.961) AGC S 0.951 (S 0.999) AGC S 0.932 (S 0.957) ACC T 0.832 (T 0.999) AGC S 0.984 (S 0.998) AGC S 0.952 (S 0.970) AGC S 0.999 (S 1.000)
 126      1   AAG (K) ACA (T) ACG (T) TCC (S) TCG (S) AAC (N) ACC (T) TCA (S) AAC (N) CGT (R) ACG (T) :  ACC T 0.253 (T 0.691) ACC T 0.375 (T 0.655) AAC N 0.221 (N 0.351) ACG T 0.377 (T 0.732) AAG K 0.435 (K 0.560) ACG T 0.578 (T 0.993) ACG T 0.689 (T 1.000) TCG S 0.278 (T 0.529) ACG T 0.457 (T 0.530) TCG S 0.862 (S 1.000)
 127      1   AAA (K) AGA (R) CGG (R) AGA (R) ACG (T) ATC (I) AAG (K) ACA (T) GTG (V) GTC (V) ACG (T) :  AAG K 0.261 (K 0.441) ATG M 0.262 (K 0.424) ATA I 0.275 (I 0.579) AAG K 0.284 (K 0.457) AAG K 0.382 (K 0.658) AGG R 0.612 (R 0.981) AGG R 0.604 (R 1.000) AGG R 0.510 (R 0.980) ACG T 0.748 (T 0.978) ACG T 0.740 (T 1.000)
 128      1   AGC (S) CTA (L) CTG (L) TTG (L) CTG (L) AGA (R) GAC (D) CTG (L) GAG (E) GAG (E) TTG (L) :  GAG E 0.245 (E 0.367) GAG E 0.331 (E 0.518) GAG E 0.365 (E 0.572) GAG E 0.181 (V 0.252) GAG E 0.160 (G 0.322) CTG L 0.586 (L 0.974) CTG L 0.804 (L 1.000) TTG L 0.666 (L 1.000) TTG L 0.618 (L 1.000) CTG L 0.979 (L 1.000)
 129      1   ATC (I) ATA (I) ATC (I) ATC (I) ATT (I) ATC (I) ATC (I) ATT (I) ATT (I) ATC (I) ATC (I) :  ATC I 0.502 (I 0.990) ATC I 0.587 (I 0.999) ATC I 0.589 (I 0.999) ATC I 0.566 (I 0.999) ATC I 0.584 (I 1.000) ATC I 0.660 (I 1.000) ATC I 0.704 (I 1.000) ATC I 0.724 (I 1.000) ATC I 0.568 (I 1.000) ATT I 0.981 (I 1.000)
 130      1   ACA (T) CCC (P) CCC (P) CAC (H) CAT (H) AAT (N) AAG (K) CAT (H) GAT (D) AAG (K) CAC (H) :  AAC N 0.325 (N 0.494) AAG K 0.434 (K 0.616) AAG K 0.428 (K 0.624) AAC N 0.480 (N 0.588) AAC N 0.429 (N 0.599) CAC H 0.722 (H 0.756) CCC P 0.997 (P 0.999) CAC H 0.905 (H 0.998) CAC H 0.715 (H 1.000) CAT H 0.986 (H 1.000)
 131      1   CTA (L) CTG (L) CTA (L) CTC (L) CTC (L) CTG (L) TTG (L) CTC (L) CTG (L) CTG (L) CTC (L) :  CTG L 0.269 (L 0.995) TTG L 0.430 (L 0.999) CTG L 0.376 (L 1.000) CTA L 0.346 (L 1.000) CTA L 0.456 (L 1.000) CTA L 0.398 (L 1.000) CTA L 0.639 (L 1.000) CTC L 0.866 (L 1.000) CTC L 0.972 (L 1.000) CTC L 0.998 (L 1.000)
 132      1   AAG (K) CGA (R) AGA (R) ACC (T) ACC (T) AAG (K) AGA (R) ACT (T) ATT (I) GTG (V) ACA (T) :  AGA R 0.427 (R 0.689) AGA R 0.408 (R 0.689) AAG K 0.274 (K 0.424) AGA R 0.509 (R 0.693) AAA K 0.273 (K 0.543) AGA R 0.688 (R 0.805) AGA R 0.965 (R 1.000) ACA T 0.526 (T 0.996) ACA T 0.535 (T 1.000) ACC T 0.631 (T 1.000)
 133      1   GTC (V) GTC (V) GTC (V) GTG (V) GTG (V) GTA (V) GTG (V) GTG (V) GTG (V) GTG (V) GTA (V) :  GTC V 0.304 (V 0.991) GTG V 0.376 (V 0.999) GTG V 0.359 (V 0.999) GTC V 0.371 (V 1.000) GTC V 0.406 (V 1.000) GTC V 0.486 (V 1.000) GTC V 0.942 (V 1.000) GTG V 0.555 (V 1.000) GTG V 0.549 (V 1.000) GTG V 0.974 (V 1.000)
 134      1   ACG (T) ACT (T) ACC (T) GTG (V) ATG (M) AAC (N) AAG (K) TTG (L) TCC (S) AAG (K) CTG (L) :  AAG K 0.325 (K 0.453) AAG K 0.653 (K 0.893) AAG K 0.626 (K 0.893) ACG T 0.574 (T 0.963) ACG T 0.539 (T 0.985) ACG T 0.604 (T 0.958) ACC T 0.586 (T 1.000) ATG M 0.783 (M 0.783) ATG M 0.669 (M 0.669) ATG M 0.699 (M 0.699)
 135      1   GAA (E) GAA (E) GAG (E) GAG (E) AAG (K) ATG (M) GAG (E) AAG (K) GAG (E) GAG (E) GAG (E) :  GAG E 0.615 (E 0.978) GAG E 0.698 (E 0.980) GAG E 0.714 (E 0.943) GAG E 0.615 (E 0.999) GAA E 0.511 (E 0.999) GAG E 0.709 (E 1.000) GAG E 0.686 (E 1.000) GAG E 0.868 (E 0.999) GAG E 0.932 (E 0.980) AAG K 0.995 (K 0.998)
 136      1   GAA (E) GAG (E) GAG (E) GAG (E) GAT (D) CGA (R) AAA (K) GAG (E) ATA (I) AAA (K) GAT (D) :  AAG K 0.349 (K 0.590) AAA K 0.563 (K 0.952) AAA K 0.579 (K 0.937) GAG E 0.540 (E 0.824) GAA E 0.481 (E 0.804) GAG E 0.819 (E 0.993) GAG E 0.977 (E 1.000) GAG E 0.802 (E 0.970) GAT D 0.611 (D 0.702) GAT D 0.676 (D 0.714)
 137      1   GCT (A) GCG (A) GCT (A) GCT (A) GCT (A) GCG (A) GCC (A) GCT (A) CAA (Q) GCG (A) GCT (A) :  GCC A 0.313 (A 0.994) GCC A 0.380 (A 0.999) GCG A 0.393 (A 1.000) GCT A 0.449 (A 0.999) GCT A 0.321 (A 0.983) GCT A 0.734 (A 1.000) GCT A 0.772 (A 1.000) GCT A 0.912 (A 1.000) GCT A 0.972 (A 1.000) GCT A 0.998 (A 1.000)
 138      1   GGT (G) GGA (G) GGA (G) GGA (G) GGA (G) AGT (S) AGC (S) GGA (G) AAA (K) AGT (S) GGA (G) :  AGC S 0.254 (G 0.546) AGC S 0.552 (S 0.982) AGT S 0.676 (S 0.999) GGA G 0.486 (G 0.981) GGA G 0.341 (G 0.967) GGA G 0.923 (G 1.000) GGA G 0.997 (G 1.000) GGA G 0.980 (G 1.000) GGA G 0.994 (G 1.000) GGA G 1.000 (G 1.000)
 139      1   GAA (E) GAA (E) GAG (E) GAA (E) AGA (R) GCA (A) CAA (Q) AGA (R) GAG (E) ACT (T) GAT (D) :  GAG E 0.488 (E 0.848) GAG E 0.398 (E 0.739) GCG A 0.364 (A 0.768) GAG E 0.504 (E 0.996) GAA E 0.539 (E 0.999) GAA E 0.557 (E 1.000) GAG E 0.555 (E 1.000) GAA E 0.775 (E 0.996) GAA E 0.736 (E 0.905) AGA R 0.996 (R 0.999)
 140      1   GAC (D) GAC (D) GAC (D) GAC (D) GAC (D) GAC (D) GAC (D) GAC (D) GAT (D) GAC (D) GAC (D) :  GAC D 0.624 (D 0.985) GAC D 0.668 (D 0.997) GAC D 0.668 (D 0.998) GAC D 0.698 (D 0.999) GAC D 0.660 (D 0.999) GAC D 0.843 (D 1.000) GAC D 0.977 (D 1.000) GAC D 0.888 (D 1.000) GAC D 0.938 (D 1.000) GAC D 0.993 (D 1.000)
 141      1   TTT (F) TTC (F) TTC (F) TTC (F) TTA (L) ATC (I) ACC (T) TTA (L) TTT (F) TCC (S) ATC (I) :  TTC F 0.526 (F 0.708) TTC F 0.421 (F 0.480) TTC F 0.422 (F 0.476) TTC F 0.698 (F 0.996) TTT F 0.741 (F 1.000) TTC F 0.917 (F 1.000) TTC F 0.994 (F 1.000) TTC F 0.952 (F 0.998) TTC F 0.847 (F 0.894) TTA L 0.996 (L 1.000)
 142      1   ACT (T) ACC (T) ACC (T) ACC (T) ACA (T) ACG (T) GCG (A) ACG (T) ACT (T) ACA (T) ACA (T) :  ACC T 0.308 (T 0.987) ACG T 0.476 (T 0.984) ACG T 0.422 (T 0.998) ACC T 0.463 (T 1.000) ACT T 0.615 (T 1.000) ACC T 0.720 (T 1.000) ACC T 0.982 (T 1.000) ACC T 0.605 (T 1.000) ACA T 0.812 (T 1.000) ACA T 0.838 (T 1.000)
 143      1   TCA (S) TCC (S) TCT (S) TCA (S) GCT (A) GCG (A) GCG (A) GCT (A) TCT (S) GCA (A) TCT (S) :  TCG S 0.150 (S 0.497) GCG A 0.435 (A 0.978) GCG A 0.393 (A 0.997) TCT S 0.487 (S 0.997) TCT S 0.386 (S 1.000) TCT S 0.693 (S 1.000) TCT S 0.774 (S 1.000) TCT S 0.683 (S 1.000) TCT S 0.952 (S 0.997) GCT A 0.997 (A 0.999)
 144      1   GTT (V) GTG (V) GTG (V) GTC (V) CTC (L) CTG (L) CTC (L) CTC (L) GTC (V) TGG (W) ATC (I) :  GTG V 0.183 (L 0.495) CTG L 0.321 (L 0.959) TTG L 0.450 (L 0.985) GTG V 0.363 (V 0.987) GTT V 0.321 (V 0.999) GTG V 0.462 (V 0.997) GTG V 0.942 (V 1.000) GTC V 0.731 (V 0.974) ATC I 0.440 (I 0.455) CTC L 0.998 (L 1.000)
 145      1   CTT (L) GTC (V) GTC (V) ATC (I) ATC (I) TAC (Y) TAC (Y) ATC (I) CTC (L) TAC (Y) GTC (V) :  TAC Y 0.265 (Y 0.331) TAC Y 0.819 (Y 0.966) TAC Y 0.827 (Y 0.995) CTC L 0.293 (L 0.384) CTC L 0.498 (L 0.975) GTC V 0.441 (V 0.528) GTC V 0.971 (V 0.996) ATC I 0.694 (I 0.749) ATC I 0.705 (I 0.734) ATC I 0.995 (I 1.000)
 146      1   TCT (S) TCG (S) TCA (S) TCT (S) TCT (S) TCG (S) TCT (S) TCT (S) TCA (S) TCG (S) TCT (S) :  TCT S 0.374 (S 0.998) TCT S 0.421 (S 1.000) TCG S 0.535 (S 1.000) TCT S 0.468 (S 1.000) TCT S 0.525 (S 1.000) TCT S 0.476 (S 1.000) TCA S 0.612 (S 1.000) TCT S 0.938 (S 1.000) TCT S 0.992 (S 1.000) TCT S 1.000 (S 1.000)
 147      1   GAA (E) GAA (E) GAA (E) GAA (E) GCA (A) GAG (E) GAG (E) GCA (A) GAG (E) GAG (E) GAA (E) :  GAG E 0.569 (E 0.988) GAG E 0.666 (E 0.998) GAG E 0.672 (E 0.999) GAA E 0.612 (E 0.999) GAA E 0.570 (E 0.999) GAA E 0.836 (E 1.000) GAA E 0.982 (E 1.000) GAA E 0.897 (E 1.000) GAA E 0.943 (E 0.993) GCA A 0.997 (A 1.000)
 148      1   ATT (I) ATC (I) ATC (I) ATC (I) ATA (I) ATC (I) ATC (I) ATA (I) ATT (I) ATC (I) GTA (V) :  ATC I 0.496 (I 0.991) ATC I 0.586 (I 0.999) ATC I 0.589 (I 0.999) ATC I 0.531 (I 0.999) ATT I 0.578 (I 1.000) ATC I 0.715 (I 1.000) ATC I 0.973 (I 1.000) ATC I 0.587 (I 0.999) ATA I 0.853 (I 0.975) ATA I 0.997 (I 1.000)
 149      1   ATG (M) ATG (M) ATG (M) ATG (M) ATG (M) ATG (M) ACC (T) ATG (M) ATG (M) ATG (M) ATG (M) :  ATG M 0.972 (M 0.972) ATG M 0.964 (M 0.964) ATG M 0.994 (M 0.994) ATG M 0.999 (M 0.999) ATG M 1.000 (M 1.000) ATG M 1.000 (M 1.000) ATG M 1.000 (M 1.000) ATG M 1.000 (M 1.000) ATG M 1.000 (M 1.000) ATG M 1.000 (M 1.000)
 150      2   ATG (M) ATG (M) ATG (M) ATG (M) ATG (M) ATG (M) ATG (M) ATG (M) ATG (M) ATG (M) ATG (M) :  ATG M 0.990 (M 0.990) ATG M 0.999 (M 0.999) ATG M 0.999 (M 0.999) ATG M 1.000 (M 1.000) ATG M 1.000 (M 1.000) ATG M 1.000 (M 1.000) ATG M 1.000 (M 1.000) ATG M 1.000 (M 1.000) ATG M 1.000 (M 1.000) ATG M 1.000 (M 1.000)
 151      1   TAT (Y) TAC (Y) TAC (Y) TAC (Y) TAT (Y) TAT (Y) TAC (Y) TAT (Y) TAC (Y) TAC (Y) TAC (Y) :  TAC Y 0.669 (Y 0.996) TAC Y 0.716 (Y 1.000) TAC Y 0.662 (Y 1.000) TAC Y 0.706 (Y 1.000) TAT Y 0.502 (Y 1.000) TAC Y 0.873 (Y 1.000) TAC Y 0.990 (Y 1.000) TAC Y 0.850 (Y 1.000) TAC Y 0.669 (Y 1.000) TAT Y 0.986 (Y 1.000)
 152      1   TTT (F) ATC (I) ATC (I) ATT (I) ATT (I) GTG (V) GTC (V) ATT (I) ATC (I) GTG (V) ATT (I) :  ATC I 0.242 (V 0.502) GTC V 0.398 (V 0.955) GTC V 0.316 (V 0.992) ATC I 0.509 (I 0.937) ATT I 0.440 (I 0.888) ATC I 0.595 (I 0.999) ATC I 0.964 (I 1.000) ATT I 0.810 (I 1.000) ATT I 0.945 (I 1.000) ATT I 0.997 (I 1.000)
 153      1   CTT (L) CTC (L) CTT (L) CTG (L) CTC (L) CTG (L) CTG (L) CTC (L) CTC (L) CTG (L) CTC (L) :  CTC L 0.308 (L 0.996) CTG L 0.423 (L 1.000) CTG L 0.429 (L 1.000) CTT L 0.445 (L 1.000) CTT L 0.551 (L 1.000) CTC L 0.457 (L 1.000) CTT L 0.594 (L 1.000) CTC L 0.583 (L 1.000) CTC L 0.934 (L 1.000) CTC L 0.997 (L 1.000)
 154      1   CTT (L) CTG (L) CTG (L) CTG (L) TTG (L) CTG (L) CTG (L) TTG (L) CTA (L) TTG (L) TTG (L) :  CTG L 0.316 (L 0.996) CTG L 0.412 (L 1.000) TTG L 0.423 (L 1.000) CTG L 0.462 (L 1.000) CTT L 0.377 (L 1.000) CTG L 0.753 (L 1.000) CTG L 0.981 (L 1.000) CTG L 0.624 (L 1.000) TTG L 0.904 (L 1.000) TTG L 0.996 (L 1.000)
 155      1   GCC (A) GTC (V) GTC (V) GTC (V) GTC (V) GTG (V) GTG (V) GTC (V) GCA (A) GTG (V) ATC (I) :  GTC V 0.308 (V 0.954) GTG V 0.379 (V 0.995) GTG V 0.375 (V 0.998) GTC V 0.453 (V 0.925) GCC A 0.496 (A 0.953) GTC V 0.705 (V 0.997) GTC V 0.959 (V 1.000) GTC V 0.789 (V 0.997) GTC V 0.859 (V 0.939) GTC V 0.990 (V 1.000)
 156      1   TTC (F) TTC (F) TTC (F) TTC (F) TTC (F) TTC (F) TTC (F) TTC (F) TTC (F) TTC (F) TTC (F) :  TTC F 0.778 (F 0.995) TTC F 0.838 (F 1.000) TTC F 0.838 (F 1.000) TTC F 0.887 (F 1.000) TTC F 0.902 (F 1.000) TTC F 0.962 (F 1.000) TTC F 0.996 (F 1.000) TTC F 0.978 (F 1.000) TTC F 0.989 (F 1.000) TTC F 0.999 (F 1.000)
 157      1   CTT (L) CTC (L) CTC (L) CTC (L) CTC (L) CTC (L) CTG (L) CTC (L) CTT (L) CTC (L) CTT (L) :  CTC L 0.452 (L 0.996) CTC L 0.445 (L 1.000) CTC L 0.581 (L 1.000) CTC L 0.573 (L 1.000) CTT L 0.705 (L 1.000) CTC L 0.856 (L 1.000) CTC L 0.991 (L 1.000) CTC L 0.871 (L 1.000) CTC L 0.750 (L 1.000) CTC L 0.992 (L 1.000)
 158      1   ACC (T) ACC (T) ACC (T) ACG (T) ACA (T) ACC (T) ACC (T) ACA (T) ACC (T) ACC (T) ACT (T) :  ACC T 0.456 (T 0.995) ACC T 0.583 (T 1.000) ACC T 0.586 (T 1.000) ACC T 0.574 (T 1.000) ACC T 0.697 (T 1.000) ACC T 0.636 (T 1.000) ACC T 0.978 (T 1.000) ACG T 0.395 (T 1.000) ACA T 0.425 (T 1.000) ACA T 0.990 (T 1.000)
 159      1   TTC (F) TTG (L) CTG (L) TTG (L) TTG (L) TTC (F) TCC (S) TTG (L) TTG (L) TTC (F) TTG (L) :  TTC F 0.512 (F 0.702) TTC F 0.807 (F 0.942) TTC F 0.842 (F 0.992) TTG L 0.401 (L 0.559) TTC F 0.379 (L 0.525) TTG L 0.836 (L 0.993) TTG L 0.683 (L 1.000) TTG L 0.945 (L 1.000) TTG L 0.978 (L 1.000) TTG L 0.998 (L 1.000)
 160      3   TGG (W) TGG (W) TGG (W) TGG (W) TGG (W) TGG (W) TGG (W) TGG (W) TGG (W) TGG (W) TGG (W) :  TGG W 0.999 (W 0.999) TGG W 1.000 (W 1.000) TGG W 1.000 (W 1.000) TGG W 1.000 (W 1.000) TGG W 1.000 (W 1.000) TGG W 1.000 (W 1.000) TGG W 1.000 (W 1.000) TGG W 1.000 (W 1.000) TGG W 1.000 (W 1.000) TGG W 1.000 (W 1.000)
 161      1   CTA (L) CTG (L) CTG (L) CTA (L) CTC (L) CTG (L) CTG (L) CTC (L) CTC (L) CTG (L) CTG (L) :  CTG L 0.294 (L 0.996) CTG L 0.442 (L 1.000) CTG L 0.441 (L 1.000) CTG L 0.349 (L 1.000) CTA L 0.394 (L 1.000) CTG L 0.558 (L 1.000) CTG L 0.972 (L 1.000) CTA L 0.412 (L 1.000) CTG L 0.415 (L 1.000) CTC L 0.987 (L 1.000)
 162      1   TTA (L) TTT (F) CTC (L) CTG (L) CTG (L) CTG (L) CTG (L) TTG (L) TTG (L) CTG (L) CTC (L) :  CTG L 0.275 (L 0.996) CTG L 0.434 (L 1.000) CTG L 0.437 (L 1.000) CTG L 0.282 (L 0.999) TTA L 0.419 (L 1.000) CTG L 0.341 (L 0.998) CTC L 0.641 (L 0.968) CTG L 0.615 (L 1.000) CTG L 0.595 (L 1.000) CTG L 0.899 (L 1.000)
 163      1   GTA (V) ATT (I) ATC (I) ATA (I) ATT (I) GTG (V) GTG (V) ATC (I) ATC (I) GTG (V) GTA (V) :  GTC V 0.230 (V 0.633) GTG V 0.326 (V 0.974) GTG V 0.355 (V 0.994) ATC I 0.331 (I 0.728) ATC I 0.298 (I 0.692) ATC I 0.458 (I 0.991) ATC I 0.623 (I 1.000) ATA I 0.614 (I 0.995) ATA I 0.522 (I 0.968) ATT I 0.600 (I 1.000)
 164      1   GAA (E) GAG (E) GAG (E) GAA (E) GAG (E) GAG (E) GAG (E) GAG (E) GAG (E) GAA (E) GAA (E) :  GAG E 0.600 (E 0.988) GAG E 0.632 (E 0.998) GAG E 0.576 (E 0.999) GAG E 0.599 (E 0.999) GAA E 0.515 (E 0.999) GAG E 0.678 (E 1.000) GAG E 0.965 (E 1.000) GAA E 0.608 (E 1.000) GAA E 0.532 (E 1.000) GAG E 0.972 (E 1.000)
 165      1   GTT (V) ATG (M) ATG (M) ATG (M) ATG (M) ATG (M) ATG (M) ATG (M) GTT (V) ATG (M) ATG (M) :  ATG M 0.971 (M 0.971) ATG M 0.998 (M 0.998) ATG M 0.999 (M 0.999) ATG M 0.957 (M 0.957) GTG V 0.461 (V 0.966) ATG M 0.999 (M 0.999) ATG M 1.000 (M 1.000) ATG M 1.000 (M 1.000) ATG M 1.000 (M 1.000) ATG M 1.000 (M 1.000)
 166      1   GTA (V) ATC (I) ATA (I) GTC (V) GTT (V) GTC (V) GTC (V) ATT (I) GTC (V) ATC (I) GTT (V) :  GTC V 0.320 (V 0.955) GTC V 0.406 (V 0.956) GTC V 0.426 (V 0.919) GTC V 0.343 (V 0.971) GTA V 0.311 (V 0.997) GTC V 0.434 (V 0.930) ATA I 0.485 (I 0.995) GTC V 0.482 (V 0.996) GTT V 0.806 (V 0.998) GTT V 0.968 (V 0.979)
 167      1   TAT (Y) TAT (Y) TAT (Y) TAT (Y) TAC (Y) TAC (Y) TAC (Y) TAC (Y) TAT (Y) TAC (Y) TAC (Y) :  TAC Y 0.527 (Y 0.996) TAC Y 0.739 (Y 1.000) TAC Y 0.772 (Y 1.000) TAT Y 0.783 (Y 1.000) TAT Y 0.858 (Y 1.000) TAT Y 0.880 (Y 1.000) TAT Y 0.993 (Y 1.000) TAT Y 0.743 (Y 1.000) TAC Y 0.869 (Y 1.000) TAC Y 0.995 (Y 1.000)
 168      1   TGC (C) TGC (C) TGC (C) TGC (C) TGC (C) TGC (C) TGC (C) TGC (C) TGC (C) TGC (C) TGC (C) :  TGC C 0.941 (C 0.998) TGC C 0.974 (C 1.000) TGC C 0.973 (C 1.000) TGC C 0.984 (C 1.000) TGC C 0.985 (C 1.000) TGC C 0.996 (C 1.000) TGC C 1.000 (C 1.000) TGC C 0.998 (C 1.000) TGC C 0.999 (C 1.000) TGC C 1.000 (C 1.000)
 169      1   TAC (Y) TAC (Y) TAC (Y) TAC (Y) TAC (Y) TAC (Y) TAC (Y) TAC (Y) TAC (Y) TAT (Y) TAT (Y) :  TAC Y 0.702 (Y 0.995) TAC Y 0.693 (Y 1.000) TAC Y 0.597 (Y 1.000) TAC Y 0.839 (Y 1.000) TAC Y 0.873 (Y 1.000) TAC Y 0.922 (Y 1.000) TAC Y 0.993 (Y 1.000) TAC Y 0.896 (Y 1.000) TAC Y 0.759 (Y 1.000) TAC Y 0.992 (Y 1.000)
 170      1   AGG (R) AGA (R) AGA (R) AGG (R) CGG (R) AGG (R) AGG (R) CGA (R) AGA (R) AGG (R) AGG (R) :  AGG R 0.642 (R 0.996) AGG R 0.844 (R 1.000) AGG R 0.871 (R 1.000) AGA R 0.498 (R 1.000) AGG R 0.547 (R 1.000) AGA R 0.583 (R 1.000) AGA R 0.989 (R 1.000) AGG R 0.865 (R 1.000) AGG R 0.835 (R 1.000) CGG R 0.903 (R 1.000)
 171      1   AAG (K) AAG (K) AAG (K) AAA (K) AAA (K) AAG (K) AAG (K) AAA (K) AAG (K) AAG (K) AAA (K) :  AAG K 0.631 (K 0.989) AAG K 0.702 (K 0.998) AAG K 0.705 (K 0.999) AAG K 0.654 (K 0.999) AAG K 0.761 (K 0.999) AAG K 0.643 (K 1.000) AAG K 0.968 (K 1.000) AAA K 0.817 (K 1.000) AAA K 0.948 (K 1.000) AAA K 0.997 (K 1.000)
 172      1   ATC (I) GTC (V) GTC (V) GTC (V) GTT (V) ATC (I) ATC (I) GTT (V) ATC (I) ATC (I) GTC (V) :  ATC I 0.506 (I 0.942) ATC I 0.596 (I 0.995) ATC I 0.594 (I 0.998) ATC I 0.618 (I 0.899) ATC I 0.707 (I 0.994) GTC V 0.744 (V 0.968) GTC V 0.964 (V 1.000) GTC V 0.678 (V 0.999) GTC V 0.515 (V 1.000) GTT V 0.975 (V 1.000)
 173      1   TCC (S) TCT (S) TCA (S) TCT (S) TCC (S) TCC (S) TCC (S) TCC (S) TCT (S) TCC (S) TCC (S) :  TCC S 0.500 (S 0.998) TCC S 0.747 (S 1.000) TCC S 0.775 (S 1.000) TCT S 0.478 (S 1.000) TCC S 0.490 (S 1.000) TCT S 0.605 (S 1.000) TCT S 0.615 (S 1.000) TCT S 0.615 (S 1.000) TCC S 0.911 (S 1.000) TCC S 0.998 (S 1.000)
 174      1   AAG (K) AAG (K) AAA (K) AAG (K) AAA (K) AAA (K) AGG (R) AAA (K) AAG (K) AAA (K) AAA (K) :  AAG K 0.601 (K 0.978) AAG K 0.666 (K 0.976) AAG K 0.531 (K 0.996) AAG K 0.567 (K 0.999) AAG K 0.740 (K 0.999) AAA K 0.552 (K 1.000) AAA K 0.646 (K 1.000) AAA K 0.528 (K 1.000) AAA K 0.900 (K 1.000) AAA K 0.995 (K 1.000)
 175      1   GCA (A) GCC (A) GCC (A) GCA (A) GCG (A) TCT (S) TCA (S) GCT (A) GCT (A) TCA (S) GCA (A) :  TCA S 0.202 (S 0.542) TCA S 0.624 (S 0.994) TCA S 0.592 (S 1.000) GCC A 0.327 (A 0.993) GCA A 0.401 (A 1.000) GCC A 0.469 (A 1.000) GCC A 0.965 (A 1.000) GCA A 0.655 (A 1.000) GCA A 0.613 (A 1.000) GCG A 0.636 (A 1.000)
 176      1   GAG (E) GAA (E) GAA (E) GAG (E) GAG (E) GAC (D) GAT (D) GAG (E) GAA (E) GAC (D) GAG (E) :  GAG E 0.293 (E 0.496) GAC D 0.485 (D 0.943) GAC D 0.597 (D 0.984) GAG E 0.520 (E 0.983) GAG E 0.620 (E 0.998) GAA E 0.585 (E 0.999) GAA E 0.966 (E 1.000) GAG E 0.795 (E 1.000) GAG E 0.923 (E 1.000) GAG E 0.993 (E 1.000)
 177      1   GAA (E) GAG (E) GAG (E) GAG (E) GAT (D) GAG (E) GAG (E) GAA (E) GAA (E) GAG (E) GAA (E) :  GAG E 0.611 (E 0.988) GAG E 0.675 (E 0.998) GAG E 0.676 (E 0.999) GAG E 0.609 (E 0.999) GAA E 0.612 (E 0.999) GAG E 0.751 (E 1.000) GAG E 0.971 (E 1.000) GAG E 0.634 (E 1.000) GAA E 0.789 (E 0.998) GAA E 0.829 (E 0.928)
 178      1   GTC (V) GCA (A) GCA (A) GCT (A) GCC (A) CAA (Q) CAG (Q) GCC (A) GTG (V) CAA (Q) GCT (A) :  GAG E 0.226 (E 0.334) CAG Q 0.628 (Q 0.976) CAA Q 0.574 (Q 0.998) GCG A 0.219 (A 0.538) GTC V 0.342 (V 0.949) GCA A 0.486 (A 0.995) GCA A 0.976 (A 1.000) GCT A 0.606 (A 1.000) GCT A 0.567 (A 1.000) GCC A 0.977 (A 1.000)
 179      1   ACA (T) GCT (A) GCC (A) GCC (A) GCG (A) GCA (A) ACG (T) GCC (A) ACC (T) ACC (T) GCC (A) :  ACC T 0.298 (T 0.874) ACG T 0.381 (T 0.914) ACC T 0.313 (T 0.901) ACC T 0.424 (T 0.837) ACC T 0.344 (T 0.993) GCC A 0.698 (A 0.984) GCC A 0.722 (A 1.000) GCC A 0.835 (A 1.000) GCC A 0.831 (A 1.000) GCC A 0.647 (A 1.000)
 180      1   CAA (Q) CAG (Q) CAA (Q) CAG (Q) CAG (Q) CAG (Q) CAA (Q) CAG (Q) CAG (Q) CAG (Q) CAG (Q) :  CAG Q 0.519 (Q 0.997) CAA Q 0.537 (Q 1.000) CAG Q 0.640 (Q 1.000) CAG Q 0.529 (Q 1.000) CAA Q 0.576 (Q 1.000) CAG Q 0.613 (Q 1.000) CAA Q 0.524 (Q 1.000) CAG Q 0.914 (Q 1.000) CAG Q 0.981 (Q 1.000) CAG Q 0.999 (Q 1.000)
 181      1   GAA (E) GAA (E) GAA (E) GAA (E) GAA (E) GAC (D) GAC (D) GAA (E) GAG (E) GAC (D) GAA (E) :  GAC D 0.303 (E 0.498) GAC D 0.631 (D 0.941) GAC D 0.658 (D 0.983) GAA E 0.602 (E 0.984) GAA E 0.569 (E 0.998) GAA E 0.836 (E 1.000) GAA E 0.982 (E 1.000) GAA E 0.897 (E 1.000) GAA E 0.950 (E 1.000) GAA E 0.995 (E 1.000)
 182      1   AGC (S) AAT (N) AAC (N) AAT (N) AAC (N) ACT (T) GCT (A) AAT (N) AGT (S) AGT (S) AAT (N) :  AGT S 0.376 (S 0.675) AGT S 0.447 (S 0.632) AGT S 0.500 (S 0.654) AGC S 0.384 (S 0.720) AGC S 0.605 (S 0.991) AAT N 0.519 (N 0.984) AAC N 0.561 (N 1.000) AAT N 0.783 (N 1.000) AAT N 0.800 (N 1.000) AAT N 0.599 (N 1.000)
 183      1   GTT (V) GCG (A) GCG (A) GCG (A) GCT (A) GCG (A) GCG (A) GCT (A) GTC (V) GCG (A) GCG (A) :  GCG A 0.394 (A 0.970) GCG A 0.521 (A 0.998) GCG A 0.521 (A 0.999) GCG A 0.503 (A 0.950) GTC V 0.299 (V 0.935) GCG A 0.792 (A 0.999) GCG A 0.983 (A 1.000) GCG A 0.789 (A 1.000) GCG A 0.628 (A 1.000) GCT A 0.984 (A 1.000)
 184      1   ACT (T) TCT (S) TCT (S) ACA (T) GCC (A) ACA (T) ACA (T) ACC (T) ACG (T) ACA (T) ACT (T) :  ACA T 0.268 (T 0.996) ACA T 0.549 (T 1.000) ACA T 0.569 (T 1.000) ACT T 0.504 (T 0.999) ACT T 0.507 (T 1.000) ACT T 0.687 (T 0.985) TCT S 0.991 (S 0.999) ACT T 0.447 (T 1.000) ACT T 0.500 (T 1.000) ACC T 0.937 (T 0.953)
 185      1   GAC (D) GAC (D) GAC (D) GAC (D) AAC (N) GAC (D) AGC (S) AAC (N) GAT (D) GAC (D) GAT (D) :  GAC D 0.623 (D 0.950) GAC D 0.716 (D 0.931) GAC D 0.701 (D 0.982) GAC D 0.693 (D 0.998) GAC D 0.659 (D 0.999) GAC D 0.821 (D 1.000) GAC D 0.975 (D 1.000) GAC D 0.811 (D 0.999) GAC D 0.705 (D 0.985) AAC N 0.987 (N 0.998)
 186      2   TAT (Y) TAC (Y) TAC (Y) TAC (Y) TAC (Y) TAC (Y) TAC (Y) TAC (Y) TAT (Y) TAC (Y) TAC (Y) :  TAC Y 0.682 (Y 0.996) TAC Y 0.788 (Y 1.000) TAC Y 0.798 (Y 1.000) TAC Y 0.665 (Y 1.000) TAT Y 0.729 (Y 1.000) TAC Y 0.908 (Y 1.000) TAC Y 0.992 (Y 1.000) TAC Y 0.962 (Y 1.000) TAC Y 0.984 (Y 1.000) TAC Y 0.999 (Y 1.000)
 187      1   TTA (L) CTT (L) CTT (L) CTT (L) CTC (L) TTA (L) CTC (L) CTC (L) CTA (L) CTA (L) CTT (L) :  CTC L 0.286 (L 0.996) CTC L 0.346 (L 0.999) CTA L 0.376 (L 1.000) CTT L 0.416 (L 1.000) CTA L 0.434 (L 1.000) CTT L 0.871 (L 1.000) CTT L 0.994 (L 1.000) CTT L 0.902 (L 1.000) CTT L 0.764 (L 1.000) CTC L 0.978 (L 1.000)
 188      1   GCC (A) GCT (A) GCC (A) GCA (A) GCC (A) GCC (A) GCC (A) GCC (A) GCA (A) GCC (A) GCC (A) :  GCC A 0.394 (A 0.994) GCC A 0.513 (A 0.999) GCC A 0.515 (A 1.000) GCC A 0.459 (A 1.000) GCC A 0.482 (A 1.000) GCC A 0.551 (A 1.000) GCC A 0.653 (A 1.000) GCC A 0.518 (A 1.000) GCC A 0.891 (A 1.000) GCC A 0.995 (A 1.000)
 189      1   ATA (I) ATC (I) ATC (I) ATT (I) ATC (I) ATT (I) ATC (I) ATC (I) ATA (I) ATT (I) ATT (I) :  ATC I 0.457 (I 0.991) ATC I 0.507 (I 0.999) ATT I 0.424 (I 0.999) ATC I 0.452 (I 0.999) ATA I 0.679 (I 0.999) ATC I 0.628 (I 1.000) ATC I 0.966 (I 1.000) ATT I 0.603 (I 1.000) ATT I 0.540 (I 1.000) ATC I 0.974 (I 1.000)
 190      1   CCA (P) CCT (P) CCA (P) CCA (P) CCA (P) CCC (P) CCC (P) CCA (P) CCC (P) CCG (P) CCA (P) :  CCA P 0.376 (P 0.998) CCC P 0.524 (P 1.000) CCC P 0.468 (P 1.000) CCA P 0.780 (P 1.000) CCA P 0.738 (P 1.000) CCA P 0.938 (P 1.000) CCA P 0.920 (P 1.000) CCA P 0.990 (P 1.000) CCA P 0.997 (P 1.000) CCA P 1.000 (P 1.000)
 191      1   TCT (S) TCA (S) TCT (S) TCA (S) TCA (S) TCT (S) TCT (S) TCG (S) TCA (S) TCG (S) TCG (S) :  TCT S 0.382 (S 0.999) TCT S 0.574 (S 1.000) TCT S 0.494 (S 1.000) TCA S 0.453 (S 1.000) TCT S 0.431 (S 1.000) TCA S 0.626 (S 1.000) TCA S 0.592 (S 1.000) TCA S 0.791 (S 1.000) TCA S 0.571 (S 1.000) TCA S 0.639 (S 1.000)
 192      1   GAA (E) GAG (E) GAG (E) GAA (E) GAA (E) GAA (E) GAG (E) GAA (E) GAA (E) GAG (E) GAA (E) :  GAG E 0.595 (E 0.988) GAG E 0.649 (E 0.998) GAG E 0.621 (E 0.999) GAG E 0.548 (E 0.999) GAA E 0.627 (E 0.999) GAG E 0.606 (E 1.000) GAG E 0.960 (E 1.000) GAA E 0.796 (E 1.000) GAA E 0.932 (E 1.000) GAA E 0.995 (E 1.000)
 193      1   AAC (N) AAC (N) AAC (N) AAC (N) AAT (N) AAT (N) CAG (Q) AAT (N) AAC (N) AAT (N) AAT (N) :  AAC N 0.586 (N 0.955) AAC N 0.528 (N 0.937) AAT N 0.513 (N 0.986) AAC N 0.701 (N 0.998) AAC N 0.764 (N 0.999) AAC N 0.780 (N 1.000) AAC N 0.976 (N 1.000) AAC N 0.623 (N 1.000) AAT N 0.871 (N 1.000) AAT N 0.994 (N 1.000)
 194      1   AAG (K) AAG (K) AAG (K) AAG (K) AAA (K) AAA (K) AAA (K) AAA (K) AAG (K) AAA (K) AAA (K) :  AAG K 0.564 (K 0.990) AAA K 0.605 (K 0.999) AAA K 0.609 (K 0.999) AAG K 0.702 (K 0.999) AAG K 0.773 (K 0.999) AAG K 0.785 (K 1.000) AAG K 0.978 (K 1.000) AAG K 0.629 (K 1.000) AAA K 0.874 (K 1.000) AAA K 0.994 (K 1.000)
 195      1   GAA (E) GAG (E) GAG (E) GAA (E) GAA (E) GAA (E) GTG (V) GAA (E) GAA (E) GAG (E) GAA (E) :  GAG E 0.599 (E 0.982) GAG E 0.674 (E 0.986) GAG E 0.635 (E 0.997) GAG E 0.550 (E 0.999) GAA E 0.626 (E 0.999) GAG E 0.607 (E 1.000) GAG E 0.960 (E 1.000) GAA E 0.796 (E 1.000) GAA E 0.932 (E 1.000) GAA E 0.995 (E 1.000)
 196      1   AAC (N) AAC (N) AAC (N) AAC (N) AAC (N) AAC (N) ACA (T) AAC (N) CAC (H) ACT (T) AAT (N) :  AAC N 0.391 (N 0.590) ACC T 0.286 (T 0.676) ACC T 0.306 (T 0.677) AAC N 0.758 (N 0.991) AAC N 0.799 (N 0.974) AAC N 0.855 (N 1.000) AAC N 0.982 (N 1.000) AAC N 0.822 (N 1.000) AAC N 0.681 (N 1.000) AAC N 0.983 (N 1.000)
 197      1   TGT (C) TCT (S) TCT (S) TGT (C) TGT (C) CCG (P) CCA (P) TGT (C) TGT (C) CCG (P) TGT (C) :  TCT S 0.145 (S 0.359) CCG P 0.365 (P 0.981) CCG P 0.582 (P 0.998) TGT C 0.738 (C 0.776) TGT C 0.979 (C 0.999) TGT C 0.770 (C 0.776) TCT S 0.998 (S 0.999) TGT C 0.997 (C 0.999) TGT C 0.999 (C 1.000) TGT C 1.000 (C 1.000)
 198      1   TCT (S) GTG (V) GCG (A) GCT (A) GCT (A) GGC (G) GAT (D) GCT (A) CCT (P) GCT (A) GCT (A) :  GCC A 0.309 (A 0.908) GCC A 0.355 (A 0.865) GCC A 0.364 (A 0.869) GCT A 0.418 (A 0.971) TCT S 0.372 (S 0.497) GCG A 0.392 (A 0.999) GCG A 0.952 (A 0.990) GCT A 0.844 (A 1.000) GCT A 0.962 (A 1.000) GCT A 0.998 (A 1.000)
 199      1   GTT (V) GTA (V) GTA (V) GTG (V) ATA (I) CCT (P) GCT (A) ATA (I) GTT (V) CCT (P) GTG (V) :  GCC A 0.159 (A 0.476) GCT A 0.460 (A 0.810) CCT P 0.685 (P 0.969) GTG V 0.284 (V 0.984) GTT V 0.369 (V 0.999) GTA V 0.524 (V 1.000) GTA V 0.958 (V 1.000) GTG V 0.471 (V 1.000) GTA V 0.545 (V 0.990) ATA I 0.995 (I 0.999)
 200      1   CCA (P) CCC (P) CCA (P) CCT (P) CCA (P) GCT (A) CCT (P) CCT (P) CAA (Q) GCA (A) CCT (P) :  CCA P 0.289 (P 0.960) CCT P 0.429 (P 0.925) GCT A 0.307 (A 0.906) CCA P 0.567 (P 1.000) CCA P 0.845 (P 0.995) CCA P 0.515 (P 1.000) CCA P 0.661 (P 1.000) CCT P 0.873 (P 1.000) CCT P 0.923 (P 1.000) CCT P 0.838 (P 1.000)
 201      1   GTG (V) GTG (V) GTG (V) GTG (V) GTG (V) GTA (V) GTT (V) GTA (V) GTG (V) GTA (V) GTG (V) :  GTG V 0.308 (V 0.992) GTC V 0.283 (V 0.999) GTG V 0.284 (V 0.999) GTG V 0.445 (V 1.000) GTG V 0.483 (V 0.999) GTG V 0.685 (V 1.000) GTG V 0.959 (V 1.000) GTG V 0.746 (V 1.000) GTG V 0.791 (V 1.000) GTG V 0.752 (V 1.000)
 202      1   GAA (E) GAG (E) GAG (E) GAG (E) GAG (E) ACG (T) ACC (T) GAG (E) GAG (E) ATG (M) GAG (E) :  AAG K 0.207 (K 0.273) ACG T 0.441 (T 0.777) ACG T 0.539 (T 0.775) GAG E 0.711 (E 0.973) GAG E 0.519 (E 0.998) GAG E 0.860 (E 0.999) GAG E 0.979 (E 1.000) GAG E 0.899 (E 1.000) GAG E 0.944 (E 1.000) GAG E 0.994 (E 1.000)
 203      1   GAA (E) GAA (E) GAA (E) GAA (E) GAG (E) GAA (E) CAA (Q) GAG (E) GAT (D) GAA (E) GAA (E) :  GAG E 0.507 (E 0.974) GAA E 0.565 (E 0.973) GAA E 0.562 (E 0.995) GAA E 0.612 (E 0.997) GAA E 0.588 (E 0.967) GAA E 0.801 (E 1.000) GAA E 0.980 (E 1.000) GAA E 0.780 (E 1.000) GAA E 0.616 (E 1.000) GAG E 0.969 (E 1.000)
 204      1   --- (-) --- (-) --- (-) --- (-) --- (-) --- (-) --- (-) --- (-) CAA (Q) --- (-) --- (-) :  CAG Q 0.371 (Q 0.647) CAG Q 0.338 (Q 0.571) CAG Q 0.319 (Q 0.534) CAG Q 0.389 (Q 0.744) CAA Q 0.475 (Q 0.835) CAG Q 0.383 (Q 0.689) CAG Q 0.372 (Q 0.650) CAG Q 0.368 (Q 0.639) CAG Q 0.352 (Q 0.601) CAG Q 0.320 (Q 0.544)

Summary of changes along branches.
Check root of tree for directions of change.
Counts of n & s are incorrect along tip branches with ambiguity data.

Branch 1:   12..13 (n=28.5 s=36.5)

	  10 GAG (E 0.472) -> GAC (D) 0.536
	  13 GCC (A 0.994) -> GCG (A) 0.999
	  15 CAG (L 0.499) -> CTG (L) 0.981
	  17 AAG (K 0.710) -> AAA (K) 0.880
	  21 TTG (L 0.995) -> CTG (L) 1.000
	  22 ATG (T 0.307) -> ACC (T) 0.958
	  26 TGC (C 0.998) -> TGT (C) 1.000
	  31 GAG (E 0.989) -> GAA (E) 0.998
	  33 ACG (T 0.254) -> AAG (T) 0.231
	  34 GCC (A 0.994) -> GCG (A) 0.999
	  38 GTG (V 0.992) -> GTC (V) 0.999
	  41 TTC (F 0.684) -> TAC (Y) 0.507
	  45 GAG (E 0.389) -> CAG (Q) 0.369
	  48 AAG (K 0.821) -> AAA (K) 0.707
	  51 AGG (R 0.661) -> AGA (R) 0.745
	  53 CTT (L 0.580) -> CCT (P) 0.574
	  57 ACC (T 0.650) -> ACT (T) 0.742
	  59 ATC (I 0.991) -> ATA (I) 0.999
	  61 GAG (E 0.342) -> ATG (L) 0.249
	  63 AAG (K 0.260) -> GAG (E) 0.552
	  64 GAC (D 0.895) -> GAT (D) 0.985
	  69 CCT (P 0.989) -> CCG (P) 0.988
	  70 CGG (R 0.831) -> AGG (R) 0.832
	  74 GGC (G 0.570) -> GGA (G) 0.990
	  77 AAG (K 0.556) -> AAA (K) 0.978
	  83 AAC (N 0.955) -> AAT (N) 0.973
	  93 ATC (I 0.991) -> ATT (I) 0.999
	  97 AAC (N 0.687) -> AAA (K) 0.568
	 103 ACC (S 0.466) -> AGC (S) 0.583
	 104 GGC (G 0.996) -> GGG (G) 1.000
	 107 AAG (T 0.253) -> GAG (E) 0.912
	 109 AAC (N 0.514) -> GAC (D) 0.586
	 118 GCG (A 0.285) -> TTG (L) 0.682
	 120 AGG (R 0.673) -> ACG (T) 0.631
	 123 GTC (V 0.780) -> GTG (V) 0.851
	 125 AGC (S 0.448) -> AAC (N) 0.426
	 127 AAG (K 0.441) -> ATG (K) 0.424
	 130 AAC (N 0.494) -> AAG (K) 0.616
	 131 CTG (L 0.995) -> TTG (L) 0.999
	 133 GTC (V 0.991) -> GTG (V) 0.999
	 136 AAG (K 0.590) -> AAA (K) 0.952
	 142 ACC (T 0.987) -> ACG (T) 0.984
	 143 TCG (S 0.497) -> GCG (A) 0.978
	 144 GTG (L 0.495) -> CTG (L) 0.959
	 152 ATC (V 0.502) -> GTC (V) 0.955
	 153 CTC (L 0.996) -> CTG (L) 1.000
	 155 GTC (V 0.954) -> GTG (V) 0.995
	 163 GTC (V 0.633) -> GTG (V) 0.974
	 176 GAG (E 0.496) -> GAC (D) 0.943
	 178 GAG (E 0.334) -> CAG (Q) 0.976
	 179 ACC (T 0.874) -> ACG (T) 0.914
	 180 CAG (Q 0.997) -> CAA (Q) 1.000
	 190 CCA (P 0.998) -> CCC (P) 1.000
	 194 AAG (K 0.990) -> AAA (K) 0.999
	 196 AAC (N 0.590) -> ACC (T) 0.676
	 197 TCT (S 0.359) -> CCG (P) 0.981
	 199 GCC (A 0.476) -> GCT (A) 0.810
	 200 CCA (P 0.960) -> CCT (P) 0.925
	 201 GTG (V 0.992) -> GTC (V) 0.999
	 202 AAG (K 0.273) -> ACG (T) 0.777
	 203 GAG (E 0.974) -> GAA (E) 0.973


Branch 2:   13..7  (T_rubri)  (n=75.5 s=28.5)

	  10 GAC (D 0.536) -> GCA (A)
	  12 GAG (E 0.998) -> GAA (E)
	  15 CTG (L 0.981) -> CTC (L)
	  17 AAA (K 0.880) -> GAA (E)
	  25 TCC (S 0.989) -> GCC (A)
	  33 AAG (T 0.231) -> AAA (K)
	  35 ACG (T 0.855) -> AGG (R)
	  37 AGG (R 0.926) -> CGG (R)
	  38 GTC (V 0.999) -> GTT (V)
	  39 GAG (D 0.500) -> GAT (D)
	  43 AAG (K 0.602) -> ATG (M)
	  45 CAG (Q 0.369) -> ACA (T)
	  46 GAC (D 0.894) -> AAG (K)
	  47 GAG (E 0.806) -> GAA (E)
	  49 AAG (K 0.678) -> AAT (N)
	  50 ACC (T 0.723) -> --- (-)
	  51 AGA (R 0.745) -> --- (-)
	  52 ATC (V 0.351) -> GTC (V)
	  53 CCT (P 0.574) -> CCA (P)
	  61 ATG (L 0.249) -> AGG (R)
	  62 TAT (Y 0.989) -> TTT (F)
	  65 GGC (G 0.813) -> TAC (Y)
	  66 CCG (P 0.745) -> --- (-)
	  67 CAG (Q 0.705) -> --- (-)
	  68 AAG (K 0.801) -> AAC (N)
	  69 CCG (P 0.988) -> CTT (L)
	  70 AGG (R 0.832) -> ATT (I)
	  72 CTG (L 0.799) -> ATG (M)
	  73 GAG (E 0.605) -> GAT (D)
	  81 CAG (Q 0.859) -> TTC (F)
	  85 AGC (S 0.994) -> ACC (T)
	  86 AAG (K 0.977) -> CAG (Q)
	  91 GTG (V 0.977) -> CTG (L)
	  94 AGC (S 0.818) -> CGG (R)
	  96 CTC (L 0.483) -> AAC (N)
	  99 ACG (T 0.883) -> AAG (K)
	 100 CTC (L 0.781) -> TAC (Y)
	 101 AAC (N 0.966) -> GAT (D)
	 105 CTC (L 0.572) -> GTC (V)
	 109 GAC (D 0.586) -> CAC (H)
	 110 GTC (V 0.999) -> GTT (V)
	 111 AAC (N 0.414) -> TTT (F)
	 113 AAG (K 0.508) -> AGA (R)
	 116 TTT (F 1.000) -> TTC (F)
	 117 GAC (D 0.493) -> AAC (N)
	 119 TAC (Y 0.582) -> TTT (F)
	 120 ACG (T 0.631) -> GCG (A)
	 122 TCC (S 0.972) -> ACA (T)
	 123 GTG (V 0.851) -> GTT (V)
	 124 AAG (K 0.806) -> TTG (L)
	 125 AAC (N 0.426) -> ATC (I)
	 127 ATG (K 0.424) -> AAG (K)
	 128 GAG (E 0.518) -> GAC (D)
	 139 GAG (E 0.739) -> CAA (Q)
	 141 TTC (F 0.480) -> ACC (T)
	 142 ACG (T 0.984) -> GCG (A)
	 144 CTG (L 0.959) -> CTC (L)
	 149 ATG (M 0.964) -> ACC (T)
	 157 CTC (L 1.000) -> CTG (L)
	 159 TTC (F 0.942) -> TCC (S)
	 174 AAG (K 0.976) -> AGG (R)
	 176 GAC (D 0.943) -> GAT (D)
	 182 AGT (S 0.632) -> GCT (A)
	 185 GAC (D 0.931) -> AGC (S)
	 193 AAC (N 0.937) -> CAG (Q)
	 195 GAG (E 0.986) -> GTG (V)
	 196 ACC (T 0.676) -> ACA (T)
	 197 CCG (P 0.981) -> CCA (P)
	 198 GCC (A 0.865) -> GAT (D)
	 201 GTC (V 0.999) -> GTT (V)
	 202 ACG (T 0.777) -> ACC (T)
	 203 GAA (E 0.973) -> CAA (Q)
	 204 CAG (Q 0.571) -> --- (-)


Branch 3:   13..14 (n=20.0 s=32.0)

	   7 GTG (V 0.981) -> GTC (V) 0.947
	   9 TCG (S 1.000) -> TCA (S) 1.000
	  21 CTG (L 1.000) -> TTG (L) 1.000
	  29 AGG (R 1.000) -> CGG (R) 1.000
	  33 AAG (T 0.231) -> ATC (I) 0.261
	  34 GCG (A 0.999) -> GCT (A) 1.000
	  36 ACG (T 1.000) -> ACC (T) 1.000
	  38 GTC (V 0.999) -> GTG (V) 0.999
	  39 GAG (D 0.500) -> GAC (D) 0.491
	  44 CCC (P 0.816) -> GGC (G) 0.821
	  48 AAA (K 0.707) -> AAC (N) 0.783
	  52 ATC (V 0.351) -> ATG (I) 0.156
	  57 ACT (T 0.742) -> ACC (T) 0.690
	  61 ATG (L 0.249) -> CTG (L) 0.829
	  64 GAT (D 0.985) -> GAC (D) 0.977
	  71 GAG (E 0.705) -> GAC (D) 0.810
	  74 GGA (G 0.990) -> GGG (G) 0.991
	  76 TTT (F 0.631) -> TGG (W) 0.951
	  77 AAA (K 0.978) -> AAG (K) 0.996
	  79 CGT (R 1.000) -> CGG (R) 1.000
	  83 AAT (N 0.973) -> AAC (N) 0.952
	  84 GGG (G 1.000) -> GGC (G) 1.000
	  91 GTG (V 0.977) -> GTC (V) 0.996
	  93 ATT (I 0.999) -> ATC (I) 0.999
	 104 GGG (G 1.000) -> GGC (G) 1.000
	 105 CTC (L 0.572) -> CGG (R) 0.329
	 113 AAG (K 0.508) -> CAG (Q) 0.374
	 125 AAC (N 0.426) -> AAG (K) 0.820
	 126 ACC (T 0.655) -> AAC (N) 0.351
	 127 ATG (K 0.424) -> ATA (I) 0.579
	 131 TTG (L 0.999) -> CTG (L) 1.000
	 132 AGA (R 0.689) -> AAG (K) 0.424
	 137 GCC (A 0.999) -> GCG (A) 1.000
	 138 AGC (S 0.982) -> AGT (S) 0.999
	 139 GAG (E 0.739) -> GCG (A) 0.768
	 144 CTG (L 0.959) -> TTG (L) 0.985
	 146 TCT (S 1.000) -> TCG (S) 1.000
	 154 CTG (L 1.000) -> TTG (L) 1.000
	 178 CAG (Q 0.976) -> CAA (Q) 0.998
	 179 ACG (T 0.914) -> ACC (T) 0.901
	 180 CAA (Q 1.000) -> CAG (Q) 1.000
	 187 CTC (L 0.999) -> CTA (L) 1.000
	 189 ATC (I 0.999) -> ATT (I) 0.999
	 193 AAC (N 0.937) -> AAT (N) 0.986
	 199 GCT (A 0.810) -> CCT (P) 0.969
	 200 CCT (P 0.925) -> GCT (A) 0.906
	 201 GTC (V 0.999) -> GTG (V) 0.999


Branch 4:   14..10 (E_electric)  (n=65.5 s=39.5)

	   1 CAG (Q 0.653) -> --- (-)
	   2 CCT (P 0.994) -> CCA (P)
	   7 GTC (V 0.947) -> GCC (A)
	   8 CCG (P 0.982) -> GTC (V)
	  14 GTC (V 0.969) -> GTG (V)
	  16 GGC (G 1.000) -> GGA (G)
	  17 AAA (K 0.944) -> AGA (R)
	  18 CCC (P 0.959) -> CCG (P)
	  20 AAG (K 0.999) -> AAA (K)
	  21 TTG (L 1.000) -> CTG (L)
	  23 TGC (C 1.000) -> TGT (C)
	  24 ATC (I 0.967) -> GTC (V)
	  33 ATC (I 0.261) -> AGC (S)
	  35 ACG (T 0.836) -> GAG (E)
	  39 GAC (D 0.491) -> AAC (N)
	  43 AAG (K 0.646) -> ACA (T)
	  45 CAG (Q 0.638) -> CCG (P)
	  47 GAG (E 0.781) -> GAT (D)
	  48 AAC (N 0.783) -> GAC (D)
	  49 AAG (K 0.872) -> CGG (R)
	  50 ACC (T 0.780) -> --- (-)
	  51 AGA (R 0.797) -> --- (-)
	  52 ATG (I 0.156) -> CAG (Q)
	  53 CCT (P 0.549) -> TCT (S)
	  54 CCC (P 0.689) -> --- (-)
	  55 AAC (N 0.524) -> --- (-)
	  56 AAG (K 0.564) -> --- (-)
	  57 ACC (T 0.690) -> --- (-)
	  58 CAC (H 0.582) -> --- (-)
	  60 TAC (Y 0.985) -> TTC (F)
	  62 TAT (Y 0.999) -> TAC (Y)
	  63 GAG (E 0.453) -> --- (-)
	  64 GAC (D 0.977) -> GAT (D)
	  66 CCG (P 0.793) -> --- (-)
	  67 CAG (Q 0.759) -> --- (-)
	  68 AAG (K 0.909) -> AGA (R)
	  70 AGG (R 0.853) -> CGG (R)
	  72 CTG (L 0.802) -> CTC (L)
	  74 GGG (G 0.991) -> GGT (G)
	  75 CCG (P 0.995) -> CCC (P)
	  78 GGC (G 1.000) -> GGG (G)
	  96 CTC (I 0.494) -> ATC (I)
	  98 GTC (V 0.937) -> ATC (I)
	  99 ACG (T 0.883) -> AGG (R)
	 101 AAC (N 0.992) -> AAT (N)
	 102 GAC (D 0.998) -> GAT (D)
	 109 GAC (D 0.491) -> GTG (V)
	 111 AAC (N 0.445) -> CAC (H)
	 114 TTT (F 1.000) -> TTC (F)
	 115 GAG (E 0.818) -> TCC (S)
	 117 GAC (D 0.506) -> AAC (N)
	 118 TTG (L 0.702) -> CTC (L)
	 120 ACG (T 0.689) -> ACA (T)
	 121 CCC (P 0.988) -> CCG (P)
	 123 GTG (V 0.819) -> ATG (M)
	 124 AAG (K 0.797) -> GAG (E)
	 126 AAC (N 0.351) -> CGT (R)
	 127 ATA (I 0.579) -> GTC (V)
	 132 AAG (K 0.424) -> GTG (V)
	 139 GCG (A 0.768) -> ACT (T)
	 141 TTC (F 0.476) -> TCC (S)
	 142 ACG (T 0.998) -> ACA (T)
	 143 GCG (A 0.997) -> GCA (A)
	 144 TTG (L 0.985) -> TGG (W)
	 152 GTC (V 0.992) -> GTG (V)
	 164 GAG (E 0.999) -> GAA (E)
	 166 GTC (V 0.919) -> ATC (I)
	 169 TAC (Y 1.000) -> TAT (Y)
	 174 AAG (K 0.996) -> AAA (K)
	 190 CCC (P 1.000) -> CCG (P)
	 191 TCT (S 1.000) -> TCG (S)
	 196 ACC (T 0.677) -> ACT (T)
	 198 GCC (A 0.869) -> GCT (A)
	 200 GCT (A 0.906) -> GCA (A)
	 201 GTG (V 0.999) -> GTA (V)
	 202 ACG (T 0.775) -> ATG (M)
	 204 CAG (Q 0.534) -> --- (-)


Branch 5:   14..6  (D_rerio)  (n=73.7 s=62.3)

	   1 CAG (Q 0.653) -> --- (-)
	   2 CCT (P 0.994) -> CTG (L)
	   6 GAC (D 0.983) -> GAT (D)
	   7 GTC (V 0.947) -> GTG (V)
	   8 CCG (P 0.982) -> CCA (P)
	  11 ACA (T 0.979) -> GGC (G)
	  13 GCG (A 1.000) -> GCC (A)
	  14 GTC (V 0.969) -> ATT (I)
	  15 CTG (L 0.980) -> GTA (V)
	  18 CCC (P 0.959) -> GTT (V)
	  19 ATG (M 0.986) -> AAG (K)
	  21 TTG (L 1.000) -> TTA (L)
	  25 TCC (S 0.985) -> TAC (Y)
	  26 TGT (C 1.000) -> TGC (C)
	  28 AAG (K 0.999) -> AAA (K)
	  29 CGG (R 1.000) -> CGA (R)
	  33 ATC (I 0.261) -> CTG (L)
	  35 ACG (T 0.836) -> ACC (T)
	  37 AGG (R 0.928) -> AAA (K)
	  39 GAC (D 0.491) -> GAG (E)
	  41 TAC (Y 0.507) -> TTT (F)
	  45 CAG (Q 0.638) -> CAA (Q)
	  46 GAC (D 0.972) -> GAT (D)
	  47 GAG (E 0.781) -> AAA (K)
	  49 AAG (K 0.872) -> AAA (K)
	  50 ACC (T 0.780) -> ACT (T)
	  52 ATG (I 0.156) -> ACA (T)
	  53 CCT (P 0.549) -> CTT (L)
	  54 CCC (P 0.689) -> --- (-)
	  55 AAC (N 0.524) -> --- (-)
	  56 AAG (K 0.564) -> --- (-)
	  57 ACC (T 0.690) -> --- (-)
	  58 CAC (H 0.582) -> --- (-)
	  59 ATA (I 0.999) -> ATC (I)
	  60 TAC (Y 0.985) -> TAT (Y)
	  63 GAG (E 0.453) -> GAC (D)
	  64 GAC (D 0.977) -> GGC (G)
	  65 GGC (G 0.825) -> GAG (E)
	  68 AAG (K 0.909) -> GAG (E)
	  70 AGG (R 0.853) -> AAG (K)
	  71 GAC (D 0.810) -> GAT (D)
	  72 CTG (L 0.802) -> GTA (V)
	  73 GAG (E 0.608) -> GAT (D)
	  74 GGG (G 0.991) -> GAG (E)
	  75 CCG (P 0.995) -> CAA (Q)
	  77 AAG (K 0.996) -> AAA (K)
	  78 GGC (G 1.000) -> GGT (G)
	  80 CTA (L 0.990) -> GTA (V)
	  81 CAG (Q 0.862) -> ACA (T)
	  83 AAC (N 0.952) -> ACG (T)
	  85 AGC (S 1.000) -> AGT (S)
	  88 CTG (L 0.958) -> ATG (M)
	  93 ATC (I 0.999) -> ATT (I)
	  96 CTC (I 0.494) -> CTA (L)
	  97 AAA (K 0.573) -> AAT (N)
	  99 ACG (T 0.883) -> ACT (T)
	 100 CTC (L 0.904) -> TTA (L)
	 103 AGC (S 0.588) -> ACT (T)
	 105 CGG (R 0.329) -> ACA (T)
	 107 GAG (E 0.982) -> GAA (E)
	 108 TGC (C 1.000) -> TGT (C)
	 109 GAC (D 0.491) -> GAA (E)
	 110 GTC (V 0.999) -> GTA (V)
	 111 AAC (N 0.445) -> ACT (T)
	 113 CAG (Q 0.374) -> TTC (F)
	 117 GAC (D 0.506) -> GAT (D)
	 118 TTG (L 0.702) -> TCA (S)
	 119 TAC (Y 0.592) -> TTC (F)
	 120 ACG (T 0.689) -> AAG (K)
	 121 CCC (P 0.988) -> CTT (L)
	 123 GTG (V 0.819) -> GCC (A)
	 124 AAG (K 0.797) -> AAC (N)
	 127 ATA (I 0.579) -> ATC (I)
	 128 GAG (E 0.572) -> AGA (R)
	 130 AAG (K 0.624) -> AAT (N)
	 133 GTG (V 0.999) -> GTA (V)
	 134 AAG (K 0.893) -> AAC (N)
	 135 GAG (E 0.943) -> ATG (M)
	 136 AAA (K 0.937) -> CGA (R)
	 139 GCG (A 0.768) -> GCA (A)
	 141 TTC (F 0.476) -> ATC (I)
	 144 TTG (L 0.985) -> CTG (L)
	 151 TAC (Y 1.000) -> TAT (Y)
	 152 GTC (V 0.992) -> GTG (V)
	 154 TTG (L 1.000) -> CTG (L)
	 174 AAG (K 0.996) -> AAA (K)
	 175 TCA (S 1.000) -> TCT (S)
	 179 ACC (T 0.901) -> GCA (A)
	 182 AGT (S 0.654) -> ACT (T)
	 187 CTA (L 1.000) -> TTA (L)
	 192 GAG (E 0.999) -> GAA (E)
	 195 GAG (E 0.997) -> GAA (E)
	 196 ACC (T 0.677) -> AAC (N)
	 198 GCC (A 0.869) -> GGC (G)
	 201 GTG (V 0.999) -> GTA (V)
	 204 CAG (Q 0.534) -> --- (-)


Branch 6:   12..15 (n=29.0 s=41.0)

	   6 GAC (E 0.498) -> GAA (E) 0.984
	   8 CCG (P 0.997) -> CCA (P) 1.000
	  14 GTC (V 0.986) -> GTG (V) 0.999
	  16 GGC (G 0.996) -> GGA (G) 1.000
	  22 ATG (T 0.307) -> CTG (L) 0.808
	  29 AGG (R 0.997) -> AGA (R) 1.000
	  32 ATC (V 0.487) -> GTC (V) 0.987
	  33 ACG (T 0.254) -> GCG (A) 0.539
	  35 ACG (T 0.914) -> ACC (T) 0.973
	  44 CCC (P 0.901) -> CCT (P) 0.999
	  47 GAG (G 0.488) -> GGG (G) 0.994
	  48 AAG (K 0.821) -> AAA (K) 0.958
	  49 AAG (K 0.387) -> GAG (E) 0.502
	  52 ATC (V 0.313) -> TTC (F) 0.354
	  60 TAC (Y 0.994) -> TAT (Y) 0.999
	  63 AAG (K 0.260) -> AGG (R) 0.556
	  74 GGC (G 0.570) -> AGC (S) 0.994
	  75 CCG (P 0.998) -> CCC (P) 1.000
	  76 TTT (F 0.759) -> TTC (F) 0.919
	  77 AAG (K 0.556) -> CAG (Q) 0.855
	  78 GGC (G 0.997) -> GGT (G) 1.000
	  80 CTA (L 0.996) -> CTG (L) 1.000
	  83 AAC (N 0.955) -> AAT (N) 0.956
	  86 AAG (K 0.978) -> AAA (K) 0.999
	  94 AGC (T 0.447) -> ACT (T) 0.969
	  97 AAC (N 0.687) -> AAT (N) 0.990
	  99 ACG (T 0.937) -> ACT (T) 0.999
	 103 ACC (S 0.466) -> TCG (S) 0.995
	 107 AAG (T 0.253) -> ACC (T) 0.971
	 109 AAC (N 0.514) -> AAT (N) 0.932
	 110 GTC (V 0.991) -> GTG (V) 0.998
	 112 CGC (R 0.999) -> CGG (R) 1.000
	 117 GAC (D 0.377) -> GAG (E) 0.975
	 119 TAC (Y 0.423) -> CAC (H) 0.987
	 120 AGG (R 0.673) -> CGG (R) 0.994
	 123 GTC (V 0.780) -> GTG (V) 0.715
	 126 ACC (T 0.691) -> ACG (T) 0.732
	 131 CTG (L 0.995) -> CTA (L) 1.000
	 134 AAG (K 0.453) -> ACG (T) 0.963
	 136 AAG (K 0.590) -> GAG (E) 0.824
	 137 GCC (A 0.994) -> GCT (A) 0.999
	 138 AGC (G 0.546) -> GGA (G) 0.981
	 143 TCG (S 0.497) -> TCT (S) 0.997
	 145 TAC (Y 0.331) -> CTC (L) 0.384
	 147 GAG (E 0.988) -> GAA (E) 0.999
	 153 CTC (L 0.996) -> CTT (L) 1.000
	 159 TTC (F 0.702) -> TTG (L) 0.559
	 163 GTC (V 0.633) -> ATC (I) 0.728
	 167 TAC (Y 0.996) -> TAT (Y) 1.000
	 170 AGG (R 0.996) -> AGA (R) 1.000
	 173 TCC (S 0.998) -> TCT (S) 1.000
	 175 TCA (S 0.542) -> GCC (A) 0.993
	 178 GAG (E 0.334) -> GCG (A) 0.538
	 181 GAC (E 0.498) -> GAA (E) 0.984
	 182 AGT (S 0.675) -> AGC (S) 0.720
	 184 ACA (T 0.996) -> ACT (T) 0.999
	 187 CTC (L 0.996) -> CTT (L) 1.000
	 191 TCT (S 0.999) -> TCA (S) 1.000
	 197 TCT (S 0.359) -> TGT (C) 0.776
	 198 GCC (A 0.908) -> GCT (A) 0.971
	 199 GCC (A 0.476) -> GTG (V) 0.984
	 202 AAG (K 0.273) -> GAG (E) 0.973
	 203 GAG (E 0.974) -> GAA (E) 0.997


Branch 7:   15..16 (n=28.0 s=75.0)

	   5 GTG (V 1.000) -> GTT (V) 1.000
	   7 GTG (V 0.999) -> GTC (V) 1.000
	  10 GAG (E 0.658) -> GGG (G) 0.979
	  13 GCC (A 1.000) -> GCT (A) 1.000
	  14 GTG (V 0.999) -> GTA (V) 1.000
	  17 AAG (K 0.531) -> GAG (E) 0.291
	  18 CCC (P 0.592) -> AAC (N) 0.931
	  20 AAG (K 0.948) -> ACC (T) 0.985
	  22 CTG (L 0.808) -> TTG (L) 0.986
	  29 AGA (R 1.000) -> AGG (R) 1.000
	  31 GAG (E 0.999) -> GAA (E) 0.999
	  32 GTC (V 0.987) -> GTT (V) 0.999
	  33 GCG (A 0.539) -> GCC (A) 0.685
	  36 ACG (T 1.000) -> ACC (T) 1.000
	  37 AGG (R 0.236) -> AGT (S) 0.617
	  38 GTG (V 1.000) -> GTA (V) 1.000
	  42 TAC (Y 1.000) -> TAT (Y) 1.000
	  43 AAG (K 0.516) -> CAA (Q) 0.977
	  46 GAC (D 0.854) -> GAT (D) 0.959
	  49 GAG (E 0.502) -> GAA (E) 0.741
	  59 ATC (I 1.000) -> ATT (I) 1.000
	  61 GAG (E 0.982) -> GAA (E) 0.999
	  63 AGG (R 0.556) -> ATA (I) 0.346
	  64 GAC (D 0.820) -> GAT (D) 0.949
	  65 GGC (G 0.993) -> GGA (G) 1.000
	  68 AAG (K 0.762) -> AAA (K) 0.984
	  71 GAG (E 0.994) -> GAA (E) 0.999
	  72 CTG (L 0.864) -> CTA (L) 0.741
	  73 GAG (E 0.911) -> AAA (K) 0.953
	  74 AGC (S 0.994) -> AGT (S) 1.000
	  75 CCC (P 1.000) -> CCA (P) 1.000
	  76 TTC (F 0.919) -> TTT (F) 0.861
	  77 CAG (Q 0.855) -> CAA (Q) 0.858
	  80 CTG (L 1.000) -> CTT (L) 1.000
	  83 AAT (N 0.956) -> ACT (T) 0.442
	  84 GGG (G 1.000) -> GGA (G) 1.000
	  87 GAC (D 0.999) -> GAT (D) 0.999
	  90 GAC (D 0.999) -> GAT (D) 0.999
	  91 GTG (V 0.999) -> GTT (V) 1.000
	  94 ACT (T 0.969) -> ACC (T) 0.951
	  98 GTC (V 0.999) -> GTA (V) 1.000
	  99 ACT (T 0.999) -> ACA (T) 1.000
	 100 CTC (L 0.805) -> TTC (F) 0.475
	 101 AAC (N 0.998) -> AAT (N) 0.975
	 102 GAC (D 0.999) -> GAT (D) 0.999
	 103 TCG (S 0.995) -> TCA (S) 1.000
	 104 GGC (G 1.000) -> GGA (G) 1.000
	 105 CTC (L 0.938) -> CTT (L) 0.968
	 106 TAC (Y 0.967) -> TTC (F) 0.974
	 112 CGG (R 1.000) -> CGT (R) 1.000
	 113 AAG (K 0.628) -> ACG (T) 0.970
	 114 TTT (F 0.967) -> CTT (L) 0.956
	 115 GAG (E 0.714) -> CAC (H) 0.935
	 118 GCG (A 0.954) -> GCA (A) 0.998
	 121 CCC (P 0.978) -> CAC (H) 0.973
	 122 TCC (S 0.505) -> TCA (S) 0.518
	 123 GTG (V 0.715) -> ACG (T) 0.924
	 126 ACG (T 0.732) -> AAG (K) 0.560
	 132 AGA (R 0.693) -> AAA (K) 0.543
	 135 GAG (E 0.999) -> GAA (E) 0.999
	 136 GAG (E 0.824) -> GAA (E) 0.804
	 139 GAG (E 0.996) -> GAA (E) 0.999
	 141 TTC (F 0.996) -> TTT (F) 1.000
	 142 ACC (T 1.000) -> ACT (T) 1.000
	 144 GTG (V 0.987) -> GTT (V) 0.999
	 148 ATC (I 0.999) -> ATT (I) 1.000
	 151 TAC (Y 1.000) -> TAT (Y) 1.000
	 152 ATC (I 0.937) -> ATT (I) 0.888
	 154 CTG (L 1.000) -> CTT (L) 1.000
	 155 GTC (V 0.925) -> GCC (A) 0.953
	 157 CTC (L 1.000) -> CTT (L) 1.000
	 159 TTG (L 0.559) -> TTC (L) 0.525
	 161 CTG (L 1.000) -> CTA (L) 1.000
	 162 CTG (L 0.999) -> TTA (L) 1.000
	 164 GAG (E 0.999) -> GAA (E) 0.999
	 165 ATG (M 0.957) -> GTG (V) 0.966
	 166 GTC (V 0.971) -> GTA (V) 0.997
	 170 AGA (R 1.000) -> AGG (R) 1.000
	 173 TCT (S 1.000) -> TCC (S) 1.000
	 175 GCC (A 0.993) -> GCA (A) 1.000
	 177 GAG (E 0.999) -> GAA (E) 0.999
	 178 GCG (A 0.538) -> GTC (V) 0.949
	 180 CAG (Q 1.000) -> CAA (Q) 1.000
	 183 GCG (A 0.950) -> GTC (V) 0.935
	 186 TAC (Y 1.000) -> TAT (Y) 1.000
	 187 CTT (L 1.000) -> CTA (L) 1.000
	 189 ATC (I 0.999) -> ATA (I) 0.999
	 191 TCA (S 1.000) -> TCT (S) 1.000
	 192 GAG (E 0.999) -> GAA (E) 0.999
	 195 GAG (E 0.999) -> GAA (E) 0.999
	 198 GCT (A 0.971) -> TCT (S) 0.497
	 199 GTG (V 0.984) -> GTT (V) 0.999
	 204 CAG (Q 0.744) -> CAA (Q) 0.835


Branch 8:   16..9  (B_bufo)  (n=67.0 s=75.0)

	   1 CAG (Q 0.478) -> --- (-)
	   6 GAA (E 0.998) -> GAG (E)
	   7 GTC (V 1.000) -> GTT (V)
	  13 GCT (A 1.000) -> GCC (A)
	  14 GTA (V 1.000) -> GTC (V)
	  15 CAG (Q 0.974) -> CAA (Q)
	  17 GAG (E 0.291) -> CAC (H)
	  18 AAC (N 0.931) -> AAT (N)
	  21 TTG (L 1.000) -> TTA (L)
	  22 TTG (L 0.986) -> CTG (L)
	  28 AAG (K 0.976) -> CAA (Q)
	  29 AGG (R 1.000) -> AGA (R)
	  32 GTT (V 0.999) -> GTA (V)
	  33 GCC (A 0.685) -> TTC (F)
	  35 ACC (T 0.956) -> ATT (I)
	  38 GTA (V 1.000) -> GTG (V)
	  41 TTC (F 0.914) -> TAC (Y)
	  45 GAG (E 0.760) -> CCC (P)
	  46 GAT (D 0.959) -> AAT (N)
	  47 GGG (G 1.000) -> GGA (G)
	  48 AAA (K 0.895) -> AAC (N)
	  49 GAA (E 0.741) -> AGA (R)
	  50 ACC (T 0.488) -> --- (-)
	  51 AGG (R 0.524) -> --- (-)
	  52 TTC (I 0.458) -> TCT (S)
	  54 CCC (P 0.528) -> --- (-)
	  55 AAC (N 0.341) -> --- (-)
	  56 AAG (K 0.381) -> --- (-)
	  57 ACC (T 0.501) -> --- (-)
	  58 CAC (H 0.397) -> --- (-)
	  59 ATT (I 1.000) -> ATC (I)
	  60 TAT (Y 0.990) -> TTT (F)
	  62 TAT (Y 1.000) -> TAC (Y)
	  63 ATA (I 0.346) -> ATT (I)
	  64 GAT (D 0.949) -> GAG (E)
	  66 CCG (P 0.539) -> --- (-)
	  67 CAG (Q 0.482) -> --- (-)
	  69 CCT (P 1.000) -> CCC (P)
	  71 GAA (E 0.999) -> GAG (E)
	  72 CTA (L 0.741) -> CAT (H)
	  77 CAA (Q 0.858) -> AAA (K)
	  78 GGT (G 1.000) -> GGC (G)
	  80 CTT (L 1.000) -> CTG (L)
	  83 ACT (T 0.442) -> ATA (I)
	  84 GGA (G 1.000) -> GGC (G)
	  91 GTT (V 1.000) -> GTC (V)
	  93 ATC (I 1.000) -> ATT (I)
	  94 ACC (T 0.951) -> ATA (I)
	  95 ATC (I 0.821) -> TTA (L)
	  96 CTC (L 0.979) -> CAC (H)
	 101 AAT (N 0.975) -> ACA (T)
	 103 TCA (S 1.000) -> TCG (S)
	 104 GGA (G 1.000) -> GGG (G)
	 105 CTT (L 0.968) -> CGA (R)
	 107 ACC (T 0.963) -> ATC (I)
	 108 TGC (C 1.000) -> TGT (C)
	 109 AAT (N 0.881) -> AAC (N)
	 110 GTG (V 0.999) -> GTC (V)
	 112 CGT (R 1.000) -> CGC (R)
	 115 CAC (H 0.935) -> CAT (H)
	 116 TTT (F 1.000) -> TTC (F)
	 120 CGG (R 0.988) -> CAA (Q)
	 123 ACG (T 0.924) -> ACC (T)
	 124 AAG (K 0.913) -> ATG (M)
	 126 AAG (K 0.560) -> AAC (N)
	 127 AAG (K 0.658) -> GTG (V)
	 129 ATC (I 1.000) -> ATT (I)
	 130 AAC (N 0.599) -> GAT (D)
	 131 CTA (L 1.000) -> CTG (L)
	 132 AAA (K 0.543) -> ATT (I)
	 133 GTC (V 1.000) -> GTG (V)
	 134 ACG (T 0.985) -> TCC (S)
	 135 GAA (E 0.999) -> GAG (E)
	 136 GAA (E 0.804) -> ATA (I)
	 137 GCT (A 0.983) -> CAA (Q)
	 138 GGA (G 0.967) -> AAA (K)
	 139 GAA (E 0.999) -> GAG (E)
	 140 GAC (D 0.999) -> GAT (D)
	 144 GTT (V 0.999) -> GTC (V)
	 146 TCT (S 1.000) -> TCA (S)
	 147 GAA (E 0.999) -> GAG (E)
	 151 TAT (Y 1.000) -> TAC (Y)
	 152 ATT (I 0.888) -> ATC (I)
	 153 CTT (L 1.000) -> CTC (L)
	 154 CTT (L 1.000) -> CTA (L)
	 155 GCC (A 0.953) -> GCA (A)
	 159 TTC (L 0.525) -> TTG (L)
	 161 CTA (L 1.000) -> CTC (L)
	 162 TTA (L 1.000) -> TTG (L)
	 164 GAA (E 0.999) -> GAG (E)
	 165 GTG (V 0.966) -> GTT (V)
	 166 GTA (V 0.997) -> GTC (V)
	 170 AGG (R 1.000) -> AGA (R)
	 173 TCC (S 1.000) -> TCT (S)
	 175 GCA (A 1.000) -> GCT (A)
	 176 GAG (E 0.998) -> GAA (E)
	 178 GTC (V 0.949) -> GTG (V)
	 180 CAA (Q 1.000) -> CAG (Q)
	 181 GAA (E 0.998) -> GAG (E)
	 182 AGC (S 0.991) -> AGT (S)
	 184 ACT (T 1.000) -> ACG (T)
	 185 GAC (D 0.999) -> GAT (D)
	 188 GCC (A 1.000) -> GCA (A)
	 190 CCA (P 1.000) -> CCC (P)
	 191 TCT (S 1.000) -> TCA (S)
	 196 AAC (N 0.974) -> CAC (H)
	 198 TCT (S 0.497) -> CCT (P)
	 200 CCA (P 0.995) -> CAA (Q)
	 203 GAA (E 0.967) -> GAT (D)


Branch 9:   16..1  (X_tropical)  (n=46.8 s=26.2)

	   1 CAG (Q 0.478) -> --- (-)
	   9 TCG (S 1.000) -> TCT (S)
	  10 GGG (G 0.979) -> GGT (G)
	  12 GAG (E 0.907) -> GAC (D)
	  15 CAG (Q 0.974) -> AAG (K)
	  25 TCC (S 1.000) -> TCT (S)
	  33 GCC (A 0.685) -> GCT (A)
	  37 AGT (S 0.617) -> AAT (N)
	  39 GAG (E 0.825) -> AGG (R)
	  44 CCT (P 1.000) -> CCA (P)
	  48 AAA (K 0.895) -> CAA (Q)
	  50 ACC (T 0.488) -> --- (-)
	  51 AGG (R 0.524) -> --- (-)
	  52 TTC (I 0.458) -> ATA (I)
	  54 CCC (P 0.528) -> --- (-)
	  55 AAC (N 0.341) -> --- (-)
	  56 AAG (K 0.381) -> --- (-)
	  57 ACC (T 0.501) -> --- (-)
	  58 CAC (H 0.397) -> --- (-)
	  63 ATA (I 0.346) -> --- (-)
	  66 CCG (P 0.539) -> --- (-)
	  67 CAG (Q 0.482) -> --- (-)
	  70 CGG (R 0.836) -> TTG (L)
	  72 CTA (L 0.741) -> TCA (S)
	  76 TTT (F 0.861) -> CTG (L)
	  79 CGT (R 1.000) -> CGG (R)
	  92 TCC (S 1.000) -> TCT (S)
	 100 TTC (F 0.475) -> ACC (T)
	 106 TTC (F 0.974) -> TTT (F)
	 109 AAT (N 0.881) -> TAT (Y)
	 113 ACG (T 0.970) -> ACT (T)
	 114 CTT (L 0.956) -> CTG (L)
	 120 CGG (R 0.988) -> CGT (R)
	 122 TCA (S 0.518) -> TTA (L)
	 124 AAG (K 0.913) -> CAA (Q)
	 127 AAG (K 0.658) -> AAA (K)
	 128 GAG (G 0.322) -> AGC (S)
	 130 AAC (N 0.599) -> ACA (T)
	 132 AAA (K 0.543) -> AAG (K)
	 138 GGA (G 0.967) -> GGT (G)
	 143 TCT (S 1.000) -> TCA (S)
	 145 CTC (L 0.975) -> CTT (L)
	 152 ATT (I 0.888) -> TTT (F)
	 163 ATC (I 0.692) -> GTA (V)
	 165 GTG (V 0.966) -> GTT (V)
	 179 ACC (T 0.993) -> ACA (T)
	 183 GTC (V 0.935) -> GTT (V)
	 187 CTA (L 1.000) -> TTA (L)
	 202 GAG (E 0.998) -> GAA (E)
	 204 CAA (Q 0.835) -> --- (-)


Branch 10:   15..17 (n=20.0 s=24.0)

	   8 CCA (P 1.000) -> CCC (P) 1.000
	  16 GGA (G 1.000) -> GGC (G) 1.000
	  17 AAG (K 0.531) -> AAC (N) 0.536
	  21 TTG (L 1.000) -> CTG (L) 1.000
	  22 CTG (L 0.808) -> CTC (L) 0.808
	  32 GTC (V 0.987) -> GTG (V) 1.000
	  37 AGG (R 0.236) -> GTG (V) 0.966
	  39 GAG (E 0.954) -> GAA (E) 0.984
	  43 AAG (K 0.516) -> AGG (R) 0.845
	  46 GAC (D 0.854) -> GGC (G) 0.987
	  47 GGG (G 0.994) -> GGT (G) 1.000
	  49 GAG (E 0.502) -> GAT (D) 0.981
	  59 ATC (I 1.000) -> ATT (I) 1.000
	  60 TAT (Y 0.999) -> TAC (Y) 1.000
	  64 GAC (D 0.820) -> AAT (N) 0.981
	  68 AAG (K 0.762) -> AAC (N) 0.645
	  95 ATC (I 0.731) -> GTC (V) 0.987
	  97 AAT (N 0.990) -> AAC (N) 1.000
	 100 CTC (L 0.805) -> CTG (L) 0.998
	 103 TCG (S 0.995) -> TCT (S) 1.000
	 108 TGC (C 1.000) -> TGT (C) 1.000
	 110 GTG (V 0.998) -> GTC (V) 0.990
	 111 AAC (N 0.508) -> ACC (T) 0.908
	 113 AAG (K 0.628) -> GAG (E) 0.975
	 122 TCC (S 0.505) -> TTC (F) 0.732
	 123 GTG (V 0.715) -> GTC (V) 0.917
	 127 AAG (K 0.457) -> AGG (R) 0.981
	 128 GAG (V 0.252) -> CTG (L) 0.974
	 130 AAC (N 0.588) -> CAC (H) 0.756
	 139 GAG (E 0.996) -> GAA (E) 1.000
	 145 CTC (L 0.384) -> GTC (V) 0.528
	 153 CTT (L 1.000) -> CTC (L) 1.000
	 172 ATC (I 0.899) -> GTC (V) 0.968
	 174 AAG (K 0.999) -> AAA (K) 1.000
	 176 GAG (E 0.983) -> GAA (E) 0.999
	 178 GCG (A 0.538) -> GCA (A) 0.995
	 179 ACC (T 0.837) -> GCC (A) 0.984
	 182 AGC (S 0.720) -> AAT (N) 0.984
	 198 GCT (A 0.971) -> GCG (A) 0.999
	 199 GTG (V 0.984) -> GTA (V) 1.000


Branch 11:   17..18 (n=11.0 s=17.0)

	  22 CTC (L 0.808) -> CGC (R) 0.998
	  33 GCG (A 0.566) -> GAG (E) 0.995
	  63 AGG (R 0.995) -> CGG (R) 1.000
	  68 AAC (N 0.645) -> CAC (H) 0.996
	  69 CCT (P 0.931) -> CCC (P) 0.885
	  70 CGG (R 0.654) -> CAG (Q) 0.998
	  72 CTG (L 0.828) -> GTG (V) 0.996
	  76 TTC (F 0.999) -> TTT (F) 1.000
	  86 AAA (K 0.999) -> AAG (K) 1.000
	  95 GTC (V 0.987) -> GTG (V) 1.000
	 108 TGT (C 1.000) -> TGC (C) 1.000
	 110 GTC (V 0.990) -> GTG (V) 1.000
	 111 ACC (T 0.908) -> TCC (S) 0.998
	 122 TTC (F 0.732) -> TTT (F) 0.999
	 123 GTC (V 0.917) -> GTG (V) 1.000
	 125 AGC (S 0.957) -> ACC (T) 0.999
	 130 CAC (H 0.756) -> CCC (P) 0.999
	 134 ACG (T 0.958) -> ACC (T) 1.000
	 139 GAA (E 1.000) -> GAG (E) 1.000
	 146 TCT (S 1.000) -> TCA (S) 1.000
	 153 CTC (L 1.000) -> CTT (L) 1.000
	 162 CTG (L 0.998) -> CTC (L) 0.968
	 166 GTC (V 0.930) -> ATA (I) 0.995
	 180 CAG (Q 1.000) -> CAA (Q) 1.000
	 182 AAT (N 0.984) -> AAC (N) 1.000
	 184 ACT (T 0.985) -> TCT (S) 0.999
	 197 TGT (C 0.776) -> TCT (S) 0.999


Branch 12:   18..2  (M_musculus)  (n=28.0 s=48.0)

	   1 CAG (Q 0.470) -> --- (-)
	   5 GTG (V 1.000) -> GTA (V)
	   7 GTG (V 1.000) -> GTA (V)
	  12 GAG (E 1.000) -> GAA (E)
	  17 AAC (N 0.994) -> AAT (N)
	  18 CCC (P 0.989) -> TCC (S)
	  22 CGC (R 0.998) -> AGA (R)
	  29 AGA (R 1.000) -> AGG (R)
	  36 ACG (T 1.000) -> ACT (T)
	  37 GTG (V 1.000) -> GTA (V)
	  39 GAA (E 1.000) -> GAG (E)
	  50 ACC (T 0.479) -> --- (-)
	  51 AGG (R 0.515) -> --- (-)
	  54 CCC (P 0.520) -> --- (-)
	  55 AAC (N 0.333) -> --- (-)
	  56 AAG (K 0.373) -> --- (-)
	  57 ACC (T 0.492) -> --- (-)
	  58 CAC (H 0.388) -> --- (-)
	  59 ATT (I 1.000) -> ATA (I)
	  60 TAC (Y 1.000) -> TAT (Y)
	  63 CGG (R 1.000) -> CGA (R)
	  66 CCG (P 0.531) -> --- (-)
	  67 CAG (Q 0.473) -> --- (-)
	  69 CCC (P 0.885) -> --- (-)
	  76 TTT (F 1.000) -> TTC (F)
	  77 CAG (Q 1.000) -> CAA (Q)
	  86 AAG (K 1.000) -> AAA (K)
	  91 GTG (V 1.000) -> GTA (V)
	  95 GTG (V 1.000) -> GTT (V)
	  97 AAC (N 1.000) -> AAT (N)
	 101 AAC (N 1.000) -> AAT (N)
	 107 ACC (T 1.000) -> ACA (T)
	 108 TGC (C 1.000) -> TGT (C)
	 112 CGG (R 1.000) -> AGG (R)
	 116 TTT (F 1.000) -> TTC (F)
	 117 GAG (E 1.000) -> GAA (E)
	 118 GCG (A 1.000) -> GCA (A)
	 126 ACG (T 1.000) -> ACA (T)
	 127 AGG (R 1.000) -> AGA (R)
	 128 CTG (L 1.000) -> CTA (L)
	 129 ATC (I 1.000) -> ATA (I)
	 131 CTA (L 1.000) -> CTG (L)
	 132 AGA (R 1.000) -> CGA (R)
	 134 ACC (T 1.000) -> ACT (T)
	 135 GAG (E 1.000) -> GAA (E)
	 137 GCT (A 1.000) -> GCG (A)
	 139 GAG (E 1.000) -> GAA (E)
	 143 TCT (S 1.000) -> TCC (S)
	 146 TCA (S 1.000) -> TCG (S)
	 153 CTT (L 1.000) -> CTC (L)
	 162 CTC (L 0.968) -> TTT (F)
	 163 ATC (I 1.000) -> ATT (I)
	 166 ATA (I 0.995) -> ATC (I)
	 174 AAA (K 1.000) -> AAG (K)
	 179 GCC (A 1.000) -> GCT (A)
	 180 CAA (Q 1.000) -> CAG (Q)
	 182 AAC (N 1.000) -> AAT (N)
	 188 GCC (A 1.000) -> GCT (A)
	 190 CCA (P 1.000) -> CCT (P)
	 198 GCG (A 0.990) -> GTG (V)
	 200 CCA (P 1.000) -> CCC (P)
	 204 CAG (Q 0.650) -> --- (-)


Branch 13:   18..3  (H_sapiens)  (n=24.0 s=11.0)

	   1 CAG (Q 0.470) -> --- (-)
	  11 ACA (T 1.000) -> ACG (T)
	  44 CCT (P 1.000) -> CCC (P)
	  50 ACC (T 0.479) -> --- (-)
	  51 AGG (R 0.515) -> --- (-)
	  54 CCC (P 0.520) -> --- (-)
	  55 AAC (N 0.333) -> --- (-)
	  56 AAG (K 0.373) -> --- (-)
	  57 ACC (T 0.492) -> --- (-)
	  58 CAC (H 0.388) -> --- (-)
	  66 CCG (P 0.531) -> --- (-)
	  67 CAG (Q 0.473) -> --- (-)
	  69 CCC (P 0.885) -> --- (-)
	  78 GGT (G 1.000) -> GGG (G)
	  79 CGT (R 1.000) -> CGC (R)
	  84 GGG (G 1.000) -> GGC (G)
	 119 CAC (H 1.000) -> CAT (H)
	 125 ACC (T 0.999) -> ACG (T)
	 127 AGG (R 1.000) -> CGG (R)
	 159 TTG (L 1.000) -> CTG (L)
	 173 TCT (S 1.000) -> TCA (S)
	 191 TCA (S 1.000) -> TCT (S)
	 204 CAG (Q 0.650) -> --- (-)


Branch 14:   17..19 (n=21.5 s=54.5)

	   2 CCT (P 0.996) -> GCA (A) 0.971
	   3 GTG (V 1.000) -> GTA (V) 1.000
	   5 GTG (V 1.000) -> GTC (V) 1.000
	   7 GTG (V 1.000) -> GTT (V) 1.000
	   8 CCC (P 1.000) -> CCG (P) 1.000
	  13 GCC (A 1.000) -> GCG (A) 1.000
	  16 GGC (G 1.000) -> GGG (G) 1.000
	  17 AAC (N 0.536) -> ACG (T) 0.980
	  18 CCC (P 0.614) -> CAC (H) 0.579
	  22 CTC (L 0.808) -> CTG (L) 0.842
	  30 GAG (E 1.000) -> GAA (E) 1.000
	  32 GTG (V 1.000) -> GTC (V) 1.000
	  33 GCG (A 0.566) -> ACG (T) 0.545
	  35 ACC (T 0.966) -> AGC (S) 0.427
	  36 ACG (T 1.000) -> ACA (T) 1.000
	  46 GGC (G 0.987) -> GGT (G) 1.000
	  47 GGT (G 1.000) -> GGA (G) 1.000
	  52 TTC (F 0.423) -> GTA (V) 0.830
	  53 CTT (L 0.775) -> CCT (P) 0.992
	  59 ATT (I 1.000) -> ATC (I) 1.000
	  62 TAT (Y 1.000) -> TAC (Y) 0.983
	  64 AAT (N 0.981) -> AAC (N) 0.966
	  65 GGC (G 0.989) -> GAG (E) 0.423
	  68 AAC (N 0.645) -> AAT (N) 0.641
	  69 CCT (P 0.931) -> CCC (P) 0.872
	  71 GAG (E 1.000) -> GAA (E) 1.000
	  72 CTG (L 0.828) -> CTT (L) 0.831
	  75 CCC (P 0.996) -> CGC (R) 0.666
	  77 CAG (Q 0.917) -> CGG (R) 0.910
	  79 CGT (R 1.000) -> CGG (R) 1.000
	  80 CTG (L 1.000) -> CTA (L) 0.990
	  85 AGC (S 1.000) -> AGT (S) 1.000
	  88 CTG (L 0.965) -> ATG (M) 0.988
	  95 GTC (V 0.987) -> GTG (V) 1.000
	  96 CTC (L 1.000) -> CTA (L) 1.000
	  97 AAC (N 1.000) -> AAT (N) 1.000
	  99 ACT (T 1.000) -> ACC (T) 1.000
	 102 GAC (D 1.000) -> GAT (D) 1.000
	 103 TCT (S 1.000) -> TCG (S) 1.000
	 104 GGC (G 1.000) -> GGT (G) 1.000
	 105 CTC (L 0.950) -> ATC (I) 0.984
	 109 AAT (N 0.999) -> AAC (N) 1.000
	 110 GTC (V 0.990) -> ATC (I) 0.650
	 118 GCG (A 0.960) -> GCC (A) 0.568
	 122 TTC (F 0.732) -> CTC (L) 0.953
	 123 GTC (V 0.917) -> TTC (F) 0.989
	 124 AAG (K 0.971) -> ACA (T) 0.994
	 126 ACG (T 0.993) -> TCG (T) 0.529
	 128 CTG (L 0.974) -> TTG (L) 1.000
	 131 CTA (L 1.000) -> CTC (L) 1.000
	 132 AGA (R 0.805) -> ACA (T) 0.996
	 133 GTC (V 1.000) -> GTG (V) 1.000
	 134 ACG (T 0.958) -> ATG (M) 0.783
	 144 GTG (V 0.997) -> GTC (V) 0.974
	 145 GTC (V 0.528) -> ATC (I) 0.749
	 152 ATC (I 0.999) -> ATT (I) 1.000
	 158 ACC (T 1.000) -> ACG (T) 1.000
	 161 CTG (L 1.000) -> CTA (L) 1.000
	 163 ATC (I 0.991) -> ATA (I) 0.995
	 164 GAG (E 1.000) -> GAA (E) 1.000
	 170 AGA (R 1.000) -> AGG (R) 1.000
	 171 AAG (K 1.000) -> AAA (K) 1.000
	 175 GCC (A 1.000) -> GCA (A) 1.000
	 176 GAA (E 0.999) -> GAG (E) 1.000
	 178 GCA (A 0.995) -> GCT (A) 1.000
	 189 ATC (I 1.000) -> ATT (I) 1.000
	 192 GAG (E 1.000) -> GAA (E) 1.000
	 195 GAG (E 1.000) -> GAA (E) 1.000
	 198 GCG (A 0.999) -> GCT (A) 1.000
	 199 GTA (V 1.000) -> GTG (V) 1.000
	 200 CCA (P 1.000) -> CCT (P) 1.000


Branch 15:   19..20 (n=17.0 s=40.0)

	   2 GCA (A 0.971) -> GCC (A) 0.974
	   3 GTA (V 1.000) -> GTT (V) 1.000
	   7 GTT (V 1.000) -> GTC (V) 1.000
	  13 GCG (A 1.000) -> GCC (A) 1.000
	  15 CAG (Q 1.000) -> CAA (Q) 1.000
	  16 GGG (G 1.000) -> GGA (G) 1.000
	  17 ACG (T 0.980) -> TCA (S) 0.994
	  18 CAC (H 0.579) -> CGC (R) 0.991
	  21 CTG (L 1.000) -> CTC (L) 1.000
	  22 CTG (L 0.842) -> ATG (M) 0.974
	  29 AGA (R 1.000) -> CGA (R) 1.000
	  32 GTC (V 1.000) -> GTT (V) 1.000
	  33 ACG (T 0.545) -> TCG (S) 0.961
	  35 AGC (S 0.427) -> AAC (N) 0.972
	  36 ACA (T 1.000) -> ACG (T) 1.000
	  39 GAA (E 0.955) -> AAA (K) 0.964
	  43 AGG (R 0.836) -> AAG (K) 0.960
	  45 GAG (E 1.000) -> GAA (E) 1.000
	  46 GGT (G 1.000) -> GGA (G) 1.000
	  48 AAA (K 0.977) -> CAA (Q) 0.992
	  60 TAC (Y 1.000) -> TAT (Y) 1.000
	  63 AGG (R 0.999) -> AGA (R) 0.981
	  68 AAT (N 0.641) -> AAA (K) 0.963
	  75 CGC (R 0.666) -> CGT (R) 0.667
	  78 GGT (G 1.000) -> GGC (G) 1.000
	  80 CTA (L 0.990) -> CTT (L) 1.000
	  86 AAA (K 0.953) -> GCA (A) 0.970
	  94 ACT (T 0.990) -> TCC (S) 0.984
	  95 GTG (V 1.000) -> GTC (V) 1.000
	  97 AAT (N 1.000) -> AAC (N) 1.000
	 101 AAC (N 1.000) -> AAT (N) 1.000
	 104 GGT (G 1.000) -> GGG (G) 1.000
	 108 TGT (C 1.000) -> TGC (C) 1.000
	 111 ACC (T 0.999) -> ACT (T) 1.000
	 114 TTT (F 1.000) -> TTC (F) 1.000
	 115 GAG (E 0.834) -> GAC (D) 0.414
	 123 TTC (F 0.989) -> TTT (F) 0.984
	 124 ACA (T 0.994) -> ACC (T) 1.000
	 126 TCG (T 0.529) -> ACG (T) 0.530
	 127 AGG (R 0.980) -> ACG (T) 0.978
	 136 GAG (E 0.970) -> GAT (D) 0.702
	 142 ACC (T 1.000) -> ACA (T) 1.000
	 144 GTC (V 0.974) -> ATC (I) 0.455
	 148 ATC (I 0.999) -> ATA (I) 0.975
	 154 CTG (L 1.000) -> TTG (L) 1.000
	 158 ACG (T 1.000) -> ACA (T) 1.000
	 161 CTA (L 1.000) -> CTG (L) 1.000
	 166 GTC (V 0.996) -> GTT (V) 0.998
	 167 TAT (Y 1.000) -> TAC (Y) 1.000
	 173 TCT (S 1.000) -> TCC (S) 1.000
	 177 GAG (E 1.000) -> GAA (E) 0.998
	 193 AAC (N 1.000) -> AAT (N) 1.000
	 194 AAG (K 1.000) -> AAA (K) 1.000
	 199 GTG (V 1.000) -> GTA (V) 0.990


Branch 16:   20..21 (n=26.0 s=32.0)

	   2 GCC (A 0.974) -> TCC (S) 1.000
	   8 CCG (P 1.000) -> CCT (P) 1.000
	  24 ATC (I 1.000) -> ATT (I) 1.000
	  26 TGC (C 1.000) -> TGT (C) 1.000
	  31 GAG (E 1.000) -> GAA (E) 1.000
	  33 TCG (S 0.961) -> TTG (L) 0.999
	  36 ACG (T 1.000) -> ACC (T) 1.000
	  39 AAA (K 0.964) -> AAG (K) 1.000
	  53 CCT (P 0.997) -> GCT (A) 0.999
	  61 GAG (E 1.000) -> GAA (E) 1.000
	  62 TAC (Y 0.992) -> TTC (F) 0.999
	  63 AGA (R 0.981) -> AAC (N) 0.997
	  64 AAC (N 0.998) -> AAT (N) 1.000
	  66 CCG (P 0.498) -> CCC (P) 0.459
	  74 AGC (S 1.000) -> AGT (S) 1.000
	  75 CGT (R 0.667) -> CCT (P) 1.000
	  77 CGG (R 0.917) -> CAG (Q) 0.999
	  81 CAG (Q 0.994) -> GAG (E) 0.999
	  87 GAC (D 1.000) -> GAT (D) 1.000
	  91 GTG (V 1.000) -> GTC (V) 1.000
	  94 TCC (S 0.984) -> TCG (S) 1.000
	  98 GTC (V 0.976) -> ATC (I) 0.999
	  99 ACC (T 0.976) -> TCC (S) 1.000
	 109 AAC (N 1.000) -> AAT (N) 1.000
	 110 ATC (I 0.659) -> GTC (V) 0.999
	 113 GAG (E 1.000) -> GAA (E) 1.000
	 115 GAC (D 0.414) -> CTC (L) 0.999
	 118 GCC (A 0.581) -> ACC (T) 0.999
	 122 CTC (L 0.964) -> ATC (I) 0.999
	 126 ACG (T 0.530) -> TCG (S) 1.000
	 128 TTG (L 1.000) -> CTG (L) 1.000
	 129 ATC (I 1.000) -> ATT (I) 1.000
	 130 CAC (H 1.000) -> CAT (H) 1.000
	 132 ACA (T 1.000) -> ACC (T) 1.000
	 135 GAG (E 0.980) -> AAG (K) 0.998
	 139 GAA (E 0.905) -> AGA (R) 0.999
	 141 TTC (F 0.894) -> TTA (L) 1.000
	 143 TCT (S 0.997) -> GCT (A) 0.999
	 144 ATC (I 0.455) -> CTC (L) 1.000
	 147 GAA (E 0.993) -> GCA (A) 1.000
	 151 TAC (Y 1.000) -> TAT (Y) 1.000
	 161 CTG (L 1.000) -> CTC (L) 1.000
	 163 ATA (I 0.968) -> ATT (I) 1.000
	 164 GAA (E 1.000) -> GAG (E) 1.000
	 170 AGG (R 1.000) -> CGG (R) 1.000
	 172 GTC (V 1.000) -> GTT (V) 1.000
	 175 GCA (A 1.000) -> GCG (A) 1.000
	 178 GCT (A 1.000) -> GCC (A) 1.000
	 183 GCG (A 1.000) -> GCT (A) 1.000
	 184 ACT (T 1.000) -> ACC (T) 0.953
	 185 GAC (D 0.985) -> AAC (N) 0.998
	 187 CTT (L 1.000) -> CTC (L) 1.000
	 189 ATT (I 1.000) -> ATC (I) 1.000
	 199 GTA (V 0.990) -> ATA (I) 0.999
	 203 GAA (E 1.000) -> GAG (E) 1.000


Branch 17:   21..8  (P_textilis)  (n=29.5 s=27.5)

	   1 CAG (Q 0.396) -> --- (-)
	   6 GAA (E 1.000) -> GAG (E)
	  15 CAA (Q 1.000) -> CAG (Q)
	  17 TCA (S 1.000) -> TCG (S)
	  21 CTC (L 1.000) -> CTG (L)
	  31 GAA (E 1.000) -> GAG (E)
	  37 GTG (V 0.992) -> ATA (I)
	  44 CCT (P 1.000) -> CCC (P)
	  50 ACC (T 0.403) -> --- (-)
	  51 AGG (R 0.441) -> --- (-)
	  54 CCC (P 0.449) -> --- (-)
	  55 AAC (N 0.268) -> --- (-)
	  56 AAG (K 0.305) -> --- (-)
	  57 ACC (T 0.413) -> --- (-)
	  58 CAC (H 0.316) -> --- (-)
	  64 AAT (N 1.000) -> AAC (N)
	  66 CCC (P 0.459) -> --- (-)
	  67 CAG (Q 0.399) -> --- (-)
	  69 CCC (P 0.757) -> --- (-)
	  84 GGG (G 1.000) -> GGA (G)
	  99 TCC (S 1.000) -> TCT (S)
	 100 CTG (L 0.984) -> ATG (M)
	 101 AAT (N 1.000) -> AAC (N)
	 103 TCG (S 1.000) -> TCA (S)
	 105 ATC (I 1.000) -> ATT (I)
	 107 ACC (T 1.000) -> ACT (T)
	 108 TGC (C 1.000) -> TGT (C)
	 109 AAT (N 1.000) -> AAC (N)
	 111 ACT (T 1.000) -> ACC (T)
	 123 TTT (F 1.000) -> TTC (F)
	 126 TCG (S 1.000) -> TCA (S)
	 127 ACG (T 1.000) -> ACA (T)
	 132 ACC (T 1.000) -> ACT (T)
	 134 ATG (M 0.699) -> TTG (L)
	 136 GAT (D 0.714) -> GAG (E)
	 142 ACA (T 1.000) -> ACG (T)
	 162 CTG (L 1.000) -> TTG (L)
	 163 ATT (I 1.000) -> ATC (I)
	 166 GTT (V 0.979) -> ATT (I)
	 170 CGG (R 1.000) -> CGA (R)
	 175 GCG (A 1.000) -> GCT (A)
	 191 TCA (S 1.000) -> TCG (S)
	 201 GTG (V 1.000) -> GTA (V)
	 204 CAG (Q 0.544) -> --- (-)


Branch 18:   21..5  (T_elegans)  (n=26.0 s=11.0)

	   1 CAG (Q 0.396) -> --- (-)
	   9 TCG (S 1.000) -> TCA (S)
	  11 ACA (T 1.000) -> ACC (T)
	  12 GAG (E 1.000) -> GAA (E)
	  50 ACC (T 0.403) -> --- (-)
	  51 AGG (R 0.441) -> --- (-)
	  54 CCC (P 0.449) -> --- (-)
	  55 AAC (N 0.268) -> --- (-)
	  56 AAG (K 0.305) -> --- (-)
	  57 ACC (T 0.413) -> --- (-)
	  58 CAC (H 0.316) -> --- (-)
	  60 TAT (Y 1.000) -> TAC (Y)
	  66 CCC (P 0.459) -> --- (-)
	  67 CAG (Q 0.399) -> --- (-)
	  69 CCC (P 0.757) -> --- (-)
	  76 TTC (F 1.000) -> TTT (F)
	  81 GAG (E 0.999) -> GAA (E)
	  83 AAT (N 1.000) -> AAC (N)
	 110 GTC (V 0.999) -> GTA (V)
	 177 GAA (E 0.928) -> GAT (D)
	 179 GCC (A 1.000) -> GCG (A)
	 182 AAT (N 1.000) -> AAC (N)
	 184 ACC (T 0.953) -> GCC (A)
	 200 CCT (P 1.000) -> CCA (P)
	 204 CAG (Q 0.544) -> --- (-)


Branch 19:   20..11 (A_carol)  (n=41.0 s=30.0)

	   1 CAG (Q 0.436) -> --- (-)
	   2 GCC (A 0.974) -> GCA (A)
	   7 GTC (V 1.000) -> GTG (V)
	  11 ACA (T 0.987) -> AAG (K)
	  12 GAG (E 0.970) -> CAG (Q)
	  13 GCC (A 1.000) -> GCA (A)
	  16 GGA (G 1.000) -> GGT (G)
	  33 TCG (S 0.961) -> TCC (S)
	  38 GTG (V 1.000) -> GTC (V)
	  44 CCT (P 0.992) -> GCT (A)
	  46 GGA (G 1.000) -> GGG (G)
	  50 ACC (T 0.443) -> --- (-)
	  51 AGG (R 0.481) -> --- (-)
	  52 GTA (V 0.811) -> ATT (I)
	  54 CCC (P 0.487) -> --- (-)
	  55 AAC (N 0.302) -> --- (-)
	  56 AAG (K 0.340) -> --- (-)
	  57 ACC (T 0.455) -> --- (-)
	  58 CAC (H 0.354) -> --- (-)
	  66 CCG (P 0.498) -> --- (-)
	  67 CAG (Q 0.439) -> --- (-)
	  68 AAA (K 0.963) -> AAG (K)
	  69 CCC (P 0.826) -> --- (-)
	  73 GAG (E 0.928) -> GAC (D)
	  77 CGG (R 0.917) -> CGT (R)
	  80 CTT (L 1.000) -> CTC (L)
	  84 GGG (G 1.000) -> GGC (G)
	  85 AGT (S 1.000) -> AGC (S)
	  86 GCA (A 0.970) -> GCC (A)
	  95 GTC (V 1.000) -> GTA (V)
	  96 CTA (L 1.000) -> CTC (L)
	  99 ACC (T 0.976) -> AGC (S)
	 115 GAC (D 0.414) -> AAC (N)
	 118 GCC (A 0.581) -> GGC (G)
	 119 CAC (H 1.000) -> CAT (H)
	 120 CGG (R 1.000) -> CGT (R)
	 121 CCC (P 1.000) -> CCA (P)
	 123 TTT (F 0.984) -> TAT (Y)
	 125 AGC (S 0.970) -> CGA (R)
	 133 GTG (V 1.000) -> GTA (V)
	 134 ATG (M 0.669) -> CTG (L)
	 139 GAA (E 0.905) -> GAT (D)
	 141 TTC (F 0.894) -> ATC (I)
	 145 ATC (I 0.734) -> GTC (V)
	 148 ATA (I 0.975) -> GTA (V)
	 155 GTC (V 0.939) -> ATC (I)
	 157 CTC (L 1.000) -> CTT (L)
	 158 ACA (T 1.000) -> ACT (T)
	 162 CTG (L 1.000) -> CTC (L)
	 163 ATA (I 0.968) -> GTA (V)
	 169 TAC (Y 1.000) -> TAT (Y)
	 185 GAC (D 0.985) -> GAT (D)
	 191 TCA (S 1.000) -> TCG (S)
	 196 AAC (N 1.000) -> AAT (N)
	 199 GTA (V 0.990) -> GTG (V)
	 204 CAG (Q 0.601) -> --- (-)


Branch 20:   19..4  (G_gallus)  (n=39.5 s=26.5)

	   1 CAG (Q 0.462) -> --- (-)
	   5 GTC (V 1.000) -> GTT (V)
	   9 TCG (S 1.000) -> TCA (S)
	  14 GTG (V 1.000) -> GTC (V)
	  18 CAC (H 0.579) -> GAC (D)
	  22 CTG (L 0.842) -> CTC (L)
	  28 AAG (K 1.000) -> AAA (K)
	  29 AGA (R 1.000) -> AGG (R)
	  33 ACG (T 0.545) -> ACA (T)
	  44 CCT (P 1.000) -> CCG (P)
	  47 GGA (G 1.000) -> GGC (G)
	  50 ACC (T 0.471) -> --- (-)
	  51 AGG (R 0.508) -> --- (-)
	  52 GTA (V 0.830) -> GAA (E)
	  53 CCT (P 0.992) -> CCC (P)
	  54 CCC (P 0.513) -> --- (-)
	  55 AAC (N 0.326) -> --- (-)
	  56 AAG (K 0.366) -> --- (-)
	  57 ACC (T 0.484) -> --- (-)
	  58 CAC (H 0.381) -> --- (-)
	  62 TAC (Y 0.983) -> CAC (H)
	  64 AAC (N 0.966) -> AAA (K)
	  65 GAG (E 0.423) -> ATG (M)
	  66 CCG (P 0.524) -> --- (-)
	  67 CAG (Q 0.466) -> --- (-)
	  69 CCC (P 0.872) -> --- (-)
	  70 CGG (R 0.669) -> CAT (H)
	  72 CTT (L 0.831) -> TTT (F)
	  73 GAG (E 0.942) -> CCA (P)
	  77 CGG (R 0.910) -> AGT (S)
	  80 CTA (L 0.990) -> ATA (I)
	  81 CAG (Q 1.000) -> CAA (Q)
	  90 GAC (D 1.000) -> GAT (D)
	  96 CTA (L 1.000) -> TTA (L)
	 100 CTG (L 1.000) -> TTG (L)
	 118 GCC (A 0.568) -> ATT (I)
	 121 CCC (P 1.000) -> CCT (P)
	 126 TCG (T 0.529) -> TCC (S)
	 127 AGG (R 0.980) -> AGA (R)
	 132 ACA (T 0.996) -> ACC (T)
	 134 ATG (M 0.783) -> GTG (V)
	 143 TCT (S 1.000) -> TCA (S)
	 153 CTC (L 1.000) -> CTG (L)
	 174 AAA (K 1.000) -> AAG (K)
	 184 ACT (T 1.000) -> ACA (T)
	 188 GCC (A 1.000) -> GCA (A)
	 204 CAG (Q 0.639) -> --- (-)


List of extant and reconstructed sequences

    21    612

X_tropical        --- CCT GTG TGT GTT GAA GTC CCA TCT GGT ACA GAC GCT GTA AAG GGA GAG AAC ATG ACC TTG TTG TGC ATC TCT TGC ATG AAG AGG GAG GAA GTT GCT GCC ACC ACC AAT GTA AGG TGG TTC TAT CAA CCA GAG GAT GGG CAA GAA --- --- ATA CTT --- --- --- --- --- ATT TAT GAA TAT --- GAT GGA --- --- AAA CCT TTG GAA TCA AAA AGT CCA CTG CAA GGT CGG CTT CAG TGG ACT GGA AGC AAA GAT CTG CAG GAT GTT TCT ATC ACC ATC CTC AAT GTA ACA ACC AAT GAT TCA GGA CTT TTT ACC TGC TAT GTG AAC CGT ACT CTG CAC TTT GAG GCA CAC CGT CAC TTA ACG CAA AGC AAG AAA AGC ATC ACA CTA AAG GTC ACG GAA GAA GCT GGT GAA GAC TTT ACT TCA GTT CTT TCT GAA ATT ATG ATG TAT TTT CTT CTT GCC TTC CTT ACC TTC TGG CTA TTA GTA GAA GTT GTA TAT TGC TAC AGG AAG ATC TCC AAG GCA GAG GAA GTC ACA CAA GAA AGC GTT ACT GAC TAT TTA GCC ATA CCA TCT GAA AAC AAG GAA AAC TGT TCT GTT CCA GTG GAA GAA --- 
M_musculus        --- CCT GTG TGT GTA GAA GTA CCC TCG GAG ACA GAA GCC GTG CAG GGC AAT TCC ATG AAG CTG AGA TGC ATC TCC TGC ATG AAG AGG GAG GAG GTG GAG GCC ACC ACT GTA GTG GAG TGG TTC TAC AGG CCT GAG GGC GGT AAA GAT --- --- TTC CTT --- --- --- --- --- ATA TAT GAG TAT CGA AAT GGC --- --- CAC --- CAG GAG GTG GAG AGC CCC TTC CAA GGT CGT CTG CAG TGG AAT GGG AGC AAA GAC CTG CAG GAC GTA TCC ATC ACT GTT CTC AAT GTC ACT CTG AAT GAC TCT GGC CTC TAC ACA TGT AAT GTG TCC AGG GAG TTT GAG TTC GAA GCA CAC CGG CCC TTT GTG AAG ACC ACA AGA CTA ATA CCC CTG CGA GTC ACT GAA GAG GCG GGA GAA GAC TTC ACC TCC GTG GTC TCG GAA ATC ATG ATG TAC ATC CTC CTG GTC TTC CTC ACC TTG TGG CTG TTT ATT GAG ATG ATC TAT TGC TAC AGA AAG GTC TCT AAG GCC GAA GAG GCA GCT CAG GAA AAT GCG TCT GAC TAC CTT GCT ATC CCT TCA GAG AAC AAG GAG AAC TCT GTG GTA CCC GTG GAG GAA --- 
H_sapiens         --- CCT GTG TGT GTG GAA GTG CCC TCG GAG ACG GAG GCC GTG CAG GGC AAC CCC ATG AAG CTG CGC TGC ATC TCC TGC ATG AAG AGA GAG GAG GTG GAG GCC ACC ACG GTG GTG GAA TGG TTC TAC AGG CCC GAG GGC GGT AAA GAT --- --- TTC CTT --- --- --- --- --- ATT TAC GAG TAT CGG AAT GGC --- --- CAC --- CAG GAG GTG GAG AGC CCC TTT CAG GGG CGC CTG CAG TGG AAT GGC AGC AAG GAC CTG CAG GAC GTG TCC ATC ACT GTG CTC AAC GTC ACT CTG AAC GAC TCT GGC CTC TAC ACC TGC AAT GTG TCC CGG GAG TTT GAG TTT GAG GCG CAT CGG CCC TTT GTG AAG ACG ACG CGG CTG ATC CCC CTA AGA GTC ACC GAG GAG GCT GGA GAG GAC TTC ACC TCT GTG GTC TCA GAA ATC ATG ATG TAC ATC CTT CTG GTC TTC CTC ACC CTG TGG CTG CTC ATC GAG ATG ATA TAT TGC TAC AGA AAG GTC TCA AAA GCC GAA GAG GCA GCC CAA GAA AAC GCG TCT GAC TAC CTT GCC ATC CCA TCT GAG AAC AAG GAG AAC TCT GCG GTA CCA GTG GAG GAA --- 
G_gallus          --- GCA GTA TGT GTT GAA GTT CCG TCA GAG ACA GAG GCG GTC CAG GGG ACG GAC ATG AAG CTG CTC TGC ATC TCC TGC ATG AAA AGG GAA GAG GTC ACA GCC AGC ACA GTG GTG GAA TGG TTC TAC AGG CCG GAG GGT GGC AAA GAT --- --- GAA CCC --- --- --- --- --- ATC TAC GAG CAC AGG AAA ATG --- --- AAT --- CAT GAA TTT CCA AGC CGC TTC AGT GGT CGG ATA CAA TGG AAT GGG AGT AAA GAC ATG CAG GAT GTG TCC ATC ACT GTG TTA AAT GTC ACC TTG AAC GAT TCG GGT ATC TAC ACC TGT AAC ATC ACC CGG GAG TTT GAG TTT GAG ATT CAC CGG CCT CTC TTC ACA AGC TCC AGA TTG ATC CAC CTC ACC GTG GTG GAG GAG GCT GGA GAA GAC TTC ACC TCA GTC ATC TCT GAA ATC ATG ATG TAC ATT CTG CTG GTC TTC CTC ACG TTG TGG CTA CTG ATA GAA ATG GTC TAT TGC TAC AGG AAA GTC TCT AAG GCA GAG GAG GCT GCC CAG GAA AAT GCG ACA GAC TAC CTT GCA ATT CCA TCA GAA AAC AAG GAA AAC TGT GCT GTG CCT GTG GAG GAA --- 
T_elegans         --- TCC GTT TGT GTC GAA GTC CCT TCA GAG ACC GAA GCC GTG CAA GGA TCA CGC ATG AAG CTC ATG TGC ATT TCC TGT ATG AAG CGA GAA GAA GTT TTG GCC AAC ACC GTG GTG AAG TGG TTC TAC AAG CCT GAA GGA GGA CAA GAT --- --- GTA GCT --- --- --- --- --- ATC TAC GAA TTC AAC AAT GAG --- --- AAA --- CGG GAA CTT GAG AGT CCT TTT CAG GGC CGG CTT GAA TGG AAC GGG AGT GCA GAT ATG CAG GAC GTC TCC ATC TCG GTC CTA AAC ATC TCC CTG AAT GAT TCG GGG ATC TAC ACC TGC AAT GTA ACT CGG GAA TTC CTC TTT GAG ACC CAC CGG CCC ATC TTT ACC AGC TCG ACG CTG ATT CAT CTC ACC GTG ATG AAG GAT GCT GGA AGA GAC TTA ACA GCT CTC ATC TCT GCA ATA ATG ATG TAT ATT CTC TTG GTC TTC CTC ACA TTG TGG CTC CTG ATT GAG ATG GTT TAC TGC TAC CGG AAA GTT TCC AAA GCG GAG GAT GCC GCG CAG GAA AAC GCT GCC AAC TAC CTC GCC ATC CCA TCA GAA AAT AAA GAA AAC TGT GCT ATA CCA GTG GAG GAG --- 
D_rerio           --- CTG GTG TGT GTG GAT GTG CCA TCA GAC GGC GAG GCC ATT GTA GGC AAA GTT AAG AAG TTA ACC TGC ATC TAC TGC ATG AAA CGA GAG GAA ATC CTG GCT ACC ACC AAA GTG GAG TGG TTT TAC AAG GGC CAA GAT AAA AAC AAA ACT AGA ACA CTT --- --- --- --- --- ATC TAT CTG TAT GAC GGC GAG CCG CAG GAG CCG AAG GAT GTA GAT GAG CAA TGG AAA GGT CGG GTA ACA TGG ACG GGC AGT AAG GAC ATG CAG GAC GTC TCC ATT AGC ATC CTA AAT GTC ACT TTA AAC GAC ACT GGC ACA TAC GAA TGT GAA GTA ACT CGC TTC TTT GAG TTT GAT TCA TTC AAG CTT TCC GCC AAC AAG AAC ATC AGA ATC AAT CTG AAG GTA AAC ATG CGA GCG AGT GCA GAC ATC ACG GCG CTG TAC TCG GAG ATC ATG ATG TAT GTG CTG CTG GTG TTC CTC ACC TTC TGG CTG CTG GTG GAG ATG GTC TAC TGC TAC AGG AAG ATC TCC AAA TCT GAC GAG CAA GCA CAG GAC ACT GCG ACA GAC TAC TTA GCC ATT CCC TCT GAA AAT AAA GAA AAC CCG GGC CCT GCT GTA ACG GAA --- 
T_rubri           CAG CCT GTG TGT GTG GAC GTG CCG TCG GCA ACA GAA GCG GTC CTC GGC GAA CCC ATG AAG CTG ACC TGC ATC GCC TGT ATG AAG AGG GAG GAA ATC AAA GCG AGG ACG CGG GTT GAT TGG TAC TAC ATG CCC ACA AAG GAA AAA AAT --- --- GTC CCA CCC AAC AAG ACT CAC ATA TAC AGG TTT GAG GAT TAC --- --- AAC CTT ATT GAG ATG GAT GGA CCG TTT AAA GGC CGT CTA TTC TGG AAT GGG ACC CAG GAC CTG CAG GAC CTG TCC ATT CGG ATC AAC AAA GTC AAG TAC GAT GAC AGC GGG GTC TAC GAG TGC CAC GTT TTT CGC AGA TTT GAG TTC AAC TTG TTT GCG CCC ACA GTT TTG ATC ACC AAG GAC ATC AAG TTG AGA GTG AAG GAG AAA GCC AGC CAA GAC ACC GCG GCG CTC TAC TCT GAG ATC ACC ATG TAC GTC CTG CTG GTG TTC CTG ACC TCC TGG CTG CTG GTG GAG ATG GTC TAC TGC TAC AGG AAG ATC TCC AGG TCA GAT GAG CAG ACG CAA GAC GCT GCG ACA AGC TAC CTC GCC ATC CCC TCT GAG CAG AAA GTG ACA CCA GAT GCT CCT GTT ACC CAA --- 
P_textilis        --- TCC GTT TGT GTC GAG GTC CCT TCG GAG ACA GAG GCC GTG CAG GGA TCG CGC ATG AAG CTG ATG TGC ATT TCC TGT ATG AAG CGA GAA GAG GTT TTG GCC AAC ACC ATA GTG AAG TGG TTC TAC AAG CCC GAA GGA GGA CAA GAT --- --- GTA GCT --- --- --- --- --- ATC TAT GAA TTC AAC AAC GAG --- --- AAA --- CGG GAA CTT GAG AGT CCT TTC CAG GGC CGG CTT GAG TGG AAT GGA AGT GCA GAT ATG CAG GAC GTC TCC ATC TCG GTC CTA AAC ATC TCT ATG AAC GAT TCA GGG ATT TAC ACT TGT AAC GTC ACC CGG GAA TTC CTC TTT GAG ACC CAC CGG CCC ATC TTC ACC AGC TCA ACA CTG ATT CAT CTC ACT GTG TTG AAG GAG GCT GGA AGA GAC TTA ACG GCT CTC ATC TCT GCA ATA ATG ATG TAT ATT CTC TTG GTC TTC CTC ACA TTG TGG CTC TTG ATC GAG ATG ATT TAC TGC TAC CGA AAA GTT TCC AAA GCT GAG GAA GCC GCC CAG GAA AAT GCT ACC AAC TAC CTC GCC ATC CCA TCG GAA AAT AAA GAA AAC TGT GCT ATA CCT GTA GAG GAG --- 
B_bufo            --- CCT GTG TGT GTT GAG GTT CCA TCG GGG ACA GAG GCC GTC CAA GGA CAC AAT ATG ACC TTA CTG TGC ATC TCC TGC ATG CAA AGA GAG GAA GTA TTC GCC ATT ACC AGT GTG GAG TGG TAC TAT CAA CCT CCC AAT GGA AAC AGA --- --- TCT CTT --- --- --- --- --- ATC TTT GAA TAC ATT GAG GGA --- --- AAA CCC CGG GAG CAT AAA AGT CCA TTT AAA GGC CGT CTG CAG TGG ATA GGC AGC AAA GAT CTG CAG GAT GTC TCC ATT ATA TTA CAC AAT GTA ACA TTC ACA GAT TCG GGG CGA TTC ATC TGT AAC GTC AAC CGC ACG CTT CAT TTC GAG GCA CAC CAA CAC TCA ACC ATG AGC AAC GTG GAG ATT GAT CTG ATT GTG TCC GAG ATA CAA AAA GAG GAT TTT ACT TCT GTC CTC TCA GAG ATT ATG ATG TAC ATC CTC CTA GCA TTC CTT ACC TTG TGG CTC TTG ATC GAG GTT GTC TAT TGC TAC AGA AAG ATC TCT AAG GCT GAA GAA GTG ACC CAG GAG AGT GTC ACG GAT TAT CTA GCA ATA CCC TCA GAA AAC AAG GAA CAC TGT CCT GTT CAA GTG GAG GAT CAA 
E_electric        --- CCA GTG TGT GTG GAC GCC GTC TCA GAC ACA GAG GCG GTG CTG GGA AGA CCG ATG AAA CTG ACC TGT GTC TCC TGT ATG AAG CGG GAG GAA ATC AGC GCT GAG ACC AGG GTG AAC TGG TAC TAC ACA GGC CCG GAC GAT GAC CGG --- --- CAG TCT --- --- --- --- --- ATA TTC CTG TAC --- GAT GGC --- --- AGA CCG CGG GAC CTC GAG GGT CCC TGG AAG GGG CGG CTA CAG TGG AAC GGC AGC AAG GAC CTG CAG GAC GTC TCC ATC AGC ATC ATC AAA ATC AGG CTC AAT GAT AGC GGC CGG TAC GAG TGC GTG GTC CAC CGC CAG TTC TCC TTT AAC CTC TAC ACA CCG TCC ATG GAG AAG CGT GTC GAG ATC AAG CTG GTG GTG AAG GAG AAA GCG AGT ACT GAC TCC ACA GCA TGG TAC TCG GAG ATC ATG ATG TAC GTG CTG TTG GTG TTC CTC ACC TTC TGG CTG CTG GTG GAA ATG ATC TAC TGC TAT AGG AAG ATC TCC AAA TCA GAC GAG CAA ACC CAG GAC AGT GCG ACA GAC TAC CTA GCC ATT CCG TCG GAG AAT AAA GAG ACT CCG GCT CCT GCA GTA ATG GAA --- 
A_carol           --- GCA GTT TGT GTC GAA GTG CCG TCG GAG AAG CAG GCA GTG CAA GGT TCA CGC ATG AAG CTC ATG TGC ATC TCC TGC ATG AAG CGA GAA GAG GTT TCC GCC AAC ACG GTG GTC AAA TGG TTC TAC AAG GCT GAA GGG GGA CAA GAT --- --- ATT CCT --- --- --- --- --- ATC TAT GAG TAC AGA AAC GAG --- --- AAG --- CGG GAA CTT GAC AGC CGT TTC CGT GGC CGG CTC CAG TGG AAT GGC AGC GCC GAC ATG CAG GAC GTG TCC ATC TCC GTA CTC AAC GTC AGC CTG AAT GAT TCG GGG ATC TAC ACC TGC AAC ATC ACT CGG GAG TTC AAC TTT GAG GGC CAT CGT CCA CTC TAT ACC CGA ACG ACG TTG ATC CAC CTC ACA GTA CTG GAG GAT GCT GGA GAT GAC ATC ACA TCT ATC GTC TCT GAA GTA ATG ATG TAC ATT CTC TTG ATC TTC CTT ACT TTG TGG CTG CTC GTA GAA ATG GTT TAC TGC TAT AGG AAA GTC TCC AAA GCA GAG GAA GCT GCC CAG GAA AAT GCG ACT GAT TAC CTT GCC ATT CCA TCG GAA AAT AAA GAA AAT TGT GCT GTG CCT GTG GAG GAA --- 
node #12          CAG CCT GTG TGT GTG GAC GTG CCG TCG GAG ACA GAG GCC GTC CAG GGC AAG CCC ATG AAG TTG ATG TGC ATC TCC TGC ATG AAG AGG GAG GAG ATC ACG GCC ACG ACG AGG GTG GAG TGG TTC TAC AAG CCC GAG GAC GAG AAG AAG ACC AGG ATC CTT CCC AAC AAG ACC CAC ATC TAC GAG TAT AAG GAC GGC CCG CAG AAG CCT CGG GAG CTG GAG GGC CCG TTT AAG GGC CGT CTA CAG TGG AAC GGG AGC AAG GAC CTG CAG GAC GTG TCC ATC AGC ATC CTC AAC GTC ACG CTC AAC GAC ACC GGC CTC TAC AAG TGC AAC GTC AAC CGC AAG TTT GAG TTT GAC GCG TAC AGG CCC TCC GTC AAG AGC ACC AAG GAG ATC AAC CTG AGA GTC AAG GAG AAG GCC AGC GAG GAC TTC ACC TCG GTG TAC TCT GAG ATC ATG ATG TAC ATC CTC CTG GTC TTC CTC ACC TTC TGG CTG CTG GTC GAG ATG GTC TAC TGC TAC AGG AAG ATC TCC AAG TCA GAG GAG GAG ACC CAG GAC AGT GCG ACA GAC TAC CTC GCC ATC CCA TCT GAG AAC AAG GAG AAC TCT GCC GCC CCA GTG AAG GAG CAG 
node #13          CAG CCT GTG TGT GTG GAC GTG CCG TCG GAC ACA GAG GCG GTC CTG GGC AAA CCC ATG AAG CTG ACC TGC ATC TCC TGT ATG AAG AGG GAG GAA ATC AAG GCG ACG ACG AGG GTC GAG TGG TAC TAC AAG CCC CAG GAC GAG AAA AAG ACC AGA ATC CCT CCC AAC AAG ACT CAC ATA TAC ATG TAT GAG GAT GGC CCG CAG AAG CCG AGG GAG CTG GAG GGA CCG TTT AAA GGC CGT CTA CAG TGG AAT GGG AGC AAG GAC CTG CAG GAC GTG TCC ATT AGC ATC CTC AAA GTC ACG CTC AAC GAC AGC GGG CTC TAC GAG TGC GAC GTC AAC CGC AAG TTT GAG TTT GAC TTG TAC ACG CCC TCC GTG AAG AAC ACC ATG GAG ATC AAG TTG AGA GTG AAG GAG AAA GCC AGC GAG GAC TTC ACG GCG CTG TAC TCT GAG ATC ATG ATG TAC GTC CTG CTG GTG TTC CTC ACC TTC TGG CTG CTG GTG GAG ATG GTC TAC TGC TAC AGG AAG ATC TCC AAG TCA GAC GAG CAG ACG CAA GAC AGT GCG ACA GAC TAC CTC GCC ATC CCC TCT GAG AAC AAA GAG ACC CCG GCC GCT CCT GTC ACG GAA CAG 
node #14          CAG CCT GTG TGT GTG GAC GTC CCG TCA GAC ACA GAG GCG GTC CTG GGC AAA CCC ATG AAG TTG ACC TGC ATC TCC TGT ATG AAG CGG GAG GAA ATC ATC GCT ACG ACC AGG GTG GAC TGG TAC TAC AAG GGC CAG GAC GAG AAC AAG ACC AGA ATG CCT CCC AAC AAG ACC CAC ATA TAC CTG TAT GAG GAC GGC CCG CAG AAG CCG AGG GAC CTG GAG GGG CCG TGG AAG GGC CGG CTA CAG TGG AAC GGC AGC AAG GAC CTG CAG GAC GTC TCC ATC AGC ATC CTC AAA GTC ACG CTC AAC GAC AGC GGC CGG TAC GAG TGC GAC GTC AAC CGC CAG TTT GAG TTT GAC TTG TAC ACG CCC TCC GTG AAG AAG AAC ATA GAG ATC AAG CTG AAG GTG AAG GAG AAA GCG AGT GCG GAC TTC ACG GCG TTG TAC TCG GAG ATC ATG ATG TAC GTC CTG TTG GTG TTC CTC ACC TTC TGG CTG CTG GTG GAG ATG GTC TAC TGC TAC AGG AAG ATC TCC AAG TCA GAC GAG CAA ACC CAG GAC AGT GCG ACA GAC TAC CTA GCC ATT CCC TCT GAG AAT AAA GAG ACC CCG GCC CCT GCT GTG ACG GAA CAG 
node #15          CAG CCT GTG TGT GTG GAA GTG CCA TCG GAG ACA GAG GCC GTG CAG GGA AAG CCC ATG AAG TTG CTG TGC ATC TCC TGC ATG AAG AGA GAG GAG GTC GCG GCC ACC ACG AGG GTG GAG TGG TTC TAC AAG CCT GAG GAC GGG AAA GAG ACC AGG TTC CTT CCC AAC AAG ACC CAC ATC TAT GAG TAT AGG GAC GGC CCG CAG AAG CCT CGG GAG CTG GAG AGC CCC TTC CAG GGT CGT CTG CAG TGG AAT GGG AGC AAA GAC CTG CAG GAC GTG TCC ATC ACT ATC CTC AAT GTC ACT CTC AAC GAC TCG GGC CTC TAC ACC TGC AAT GTG AAC CGG AAG TTT GAG TTT GAG GCG CAC CGG CCC TCC GTG AAG AGC ACG AAG GAG ATC AAC CTA AGA GTC ACG GAG GAG GCT GGA GAG GAC TTC ACC TCT GTG CTC TCT GAA ATC ATG ATG TAC ATC CTT CTG GTC TTC CTC ACC TTG TGG CTG CTG ATC GAG ATG GTC TAT TGC TAC AGA AAG ATC TCT AAG GCC GAG GAG GCG ACC CAG GAA AGC GCG ACT GAC TAC CTT GCC ATC CCA TCA GAG AAC AAG GAG AAC TGT GCT GTG CCA GTG GAG GAA CAG 
node #16          CAG CCT GTG TGT GTT GAA GTC CCA TCG GGG ACA GAG GCT GTA CAG GGA GAG AAC ATG ACC TTG TTG TGC ATC TCC TGC ATG AAG AGG GAG GAA GTT GCC GCC ACC ACC AGT GTA GAG TGG TTC TAT CAA CCT GAG GAT GGG AAA GAA ACC AGG TTC CTT CCC AAC AAG ACC CAC ATT TAT GAA TAT ATA GAT GGA CCG CAG AAA CCT CGG GAA CTA AAA AGT CCA TTT CAA GGT CGT CTT CAG TGG ACT GGA AGC AAA GAT CTG CAG GAT GTT TCC ATC ACC ATC CTC AAT GTA ACA TTC AAT GAT TCA GGA CTT TTC ACC TGC AAT GTG AAC CGT ACG CTT CAC TTT GAG GCA CAC CGG CAC TCA ACG AAG AGC AAG AAG GAG ATC AAC CTA AAA GTC ACG GAA GAA GCT GGA GAA GAC TTT ACT TCT GTT CTC TCT GAA ATT ATG ATG TAT ATT CTT CTT GCC TTC CTT ACC TTC TGG CTA TTA ATC GAA GTG GTA TAT TGC TAC AGG AAG ATC TCC AAG GCA GAG GAA GTC ACC CAA GAA AGC GTC ACT GAC TAT CTA GCC ATA CCA TCT GAA AAC AAG GAA AAC TGT TCT GTT CCA GTG GAG GAA CAA 
node #17          CAG CCT GTG TGT GTG GAA GTG CCC TCG GAG ACA GAG GCC GTG CAG GGC AAC CCC ATG AAG CTG CTC TGC ATC TCC TGC ATG AAG AGA GAG GAG GTG GCG GCC ACC ACG GTG GTG GAA TGG TTC TAC AGG CCT GAG GGC GGT AAA GAT ACC AGG TTC CTT CCC AAC AAG ACC CAC ATT TAC GAG TAT AGG AAT GGC CCG CAG AAC CCT CGG GAG CTG GAG AGC CCC TTC CAG GGT CGT CTG CAG TGG AAT GGG AGC AAA GAC CTG CAG GAC GTG TCC ATC ACT GTC CTC AAC GTC ACT CTG AAC GAC TCT GGC CTC TAC ACC TGT AAT GTC ACC CGG GAG TTT GAG TTT GAG GCG CAC CGG CCC TTC GTC AAG AGC ACG AGG CTG ATC CAC CTA AGA GTC ACG GAG GAG GCT GGA GAA GAC TTC ACC TCT GTG GTC TCT GAA ATC ATG ATG TAC ATC CTC CTG GTC TTC CTC ACC TTG TGG CTG CTG ATC GAG ATG GTC TAT TGC TAC AGA AAG GTC TCT AAA GCC GAA GAG GCA GCC CAG GAA AAT GCG ACT GAC TAC CTT GCC ATC CCA TCA GAG AAC AAG GAG AAC TGT GCG GTA CCA GTG GAG GAA CAG 
node #18          CAG CCT GTG TGT GTG GAA GTG CCC TCG GAG ACA GAG GCC GTG CAG GGC AAC CCC ATG AAG CTG CGC TGC ATC TCC TGC ATG AAG AGA GAG GAG GTG GAG GCC ACC ACG GTG GTG GAA TGG TTC TAC AGG CCT GAG GGC GGT AAA GAT ACC AGG TTC CTT CCC AAC AAG ACC CAC ATT TAC GAG TAT CGG AAT GGC CCG CAG CAC CCC CAG GAG GTG GAG AGC CCC TTT CAG GGT CGT CTG CAG TGG AAT GGG AGC AAG GAC CTG CAG GAC GTG TCC ATC ACT GTG CTC AAC GTC ACT CTG AAC GAC TCT GGC CTC TAC ACC TGC AAT GTG TCC CGG GAG TTT GAG TTT GAG GCG CAC CGG CCC TTT GTG AAG ACC ACG AGG CTG ATC CCC CTA AGA GTC ACC GAG GAG GCT GGA GAG GAC TTC ACC TCT GTG GTC TCA GAA ATC ATG ATG TAC ATC CTT CTG GTC TTC CTC ACC TTG TGG CTG CTC ATC GAG ATG ATA TAT TGC TAC AGA AAG GTC TCT AAA GCC GAA GAG GCA GCC CAA GAA AAC GCG TCT GAC TAC CTT GCC ATC CCA TCA GAG AAC AAG GAG AAC TCT GCG GTA CCA GTG GAG GAA CAG 
node #19          CAG GCA GTA TGT GTC GAA GTT CCG TCG GAG ACA GAG GCG GTG CAG GGG ACG CAC ATG AAG CTG CTG TGC ATC TCC TGC ATG AAG AGA GAA GAG GTC ACG GCC AGC ACA GTG GTG GAA TGG TTC TAC AGG CCT GAG GGT GGA AAA GAT ACC AGG GTA CCT CCC AAC AAG ACC CAC ATC TAC GAG TAC AGG AAC GAG CCG CAG AAT CCC CGG GAA CTT GAG AGC CGC TTC CGG GGT CGG CTA CAG TGG AAT GGG AGT AAA GAC ATG CAG GAC GTG TCC ATC ACT GTG CTA AAT GTC ACC CTG AAC GAT TCG GGT ATC TAC ACC TGT AAC ATC ACC CGG GAG TTT GAG TTT GAG GCC CAC CGG CCC CTC TTC ACA AGC TCG AGG TTG ATC CAC CTC ACA GTG ATG GAG GAG GCT GGA GAA GAC TTC ACC TCT GTC ATC TCT GAA ATC ATG ATG TAC ATT CTC CTG GTC TTC CTC ACG TTG TGG CTA CTG ATA GAA ATG GTC TAT TGC TAC AGG AAA GTC TCT AAA GCA GAG GAG GCT GCC CAG GAA AAT GCG ACT GAC TAC CTT GCC ATT CCA TCA GAA AAC AAG GAA AAC TGT GCT GTG CCT GTG GAG GAA CAG 
node #20          CAG GCC GTT TGT GTC GAA GTC CCG TCG GAG ACA GAG GCC GTG CAA GGA TCA CGC ATG AAG CTC ATG TGC ATC TCC TGC ATG AAG CGA GAA GAG GTT TCG GCC AAC ACG GTG GTG AAA TGG TTC TAC AAG CCT GAA GGA GGA CAA GAT ACC AGG GTA CCT CCC AAC AAG ACC CAC ATC TAT GAG TAC AGA AAC GAG CCG CAG AAA CCC CGG GAA CTT GAG AGC CGT TTC CGG GGC CGG CTT CAG TGG AAT GGG AGT GCA GAC ATG CAG GAC GTG TCC ATC TCC GTC CTA AAC GTC ACC CTG AAT GAT TCG GGG ATC TAC ACC TGC AAC ATC ACT CGG GAG TTC GAC TTT GAG GCC CAC CGG CCC CTC TTT ACC AGC ACG ACG TTG ATC CAC CTC ACA GTG ATG GAG GAT GCT GGA GAA GAC TTC ACA TCT ATC ATC TCT GAA ATA ATG ATG TAC ATT CTC TTG GTC TTC CTC ACA TTG TGG CTG CTG ATA GAA ATG GTT TAC TGC TAC AGG AAA GTC TCC AAA GCA GAG GAA GCT GCC CAG GAA AAT GCG ACT GAC TAC CTT GCC ATT CCA TCA GAA AAT AAA GAA AAC TGT GCT GTA CCT GTG GAG GAA CAG 
node #21          CAG TCC GTT TGT GTC GAA GTC CCT TCG GAG ACA GAG GCC GTG CAA GGA TCA CGC ATG AAG CTC ATG TGC ATT TCC TGT ATG AAG CGA GAA GAA GTT TTG GCC AAC ACC GTG GTG AAG TGG TTC TAC AAG CCT GAA GGA GGA CAA GAT ACC AGG GTA GCT CCC AAC AAG ACC CAC ATC TAT GAA TTC AAC AAT GAG CCC CAG AAA CCC CGG GAA CTT GAG AGT CCT TTC CAG GGC CGG CTT GAG TGG AAT GGG AGT GCA GAT ATG CAG GAC GTC TCC ATC TCG GTC CTA AAC ATC TCC CTG AAT GAT TCG GGG ATC TAC ACC TGC AAT GTC ACT CGG GAA TTC CTC TTT GAG ACC CAC CGG CCC ATC TTT ACC AGC TCG ACG CTG ATT CAT CTC ACC GTG ATG AAG GAT GCT GGA AGA GAC TTA ACA GCT CTC ATC TCT GCA ATA ATG ATG TAT ATT CTC TTG GTC TTC CTC ACA TTG TGG CTC CTG ATT GAG ATG GTT TAC TGC TAC CGG AAA GTT TCC AAA GCG GAG GAA GCC GCC CAG GAA AAT GCT ACC AAC TAC CTC GCC ATC CCA TCA GAA AAT AAA GAA AAC TGT GCT ATA CCT GTG GAG GAG CAG 


Overall accuracy of the 10 ancestral sequences:
  0.43504  0.52673  0.53215  0.53261  0.56418  0.66345  0.84081  0.69092   0.7561  0.88639
for a site.

 4.3817e-83 2.7601e-63 1.3676e-62 3.3701e-63 3.0414e-58 1.7551e-42 3.6635e-21 1.2146e-39 3.0565e-31 1.0908e-16
for the sequence.


Amino acid sequences inferred by codonml.
Results unreliable for sites with alignment gaps.

Node #12          QPVCVEVPSE TEAVLGKPMK LTCISCMKRE EVTATTRVEW FYKPEDGKKT RVLPNKTHIY EYKDGPQKPR ELEGPFKGRL QWNGSKDLQD VSITILNVTL NDSGLYTCNV NRKFEFDAYR PSVKSTKEIN LRVKEKAGED FTSLYSEIMM YVLLVFLTFW LLVEMVYCYR KISKSEEETQ ESATDYLAIP SENKENSAAP VKEQ
Node #13          QPVCVDVPSD TEAVLGKPMK LTCISCMKRE EITATTRVDW YYKPQDEKKT RVPPNKTHIY LYEDGPQKPR ELEGPFKGRL QWNGSKDLQD VSISILKVTL NDSGLYECDV NRKFEFDLYT PSVKNTKEIK LRVKEKASED FTALYSEIMM YVLLVFLTFW LLVEMVYCYR KISKSDEQTQ DSATDYLAIP SENKETPAAP VTEQ
Node #14          QPVCVDVPSD TEAVLGKPMK LTCISCMKRE EIIATTRVDW YYKGQDENKT RIPPNKTHIY LYEDGPQKPR DLEGPWKGRL QWNGSKDLQD VSISIIKVTL NDSGRYECDV NRQFEFDLYT PSVKKNIEIK LKVKEKASAD FTALYSEIMM YVLLVFLTFW LLVEMVYCYR KISKSDEQTQ DSATDYLAIP SENKETPAPA VTEQ
Node #15          QPVCVEVPSE TEAVQGKPMK LLCISCMKRE EVAATTRVEW FYKPEDGKET RFLPNKTHIY EYRDGPQKPR ELESPFQGRL QWNGSKDLQD VSITILNVTL NDSGLYTCNV NRKFEFEAHR PSVKSTKVIN LRVTEEAGED FTSVLSEIMM YILLVFLTLW LLIEMVYCYR KISKAEEATQ ESATDYLAIP SENKENCAVP VEEQ
Node #16          QPVCVEVPSG TEAVQGENMT LLCISCMKRE EVAATTSVEW FYQPEDGKET RILPNKTHIY EYIDGPQKPR ELKSPFQGRL QWTGSKDLQD VSITILNVTF NDSGLFTCNV NRTLHFEAHR HSTKSKKGIN LKVTEEAGED FTSVLSEIMM YILLAFLTLW LLIEVVYCYR KISKAEEVTQ ESVTDYLAIP SENKENCSVP VEEQ
Node #17          QPVCVEVPSE TEAVQGNPMK LLCISCMKRE EVAATTVVEW FYRPEGGKDT RFLPNKTHIY EYRNGPQNPR ELESPFQGRL QWNGSKDLQD VSITVLNVTL NDSGLYTCNV TREFEFEAHR PFVKSTRLIH LRVTEEAGED FTSVVSEIMM YILLVFLTLW LLIEMVYCYR KVSKAEEAAQ ENATDYLAIP SENKENCAVP VEEQ
Node #18          QPVCVEVPSE TEAVQGNPMK LRCISCMKRE EVEATTVVEW FYRPEGGKDT RFLPNKTHIY EYRNGPQHPQ EVESPFQGRL QWNGSKDLQD VSITVLNVTL NDSGLYTCNV SREFEFEAHR PFVKTTRLIP LRVTEEAGED FTSVVSEIMM YILLVFLTLW LLIEMIYCYR KVSKAEEAAQ ENASDYLAIP SENKENSAVP VEEQ
Node #19          QAVCVEVPSE TEAVQGTHMK LLCISCMKRE EVTASTVVEW FYRPEGGKDT RVPPNKTHIY EYRNEPQNPR ELESRFRGRL QWNGSKDMQD VSITVLNVTL NDSGIYTCNI TREFEFEAHR PLFTSTRLIH LTVMEEAGED FTSVISEIMM YILLVFLTLW LLIEMVYCYR KVSKAEEAAQ ENATDYLAIP SENKENCAVP VEEQ
Node #20          QAVCVEVPSE TEAVQGSRMK LMCISCMKRE EVSANTVVKW FYKPEGGQDT RVPPNKTHIY EYRNEPQKPR ELESRFRGRL QWNGSADMQD VSISVLNVTL NDSGIYTCNI TREFDFEAHR PLFTSTTLIH LTVMEDAGED FTSIISEIMM YILLVFLTLW LLIEMVYCYR KVSKAEEAAQ ENATDYLAIP SENKENCAVP VEEQ
Node #21          QSVCVEVPSE TEAVQGSRMK LMCISCMKRE EVLANTVVKW FYKPEGGQDT RVAPNKTHIY EFNNEPQKPR ELESPFQGRL EWNGSADMQD VSISVLNISL NDSGIYTCNV TREFLFETHR PIFTSSTLIH LTVMKDAGRD LTALISAIMM YILLVFLTLW LLIEMVYCYR KVSKAEEAAQ ENATNYLAIP SENKENCAIP VEEQ


Counts of changes at sites, listed by site

(Counts of n & s are incorrect at sites with ambiguity data)

   1  CAG.---  CAG.---  CAG.---  CAG.---  CAG.---  CAG.---  CAG.---  CAG.---  CAG.---  CAG.--- (S N:   0.442  2.558 Sd Nd:    0.0  20.0)
   2  CCT.CTG  CCT.CCA  GCC.GCA  CCT.GCA  GCA.GCC  GCC.TCC (S N:   1.021  1.979 Sd Nd:    5.0   3.0)
   3  GTG.GTA  GTA.GTT (S N:   1.000  2.000 Sd Nd:    2.0   0.0)
   4 (S N:   0.375  2.625 Sd Nd:    0.0   0.0)
   5  GTG.GTA  GTC.GTT  GTG.GTT  GTG.GTC (S N:   1.000  2.000 Sd Nd:    4.0   0.0)
   6  GAC.GAT  GAA.GAG  GAA.GAG  GAC.GAA (S N:   0.355  2.645 Sd Nd:    3.0   1.0)
   7  GTG.GTA  GTC.GTG  GTC.GTT  GTC.GCC  GTC.GTG  GTG.GTC  GTG.GTC  GTG.GTT  GTT.GTC (S N:   1.000  2.000 Sd Nd:    8.0   1.0)
   8  CCG.CCA  CCG.GTC  CCG.CCA  CCA.CCC  CCC.CCG  CCG.CCT (S N:   1.000  2.000 Sd Nd:    6.0   2.0)
   9  TCG.TCT  TCG.TCA  TCG.TCA  TCG.TCA (S N:   1.159  1.841 Sd Nd:    4.0   0.0)
  10  GGG.GGT  GAC.GCA  GAG.GAC  GAG.GGG (S N:   0.513  2.487 Sd Nd:    1.5   3.5)
  11  ACA.ACG  ACA.ACC  ACA.GGC  ACA.AAG (S N:   0.991  2.009 Sd Nd:    3.8   3.2)
  12  GAG.GAC  GAG.GAA  GAG.GAA  GAG.GAA  GAG.CAG (S N:   0.374  2.626 Sd Nd:    3.0   2.0)
  13  GCG.GCC  GCT.GCC  GCC.GCA  GCC.GCG  GCC.GCT  GCC.GCG  GCG.GCC (S N:   1.000  2.000 Sd Nd:    7.0   0.0)
  14  GTG.GTC  GTC.ATT  GTA.GTC  GTC.GTG  GTC.GTG  GTG.GTA (S N:   0.979  2.021 Sd Nd:    6.0   1.0)
  15  CAG.AAG  CTG.GTA  CTG.CTC  CAA.CAG  CAG.CAA  CAG.CTG  CAG.CAA (S N:   0.733  2.267 Sd Nd:    5.0   3.0)
  16  GGC.GGA  GGA.GGT  GGC.GGA  GGA.GGC  GGC.GGG  GGG.GGA (S N:   1.047  1.953 Sd Nd:    6.0   0.0)
  17  AAC.AAT  AAA.GAA  TCA.TCG  GAG.CAC  AAA.AGA  AAG.AAA  AAG.GAG  AAG.AAC  AAC.ACG  ACG.TCA (S N:   0.515  2.485 Sd Nd:    4.5   8.5)
  18  CCC.TCC  CAC.GAC  CCC.GTT  AAC.AAT  CCC.CCG  CCC.AAC  CCC.CAC  CAC.CGC (S N:   0.826  2.174 Sd Nd:    3.0   8.0)
  19  ATG.AAG (S N:   0.021  2.979 Sd Nd:    0.0   1.0)
  20  AAG.AAA  AAG.ACC (S N:   0.504  2.496 Sd Nd:    1.5   1.5)
  21  TTG.TTA  CTC.CTG  TTG.TTA  TTG.CTG  TTG.CTG  CTG.TTG  TTG.CTG  CTG.CTC (S N:   1.020  1.980 Sd Nd:    8.0   0.0)
  22  CGC.AGA  CTG.CTC  TTG.CTG  ATG.ACC  ATG.CTG  CTG.TTG  CTG.CTC  CTC.CGC  CTC.CTG  CTG.ATG (S N:   0.860  2.140 Sd Nd:    6.5   5.5)
  23  TGC.TGT (S N:   0.375  2.625 Sd Nd:    1.0   0.0)
  24  ATC.GTC  ATC.ATT (S N:   0.683  2.317 Sd Nd:    1.0   1.0)
  25  TCC.TCT  TCC.TAC  TCC.GCC (S N:   0.972  2.028 Sd Nd:    1.0   2.0)
  26  TGT.TGC  TGC.TGT  TGC.TGT (S N:   0.375  2.625 Sd Nd:    3.0   0.0)
  27 (S N:   0.000  3.000 Sd Nd:    0.0   0.0)
  28  AAG.AAA  AAG.AAA  AAG.CAA (S N:   0.375  2.625 Sd Nd:    3.0   1.0)
  29  AGA.AGG  AGA.AGG  CGG.CGA  AGG.AGA  AGG.CGG  AGG.AGA  AGA.AGG  AGA.CGA (S N:   0.941  2.059 Sd Nd:    8.0   0.0)
  30  GAG.GAA (S N:   0.375  2.625 Sd Nd:    1.0   0.0)
  31  GAA.GAG  GAG.GAA  GAG.GAA  GAG.GAA (S N:   0.375  2.625 Sd Nd:    4.0   0.0)
  32  GTT.GTA  ATC.GTC  GTC.GTT  GTC.GTG  GTG.GTC  GTC.GTT (S N:   0.849  2.151 Sd Nd:    5.0   1.0)
  33  GCC.GCT  ACG.ACA  ATC.CTG  AAG.AAA  GCC.TTC  ATC.AGC  TCG.TCC  ACG.AAG  AAG.ATC  ACG.GCG  GCG.GCC  GCG.GAG  GCG.ACG  ACG.TCG  TCG.TTG (S N:   0.797  2.203 Sd Nd:    5.5  12.5)
  34  GCC.GCG  GCG.GCT (S N:   1.000  2.000 Sd Nd:    2.0   0.0)
  35  ACG.ACC  ACG.AGG  ACC.ATT  ACG.GAG  ACG.ACC  ACC.AGC  AGC.AAC (S N:   0.824  2.176 Sd Nd:    3.0   6.0)
  36  ACG.ACT  ACG.ACC  ACG.ACC  ACG.ACA  ACA.ACG  ACG.ACC (S N:   1.000  2.000 Sd Nd:    6.0   0.0)
  37  AGT.AAT  GTG.GTA  AGG.AAA  AGG.CGG  GTG.ATA  AGG.AGT  AGG.GTG (S N:   0.708  2.292 Sd Nd:    3.5   6.5)
  38  GTC.GTT  GTA.GTG  GTG.GTC  GTG.GTC  GTC.GTG  GTG.GTA (S N:   1.000  2.000 Sd Nd:    6.0   0.0)
  39  GAG.AGG  GAA.GAG  GAC.GAG  GAG.GAT  GAC.AAC  GAG.GAC  GAG.GAA  GAA.AAA  AAA.AAG (S N:   0.374  2.626 Sd Nd:    3.0   7.0)
  40 (S N:   0.000  3.000 Sd Nd:    0.0   0.0)
  41  TAC.TTT  TTC.TAC  TTC.TAC (S N:   0.363  2.637 Sd Nd:    1.0   3.0)
  42  TAC.TAT (S N:   0.429  2.571 Sd Nd:    1.0   0.0)
  43  AAG.ATG  AAG.ACA  AAG.CAA  AAG.AGG  AGG.AAG (S N:   0.445  2.555 Sd Nd:    2.0   5.0)
  44  CCT.CCA  CCT.CCC  CCT.CCG  CCT.CCC  CCT.GCT  CCC.GGC  CCC.CCT (S N:   1.000  2.000 Sd Nd:    5.0   3.0)
  45  CAG.CAA  CAG.ACA  GAG.CCC  CAG.CCG  GAG.CAG  GAG.GAA (S N:   0.475  2.525 Sd Nd:    3.5   6.5)
  46  GAC.GAT  GAC.AAG  GAT.AAT  GGA.GGG  GAC.GAT  GAC.GGC  GGC.GGT  GGT.GGA (S N:   0.523  2.477 Sd Nd:    5.0   4.0)
  47  GGA.GGC  GAG.AAA  GAG.GAA  GGG.GGA  GAG.GAT  GAG.GGG  GGG.GGT  GGT.GGA (S N:   0.748  2.252 Sd Nd:    6.0   3.0)
  48  AAA.CAA  AAA.AAC  AAC.GAC  AAG.AAA  AAA.AAC  AAG.AAA  AAA.CAA (S N:   0.362  2.638 Sd Nd:    2.0   5.0)
  49  AAG.AAA  AAG.AAT  GAA.AGA  AAG.CGG  AAG.GAG  GAG.GAA  GAG.GAT (S N:   0.430  2.570 Sd Nd:    2.5   6.5)
  50  ACC.---  ACC.---  ACC.---  ACC.---  ACC.---  ACC.ACT  ACC.---  ACC.---  ACC.---  ACC.---  ACC.--- (S N:   0.764  2.236 Sd Nd:    1.0  20.0)
  51  AGG.---  AGG.---  AGG.---  AGG.---  AGG.---  AGA.---  AGG.---  AGG.---  AGA.---  AGG.---  AGG.AGA (S N:   0.601  2.399 Sd Nd:    1.0  20.0)
  52  TTC.ATA  GTA.GAA  ATG.ACA  ATC.GTC  TTC.TCT  ATG.CAG  GTA.ATT  ATC.ATG  ATC.TTC  TTC.GTA (S N:   0.562  2.438 Sd Nd:    3.5  12.5)
  53  CCT.CCC  CCT.CTT  CCT.CCA  CCT.TCT  CTT.CCT  CTT.CCT  CCT.GCT (S N:   1.000  2.000 Sd Nd:    2.0   5.0)
  54  CCC.---  CCC.---  CCC.---  CCC.---  CCC.---  CCC.---  CCC.---  CCC.---  CCC.---  CCC.--- (S N:   0.748  2.252 Sd Nd:    0.0  20.0)
  55  AAC.---  AAC.---  AAC.---  AAC.---  AAC.---  AAC.---  AAC.---  AAC.---  AAC.---  AAC.--- (S N:   0.417  2.583 Sd Nd:    0.0  20.0)
  56  AAG.---  AAG.---  AAG.---  AAG.---  AAG.---  AAG.---  AAG.---  AAG.---  AAG.---  AAG.--- (S N:   0.442  2.558 Sd Nd:    0.0  20.0)
  57  ACC.---  ACC.---  ACC.---  ACC.---  ACC.---  ACC.---  ACC.---  ACC.---  ACC.---  ACC.---  ACC.ACT  ACT.ACC (S N:   0.748  2.252 Sd Nd:    2.0  20.0)
  58  CAC.---  CAC.---  CAC.---  CAC.---  CAC.---  CAC.---  CAC.---  CAC.---  CAC.---  CAC.--- (S N:   0.417  2.583 Sd Nd:    0.0  20.0)
  59  ATT.ATA  ATA.ATC  ATT.ATC  ATC.ATA  ATC.ATT  ATC.ATT  ATT.ATC (S N:   0.667  2.333 Sd Nd:    7.0   0.0)
  60  TAC.TAT  TAT.TAC  TAC.TAT  TAT.TTT  TAC.TTC  TAC.TAT  TAT.TAC  TAC.TAT (S N:   0.417  2.583 Sd Nd:    6.0   2.0)
  61  ATG.AGG  GAG.ATG  ATG.CTG  GAG.GAA  GAG.GAA (S N:   0.600  2.400 Sd Nd:    2.0   4.0)
  62  TAC.CAC  TAT.TTT  TAT.TAC  TAT.TAC  TAT.TAC  TAC.TTC (S N:   0.416  2.584 Sd Nd:    3.0   3.0)
  63  ATA.---  CGG.CGA  GAG.GAC  ATA.ATT  GAG.---  AAG.GAG  AAG.AGG  AGG.ATA  AGG.CGG  AGG.AGA  AGA.AAC (S N:   0.564  2.436 Sd Nd:    4.5  10.5)
  64  AAC.AAA  GAC.GGC  AAT.AAC  GAT.GAG  GAC.GAT  GAC.GAT  GAT.GAC  GAC.GAT  GAC.AAT  AAT.AAC  AAC.AAT (S N:   0.378  2.622 Sd Nd:    8.0   4.0)
  65  GAG.ATG  GGC.GAG  GGC.TAC  GGC.GGA  GGC.GAG (S N:   0.852  2.148 Sd Nd:    2.0   7.0)
  66  CCG.---  CCG.---  CCG.---  CCG.---  CCC.---  CCG.---  CCC.---  CCG.---  CCG.---  CCG.---  CCG.CCC (S N:   0.764  2.236 Sd Nd:    1.0  20.0)
  67  CAG.---  CAG.---  CAG.---  CAG.---  CAG.---  CAG.---  CAG.---  CAG.---  CAG.---  CAG.--- (S N:   0.438  2.562 Sd Nd:    0.0  20.0)
  68  AAG.GAG  AAG.AAC  AAG.AGA  AAA.AAG  AAG.AAA  AAG.AAC  AAC.CAC  AAC.AAT  AAT.AAA (S N:   0.383  2.617 Sd Nd:    4.0   6.0)
  69  CCC.---  CCC.---  CCC.---  CCC.---  CCG.CTT  CCC.---  CCT.CCC  CCC.---  CCT.CCG  CCT.CCC  CCT.CCC (S N:   0.939  2.061 Sd Nd:    5.0  13.0)
  70  CGG.TTG  CGG.CAT  AGG.AAG  AGG.ATT  AGG.CGG  CGG.AGG  CGG.CAG (S N:   1.019  1.981 Sd Nd:    3.0   7.0)
  71  GAC.GAT  GAA.GAG  GAG.GAC  GAG.GAA  GAG.GAA (S N:   0.364  2.636 Sd Nd:    4.0   1.0)
  72  CTA.TCA  CTT.TTT  CTG.GTA  CTG.ATG  CTA.CAT  CTG.CTC  CTG.CTA  CTG.GTG  CTG.CTT (S N:   1.096  1.904 Sd Nd:    5.0   7.0)
  73  GAG.CCA  GAG.GAT  GAG.GAT  GAG.GAC  GAG.AAA (S N:   0.383  2.617 Sd Nd:    2.0   6.0)
  74  GGG.GAG  GGG.GGT  GGC.GGA  GGA.GGG  GGC.AGC  AGC.AGT  AGC.AGT (S N:   0.608  2.392 Sd Nd:    5.0   2.0)
  75  CCG.CAA  CCG.CCC  CCG.CCC  CCC.CCA  CCC.CGC  CGC.CGT  CGT.CCT (S N:   0.965  2.035 Sd Nd:    5.0   3.0)
  76  TTT.CTG  TTT.TTC  TTC.TTT  TTT.TGG  TTT.TTC  TTC.TTT  TTC.TTT (S N:   0.298  2.702 Sd Nd:    6.0   3.0)
  77  CAG.CAA  CGG.AGT  AAG.AAA  CAA.AAA  CGG.CGT  AAG.AAA  AAA.AAG  AAG.CAG  CAG.CAA  CAG.CGG  CGG.CAG (S N:   0.493  2.507 Sd Nd:    7.0   5.0)
  78  GGT.GGG  GGC.GGT  GGT.GGC  GGC.GGG  GGC.GGT  GGT.GGC (S N:   1.000  2.000 Sd Nd:    6.0   0.0)
  79  CGT.CGG  CGT.CGC  CGT.CGG  CGT.CGG (S N:   1.148  1.852 Sd Nd:    4.0   0.0)
  80  CTA.ATA  CTA.GTA  CTT.CTG  CTT.CTC  CTA.CTG  CTG.CTT  CTG.CTA  CTA.CTT (S N:   1.221  1.779 Sd Nd:    6.0   2.0)
  81  CAG.CAA  GAG.GAA  CAG.ACA  CAG.TTC  CAG.GAG (S N:   0.416  2.584 Sd Nd:    3.5   5.5)
  82 (S N:   0.000  3.000 Sd Nd:    0.0   0.0)
  83  AAT.AAC  AAC.ACG  ACT.ATA  AAC.AAT  AAT.AAC  AAC.AAT  AAT.ACT (S N:   0.483  2.517 Sd Nd:    5.5   3.5)
  84  GGG.GGC  GGG.GGA  GGA.GGC  GGG.GGC  GGG.GGC  GGG.GGA (S N:   1.016  1.984 Sd Nd:    6.0   0.0)
  85  AGC.AGT  AGC.ACC  AGT.AGC  AGC.AGT (S N:   0.364  2.636 Sd Nd:    3.0   1.0)
  86  AAG.AAA  AAG.CAG  GCA.GCC  AAG.AAA  AAA.AAG  AAA.GCA (S N:   0.444  2.556 Sd Nd:    4.0   3.0)
  87  GAC.GAT  GAC.GAT (S N:   0.333  2.667 Sd Nd:    2.0   0.0)
  88  CTG.ATG  CTG.ATG (S N:   1.019  1.981 Sd Nd:    0.0   2.0)
  89 (S N:   0.375  2.625 Sd Nd:    0.0   0.0)
  90  GAC.GAT  GAC.GAT (S N:   0.333  2.667 Sd Nd:    2.0   0.0)
  91  GTG.GTA  GTG.CTG  GTT.GTC  GTG.GTC  GTG.GTT  GTG.GTC (S N:   1.015  1.985 Sd Nd:    5.0   1.0)
  92  TCC.TCT (S N:   1.000  2.000 Sd Nd:    1.0   0.0)
  93  ATC.ATT  ATC.ATT  ATC.ATT  ATT.ATC (S N:   0.667  2.333 Sd Nd:    4.0   0.0)
  94  AGC.CGG  ACC.ATA  AGC.ACT  ACT.ACC  ACT.TCC  TCC.TCG (S N:   0.730  2.270 Sd Nd:    6.0   4.0)
  95  GTG.GTT  ATC.TTA  GTC.GTA  ATC.GTC  GTC.GTG  GTC.GTG  GTG.GTC (S N:   0.766  2.234 Sd Nd:    5.5   2.5)
  96  CTA.TTA  CTC.CTA  CTC.AAC  CTC.CAC  CTC.ATC  CTA.CTC  CTC.CTA (S N:   0.984  2.016 Sd Nd:    4.0   4.0)
  97  AAC.AAT  AAA.AAT  AAC.AAA  AAC.AAT  AAT.AAC  AAC.AAT  AAT.AAC (S N:   0.346  2.654 Sd Nd:    5.0   2.0)
  98  GTC.ATC  GTC.GTA  GTC.ATC (S N:   0.971  2.029 Sd Nd:    1.0   2.0)
  99  ACG.ACT  ACG.AAG  TCC.TCT  ACG.AGG  ACC.AGC  ACG.ACT  ACT.ACA  ACT.ACC  ACC.TCC (S N:   0.947  2.053 Sd Nd:    5.0   4.0)
 100  TTC.ACC  CTG.TTG  CTC.TTA  CTC.TAC  CTG.ATG  CTC.TTC  CTC.CTG (S N:   0.937  2.063 Sd Nd:    3.0   7.0)
 101  AAC.AAT  AAC.GAT  AAT.AAC  AAT.ACA  AAC.AAT  AAC.AAT  AAC.AAT (S N:   0.366  2.634 Sd Nd:    6.5   2.5)
 102  GAC.GAT  GAC.GAT  GAC.GAT (S N:   0.333  2.667 Sd Nd:    3.0   0.0)
 103  AGC.ACT  TCG.TCA  TCA.TCG  ACC.AGC  ACC.TCG  TCG.TCA  TCG.TCT  TCT.TCG (S N:   0.840  2.160 Sd Nd:    7.0   3.0)
 104  GGA.GGG  GGC.GGG  GGG.GGC  GGC.GGA  GGC.GGT  GGT.GGG (S N:   1.016  1.984 Sd Nd:    6.0   0.0)
 105  CGG.ACA  CTC.GTC  ATC.ATT  CTT.CGA  CTC.CGG  CTC.CTT  CTC.ATC (S N:   1.024  1.976 Sd Nd:    5.5   5.5)
 106  TTC.TTT  TAC.TTC (S N:   0.407  2.593 Sd Nd:    1.0   1.0)
 107  ACC.ACA  GAG.GAA  ACC.ACT  ACC.ATC  AAG.GAG  AAG.ACC (S N:   0.717  2.283 Sd Nd:    3.5   3.5)
 108  TGC.TGT  TGC.TGT  TGC.TGT  TGC.TGT  TGC.TGT  TGT.TGC  TGT.TGC (S N:   0.375  2.625 Sd Nd:    7.0   0.0)
 109  AAT.TAT  GAC.GAA  GAC.CAC  AAT.AAC  AAT.AAC  GAC.GTG  AAC.GAC  AAC.AAT  AAT.AAC  AAC.AAT (S N:   0.371  2.629 Sd Nd:    5.5   5.5)
 110  GTC.GTA  GTC.GTA  GTC.GTT  GTG.GTC  GTC.GTG  GTG.GTC  GTC.GTG  GTC.ATC  ATC.GTC (S N:   0.954  2.046 Sd Nd:    7.0   2.0)
 111  AAC.ACT  AAC.TTT  ACT.ACC  AAC.CAC  AAC.ACC  ACC.TCC  ACC.ACT (S N:   0.557  2.443 Sd Nd:    4.0   6.0)
 112  CGG.AGG  CGT.CGC  CGC.CGG  CGG.CGT (S N:   1.113  1.887 Sd Nd:    4.0   0.0)
 113  ACG.ACT  CAG.TTC  AAG.AGA  AAG.CAG  AAG.ACG  AAG.GAG  GAG.GAA (S N:   0.517  2.483 Sd Nd:    3.5   6.5)
 114  CTT.CTG  TTT.TTC  TTT.CTT  TTT.TTC (S N:   0.468  2.532 Sd Nd:    3.0   1.0)
 115  CAC.CAT  GAG.TCC  GAC.AAC  GAG.CAC  GAG.GAC  GAC.CTC (S N:   0.422  2.578 Sd Nd:    1.5   8.5)
 116  TTT.TTC  TTT.TTC  TTT.TTC (S N:   0.333  2.667 Sd Nd:    3.0   0.0)
 117  GAG.GAA  GAC.GAT  GAC.AAC  GAC.AAC  GAC.GAG (S N:   0.355  2.645 Sd Nd:    2.0   3.0)
 118  GCG.GCA  GCC.ATT  TTG.TCA  TTG.CTC  GCC.GGC  GCG.TTG  GCG.GCA  GCG.GCC  GCC.ACC (S N:   0.944  2.056 Sd Nd:    6.0   8.0)
 119  CAC.CAT  TAC.TTC  TAC.TTT  CAC.CAT  TAC.CAC (S N:   0.361  2.639 Sd Nd:    3.0   3.0)
 120  CGG.CGT  ACG.AAG  ACG.GCG  CGG.CAA  ACG.ACA  CGG.CGT  AGG.ACG  AGG.CGG (S N:   1.066  1.934 Sd Nd:    5.0   4.0)
 121  CCC.CCT  CCC.CTT  CCC.CCG  CCC.CCA  CCC.CAC (S N:   0.875  2.125 Sd Nd:    4.0   2.0)
 122  TCA.TTA  TCC.ACA  TCC.TCA  TCC.TTC  TTC.TTT  TTC.CTC  CTC.ATC (S N:   0.951  2.049 Sd Nd:    3.0   5.0)
 123  GTG.GCC  GTG.GTT  TTT.TTC  ACG.ACC  GTG.ATG  TTT.TAT  GTC.GTG  GTC.GTG  GTG.ACG  GTG.GTC  GTC.GTG  GTC.TTC  TTC.TTT (S N:   0.838  2.162 Sd Nd:    9.0   6.0)
 124  AAG.CAA  AAG.AAC  AAG.TTG  AAG.ATG  AAG.GAG  AAG.ACA  ACA.ACC (S N:   0.486  2.514 Sd Nd:    3.0   7.0)
 125  ACC.ACG  AAC.ATC  AGC.CGA  AGC.AAC  AAC.AAG  AGC.ACC (S N:   0.407  2.593 Sd Nd:    2.0   5.0)
 126  ACG.ACA  TCG.TCC  TCG.TCA  AAG.AAC  AAC.CGT  ACC.AAC  ACC.ACG  ACG.AAG  ACG.TCG  TCG.ACG  ACG.TCG (S N:   0.766  2.234 Sd Nd:    5.0   8.0)
 127  AAG.AAA  AGG.AGA  AGG.CGG  AGG.AGA  ATA.ATC  ATG.AAG  ACG.ACA  AAG.GTG  ATA.GTC  AAG.ATG  ATG.ATA  AAG.AGG  AGG.ACG (S N:   0.583  2.417 Sd Nd:    7.0   8.0)
 128  GAG.AGC  CTG.CTA  GAG.AGA  GAG.GAC  GAG.CTG  CTG.TTG  TTG.CTG (S N:   0.588  2.412 Sd Nd:    4.2   7.8)
 129  ATC.ATA  ATC.ATT  ATC.ATT (S N:   0.667  2.333 Sd Nd:    3.0   0.0)
 130  AAC.ACA  AAG.AAT  AAC.GAT  AAC.AAG  AAC.CAC  CAC.CCC  CAC.CAT (S N:   0.398  2.602 Sd Nd:    2.5   6.5)
 131  CTA.CTG  CTA.CTG  CTG.TTG  TTG.CTG  CTG.CTA  CTA.CTC (S N:   1.199  1.801 Sd Nd:    6.0   0.0)
 132  AAA.AAG  AGA.CGA  ACA.ACC  ACC.ACT  AAA.ATT  AAG.GTG  AGA.AAG  AGA.AAA  AGA.ACA  ACA.ACC (S N:   0.693  2.307 Sd Nd:    6.5   6.5)
 133  GTG.GTA  GTC.GTG  GTG.GTA  GTC.GTG  GTC.GTG (S N:   1.000  2.000 Sd Nd:    5.0   0.0)
 134  ACC.ACT  ATG.GTG  AAG.AAC  ATG.TTG  ACG.TCC  ATG.CTG  AAG.ACG  ACG.ACC  ACG.ATG (S N:   0.595  2.405 Sd Nd:    3.0   7.0)
 135  GAG.GAA  GAG.ATG  GAA.GAG  GAG.GAA  GAG.AAG (S N:   0.349  2.651 Sd Nd:    3.0   3.0)
 136  AAA.CGA  GAT.GAG  GAA.ATA  AAG.AAA  AAG.GAG  GAG.GAA  GAG.GAT (S N:   0.456  2.544 Sd Nd:    2.5   6.5)
 137  GCT.GCG  GCT.CAA  GCC.GCG  GCC.GCT (S N:   0.972  2.028 Sd Nd:    3.5   2.5)
 138  GGA.GGT  GGA.AAA  AGC.AGT  AGC.GGA (S N:   0.705  2.295 Sd Nd:    2.5   3.5)
 139  GAG.GAA  GCG.GCA  GAG.CAA  GAA.GAG  GCG.ACT  GAA.GAT  GAG.GCG  GAG.GAA  GAG.GAA  GAA.GAG  GAA.AGA (S N:   0.553  2.447 Sd Nd:    8.0   6.0)
 140  GAC.GAT (S N:   0.333  2.667 Sd Nd:    1.0   0.0)
 141  TTC.ATC  TTC.ACC  TTC.TCC  TTC.ATC  TTC.TTT  TTC.TTA (S N:   0.439  2.561 Sd Nd:    1.0   6.0)
 142  ACG.GCG  ACA.ACG  ACG.ACA  ACC.ACG  ACC.ACT  ACC.ACA (S N:   1.000  2.000 Sd Nd:    5.0   1.0)
 143  TCT.TCA  TCT.TCC  TCT.TCA  GCG.GCA  TCG.GCG  TCG.TCT  TCT.GCT (S N:   1.019  1.981 Sd Nd:    5.0   2.0)
 144  TTG.CTG  CTG.CTC  GTT.GTC  TTG.TGG  GTG.CTG  CTG.TTG  GTG.GTT  GTG.GTC  GTC.ATC  ATC.CTC (S N:   0.964  2.036 Sd Nd:    6.0   4.0)
 145  CTC.CTT  ATC.GTC  TAC.CTC  CTC.GTC  GTC.ATC (S N:   0.717  2.283 Sd Nd:    1.0   5.0)
 146  TCA.TCG  TCT.TCA  TCT.TCG  TCT.TCA (S N:   1.049  1.951 Sd Nd:    4.0   0.0)
 147  GAA.GAG  GAG.GAA  GAA.GCA (S N:   0.400  2.600 Sd Nd:    2.0   1.0)
 148  ATA.GTA  ATC.ATT  ATC.ATA (S N:   0.672  2.328 Sd Nd:    2.0   1.0)
 149  ATG.ACC (S N:   0.046  2.954 Sd Nd:    0.5   1.5)
 150 (S N:   0.000  3.000 Sd Nd:    0.0   0.0)
 151  TAC.TAT  TAT.TAC  TAC.TAT  TAC.TAT (S N:   0.429  2.571 Sd Nd:    4.0   0.0)
 152  ATT.TTT  GTC.GTG  ATT.ATC  GTC.GTG  ATC.GTC  ATC.ATT  ATC.ATT (S N:   0.786  2.214 Sd Nd:    5.0   2.0)
 153  CTT.CTC  CTC.CTG  CTT.CTC  CTC.CTG  CTC.CTT  CTT.CTC  CTC.CTT (S N:   1.135  1.865 Sd Nd:    7.0   0.0)
 154  TTG.CTG  CTT.CTA  CTG.TTG  CTG.CTT  CTG.TTG (S N:   1.137  1.863 Sd Nd:    5.0   0.0)
 155  GCC.GCA  GTC.ATC  GTC.GTG  GTC.GCC (S N:   0.995  2.005 Sd Nd:    2.0   2.0)
 156 (S N:   0.333  2.667 Sd Nd:    0.0   0.0)
 157  CTC.CTG  CTC.CTT  CTC.CTT (S N:   1.015  1.985 Sd Nd:    3.0   0.0)
 158  ACA.ACT  ACC.ACG  ACG.ACA (S N:   1.000  2.000 Sd Nd:    3.0   0.0)
 159  TTG.CTG  TTC.TCC  TTC.TTG  TTC.TTG  TTG.TTC (S N:   0.528  2.472 Sd Nd:    1.0   4.0)
 160 (S N:   0.000  3.000 Sd Nd:    0.0   0.0)
 161  CTA.CTC  CTG.CTA  CTG.CTA  CTA.CTG  CTG.CTC (S N:   1.305  1.695 Sd Nd:    5.0   0.0)
 162  CTC.TTT  CTG.TTG  TTA.TTG  CTG.CTC  CTG.TTA  CTG.CTC (S N:   1.222  1.778 Sd Nd:    7.0   1.0)
 163  ATC.GTA  ATC.ATT  ATT.ATC  ATA.GTA  GTC.GTG  GTC.ATC  ATC.ATA  ATA.ATT (S N:   0.833  2.167 Sd Nd:    6.0   3.0)
 164  GAA.GAG  GAG.GAA  GAG.GAA  GAG.GAA  GAA.GAG (S N:   0.375  2.625 Sd Nd:    5.0   0.0)
 165  GTG.GTT  GTG.GTT  ATG.GTG (S N:   0.187  2.813 Sd Nd:    2.0   1.0)
 166  ATA.ATC  GTT.ATT  GTA.GTC  GTC.ATC  GTC.GTA  GTC.ATA  GTC.GTT (S N:   0.966  2.034 Sd Nd:    5.0   3.0)
 167  TAC.TAT  TAT.TAC (S N:   0.429  2.571 Sd Nd:    2.0   0.0)
 168 (S N:   0.375  2.625 Sd Nd:    0.0   0.0)
 169  TAC.TAT  TAC.TAT (S N:   0.429  2.571 Sd Nd:    2.0   0.0)
 170  CGG.CGA  AGG.AGA  AGG.AGA  AGA.AGG  AGA.AGG  AGG.CGG (S N:   0.710  2.290 Sd Nd:    6.0   0.0)
 171  AAG.AAA (S N:   0.375  2.625 Sd Nd:    1.0   0.0)
 172  ATC.GTC  GTC.GTT (S N:   0.758  2.242 Sd Nd:    1.0   1.0)
 173  TCT.TCA  TCC.TCT  TCC.TCT  TCT.TCC  TCT.TCC (S N:   1.001  1.999 Sd Nd:    5.0   0.0)
 174  AAA.AAG  AAA.AAG  AAG.AAA  AAG.AGG  AAG.AAA  AAG.AAA (S N:   0.390  2.610 Sd Nd:    5.0   1.0)
 175  TCA.TCT  GCG.GCT  GCA.GCT  TCA.GCC  GCC.GCA  GCC.GCA  GCA.GCG (S N:   1.095  1.905 Sd Nd:    7.0   1.0)
 176  GAC.GAT  GAG.GAA  GAG.GAC  GAG.GAA  GAA.GAG (S N:   0.358  2.642 Sd Nd:    4.0   1.0)
 177  GAA.GAT  GAG.GAA  GAG.GAA (S N:   0.375  2.625 Sd Nd:    2.0   1.0)
 178  GTC.GTG  GAG.CAG  CAG.CAA  GAG.GCG  GCG.GTC  GCG.GCA  GCA.GCT  GCT.GCC (S N:   0.734  2.266 Sd Nd:    6.0   3.0)
 179  ACC.ACA  GCC.GCT  GCC.GCG  ACC.GCA  ACC.ACG  ACG.ACC  ACC.GCC (S N:   1.000  2.000 Sd Nd:    6.0   2.0)
 180  CAA.CAG  CAA.CAG  CAG.CAA  CAA.CAG  CAG.CAA  CAG.CAA (S N:   0.375  2.625 Sd Nd:    6.0   0.0)
 181  GAA.GAG  GAC.GAA (S N:   0.355  2.645 Sd Nd:    1.0   1.0)
 182  AAC.AAT  AAT.AAC  AGT.ACT  AGT.GCT  AGC.AGT  AGT.AGC  AGC.AAT  AAT.AAC (S N:   0.406  2.594 Sd Nd:    6.0   4.0)
 183  GTC.GTT  GCG.GTC  GCG.GCT (S N:   1.000  2.000 Sd Nd:    3.0   1.0)
 184  ACT.ACA  ACC.GCC  ACT.ACG  ACA.ACT  ACT.TCT  ACT.ACC (S N:   1.000  2.000 Sd Nd:    4.0   2.0)
 185  GAC.AGC  GAC.GAT  GAC.GAT  GAC.AAC (S N:   0.333  2.667 Sd Nd:    2.0   3.0)
 186  TAC.TAT (S N:   0.429  2.571 Sd Nd:    1.0   0.0)
 187  CTA.TTA  CTA.TTA  CTC.CTA  CTC.CTT  CTT.CTA  CTT.CTC (S N:   1.105  1.895 Sd Nd:    6.0   0.0)
 188  GCC.GCT  GCC.GCA  GCC.GCA (S N:   1.000  2.000 Sd Nd:    3.0   0.0)
 189  ATC.ATT  ATC.ATA  ATC.ATT  ATT.ATC (S N:   0.667  2.333 Sd Nd:    4.0   0.0)
 190  CCA.CCT  CCA.CCC  CCC.CCG  CCA.CCC (S N:   1.000  2.000 Sd Nd:    4.0   0.0)
 191  TCA.TCT  TCA.TCG  TCT.TCA  TCT.TCG  TCA.TCG  TCT.TCA  TCA.TCT (S N:   1.102  1.898 Sd Nd:    7.0   0.0)
 192  GAG.GAA  GAG.GAA  GAG.GAA (S N:   0.375  2.625 Sd Nd:    3.0   0.0)
 193  AAC.CAG  AAC.AAT  AAC.AAT (S N:   0.335  2.665 Sd Nd:    2.0   2.0)
 194  AAG.AAA  AAG.AAA (S N:   0.375  2.625 Sd Nd:    2.0   0.0)
 195  GAG.GAA  GAG.GTG  GAG.GAA  GAG.GAA (S N:   0.407  2.593 Sd Nd:    3.0   1.0)
 196  ACC.AAC  ACC.ACA  AAC.CAC  ACC.ACT  AAC.AAT  AAC.ACC (S N:   0.549  2.451 Sd Nd:    3.0   3.0)
 197  CCG.CCA  TCT.CCG  TCT.TGT  TGT.TCT (S N:   0.706  2.294 Sd Nd:    2.0   3.0)
 198  GCG.GTG  GCC.GGC  GCC.GAT  TCT.CCT  GCC.GCT  GCC.GCT  GCT.TCT  GCT.GCG  GCG.GCT (S N:   0.969  2.031 Sd Nd:    5.0   5.0)
 199  GTA.GTG  GCC.GCT  GCT.CCT  GCC.GTG  GTG.GTT  GTG.GTA  GTA.GTG  GTG.GTA  GTA.ATA (S N:   0.988  2.012 Sd Nd:    7.0   3.0)
 200  CCA.CCC  CCT.CCA  CCA.CAA  GCT.GCA  CCA.CCT  CCT.GCT  CCA.CCT (S N:   0.972  2.028 Sd Nd:    5.0   2.0)
 201  GTG.GTA  GTC.GTT  GTG.GTA  GTG.GTA  GTG.GTC  GTC.GTG (S N:   1.000  2.000 Sd Nd:    6.0   0.0)
 202  GAG.GAA  ACG.ACC  ACG.ATG  AAG.ACG  AAG.GAG (S N:   0.581  2.419 Sd Nd:    2.0   3.0)
 203  GAA.CAA  GAA.GAT  GAG.GAA  GAG.GAA  GAA.GAG (S N:   0.373  2.627 Sd Nd:    3.0   2.0)
 204  CAA.---  CAG.---  CAG.---  CAG.---  CAG.---  CAG.---  CAG.---  CAG.---  CAG.---  CAG.---  CAG.CAA (S N:   0.441  2.559 Sd Nd:    1.0  20.0)


(2) Joint reconstruction of ancestral sequences
(eqn. 2 in Yang et al. 1995 Genetics 141:1641-1650), using the algorithm of Pupko et al. (2000 Mol Biol Evol 17:890-896),
modified to generate sub-optimal reconstructions.

Reconstruction (prob.), listed by pattern (use the observed data to find the right site).

Pattern Freq   Data:

   1       1  --- (-) --- (-) --- (-) --- (-) --- (-) --- (-) --- (-) --- (-) CAA (Q) --- (-) --- (-) : CAG CAG CAG CAG CAG CAG CAG CAG CAG CAG  (0.028) CAA CAA CAA CAA CAA CAA CAA CAA CAA CAA  (0.016) CAG CAG CAG CAG CAA CAG CAG CAG CAG CAG  (0.016) CAG CAG CAG CAA CAA CAA CAA CAA CAA CAA  (0.011) CAA CAG CAG CAA CAA CAA CAA CAA CAA CAA  (0.009) CAG CAA CAA CAG CAG CAG CAG CAG CAG CAG  (0.007) CAA CAA CAA CAG CAG CAG CAG CAG CAG CAG  (0.007) CAA CAA CAA CAA CAA CAG CAG CAG CAG CAG  (0.006) CAA CAA CAA CAA CAA CAA CAA CAG CAG CAG  (0.005) CAG CAG CAA CAG CAG CAG CAG CAG CAG CAG  (0.005) CAA CAA CAG CAA CAA CAA CAA CAA CAA CAA  (0.005) CAG CAG CAG CAA CAA CAG CAG CAG CAG CAG  (0.004) CAG CAA CAA CAG CAA CAG CAG CAG CAG CAG  (0.004) CAA CAG CAG CAG CAG CAG CAG CAG CAG CAG  (0.004) CAA CAG CAG CAA CAA CAG CAG CAG CAG CAG  (0.004) CAA CAG CAG CAA CAA CAA CAA CAG CAG CAG  (0.003) CAG CAA CAA CAA CAA CAA CAA CAA CAA CAA  (0.003) CAG CAG CAA CAG CAA CAG CAG CAG CAG CAG  (0.002) CAG CAA CAG CAG CAG CAG CAG CAG CAG CAG  (0.002) CAA CAA CAG CAG CAG CAG CAG CAG CAG CAG  (0.002) CAA CAA CAG CAA CAA CAG CAG CAG CAG CAG  (0.002) CAG CAG CAA CAA CAA CAA CAA CAA CAA CAA  (0.002) CAA CAA CAG CAA CAA CAA CAA CAG CAG CAG  (0.002) CAC CAC CAC CAC CAC CAC CAC CAC CAC CAC  (0.002) CAA CAG CAA CAA CAA CAA CAA CAA CAA CAA  (0.001) CAG CAA CAA CAA CAA CAG CAG CAG CAG CAG  (0.001) CAG CAA CAG CAG CAA CAG CAG CAG CAG CAG  (0.001) GAG GAG GAG CAG CAG CAG CAG CAG CAG CAG  (0.001)  (total  0.154)
   2       1  --- (-) --- (-) --- (-) --- (-) --- (-) --- (-) AAC (N) --- (-) --- (-) --- (-) --- (-) : AAC AAC AAC AAC AAC AAC AAC AAC AAC AAC  (0.009) AAC AAC AAC AAC AAT AAC AAC AAC AAC AAC  (0.003) AGC AGC AGC AGC AGC AGC AGC AGC AGC AGC  (0.003) AAT AAC AAC AAC AAC AAC AAC AAC AAC AAC  (0.002) AAC AAT AAT AAC AAC AAC AAC AAC AAC AAC  (0.002) AAC AAC AAT AAC AAC AAC AAC AAC AAC AAC  (0.002) AAT AAT AAT AAC AAC AAC AAC AAC AAC AAC  (0.002) AAC AAC AAC AAC AAC AAC AAC AAT AAT AAT  (0.002) AAC AAC AAC AAC AAC AAC AAT AAC AAC AAC  (0.002) TAC TAC TAC TAC TAC TAC TAC TAC TAC TAC  (0.002) CAC CAC CAC CAC CAC CAC CAC CAC CAC CAC  (0.001) AAG AAG AAG AAG AAG AAG AAG AAG AAG AAG  (0.001) AAT AAC AAC AAT AAT AAT AAT AAT AAT AAT  (0.001) AAC AAT AAC AAC AAC AAC AAC AAC AAC AAC  (0.001) GAC GAC GAC GAC GAC GAC GAC GAC GAC GAC  (0.001) AAT AAC AAC AAT AAT AAC AAC AAC AAC AAC  (0.001)  (total  0.037)
   3       1  --- (-) --- (-) --- (-) --- (-) --- (-) --- (-) AAG (K) --- (-) --- (-) --- (-) --- (-) : AAG AAG AAG AAG AAG AAG AAG AAG AAG AAG  (0.012) ATG ATG ATG ATG ATG ATG ATG ATG ATG ATG  (0.007) AAG AAG AAG AAG AAA AAG AAG AAG AAG AAG  (0.004) AAA AAG AAG AAG AAG AAG AAG AAG AAG AAG  (0.003) AAG AAA AAA AAG AAG AAG AAG AAG AAG AAG  (0.003) AAG AAG AAA AAG AAG AAG AAG AAG AAG AAG  (0.003) AAA AAA AAA AAG AAG AAG AAG AAG AAG AAG  (0.003) AAG AAG AAG AAG AAG AAG AAG AAA AAA AAA  (0.003) AAG AAG AAG AAG AAG AAG AAA AAG AAG AAG  (0.002) CAG CAG CAG CAG CAG CAG CAG CAG CAG CAG  (0.002) ATG AAG AAG ATG ATG ATG ATG ATG ATG ATG  (0.002) AAA AAG AAG AAA AAA AAA AAA AAA AAA AAA  (0.002) AAG AAA AAG AAG AAG AAG AAG AAG AAG AAG  (0.001) GAG GAG GAG GAG GAG GAG GAG GAG GAG GAG  (0.001) AGG AGG AGG AGG AGG AGG AGG AGG AGG AGG  (0.001) AAA AAA AAA AAA AAA AAA AAA AAA AAA AAA  (0.001) AAA AAG AAG AAA AAA AAG AAG AAG AAG AAG  (0.001) AAA AAG AAG AAA AAG AAA AAA AAA AAA AAA  (0.001) AAA AAA AAG AAG AAG AAG AAG AAG AAG AAG  (0.001) AAC AAC AAC AAC AAC AAC AAC AAC AAC AAC  (0.001) AAG AAA AAA AAG AAA AAG AAG AAG AAG AAG  (0.001) AAG AAG AAA AAG AAA AAG AAG AAG AAG AAG  (0.001) AAA AAA AAA AAA AAA AAG AAG AAG AAG AAG  (0.001) AAA AAA AAA AAA AAG AAA AAA AAA AAA AAA  (0.001)  (total  0.058)
   4       1  --- (-) --- (-) --- (-) --- (-) --- (-) --- (-) ACT (T) --- (-) --- (-) --- (-) --- (-) : ATG ATG ATG ATG ATG ATG ATG ATG ATG ATG  (0.002) ACC ACC ACC ACC ACC ACC ACC ACC ACC ACC  (0.001) ATG ACG ACG ATG ATG ATG ATG ATG ATG ATG  (0.001) ACG ACG ACG ACG ACG ACG ACG ACG ACG ACG  (0.001) ACC ACT ACT ACC ACC ACC ACC ACC ACC ACC  (0.001) AGC AGC AGC AGC AGC AGC AGC AGC AGC AGC  (0.001)  (total  0.006)
   5       1  --- (-) --- (-) --- (-) --- (-) --- (-) --- (-) CAC (H) --- (-) --- (-) --- (-) --- (-) : CAC CAC CAC CAC CAC CAC CAC CAC CAC CAC  (0.028) CAC CAC CAC CAC CAT CAC CAC CAC CAC CAC  (0.007) CAC CAC CAC CAT CAT CAT CAT CAT CAT CAT  (0.005) CAC CAC CAT CAC CAC CAC CAC CAC CAC CAC  (0.005) CAC CAC CAC CAC CAC CAC CAC CAT CAT CAT  (0.004) CAT CAC CAC CAT CAT CAT CAT CAT CAT CAT  (0.004) CAC CAT CAT CAC CAC CAC CAC CAC CAC CAC  (0.004) CAT CAT CAT CAT CAT CAT CAT CAT CAT CAT  (0.004) CAT CAC CAC CAC CAC CAC CAC CAC CAC CAC  (0.004) CAT CAT CAT CAC CAC CAC CAC CAC CAC CAC  (0.004) TAC TAC TAC TAC TAC TAC TAC TAC TAC TAC  (0.003) CAG CAG CAG CAG CAG CAG CAG CAG CAG CAG  (0.003) CAT CAC CAC CAT CAC CAT CAT CAT CAT CAT  (0.002) CAT CAT CAT CAT CAC CAT CAT CAT CAT CAT  (0.002) CAT CAC CAC CAT CAT CAC CAC CAC CAC CAC  (0.002) CAT CAT CAT CAT CAT CAC CAC CAC CAC CAC  (0.002) TAC CAC CAC TAC TAC TAC TAC TAC TAC TAC  (0.001) CGC CGC CGC CGC CGC CGC CGC CGC CGC CGC  (0.001) CAC CAT CAC CAC CAC CAC CAC CAC CAC CAC  (0.001) CAT CAT CAC CAT CAT CAT CAT CAT CAT CAT  (0.001) CAC CAC CAT CAC CAT CAC CAC CAC CAC CAC  (0.001) CAT CAT CAC CAC CAC CAC CAC CAC CAC CAC  (0.001) CAC CAT CAT CAC CAT CAC CAC CAC CAC CAC  (0.001) CAG CAC CAC CAG CAG CAG CAG CAG CAG CAG  (0.001)  (total  0.091)
   6       1  --- (-) --- (-) --- (-) --- (-) --- (-) --- (-) CAG (Q) --- (-) --- (-) --- (-) --- (-) : CAG CAG CAG CAG CAG CAG CAG CAG CAG CAG  (0.042) CAG CAG CAG CAG CAA CAG CAG CAG CAG CAG  (0.011) CAG CAG CAG CAA CAA CAA CAA CAA CAA CAA  (0.008) CAG CAG CAA CAG CAG CAG CAG CAG CAG CAG  (0.007) CAG CAG CAG CAG CAG CAG CAG CAA CAA CAA  (0.006) CAA CAG CAG CAA CAA CAA CAA CAA CAA CAA  (0.006) CAA CAA CAA CAA CAA CAA CAA CAA CAA CAA  (0.006) CAG CAA CAA CAG CAG CAG CAG CAG CAG CAG  (0.006) CAA CAG CAG CAG CAG CAG CAG CAG CAG CAG  (0.006) CAA CAA CAA CAG CAG CAG CAG CAG CAG CAG  (0.005) CAA CAG CAG CAA CAG CAA CAA CAA CAA CAA  (0.003) CAA CAA CAA CAA CAG CAA CAA CAA CAA CAA  (0.003) CAA CAG CAG CAA CAA CAG CAG CAG CAG CAG  (0.002) CAA CAA CAA CAA CAA CAG CAG CAG CAG CAG  (0.002) CAC CAC CAC CAC CAC CAC CAC CAC CAC CAC  (0.002) CAG CAG CAA CAG CAA CAG CAG CAG CAG CAG  (0.002) CAA CAA CAG CAA CAA CAA CAA CAA CAA CAA  (0.002) CAG CAA CAG CAG CAG CAG CAG CAG CAG CAG  (0.002) CAA CAA CAG CAG CAG CAG CAG CAG CAG CAG  (0.001) CAG CAA CAA CAG CAA CAG CAG CAG CAG CAG  (0.001) CAG CAG CAA CAA CAA CAA CAA CAA CAA CAA  (0.001) AAG AAG AAG AAG AAG AAG AAG AAG AAG AAG  (0.001) CAG CAG CAA CAG CAG CAG CAG CAA CAA CAA  (0.001) CAG CAA CAA CAA CAA CAA CAA CAA CAA CAA  (0.001) CAA CAG CAA CAA CAA CAA CAA CAA CAA CAA  (0.001)  (total  0.127)
   7       1  --- (-) --- (-) --- (-) --- (-) --- (-) --- (-) CCC (P) --- (-) --- (-) --- (-) --- (-) : CCC CCC CCC CCC CCC CCC CCC CCC CCC CCC  (0.012) CCG CCG CCG CCG CCG CCG CCG CCG CCG CCG  (0.003) CCC CCC CCC CCG CCG CCG CCG CCG CCG CCG  (0.003) CCG CCC CCC CCG CCG CCG CCG CCG CCG CCG  (0.003) CCC CCC CCC CCC CCG CCC CCC CCC CCC CCC  (0.002) CCC CCC CCC CCC CCT CCC CCC CCC CCC CCC  (0.002) CCT CCT CCT CCT CCT CCT CCT CCT CCT CCT  (0.002) CCT CCC CCC CCT CCT CCT CCT CCT CCT CCT  (0.002) CAC CAC CAC CAC CAC CAC CAC CAC CAC CAC  (0.001) CCC CCC CCG CCC CCC CCC CCC CCC CCC CCC  (0.001) CCC CCC CCT CCC CCC CCC CCC CCC CCC CCC  (0.001) CCA CCA CCA CCA CCA CCA CCA CCA CCA CCA  (0.001) CCA CCC CCC CCA CCA CCA CCA CCA CCA CCA  (0.001) CCT CCT CCT CCC CCC CCC CCC CCC CCC CCC  (0.001)  (total  0.035)
   8       1  --- (-) --- (-) --- (-) --- (-) --- (-) ACT (T) --- (-) --- (-) --- (-) --- (-) --- (-) : ATG ATG ATG ATG ATG ATG ATG ATG ATG ATG  (0.002) ACC ACC ACC ACC ACC ACC ACC ACC ACC ACC  (0.001) ATG ACG ACG ATG ATG ATG ATG ATG ATG ATG  (0.001) ACG ACG ACG ACG ACG ACG ACG ACG ACG ACG  (0.001) ATG ATG ACG ATG ATG ATG ATG ATG ATG ATG  (0.001) AGC AGC AGC AGC AGC AGC AGC AGC AGC AGC  (0.001)  (total  0.007)
   9       1  --- (-) --- (-) --- (-) --- (-) --- (-) AGA (R) --- (-) --- (-) --- (-) --- (-) --- (-) : AGA AGA AGA AGA AGA AGA AGA AGA AGA AGA  (0.017) AGG AGG AGG AGG AGG AGG AGG AGG AGG AGG  (0.013) AGA AGA AGA AGG AGG AGG AGG AGG AGG AGG  (0.007) AGG AGA AGA AGG AGG AGG AGG AGG AGG AGG  (0.007) AGA AGA AGA AGA AGG AGA AGA AGA AGA AGA  (0.005) AGG AGG AGA AGG AGG AGG AGG AGG AGG AGG  (0.004) AGA AGA AGA AGA AGA AGG AGG AGG AGG AGG  (0.004) AGG AGG AGG AGA AGA AGA AGA AGA AGA AGA  (0.003) AGG AGG AGG AGG AGA AGG AGG AGG AGG AGG  (0.003) AGA AGG AGG AGA AGA AGA AGA AGA AGA AGA  (0.002) TGG TGG TGG TGG TGG TGG TGG TGG TGG TGG  (0.002) ATG ATG ATG ATG ATG ATG ATG ATG ATG ATG  (0.002) AGC AGC AGC AGC AGC AGC AGC AGC AGC AGC  (0.002) AGG AGG AGG AGG AGG AGG AGG AGA AGA AGA  (0.002) AGG AGA AGA AGA AGA AGA AGA AGA AGA AGA  (0.001) CGA CGA CGA CGA CGA CGA CGA CGA CGA CGA  (0.001) AGA AGA AGG AGA AGA AGA AGA AGA AGA AGA  (0.001) AGG AGA AGA AGG AGA AGG AGG AGG AGG AGG  (0.001) ATG AGG AGG ATG ATG ATG ATG ATG ATG ATG  (0.001) TGG AGG AGG TGG TGG TGG TGG TGG TGG TGG  (0.001) AGA AGG AGG AGG AGG AGG AGG AGG AGG AGG  (0.001) CGA AGA AGA CGA CGA CGA CGA CGA CGA CGA  (0.001)  (total  0.082)
  10       1  --- (-) --- (-) --- (-) --- (-) --- (-) CAG (Q) --- (-) --- (-) --- (-) --- (-) --- (-) : CAG CAG CAG CAG CAG CAG CAG CAG CAG CAG  (0.042) CAG CAG CAG CAG CAA CAG CAG CAG CAG CAG  (0.011) CAA CAA CAA CAA CAA CAA CAA CAA CAA CAA  (0.008) CAG CAA CAA CAG CAG CAG CAG CAG CAG CAG  (0.008) CAG CAG CAG CAA CAA CAA CAA CAA CAA CAA  (0.008) CAA CAA CAA CAG CAG CAG CAG CAG CAG CAG  (0.007) CAG CAG CAG CAG CAG CAG CAG CAA CAA CAA  (0.006) CAA CAG CAG CAA CAA CAA CAA CAA CAA CAA  (0.006) CAA CAG CAG CAG CAG CAG CAG CAG CAG CAG  (0.005) CAG CAG CAA CAG CAG CAG CAG CAG CAG CAG  (0.005) CAA CAA CAA CAA CAG CAA CAA CAA CAA CAA  (0.004) CAA CAA CAA CAA CAA CAG CAG CAG CAG CAG  (0.003) CAA CAA CAG CAA CAA CAA CAA CAA CAA CAA  (0.003) CAG CAA CAG CAG CAG CAG CAG CAG CAG CAG  (0.003) CAA CAG CAG CAA CAG CAA CAA CAA CAA CAA  (0.003) CAA CAA CAG CAG CAG CAG CAG CAG CAG CAG  (0.003) CAA CAG CAG CAA CAA CAG CAG CAG CAG CAG  (0.002) CAG CAA CAA CAG CAA CAG CAG CAG CAG CAG  (0.002) CAC CAC CAC CAC CAC CAC CAC CAC CAC CAC  (0.002) CAA CAA CAG CAA CAG CAA CAA CAA CAA CAA  (0.001) CAG CAA CAA CAA CAA CAA CAA CAA CAA CAA  (0.001) CAA CAA CAG CAA CAA CAG CAG CAG CAG CAG  (0.001) CAG CAG CAA CAG CAA CAG CAG CAG CAG CAG  (0.001) CAG CAA CAA CAG CAG CAG CAG CAA CAA CAA  (0.001) CAC CAG CAG CAC CAC CAC CAC CAC CAC CAC  (0.001)  (total  0.137)
  11       1  --- (-) --- (-) --- (-) --- (-) --- (-) CCG (P) --- (-) --- (-) --- (-) --- (-) --- (-) : CCG CCG CCG CCG CCG CCG CCG CCG CCG CCG  (0.010) CCC CCC CCC CCC CCC CCC CCC CCC CCC CCC  (0.005) CCG CCG CCG CCC CCC CCC CCC CCC CCC CCC  (0.003) CCC CCG CCG CCC CCC CCC CCC CCC CCC CCC  (0.002) CCA CCA CCA CCA CCA CCA CCA CCA CCA CCA  (0.002) CCG CCG CCG CCG CCC CCG CCG CCG CCG CCG  (0.002) CCG CCG CCG CCG CCA CCG CCG CCG CCG CCG  (0.002) CCT CCT CCT CCT CCT CCT CCT CCT CCT CCT  (0.002) CAG CAG CAG CAG CAG CAG CAG CAG CAG CAG  (0.001) CCA CCG CCG CCA CCA CCA CCA CCA CCA CCA  (0.001) CCC CCC CCG CCC CCC CCC CCC CCC CCC CCC  (0.001) CCA CCA CCA CCG CCG CCG CCG CCG CCG CCG  (0.001) CCC CCC CCC CCG CCG CCG CCG CCG CCG CCG  (0.001) CCG CCA CCA CCG CCG CCG CCG CCG CCG CCG  (0.001) CCG CCC CCC CCG CCG CCG CCG CCG CCG CCG  (0.001)  (total  0.036)
  12       1  --- (-) CGA (R) CGG (R) AGG (R) AAC (N) GAC (D) GAG (E) AAC (N) ATT (I) --- (-) AGA (R) : AAG GAG GAG AGG AGG AGG CGG AGG AGG AAC  (0.002) GAG GAG GAG AGG AGG AGG CGG AGG AGG AAC  (0.002) AAG GAG GAG AGG AGG AGG CGG AGG AGA AAC  (0.002) AAG GAG GAG AGG ATG AGG CGG AGG AGG AAC  (0.002) AGG GAG GAG AGG AGG AGG CGG AGG AGG AAC  (0.002) GAG GAG GAG AAG AAG AGG CGG AGG AGG AAC  (0.002) AAG GAG GAG AAG AAG AGG CGG AGG AGG AAC  (0.002) GAG GAG GAG AGG AGG AGG CGG AGG AGA AAC  (0.001) GAG GAG GAG AGG ATG AGG CGG AGG AGG AAC  (0.001) AGG GAG GAG AGG AGG AGG CGG AGG AGA AAC  (0.001) AGG GAG GAG AGG ATG AGG CGG AGG AGG AAC  (0.001) GGG GAG GAG AGG AGG AGG CGG AGG AGG AAC  (0.001)  (total  0.019)
  13       1  AAA (K) AAA (K) AAG (K) AAA (K) GCA (A) AAG (K) CAG (Q) GCA (A) AAA (K) AAG (K) GCC (A) : AAG AAG AAG AAA AAA AAA AAA AAA GCA GCA  (0.056) AAA AAG AAG AAA AAA AAA AAA AAA GCA GCA  (0.041) AAG AAG AAG AAG AAA AAG AAG AAA GCA GCA  (0.028) AAG AAG AAG AAA AAA AAA AAG AAA GCA GCA  (0.025) AAG AAG AAG AAG AAG AAG AAG AAA GCA GCA  (0.023) AAA AAA AAA AAA AAA AAA AAA AAA GCA GCA  (0.018) AAA AAG AAG AAA AAA AAA AAG AAA GCA GCA  (0.018) AAA AAA AAG AAA AAA AAA AAA AAA GCA GCA  (0.011) AAG AAG AAA AAA AAA AAA AAA AAA GCA GCA  (0.011) AAA AAG AAG AAA AAG AAA AAA AAA GCA GCA  (0.010) AAA AAG AAG AAA AAA AAG AAG AAA GCA GCA  (0.008) AAA AAA AAA AAA AAA AAA AAG AAA GCA GCA  (0.008) AAG AAA AAA AAA AAA AAA AAA AAA GCA GCA  (0.008) AAA AAG AAA AAA AAA AAA AAA AAA GCA GCA  (0.008) AAG AAG AAA AAG AAA AAG AAG AAA GCA GCA  (0.005) AAA AAA AAG AAA AAA AAA AAG AAA GCA GCA  (0.005) AAG AAA AAG AAA AAA AAA AAA AAA GCA GCA  (0.005) AAG AAG AAA AAA AAA AAA AAG AAA GCA GCA  (0.005) AAG AAG AAA AAG AAG AAG AAG AAA GCA GCA  (0.004) AAA AAA AAA AAA AAG AAA AAA AAA GCA GCA  (0.004) AAG AAA AAA AAG AAA AAG AAG AAA GCA GCA  (0.004) AAA AAA AAA AAA AAA AAG AAG AAA GCA GCA  (0.004) AAG AAA AAA AAA AAA AAA AAG AAA GCA GCA  (0.004) AAA AAG AAA AAA AAA AAA AAG AAA GCA GCA  (0.003) AAG AAA AAA AAG AAG AAG AAG AAA GCA GCA  (0.003) AAA AAA AAG AAA AAG AAA AAA AAA GCA GCA  (0.003) AAG AAA AAG AAG AAA AAG AAG AAA GCA GCA  (0.002) AAA AAA AAG AAA AAA AAG AAG AAA GCA GCA  (0.002) AAG AAA AAG AAA AAA AAA AAG AAA GCA GCA  (0.002) AAG AAA AAG AAG AAG AAG AAG AAA GCA GCA  (0.002) AAA AAG AAA AAA AAG AAA AAA AAA GCA GCA  (0.002) AAA AAG AAA AAA AAA AAG AAG AAA GCA GCA  (0.002) CAG CAG AAG AAA AAA AAA AAA AAA GCA GCA  (0.001)  (total  0.336)
  14       1  AAA (K) AGA (R) CGG (R) AGA (R) ACG (T) ATC (I) AAG (K) ACA (T) GTG (V) GTC (V) ACG (T) : ATG ATG ATG ATG ATG AGG AGG AGG ACG ACG  (0.029) AAG AAA ATA AAG AAG AGG AGG AGG ACG ACG  (0.009) AAG AAG ATG AAG AAG AGG AGG AGG ACG ACG  (0.009) AAA AAA ATA AAG AAG AGG AGG AGG ACG ACG  (0.008) ATG ATG ATC ATG ATG AGG AGG AGG ACG ACG  (0.008) AAG AAG ATA AAG AAG AGG AGG AGG ACG ACG  (0.005) ATG ATG ATG AGG AAG AGG AGG AGG ACG ACG  (0.005) ATG ATG ATG ATG ATG AGG AGG AGA ACG ACG  (0.005) AAG AAA ATA AAG AAA AGG AGG AGG ACG ACG  (0.004) AAG AAG ATG AAG AAA AGG AGG AGG ACG ACG  (0.004) AAA AAA ATA AAA AAA AGA AGA AGA ACG ACG  (0.004) ATG ATG GTG ATG ATG AGG AGG AGG ACG ACG  (0.004) AAA AAA ATA AAG AAA AGG AGG AGG ACG ACG  (0.004) AGG ATG ATG AGG AAG AGG AGG AGG ACG ACG  (0.004) ATG ATG ATA ATG ATG AGG AGG AGG ACG ACG  (0.004) AAG AAG ATC AAG AAG AGG AGG AGG ACG ACG  (0.004) ATG ATG ATG ATG ATG AGG AGG AGA ACA ACA  (0.004) AAA AAA ATA AAA AAA AGA AGA AGA ACA ACA  (0.003) AGG AGG ATG AGG AAG AGG AGG AGG ACG ACG  (0.003) AAA AAA ATC AAG AAG AGG AGG AGG ACG ACG  (0.003) AAA AAG ATG AAG AAG AGG AGG AGG ACG ACG  (0.002) AAG AAG ATA AAG AAA AGG AGG AGG ACG ACG  (0.002) AGG ATG ATG AGG AGG AGG AGG AGG ACG ACG  (0.002) AAG AAA ATA AAA AAA AGA AGA AGA ACG ACG  (0.002) AAG AAG ATG AAA AAA AGA AGA AGA ACG ACG  (0.002) AAG AAG ATC AAG AAA AGG AGG AGG ACG ACG  (0.002) ATA ATA ATA ATA ATA AGA AGA AGA ACG ACG  (0.002) AAG AAA ATA AAG AAG AGG AGG AGA ACG ACG  (0.002) AAG AAG ATG AAG AAG AGG AGG AGA ACG ACG  (0.001) AAA AAG ATA AAG AAG AGG AGG AGG ACG ACG  (0.001) AGG AGG ATG AGG AGG AGG AGG AGG ACG ACG  (0.001) ATG ATG ATC AGG AAG AGG AGG AGG ACG ACG  (0.001) AGA AGA ATA AGA AAA AGA AGA AGA ACG ACG  (0.001) AAA AAA ATC AAA AAA AGA AGA AGA ACG ACG  (0.001) ATG ATG ATC ATG ATG AGG AGG AGA ACG ACG  (0.001) AAA AAG ATG AAA AAA AGA AGA AGA ACG ACG  (0.001) AAA AAA ATC AAG AAA AGG AGG AGG ACG ACG  (0.001) AGG ATG ATG AGG AAA AGG AGG AGG ACG ACG  (0.001) AAA AAG ATG AAG AAA AGG AGG AGG ACG ACG  (0.001) ATA ATA ATA ATA ATA AGA AGA AGA ACA ACA  (0.001) AGG ATG ATC AGG AAG AGG AGG AGG ACG ACG  (0.001)  (total  0.153)
  15       1  AAA (K) CAC (H) CAC (H) AAT (N) AAA (K) GAG (E) AAC (N) AAA (K) AAA (K) AGA (R) AAG (K) : AAA AAA AAA AAA AAA AAA CAC AAA AAA AAA  (0.012) AAG AAG AAG AAG AAA AAG CAC AAG AAG AAA  (0.011) AAG AAG AAG AAA AAA AAA CAC AAA AAA AAA  (0.011) AAG AAG AAG AAG AAG AAG CAC AAG AAG AAA  (0.009) AAA AAG AAG AAA AAA AAA CAC AAA AAA AAA  (0.008) AAA AAA AAA AAA AAA AAC CAC AAC AAA AAA  (0.007) AAG AAG AAG AAG AAA AAC CAC AAC AAA AAA  (0.007) AAA AAA AAA AAA AAA AAC CAC AAT AAA AAA  (0.006) AAA AAA AAA AAA AAA AAC CAC AAC AAG AAA  (0.006) AAG AAA AAA AAG AAA AAG CAC AAG AAG AAA  (0.005) AAG AAA AAA AAA AAA AAA CAC AAA AAA AAA  (0.005) AAA AAG AAG AAA AAA AAC CAC AAC AAA AAA  (0.005) AAA AAG AAG AAA AAA AAC CAC AAT AAA AAA  (0.004) AAA AAG AAG AAA AAA AAC CAC AAC AAG AAA  (0.004) AAG AAA AAA AAG AAG AAG CAC AAG AAG AAA  (0.004) AAA AAA AAG AAA AAA AAA CAC AAA AAA AAA  (0.004) AAG AAG AAA AAG AAA AAG CAC AAG AAG AAA  (0.004) AAG AAG AAA AAA AAA AAA CAC AAA AAA AAA  (0.004) AAG AAA AAA AAG AAA AAC CAC AAC AAA AAA  (0.003) AAC AAC AAG AAC AAA AAC CAC AAC AAA AAA  (0.003) AAG AAG AAA AAG AAG AAG CAC AAG AAG AAA  (0.003) AAC AAC AAG AAC AAA AAC CAC AAT AAA AAA  (0.003) AAC AAC AAG AAC AAA AAC CAC AAC AAG AAA  (0.003) AAC AAC AAA AAC AAA AAC CAC AAC AAA AAA  (0.003) AAA AAG AAA AAA AAA AAA CAC AAA AAA AAA  (0.003) AAA AAA AAG AAA AAA AAC CAC AAC AAA AAA  (0.003) AAC AAC AAG AAC AAA AAC CAC AAT AAG AAA  (0.003) AAG AAG AAA AAG AAA AAC CAC AAC AAA AAA  (0.002) AAC AAC AAA AAC AAA AAC CAC AAT AAA AAA  (0.002) AAC AAC AAA AAC AAA AAC CAC AAC AAG AAA  (0.002) AAA AAA AAG AAA AAA AAC CAC AAT AAA AAA  (0.002) AAA AAA AAG AAA AAA AAC CAC AAC AAG AAA  (0.002) AAC AAC AAA AAC AAA AAC CAC AAT AAG AAA  (0.002) AAG AAA AAG AAG AAA AAG CAC AAG AAG AAA  (0.002) AAG AAA AAG AAA AAA AAA CAC AAA AAA AAA  (0.002) AAA AAG AAA AAA AAA AAC CAC AAC AAA AAA  (0.002) AAG AAA AAG AAG AAG AAG CAC AAG AAG AAA  (0.002) AAA AAG AAA AAA AAA AAC CAC AAT AAA AAA  (0.001) AAA AAG AAA AAA AAA AAC CAC AAC AAG AAA  (0.001) AAC AAC AAC AAC AAA AAC CAC AAC AAA AAA  (0.001) AAG AAA AAG AAG AAA AAC CAC AAC AAA AAA  (0.001) AAC AAC AAC AAC AAA AAC CAC AAT AAA AAA  (0.001) AAC AAC AAC AAC AAA AAC CAC AAC AAG AAA  (0.001) AAC AAT AAG AAC AAA AAC CAC AAC AAA AAA  (0.001) AAC AAC AAC AAC AAA AAC CAC AAT AAG AAA  (0.001)  (total  0.173)
  16       1  AAA (K) GAG (E) GAG (E) CCA (P) GAG (E) GAT (D) GAT (D) GAG (E) AAA (K) GAG (E) GAC (D) : GAG GAG GAG GAG AAA GAG GAG GAG GAG GAG  (0.027) GAG GAG GAG GAG AAG GAG GAG GAG GAG GAG  (0.027) GAG GAG GAG GAG AAA GAG GAG GAA GAG GAG  (0.010) GAG GAG GAG GAA AAA GAG GAG GAG GAG GAG  (0.010) GAG GAA GAA GAG AAA GAG GAG GAG GAG GAG  (0.009) GAG GAA GAA GAG AAG GAG GAG GAG GAG GAG  (0.009) GAA GAG GAG GAG AAA GAG GAG GAG GAG GAG  (0.009) GAA GAG GAG GAG AAG GAG GAG GAG GAG GAG  (0.008) GAA GAA GAA GAG AAA GAG GAG GAG GAG GAG  (0.008) GAA GAA GAA GAG AAG GAG GAG GAG GAG GAG  (0.007) GAA GAG GAG GAA AAA GAG GAG GAG GAG GAG  (0.007) GAG GAG GAA GAG AAA GAG GAG GAG GAG GAG  (0.007) GAG GAG GAA GAG AAG GAG GAG GAG GAG GAG  (0.007) GAA GAA GAA GAA AAA GAG GAG GAG GAG GAG  (0.006) GAC GAC GAC GAG AAA GAG GAG GAG GAG GAG  (0.006) GAC GAC GAC GAG AAG GAG GAG GAG GAG GAG  (0.006) GAG GAA GAG GAG AAA GAG GAG GAG GAG GAG  (0.006) GAG GAA GAG GAG AAG GAG GAG GAG GAG GAG  (0.005) GAA GAG GAG GAA AAA GAA GAG GAA GAG GAG  (0.005) GAA GAA GAG GAG AAA GAG GAG GAG GAG GAG  (0.005) GAT GAT GAT GAG AAA GAG GAG GAG GAG GAG  (0.004) GAA GAA GAG GAG AAG GAG GAG GAG GAG GAG  (0.004) GAA GAA GAA GAA AAA GAA GAG GAA GAG GAG  (0.004) GAT GAT GAT GAG AAG GAG GAG GAG GAG GAG  (0.004) GAC GAT GAT GAG AAA GAG GAG GAG GAG GAG  (0.004) GAC GAT GAT GAG AAG GAG GAG GAG GAG GAG  (0.004) GAA GAA GAG GAA AAA GAG GAG GAG GAG GAG  (0.004) GAG GAA GAA GAG AAA GAG GAG GAA GAG GAG  (0.003) GAG GAA GAA GAA AAA GAG GAG GAG GAG GAG  (0.003) GAC GAC GAC GAA AAA GAG GAG GAG GAG GAG  (0.003) GAA GAA GAG GAA AAA GAA GAG GAA GAG GAG  (0.003) GAT GAC GAC GAG AAA GAG GAG GAG GAG GAG  (0.003) GAA GAT GAT GAG AAA GAG GAG GAG GAG GAG  (0.002) GAT GAC GAC GAG AAG GAG GAG GAG GAG GAG  (0.002) GAG GAG GAA GAG AAA GAG GAG GAA GAG GAG  (0.002) GAG GAG GAA GAA AAA GAG GAG GAG GAG GAG  (0.002) GAA GAT GAT GAG AAG GAG GAG GAG GAG GAG  (0.002) GAT GAT GAT GAA AAA GAG GAG GAG GAG GAG  (0.002) GAC GAC GAC GAG AAA GAG GAG GAA GAG GAG  (0.002) GAT GAT GAC GAG AAA GAG GAG GAG GAG GAG  (0.002) GAC GAT GAT GAA AAA GAG GAG GAG GAG GAG  (0.002) GAG GAA GAG GAG AAA GAG GAG GAA GAG GAG  (0.002) GAA GAT GAT GAA AAA GAG GAG GAG GAG GAG  (0.002) GAG GAA GAG GAA AAA GAG GAG GAG GAG GAG  (0.002) GAC GAC GAT GAG AAA GAG GAG GAG GAG GAG  (0.002) GAT GAT GAC GAG AAG GAG GAG GAG GAG GAG  (0.002) GAC GAC GAT GAG AAG GAG GAG GAG GAG GAG  (0.002) GAC GAT GAC GAG AAA GAG GAG GAG GAG GAG  (0.002) GAC GAT GAC GAG AAG GAG GAG GAG GAG GAG  (0.002) GAT GAT GAT GAG AAA GAG GAG GAA GAG GAG  (0.002) GAC GAT GAT GAG AAA GAG GAG GAA GAG GAG  (0.001) AAG GAG GAG AAG AAA GAG GAG GAG GAG GAG  (0.001) GAA GAT GAT GAA AAA GAA GAG GAA GAG GAG  (0.001) GAT GAC GAC GAA AAA GAG GAG GAG GAG GAG  (0.001) AAG GAG GAG AAG AAG GAG GAG GAG GAG GAG  (0.001) GAT GAT GAC GAA AAA GAG GAG GAG GAG GAG  (0.001)  (total  0.271)
  17       1  AAC (N) AAC (N) AAC (N) AAC (N) AAC (N) AAC (N) ACA (T) AAC (N) CAC (H) ACT (T) AAT (N) : AAC AAC AAC AAC AAC AAC AAC AAC AAC AAC  (0.045) AAC ACC ACC AAC AAC AAC AAC AAC AAC AAC  (0.035) ACC ACC ACC AAC AAC AAC AAC AAC AAC AAC  (0.030) AAC AAT AAT AAC AAC AAC AAC AAC AAC AAC  (0.016) AAC AAC AAT AAC AAC AAC AAC AAC AAC AAC  (0.014) AAT AAT AAT AAC AAC AAC AAC AAC AAC AAC  (0.013) AAT AAC AAC AAC AAC AAC AAC AAC AAC AAC  (0.013) AAC AAC AAC AAC AAC AAC AAC AAC AAT AAC  (0.013) ACC ACT ACT AAC AAC AAC AAC AAC AAC AAC  (0.012) AAC ACC ACC AAC AAC AAC AAC AAC AAT AAC  (0.010) ACT ACT ACT AAC AAC AAC AAC AAC AAC AAC  (0.009) AAT ACT ACT AAC AAC AAC AAC AAC AAC AAC  (0.009) ACC ACC ACC AAC AAC AAC AAC AAC AAT AAC  (0.008) AAT ACC ACC AAC AAC AAC AAC AAC AAC AAC  (0.008) ACC ACC ACT AAC AAC AAC AAC AAC AAC AAC  (0.007) AAC AAC AAC AAC AAT AAC AAC AAC AAC AAC  (0.007) ACC ACA ACA AAC AAC AAC AAC AAC AAC AAC  (0.007) AAC AAC AAC AAC AAC AAC AAC AAT AAT AAC  (0.006) AAC ACC ACC AAC AAT AAC AAC AAC AAC AAC  (0.005) ACT ACC ACC AAC AAC AAC AAC AAC AAC AAC  (0.005) AAC ACC ACC AAC AAC AAC AAC AAT AAT AAC  (0.005) ACC ACC ACC AAC AAT AAC AAC AAC AAC AAC  (0.005) AAC AAT AAT AAC AAC AAC AAC AAC AAT AAC  (0.004) AAT AAT AAT AAT AAC AAC AAC AAC AAC AAC  (0.004) AAT AAC AAC AAT AAC AAC AAC AAC AAC AAC  (0.004) ACC ACC ACC AAC AAC AAC AAC AAT AAT AAC  (0.004) AAC AAC AAT AAC AAC AAC AAC AAC AAT AAC  (0.004) AAT AAT AAT AAC AAC AAC AAC AAC AAT AAC  (0.004) AAT AAC AAC AAC AAC AAC AAC AAC AAT AAC  (0.004) ACA ACA ACA AAC AAC AAC AAC AAC AAC AAC  (0.003) ACC ACT ACT AAC AAC AAC AAC AAC AAT AAC  (0.003) AAT ACT ACT AAT AAC AAC AAC AAC AAC AAC  (0.003) ACG ACG ACG AAC AAC AAC AAC AAC AAC AAC  (0.003) ACT ACT ACT AAT AAC AAC AAC AAC AAC AAC  (0.003) ACT ACT ACT AAC AAC AAC AAC AAC AAT AAC  (0.003) AAT ACT ACT AAC AAC AAC AAC AAC AAT AAC  (0.003) ACG ACC ACC AAC AAC AAC AAC AAC AAC AAC  (0.003) ACT ACT ACC AAC AAC AAC AAC AAC AAC AAC  (0.002) AAT ACC ACC AAT AAC AAC AAC AAC AAC AAC  (0.002) AAC AAT AAT AAC AAT AAC AAC AAC AAC AAC  (0.002) ACA ACA ACC AAC AAC AAC AAC AAC AAC AAC  (0.002) AAT ACC ACC AAC AAC AAC AAC AAC AAT AAC  (0.002) AAC AAC AAT AAC AAT AAC AAC AAC AAC AAC  (0.002) AAT AAT AAT AAT AAT AAC AAC AAC AAC AAC  (0.002) ACT ACA ACA AAC AAC AAC AAC AAC AAC AAC  (0.002) AAT AAC AAC AAT AAT AAC AAC AAC AAC AAC  (0.002) AAC AAT AAT AAC AAC AAC AAC AAT AAT AAC  (0.002) ACG ACA ACA AAC AAC AAC AAC AAC AAC AAC  (0.002) ACG ACT ACT AAC AAC AAC AAC AAC AAC AAC  (0.002) ACC ACC ACT AAC AAC AAC AAC AAC AAT AAC  (0.002) ACC ACA ACA AAC AAC AAC AAC AAC AAT AAC  (0.002) AAC AAC AAT AAC AAC AAC AAC AAT AAT AAC  (0.002) ACC ACT ACT AAC AAT AAC AAC AAC AAC AAC  (0.002) ATC ACC ACC AAC AAC AAC AAC AAC AAC AAC  (0.002) ACA ACA ACT AAC AAC AAC AAC AAC AAC AAC  (0.002) ACA ACC ACC AAC AAC AAC AAC AAC AAC AAC  (0.002) ACC ACT ACT AAC AAC AAC AAC AAT AAT AAC  (0.002) AAT ACT ACT AAT AAT AAC AAC AAC AAC AAC  (0.002) ACT ACT ACT AAC AAT AAC AAC AAC AAC AAC  (0.001) ACT ACC ACC AAT AAC AAC AAC AAC AAC AAC  (0.001) ACT ACC ACC AAC AAC AAC AAC AAC AAT AAC  (0.001) AGC ACC ACC AAC AAC AAC AAC AAC AAC AAC  (0.001) AAT ACC ACC AAT AAT AAC AAC AAC AAC AAC  (0.001) ACC ACC ACT AAC AAT AAC AAC AAC AAC AAC  (0.001) ACC ACA ACA AAC AAT AAC AAC AAC AAC AAC  (0.001) ACA ACA ACA AAC AAC AAC AAC AAC AAT AAC  (0.001)  (total  0.382)
  18       1  AAC (N) AAC (N) AAC (N) AAC (N) AAT (N) AAT (N) CAG (Q) AAT (N) AAC (N) AAT (N) AAT (N) : AAC AAC AAC AAC AAC AAC AAC AAC AAT AAT  (0.086) AAC AAT AAT AAC AAC AAC AAC AAC AAT AAT  (0.050) AAT AAT AAT AAC AAC AAC AAC AAC AAT AAT  (0.042) AAC AAC AAC AAC AAC AAC AAC AAT AAT AAT  (0.040) AAC AAC AAT AAC AAC AAC AAC AAC AAT AAT  (0.039) AAT AAC AAC AAC AAC AAC AAC AAC AAT AAT  (0.024) AAC AAT AAT AAC AAC AAC AAC AAT AAT AAT  (0.023) AAC AAC AAC AAC AAC AAC AAC AAC AAC AAT  (0.020) AAT AAT AAT AAC AAC AAC AAC AAT AAT AAT  (0.019) AAC AAC AAT AAC AAC AAC AAC AAT AAT AAT  (0.018) AAC AAC AAC AAC AAT AAC AAC AAC AAT AAT  (0.017) AAC AAT AAC AAC AAC AAC AAC AAC AAT AAT  (0.013) AAT AAT AAT AAT AAC AAT AAC AAT AAT AAT  (0.013) AAT AAT AAT AAT AAC AAC AAC AAC AAT AAT  (0.013) AAC AAT AAT AAC AAC AAC AAC AAC AAC AAT  (0.012) AAT AAC AAC AAC AAC AAC AAC AAT AAT AAT  (0.011) AAT AAT AAC AAC AAC AAC AAC AAC AAT AAT  (0.011) AAT AAC AAT AAC AAC AAC AAC AAC AAT AAT  (0.011) AAC AAT AAT AAC AAT AAC AAC AAC AAT AAT  (0.010) AAC AAC AAT AAC AAC AAC AAC AAC AAC AAT  (0.009) AAC AAC AAT AAC AAT AAC AAC AAC AAT AAT  (0.008) AAT AAC AAC AAT AAC AAT AAC AAT AAT AAT  (0.008) AAT AAC AAC AAT AAC AAC AAC AAC AAT AAT  (0.008) AAC AAT AAC AAC AAC AAC AAC AAT AAT AAT  (0.006) AAT AAT AAC AAC AAC AAC AAC AAT AAT AAT  (0.005) AAT AAC AAT AAC AAC AAC AAC AAT AAT AAT  (0.005) AAT AAT AAC AAT AAC AAT AAC AAT AAT AAT  (0.004) AAT AAC AAT AAT AAC AAT AAC AAT AAT AAT  (0.004) AAT AAT AAC AAT AAC AAC AAC AAC AAT AAT  (0.004) AAT AAC AAT AAT AAC AAC AAC AAC AAT AAT  (0.003) AAC AAT AAC AAC AAC AAC AAC AAC AAC AAT  (0.003) AAC AAT AAC AAC AAT AAC AAC AAC AAT AAT  (0.003) AAG AAG AAT AAC AAC AAC AAC AAC AAT AAT  (0.001) AAG AAG AAC AAC AAC AAC AAC AAC AAT AAT  (0.001) CAC CAC AAC AAC AAC AAC AAC AAC AAT AAT  (0.001)  (total  0.545)
  19       1  AAC (N) TCC (S) CCC (P) GAC (D) CGC (R) GTT (V) CCC (P) CGC (R) AAT (N) CCG (P) CGC (R) : CCC CCC CCC CCC AAC CCC CCC CGC CGC CGC  (0.067) CCC CCC CCC CCC AAC CCC CCC CAC CGC CGC  (0.061) CAC CCC CCC CAC AAC CAC CCC CAC CGC CGC  (0.049) CCC CCC CCC CAC AAC CAC CCC CAC CGC CGC  (0.047) CCC CCC CCC CCC AAC CCC CCC CCC CGC CGC  (0.035) CCC CCC CCG CCC AAC CCC CCC CGC CGC CGC  (0.018) CCC CCC CCG CCC AAC CCC CCC CAC CGC CGC  (0.016) CAC CCC CCG CAC AAC CAC CCC CAC CGC CGC  (0.013) CCC CCC CCG CAC AAC CAC CCC CAC CGC CGC  (0.013) CAC CCC CCC CAC AAT CAC CCC CAC CGC CGC  (0.012) CCG CCG CCG CCC AAC CCC CCC CGC CGC CGC  (0.011) CCG CCG CCG CCC AAC CCC CCC CAC CGC CGC  (0.010) CCC CCG CCG CCC AAC CCC CCC CGC CGC CGC  (0.010) CCC CCC CCG CCC AAC CCC CCC CCC CGC CGC  (0.009) CCC CCG CCG CCC AAC CCC CCC CAC CGC CGC  (0.009) CCC CCG CCG CAC AAC CAC CCC CAC CGC CGC  (0.007) CCC CCC CCT CCC AAC CCC CCC CGC CGC CGC  (0.006) CCC CCC CCT CCC AAC CCC CCC CAC CGC CGC  (0.006) CCG CCG CCG CCC AAC CCC CCC CCC CGC CGC  (0.005) CAT CCC CCC CAC AAC CAC CCC CAC CGC CGC  (0.005) CCC CCG CCG CCC AAC CCC CCC CCC CGC CGC  (0.005) CCT CCC CCC CCC AAC CCC CCC CGC CGC CGC  (0.005) CAC CCC CCT CAC AAC CAC CCC CAC CGC CGC  (0.005) CCT CCT CCT CCC AAC CCC CCC CGC CGC CGC  (0.005) CCC CCC CCT CAC AAC CAC CCC CAC CGC CGC  (0.004) CCT CCC CCC CCC AAC CCC CCC CAC CGC CGC  (0.004) CCT CCT CCT CCC AAC CCC CCC CAC CGC CGC  (0.004) CCG CCG CCG CAC AAC CAC CCC CAC CGC CGC  (0.004) CAC CCG CCG CAC AAC CAC CCC CAC CGC CGC  (0.004) CCG CCC CCC CCC AAC CCC CCC CGC CGC CGC  (0.004) CCC CCC CCT CCC AAC CCC CCC CCC CGC CGC  (0.003) CCG CCC CCC CCC AAC CCC CCC CAC CGC CGC  (0.003) CAC CCC CCG CAC AAT CAC CCC CAC CGC CGC  (0.003) CCT CCC CCC CAC AAC CAC CCC CAC CGC CGC  (0.003) CCT CCT CCT CAC AAC CAC CCC CAC CGC CGC  (0.003) CAT CCT CCT CAC AAC CAC CCC CAC CGC CGC  (0.003) CAC CCC CCC CAC CAC CAC CCC CAC CGC CGC  (0.003) CCT CCC CCC CCC AAC CCC CCC CCC CGC CGC  (0.003) CCT CCT CCT CCC AAC CCC CCC CCC CGC CGC  (0.002) CCA CCC CCC CCC AAC CCC CCC CGC CGC CGC  (0.002) CCT CCG CCG CCC AAC CCC CCC CGC CGC CGC  (0.002) CCA CCG CCG CCC AAC CCC CCC CGC CGC CGC  (0.002) CCA CCC CCC CCC AAC CCC CCC CAC CGC CGC  (0.002) CCA CCA CCA CCC AAC CCC CCC CGC CGC CGC  (0.002) CAC CCC CCC CAT AAT CAC CCC CAC CGC CGC  (0.002) CCT CCG CCG CCC AAC CCC CCC CAC CGC CGC  (0.002) CCA CCG CCG CCC AAC CCC CCC CAC CGC CGC  (0.002) CCA CCA CCA CCC AAC CCC CCC CAC CGC CGC  (0.002) CCG CCC CCC CCC AAC CCC CCC CCC CGC CGC  (0.002) CGC CCC CCC CGC AAC CGC CCC CGC CGC CGC  (0.002) CCT CCT CCG CCC AAC CCC CCC CGC CGC CGC  (0.001) CCG CCC CCC CAC AAC CAC CCC CAC CGC CGC  (0.001) CCT CCT CCG CCC AAC CCC CCC CAC CGC CGC  (0.001) CCT CCG CCG CAC AAC CAC CCC CAC CGC CGC  (0.001) CAT CCC CCG CAC AAC CAC CCC CAC CGC CGC  (0.001) CTC CCC CCC CAC AAC CAC CCC CAC CGC CGC  (0.001) CAT CCC CCC CAC AAT CAC CCC CAC CGC CGC  (0.001) CCA CCC CCC CCC AAC CCC CCC CCC CGC CGC  (0.001) CTC CTC CTC CAC AAC CAC CCC CAC CGC CGC  (0.001) CAT CCC CCC CAT AAT CAC CCC CAC CGC CGC  (0.001) CAC CCC CCT CAC AAT CAC CCC CAC CGC CGC  (0.001) CCA CCA CCG CCC AAC CCC CCC CGC CGC CGC  (0.001) CCT CCG CCG CCC AAC CCC CCC CCC CGC CGC  (0.001) CCA CCG CCG CCC AAC CCC CCC CCC CGC CGC  (0.001) CCA CCA CCA CCC AAC CCC CCC CCC CGC CGC  (0.001) CAT CCC CCC CAT AAC CAC CCC CAC CGC CGC  (0.001) CCA CCA CCG CCC AAC CCC CCC CAC CGC CGC  (0.001) CCG CCC CCG CCC AAC CCC CCC CGC CGC CGC  (0.001)  (total  0.520)
  20       1  AAC (N) TCC (S) TCC (S) ACC (T) ACT (T) ACT (T) TTT (F) ACC (T) AAC (N) CAC (H) ACT (T) : AAC AAC AAC AAC AAC ACC TCC ACC ACT ACT  (0.043) ACC ACC ACC ACC AAC ACC TCC ACC ACT ACT  (0.025) AAC AAC AAC AAC AAC ACC TCC ACC ACC ACC  (0.015) AAC AAC AAC AAC AAC ACC TCC ACT ACT ACT  (0.015) AAC AAT AAT AAC AAC ACC TCC ACC ACT ACT  (0.015) AAT AAC AAC AAC AAC ACC TCC ACC ACT ACT  (0.012) AAT AAT AAT AAC AAC ACC TCC ACC ACT ACT  (0.012) AAC AAT AAC AAC AAC ACC TCC ACC ACT ACT  (0.010) ACC ACC ACC ACC AAC ACC TCC ACC ACC ACC  (0.009) ACC ACC ACC ACC AAC ACC TCC ACT ACT ACT  (0.009) AAC AAC AAC AAC AAT ACC TCC ACC ACT ACT  (0.009) AAC AAC AAT AAC AAC ACC TCC ACC ACT ACT  (0.008) AAT AAT AAC AAC AAC ACC TCC ACC ACT ACT  (0.008) ACC ACT ACT ACC AAC ACC TCC ACC ACT ACT  (0.007) ACT ACT ACT ACC AAC ACC TCC ACC ACT ACT  (0.007) AAC AAT AAT AAC AAC ACC TCC ACC ACC ACC  (0.005) AAC AAT AAT AAC AAC ACC TCC ACT ACT ACT  (0.005) ACT ACC ACC ACC AAC ACC TCC ACC ACT ACT  (0.005) AAT AAC AAC AAC AAC ACC TCC ACC ACC ACC  (0.004) AAT AAC AAC AAC AAC ACC TCC ACT ACT ACT  (0.004) AAT AAT AAT AAC AAC ACC TCC ACC ACC ACC  (0.004) AAT AAT AAT AAC AAC ACC TCC ACT ACT ACT  (0.004) ACG ACC ACC ACC AAC ACC TCC ACC ACT ACT  (0.004) ACC ACC ACC ACC AAT ACC TCC ACC ACT ACT  (0.004) TAC TAC TAC TAC AAC TCC TCC ACC ACT ACT  (0.004) AAC AAT AAC AAC AAC ACC TCC ACC ACC ACC  (0.003) AAC AAT AAC AAC AAC ACC TCC ACT ACT ACT  (0.003) ACC ACT ACC ACC AAC ACC TCC ACC ACT ACT  (0.003) ACC ACC ACT ACC AAC ACC TCC ACC ACT ACT  (0.003) ACT ACT ACC ACC AAC ACC TCC ACC ACT ACT  (0.003) AAC AAC AAT AAC AAC ACC TCC ACC ACC ACC  (0.003) AAC AAC AAT AAC AAC ACC TCC ACT ACT ACT  (0.003) AAC AAT AAT AAC AAT ACC TCC ACC ACT ACT  (0.003) AAT AAT AAC AAC AAC ACC TCC ACC ACC ACC  (0.003) AAT AAT AAC AAC AAC ACC TCC ACT ACT ACT  (0.003) AAT AAC AAC AAT AAC ACC TCC ACC ACT ACT  (0.003) AAT AAT AAT AAT AAC ACC TCC ACC ACT ACT  (0.003) ACC ACT ACT ACC AAC ACC TCC ACC ACC ACC  (0.003) ACC ACT ACT ACC AAC ACC TCC ACT ACT ACT  (0.003) ACA ACC ACC ACC AAC ACC TCC ACC ACT ACT  (0.003) CAC CAC CAC AAC AAC ACC TCC ACC ACT ACT  (0.002) ACT ACT ACT ACC AAC ACC TCC ACC ACC ACC  (0.002) ACT ACT ACT ACC AAC ACC TCC ACT ACT ACT  (0.002) AAT AAC AAT AAC AAC ACC TCC ACC ACT ACT  (0.002) TAC TAC TAC AAC AAC ACC TCC ACC ACT ACT  (0.002) ACG ACT ACT ACC AAC ACC TCC ACC ACT ACT  (0.002) AAC AAT AAC AAC AAT ACC TCC ACC ACT ACT  (0.002) TCC TCC TCC TCC AAC TCC TCC ACC ACT ACT  (0.002) AAT AAT AAC AAT AAC ACC TCC ACC ACT ACT  (0.002) ATC ATC ATC ACC AAC ACC TCC ACC ACT ACT  (0.002) AAC AAC AAT AAC AAT ACC TCC ACC ACT ACT  (0.002) ACT ACC ACC ACC AAC ACC TCC ACC ACC ACC  (0.002) ACT ACC ACC ACC AAC ACC TCC ACT ACT ACT  (0.002) ACG ACC ACC ACC AAC ACC TCC ACC ACC ACC  (0.001) ACG ACC ACC ACC AAC ACC TCC ACT ACT ACT  (0.001) ACA ACT ACT ACC AAC ACC TCC ACC ACT ACT  (0.001) ACT ACT ACT ACT AAC ACC TCC ACC ACT ACT  (0.001) TAC TAC TAC TAC AAC TCC TCC ACC ACC ACC  (0.001) TAC TAC CAC TAC AAC TCC TCC ACC ACT ACT  (0.001) ACC ACT ACC ACC AAC ACC TCC ACC ACC ACC  (0.001) ACC ACT ACC ACC AAC ACC TCC ACT ACT ACT  (0.001) ACC ACC ACT ACC AAC ACC TCC ACC ACC ACC  (0.001) ACC ACC ACT ACC AAC ACC TCC ACT ACT ACT  (0.001) ACT ACT ACC ACC AAC ACC TCC ACC ACC ACC  (0.001) ACT ACT ACC ACC AAC ACC TCC ACT ACT ACT  (0.001) ATC ATC ATC ATC AAC ACC TCC ACC ACT ACT  (0.001) ACC ACT ACT ACC AAT ACC TCC ACC ACT ACT  (0.001) TAC TAT TAT TAC AAC TCC TCC ACC ACT ACT  (0.001) ACG ACT ACC ACC AAC ACC TCC ACC ACT ACT  (0.001)  (total  0.337)
  21       1  AAG (K) AAG (K) AAA (K) AAG (K) AAA (K) AAA (K) AGG (R) AAA (K) AAG (K) AAA (K) AAA (K) : AAG AAG AAG AAG AAG AAG AAG AAG AAA AAA  (0.042) AAG AAG AAG AAG AAG AAA AAA AAA AAA AAA  (0.040) AAG AAG AAG AAA AAG AAA AAA AAA AAA AAA  (0.033) AAA AAA AAA AAA AAG AAA AAA AAA AAA AAA  (0.025) AAG AAG AAG AAG AAG AAG AAA AAG AAA AAA  (0.024) AAA AAG AAG AAA AAG AAA AAA AAA AAA AAA  (0.024) AAG AAG AAA AAG AAG AAG AAG AAG AAA AAA  (0.020) AAG AAG AAA AAG AAG AAA AAA AAA AAA AAA  (0.018) AAA AAA AAA AAA AAA AAA AAA AAA AAA AAA  (0.017) AAA AAG AAG AAA AAA AAA AAA AAA AAA AAA  (0.016) AAG AAG AAA AAA AAG AAA AAA AAA AAA AAA  (0.015) AAG AAA AAA AAG AAG AAG AAG AAG AAA AAA  (0.014) AAG AAA AAA AAG AAG AAA AAA AAA AAA AAA  (0.013) AAA AAA AAA AAG AAG AAG AAG AAG AAA AAA  (0.012) AAA AAG AAG AAG AAG AAG AAG AAG AAA AAA  (0.011) AAA AAA AAA AAG AAG AAA AAA AAA AAA AAA  (0.011) AAG AAG AAA AAG AAG AAG AAA AAG AAA AAA  (0.011) AAA AAG AAA AAA AAG AAA AAA AAA AAA AAA  (0.011) AAG AAA AAA AAA AAG AAA AAA AAA AAA AAA  (0.011) AAA AAG AAG AAG AAG AAA AAA AAA AAA AAA  (0.011) AAG AAA AAA AAG AAG AAG AAA AAG AAA AAA  (0.008) AAA AAG AAA AAA AAA AAA AAA AAA AAA AAA  (0.007) AAA AAA AAG AAA AAG AAA AAA AAA AAA AAA  (0.006) AAA AAG AAA AAG AAG AAG AAG AAG AAA AAA  (0.005) AAA AAG AAA AAG AAG AAA AAA AAA AAA AAA  (0.005) AAA AAA AAG AAA AAA AAA AAA AAA AAA AAA  (0.004) AAG AAA AAG AAG AAG AAG AAG AAG AAA AAA  (0.004) AAG AAA AAG AAG AAG AAA AAA AAA AAA AAA  (0.003) AAA AAA AAG AAG AAG AAG AAG AAG AAA AAA  (0.003) AAA AAA AAG AAG AAG AAA AAA AAA AAA AAA  (0.003) AAG AAA AAG AAA AAG AAA AAA AAA AAA AAA  (0.003) AAG AAA AAG AAG AAG AAG AAA AAG AAA AAA  (0.002) AGG AGG AAG AAG AAG AAG AAG AAG AAA AAA  (0.001)  (total  0.434)
  22       1  AAG (K) AAG (K) AAG (K) AAA (K) AAA (K) AAG (K) AAG (K) AAA (K) AAG (K) AAG (K) AAA (K) : AAG AAG AAG AAG AAG AAG AAG AAA AAA AAA  (0.150) AAG AAG AAG AAG AAG AAA AAG AAA AAA AAA  (0.045) AAG AAG AAG AAG AAG AAG AAG AAG AAA AAA  (0.044) AAA AAG AAG AAG AAG AAG AAG AAA AAA AAA  (0.041) AAG AAG AAG AAA AAG AAA AAG AAA AAA AAA  (0.037) AAG AAA AAA AAG AAG AAG AAG AAA AAA AAA  (0.029) AAG AAG AAA AAG AAG AAG AAG AAA AAA AAA  (0.028) AAA AAG AAG AAA AAG AAA AAG AAA AAA AAA  (0.027) AAA AAA AAA AAG AAG AAG AAG AAA AAA AAA  (0.025) AAA AAG AAG AAA AAA AAA AAG AAA AAA AAA  (0.018) AAG AAA AAG AAG AAG AAG AAG AAA AAA AAA  (0.018) AAA AAA AAA AAA AAG AAA AAG AAA AAA AAA  (0.017) AAA AAA AAG AAG AAG AAG AAG AAA AAA AAA  (0.015) AAA AAG AAG AAA AAG AAG AAG AAA AAA AAA  (0.012) AAA AAA AAA AAA AAA AAA AAG AAA AAA AAA  (0.011) AAA AAA AAG AAA AAG AAA AAG AAA AAA AAA  (0.010) AAG AAA AAA AAG AAG AAA AAG AAA AAA AAA  (0.009) AAG AAA AAA AAG AAG AAG AAG AAG AAA AAA  (0.008) AAG AAG AAA AAG AAG AAA AAG AAA AAA AAA  (0.008) AAG AAG AAA AAG AAG AAG AAG AAG AAA AAA  (0.008) AAA AAG AAA AAG AAG AAG AAG AAA AAA AAA  (0.008) AAA AAA AAA AAA AAG AAG AAG AAA AAA AAA  (0.007) AAG AAA AAA AAA AAG AAA AAG AAA AAA AAA  (0.007) AAG AAG AAA AAA AAG AAA AAG AAA AAA AAA  (0.007) AAA AAA AAG AAA AAA AAA AAG AAA AAA AAA  (0.007) AAG AAA AAG AAG AAG AAA AAG AAA AAA AAA  (0.005) AAG AAA AAG AAG AAG AAG AAG AAG AAA AAA  (0.005) AAA AAG AAA AAA AAG AAA AAG AAA AAA AAA  (0.005) AAA AAA AAG AAA AAG AAG AAG AAA AAA AAA  (0.005) AAG AAA AAG AAA AAG AAA AAG AAA AAA AAA  (0.004) AAA AAG AAA AAA AAA AAA AAG AAA AAA AAA  (0.003) AAA AAG AAA AAA AAG AAG AAG AAA AAA AAA  (0.002) GAG AAG AAG AAG AAG AAG AAG AAA AAA AAA  (0.001)  (total  0.628)
  23       1  AAG (K) AAG (K) AAG (K) AAA (K) AAG (K) AAA (K) AAG (K) AAG (K) CAA (Q) AAG (K) AAG (K) : AAG AAG AAG AAG AAG AAG AAG AAG AAG AAG  (0.132) AAG AAG AAG AAG AAG AAG AAG AAA AAG AAG  (0.043) AAG AAG AAG AAG AAA AAG AAG AAG AAG AAG  (0.042) AAA AAG AAG AAG AAG AAG AAG AAG AAG AAG  (0.036) AAG AAA AAA AAG AAG AAG AAG AAG AAG AAG  (0.036) AAG AAG AAA AAG AAG AAG AAG AAG AAG AAG  (0.035) AAA AAA AAA AAG AAG AAG AAG AAG AAG AAG  (0.030) AAG AAG AAG AAA AAA AAG AAG AAG AAG AAG  (0.017) AAG AAA AAG AAG AAG AAG AAG AAG AAG AAG  (0.016) AAA AAA AAG AAG AAG AAG AAG AAG AAG AAG  (0.013) AAA AAG AAG AAA AAA AAG AAG AAG AAG AAG  (0.012) AAA AAG AAG AAG AAG AAG AAG AAA AAG AAG  (0.012) AAG AAA AAA AAG AAG AAG AAG AAA AAG AAG  (0.012) AAA AAG AAG AAG AAA AAG AAG AAG AAG AAG  (0.011) AAG AAA AAA AAG AAA AAG AAG AAG AAG AAG  (0.011) AAG AAG AAA AAG AAG AAG AAG AAA AAG AAG  (0.011) AAG AAG AAA AAG AAA AAG AAG AAG AAG AAG  (0.011) AAA AAA AAA AAA AAA AAG AAG AAG AAG AAG  (0.010) AAA AAA AAA AAG AAG AAG AAG AAA AAG AAG  (0.010) AAA AAA AAA AAG AAA AAG AAG AAG AAG AAG  (0.010) AAA AAG AAA AAG AAG AAG AAG AAG AAG AAG  (0.009) AAG AAA AAG AAG AAG AAG AAG AAA AAG AAG  (0.005) AAG AAA AAG AAG AAA AAG AAG AAG AAG AAG  (0.005) AAA AAA AAG AAA AAA AAG AAG AAG AAG AAG  (0.005) AAG AAA AAA AAA AAA AAG AAG AAG AAG AAG  (0.005) AAG AAG AAA AAA AAA AAG AAG AAG AAG AAG  (0.004) AAA AAA AAG AAG AAG AAG AAG AAA AAG AAG  (0.004) AAA AAA AAG AAG AAA AAG AAG AAG AAG AAG  (0.004) AAA AAG AAA AAA AAA AAG AAG AAG AAG AAG  (0.003) AAA AAG AAA AAG AAG AAG AAG AAA AAG AAG  (0.003) AAA AAG AAA AAG AAA AAG AAG AAG AAG AAG  (0.003) AAG AAA AAG AAA AAA AAG AAG AAG AAG AAG  (0.002) GAG AAG AAG AAG AAG AAG AAG AAG AAG AAG  (0.000)  (total  0.562)
  24       1  AAG (K) AAG (K) AAG (K) AAG (K) AAA (K) AAA (K) AAA (K) AAA (K) AAG (K) AAA (K) AAA (K) : AAG AAA AAA AAG AAG AAG AAG AAG AAA AAA  (0.078) AAG AAG AAG AAG AAG AAG AAG AAG AAA AAA  (0.068) AAA AAA AAA AAG AAG AAG AAG AAG AAA AAA  (0.066) AAG AAA AAA AAG AAG AAG AAG AAA AAA AAA  (0.035) AAG AAG AAA AAG AAG AAG AAG AAG AAA AAA  (0.031) AAG AAG AAG AAG AAG AAG AAG AAA AAA AAA  (0.031) AAA AAA AAA AAG AAG AAG AAG AAA AAA AAA  (0.030) AAA AAA AAA AAA AAG AAA AAG AAA AAA AAA  (0.020) AAA AAA AAA AAA AAG AAG AAG AAG AAA AAA  (0.020) AAG AAA AAG AAG AAG AAG AAG AAG AAA AAA  (0.020) AAA AAG AAG AAG AAG AAG AAG AAG AAA AAA  (0.019) AAG AAA AAA AAG AAG AAG AAG AAG AAG AAA  (0.018) AAA AAA AAG AAG AAG AAG AAG AAG AAA AAA  (0.017) AAG AAG AAG AAG AAG AAG AAG AAG AAG AAA  (0.015) AAG AAA AAA AAG AAA AAG AAG AAG AAA AAA  (0.014) AAG AAG AAA AAG AAG AAG AAG AAA AAA AAA  (0.014) AAG AAG AAG AAG AAA AAG AAG AAG AAA AAA  (0.013) AAG AAA AAG AAG AAG AAG AAG AAA AAA AAA  (0.009) AAA AAG AAA AAG AAG AAG AAG AAG AAA AAA  (0.009) AAA AAG AAG AAG AAG AAG AAG AAA AAA AAA  (0.008) AAA AAA AAG AAG AAG AAG AAG AAA AAA AAA  (0.007) AAG AAG AAA AAG AAG AAG AAG AAG AAG AAA  (0.007) AAG AAG AAA AAG AAA AAG AAG AAG AAA AAA  (0.006) AAA AAG AAG AAA AAG AAA AAG AAA AAA AAA  (0.006) AAA AAG AAG AAA AAG AAG AAG AAG AAA AAA  (0.006) AAA AAA AAG AAA AAG AAA AAG AAA AAA AAA  (0.005) AAA AAA AAG AAA AAG AAG AAG AAG AAA AAA  (0.005) AAG AAA AAG AAG AAG AAG AAG AAG AAG AAA  (0.004) AAA AAG AAA AAG AAG AAG AAG AAA AAA AAA  (0.004) AAG AAA AAG AAG AAA AAG AAG AAG AAA AAA  (0.004) AAA AAG AAA AAA AAG AAA AAG AAA AAA AAA  (0.003) AAA AAG AAA AAA AAG AAG AAG AAG AAA AAA  (0.003) AAC AAA AAA AAG AAG AAG AAG AAG AAA AAA  (0.000)  (total  0.592)
  25       1  AAG (K) ACA (T) ACG (T) TCC (S) TCG (S) AAC (N) ACC (T) TCA (S) AAC (N) CGT (R) ACG (T) : ACC ACC AGC ACG AAG ACG ACG TCG TCG TCG  (0.004) ACC ACC ACC ACG AAG ACG ACG TCG TCG TCG  (0.003) ACC ACC AGC ACG AAG ACG ACG ACG ACG TCG  (0.003) ACG ACC AGC ACG AAG ACG ACG TCG TCG TCG  (0.003) ACC ACC ACC ACG AAG ACG ACG ACG ACG TCG  (0.003) ACG ACC ACC ACG AAG ACG ACG TCG TCG TCG  (0.003) ACG ACC AGC ACG AAG ACG ACG ACG ACG TCG  (0.003) ACC ACC AAC ACG AAG ACG ACG TCG TCG TCG  (0.003) ACG ACC ACC ACG AAG ACG ACG ACG ACG TCG  (0.003) ACC ACC AAC ACG AAG ACG ACG ACG ACG TCG  (0.003) ACG ACC AAC ACG AAG ACG ACG TCG TCG TCG  (0.003) ACG ACG ACG ACG AAG ACG ACG TCG TCG TCG  (0.002) ACG ACC AAC ACG AAG ACG ACG ACG ACG TCG  (0.002) AAC AAC AAC AAC AAC ACC ACG ACC ACG TCG  (0.002) ACG ACG ACG ACG AAG ACG ACG ACG ACG TCG  (0.002) AAC AAC AAC AAC AAC ACC ACG TCC TCG TCG  (0.002) AAC AAC AAC AAC AAC ACG ACG TCG TCG TCG  (0.002) AAC AAC AAC AAG AAG ACG ACG TCG TCG TCG  (0.002) AAG AAC AAC AAG AAG ACG ACG TCG TCG TCG  (0.002) AAG AAC AAC AAG AAG ACG ACG ACG ACG TCG  (0.001) AAG AAG AAG AAG AAG ACG ACG TCG TCG TCG  (0.001) AAG AAG AAG AAG AAG ACG ACG ACG ACG TCG  (0.001) ACT ACC AGC ACG AAG ACG ACG TCG TCG TCG  (0.001) ACT ACT ACT ACG AAG ACG ACG TCG TCG TCG  (0.001) ACA ACC AGC ACG AAG ACG ACG TCG TCG TCG  (0.001) ACT ACC ACC ACG AAG ACG ACG TCG TCG TCG  (0.001) ACT ACT AGT ACG AAG ACG ACG TCG TCG TCG  (0.001) ACA ACC ACC ACG AAG ACG ACG TCG TCG TCG  (0.001) ACT ACC AGC ACG AAG ACG ACG ACG ACG TCG  (0.001) ACT ACT ACT ACG AAG ACG ACG ACG ACG TCG  (0.001) ACA ACC AGC ACG AAG ACG ACG ACG ACG TCG  (0.001) ACT ACC ACC ACG AAG ACG ACG ACG ACG TCG  (0.001)  (total  0.065)
  26       1  AAG (K) CAG (Q) CAG (Q) CAG (Q) CAA (Q) GTA (V) CTC (L) CAG (Q) CAA (Q) CTG (L) CAA (Q) : CAG CTG CTG CAG CAG CAG CAG CAG CAA CAA  (0.041) CTG CTG CTG CAG CAG CAG CAG CAG CAA CAA  (0.022) CTG CTC CTC CAG CAG CAG CAG CAG CAA CAA  (0.017) CAG CTG CTG CAG CAG CAG CAG CAG CAG CAG  (0.015) CAG CTC CTC CAG CAG CAG CAG CAG CAA CAA  (0.015) CAG CTG CTG CAG CAG CAG CAG CAA CAA CAA  (0.013) CTC CTC CTC CAG CAG CAG CAG CAG CAA CAA  (0.012) CAG CTG TTG CAG CAG CAG CAG CAG CAA CAA  (0.009) CAG CTG CTG CAG CAA CAG CAG CAG CAA CAA  (0.009) CTG CTG CTG CAG CAG CAG CAG CAG CAG CAG  (0.008) CAG CTA CTA CAG CAG CAG CAG CAG CAA CAA  (0.007) CTG CTG CTG CAG CAG CAG CAG CAA CAA CAA  (0.007) CTG CTC CTC CAG CAG CAG CAG CAG CAG CAG  (0.006) CAA CTA CTA CAG CAG CAG CAG CAG CAA CAA  (0.006) CAG CTC CTC CAG CAG CAG CAG CAG CAG CAG  (0.005) CTG CTA CTA CAG CAG CAG CAG CAG CAA CAA  (0.005) CTG CTC CTC CAG CAG CAG CAG CAA CAA CAA  (0.005) CTG CTG TTG CAG CAG CAG CAG CAG CAA CAA  (0.005) CTG CTG CTG CAG CAA CAG CAG CAG CAA CAA  (0.005) CAA CTG CTG CAG CAG CAG CAG CAG CAA CAA  (0.005) CAG CTC CTC CAG CAG CAG CAG CAA CAA CAA  (0.005) CTC CTC CTC CAG CAG CAG CAG CAG CAG CAG  (0.005) CTA CTC CTC CAG CAG CAG CAG CAG CAA CAA  (0.004) CTA CTA CTA CAG CAG CAG CAG CAG CAA CAA  (0.004) CTC CTC CTC CAG CAG CAG CAG CAA CAA CAA  (0.004) CTG CTC CTC CAG CAA CAG CAG CAG CAA CAA  (0.004) CTC CTC CTG CAG CAG CAG CAG CAG CAA CAA  (0.003) CAG CTG TTG CAG CAG CAG CAG CAG CAG CAG  (0.003) CTT CTC CTC CAG CAG CAG CAG CAG CAA CAA  (0.003) CAA CTC CTC CAG CAG CAG CAG CAG CAA CAA  (0.003) CAG CTC CTC CAG CAA CAG CAG CAG CAA CAA  (0.003) CAC CTC CTC CAG CAG CAG CAG CAG CAA CAA  (0.003) CAG CTG TTG CAG CAG CAG CAG CAA CAA CAA  (0.003) CTT CTT CTT CAG CAG CAG CAG CAG CAA CAA  (0.003) TTG CTG CTG CAG CAG CAG CAG CAG CAA CAA  (0.003) CAG CTA CTA CAG CAG CAG CAG CAG CAG CAG  (0.003) CTA CTG CTG CAG CAG CAG CAG CAG CAA CAA  (0.003) CTC CTC CTC CAG CAA CAG CAG CAG CAA CAA  (0.003) CAA CTA CTA CAA CAA CAA CAG CAA CAA CAA  (0.002) CAG CTA CTA CAG CAG CAG CAG CAA CAA CAA  (0.002) TTG TTG TTG CAG CAG CAG CAG CAG CAA CAA  (0.002) CAA CTA CTA CAA CAA CAG CAG CAG CAA CAA  (0.002) CAA CTA CTA CAG CAG CAG CAG CAG CAG CAG  (0.002) CAA CTA CTG CAG CAG CAG CAG CAG CAA CAA  (0.002) CAA CTG CTG CAA CAA CAA CAG CAA CAA CAA  (0.002) CAG CTG TTG CAG CAA CAG CAG CAG CAA CAA  (0.002) CTG CTA CTA CAG CAG CAG CAG CAG CAG CAG  (0.002) CTG CTG TTG CAG CAG CAG CAG CAG CAG CAG  (0.002) CTC CTG CTG CAG CAG CAG CAG CAG CAA CAA  (0.002) CAA CTG CTG CAA CAA CAG CAG CAG CAA CAA  (0.002) CTC CTC CTT CAG CAG CAG CAG CAG CAA CAA  (0.002) CAA CTG CTG CAG CAG CAG CAG CAG CAG CAG  (0.002) CTA CTC CTC CAG CAG CAG CAG CAG CAG CAG  (0.002) CTG CTA CTA CAG CAG CAG CAG CAA CAA CAA  (0.002) CAG CTA CTA CAG CAA CAG CAG CAG CAA CAA  (0.002) CTA CTC CTC CAA CAA CAA CAG CAA CAA CAA  (0.002) CTG CTG TTG CAG CAG CAG CAG CAA CAA CAA  (0.002) CTA CTA CTA CAG CAG CAG CAG CAG CAG CAG  (0.002) CTA CTA CTG CAG CAG CAG CAG CAG CAA CAA  (0.002) CTA CTA CTA CAA CAA CAA CAG CAA CAA CAA  (0.001) CAA CTC CTC CAA CAA CAA CAG CAA CAA CAA  (0.001) CTA CTC CTC CAG CAG CAG CAG CAA CAA CAA  (0.001) CTC CTC CTG CAG CAG CAG CAG CAG CAG CAG  (0.001) CTA CTA CTA CAG CAG CAG CAG CAA CAA CAA  (0.001) CTT CTC CTC CAG CAG CAG CAG CAG CAG CAG  (0.001) CAA CTC CTC CAA CAA CAG CAG CAG CAA CAA  (0.001) CAA CTC CTC CAG CAG CAG CAG CAG CAG CAG  (0.001) CTG CTA CTA CAG CAA CAG CAG CAG CAA CAA  (0.001) CAC CTC CTC CAG CAG CAG CAG CAG CAG CAG  (0.001) CTC CTC CTG CAG CAG CAG CAG CAA CAA CAA  (0.001) CTG CTG TTG CAG CAA CAG CAG CAG CAA CAA  (0.001) CTT CTT CTT CAG CAG CAG CAG CAG CAG CAG  (0.001) TTG CTG CTG CAG CAG CAG CAG CAG CAG CAG  (0.001) CTT CTG CTG CAG CAG CAG CAG CAG CAA CAA  (0.001) CTT CTC CTC CAG CAG CAG CAG CAA CAA CAA  (0.001) CTT CTT CTG CAG CAG CAG CAG CAG CAA CAA  (0.001) TTG CTC CTC CAG CAG CAG CAG CAG CAA CAA  (0.001) CTA CTG CTG CAG CAG CAG CAG CAG CAG CAG  (0.001)  (total  0.339)
  27       1  AAG (K) CGA (R) AGA (R) ACC (T) ACC (T) AAG (K) AGA (R) ACT (T) ATT (I) GTG (V) ACA (T) : AGA AGA AGA AGA AGA AGA AGA ACA ACA ACC  (0.009) AGA AGA AGA AGA AAA AGA AGA ACA ACA ACC  (0.008) AGA AGA AGG AGA AGA AGA AGA ACA ACA ACC  (0.007) AGA AGA AGG AGA AAA AGA AGA ACA ACA ACC  (0.007) AGA AGA AGA AGA AGA AGA AGA ACA ACA ACT  (0.004) AGA AGA AGA AGA AGA AGA AGA ACC ACC ACC  (0.004) AGA AGA AAA AGA AGA AGA AGA ACA ACA ACC  (0.004) AGA AGA AGG AGA AGA AGA AGA ACA ACA ACT  (0.004) AGG AGG AGG AGA AGA AGA AGA ACA ACA ACC  (0.004) AGA AGA AAA AGA AAA AGA AGA ACA ACA ACC  (0.004) AGA AGA AGG AGA AGA AGA AGA ACC ACC ACC  (0.004) AGG AGG AGG AGA AAA AGA AGA ACA ACA ACC  (0.003) AGA AGG AGG AGA AGA AGA AGA ACA ACA ACC  (0.003) AGG AGG AGG AGG AAG AGA AGA ACA ACA ACC  (0.003) AGA AGG AGG AGA AAA AGA AGA ACA ACA ACC  (0.003) AGG AGG AGG AGG AGG AGA AGA ACA ACA ACC  (0.002) AGA AGA AAA AGA AGA AGA AGA ACA ACA ACT  (0.002) AAG AAG AAG AAA AAA AGA AGA ACA ACA ACC  (0.002) AGA AGA AAA AGA AGA AGA AGA ACC ACC ACC  (0.002) AAA AAA AAA AAA AAA AGA AGA ACA ACA ACC  (0.002) AGA AGG AGG AGA AGA AGA AGA ACA ACA ACT  (0.002) AGA AGG AGG AGA AGA AGA AGA ACC ACC ACC  (0.002) AAA AAA AAG AAA AAA AGA AGA ACA ACA ACC  (0.002) AAA AAG AAG AAA AAA AGA AGA ACA ACA ACC  (0.002) AGG AGG AAG AGA AGA AGA AGA ACA ACA ACC  (0.001) AAG AAG AAG AAG AAG AGA AGA ACA ACA ACC  (0.001) AAG AAG AAG AAA AAG AGA AGA ACA ACA ACC  (0.001) AGG AGG AAG AGA AAA AGA AGA ACA ACA ACC  (0.001) AGG AGG ATG AGA AGA AGA AGA ACA ACA ACC  (0.001) AAG AAG AAG AAA AAA AAA AGA ACA ACA ACC  (0.001) AGG AGG AAG AGG AAG AGA AGA ACA ACA ACC  (0.001) AAA AAA AAA AAA AAG AGA AGA ACA ACA ACC  (0.001) AGG AGG ATG AGA AAA AGA AGA ACA ACA ACC  (0.001) AAA AAA AAG AAA AAG AGA AGA ACA ACA ACC  (0.001) AGG AGG ATG AGG AAG AGA AGA ACA ACA ACC  (0.001) AAA AAA AAA AAA AAA AAA AGA ACA ACA ACC  (0.001) AAA AAG AAG AAA AAG AGA AGA ACA ACA ACC  (0.001) AAA AAA AAA AAA AAA AGA AGA ACA ACA ACT  (0.001)  (total  0.106)
  28       1  AAT (N) AAT (N) AAC (N) AAC (N) AAT (N) AAC (N) GAT (D) AAC (N) ACA (T) AAT (N) AAT (N) : AAC AAC AAC AAC AAC AAC AAC AAC AAT AAT  (0.026) AAT AAT AAT AAT AAT AAT AAT AAT AAT AAT  (0.021) AAC AAC AAC AAC AAT AAC AAC AAC AAT AAT  (0.018) AAC AAT AAT AAC AAC AAC AAC AAC AAT AAT  (0.016) AAC AAC AAC AAT AAT AAT AAT AAT AAT AAT  (0.016) AAT AAT AAT AAC AAC AAC AAC AAC AAT AAT  (0.013) AAC AAC AAC AAC AAC AAC AAC AAT AAT AAT  (0.012) AAT AAC AAC AAT AAT AAT AAT AAT AAT AAT  (0.012) AAC AAT AAT AAC AAT AAC AAC AAC AAT AAT  (0.011) AAC AAT AAT AAT AAT AAT AAT AAT AAT AAT  (0.010) AAT AAT AAT AAT AAT AAT AAC AAT AAT AAT  (0.010) AAT AAT AAT AAT AAT AAC AAC AAC AAT AAT  (0.009) AAC AAC AAT AAC AAC AAC AAC AAC AAT AAT  (0.009) AAT AAT AAC AAT AAT AAT AAT AAT AAT AAT  (0.008) AAT AAC AAC AAC AAC AAC AAC AAC AAT AAT  (0.008) AAC AAT AAT AAC AAC AAC AAC AAT AAT AAT  (0.007) AAC AAC AAT AAC AAT AAC AAC AAC AAT AAT  (0.006) AAC AAT AAC AAC AAC AAC AAC AAC AAT AAT  (0.006) AAC AAC AAT AAT AAT AAT AAT AAT AAT AAT  (0.005) AAT AAC AAC AAT AAT AAT AAC AAT AAT AAT  (0.005) AAT AAC AAC AAT AAT AAC AAC AAC AAT AAT  (0.005) AAT AAT AAC AAC AAC AAC AAC AAC AAT AAT  (0.005) AAC AAC AAT AAC AAC AAC AAC AAT AAT AAT  (0.004) AAT AAC AAT AAT AAT AAT AAT AAT AAT AAT  (0.004) AAC AAT AAC AAC AAT AAC AAC AAC AAT AAT  (0.004) AAC AAT AAC AAT AAT AAT AAT AAT AAT AAT  (0.004) AAT AAT AAC AAT AAT AAT AAC AAT AAT AAT  (0.003) AAT AAT AAC AAT AAT AAC AAC AAC AAT AAT  (0.003) AAC AAT AAC AAC AAC AAC AAC AAT AAT AAT  (0.003) AAT AAC AAT AAC AAC AAC AAC AAC AAT AAT  (0.003) AAT AAC AAT AAT AAT AAT AAC AAT AAT AAT  (0.002) AAT AAC AAT AAT AAT AAC AAC AAC AAT AAT  (0.002) GAC GAC AAC AAC AAC AAC AAC AAC AAT AAT  (0.000)  (total  0.270)
  29       1  AAT (N) AAT (N) AAC (N) AAT (N) AAC (N) AAT (N) AAA (K) AAC (N) AAT (N) AAA (K) AAC (N) : AAC AAC AAC AAC AAT AAC AAC AAC AAC AAC  (0.016) AAC AAC AAC AAC AAC AAC AAC AAC AAC AAC  (0.014) AAT AAT AAT AAT AAT AAT AAT AAT AAC AAC  (0.011) AAC AAC AAC AAT AAT AAT AAT AAT AAC AAC  (0.010) AAC AAA AAA AAC AAT AAC AAC AAC AAC AAC  (0.009) AAA AAA AAA AAC AAT AAC AAC AAC AAC AAC  (0.008) AAA AAA AAA AAT AAT AAT AAT AAT AAC AAC  (0.008) AAC AAA AAA AAC AAC AAC AAC AAC AAC AAC  (0.008) AAT AAC AAC AAT AAT AAT AAT AAT AAC AAC  (0.008) AAC AAT AAT AAC AAT AAC AAC AAC AAC AAC  (0.008) AAG AAG AAG AAC AAT AAC AAC AAC AAC AAC  (0.007) AAA AAA AAA AAC AAC AAC AAC AAC AAC AAC  (0.007) AAT AAT AAT AAT AAT AAC AAC AAC AAC AAC  (0.007) AAG AAG AAG AAT AAT AAT AAT AAT AAC AAC  (0.007) AAG AAA AAA AAC AAT AAC AAC AAC AAC AAC  (0.007) AAT AAA AAA AAT AAT AAT AAT AAT AAC AAC  (0.007) AAC AAC AAC AAT AAT AAC AAC AAC AAC AAC  (0.007) AAC AAT AAT AAC AAC AAC AAC AAC AAC AAC  (0.006) AAT AAT AAT AAC AAT AAC AAC AAC AAC AAC  (0.006) AAG AAA AAA AAT AAT AAT AAT AAT AAC AAC  (0.006) AAC AAG AAG AAC AAT AAC AAC AAC AAC AAC  (0.006) AAG AAG AAG AAC AAC AAC AAC AAC AAC AAC  (0.006) AAC AAA AAA AAT AAT AAT AAT AAT AAC AAC  (0.006) AAG AAA AAA AAC AAC AAC AAC AAC AAC AAC  (0.006) AAT AAT AAT AAC AAC AAC AAC AAC AAC AAC  (0.005) AAC AAG AAG AAC AAC AAC AAC AAC AAC AAC  (0.005) AAC AAT AAT AAT AAT AAT AAT AAT AAC AAC  (0.005) AAA AAA AAA AAT AAT AAC AAC AAC AAC AAC  (0.005) AAT AAC AAC AAT AAT AAC AAC AAC AAC AAC  (0.005) AAT AAC AAC AAC AAT AAC AAC AAC AAC AAC  (0.005) AAT AAG AAG AAT AAT AAT AAT AAT AAC AAC  (0.005) AAG AAG AAG AAT AAT AAC AAC AAC AAC AAC  (0.004) AAT AAA AAA AAT AAT AAC AAC AAC AAC AAC  (0.004) AAC AAG AAG AAT AAT AAT AAT AAT AAC AAC  (0.004) AAT AAA AAA AAC AAT AAC AAC AAC AAC AAC  (0.004) AAG AAA AAA AAT AAT AAC AAC AAC AAC AAC  (0.004) AAT AAC AAC AAC AAC AAC AAC AAC AAC AAC  (0.004) AAC AAA AAA AAT AAT AAC AAC AAC AAC AAC  (0.004) AAT AAA AAA AAC AAC AAC AAC AAC AAC AAC  (0.003) AAC AAT AAT AAT AAT AAC AAC AAC AAC AAC  (0.003) AAA AAG AAG AAC AAT AAC AAC AAC AAC AAC  (0.003) AAT AAG AAG AAT AAT AAC AAC AAC AAC AAC  (0.003) AAA AAG AAG AAT AAT AAT AAT AAT AAC AAC  (0.003) AAT AAG AAG AAC AAT AAC AAC AAC AAC AAC  (0.003) AAG AAG AAA AAC AAT AAC AAC AAC AAC AAC  (0.003) AAA AAA AAG AAC AAT AAC AAC AAC AAC AAC  (0.003) AAC AAG AAG AAT AAT AAC AAC AAC AAC AAC  (0.003) AAG AAG AAA AAT AAT AAT AAT AAT AAC AAC  (0.003) AAA AAG AAG AAC AAC AAC AAC AAC AAC AAC  (0.002) AAA AAA AAG AAT AAT AAT AAT AAT AAC AAC  (0.002) AAT AAG AAG AAC AAC AAC AAC AAC AAC AAC  (0.002) AAG AAG AAA AAC AAC AAC AAC AAC AAC AAC  (0.002) AAA AAA AAG AAC AAC AAC AAC AAC AAC AAC  (0.002) AAG AAA AAG AAC AAT AAC AAC AAC AAC AAC  (0.002) AAG AAA AAG AAT AAT AAT AAT AAT AAC AAC  (0.002) AAG AAA AAG AAC AAC AAC AAC AAC AAC AAC  (0.002) AAA AAG AAG AAT AAT AAC AAC AAC AAC AAC  (0.002) AAG AAG AAA AAT AAT AAC AAC AAC AAC AAC  (0.002) AAA AAA AAG AAT AAT AAC AAC AAC AAC AAC  (0.002) AAG AAA AAG AAT AAT AAC AAC AAC AAC AAC  (0.001) AAA AAG AAA AAC AAT AAC AAC AAC AAC AAC  (0.001) AAA AAG AAA AAT AAT AAT AAT AAT AAC AAC  (0.001) AAA AAG AAA AAC AAC AAC AAC AAC AAC AAC  (0.001)  (total  0.307)
  30       1  AAT (N) GTA (V) GTG (V) GTG (V) GTG (V) AAA (K) CGG (R) ATA (I) AGT (S) AGG (R) GTG (V) : AGG AGG AGG AGG AGT GTG GTG GTG GTG GTG  (0.029) AGG AGG AGG AGG AGT GTG GTG GTG GTG GTA  (0.009) AGG AGG AGG AGG AGC GTG GTG GTG GTG GTG  (0.008) AGG AGG AGG AGG AGT GTG GTA GTG GTG GTG  (0.006) ATG AGG AGG ATG AAT GTG GTG GTG GTG GTG  (0.003) AAG AGG AGG AAG AAT GTG GTG GTG GTG GTG  (0.002) AGG CGG AGG AGG AGT GTG GTG GTG GTG GTG  (0.002) GGG AGG AGG GGG AGT GTG GTG GTG GTG GTG  (0.002) AGT AGG AGG AGT AGT GTG GTG GTG GTG GTG  (0.002) AGA AGG AGG AGG AGT GTG GTG GTG GTG GTG  (0.002) CGG CGG AGG AGG AGT GTG GTG GTG GTG GTG  (0.002) AGG AGG AGA AGG AGT GTG GTG GTG GTG GTG  (0.002) AGC AGG AGG AGC AGT GTG GTG GTG GTG GTG  (0.002) ATG AGG AGG ATG AAC GTG GTG GTG GTG GTG  (0.002) ATG AGG AGG ATG AGT GTG GTG GTG GTG GTG  (0.002) AGC AGG AGG AGC AGC GTG GTG GTG GTG GTG  (0.002) AAG AAG AAG AAG AAT GTG GTG GTG GTG GTG  (0.002) AGC AGG AGG AGC AGT GTC GTG GTG GTG GTG  (0.001) AGA AGA AGA AGG AGT GTG GTG GTG GTG GTG  (0.001) AAG AGG AGG AAG AAC GTG GTG GTG GTG GTG  (0.001) AGT AGG AGG AGT AGT GTT GTG GTG GTG GTG  (0.001) AGG AGA AGA AGG AGT GTG GTG GTG GTG GTG  (0.001) AGC AGG AGG AGC AGC GTC GTG GTG GTG GTG  (0.001) ATG AGG AGG ATG ATT GTG GTG GTG GTG GTG  (0.001) GGG AGG AGG GGT AGT GTG GTG GTG GTG GTG  (0.001)  (total  0.088)
  31       1  ACA (T) ACA (T) ACG (T) ACA (T) ACC (T) GGC (G) ACA (T) ACA (T) ACA (T) ACA (T) AAG (K) : ACA ACA ACA ACA ACA ACA ACA ACA ACA ACA  (0.037) ACA ACA ACA ACA ACA ACA ACG ACA ACA ACA  (0.011) ACG ACA ACA ACA ACA ACA ACA ACA ACA ACA  (0.009) ACG ACG ACG ACA ACA ACA ACA ACA ACA ACA  (0.009) ACA ACA ACC ACA ACA ACA ACA ACA ACA ACA  (0.009) ACC ACC ACC ACA ACA ACA ACA ACA ACA ACA  (0.008) ACA ACA ACG ACA ACA ACA ACA ACA ACA ACA  (0.008) ACA ACA ACA ACA ACA ACA ACA ACA ACG ACC  (0.007) ACA ACG ACG ACA ACA ACA ACA ACA ACA ACA  (0.007) ACA ACA ACA ACA ACA ACA ACA ACA ACA ACC  (0.006) ACC ACA ACA ACA ACA ACA ACA ACA ACA ACA  (0.005) ACG ACC ACC ACA ACA ACA ACA ACA ACA ACA  (0.004) ACT ACA ACA ACA ACA ACA ACA ACA ACA ACA  (0.003) ACG ACG ACC ACA ACA ACA ACA ACA ACA ACA  (0.003) ACT ACC ACC ACA ACA ACA ACA ACA ACA ACA  (0.003) ACG ACA ACA ACA ACA ACA ACG ACA ACA ACA  (0.003) ACC ACG ACG ACA ACA ACA ACA ACA ACA ACA  (0.003) ACG ACG ACG ACA ACA ACA ACG ACA ACA ACA  (0.003) ACA ACA ACC ACA ACA ACA ACG ACA ACA ACA  (0.002) ACT ACT ACT ACA ACA ACA ACA ACA ACA ACA  (0.002) ACC ACC ACC ACA ACA ACA ACG ACA ACA ACA  (0.002) ACG ACA ACA ACG ACA ACG ACG ACA ACA ACA  (0.002) ACG ACG ACG ACG ACA ACG ACG ACA ACA ACA  (0.002) ACA ACA ACG ACA ACA ACA ACG ACA ACA ACA  (0.002) ACA ACG ACG ACA ACA ACA ACG ACA ACA ACA  (0.002) ACG ACA ACA ACG ACA ACG ACG ACG ACG ACC  (0.002) ACG ACG ACG ACG ACA ACG ACG ACG ACG ACC  (0.002) ACA ACA ACC ACA ACA ACA ACA ACA ACG ACC  (0.002) ACT ACG ACG ACA ACA ACA ACA ACA ACA ACA  (0.002) ACC ACC ACC ACA ACA ACA ACA ACA ACG ACC  (0.002) ACC ACA ACA ACA ACA ACA ACG ACA ACA ACA  (0.002) ACA ACA ACG ACA ACA ACA ACA ACA ACG ACC  (0.002) ACC ACT ACT ACA ACA ACA ACA ACA ACA ACA  (0.001) ACA ACA ACC ACA ACA ACA ACA ACA ACA ACC  (0.001) ACC ACC ACC ACA ACA ACA ACA ACA ACA ACC  (0.001) ACA ACA ACG ACA ACA ACA ACA ACA ACA ACC  (0.001) ACA ACG ACG ACA ACA ACA ACA ACA ACG ACC  (0.001) ACA ACG ACG ACA ACA ACA ACA ACA ACA ACC  (0.001) ACG ACC ACC ACA ACA ACA ACG ACA ACA ACA  (0.001) ACG ACC ACC ACG ACA ACG ACG ACA ACA ACA  (0.001) ACC ACA ACA ACA ACA ACA ACA ACA ACG ACC  (0.001) ACT ACA ACA ACA ACA ACA ACG ACA ACA ACA  (0.001)  (total  0.176)
  32       1  ACA (T) ACT (T) ACT (T) ACC (T) TCC (S) ACT (T) AAG (K) TCT (S) ACA (T) AGG (R) AGC (S) : ACG ACG ACG ACT ACA ACT ACT ACC ACC TCC  (0.015) ACG ACG ACG ACC ACA ACC ACT ACC ACC TCC  (0.013) ACC ACG ACG ACC ACA ACC ACT ACC ACC TCC  (0.012) ACG ACG ACG ACA ACA ACT ACT ACC ACC TCC  (0.012) ACT ACG ACG ACT ACA ACT ACT ACC ACC TCC  (0.011) ACG ACG ACG ACG ACA ACT ACT ACC ACC TCC  (0.011) ACA ACG ACG ACA ACA ACT ACT ACC ACC TCC  (0.009) ACC ACG ACG ACT ACA ACT ACT ACC ACC TCC  (0.007) ACA ACG ACG ACA ACA ACC ACT ACC ACC TCC  (0.007) ACC ACG ACG ACC ACC ACC ACT ACC ACC TCC  (0.006) ACT ACG ACG ACT ACT ACT ACT ACC ACC TCC  (0.005) ACA ACG ACG ACT ACA ACT ACT ACC ACC TCC  (0.005) ACC ACG ACG ACC ACA ACT ACT ACC ACC TCC  (0.005) ACA ACG ACG ACA ACA ACA ACT ACC ACC TCC  (0.005) ACT ACG ACG ACC ACA ACC ACT ACC ACC TCC  (0.004) ACA ACA ACA ACA ACA ACT ACT ACC ACC TCC  (0.004) ACT ACG ACG ACT ACG ACT ACT ACC ACC TCC  (0.003) ACA ACA ACA ACA ACA ACC ACT ACC ACC TCC  (0.003) ACT ACT ACT ACT ACA ACT ACT ACC ACC TCC  (0.003) ACC ACC ACC ACC ACA ACC ACT ACC ACC TCC  (0.003) ACA ACA ACG ACA ACA ACT ACT ACC ACC TCC  (0.002) ACA ACA ACA ACT ACA ACT ACT ACC ACC TCC  (0.002) ACA ACA ACA ACA ACA ACA ACT ACC ACC TCC  (0.002) ACA ACA ACG ACA ACA ACC ACT ACC ACC TCC  (0.002) ACC ACA ACA ACC ACA ACC ACT ACC ACC TCC  (0.002) ACC ACC ACC ACT ACA ACT ACT ACC ACC TCC  (0.002) ACT ACA ACA ACT ACA ACT ACT ACC ACC TCC  (0.002) ACC ACC ACG ACC ACA ACC ACT ACC ACC TCC  (0.002) ACC ACC ACC ACC ACC ACC ACT ACC ACC TCC  (0.001) ACT ACC ACC ACT ACA ACT ACT ACC ACC TCC  (0.001) ACG ACG ACA ACT ACA ACT ACT ACC ACC TCC  (0.001) ACT ACT ACT ACT ACT ACT ACT ACC ACC TCC  (0.001) ACA ACA ACG ACT ACA ACT ACT ACC ACC TCC  (0.001) ACG ACG ACA ACC ACA ACC ACT ACC ACC TCC  (0.001) ACC ACA ACA ACT ACA ACT ACT ACC ACC TCC  (0.001) ACA ACA ACG ACA ACA ACA ACT ACC ACC TCC  (0.001) ACG ACA ACA ACT ACA ACT ACT ACC ACC TCC  (0.001) ACC ACC ACC ACC ACA ACT ACT ACC ACC TCC  (0.001) ACC ACC ACG ACT ACA ACT ACT ACC ACC TCC  (0.001) ACT ACT ACT ACC ACA ACC ACT ACC ACC TCC  (0.001) AGG AGG AGG ACG ACA ACT ACT ACC ACC TCC  (0.001) ACG ACG ACA ACA ACA ACT ACT ACC ACC TCC  (0.001) ACG ACG ACA ACG ACA ACT ACT ACC ACC TCC  (0.001)  (total  0.174)
  33       1  ACA (T) CCC (P) CCC (P) CAC (H) CAT (H) AAT (N) AAG (K) CAT (H) GAT (D) AAG (K) CAC (H) : AAC AAC AAC AAC AAC CAC CCC CAC CAC CAT  (0.033) AAG AAG AAG AAC AAC CAC CCC CAC CAC CAT  (0.025) AAC AAG AAG AAC AAC CAC CCC CAC CAC CAT  (0.022) AAC AAT AAT AAC AAC CAC CCC CAC CAC CAT  (0.016) AAT AAT AAT AAC AAC CAC CCC CAC CAC CAT  (0.013) AAC AAC AAT AAC AAC CAC CCC CAC CAC CAT  (0.011) AAA AAG AAG AAC AAC CAC CCC CAC CAC CAT  (0.010) AAC AAC AAC AAC AAT CAC CCC CAC CAC CAT  (0.010) AAC AAC AAC AAC AAC CAC CCC CAC CAT CAT  (0.010) AAT AAG AAG AAC AAC CAC CCC CAC CAC CAT  (0.010) AAT AAC AAC AAC AAC CAC CCC CAC CAC CAT  (0.009) AAG AAG AAG AAC AAT CAC CCC CAC CAC CAT  (0.008) AAG AAG AAG AAC AAC CAC CCC CAC CAT CAT  (0.007) AAA AAA AAA AAC AAC CAC CCC CAC CAC CAT  (0.007) AAC AAG AAG AAC AAT CAC CCC CAC CAC CAT  (0.007) ACG AAG AAG ACC ACC CCC CCC CAC CAC CAT  (0.007) AAC AAG AAG AAC AAC CAC CCC CAC CAT CAT  (0.006) AAG AAA AAA AAC AAC CAC CCC CAC CAC CAT  (0.006) AAG AAG AAA AAC AAC CAC CCC CAC CAC CAT  (0.005) AAG AAG AAG ACC ACC CCC CCC CAC CAC CAT  (0.005) AAT AAT AAC AAC AAC CAC CCC CAC CAC CAT  (0.005) AAC AAT AAT AAC AAT CAC CCC CAC CAC CAT  (0.005) AAC AAT AAT AAC AAC CAC CCC CAC CAT CAT  (0.005) AAT AAT AAT AAC AAT CAC CCC CAC CAC CAT  (0.004) AAA AAA AAG AAC AAC CAC CCC CAC CAC CAT  (0.004) AAT AAT AAT AAC AAC CAC CCC CAC CAT CAT  (0.004) AAC AAC AAT AAC AAT CAC CCC CAC CAC CAT  (0.003) ACC AAG AAG ACC ACC CCC CCC CAC CAC CAT  (0.003) AAA AAG AAG AAC AAT CAC CCC CAC CAC CAT  (0.003) AAC AAC AAT AAC AAC CAC CCC CAC CAT CAT  (0.003) AAC AAC AAC AAC AAC CAC CCC CAT CAT CAT  (0.003) AAG AAA AAG AAC AAC CAC CCC CAC CAC CAT  (0.003) AAT AAT AAT AAT AAT CAC CCC CAC CAC CAT  (0.003) AAA AAG AAG AAC AAC CAC CCC CAC CAT CAT  (0.003) AAT AAG AAG AAC AAT CAC CCC CAC CAC CAT  (0.003) AAT AAC AAC AAC AAT CAC CCC CAC CAC CAT  (0.003) AAT AAG AAG AAC AAC CAC CCC CAC CAT CAT  (0.003) AAT AAC AAC AAC AAC CAC CCC CAC CAT CAT  (0.003) CAC AAC AAC CAC AAC CAC CCC CAC CAC CAT  (0.003) AAT AAG AAG AAT AAT CAC CCC CAC CAC CAT  (0.002) AAA AAA AAA AAC AAT CAC CCC CAC CAC CAT  (0.002) AAA AAG AAA AAC AAC CAC CCC CAC CAC CAT  (0.002) AAT AAC AAC AAT AAT CAC CCC CAC CAC CAT  (0.002) AAC AAG AAG AAC AAC CAC CCC CAT CAT CAT  (0.002) AAA AAA AAA AAC AAC CAC CCC CAC CAT CAT  (0.002) ACG AAG AAG ACC ACC CCC CCC CAC CAT CAT  (0.002) ACA AAG AAG ACC ACC CCC CCC CAC CAC CAT  (0.002) ACG AAG AAG ACC ACA CCC CCC CAC CAC CAT  (0.002) AAG AAA AAA AAC AAT CAC CCC CAC CAC CAT  (0.002) ACG AAG AAG ACC ACT CCC CCC CAC CAC CAT  (0.002) AAG AAG AAA AAC AAT CAC CCC CAC CAC CAT  (0.002) AAA AAG AAG ACC ACC CCC CCC CAC CAC CAT  (0.002) AAG AAA AAA AAC AAC CAC CCC CAC CAT CAT  (0.002) AAG AAG AAA AAC AAC CAC CCC CAC CAT CAT  (0.002) AAT AAT AAC AAC AAT CAC CCC CAC CAC CAT  (0.002) AAC AAT AAT AAC AAC CAC CCC CAT CAT CAT  (0.001) AAT AAT AAC AAC AAC CAC CCC CAC CAT CAT  (0.001) ACG AAG AAA ACC ACC CCC CCC CAC CAC CAT  (0.001) CAC AAC AAC CAC GAC CAC CCC CAC CAC CAT  (0.001) CAC AAG AAG CAC AAC CAC CCC CAC CAC CAT  (0.001) ACC AAC AAC ACC ACC CCC CCC CAC CAC CAT  (0.001) AAA AAA AAG AAC AAT CAC CCC CAC CAC CAT  (0.001) ACA AAA AAA ACC ACC CCC CCC CAC CAC CAT  (0.001) AAG AAA AAA ACC ACC CCC CCC CAC CAC CAT  (0.001) AAA AAA AAA ACC ACC CCC CCC CAC CAC CAT  (0.001) AAT AAT AAC AAT AAT CAC CCC CAC CAC CAT  (0.001) AAA AAA AAG AAC AAC CAC CCC CAC CAT CAT  (0.001) AAG AAG AAA ACC ACC CCC CCC CAC CAC CAT  (0.001) ACG AAA AAA ACC ACC CCC CCC CAC CAC CAT  (0.001) ACT AAG AAG ACC ACC CCC CCC CAC CAC CAT  (0.001) CAG AAG AAG CAC AAC CAC CCC CAC CAC CAT  (0.001) AAC AAC AAT AAC AAC CAC CCC CAT CAT CAT  (0.001) ACC AAG AAG ACC ACC CCC CCC CAC CAT CAT  (0.001)  (total  0.343)
  34       1  ACA (T) GCT (A) GCC (A) GCC (A) GCG (A) GCA (A) ACG (T) GCC (A) ACC (T) ACC (T) GCC (A) : ACC ACC ACC ACC ACC GCC GCC GCC GCC GCC  (0.015) ACG ACG ACG ACC ACC GCC GCC GCC GCC GCC  (0.009) ACC ACG ACG ACC ACC GCC GCC GCC GCC GCC  (0.008) ACC ACC ACC ACC ACA GCC GCC GCC GCC GCC  (0.008) ACC ACC ACC ACC ACC GCC GCC GCC GCC GCG  (0.005) ACG ACG ACG ACC ACA GCC GCC GCC GCC GCC  (0.005) ACC ACG ACG ACC ACA GCC GCC GCC GCC GCC  (0.004) ACC ACC ACC ACC ACG GCC GCC GCC GCC GCC  (0.004) ACG ACG ACG ACG ACG GCC GCC GCC GCC GCC  (0.004) ACC ACA ACA ACC ACC GCC GCC GCC GCC GCC  (0.003) ACG ACG ACG ACG ACA GCC GCC GCC GCC GCC  (0.003) ACA ACA ACA ACC ACC GCC GCC GCC GCC GCC  (0.003) ACC ACT ACT ACC ACC GCC GCC GCC GCC GCC  (0.003) ACT ACG ACG ACC ACC GCC GCC GCC GCC GCC  (0.003) ACA ACG ACG ACC ACC GCC GCC GCC GCC GCC  (0.003) ACG ACG ACC ACC ACC GCC GCC GCC GCC GCC  (0.003) ACT ACT ACT ACC ACC GCC GCC GCC GCC GCC  (0.003) ACT ACC ACC ACC ACC GCC GCC GCC GCC GCC  (0.003) ACA ACA ACA ACA ACA GCC GCC GCC GCC GCC  (0.003) ACC ACG ACG ACC ACC GCC GCC GCC GCC GCG  (0.003) ACG ACC ACC ACC ACC GCC GCC GCC GCC GCC  (0.002) ACA ACG ACG ACA ACA GCC GCC GCC GCC GCC  (0.002) ACC ACG ACG ACC ACG GCC GCC GCC GCC GCC  (0.002) ACG ACG ACA ACC ACC GCC GCC GCC GCC GCC  (0.002) ACC ACA ACA ACC ACA GCC GCC GCC GCC GCC  (0.002) ACA ACA ACA ACC ACA GCC GCC GCC GCC GCC  (0.002) ACC ACT ACT ACC ACA GCC GCC GCC GCC GCC  (0.002) ACA ACC ACC ACC ACC GCC GCC GCC GCC GCC  (0.002) ACT ACG ACG ACC ACA GCC GCC GCC GCC GCC  (0.001) ACA ACG ACG ACC ACA GCC GCC GCC GCC GCC  (0.001) ACG ACG ACC ACC ACA GCC GCC GCC GCC GCC  (0.001) ACT ACT ACT ACC ACA GCC GCC GCC GCC GCC  (0.001) ACT ACC ACC ACC ACA GCC GCC GCC GCC GCC  (0.001) ACT ACT ACC ACC ACC GCC GCC GCC GCC GCC  (0.001) GCC GCC GCC GCC ACC GCC GCC GCC GCC GCC  (0.001) ACG ACC ACC ACC ACA GCC GCC GCC GCC GCC  (0.001) ACA ACC ACC ACA ACA GCC GCC GCC GCC GCC  (0.001) ACG ACG ACC ACG ACG GCC GCC GCC GCC GCC  (0.001) ACC ACA ACA ACC ACC GCC GCC GCC GCC GCG  (0.001) ACG ACG ACC ACG ACA GCC GCC GCC GCC GCC  (0.001) ACA ACA ACA ACC ACC GCC GCC GCC GCC GCG  (0.001)  (total  0.125)
  35       1  ACC (T) AAG (K) AAG (K) AAG (K) AAG (K) AAG (K) AAG (K) AAG (K) ACC (T) AAA (K) AAG (K) : AAG AAG AAG AAG ACG AAG AAG AAG AAG AAG  (0.100) AAG AAG AAG AAG ACC AAG AAG AAG AAG AAG  (0.097) AAG AAA AAA AAG ACG AAG AAG AAG AAG AAG  (0.034) AAG AAA AAA AAG ACC AAG AAG AAG AAG AAG  (0.033) AAG AAG AAA AAG ACG AAG AAG AAG AAG AAG  (0.033) AAG AAG AAA AAG ACC AAG AAG AAG AAG AAG  (0.032) AAA AAA AAA AAG ACG AAG AAG AAG AAG AAG  (0.029) AAA AAA AAA AAG ACC AAG AAG AAG AAG AAG  (0.028) AAA AAG AAG AAG ACG AAG AAG AAG AAG AAG  (0.027) AAG AAG AAG AAG ACA AAG AAG AAG AAG AAG  (0.027) AAA AAG AAG AAG ACC AAG AAG AAG AAG AAG  (0.026) AAG AAG AAG AAG ACT AAG AAG AAG AAG AAG  (0.020) AAG AAA AAG AAG ACG AAG AAG AAG AAG AAG  (0.012) AAG AAA AAG AAG ACC AAG AAG AAG AAG AAG  (0.012) AAA AAA AAA AAA ACC AAG AAG AAG AAG AAG  (0.011) AAA AAG AAG AAA ACC AAG AAG AAG AAG AAG  (0.010) AAA AAA AAG AAG ACG AAG AAG AAG AAG AAG  (0.010) AAA AAA AAG AAG ACC AAG AAG AAG AAG AAG  (0.010) AAG AAA AAA AAG ACA AAG AAG AAG AAG AAG  (0.009) AAA AAG AAA AAG ACG AAG AAG AAG AAG AAG  (0.009) AAG AAG AAA AAG ACA AAG AAG AAG AAG AAG  (0.009) AAA AAG AAA AAG ACC AAG AAG AAG AAG AAG  (0.009) AAA AAA AAA AAA ACA AAG AAG AAG AAG AAG  (0.008) AAA AAG AAG AAA ACA AAG AAG AAG AAG AAG  (0.007) AAG AAA AAA AAG ACT AAG AAG AAG AAG AAG  (0.007) AAG AAG AAA AAG ACT AAG AAG AAG AAG AAG  (0.006) AAA AAA AAG AAA ACC AAG AAG AAG AAG AAG  (0.004) AAA AAG AAA AAA ACC AAG AAG AAG AAG AAG  (0.003) AAG AAA AAG AAG ACA AAG AAG AAG AAG AAG  (0.003) AAA AAA AAG AAA ACA AAG AAG AAG AAG AAG  (0.003) AAA AAG AAA AAA ACA AAG AAG AAG AAG AAG  (0.002) AAG AAA AAG AAG ACT AAG AAG AAG AAG AAG  (0.002) ACG AAG AAG ACG ACC AAG AAG AAG AAG AAG  (0.002) ACG AAG AAG ACG ACG AAG AAG AAG AAG AAG  (0.001) ACG AAG AAA ACG ACC AAG AAG AAG AAG AAG  (0.001)  (total  0.637)
  36       1  ACC (T) ACA (T) ACC (T) ACC (T) ACC (T) GAA (E) GAG (E) ACT (T) ATC (I) GAG (E) ACC (T) : ACG GAG GAG ACC ACC ACC ACC ACC ACC ACC  (0.022) AAG GAG GAG ACC ACC ACC ACC ACC ACC ACC  (0.020) GCG GAG GAG ACC ACC ACC ACC ACC ACC ACC  (0.020) GAG GAG GAG ACC ACC ACC ACC ACC ACC ACC  (0.019) GCC GAG GAG ACC ACC ACC ACC ACC ACC ACC  (0.011) ACC GAG GAG ACC ACC ACC ACC ACC ACC ACC  (0.011) AAG GAG GAG ACG ACC ACC ACC ACC ACC ACC  (0.007) ACG GAG GAA ACC ACC ACC ACC ACC ACC ACC  (0.006) GAG GAG GAG ACG ACC ACC ACC ACC ACC ACC  (0.006) AAG GAG GAA ACC ACC ACC ACC ACC ACC ACC  (0.006) GAG GAA GAA ACC ACC ACC ACC ACC ACC ACC  (0.006) GCG GAG GAA ACC ACC ACC ACC ACC ACC ACC  (0.006) GAA GAG GAG ACC ACC ACC ACC ACC ACC ACC  (0.005) AAA GAG GAG ACC ACC ACC ACC ACC ACC ACC  (0.005) GAG GAG GAA ACC ACC ACC ACC ACC ACC ACC  (0.005) GCA GAG GAG ACC ACC ACC ACC ACC ACC ACC  (0.005) ACA GAG GAG ACC ACC ACC ACC ACC ACC ACC  (0.005) AAG GAA GAA ACC ACC ACC ACC ACC ACC ACC  (0.005) GAC GAG GAG ACC ACC ACC ACC ACC ACC ACC  (0.005) AAC GAG GAG ACC ACC ACC ACC ACC ACC ACC  (0.005) GCG GAA GAA ACC ACC ACC ACC ACC ACC ACC  (0.005) GAA GAA GAA ACC ACC ACC ACC ACC ACC ACC  (0.004) ACG GAA GAA ACC ACC ACC ACC ACC ACC ACC  (0.004) ACG GAG GAG ACG ACC ACC ACC ACC ACC ACC  (0.004) GCC GAA GAA ACC ACC ACC ACC ACC ACC ACC  (0.004) GCA GAA GAA ACC ACC ACC ACC ACC ACC ACC  (0.004) AAA GAA GAA ACC ACC ACC ACC ACC ACC ACC  (0.004) GCG GAG GAG ACG ACC ACC ACC ACC ACC ACC  (0.003) GCC GAG GAA ACC ACC ACC ACC ACC ACC ACC  (0.003) ACA GAA GAA ACC ACC ACC ACC ACC ACC ACC  (0.003) GCT GAG GAG ACC ACC ACC ACC ACC ACC ACC  (0.003) ACC GAA GAA ACC ACC ACC ACC ACC ACC ACC  (0.003) ACC GAG GAA ACC ACC ACC ACC ACC ACC ACC  (0.003) ACT GAG GAG ACC ACC ACC ACC ACC ACC ACC  (0.003) GAG GAA GAG ACC ACC ACC ACC ACC ACC ACC  (0.003) AAG GAA GAG ACC ACC ACC ACC ACC ACC ACC  (0.003) ACG GAG GAG ACC ACC ACC ACC ACC ACC ACT  (0.002) GCG GAA GAG ACC ACC ACC ACC ACC ACC ACC  (0.002) AAG GAG GAG ACG ACG ACC ACC ACC ACC ACC  (0.002) ACG AAG GAG ACC ACC ACC ACC ACC ACC ACC  (0.002) AAG GAG GAG ACC ACC ACC ACC ACC ACC ACT  (0.002) GAC GAA GAA ACC ACC ACC ACC ACC ACC ACC  (0.002) GAA GAA GAG ACC ACC ACC ACC ACC ACC ACC  (0.002) GCG GAG GAG ACC ACC ACC ACC ACC ACC ACT  (0.002) GAG GAG GAG ACG ACG ACC ACC ACC ACC ACC  (0.002) ACG GAG GAG ACT ACC ACC ACC ACC ACC ACC  (0.002) GAG GAG GAG ACC ACC ACC ACC ACC ACC ACT  (0.002) GCC GAA GAG ACC ACC ACC ACC ACC ACC ACC  (0.002) GCA GAA GAG ACC ACC ACC ACC ACC ACC ACC  (0.002) AAG GAG GAA ACG ACC ACC ACC ACC ACC ACC  (0.002) GAG GAA GAA ACG ACC ACC ACC ACC ACC ACC  (0.002) AAC GAA GAA ACC ACC ACC ACC ACC ACC ACC  (0.002) AAA GAA GAG ACC ACC ACC ACC ACC ACC ACC  (0.002) GAG GAG GAA ACG ACC ACC ACC ACC ACC ACC  (0.002) GCG GAG GAG ACC ACC ACC ACA ACC ACC ACC  (0.002) AAG GAA GAA ACG ACC ACC ACC ACC ACC ACC  (0.002) ACA GAA GAG ACC ACC ACC ACC ACC ACC ACC  (0.002) ACC GAA GAG ACC ACC ACC ACC ACC ACC ACC  (0.002) GAA GAG GAA ACC ACC ACC ACC ACC ACC ACC  (0.002) AAA GAG GAA ACC ACC ACC ACC ACC ACC ACC  (0.002) GCA GAG GAA ACC ACC ACC ACC ACC ACC ACC  (0.002) ACA GAG GAA ACC ACC ACC ACC ACC ACC ACC  (0.002) GAT GAG GAG ACC ACC ACC ACC ACC ACC ACC  (0.002) GAC GAG GAA ACC ACC ACC ACC ACC ACC ACC  (0.001) AAC GAG GAA ACC ACC ACC ACC ACC ACC ACC  (0.001) AAT GAG GAG ACC ACC ACC ACC ACC ACC ACC  (0.001) GAA GAG GAG ACG ACC ACC ACC ACC ACC ACC  (0.001) GCC GAG GAG ACC ACC ACC ACC ACC ACC ACT  (0.001) GTG GAG GAG ACC ACC ACC ACC ACC ACC ACC  (0.001) AAA GAG GAG ACA ACC ACC ACC ACC ACC ACC  (0.001) ACC GAG GAG ACC ACC ACC ACC ACC ACC ACT  (0.001) AAA GAG GAG ACG ACC ACC ACC ACC ACC ACC  (0.001) ACG GAG GAA ACG ACC ACC ACC ACC ACC ACC  (0.001) GAC GAA GAG ACC ACC ACC ACC ACC ACC ACC  (0.001) GCT GAA GAA ACC ACC ACC ACC ACC ACC ACC  (0.001) ATG GAG GAG ACC ACC ACC ACC ACC ACC ACC  (0.001) GAA GAA GAA ACG ACC ACC ACC ACC ACC ACC  (0.001) GCC GAG GAG ACC ACC ACC ACA ACC ACC ACC  (0.001)  (total  0.307)
  37       1  ACC (T) ACC (T) ACC (T) ACG (T) ACA (T) ACC (T) ACC (T) ACA (T) ACC (T) ACC (T) ACT (T) : ACC ACC ACC ACC ACC ACC ACC ACA ACA ACA  (0.022) ACC ACC ACC ACC ACC ACC ACC ACG ACA ACA  (0.019) ACC ACC ACC ACC ACC ACC ACC ACT ACT ACA  (0.016) ACC ACC ACC ACC ACC ACC ACC ACG ACG ACA  (0.016) ACT ACC ACC ACC ACC ACC ACC ACA ACA ACA  (0.004) ACT ACC ACC ACC ACC ACC ACC ACG ACA ACA  (0.003) ACG ACC ACC ACC ACC ACC ACC ACA ACA ACA  (0.003) ACG ACC ACC ACC ACC ACC ACC ACG ACA ACA  (0.003) ACT ACC ACC ACC ACC ACC ACC ACT ACT ACA  (0.003) ACT ACC ACC ACC ACC ACC ACC ACG ACG ACA  (0.003) ACG ACC ACC ACC ACC ACC ACC ACT ACT ACA  (0.003) ACG ACC ACC ACC ACC ACC ACC ACG ACG ACA  (0.002) ACC ACT ACT ACC ACC ACC ACC ACA ACA ACA  (0.002) ACC ACC ACT ACC ACC ACC ACC ACA ACA ACA  (0.002) ACT ACT ACT ACC ACC ACC ACC ACA ACA ACA  (0.002) ACA ACC ACC ACC ACC ACC ACC ACA ACA ACA  (0.002) ACC ACT ACT ACC ACC ACC ACC ACG ACA ACA  (0.002) ACC ACC ACT ACC ACC ACC ACC ACG ACA ACA  (0.002) ACT ACT ACT ACC ACC ACC ACC ACG ACA ACA  (0.002) ACA ACC ACC ACC ACC ACC ACC ACG ACA ACA  (0.002) ACC ACT ACT ACC ACC ACC ACC ACT ACT ACA  (0.002) ACC ACC ACT ACC ACC ACC ACC ACT ACT ACA  (0.002) ACC ACT ACT ACC ACC ACC ACC ACG ACG ACA  (0.002) ACC ACC ACT ACC ACC ACC ACC ACG ACG ACA  (0.002) ACC ACC ACG ACC ACC ACC ACC ACA ACA ACA  (0.002) ACT ACT ACT ACC ACC ACC ACC ACT ACT ACA  (0.002) ACG ACG ACG ACC ACC ACC ACC ACA ACA ACA  (0.002) ACA ACC ACC ACC ACC ACC ACC ACT ACT ACA  (0.002) ACT ACT ACT ACC ACC ACC ACC ACG ACG ACA  (0.002) ACA ACC ACC ACA ACC ACA ACC ACA ACA ACA  (0.002) ACC ACC ACG ACC ACC ACC ACC ACG ACA ACA  (0.001) ACG ACG ACG ACC ACC ACC ACC ACG ACA ACA  (0.001) ACC ACC ACG ACC ACC ACC ACC ACT ACT ACA  (0.001) ACG ACG ACG ACC ACC ACC ACC ACT ACT ACA  (0.001) ACC ACC ACG ACC ACC ACC ACC ACG ACG ACA  (0.001) ACG ACG ACG ACC ACC ACC ACC ACG ACG ACA  (0.001) ACT ACT ACC ACC ACC ACC ACC ACA ACA ACA  (0.001) ACT ACT ACC ACC ACC ACC ACC ACG ACA ACA  (0.001) ACA ACA ACA ACC ACC ACC ACC ACA ACA ACA  (0.001)  (total  0.141)
  38       1  ACC (T) ACC (T) ACC (T) AGC (S) AAC (N) ACC (T) AGG (R) AAC (N) ATT (I) GAG (E) AAC (N) : ACG ACG ACG ACC ACC ACC ACC AGC AAC AAC  (0.035) ACG ACG ACG ACC ACC ACC ACC AAC AAC AAC  (0.033) ACC ACG ACG ACC ACC ACC ACC AGC AAC AAC  (0.032) ACC ACG ACG ACC ACC ACC ACC AAC AAC AAC  (0.030) ACG ACG ACG ACC ACC ACC ACC ACC AAC AAC  (0.014) ACC ACG ACG ACC ACC ACC ACC ACC AAC AAC  (0.012) ACT ACG ACG ACC ACC ACC ACC AGC AAC AAC  (0.011) ACA ACG ACG ACC ACC ACC ACC AGC AAC AAC  (0.011) ACT ACG ACG ACC ACC ACC ACC AAC AAC AAC  (0.010) ACA ACG ACG ACC ACC ACC ACC AAC AAC AAC  (0.010) ACC ACC ACC ACC ACC ACC ACC AGC AAC AAC  (0.009) ACC ACC ACC ACC ACC ACC ACC AAC AAC AAC  (0.008) ACG ACG ACG ACG ACC ACC ACC AGC AAC AAC  (0.006) ACC ACG ACG ACC ACT ACC ACC AGC AAC AAC  (0.005) ACT ACG ACG ACC ACC ACC ACC ACC AAC AAC  (0.004) ACA ACG ACG ACC ACC ACC ACC ACC AAC AAC  (0.004) ACC ACA ACA ACC ACC ACC ACC AGC AAC AAC  (0.004) ACC ACA ACA ACC ACC ACC ACC AAC AAC AAC  (0.004) ACA ACA ACA ACC ACC ACC ACC AGC AAC AAC  (0.004) ACC ACC ACG ACC ACC ACC ACC AGC AAC AAC  (0.004) ACA ACA ACA ACC ACC ACC ACC AAC AAC AAC  (0.004) ACC ACC ACG ACC ACC ACC ACC AAC AAC AAC  (0.004) ACC ACC ACC ACC ACC ACC ACC ACC AAC AAC  (0.003) ACG ACG ACA ACC ACC ACC ACC AGC AAC AAC  (0.003) ACG ACG ACA ACC ACC ACC ACC AAC AAC AAC  (0.003) ACG ACG ACC ACC ACC ACC ACC AGC AAC AAC  (0.003) ACG ACG ACC ACC ACC ACC ACC AAC AAC AAC  (0.003) ACT ACG ACG ACT ACT ACC ACC AGC AAC AAC  (0.003) ACG ACA ACA ACC ACC ACC ACC AGC AAC AAC  (0.002) ACA ACA ACG ACC ACC ACC ACC AGC AAC AAC  (0.002) ACG ACA ACA ACC ACC ACC ACC AAC AAC AAC  (0.002) ACA ACA ACG ACC ACC ACC ACC AAC AAC AAC  (0.002) ACA ACG ACG ACC ACT ACC ACC AGC AAC AAC  (0.002) AAG AAG AAG ACC ACC ACC ACC AGC AAC AAC  (0.002) ACT ACT ACT ACC ACC ACC ACC AGC AAC AAC  (0.002) AAG AAG AAG ACC ACC ACC ACC AAC AAC AAC  (0.002) ACT ACT ACT ACC ACC ACC ACC AAC AAC AAC  (0.002) ACC ACA ACA ACC ACC ACC ACC ACC AAC AAC  (0.002) ACT ACC ACC ACC ACC ACC ACC AGC AAC AAC  (0.002) ACA ACA ACA ACC ACC ACC ACC ACC AAC AAC  (0.002) ACT ACC ACC ACC ACC ACC ACC AAC AAC AAC  (0.001) ACC ACC ACG ACC ACC ACC ACC ACC AAC AAC  (0.001) ACC ACC ACC ACC ACT ACC ACC AGC AAC AAC  (0.001) ACT ACA ACA ACC ACC ACC ACC AGC AAC AAC  (0.001) ACT ACA ACA ACC ACC ACC ACC AAC AAC AAC  (0.001) ACG ACG ACA ACC ACC ACC ACC ACC AAC AAC  (0.001) ACG ACG ACC ACC ACC ACC ACC ACC AAC AAC  (0.001) ACA ACG ACA ACC ACC ACC ACC AGC AAC AAC  (0.001) ACA ACG ACA ACC ACC ACC ACC AAC AAC AAC  (0.001) ACG ACA ACA ACC ACC ACC ACC ACC AAC AAC  (0.001)  (total  0.312)
  39       1  ACC (T) ACT (T) ACG (T) ACA (T) ACC (T) ACC (T) ACG (T) ACC (T) ACC (T) ACC (T) ACG (T) : ACG ACG ACG ACG ACC ACG ACG ACG ACG ACC  (0.009) ACC ACC ACC ACC ACC ACG ACG ACG ACG ACC  (0.006) ACG ACG ACG ACG ACG ACG ACG ACG ACG ACC  (0.005) ACG ACG ACC ACG ACC ACG ACG ACG ACG ACC  (0.004) ACC ACC ACC ACG ACC ACG ACG ACG ACG ACC  (0.004) ACC ACC ACC ACC ACC ACC ACG ACC ACC ACC  (0.004) ACG ACC ACC ACG ACC ACG ACG ACG ACG ACC  (0.004) ACC ACC ACC ACC ACC ACC ACT ACC ACC ACC  (0.003) ACG ACG ACC ACG ACG ACG ACG ACG ACG ACC  (0.002) ACG ACG ACG ACC ACC ACG ACG ACG ACG ACC  (0.002) ACG ACC ACC ACG ACG ACG ACG ACG ACG ACC  (0.002) ACC ACG ACG ACC ACC ACG ACG ACG ACG ACC  (0.002) ACG ACG ACG ACG ACC ACG ACG ACA ACG ACC  (0.002) ACG ACG ACA ACG ACC ACG ACG ACG ACG ACC  (0.002) ACA ACA ACA ACG ACC ACG ACG ACG ACG ACC  (0.001) ACA ACG ACG ACG ACC ACG ACG ACG ACG ACC  (0.001) ACC ACG ACG ACG ACC ACG ACG ACG ACG ACC  (0.001) ACT ACC ACC ACG ACC ACG ACG ACG ACG ACC  (0.001) ACC ACG ACG ACC ACC ACC ACG ACC ACC ACC  (0.001) ACT ACT ACT ACG ACC ACG ACG ACG ACG ACC  (0.001) ACA ACC ACC ACG ACC ACG ACG ACG ACG ACC  (0.001) ACC ACT ACT ACC ACC ACG ACG ACG ACG ACC  (0.001) ACG ACG ACC ACC ACC ACG ACG ACG ACG ACC  (0.001) ACT ACC ACC ACC ACC ACG ACG ACG ACG ACC  (0.001) ACT ACT ACT ACC ACC ACG ACG ACG ACG ACC  (0.001) ACC ACG ACG ACC ACC ACC ACT ACC ACC ACC  (0.001) ACC ACG ACC ACC ACC ACG ACG ACG ACG ACC  (0.001) ACG ACG ACC ACG ACC ACG ACG ACA ACG ACC  (0.001) ACG ACC ACC ACC ACC ACG ACG ACG ACG ACC  (0.001)  (total  0.068)
  40       1  ACC (T) ACT (T) ACT (T) ACT (T) TCG (S) AGC (S) CGG (R) TCG (S) ATA (I) AGC (S) TCC (S) : AGC AGC AGC ACC ACC ACC ACT ACC TCC TCG  (0.020) AGC AGC AGC ACC ACC ACT ACT ACT TCC TCG  (0.019) AGC AGC AGC ACC ACC ACT ACT ACT TCG TCG  (0.016) ACC AGC AGC ACC ACC ACC ACT ACC TCC TCG  (0.011) ACC AGC AGC ACC ACC ACT ACT ACT TCC TCG  (0.011) AGC AGC AGC ACC ACC ACT ACT ACT TCT TCG  (0.011) ACC AGC AGC ACC ACC ACT ACT ACT TCG TCG  (0.009) ACC AGC AGC ACT ACC ACT ACT ACT TCC TCG  (0.009) AGT AGC AGC ACT ACC ACT ACT ACT TCC TCG  (0.005) ACT AGC AGC ACT ACC ACT ACT ACT TCC TCG  (0.004) AGT AGC AGC ACT ACC ACT ACT ACT TCG TCG  (0.004) ACT AGC AGC ACT ACC ACT ACT ACT TCG TCG  (0.004) AGT AGT AGT ACT ACC ACT ACT ACT TCC TCG  (0.003) AGT AGC AGC ACT ACT ACT ACT ACT TCC TCG  (0.003) ACT AGC AGC ACT ACT ACT ACT ACT TCC TCG  (0.003) AGT AGT AGT ACT ACC ACT ACT ACT TCG TCG  (0.003) AGT AGC AGC ACT ACT ACT ACT ACT TCG TCG  (0.003) ACT AGC AGC ACT ACT ACT ACT ACT TCG TCG  (0.003) AGT AGT AGT ACT ACT ACT ACT ACT TCC TCG  (0.002) AGT AGT AGC ACT ACC ACT ACT ACT TCC TCG  (0.002) AGT AGT AGT ACT ACT ACT ACT ACT TCG TCG  (0.002) AGT AGT AGC ACT ACC ACT ACT ACT TCG TCG  (0.002) ACT AGT AGT ACT ACC ACT ACT ACT TCC TCG  (0.002) AGT AGT AGC ACT ACT ACT ACT ACT TCC TCG  (0.002) ACT AGT AGT ACT ACC ACT ACT ACT TCG TCG  (0.002) ACG AGG AGC ACT ACC ACT ACT ACT TCC TCG  (0.001) AGT AGT AGC ACT ACT ACT ACT ACT TCG TCG  (0.001) ACT AGT AGT ACT ACT ACT ACT ACT TCC TCG  (0.001) ACT AGT AGC ACT ACC ACT ACT ACT TCC TCG  (0.001) ACG AGC AGC ACT ACC ACT ACT ACT TCC TCG  (0.001) ACG AGG AGC ACT ACC ACT ACT ACT TCG TCG  (0.001) AGC AGT AGT ACC ACC ACC ACT ACC TCC TCG  (0.001) AGC AGT AGT ACC ACC ACT ACT ACT TCC TCG  (0.001) ACT AGT AGT ACT ACT ACT ACT ACT TCG TCG  (0.001) ACT AGT AGC ACT ACC ACT ACT ACT TCG TCG  (0.001) AGG AGG AGC ACT ACC ACT ACT ACT TCC TCG  (0.001) ACG AGG AGC ACC ACC ACC ACT ACC TCC TCG  (0.001) ACG AGG AGC ACC ACC ACT ACT ACT TCC TCG  (0.001)  (total  0.170)
  41       1  ACC (T) CTG (L) CTG (L) TTG (L) CTG (L) TTA (L) TAC (Y) ATG (M) TTC (F) CTC (L) CTG (L) : CTC CTC CTC CTC CTC CTG CTG CTG CTG CTG  (0.013) CTC CTC CTC CTC TTC CTG CTG CTG CTG CTG  (0.012) CTC CTC CTC CTC ATC CTG CTG CTG CTG CTG  (0.011) TTC TTC TTC TTC TTC TTG CTG TTG CTG CTG  (0.010) TTC TTC TTC TTC TTC CTG CTG CTG CTG CTG  (0.008) TTC TTC CTC TTC TTC TTG CTG TTG CTG CTG  (0.006) TTC TTC CTC TTC TTC CTG CTG CTG CTG CTG  (0.005) CTC CTC CTC CTG CTC CTG CTG CTG CTG CTG  (0.005) TTG TTG TTG TTG TTC TTG CTG TTG CTG CTG  (0.004) TTG TTG TTG TTG TTC CTG CTG CTG CTG CTG  (0.004) CTG CTC CTC CTG CTC CTG CTG CTG CTG CTG  (0.003) CTG CTC CTC CTG TTC CTG CTG CTG CTG CTG  (0.003) TTC TTC TTA TTC TTC TTG CTG TTG CTG CTG  (0.003) TTC TTC TTG TTC TTC TTG CTG TTG CTG CTG  (0.003) TTC TTC TTC TTC TTC CTG CTG TTG CTG CTG  (0.003) TTC TTC TTC TTC TTC TTG CTG CTG CTG CTG  (0.002) TTC TTC TTA TTC TTC CTG CTG CTG CTG CTG  (0.002) TTC TTC TTG TTC TTC CTG CTG CTG CTG CTG  (0.002) TTA TTA TTA TTG TTC TTG CTG TTG CTG CTG  (0.002) TTG TTA TTA TTG TTC TTG CTG TTG CTG CTG  (0.002) CTC CTC CTA CTC CTC CTG CTG CTG CTG CTG  (0.002) CTT CTC CTC CTC CTC CTG CTG CTG CTG CTG  (0.002) CTG CTC CTC TTG TTC TTG CTG TTG CTG CTG  (0.002) TTA TTA TTA TTG TTC CTG CTG CTG CTG CTG  (0.002) CTC CTC CTA CTC TTC CTG CTG CTG CTG CTG  (0.002) CTT CTC CTC CTC TTC CTG CTG CTG CTG CTG  (0.002) CTG CTC CTC CTG ATC CTG CTG CTG CTG CTG  (0.002) CTC CTC CTG CTC CTC CTG CTG CTG CTG CTG  (0.002) TTG TTA TTA TTG TTC CTG CTG CTG CTG CTG  (0.002) TTG TTG TTG CTG CTC CTG CTG CTG CTG CTG  (0.002) CTC CTC CTG CTC TTC CTG CTG CTG CTG CTG  (0.002) TTG TTG TTG CTG TTC CTG CTG CTG CTG CTG  (0.002) TTC TTC CTC TTC TTC CTG CTG TTG CTG CTG  (0.002) CTC CTC CTA CTC ATC CTG CTG CTG CTG CTG  (0.002) CTT CTC CTC CTC ATC CTG CTG CTG CTG CTG  (0.002) TTC TTC CTC TTC TTC TTG CTG CTG CTG CTG  (0.001) CTC CTC CTG CTC ATC CTG CTG CTG CTG CTG  (0.001) TTG TTG CTG TTG TTC TTG CTG TTG CTG CTG  (0.001) TTT TTC TTC TTC TTC TTG CTG TTG CTG CTG  (0.001) CTC CTC CTT CTC CTC CTG CTG CTG CTG CTG  (0.001) CTT CTC CTC CTG CTC CTG CTG CTG CTG CTG  (0.001) CTC CTC CTT CTC TTC CTG CTG CTG CTG CTG  (0.001) TTA TTA TTA TTA TTC TTG CTG TTG CTG CTG  (0.001) TTG TTG CTG TTG TTC CTG CTG CTG CTG CTG  (0.001) CTC CTC CTT CTC ATC CTG CTG CTG CTG CTG  (0.001) TTT TTC TTC TTC TTC CTG CTG CTG CTG CTG  (0.001) TTG TTG TTA TTG TTC TTG CTG TTG CTG CTG  (0.001) CTG TTG TTG CTG CTC CTG CTG CTG CTG CTG  (0.001) CTG CTG CTG CTG CTC CTG CTG CTG CTG CTG  (0.001) CTA CTC CTC CTG CTC CTG CTG CTG CTG CTG  (0.001) TTT TTC TTC TTT TTC TTG CTG TTG CTG CTG  (0.001) CTG TTG TTG CTG TTC CTG CTG CTG CTG CTG  (0.001) CTG CTG CTG CTG TTC CTG CTG CTG CTG CTG  (0.001) CTA CTC CTC CTG TTC CTG CTG CTG CTG CTG  (0.001) TTG TTG TTA TTG TTC CTG CTG CTG CTG CTG  (0.001)  (total  0.151)
  42       1  ACG (T) ACT (T) ACC (T) GTG (V) ATG (M) AAC (N) AAG (K) TTG (L) TCC (S) AAG (K) CTG (L) : AAG AAG AAG ACG ACG ACG ACC ATG ATG ATG  (0.030) ACG AAG AAG ACG ACG ACG ACC ATG ATG ATG  (0.021) AAG AAG AAG ACG ACG ACG ACT ATG ATG ATG  (0.017) ACG AAG AAG ACG ACG ACG ACT ATG ATG ATG  (0.011) AAG AAG AAG ACG ACC ACG ACC ATG ATG ATG  (0.007) AAG AAG AAG ACG ACG ACG ACG ATG ATG ATG  (0.007) AAG AAA AAA ACG ACG ACG ACC ATG ATG ATG  (0.007) AAG AAG AAA ACG ACG ACG ACC ATG ATG ATG  (0.006) AAA AAG AAG ACG ACG ACG ACC ATG ATG ATG  (0.006) ACG AAG AAG ACG ACC ACG ACC ATG ATG ATG  (0.005) ACG AAG AAG ACG ACG ACG ACG ATG ATG ATG  (0.005) ACG AAG AAA ACG ACG ACG ACC ATG ATG ATG  (0.004) AAA AAA AAA ACG ACG ACG ACC ATG ATG ATG  (0.004) AAG AAA AAG ACG ACG ACG ACC ATG ATG ATG  (0.004) AAG AAA AAA ACG ACG ACG ACT ATG ATG ATG  (0.004) AAG AAG AAA ACG ACG ACG ACT ATG ATG ATG  (0.003) AAA AAG AAG ACG ACG ACG ACT ATG ATG ATG  (0.003) ACG AAA AAA ACG ACG ACG ACC ATG ATG ATG  (0.003) ACA AAG AAG ACG ACG ACG ACC ATG ATG ATG  (0.003) ACG AAG AAA ACG ACG ACG ACT ATG ATG ATG  (0.002) AAA AAA AAG ACG ACG ACG ACC ATG ATG ATG  (0.002) AAA AAA AAA ACG ACG ACG ACT ATG ATG ATG  (0.002) ATG AAG AAG ACG ACG ACG ACC ATG ATG ATG  (0.002) ACA AAA AAA ACG ACG ACG ACC ATG ATG ATG  (0.002) ACC AAG AAG ACC ACC ACC ACC ATG ATG ATG  (0.002) AAG AAA AAG ACG ACG ACG ACT ATG ATG ATG  (0.002) ACG AAA AAG ACG ACG ACG ACC ATG ATG ATG  (0.002) ACG AAA AAA ACG ACG ACG ACT ATG ATG ATG  (0.002) ACC AAG AAG ACG ACG ACG ACC ATG ATG ATG  (0.002) ACA AAG AAG ACG ACG ACG ACT ATG ATG ATG  (0.002) ATG AAG AAG ATG ACG ATG ACC ATG ATG ATG  (0.002) AAG AAA AAA ACG ACC ACG ACC ATG ATG ATG  (0.002) AAG AAG AAA ACG ACC ACG ACC ATG ATG ATG  (0.002) AAA AAG AAG ACG ACC ACG ACC ATG ATG ATG  (0.002) AAG AAA AAA ACG ACG ACG ACG ATG ATG ATG  (0.002) AAG AAG AAA ACG ACG ACG ACG ATG ATG ATG  (0.001) AAA AAG AAG ACG ACG ACG ACG ATG ATG ATG  (0.001) AAA AAG AAA ACG ACG ACG ACC ATG ATG ATG  (0.001) AAA AAA AAG ACG ACG ACG ACT ATG ATG ATG  (0.001) AAC AAC AAC ACC ACC ACC ACC ATG ATG ATG  (0.001) ATG AAG AAG ACG ACG ACG ACT ATG ATG ATG  (0.001) ACA AAG AAG ACC ACC ACC ACC ATG ATG ATG  (0.001) ACA AAA AAG ACG ACG ACG ACC ATG ATG ATG  (0.001) ACA AAA AAA ACG ACG ACG ACT ATG ATG ATG  (0.001) ACG AAG AAA ACG ACC ACG ACC ATG ATG ATG  (0.001) AAA AAA AAA ACG ACC ACG ACC ATG ATG ATG  (0.001) ACT AAG AAG ACG ACG ACG ACC ATG ATG ATG  (0.001) ACG AAA AAG ACG ACG ACG ACT ATG ATG ATG  (0.001) ACG AAG AAA ACG ACG ACG ACG ATG ATG ATG  (0.001)  (total  0.198)
  43       1  ACG (T) GTG (V) GTG (V) TTC (F) TTT (F) GCC (A) GTT (V) TTC (F) ACC (T) ATG (M) TAT (Y) : ATG ATG ATG ATG ACG GTG GTG TTC TTT TTT  (0.008) ATG ATG ATG ATG ACG GTG GTG TTT TTT TTT  (0.006) ATG ATG ATG ATG ACG GTG GTG TTC TTC TTC  (0.004) GTG GTG GTG GTG ACG GTG GTG TTC TTT TTT  (0.004) GTG GTG GTG GTG ACG GTG GTG TTT TTT TTT  (0.003) GTG GTG GTG GTC ACC GTC GTG TTC TTT TTT  (0.002) GTG GTG GTG GTG ACG GTC GTG TTC TTT TTT  (0.002) GTC GTG GTG GTC ACC GTC GTG TTC TTT TTT  (0.002) ATG ATG ATG ATG ACG GTC GTG TTC TTT TTT  (0.002) GTC GTC GTC GTC ACC GTC GTG TTC TTT TTT  (0.002) GTC GTG GTG GTG ACG GTG GTG TTC TTT TTT  (0.002) GTC GTC GTC GTG ACG GTG GTG TTC TTT TTT  (0.001) GTC GTC GTG GTC ACC GTC GTG TTC TTT TTT  (0.001) GTG GTC GTC GTG ACG GTG GTG TTC TTT TTT  (0.001) GTA GTG GTG GTG ACG GTG GTG TTC TTT TTT  (0.001) GTC GTG GTG GTC ACG GTC GTG TTC TTT TTT  (0.001) GTC GTC GTC GTC ACG GTC GTG TTC TTT TTT  (0.001) GTC GTG GTG GTG ACG GTG GTG TTT TTT TTT  (0.001) GTC GTC GTC GTG ACG GTG GTG TTT TTT TTT  (0.001) GTA GTG GTG GTC ACC GTC GTG TTC TTT TTT  (0.001) GTT GTG GTG GTC ACC GTC GTG TTC TTT TTT  (0.001) GTG GTC GTC GTG ACG GTG GTG TTT TTT TTT  (0.001) GTC GTC GTG GTG ACG GTG GTG TTC TTT TTT  (0.001)  (total  0.051)
  44       1  ACT (T) AAT (N) AAT (N) AAT (N) AAC (N) ACG (T) AAT (N) AAT (N) ATA (I) AAC (N) AAT (N) : AAC AAC AAC AAT ACT AAT AAT AAT AAT AAT  (0.020) AAT AAT AAT AAT ACT AAT AAT AAT AAT AAT  (0.019) AAT AAC AAC AAT ACT AAT AAT AAT AAT AAT  (0.015) AAC AAC AAC AAT ATT AAT AAT AAT AAT AAT  (0.013) AAT AAT AAC AAT ACT AAT AAT AAT AAT AAT  (0.013) AAT AAT AAT AAT ATT AAT AAT AAT AAT AAT  (0.013) AAC AAC AAC AAT AAT AAT AAT AAT AAT AAT  (0.012) AAC AAC AAC AAC ACC AAT AAT AAT AAT AAT  (0.012) AAT AAT AAT AAT AAT AAT AAT AAT AAT AAT  (0.011) AAT AAC AAC AAT ATT AAT AAT AAT AAT AAT  (0.010) AAC AAT AAT AAT ACT AAT AAT AAT AAT AAT  (0.009) AAT AAC AAC AAT AAT AAT AAT AAT AAT AAT  (0.009) AAT AAT AAC AAT ATT AAT AAT AAT AAT AAT  (0.009) AAT AAT AAT AAT ACT AAT AAT AAT AAT AAC  (0.008) AAT AAT AAC AAT AAT AAT AAT AAT AAT AAT  (0.008) AAC AAT AAC AAT ACT AAT AAT AAT AAT AAT  (0.006) AAC AAT AAT AAT ATT AAT AAT AAT AAT AAT  (0.006) AAT AAC AAC AAT ACT AAT AAT AAT AAT AAC  (0.006) AAC AAT AAT AAT AAT AAT AAT AAT AAT AAT  (0.005) AAT AAT AAC AAT ACT AAT AAT AAT AAT AAC  (0.005) AAC AAT AAT AAC ACC AAT AAT AAT AAT AAT  (0.005) AAC AAT AAC AAT ATT AAT AAT AAT AAT AAT  (0.004) AAC AAC AAT AAT ACT AAT AAT AAT AAT AAT  (0.004) AAC AAT AAC AAT AAT AAT AAT AAT AAT AAT  (0.004) AAC AAT AAC AAC ACC AAT AAT AAT AAT AAT  (0.004) AAT AAC AAT AAT ACT AAT AAT AAT AAT AAT  (0.003) AAC AAC AAT AAT ATT AAT AAT AAT AAT AAT  (0.002) AAC AAC AAT AAT AAT AAT AAT AAT AAT AAT  (0.002) AAC AAC AAT AAC ACC AAT AAT AAT AAT AAT  (0.002) AAT AAC AAT AAT ATT AAT AAT AAT AAT AAT  (0.002) AAT AAC AAT AAT AAT AAT AAT AAT AAT AAT  (0.002) AAT AAC AAT AAT ACT AAT AAT AAT AAT AAC  (0.001) ACT ACT ACT ACT ACT AAT AAT AAT AAT AAT  (0.001)  (total  0.243)
  45       1  ACT (T) ACC (T) ACC (T) ACC (T) ACA (T) ACG (T) GCG (A) ACG (T) ACT (T) ACA (T) ACA (T) : ACG ACG ACG ACC ACT ACC ACC ACC ACA ACA  (0.015) ACC ACG ACG ACC ACT ACC ACC ACC ACA ACA  (0.014) ACC ACC ACC ACC ACT ACC ACC ACC ACA ACA  (0.010) ACG ACG ACG ACC ACC ACC ACC ACC ACA ACA  (0.010) ACG ACG ACG ACT ACT ACC ACC ACC ACA ACA  (0.009) ACC ACG ACG ACC ACC ACC ACC ACC ACA ACA  (0.009) ACT ACG ACG ACT ACT ACC ACC ACC ACA ACA  (0.007) ACC ACA ACA ACC ACT ACC ACC ACC ACA ACA  (0.006) ACC ACC ACC ACC ACC ACC ACC ACC ACA ACA  (0.006) ACA ACA ACA ACC ACT ACC ACC ACC ACA ACA  (0.006) ACG ACG ACG ACG ACT ACC ACC ACC ACA ACA  (0.006) ACT ACG ACG ACC ACT ACC ACC ACC ACA ACA  (0.005) ACA ACG ACG ACC ACT ACC ACC ACC ACA ACA  (0.005) ACC ACG ACG ACT ACT ACC ACC ACC ACA ACA  (0.005) ACC ACA ACA ACC ACC ACC ACC ACC ACA ACA  (0.004) ACG ACG ACA ACC ACT ACC ACC ACC ACA ACA  (0.004) ACA ACA ACA ACC ACC ACC ACC ACC ACA ACA  (0.004) ACC ACG ACA ACC ACT ACC ACC ACC ACA ACA  (0.004) ACT ACT ACT ACT ACT ACC ACC ACC ACA ACA  (0.004) ACA ACA ACA ACT ACT ACC ACC ACC ACA ACA  (0.004) ACC ACG ACG ACC ACT ACC ACC ACA ACA ACA  (0.004) ACG ACA ACA ACC ACT ACC ACC ACC ACA ACA  (0.003) ACC ACC ACC ACT ACT ACC ACC ACC ACA ACA  (0.003) ACT ACA ACA ACT ACT ACC ACC ACC ACA ACA  (0.003) ACT ACG ACG ACC ACC ACC ACC ACC ACA ACA  (0.003) ACA ACG ACG ACC ACC ACC ACC ACC ACA ACA  (0.003) ACA ACG ACG ACT ACT ACC ACC ACC ACA ACA  (0.003) ACG ACG ACA ACC ACC ACC ACC ACC ACA ACA  (0.003) ACC ACC ACC ACC ACT ACC ACC ACA ACA ACA  (0.003) ACT ACC ACC ACT ACT ACC ACC ACC ACA ACA  (0.003) ACT ACT ACT ACC ACT ACC ACC ACC ACA ACA  (0.003) ACG ACG ACA ACT ACT ACC ACC ACC ACA ACA  (0.002) ACA ACA ACA ACA ACT ACA ACC ACA ACA ACA  (0.002) ACC ACG ACA ACC ACC ACC ACC ACC ACA ACA  (0.002) ACT ACA ACA ACC ACT ACC ACC ACC ACA ACA  (0.002) ACG ACA ACA ACC ACC ACC ACC ACC ACA ACA  (0.002) ACC ACA ACA ACT ACT ACC ACC ACC ACA ACA  (0.002) ACG ACA ACA ACT ACT ACC ACC ACC ACA ACA  (0.002) ACA ACG ACG ACA ACT ACA ACC ACA ACA ACA  (0.002) ACT ACC ACC ACC ACT ACC ACC ACC ACA ACA  (0.002) ACT ACG ACG ACT ACT ACC ACC ACA ACA ACA  (0.002) ACG ACG ACC ACC ACT ACC ACC ACC ACA ACA  (0.002) ACC ACA ACA ACC ACT ACC ACC ACA ACA ACA  (0.002) ACT ACT ACT ACC ACC ACC ACC ACC ACA ACA  (0.002) ACG ACG ACA ACG ACT ACC ACC ACC ACA ACA  (0.002) ACT ACA ACA ACC ACC ACC ACC ACC ACA ACA  (0.001) ACG ACA ACA ACG ACT ACC ACC ACC ACA ACA  (0.001) ACA ACG ACA ACC ACT ACC ACC ACC ACA ACA  (0.001) ACA ACA ACG ACC ACT ACC ACC ACC ACA ACA  (0.001) ACC ACG ACA ACT ACT ACC ACC ACC ACA ACA  (0.001) ACT ACC ACC ACC ACC ACC ACC ACC ACA ACA  (0.001) ACG ACG ACC ACC ACC ACC ACC ACC ACA ACA  (0.001) ACG ACG ACC ACT ACT ACC ACC ACC ACA ACA  (0.001) ACC ACG ACA ACC ACT ACC ACC ACA ACA ACA  (0.001)  (total  0.206)
  46       1  ACT (T) GAG (E) GAG (E) GAG (E) GAA (E) TTC (F) AGA (R) GAA (E) ACG (T) CAG (Q) GAG (E) : AAG AAG CAG AAG ACG GAG GAG GAG GAG GAA  (0.018) AAG AAG AAG AAG ACG GAG GAG GAG GAG GAA  (0.018) AAG AAA AAA AAG ACG GAG GAG GAG GAG GAA  (0.011) AAA AAA AAA AAG ACG GAG GAG GAG GAG GAA  (0.010) AAG AAG CAG AAG ACG GAG GAG GAG GAA GAA  (0.008) AAG AAG AAG AAG ACG GAG GAG GAG GAA GAA  (0.008) AAG AAA AAG AAG ACG GAG GAG GAG GAG GAA  (0.006) AAG AAA AAA AAG ACG GAG GAG GAG GAA GAA  (0.005) CAG CAG CAG GAG ACG GAG GAG GAG GAG GAA  (0.005) AAA AAA AAG AAG ACG GAG GAG GAG GAG GAA  (0.005) AAA AAG CAG AAG ACG GAG GAG GAG GAG GAA  (0.005) AAA AAG AAG AAG ACG GAG GAG GAG GAG GAA  (0.005) AAG AAG CAG AAG ACT GAG GAG GAG GAG GAA  (0.005) AAG AAG AAG AAG ACT GAG GAG GAG GAG GAA  (0.005) AAA AAA AAA AAG ACG GAG GAG GAG GAA GAA  (0.004) CAG CAG CAG AAG ACG GAG GAG GAG GAG GAA  (0.004) GAG GAG GAG GAG ACG GAG GAG GAG GAG GAA  (0.004) AAG AAG CAG AAG ACG GAG GAG GAA GAA GAA  (0.004) AAG AAG AAG AAG ACG GAG GAG GAA GAA GAA  (0.004) GAG CAG CAG GAG ACG GAG GAG GAG GAG GAA  (0.004) AAG AAA AAA AAG ACT GAG GAG GAG GAG GAA  (0.003) AGG AGG CGG AAG ACG GAG GAG GAG GAG GAA  (0.003) AAG AAA AAG AAG ACG GAG GAG GAG GAA GAA  (0.003) AAA AAA AAA AAG ACT GAG GAG GAG GAG GAA  (0.003) AAG AAA AAA AAG ACG GAG GAG GAA GAA GAA  (0.002) CAG CAG CAG GAG ACG GAG GAG GAG GAA GAA  (0.002) AAA AAA AAG AAG ACG GAG GAG GAG GAA GAA  (0.002) AAA AAG CAG AAG ACG GAG GAG GAG GAA GAA  (0.002) AAA AAG AAG AAG ACG GAG GAG GAG GAA GAA  (0.002) AAA AAA AAA AAG ACG GAG GAG GAA GAA GAA  (0.002) CAG CAG CAG AAG ACG GAG GAG GAG GAA GAA  (0.002) GAG GAG GAG GAG ACG GAG GAG GAG GAA GAA  (0.002) GAG GAG CAG GAG ACG GAG GAG GAG GAG GAA  (0.002) GAG CAG CAG GAG ACG GAG GAG GAG GAA GAA  (0.002) AAG AAA AAG AAG ACT GAG GAG GAG GAG GAA  (0.002) AGG AGG AGG AAG ACG GAG GAG GAG GAG GAA  (0.002) AAA AAA AAG AAG ACT GAG GAG GAG GAG GAA  (0.001) AAA AAG CAG AAG ACT GAG GAG GAG GAG GAA  (0.001) AAA AAG AAG AAG ACT GAG GAG GAG GAG GAA  (0.001) GAA GAG GAG GAG ACG GAG GAG GAG GAG GAA  (0.001) AAG AAA AAG AAG ACG GAG GAG GAA GAA GAA  (0.001) AGG AGG CGG AGG ACG GAG GAG GAG GAG GAA  (0.001) AGG AGG CGG AAG ACG GAG GAG GAG GAA GAA  (0.001) GAG GAA GAA GAG ACG GAG GAG GAG GAG GAA  (0.001) CAG CAA CAA GAG ACG GAG GAG GAG GAG GAA  (0.001) AAA AAA AAG AAG ACG GAG GAG GAA GAA GAA  (0.001) CAA CAA CAA GAG ACG GAG GAG GAG GAG GAA  (0.001) AAA AAG CAG AAG ACG GAG GAG GAA GAA GAA  (0.001) AAA AAG AAG AAG ACG GAG GAG GAA GAA GAA  (0.001) GAA GAA GAA GAG ACG GAG GAG GAG GAG GAA  (0.001) GAG GAG GAG GAG ACT GAG GAG GAG GAG GAA  (0.001)  (total  0.190)
  47       1  ACT (T) TCT (S) TCT (S) ACA (T) GCC (A) ACA (T) ACA (T) ACC (T) ACG (T) ACA (T) ACT (T) : ACA ACA ACA ACT ACT ACT TCT ACT ACT ACC  (0.020) ACT ACA ACA ACT ACT ACT TCT ACT ACT ACC  (0.018) ACC ACA ACA ACT ACT ACT TCT ACT ACT ACC  (0.012) ACG ACA ACA ACT ACT ACT TCT ACT ACT ACC  (0.012) ACG ACG ACG ACT ACT ACT TCT ACT ACT ACC  (0.006) ACT ACT ACT ACT ACT ACT TCT ACT ACT ACC  (0.006) ACA ACA ACA ACT ACT ACT TCT ACC ACC ACC  (0.006) ACT ACA ACA ACT ACT ACT TCT ACC ACC ACC  (0.005) ACT ACG ACG ACT ACT ACT TCT ACT ACT ACC  (0.005) ACC ACC ACC ACT ACT ACT TCT ACT ACT ACC  (0.005) ACA ACA ACA ACT ACT ACT TCT ACT ACC ACC  (0.005) ACT ACA ACA ACT ACT ACT TCT ACT ACC ACC  (0.004) ACT ACC ACC ACT ACT ACT TCT ACT ACT ACC  (0.004) ACA ACA ACA ACT ACC ACT TCT ACT ACT ACC  (0.004) ACC ACA ACA ACT ACT ACT TCT ACC ACC ACC  (0.004) ACG ACA ACA ACT ACT ACT TCT ACC ACC ACC  (0.003) ACC ACG ACG ACT ACT ACT TCT ACT ACT ACC  (0.003) ACT ACA ACA ACT ACC ACT TCT ACT ACT ACC  (0.003) ACG ACA ACA ACG ACG ACT TCT ACT ACT ACC  (0.003) ACG ACG ACA ACT ACT ACT TCT ACT ACT ACC  (0.003) ACC ACA ACA ACC ACC ACT TCT ACT ACT ACC  (0.003) ACC ACA ACA ACT ACT ACT TCT ACT ACC ACC  (0.003) ACG ACA ACA ACT ACT ACT TCT ACT ACC ACC  (0.003) ACA ACA ACG ACT ACT ACT TCT ACT ACT ACC  (0.002) ACC ACC ACA ACT ACT ACT TCT ACT ACT ACC  (0.002) ACA ACG ACG ACT ACT ACT TCT ACT ACT ACC  (0.002) ACG ACG ACG ACT ACT ACT TCT ACC ACC ACC  (0.002) ACT ACT ACT ACT ACT ACT TCT ACC ACC ACC  (0.002) ACG ACG ACG ACG ACG ACT TCT ACT ACT ACC  (0.002) ACG ACG ACG ACT ACT ACT TCT ACT ACC ACC  (0.001) ACT ACG ACG ACT ACT ACT TCT ACC ACC ACC  (0.001) ACC ACC ACC ACT ACT ACT TCT ACC ACC ACC  (0.001) ACT ACT ACT ACT ACT ACT TCT ACT ACC ACC  (0.001) ACG ACA ACG ACT ACT ACT TCT ACT ACT ACC  (0.001) ACA ACA ACC ACT ACT ACT TCT ACT ACT ACC  (0.001) ACT ACG ACG ACT ACT ACT TCT ACT ACC ACC  (0.001) ACC ACC ACC ACC ACC ACT TCT ACT ACT ACC  (0.001) ACT ACT ACT ACT ACC ACT TCT ACT ACT ACC  (0.001) ACT ACC ACC ACT ACT ACT TCT ACC ACC ACC  (0.001) ACC ACC ACC ACT ACT ACT TCT ACT ACC ACC  (0.001) ACC ACG ACG ACT ACT ACT TCT ACC ACC ACC  (0.001)  (total  0.165)
  48       1  AGC (S) AAT (N) AAC (N) AAT (N) AAC (N) ACT (T) GCT (A) AAT (N) AGT (S) AGT (S) AAT (N) : AGT AGT AGT AGT AGT AAT AAT AAT AAT AAT  (0.049) AGT AGT AGT AGT AGT AAT AAC AAT AAT AAT  (0.022) AGT AGT AGT AGT AGT AAT AAT AAT AAT AAC  (0.020) AGT AGT AGT AGT AGC AAT AAT AAT AAT AAT  (0.019) AGC AGT AGT AGC AGC AAC AAC AAT AAT AAT  (0.017) AGC AGC AGC AGC AGC AAC AAC AAT AAT AAT  (0.015) AGC AGT AGT AGC AGC AAT AAT AAT AAT AAT  (0.008) AGC AGC AGT AGC AGC AAC AAC AAT AAT AAT  (0.008) AGC AGT AGT AGC AGC AAC AAC AAC AAC AAC  (0.007) AGC AGT AGT AGC AGC AAC AAC AAT AAT AAC  (0.007) AGC AGC AGC AGC AGC AAT AAT AAT AAT AAT  (0.007) AGC AGC AGC AGC AGC AAC AAC AAC AAC AAC  (0.007) AGC AGC AGC AGC AGC AAC AAC AAT AAT AAC  (0.006) AGT AGC AGC AGT AGT AAT AAT AAT AAT AAT  (0.003) AGC AGC AGT AGC AGC AAT AAT AAT AAT AAT  (0.003) AGC AGC AGT AGC AGC AAC AAC AAC AAC AAC  (0.003) AGC AGC AGT AGC AGC AAC AAC AAT AAT AAC  (0.003) AGT AGT AGC AGT AGT AAT AAT AAT AAT AAT  (0.003) AGT ACT ACT AGT AGT AAT AAT AAT AAT AAT  (0.003) AAC ACT ACT AAC AGC AAC AAC AAT AAT AAT  (0.002) AGC ACC ACC AGC AGC AAC AAC AAT AAT AAT  (0.002) ACC ACT ACT AAC AGC AAC AAC AAT AAT AAT  (0.002) AAC ACC ACC AAC AGC AAC AAC AAT AAT AAT  (0.002) AAT ACT ACT AAT AGT AAT AAT AAT AAT AAT  (0.002) ACT ACT ACT AGT AGT AAT AAT AAT AAT AAT  (0.002) ACC ACT ACT AGC AGC AAC AAC AAT AAT AAT  (0.002) AGT AGC AGC AGT AGT AAT AAC AAT AAT AAT  (0.002) ACT ACT ACT AAT AGT AAT AAT AAT AAT AAT  (0.002) ACT ACT ACT AAC AGC AAC AAC AAT AAT AAT  (0.001) AAT ACT ACT AAC AGC AAC AAC AAT AAT AAT  (0.001) AAT ACT ACT AAT AGC AAT AAT AAT AAT AAT  (0.001) ACC ACC ACC AAC AGC AAC AAC AAT AAT AAT  (0.001) AGT AGC AGC AGT AGT AAT AAT AAT AAT AAC  (0.001) ACT ACT ACT AAT AGC AAT AAT AAT AAT AAT  (0.001) AGT AGC AGC AGT AGC AAT AAT AAT AAT AAT  (0.001) ACC ACC ACC AGC AGC AAC AAC AAT AAT AAT  (0.001) AAC ACT ACT AAC AGC AAT AAT AAT AAT AAT  (0.001) ACC ACT ACT AAC AGC AAT AAT AAT AAT AAT  (0.001) AAC ACC ACC AAC AGC AAT AAT AAT AAT AAT  (0.001) AGT AGT AGC AGT AGT AAT AAC AAT AAT AAT  (0.001) AGT ACT ACT AGT AGT AAT AAC AAT AAT AAT  (0.001) AGT AGT AGC AGT AGT AAT AAT AAT AAT AAC  (0.001) AAT ACT ACT AAC AGC AAT AAT AAT AAT AAT  (0.001) AGT ACT ACT AGT AGT AAT AAT AAT AAT AAC  (0.001) ACC ACC ACC AAC AGC AAT AAT AAT AAT AAT  (0.001) AGT AGT AGC AGT AGC AAT AAT AAT AAT AAT  (0.001)  (total  0.247)
  49       1  AGC (S) ACC (T) ACG (T) AGC (S) AGC (S) AAG (K) ATC (I) AGC (S) AGC (S) AAG (K) CGA (R) : AGC AAC AAG AGC AGC AGC ACC AGC AGC AGC  (0.057) AAC AAC AAG AGC AGC AGC ACC AGC AGC AGC  (0.051) AGC AGC AAG AGC AGC AGC ACC AGC AGC AGC  (0.029) AGC AAC AAA AGC AGC AGC ACC AGC AGC AGC  (0.026) AAC AAC AAA AGC AGC AGC ACC AGC AGC AGC  (0.024) AGC AAC AAC AGC AGC AGC ACC AGC AGC AGC  (0.018) AAC AAC AAC AGC AGC AGC ACC AGC AGC AGC  (0.016) AAC AAG AAG AGC AGC AGC ACC AGC AGC AGC  (0.016) ATC ATA AAA AGC AGC AGC ACC AGC AGC AGC  (0.015) AAG AAG AAG AGC AGC AGC ACC AGC AGC AGC  (0.012) AAT AAC AAG AGC AGC AGC ACC AGC AGC AGC  (0.010) AGC AAC AAG AGC AGC AGC ACG AGC AGC AGC  (0.008) ATC ATC AAA AGC AGC AGC ACC AGC AGC AGC  (0.008) AAC AAC AAG AGC AGC AGC ACG AGC AGC AGC  (0.008) AAT AAT AAG AGC AGC AGC ACC AGC AGC AGC  (0.008) ATA ATA AAA AGC AGC AGC ACC AGC AGC AGC  (0.007) AGG AAG AAG AGC AGC AGC ACC AGC AGC AGC  (0.007) ATC ATC AAG AGC AGC AGC ACC AGC AGC AGC  (0.006) AAA AAA AAA AGC AGC AGC ACC AGC AGC AGC  (0.006) ATC ATA AAG AGC AGC AGC ACC AGC AGC AGC  (0.005) AGT AAC AAG AGC AGC AGC ACC AGC AGC AGC  (0.005) AAG AAA AAA AGC AGC AGC ACC AGC AGC AGC  (0.005) AAT AAG AAG AGC AGC AGC ACC AGC AGC AGC  (0.005) AAT AAC AAA AGC AGC AGC ACC AGC AGC AGC  (0.005) AAA AAG AAG AGC AGC AGC ACC AGC AGC AGC  (0.005) AGC AGC AAG AGC AGC AGC ACG AGC AGC AGC  (0.004) AGT AAT AAG AGC AGC AGC ACC AGC AGC AGC  (0.004) ATT ATA AAA AGC AGC AGC ACC AGC AGC AGC  (0.004) AGC AAC AAA AGC AGC AGC ACG AGC AGC AGC  (0.004) AAC AAC AAA AGC AGC AGC ACG AGC AGC AGC  (0.004) AAA AAA AAG AGC AGC AGC ACC AGC AGC AGC  (0.004) AAG AAA AAG AGC AGC AGC ACC AGC AGC AGC  (0.003) AGG AGG AAG AGC AGC AGC ACC AGC AGC AGC  (0.003) AGC AAC AAC AGC AGC AGC ACG AGC AGC AGC  (0.003) ATA ATA AAG AGC AGC AGC ACC AGC AGC AGC  (0.003) AAC AAC AAC AGC AGC AGC ACG AGC AGC AGC  (0.002) AAC AAG AAG AGC AGC AGC ACG AGC AGC AGC  (0.002) AGT AGC AAG AGC AGC AGC ACC AGC AGC AGC  (0.002) AGT AAC AAA AGC AGC AGC ACC AGC AGC AGC  (0.002) AGA AAA AAA AGC AGC AGC ACC AGC AGC AGC  (0.002) AAG AAG AAA AGC AGC AGC ACC AGC AGC AGC  (0.002) ATC ATA AAA AGC AGC AGC ACG AGC AGC AGC  (0.002) ATG ATG AAG AGC AGC AGC ACC AGC AGC AGC  (0.002) AAG AAG AAG AGC AGC AGC ACG AGC AGC AGC  (0.002) AGC AAC AAG AGC AGT AGC ACC AGC AGC AGC  (0.002) AGG AAA AAA AGC AGC AGC ACC AGC AGC AGC  (0.002) ACC ACG AAG AGC AGC AGC ACC AGC AGC AGC  (0.002) AAC AAC AAG AGC AGT AGC ACC AGC AGC AGC  (0.002) AGA AAG AAG AGC AGC AGC ACC AGC AGC AGC  (0.002) ACC ACC AAG AGC AGC AGC ACC AGC AGC AGC  (0.002) AGA AGA AAA AGC AGC AGC ACC AGC AGC AGC  (0.002) AAT AAC AAG AGC AGC AGC ACG AGC AGC AGC  (0.001) ATT ATA AAG AGC AGC AGC ACC AGC AGC AGC  (0.001) ATT ATC AAA AGC AGC AGC ACC AGC AGC AGC  (0.001) AGA AAA AAG AGC AGC AGC ACC AGC AGC AGC  (0.001) ATT ATT AAA AGC AGC AGC ACC AGC AGC AGC  (0.001) AGG AAG AAA AGC AGC AGC ACC AGC AGC AGC  (0.001) ATC ATC AAA AGC AGC AGC ACG AGC AGC AGC  (0.001) AAT AAT AAG AGC AGC AGC ACG AGC AGC AGC  (0.001) ATA ATA AAA AGC AGC AGC ACG AGC AGC AGC  (0.001) AGG AAG AAG AGC AGC AGC ACG AGC AGC AGC  (0.001)  (total  0.440)
  50       1  AGC (S) AGC (S) AGC (S) AGT (S) AGT (S) AGT (S) ACC (T) AGT (S) AGC (S) AGC (S) AGC (S) : AGC AGC AGC AGC AGC AGC AGC AGT AGT AGT  (0.275) AGC AGC AGC AGC AGC AGC AGC AGC AGC AGT  (0.146) AGC AGC AGC AGC AGC AGT AGC AGT AGT AGT  (0.045) AGC AGC AGT AGC AGC AGC AGC AGT AGT AGT  (0.040) AGC AGC AGC AGC AGC AGC AGC AGC AGT AGT  (0.032) AGC AGT AGT AGC AGC AGC AGC AGT AGT AGT  (0.027) AGT AGT AGT AGC AGC AGC AGC AGT AGT AGT  (0.027) AGT AGT AGT AGT AGC AGT AGC AGT AGT AGT  (0.025) AGT AGC AGC AGC AGC AGC AGC AGT AGT AGT  (0.022) AGC AGC AGT AGC AGC AGC AGC AGC AGC AGT  (0.021) AGT AGC AGC AGT AGC AGT AGC AGT AGT AGT  (0.020) AGC AGT AGT AGC AGC AGC AGC AGC AGC AGT  (0.014) AGT AGT AGT AGC AGC AGC AGC AGC AGC AGT  (0.014) AGT AGC AGC AGC AGC AGC AGC AGC AGC AGT  (0.012) AGT AGT AGT AGT AGT AGT AGC AGT AGT AGT  (0.011) AGT AGC AGC AGT AGT AGT AGC AGT AGT AGT  (0.009) AGC AGC AGT AGC AGC AGT AGC AGT AGT AGT  (0.006) AGC AGT AGC AGC AGC AGC AGC AGT AGT AGT  (0.005) AGT AGT AGC AGC AGC AGC AGC AGT AGT AGT  (0.005) AGC AGC AGT AGC AGC AGC AGC AGC AGT AGT  (0.005) AGC AGT AGT AGC AGC AGT AGC AGT AGT AGT  (0.004) AGT AGT AGC AGT AGC AGT AGC AGT AGT AGT  (0.004) AGT AGC AGT AGC AGC AGC AGC AGT AGT AGT  (0.003) AGC AGT AGT AGC AGC AGC AGC AGC AGT AGT  (0.003) AGT AGC AGT AGT AGC AGT AGC AGT AGT AGT  (0.003) AGC AGT AGC AGC AGC AGC AGC AGC AGC AGT  (0.003) AGT AGT AGC AGC AGC AGC AGC AGC AGC AGT  (0.003) AGT AGT AGC AGT AGT AGT AGC AGT AGT AGT  (0.002) AGT AGC AGT AGC AGC AGC AGC AGC AGC AGT  (0.002) AGT AGC AGT AGT AGT AGT AGC AGT AGT AGT  (0.001) AGC AGT AGC AGC AGC AGT AGC AGT AGT AGT  (0.001)  (total  0.792)
  51       1  AGC (S) CTA (L) CTG (L) TTG (L) CTG (L) AGA (R) GAC (D) CTG (L) GAG (E) GAG (E) TTG (L) : GAG GAG GAG GAG GAG CTG CTG TTG TTG CTG  (0.009) GAG GAG GAG GAG GAG CTG CTG CTG CTG CTG  (0.007) GAG GAG GAG GAG GAG TTG CTG TTG TTG CTG  (0.006) GAG GAA GAA GAG GAG CTG CTG TTG TTG CTG  (0.003) GAA GAG GAG GAG GAG CTG CTG TTG TTG CTG  (0.003) GAA GAA GAA GAG GAG CTG CTG TTG TTG CTG  (0.003) AAG AAG AAG AAG AAG CTG CTG TTG TTG CTG  (0.003) GGG GGG GGG GGG GGG TTG CTG TTG TTG CTG  (0.003) GAG GAG GAG GAG GAA CTG CTG TTG TTG CTG  (0.003) GGG GGG GGG GGG GGG CTG CTG TTG TTG CTG  (0.002) GAG GAG GAA GAG GAG CTG CTG TTG TTG CTG  (0.002) GAG GAA GAA GAG GAG CTG CTG CTG CTG CTG  (0.002) GAG GAA GAA GAG GAG TTG CTG TTG TTG CTG  (0.002) GAA GAG GAG GAG GAG CTG CTG CTG CTG CTG  (0.002) GAA GAG GAG GAG GAG TTG CTG TTG TTG CTG  (0.002) GAA GAA GAA GAG GAG CTG CTG CTG CTG CTG  (0.002) AAG AAG AAG AAG AAG CTG CTG CTG CTG CTG  (0.002) GAG GAA GAG GAG GAG CTG CTG TTG TTG CTG  (0.002) GAA GAA GAA GAG GAG TTG CTG TTG TTG CTG  (0.002) AAG AAG AAG AAG AAG TTG CTG TTG TTG CTG  (0.002) GGG GGG GGG GGG GGG CTG CTG CTG CTG CTG  (0.002) GAG GAG GAA GAG GAG CTG CTG CTG CTG CTG  (0.002) GAG GAG GAA GAG GAG TTG CTG TTG TTG CTG  (0.002) GAA GAA GAG GAG GAG CTG CTG TTG TTG CTG  (0.002) GGG GGG GGG GGG GGC TTG CTG TTG TTG CTG  (0.001) GAG GAA GAG GAG GAG CTG CTG CTG CTG CTG  (0.001) GAG GAA GAG GAG GAG TTG CTG TTG TTG CTG  (0.001) AGG AGG AGG AGG AGG CTG CTG TTG TTG CTG  (0.001) GAA GAA GAG GAG GAG CTG CTG CTG CTG CTG  (0.001) GAA GAA GAG GAG GAG TTG CTG TTG TTG CTG  (0.001) GAG GAA GAA GAG GAA CTG CTG TTG TTG CTG  (0.001)  (total  0.076)
  52       1  AGG (R) AGA (R) AGA (R) AGG (R) CGG (R) AGG (R) AGG (R) CGA (R) AGA (R) AGG (R) AGG (R) : AGG AGG AGG AGG AGG AGG AGA AGG AGG CGG  (0.198) AGG AGG AGG AGA AGA AGA AGA AGG AGG CGG  (0.086) AGA AGG AGG AGA AGA AGA AGA AGG AGG CGG  (0.076) AGG AGG AGG AGG AGG AGA AGA AGG AGG CGG  (0.053) AGG AGG AGG AGG AGA AGG AGA AGG AGG CGG  (0.037) AGA AGA AGA AGA AGA AGA AGA AGG AGG CGG  (0.027) AGA AGG AGG AGA AGG AGA AGA AGG AGG CGG  (0.026) AGA AGA AGG AGA AGA AGA AGA AGG AGG CGG  (0.018) AGA AGG AGG AGG AGG AGG AGA AGG AGG CGG  (0.016) AGA AGG AGG AGA AGA AGA AGA AGA AGG CGG  (0.013) AGA AGA AGA AGA AGG AGA AGA AGG AGG CGG  (0.009) AGG AGG AGA AGG AGG AGG AGA AGG AGG CGG  (0.007) AGA AGA AGG AGA AGG AGA AGA AGG AGG CGG  (0.006) AGA AGA AGA AGG AGG AGG AGA AGG AGG CGG  (0.006) AGG AGA AGA AGG AGG AGG AGA AGG AGG CGG  (0.005) CGG AGG AGG AGG AGG AGG AGA AGG AGG CGG  (0.005) AGA AGA AGA AGA AGA AGA AGA AGA AGG CGG  (0.005) AGA AGA AGG AGG AGG AGG AGA AGG AGG CGG  (0.004) AGG AGA AGG AGG AGG AGG AGA AGG AGG CGG  (0.003) AGG AGG AGA AGA AGA AGA AGA AGG AGG CGG  (0.003) AGA AGA AGG AGA AGA AGA AGA AGA AGG CGG  (0.003) AGA AGG AGA AGA AGA AGA AGA AGG AGG CGG  (0.003) AGG AGA AGA AGA AGA AGA AGA AGG AGG CGG  (0.002) AGG AGG AGA AGG AGG AGA AGA AGG AGG CGG  (0.002) CGG AGG AGG AGA AGA AGA AGA AGG AGG CGG  (0.002) AGG AGA AGG AGA AGA AGA AGA AGG AGG CGG  (0.002) AGG AGA AGA AGG AGG AGA AGA AGG AGG CGG  (0.001) CGG AGG AGG AGG AGG AGA AGA AGG AGG CGG  (0.001) AGG AGG AGA AGG AGA AGG AGA AGG AGG CGG  (0.001) AGG AGA AGA AGG AGA AGG AGA AGG AGG CGG  (0.001)  (total  0.622)
  53       1  AGG (R) AGG (R) AGA (R) AGG (R) CGA (R) CGA (R) AGG (R) CGA (R) AGA (R) CGG (R) CGA (R) : AGG AGG CGG AGA AGA AGA AGA AGA CGA CGA  (0.038) AGG AGG CGG AGG AGG AGG AGG AGG CGA CGA  (0.034) AGA AGG CGG AGA AGA AGA AGA AGA CGA CGA  (0.034) AGA AGA CGA AGA AGA AGA AGA AGA CGA CGA  (0.032) AGG AGG AGG AGA AGA AGA AGA AGA CGA CGA  (0.030) AGA AGA AGA AGA AGA AGA AGA AGA CGA CGA  (0.028) AGG AGG AGG AGG AGG AGG AGG AGG CGA CGA  (0.027) AGA AGG AGG AGA AGA AGA AGA AGA CGA CGA  (0.027) AGG AGG CGG AGG AGG AGA AGA AGA CGA CGA  (0.024) AGG AGG AGG AGG AGG AGA AGA AGA CGA CGA  (0.019) AGG CGG CGG AGA AGA AGA AGA AGA CGA CGA  (0.015) AGG CGG CGG AGG AGG AGG AGG AGG CGA CGA  (0.013) AGG AGG CGG AGA AGG AGA AGA AGA CGA CGA  (0.013) CGG CGG CGG AGG AGG AGG AGG AGG CGA CGA  (0.012) AGA AGG CGG AGA AGG AGA AGA AGA CGA CGA  (0.012) AGA AGA CGA AGA AGG AGA AGA AGA CGA CGA  (0.011) AGG AGG AGG AGA AGG AGA AGA AGA CGA CGA  (0.010) CGG CGG CGG AGA AGA AGA AGA AGA CGA CGA  (0.010) AGA AGA AGA AGA AGG AGA AGA AGA CGA CGA  (0.010) AGA AGG AGG AGA AGG AGA AGA AGA CGA CGA  (0.009) AGG CGG CGG AGG AGG AGA AGA AGA CGA CGA  (0.009) CGA CGA CGA AGA AGA AGA AGA AGA CGA CGA  (0.009) CGG CGG CGG AGG AGG AGA AGA AGA CGA CGA  (0.008) CGA CGG CGG AGA AGA AGA AGA AGA CGA CGA  (0.005) AGG CGG CGG AGA AGG AGA AGA AGA CGA CGA  (0.005) AGG AGG CGA AGA AGA AGA AGA AGA CGA CGA  (0.004) AGA AGG CGG AGA AGA AGA AGA AGG CGA CGA  (0.004) AGA AGA CGA AGA AGA AGA AGA AGG CGA CGA  (0.004) CGG CGG CGG AGG AGG AGG AGA AGG CGA CGA  (0.004) AGG AGG CGA AGG AGG AGG AGG AGG CGA CGA  (0.003) AGA AGA AGA AGA AGA AGA AGA AGG CGA CGA  (0.003) AGA AGG AGG AGA AGA AGA AGA AGG CGA CGA  (0.003) AGA AGG CGG AGA AGA AGA AGA CGA CGA CGA  (0.003) CGA CGA CGA AGA AGG AGA AGA AGA CGA CGA  (0.003) AGA AGA CGA AGA AGA AGA AGA CGA CGA CGA  (0.003) AGA AGA AGA AGA AGA AGA AGA CGA CGA CGA  (0.002) AGG AGG CGA AGG AGG AGA AGA AGA CGA CGA  (0.002) AGA AGG AGG AGA AGA AGA AGA CGA CGA CGA  (0.002) CGA CGG CGG AGA AGG AGA AGA AGA CGA CGA  (0.002) AGG AGG CGA AGA AGG AGA AGA AGA CGA CGA  (0.001) CGG CGG CGA AGG AGG AGG AGG AGG CGA CGA  (0.001) CGG CGG CGA AGA AGA AGA AGA AGA CGA CGA  (0.001) CGA CGA CGA AGA AGA AGA AGA AGG CGA CGA  (0.001)  (total  0.490)
  54       1  AGG (R) GAG (E) GAA (E) GAA (E) AAG (K) GAG (E) GAT (D) AAG (K) GAG (E) AAC (N) AAA (K) : GAG GAG GAG GAG GAG GAA GAA GAA AAA AAG  (0.012) GAG GAG GAG GAG GAG GAG GAG GAG AAG AAG  (0.011) GAG GAG GAG GAA GAG GAA GAA GAA AAA AAG  (0.010) GAA GAG GAG GAA GAG GAA GAA GAA AAA AAG  (0.007) GAG GAG GAG GAG GAG GAG GAA GAG AAG AAG  (0.007) GAA GAA GAA GAA GAG GAA GAA GAA AAA AAG  (0.006) GAC GAC GAC GAA GAG GAA GAA GAA AAA AAG  (0.006) GAC GAC GAC GAG GAG GAA GAA GAA AAA AAG  (0.005) GAG GAC GAC GAG GAG GAA GAA GAA AAA AAG  (0.005) GAC GAC GAC GAG GAG GAG GAG GAG AAG AAG  (0.005) GAG GAC GAC GAG GAG GAG GAG GAG AAG AAG  (0.004) GAA GAC GAC GAA GAG GAA GAA GAA AAA AAG  (0.004) GAG GAC GAC GAA GAG GAA GAA GAA AAA AAG  (0.004) GAG GAA GAA GAG GAG GAA GAA GAA AAA AAG  (0.004) GAA GAA GAG GAA GAG GAA GAA GAA AAA AAG  (0.004) GAA GAG GAG GAG GAG GAA GAA GAA AAA AAG  (0.004) GAA GAG GAG GAA GAG GAA GAA GAA AAG AAG  (0.004) GAG GAA GAA GAG GAG GAG GAG GAG AAG AAG  (0.004) GAA GAG GAG GAG GAG GAG GAG GAG AAG AAG  (0.003) GAG GAA GAA GAA GAG GAA GAA GAA AAA AAG  (0.003) GAA GAA GAA GAG GAG GAA GAA GAA AAA AAG  (0.003) GAA GAA GAA GAA GAG GAA GAA GAA AAG AAG  (0.003) GAG GAT GAT GAG GAG GAA GAA GAA AAA AAG  (0.003) GAC GAC GAC GAA GAG GAA GAA GAA AAG AAG  (0.003) GAT GAT GAT GAA GAG GAA GAA GAA AAA AAG  (0.003) GAA GAA GAA GAG GAG GAG GAG GAG AAG AAG  (0.003) GAC GAT GAT GAA GAG GAA GAA GAA AAA AAG  (0.003) GAG GAT GAT GAG GAG GAG GAG GAG AAG AAG  (0.003) GAG GAC GAC GAG GAG GAG GAA GAG AAG AAG  (0.003) GAT GAC GAC GAA GAG GAA GAA GAA AAA AAG  (0.003) GAG GAT GAT GAA GAG GAA GAA GAA AAA AAG  (0.003) GAT GAT GAT GAG GAG GAA GAA GAA AAA AAG  (0.003) GAC GAT GAT GAG GAG GAA GAA GAA AAA AAG  (0.002) GAT GAC GAC GAG GAG GAA GAA GAA AAA AAG  (0.002) GAG GAA GAA GAG GAG GAG GAA GAG AAG AAG  (0.002) GAT GAT GAT GAG GAG GAG GAG GAG AAG AAG  (0.002) GAA GAC GAC GAG GAG GAA GAA GAA AAA AAG  (0.002) GAT GAT GAC GAA GAG GAA GAA GAA AAA AAG  (0.002) GAC GAT GAT GAG GAG GAG GAG GAG AAG AAG  (0.002) GAA GAC GAC GAA GAG GAA GAA GAA AAG AAG  (0.002) GAT GAC GAC GAG GAG GAG GAG GAG AAG AAG  (0.002) GAA GAC GAC GAG GAG GAG GAG GAG AAG AAG  (0.002) GAA GAA GAG GAG GAG GAA GAA GAA AAA AAG  (0.002) GAC GAT GAC GAA GAG GAA GAA GAA AAA AAG  (0.002) GAA GAA GAG GAA GAG GAA GAA GAA AAG AAG  (0.002) GAT GAT GAC GAG GAG GAA GAA GAA AAA AAG  (0.002) GAA GAA GAG GAG GAG GAG GAG GAG AAG AAG  (0.002) GAG GAT GAT GAG GAG GAG GAA GAG AAG AAG  (0.002) GAC GAT GAC GAG GAG GAA GAA GAA AAA AAG  (0.002) GAT GAT GAC GAG GAG GAG GAG GAG AAG AAG  (0.002) GAC GAT GAC GAG GAG GAG GAG GAG AAG AAG  (0.002) GAT GAT GAT GAA GAG GAA GAA GAA AAG AAG  (0.001) GAC GAT GAT GAA GAG GAA GAA GAA AAG AAG  (0.001) GAT GAC GAC GAA GAG GAA GAA GAA AAG AAG  (0.001) GAC GAC GAT GAA GAG GAA GAA GAA AAA AAG  (0.001) GAC GAC GAT GAG GAG GAA GAA GAA AAA AAG  (0.001) GAT GAT GAC GAA GAG GAA GAA GAA AAG AAG  (0.001) GAC GAC GAT GAG GAG GAG GAG GAG AAG AAG  (0.001) GAC GAT GAC GAA GAG GAA GAA GAA AAG AAG  (0.001)  (total  0.194)
  55       1  AGT (S) AGC (S) AGC (S) AGC (S) AGT (S) GAG (E) GGA (G) AGT (S) AGT (S) GGT (G) AGC (S) : AGC GGC GGC AGC AGT AGC AGC AGC AGC AGT  (0.030) GGC GGA GGA AGC AGT AGC AGC AGC AGC AGT  (0.026) GGC GGC GGC AGC AGT AGC AGC AGC AGC AGT  (0.023) AGT GGT GGT AGT AGT AGC AGC AGC AGC AGT  (0.020) GGC GGG GGG AGC AGT AGC AGC AGC AGC AGT  (0.020) AGC GGA GGA AGC AGT AGC AGC AGC AGC AGT  (0.016) GGT GGT GGT AGT AGT AGC AGC AGC AGC AGT  (0.015) AGC GGG GGG AGC AGT AGC AGC AGC AGC AGT  (0.013) GGC GGT GGT AGC AGT AGC AGC AGC AGC AGT  (0.013) GGA GGA GGA AGC AGT AGC AGC AGC AGC AGT  (0.012) AGC GGT GGT AGC AGT AGC AGC AGC AGC AGT  (0.012) GGG GGG GGG AGC AGT AGC AGC AGC AGC AGT  (0.011) AGC GGC GGC AGC AGC AGC AGC AGC AGC AGT  (0.011) GGC GGA GGA AGC AGC AGC AGC AGC AGC AGT  (0.009) GGT GGA GGA AGT AGT AGC AGC AGC AGC AGT  (0.009) GGT GGT GGT AGC AGT AGC AGC AGC AGC AGT  (0.009) GGC GGC GGC AGC AGC AGC AGC AGC AGC AGT  (0.008) AGT GGT GGT AGC AGT AGC AGC AGC AGC AGT  (0.008) GGC GGG GGG AGC AGC AGC AGC AGC AGC AGT  (0.007) AGC GGC GGC AGT AGT AGC AGC AGC AGC AGT  (0.007) GGT GGG GGG AGT AGT AGC AGC AGC AGC AGT  (0.007) AGC GGC GGC AGC AGT AGC AGC AGC AGT AGT  (0.007) AGT GGA GGA AGT AGT AGC AGC AGC AGC AGT  (0.006) AGT GGT GGT AGT AGT AGT AGC AGT AGT AGT  (0.006) AGC GGA GGA AGC AGC AGC AGC AGC AGC AGT  (0.006) GGG GGA GGA AGC AGT AGC AGC AGC AGC AGT  (0.006) GGC GGA GGA AGC AGT AGC AGC AGC AGT AGT  (0.006) GGA GGA GGA AGT AGT AGC AGC AGC AGC AGT  (0.005) GGC GGA GGA AGT AGT AGC AGC AGC AGC AGT  (0.005) GGT GGA GGA AGC AGT AGC AGC AGC AGC AGT  (0.005) AGT GGC GGC AGT AGT AGC AGC AGC AGC AGT  (0.005) AGT GGG GGG AGT AGT AGC AGC AGC AGC AGT  (0.005) GGC GGC GGC AGC AGT AGC AGC AGC AGT AGT  (0.005) GGG GGG GGG AGT AGT AGC AGC AGC AGC AGT  (0.005) GGC GGC GGC AGT AGT AGC AGC AGC AGC AGT  (0.005) AGC GGG GGG AGC AGC AGC AGC AGC AGC AGT  (0.005) GGC GGT GGT AGC AGC AGC AGC AGC AGC AGT  (0.005) GGA GGA GGA AGC AGC AGC AGC AGC AGC AGT  (0.004) AGT GGT GGT AGT AGT AGC AGC AGC AGT AGT  (0.004) GGC GGG GGG AGC AGT AGC AGC AGC AGT AGT  (0.004) GGT GGT GGT AGT AGT AGT AGC AGT AGT AGT  (0.004) AGC GGT GGT AGC AGC AGC AGC AGC AGC AGT  (0.004) GGA GGA GGG AGC AGT AGC AGC AGC AGC AGT  (0.004) GGC GGG GGG AGT AGT AGC AGC AGC AGC AGT  (0.004) GGT GGG GGG AGC AGT AGC AGC AGC AGC AGT  (0.004) GGG GGG GGG AGC AGC AGC AGC AGC AGC AGT  (0.004) AGC GGA GGA AGT AGT AGC AGC AGC AGC AGT  (0.004) AGC GGA GGA AGC AGT AGC AGC AGC AGT AGT  (0.004) GGT GGC GGC AGT AGT AGC AGC AGC AGC AGT  (0.003) GGT GGT GGT AGT AGT AGC AGC AGC AGT AGT  (0.003) AGC GGG GGG AGT AGT AGC AGC AGC AGC AGT  (0.003) AGC GGT GGT AGT AGT AGC AGC AGC AGC AGT  (0.003) AGC GGG GGG AGC AGT AGC AGC AGC AGT AGT  (0.003) GGC GGT GGT AGC AGT AGC AGC AGC AGT AGT  (0.003) GGA GGG GGG AGC AGT AGC AGC AGC AGC AGT  (0.003) GGA GGA GGA AGC AGT AGC AGC AGC AGT AGT  (0.003) GGC GGT GGT AGT AGT AGC AGC AGC AGC AGT  (0.003) AGC GGT GGT AGC AGT AGC AGC AGC AGT AGT  (0.003) GGT GGA GGA AGT AGT AGT AGC AGT AGT AGT  (0.003) AGT GGA GGA AGC AGT AGC AGC AGC AGC AGT  (0.003) GGG GGA GGA AGT AGT AGC AGC AGC AGC AGT  (0.003) GGG GGG GGG AGC AGT AGC AGC AGC AGT AGT  (0.002) AGT GGC GGC AGC AGT AGC AGC AGC AGC AGT  (0.002) GGG GGA GGA AGC AGC AGC AGC AGC AGC AGT  (0.002) AGT GGG GGG AGC AGT AGC AGC AGC AGC AGT  (0.002) GGT GGG GGG AGT AGT AGT AGC AGT AGT AGT  (0.002) GGT GGC GGC AGC AGT AGC AGC AGC AGC AGT  (0.002) GGT GGA GGA AGT AGT AGC AGC AGC AGT AGT  (0.002) GGG GGA GGG AGC AGT AGC AGC AGC AGC AGT  (0.002) AGT GGA GGA AGT AGT AGT AGC AGT AGT AGT  (0.002) GGA GGA GGG AGT AGT AGC AGC AGC AGC AGT  (0.002) GGA GGA GGT AGC AGT AGC AGC AGC AGC AGT  (0.002) AGG GGG GGG AGC AGT AGC AGC AGC AGC AGT  (0.002) GGT GGG GGG AGT AGT AGC AGC AGC AGT AGT  (0.002) GGA GGA GGG AGC AGC AGC AGC AGC AGC AGT  (0.002) AGT GGC GGC AGT AGT AGT AGC AGT AGT AGT  (0.002) AGT GGG GGG AGT AGT AGT AGC AGT AGT AGT  (0.002) GGG GGT GGT AGC AGT AGC AGC AGC AGC AGT  (0.001) AGT GGA GGA AGT AGT AGC AGC AGC AGT AGT  (0.001) GGG GGA GGA AGC AGT AGC AGC AGC AGT AGT  (0.001) GGA GGG GGG AGT AGT AGC AGC AGC AGC AGT  (0.001) AGA GGA GGA AGC AGT AGC AGC AGC AGC AGT  (0.001) AGT GGC GGC AGT AGT AGC AGC AGC AGT AGT  (0.001) AGT GGG GGG AGT AGT AGC AGC AGC AGT AGT  (0.001) AGG GGG GGG AGT AGT AGC AGC AGC AGC AGT  (0.001) GGA GGG GGG AGC AGC AGC AGC AGC AGC AGT  (0.001) GGT GGC GGC AGT AGT AGT AGC AGT AGT AGT  (0.001) GGA GGA GGG AGC AGT AGC AGC AGC AGT AGT  (0.001)  (total  0.500)
  56       1  ATA (I) ATC (I) ATC (I) ATT (I) ATC (I) ATT (I) ATC (I) ATC (I) ATA (I) ATT (I) ATT (I) : ATC ATC ATC ATC ATA ATC ATC ATC ATC ATC  (0.019) ATC ATC ATC ATC ATA ATC ATC ATT ATT ATC  (0.018) ATC ATC ATC ATC ATC ATC ATC ATC ATC ATC  (0.010) ATC ATT ATT ATC ATA ATC ATC ATC ATC ATC  (0.009) ATC ATC ATC ATC ATC ATC ATC ATT ATT ATC  (0.009) ATC ATT ATT ATC ATA ATC ATC ATT ATT ATC  (0.009) ATC ATC ATT ATC ATA ATC ATC ATC ATC ATC  (0.008) ATT ATT ATT ATT ATA ATT ATC ATT ATT ATC  (0.008) ATC ATC ATT ATC ATA ATC ATC ATT ATT ATC  (0.008) ATT ATT ATT ATC ATA ATC ATC ATC ATC ATC  (0.008) ATT ATT ATT ATC ATA ATC ATC ATT ATT ATC  (0.007) ATT ATC ATC ATT ATA ATT ATC ATT ATT ATC  (0.006) ATA ATC ATC ATA ATA ATC ATC ATC ATC ATC  (0.006) ATT ATC ATC ATC ATA ATC ATC ATC ATC ATC  (0.005) ATA ATC ATC ATA ATA ATC ATC ATT ATT ATC  (0.005) ATT ATC ATC ATC ATA ATC ATC ATT ATT ATC  (0.005) ATA ATA ATA ATA ATA ATC ATC ATC ATC ATC  (0.005) ATA ATA ATA ATA ATA ATC ATC ATT ATT ATC  (0.005) ATC ATT ATT ATC ATC ATC ATC ATC ATC ATC  (0.005) ATC ATT ATT ATC ATC ATC ATC ATT ATT ATC  (0.004) ATC ATC ATT ATC ATC ATC ATC ATC ATC ATC  (0.004) ATA ATT ATT ATA ATA ATC ATC ATC ATC ATC  (0.004) ATC ATC ATT ATC ATC ATC ATC ATT ATT ATC  (0.004) ATA ATT ATT ATA ATA ATC ATC ATT ATT ATC  (0.004) ATT ATT ATT ATA ATA ATC ATC ATC ATC ATC  (0.004) ATA ATC ATC ATA ATA ATT ATC ATT ATT ATC  (0.004) ATA ATA ATA ATA ATA ATT ATC ATT ATT ATC  (0.003) ATA ATC ATC ATC ATA ATC ATC ATC ATC ATC  (0.003) ATA ATT ATT ATA ATA ATT ATC ATT ATT ATC  (0.003) ATA ATA ATA ATC ATA ATC ATC ATC ATC ATC  (0.003) ATT ATC ATC ATA ATA ATC ATC ATC ATC ATC  (0.003) ATC ATA ATA ATC ATA ATC ATC ATC ATC ATC  (0.003) ATT ATC ATT ATT ATA ATT ATC ATT ATT ATC  (0.002) ATC ATA ATA ATC ATA ATC ATC ATT ATT ATC  (0.002) ATA ATC ATT ATA ATA ATC ATC ATC ATC ATC  (0.002) ATT ATC ATT ATC ATA ATC ATC ATC ATC ATC  (0.002) ATA ATC ATT ATA ATA ATC ATC ATT ATT ATC  (0.002) ATA ATT ATT ATC ATA ATC ATC ATC ATC ATC  (0.002) ATT ATC ATT ATC ATA ATC ATC ATT ATT ATC  (0.002) ATT ATT ATC ATT ATA ATT ATC ATT ATT ATC  (0.002) ATT ATT ATC ATC ATA ATC ATC ATC ATC ATC  (0.002) ATT ATT ATC ATC ATA ATC ATC ATT ATT ATC  (0.002) ATA ATC ATT ATA ATA ATT ATC ATT ATT ATC  (0.002) ATA ATC ATT ATC ATA ATC ATC ATC ATC ATC  (0.001) ATC ATA ATA ATC ATC ATC ATC ATC ATC ATC  (0.001) ATC ATA ATA ATC ATC ATC ATC ATT ATT ATC  (0.001) ATT ATC ATT ATA ATA ATC ATC ATC ATC ATC  (0.001) ATT ATT ATC ATA ATA ATC ATC ATC ATC ATC  (0.001)  (total  0.230)
  57       1  ATA (I) TTC (F) TTC (F) GAA (E) GTA (V) ACA (T) GTC (V) GTA (V) TCT (S) CAG (Q) ATT (I) : TTC TTC TTC TTC TTC TTC TTC GTA GTA GTA  (0.001) ATC ATC ATC ATC ATC ATC TTC ATA ATA GTA  (0.001) ATA ATA ATA ATA ATA ATA TTC ATA ATA GTA  (0.001) TTC CTC CTC TTC TTC TTC TTC GTA GTA GTA  (0.001) TTC ATC ATC TTC TTC TTC TTC GTA GTA GTA  (0.001) TTC TTC TTC TTC TTC TTC TTC GTC GTC GTA  (0.001)  (total  0.005)
  58       1  ATC (I) ATA (I) ATC (I) ATC (I) ATT (I) ATC (I) ATC (I) ATT (I) ATT (I) ATC (I) ATC (I) : ATC ATC ATC ATC ATC ATC ATC ATC ATC ATT  (0.054) ATC ATC ATC ATC ATC ATC ATC ATC ATT ATT  (0.022) ATC ATC ATC ATC ATT ATC ATC ATC ATC ATT  (0.017) ATT ATC ATC ATC ATC ATC ATC ATC ATC ATT  (0.015) ATC ATT ATT ATC ATC ATC ATC ATC ATC ATT  (0.011) ATC ATC ATT ATC ATC ATC ATC ATC ATC ATT  (0.010) ATC ATC ATC ATC ATC ATC ATC ATT ATT ATT  (0.010) ATT ATT ATT ATC ATC ATC ATC ATC ATC ATT  (0.009) ATA ATC ATC ATC ATC ATC ATC ATC ATC ATT  (0.009) ATC ATT ATC ATC ATC ATC ATC ATC ATC ATT  (0.007) ATT ATC ATC ATC ATC ATC ATC ATC ATT ATT  (0.006) ATT ATT ATC ATC ATC ATC ATC ATC ATC ATT  (0.006) ATA ATA ATA ATC ATC ATC ATC ATC ATC ATT  (0.005) ATT ATC ATC ATT ATT ATC ATC ATC ATC ATT  (0.005) ATT ATC ATC ATC ATT ATC ATC ATC ATC ATT  (0.005) ATC ATT ATT ATC ATC ATC ATC ATC ATT ATT  (0.005) ATC ATC ATT ATC ATC ATC ATC ATC ATT ATT  (0.004) ATT ATT ATT ATC ATC ATC ATC ATC ATT ATT  (0.004) ATC ATT ATT ATC ATT ATC ATC ATC ATC ATT  (0.004) ATA ATC ATC ATC ATC ATC ATC ATC ATT ATT  (0.004) ATC ATC ATT ATC ATT ATC ATC ATC ATC ATT  (0.003) ATT ATT ATT ATT ATT ATC ATC ATC ATC ATT  (0.003) ATT ATT ATT ATC ATT ATC ATC ATC ATC ATT  (0.003) ATT ATC ATT ATC ATC ATC ATC ATC ATC ATT  (0.003) ATA ATT ATT ATC ATC ATC ATC ATC ATC ATT  (0.003) ATA ATC ATC ATC ATT ATC ATC ATC ATC ATT  (0.003) ATC ATT ATC ATC ATC ATC ATC ATC ATT ATT  (0.003) ATA ATA ATC ATC ATC ATC ATC ATC ATC ATT  (0.003) ATT ATT ATC ATC ATC ATC ATC ATC ATT ATT  (0.002) ATA ATA ATA ATC ATC ATC ATC ATC ATT ATT  (0.002) ATC ATT ATC ATC ATT ATC ATC ATC ATC ATT  (0.002) ATC ATT ATT ATC ATC ATC ATC ATT ATT ATT  (0.002) ATA ATC ATC ATA ATC ATC ATC ATC ATC ATT  (0.002) ATC ATC ATT ATC ATC ATC ATC ATT ATT ATT  (0.002) ATT ATT ATC ATT ATT ATC ATC ATC ATC ATT  (0.002) ATT ATT ATC ATC ATT ATC ATC ATC ATC ATT  (0.002) ATA ATA ATA ATC ATT ATC ATC ATC ATC ATT  (0.002) ATA ATA ATA ATA ATC ATC ATC ATC ATC ATT  (0.001) ATC ATT ATC ATC ATC ATC ATC ATT ATT ATT  (0.001) ATT ATC ATT ATC ATC ATC ATC ATC ATT ATT  (0.001) ATA ATT ATT ATC ATC ATC ATC ATC ATT ATT  (0.001) ATA ATA ATC ATC ATC ATC ATC ATC ATT ATT  (0.001) ATT ATC ATT ATT ATT ATC ATC ATC ATC ATT  (0.001)  (total  0.260)
  59       1  ATC (I) ATC (I) ATC (I) ATC (I) ATC (I) ATT (I) ATT (I) ATC (I) ATT (I) ATC (I) ATC (I) : ATC ATC ATC ATC ATC ATC ATC ATC ATC ATC  (0.079) ATC ATT ATT ATC ATC ATC ATC ATC ATC ATC  (0.052) ATT ATT ATT ATC ATC ATC ATC ATC ATC ATC  (0.044) ATC ATC ATC ATC ATT ATC ATC ATC ATC ATC  (0.025) ATC ATT ATC ATC ATC ATC ATC ATC ATC ATC  (0.022) ATT ATC ATC ATC ATC ATC ATC ATC ATC ATC  (0.022) ATC ATC ATT ATC ATC ATC ATC ATC ATC ATC  (0.020) ATT ATT ATC ATC ATC ATC ATC ATC ATC ATC  (0.019) ATC ATT ATT ATC ATT ATC ATC ATC ATC ATC  (0.017) ATT ATT ATT ATT ATT ATC ATC ATC ATC ATC  (0.015) ATT ATT ATT ATC ATT ATC ATC ATC ATC ATC  (0.014) ATT ATT ATT ATT ATC ATC ATC ATC ATC ATC  (0.013) ATA ATT ATT ATC ATC ATC ATC ATC ATC ATC  (0.013) ATA ATC ATC ATC ATC ATC ATC ATC ATC ATC  (0.012) ATA ATA ATA ATC ATC ATC ATC ATC ATC ATC  (0.012) ATC ATC ATC ATT ATT ATC ATC ATC ATC ATC  (0.010) ATC ATC ATC ATT ATC ATC ATC ATC ATC ATC  (0.009) ATT ATC ATC ATT ATT ATC ATC ATC ATC ATC  (0.007) ATC ATT ATC ATC ATT ATC ATC ATC ATC ATC  (0.007) ATT ATC ATC ATC ATT ATC ATC ATC ATC ATC  (0.007) ATC ATT ATT ATT ATT ATC ATC ATC ATC ATC  (0.007) ATT ATT ATC ATT ATT ATC ATC ATC ATC ATC  (0.006) ATC ATC ATT ATC ATT ATC ATC ATC ATC ATC  (0.006) ATT ATC ATC ATT ATC ATC ATC ATC ATC ATC  (0.006) ATT ATT ATC ATC ATT ATC ATC ATC ATC ATC  (0.006) ATC ATT ATT ATT ATC ATC ATC ATC ATC ATC  (0.006) ATT ATT ATC ATT ATC ATC ATC ATC ATC ATC  (0.006) ATA ATT ATC ATC ATC ATC ATC ATC ATC ATC  (0.006) ATT ATC ATT ATC ATC ATC ATC ATC ATC ATC  (0.006) ATA ATT ATT ATC ATT ATC ATC ATC ATC ATC  (0.004) ATA ATC ATC ATC ATT ATC ATC ATC ATC ATC  (0.004) ATA ATA ATA ATC ATT ATC ATC ATC ATC ATC  (0.004) ATA ATT ATT ATA ATC ATC ATC ATC ATC ATC  (0.003) ATA ATC ATC ATA ATC ATC ATC ATC ATC ATC  (0.003) ATA ATA ATA ATA ATC ATC ATC ATC ATC ATC  (0.003) ATC ATT ATC ATT ATT ATC ATC ATC ATC ATC  (0.003) ATC ATC ATT ATT ATT ATC ATC ATC ATC ATC  (0.003) ATC ATT ATC ATT ATC ATC ATC ATC ATC ATC  (0.002) ATA ATT ATT ATA ATA ATC ATC ATC ATC ATC  (0.002) ATA ATC ATC ATA ATA ATC ATC ATC ATC ATC  (0.002) ATA ATA ATA ATA ATA ATC ATC ATC ATC ATC  (0.002) ATC ATC ATT ATT ATC ATC ATC ATC ATC ATC  (0.002) ATT ATC ATT ATT ATT ATC ATC ATC ATC ATC  (0.002) ATA ATT ATC ATC ATT ATC ATC ATC ATC ATC  (0.002) ATT ATC ATT ATC ATT ATC ATC ATC ATC ATC  (0.002) ATT ATC ATT ATT ATC ATC ATC ATC ATC ATC  (0.002) ATA ATT ATC ATA ATC ATC ATC ATC ATC ATC  (0.001) ATA ATT ATC ATA ATA ATC ATC ATC ATC ATC  (0.001) ATG ATT ATT ATC ATC ATC ATC ATC ATC ATC  (0.000)  (total  0.521)
  60       1  ATC (I) ATC (I) ATC (I) ATC (I) ATT (I) ATC (I) ATC (I) ATT (I) ATC (I) GTC (V) ATC (I) : ATC ATC ATC ATC ATC ATC ATC ATC ATC ATT  (0.089) ATC ATC ATC ATC ATC ATC ATC ATC ATT ATT  (0.037) ATT ATC ATC ATC ATC ATC ATC ATC ATC ATT  (0.024) ATC ATC ATC ATC ATT ATC ATC ATC ATC ATT  (0.017) ATC ATC ATC ATC ATC ATC ATC ATT ATT ATT  (0.017) ATC ATT ATT ATC ATC ATC ATC ATC ATC ATT  (0.016) ATC ATC ATT ATC ATC ATC ATC ATC ATC ATT  (0.015) ATA ATC ATC ATC ATC ATC ATC ATC ATC ATT  (0.014) ATT ATT ATT ATC ATC ATC ATC ATC ATC ATT  (0.014) ATC ATT ATC ATC ATC ATC ATC ATC ATC ATT  (0.011) ATT ATC ATC ATC ATC ATC ATC ATC ATT ATT  (0.010) ATT ATT ATC ATC ATC ATC ATC ATC ATC ATT  (0.009) ATA ATA ATA ATC ATC ATC ATC ATC ATC ATT  (0.008) ATT ATC ATC ATT ATC ATC ATC ATC ATC ATT  (0.007) ATC ATT ATT ATC ATC ATC ATC ATC ATT ATT  (0.007) ATC ATC ATT ATC ATC ATC ATC ATC ATT ATT  (0.006) ATA ATC ATC ATC ATC ATC ATC ATC ATT ATT  (0.006) ATT ATT ATT ATC ATC ATC ATC ATC ATT ATT  (0.006) ATT ATC ATC ATT ATT ATC ATC ATC ATC ATT  (0.005) ATC ATT ATC ATC ATC ATC ATC ATC ATT ATT  (0.004) ATA ATA ATC ATC ATC ATC ATC ATC ATC ATT  (0.004) ATT ATT ATT ATT ATC ATC ATC ATC ATC ATT  (0.004) ATT ATC ATT ATC ATC ATC ATC ATC ATC ATT  (0.004) ATA ATT ATT ATC ATC ATC ATC ATC ATC ATT  (0.004) ATT ATT ATC ATC ATC ATC ATC ATC ATT ATT  (0.004) ATA ATC ATC ATA ATC ATC ATC ATC ATC ATT  (0.003) ATA ATA ATA ATC ATC ATC ATC ATC ATT ATT  (0.003) ATC ATT ATT ATC ATT ATC ATC ATC ATC ATT  (0.003) ATC ATT ATT ATC ATC ATC ATC ATT ATT ATT  (0.003) ATC ATC ATT ATC ATT ATC ATC ATC ATC ATT  (0.003) ATC ATC ATT ATC ATC ATC ATC ATT ATT ATT  (0.003) ATT ATT ATT ATT ATT ATC ATC ATC ATC ATT  (0.003) ATT ATT ATC ATT ATC ATC ATC ATC ATC ATT  (0.003) ATA ATC ATC ATC ATT ATC ATC ATC ATC ATT  (0.003) ATC ATT ATC ATC ATT ATC ATC ATC ATC ATT  (0.002) ATC ATT ATC ATC ATC ATC ATC ATT ATT ATT  (0.002) ATA ATA ATA ATA ATC ATC ATC ATC ATC ATT  (0.002) ATA ATA ATC ATC ATC ATC ATC ATC ATT ATT  (0.002) ATT ATT ATC ATT ATT ATC ATC ATC ATC ATT  (0.002) ATT ATC ATT ATC ATC ATC ATC ATC ATT ATT  (0.002) ATA ATT ATT ATC ATC ATC ATC ATC ATT ATT  (0.002) ATA ATA ATA ATC ATT ATC ATC ATC ATC ATT  (0.002) ATT ATC ATT ATT ATC ATC ATC ATC ATC ATT  (0.001) ATA ATA ATC ATA ATC ATC ATC ATC ATC ATT  (0.001) ATA ATT ATT ATA ATC ATC ATC ATC ATC ATT  (0.001)  (total  0.386)
  61       1  ATC (I) GTC (V) GTC (V) GTC (V) GTT (V) ATC (I) ATC (I) GTT (V) ATC (I) ATC (I) GTC (V) : ATC ATC ATC ATC ATC GTC GTC GTC GTC GTT  (0.060) ATC ATC ATC ATC ATC GTC GTC GTC GTT GTT  (0.029) ATT ATC ATC ATC ATC GTC GTC GTC GTC GTT  (0.016) ATC ATC ATC ATC ATC GTC GTC GTT GTT GTT  (0.015) ATC ATT ATT ATC ATC GTC GTC GTC GTC GTT  (0.012) ATC ATC ATT ATC ATC GTC GTC GTC GTC GTT  (0.011) ATC ATC ATC ATC ATT GTC GTC GTC GTC GTT  (0.011) ATT ATT ATT ATC ATC GTC GTC GTC GTC GTT  (0.010) ATA ATC ATC ATC ATC GTC GTC GTC GTC GTT  (0.009) ATT ATC ATC ATC ATC GTC GTC GTC GTT GTT  (0.008) ATC ATT ATC ATC ATC GTC GTC GTC GTC GTT  (0.007) ATT ATT ATC ATC ATC GTC GTC GTC GTC GTT  (0.006) ATA ATA ATA ATC ATC GTC GTC GTC GTC GTT  (0.006) ATC ATT ATT ATC ATC GTC GTC GTC GTT GTT  (0.006) ATC ATC ATT ATC ATC GTC GTC GTC GTT GTT  (0.005) ATT ATT ATT ATC ATC GTC GTC GTC GTT GTT  (0.005) ATA ATC ATC ATC ATC GTC GTC GTC GTT GTT  (0.005) ATT ATC ATC ATT ATC GTC GTC GTC GTC GTT  (0.004) ATT ATC ATC ATC ATC GTC GTC GTT GTT GTT  (0.004) ATC ATT ATC ATC ATC GTC GTC GTC GTT GTT  (0.003) ATT ATC ATT ATC ATC GTC GTC GTC GTC GTT  (0.003) ATC ATT ATT ATC ATC GTC GTC GTT GTT GTT  (0.003) ATA ATT ATT ATC ATC GTC GTC GTC GTC GTT  (0.003) ATA ATA ATC ATC ATC GTC GTC GTC GTC GTT  (0.003) ATT ATT ATC ATC ATC GTC GTC GTC GTT GTT  (0.003) ATA ATA ATA ATC ATC GTC GTC GTC GTT GTT  (0.003) ATC ATC ATT ATC ATC GTC GTC GTT GTT GTT  (0.003) ATT ATT ATT ATT ATC GTC GTC GTC GTC GTT  (0.003) ATT ATT ATT ATC ATC GTC GTC GTT GTT GTT  (0.003) ATA ATC ATC ATC ATC GTC GTC GTT GTT GTT  (0.002) ATC ATT ATT ATC ATT GTC GTC GTC GTC GTT  (0.002) ATC ATC ATT ATC ATT GTC GTC GTC GTC GTT  (0.002) GTC ATC ATC GTC ATC GTC GTC GTC GTC GTT  (0.002) ATA ATC ATC ATA ATC GTC GTC GTC GTC GTT  (0.002) ATC ATT ATC ATC ATC GTC GTC GTT GTT GTT  (0.002) ATT ATT ATC ATT ATC GTC GTC GTC GTC GTT  (0.002) ATT ATT ATC ATC ATC GTC GTC GTT GTT GTT  (0.002) ATA ATA ATA ATC ATC GTC GTC GTT GTT GTT  (0.002) ATT ATC ATT ATC ATC GTC GTC GTC GTT GTT  (0.001) ATA ATT ATT ATC ATC GTC GTC GTC GTT GTT  (0.001) ATA ATA ATC ATC ATC GTC GTC GTC GTT GTT  (0.001) ATC ATT ATC ATC ATT GTC GTC GTC GTC GTT  (0.001) ATA ATA ATA ATA ATC GTC GTC GTC GTC GTT  (0.001) GTC ATC ATC GTC ATC GTC GTC GTC GTT GTT  (0.001) ATT ATC ATT ATT ATC GTC GTC GTC GTC GTT  (0.001)  (total  0.287)
  62       1  ATC (I) GTT (V) GTG (V) GTG (V) GTC (V) ATC (I) ATC (I) GTC (V) TTA (L) ATC (I) GTA (V) : ATC ATC ATC ATC ATC GTC GTG GTC GTC GTC  (0.004) ATC ATC ATC ATC ATC GTC GTT GTC GTC GTC  (0.003) ATC ATC ATC ATC ATC GTG GTG GTG GTG GTC  (0.003) ATC ATC ATC ATC ATC GTG GTG GTG GTC GTC  (0.003) ATA ATC ATC ATA ATA GTA GTG GTA GTA GTC  (0.002) ATT ATC ATC ATC ATC GTC GTG GTC GTC GTC  (0.001) ATA ATC ATC ATA ATA GTG GTG GTG GTG GTC  (0.001) ATA ATA ATA ATA ATA GTA GTG GTA GTA GTC  (0.001)  (total  0.018)
  63       1  ATG (M) ATG (M) ATG (M) ATG (M) ATG (M) AAG (K) ATG (M) ATG (M) ATG (M) ATG (M) ATG (M) : ATG ATG ATG ATG ATG ATG ATG ATG ATG ATG  (0.975) ATG ATG AAG ATG ATG ATG ATG ATG ATG ATG  (0.009) ATA ATG ATG ATG ATG ATG ATG ATG ATG ATG  (0.002) ATC ATG ATG ATG ATG ATG ATG ATG ATG ATG  (0.001) GTG ATG ATG ATG ATG ATG ATG ATG ATG ATG  (0.001) ACG ATG ATG ATG ATG ATG ATG ATG ATG ATG  (0.001) ATG AAG AAG ATG ATG ATG ATG ATG ATG ATG  (0.001)  (total  0.990)
  64       1  ATG (M) ATG (M) ATG (M) ATG (M) ATG (M) ATG (M) ACC (T) ATG (M) ATG (M) ATG (M) ATG (M) : ATG ATG ATG ATG ATG ATG ATG ATG ATG ATG  (0.954) ATG ACG ATG ATG ATG ATG ATG ATG ATG ATG  (0.010) ACG ACG ATG ATG ATG ATG ATG ATG ATG ATG  (0.006) ATG ATC ATG ATG ATG ATG ATG ATG ATG ATG  (0.002) ATA ATG ATG ATG ATG ATG ATG ATG ATG ATG  (0.001) ATC ATC ATG ATG ATG ATG ATG ATG ATG ATG  (0.001) ATC ATG ATG ATG ATG ATG ATG ATG ATG ATG  (0.001) GTG ATG ATG ATG ATG ATG ATG ATG ATG ATG  (0.001) ATG ATA ATG ATG ATG ATG ATG ATG ATG ATG  (0.001) ACG ATG ATG ATG ATG ATG ATG ATG ATG ATG  (0.001) AAG ATG ATG ATG ATG ATG ATG ATG ATG ATG  (0.001)  (total  0.980)
  65       2  ATG (M) ATG (M) ATG (M) ATG (M) ATG (M) ATG (M) ATG (M) ATG (M) ATG (M) ATG (M) ATG (M) : ATG ATG ATG ATG ATG ATG ATG ATG ATG ATG  (0.989) ATA ATG ATG ATG ATG ATG ATG ATG ATG ATG  (0.002) ATC ATG ATG ATG ATG ATG ATG ATG ATG ATG  (0.001) GTG ATG ATG ATG ATG ATG ATG ATG ATG ATG  (0.001) ACG ATG ATG ATG ATG ATG ATG ATG ATG ATG  (0.001) AAG ATG ATG ATG ATG ATG ATG ATG ATG ATG  (0.001)  (total  0.995)
  66       1  ATT (I) ATA (I) ATT (I) ATC (I) ATC (I) ATC (I) ATA (I) ATC (I) ATC (I) ATA (I) ATC (I) : ATA ATA ATA ATT ATT ATT ATT ATC ATC ATC  (0.019) ATT ATA ATA ATT ATT ATT ATT ATC ATC ATC  (0.014) ATC ATA ATA ATT ATT ATT ATT ATC ATC ATC  (0.013) ATA ATA ATA ATC ATC ATC ATT ATC ATC ATC  (0.012) ATC ATA ATA ATC ATC ATC ATT ATC ATC ATC  (0.012) ATC ATC ATC ATT ATT ATT ATT ATC ATC ATC  (0.010) ATA ATA ATA ATA ATT ATA ATA ATC ATC ATC  (0.009) ATC ATC ATC ATC ATC ATC ATT ATC ATC ATC  (0.009) ATA ATA ATA ATA ATA ATA ATA ATC ATC ATC  (0.009) ATC ATA ATA ATC ATT ATC ATT ATC ATC ATC  (0.008) ATT ATT ATT ATT ATT ATT ATT ATC ATC ATC  (0.008) ATT ATC ATC ATT ATT ATT ATT ATC ATC ATC  (0.007) ATC ATC ATC ATC ATT ATC ATT ATC ATC ATC  (0.006) ATC ATA ATA ATC ATC ATT ATT ATC ATC ATC  (0.006) ATT ATA ATA ATT ATC ATT ATT ATC ATC ATC  (0.006) ATT ATA ATA ATC ATC ATC ATT ATC ATC ATC  (0.005) ATT ATA ATA ATT ATT ATT ATT ATT ATC ATC  (0.005) ATC ATC ATC ATC ATC ATT ATT ATC ATC ATC  (0.005) ATT ATT ATC ATT ATT ATT ATT ATC ATC ATC  (0.004) ATC ATT ATT ATT ATT ATT ATT ATC ATC ATC  (0.003) ATC ATT ATT ATC ATC ATC ATT ATC ATC ATC  (0.003) ATA ATA ATC ATT ATT ATT ATT ATC ATC ATC  (0.003) ATT ATT ATT ATT ATC ATT ATT ATC ATC ATC  (0.003) ATT ATC ATC ATT ATC ATT ATT ATC ATC ATC  (0.003) ATT ATT ATT ATC ATC ATC ATT ATC ATC ATC  (0.003) ATC ATC ATA ATT ATT ATT ATT ATC ATC ATC  (0.003) ATC ATC ATA ATC ATC ATC ATT ATC ATC ATC  (0.003) ATT ATC ATC ATC ATC ATC ATT ATC ATC ATC  (0.003) ATT ATT ATT ATT ATT ATT ATT ATT ATC ATC  (0.002) ATC ATT ATT ATC ATT ATC ATT ATC ATC ATC  (0.002) ATA ATC ATC ATT ATT ATT ATT ATC ATC ATC  (0.002) ATT ATC ATC ATT ATT ATT ATT ATT ATC ATC  (0.002) ATA ATA ATC ATC ATC ATC ATT ATC ATC ATC  (0.002) ATA ATA ATT ATT ATT ATT ATT ATC ATC ATC  (0.002) ATC ATC ATA ATC ATT ATC ATT ATC ATC ATC  (0.002) ATA ATA ATC ATA ATT ATA ATA ATC ATC ATC  (0.002) ATC ATT ATT ATC ATC ATT ATT ATC ATC ATC  (0.002) ATA ATA ATC ATA ATA ATA ATA ATC ATC ATC  (0.002) ATT ATT ATC ATT ATC ATT ATT ATC ATC ATC  (0.001) ATA ATC ATC ATC ATC ATC ATT ATC ATC ATC  (0.001) ATT ATT ATC ATC ATC ATC ATT ATC ATC ATC  (0.001) ATC ATC ATA ATC ATC ATT ATT ATC ATC ATC  (0.001) ATA ATA ATT ATC ATC ATC ATT ATC ATC ATC  (0.001) ATT ATT ATC ATT ATT ATT ATT ATT ATC ATC  (0.001) ATA ATC ATC ATA ATT ATA ATA ATC ATC ATC  (0.001) ATA ATC ATC ATA ATA ATA ATA ATC ATC ATC  (0.001) ATA ATA ATT ATA ATT ATA ATA ATC ATC ATC  (0.001)  (total  0.223)
  67       1  ATT (I) ATC (I) ATC (I) ATC (I) ATA (I) ATC (I) ATC (I) ATA (I) ATT (I) ATC (I) GTA (V) : ATC ATC ATC ATC ATT ATC ATC ATC ATA ATA  (0.043) ATC ATC ATC ATC ATC ATC ATC ATC ATA ATA  (0.037) ATC ATC ATC ATT ATT ATC ATC ATC ATA ATA  (0.017) ATC ATC ATC ATC ATT ATC ATC ATA ATA ATA  (0.016) ATT ATC ATC ATT ATT ATC ATC ATC ATA ATA  (0.013) ATT ATC ATC ATC ATT ATC ATC ATC ATA ATA  (0.012) ATT ATC ATC ATC ATC ATC ATC ATC ATA ATA  (0.010) ATC ATT ATT ATC ATT ATC ATC ATC ATA ATA  (0.009) ATC ATC ATT ATC ATT ATC ATC ATC ATA ATA  (0.008) ATT ATT ATT ATT ATT ATC ATC ATC ATA ATA  (0.008) ATT ATT ATT ATC ATT ATC ATC ATC ATA ATA  (0.008) ATC ATT ATT ATC ATC ATC ATC ATC ATA ATA  (0.008) ATC ATC ATT ATC ATC ATC ATC ATC ATA ATA  (0.007) ATA ATC ATC ATC ATT ATC ATC ATC ATA ATA  (0.007) ATT ATT ATT ATC ATC ATC ATC ATC ATA ATA  (0.006) ATA ATC ATC ATC ATC ATC ATC ATC ATA ATA  (0.006) ATC ATT ATC ATC ATT ATC ATC ATC ATA ATA  (0.005) ATT ATT ATC ATT ATT ATC ATC ATC ATA ATA  (0.005) ATT ATC ATC ATT ATT ATC ATC ATA ATA ATA  (0.005) ATT ATT ATC ATC ATT ATC ATC ATC ATA ATA  (0.004) ATC ATT ATC ATC ATC ATC ATC ATC ATA ATA  (0.004) ATA ATA ATA ATC ATT ATC ATC ATC ATA ATA  (0.004) ATA ATC ATC ATA ATT ATA ATC ATA ATA ATA  (0.004) ATA ATC ATC ATT ATT ATC ATC ATC ATA ATA  (0.004) ATT ATT ATC ATC ATC ATC ATC ATC ATA ATA  (0.004) ATA ATA ATA ATC ATC ATC ATC ATC ATA ATA  (0.004) ATC ATT ATT ATT ATT ATC ATC ATC ATA ATA  (0.004) ATC ATC ATT ATT ATT ATC ATC ATC ATA ATA  (0.003) ATC ATT ATT ATC ATT ATC ATC ATA ATA ATA  (0.003) ATC ATC ATT ATC ATT ATC ATC ATA ATA ATA  (0.003) ATT ATT ATT ATT ATT ATC ATC ATA ATA ATA  (0.003) ATA ATA ATA ATA ATT ATA ATC ATA ATA ATA  (0.003) ATA ATA ATA ATT ATT ATC ATC ATC ATA ATA  (0.003) ATT ATC ATT ATT ATT ATC ATC ATC ATA ATA  (0.002) ATT ATC ATT ATC ATT ATC ATC ATC ATA ATA  (0.002) ATA ATT ATT ATC ATT ATC ATC ATC ATA ATA  (0.002) ATA ATA ATC ATC ATT ATC ATC ATC ATA ATA  (0.002) ATC ATT ATC ATT ATT ATC ATC ATC ATA ATA  (0.002) ATC ATT ATC ATC ATT ATC ATC ATA ATA ATA  (0.002) ATT ATC ATT ATC ATC ATC ATC ATC ATA ATA  (0.002) ATA ATT ATT ATC ATC ATC ATC ATC ATA ATA  (0.002) ATA ATA ATC ATC ATC ATC ATC ATC ATA ATA  (0.002) ATT ATT ATC ATT ATT ATC ATC ATA ATA ATA  (0.002) ATA ATT ATT ATA ATT ATA ATC ATA ATA ATA  (0.001) ATA ATT ATT ATT ATT ATC ATC ATC ATA ATA  (0.001) ATA ATA ATC ATA ATT ATA ATC ATA ATA ATA  (0.001) ATA ATA ATC ATT ATT ATC ATC ATC ATA ATA  (0.001) ATT ATC ATT ATT ATT ATC ATC ATA ATA ATA  (0.001)  (total  0.305)
  68       1  CAA (Q) AAA (K) AAA (K) AAA (K) CAA (Q) AAC (N) AAA (K) CAA (Q) AAC (N) GAC (D) CAA (Q) : AAA AAA AAC AAA AAA AAA AAA AAA CAA CAA  (0.060) AAG AAG AAC AAA AAA AAA AAA AAA CAA CAA  (0.037) AAA AAG AAC AAA AAA AAA AAA AAA CAA CAA  (0.027) AAG AAA AAC AAA AAA AAA AAA AAA CAA CAA  (0.026) AAA AAA AAT AAA AAA AAA AAA AAA CAA CAA  (0.025) AAA AAA AAC AAA AAG AAA AAA AAA CAA CAA  (0.020) AAC AAC AAC AAA AAA AAA AAA AAA CAA CAA  (0.019) AAA AAA AAA AAA AAA AAA AAA AAA CAA CAA  (0.018) AAG AAG AAT AAA AAA AAA AAA AAA CAA CAA  (0.015) AAG AAG AAC AAG AAG AAA AAA AAA CAA CAA  (0.015) AAG AAG AAG AAA AAA AAA AAA AAA CAA CAA  (0.014) AAG AAG AAC AAG AAA AAA AAA AAA CAA CAA  (0.012) AAG AAG AAC AAA AAG AAA AAA AAA CAA CAA  (0.012) AAG AAA AAC AAG AAG AAA AAA AAA CAA CAA  (0.011) AAA AAG AAC AAA AAG AAA AAA AAA CAA CAA  (0.009) AAA AAA AAC AAG AAG AAA AAA AAA CAA CAA  (0.009) AAG AAA AAC AAG AAA AAA AAA AAA CAA CAA  (0.009) AAG AAA AAC AAA AAG AAA AAA AAA CAA CAA  (0.009) AAA AAA AAT AAA AAG AAA AAA AAA CAA CAA  (0.008) AAT AAC AAC AAA AAA AAA AAA AAA CAA CAA  (0.008) AAA AAA AAC AAG AAA AAA AAA AAA CAA CAA  (0.008) AAC AAC AAC AAA AAG AAA AAA AAA CAA CAA  (0.006) AAG AAG AAT AAG AAG AAA AAA AAA CAA CAA  (0.006) AAA AAA AAA AAA AAG AAA AAA AAA CAA CAA  (0.006) AAT AAT AAT AAA AAA AAA AAA AAA CAA CAA  (0.006) AAG AAG AAG AAG AAG AAA AAA AAA CAA CAA  (0.006) AAG AAG AAT AAG AAA AAA AAA AAA CAA CAA  (0.005) AAC AAC AAC AAG AAG AAA AAA AAA CAA CAA  (0.005) AAG AAG AAT AAA AAG AAA AAA AAA CAA CAA  (0.005) AAC AAT AAT AAA AAA AAA AAA AAA CAA CAA  (0.005) AAG AAG AAG AAG AAA AAA AAA AAA CAA CAA  (0.005) AAG AAG AAG AAA AAG AAA AAA AAA CAA CAA  (0.005) AAC AAC AAC AAC AAC AAA AAA AAA CAA CAA  (0.004) AAT AAT AAC AAA AAA AAA AAA AAA CAA CAA  (0.004) AAA AAG AAC AAG AAG AAA AAA AAA CAA CAA  (0.004) AAA AAA AAT AAG AAG AAA AAA AAA CAA CAA  (0.004) AAC AAT AAC AAA AAA AAA AAA AAA CAA CAA  (0.003) AAA AAG AAC AAG AAA AAA AAA AAA CAA CAA  (0.003) AAC AAC AAT AAA AAA AAA AAA AAA CAA CAA  (0.003) AAA AAA AAT AAG AAA AAA AAA AAA CAA CAA  (0.003) AAA AAA AAA AAG AAG AAA AAA AAA CAA CAA  (0.003) AAT AAC AAC AAA AAG AAA AAA AAA CAA CAA  (0.003) AAA AAA AAA AAG AAA AAA AAA AAA CAA CAA  (0.002) AAT AAC AAC AAG AAG AAA AAA AAA CAA CAA  (0.002) AAT AAT AAT AAA AAG AAA AAA AAA CAA CAA  (0.002) AAT AAC AAC AAG AAA AAA AAA AAA CAA CAA  (0.002) AAC AAT AAT AAA AAG AAA AAA AAA CAA CAA  (0.002) AAT AAT AAT AAG AAG AAA AAA AAA CAA CAA  (0.002) AAT AAT AAC AAA AAG AAA AAA AAA CAA CAA  (0.001) AAT AAC AAT AAA AAA AAA AAA AAA CAA CAA  (0.001) AAT AAT AAT AAG AAA AAA AAA AAA CAA CAA  (0.001) AAC AAT AAT AAG AAG AAA AAA AAA CAA CAA  (0.001) AAC AAT AAC AAA AAG AAA AAA AAA CAA CAA  (0.001) AAT AAT AAC AAG AAG AAA AAA AAA CAA CAA  (0.001) AAC AAT AAT AAC AAC AAA AAA AAA CAA CAA  (0.001) AAC AAC AAT AAA AAG AAA AAA AAA CAA CAA  (0.001) AAT AAT AAC AAG AAA AAA AAA AAA CAA CAA  (0.001)  (total  0.486)
  69       1  CAA (Q) AAG (K) AAG (K) ACA (T) ACC (T) AAC (N) TTG (L) ACC (T) ATG (M) GAG (E) ACC (T) : AAG AAG AAG AAG AAG AAG AAG ACG ACC ACC  (0.057) AAG AAG AAG AAG AAG AAG AAG ACA ACC ACC  (0.049) AAG AAG AAG AAG AAG AAG AAG ACC ACC ACC  (0.026) AAG AAG AAG AAG AAA AAG AAG ACG ACC ACC  (0.022) AAA AAG AAG AAG AAG AAG AAG ACG ACC ACC  (0.015) AAA AAG AAG AAG AAG AAG AAG ACA ACC ACC  (0.013) AAA AAG AAG AAA AAA AAA AAG ACA ACC ACC  (0.012) AAG AAG AAA AAG AAG AAG AAG ACG ACC ACC  (0.010) AAG AAG AAA AAG AAG AAG AAG ACA ACC ACC  (0.009) AAA AAG AAG AAA AAG AAA AAG ACA ACC ACC  (0.009) AAG AAA AAA AAG AAG AAG AAG ACG ACC ACC  (0.005) AAG AAG AAA AAG AAG AAG AAG ACC ACC ACC  (0.005) AAG AAA AAA AAG AAG AAG AAG ACA ACC ACC  (0.005) AAA AAA AAA AAG AAG AAG AAG ACG ACC ACC  (0.005) AAG AAG AAA AAG AAA AAG AAG ACG ACC ACC  (0.004) AAA AAA AAA AAG AAG AAG AAG ACA ACC ACC  (0.004) AAA AAA AAA AAA AAA AAA AAG ACA ACC ACC  (0.004) GAG GAG GAG AAG AAG AAG AAG ACG ACC ACC  (0.004) AAG GAG GAG AAG AAG AAG AAG ACG ACC ACC  (0.003) GAG GAG GAG AAG AAG AAG AAG ACA ACC ACC  (0.003) AAG GAG GAG AAG AAG AAG AAG ACA ACC ACC  (0.003) AAA AAA AAG AAG AAG AAG AAG ACG ACC ACC  (0.003) AAA AAG AAA AAG AAG AAG AAG ACG ACC ACC  (0.003) AAA AAA AAA AAA AAG AAA AAG ACA ACC ACC  (0.003) AAG AAA AAA AAG AAG AAG AAG ACC ACC ACC  (0.002) AAA AAA AAG AAG AAG AAG AAG ACA ACC ACC  (0.002) AAA AAG AAA AAG AAG AAG AAG ACA ACC ACC  (0.002) AAA AAA AAG AAA AAA AAA AAG ACA ACC ACC  (0.002) AAA AAG AAA AAA AAA AAA AAG ACA ACC ACC  (0.002) AAG AAA AAA AAG AAA AAG AAG ACG ACC ACC  (0.002) GAG GAG GAG AAG AAG AAG AAG ACC ACC ACC  (0.002) AAA AAA AAG AAA AAG AAA AAG ACA ACC ACC  (0.002) AAA AAG AAA AAA AAG AAA AAG ACA ACC ACC  (0.002) AAG GAG GAG AAG AAG AAG AAG ACC ACC ACC  (0.002) ATG ATG AAG AAG AAG AAG AAG ACG ACC ACC  (0.002) GAG GAG GAG AAG AAA AAG AAG ACG ACC ACC  (0.001) AAG GAG GAG AAG AAA AAG AAG ACG ACC ACC  (0.001) ATG ATG AAG AAG AAG AAG AAG ACA ACC ACC  (0.001) ATG ATG AAG ATG ATG ATG AAG ACG ACC ACC  (0.001)  (total  0.303)
  70       1  CAA (Q) AGG (R) AGG (R) AGG (R) AAG (K) AAG (K) ATG (M) AAG (K) CAA (Q) ACA (T) AAG (K) : AAG AAG AAG AAG CAA AGG AGG AGG AAG AAG  (0.064) AAG AAG AAG AAG CAG AGG AGG AGG AAG AAG  (0.034) AAG AAG AAG AAG CAA AAG AGG AAG AAG AAG  (0.021) AAG AAG AAA AAG CAA AGG AGG AGG AAG AAG  (0.020) AGG AGG AGG AGG CAA AGG AGG AGG AAG AAG  (0.018) AAA AAG AAG AAG CAA AGG AGG AGG AAG AAG  (0.017) AAG AAG AAG AAA CAA AGG AGG AGG AAG AAG  (0.017) AGG AGG AGG AGG CAG AGG AGG AGG AAG AAG  (0.016) ATG ATG ATG AGG CAA AGG AGG AGG AAG AAG  (0.012) AAA AAG AAG AAA CAA AGG AGG AGG AAG AAG  (0.012) AAG AAA AAA AAG CAA AGG AGG AGG AAG AAG  (0.012) ATG ATG ATG AGG CAG AGG AGG AGG AAG AAG  (0.011) AAG AAG AAA AAG CAG AGG AGG AGG AAG AAG  (0.011) AAA AAA AAA AAG CAA AGG AGG AGG AAG AAG  (0.010) AAA AAG AAG AAG CAG AGG AGG AGG AAG AAG  (0.009) AGG AAG AAG AGG CAA AGG AGG AGG AAG AAG  (0.009) AGG ATG ATG AGG CAA AGG AGG AGG AAG AAG  (0.009) AGG AAG AAG AGG CAG AGG AGG AGG AAG AAG  (0.008) AGG ATG ATG AGG CAG AGG AGG AGG AAG AAG  (0.008) AAA AAA AAA AAA CAA AGG AGG AGG AAG AAG  (0.007) AAG AAG AAA AAG CAA AAG AGG AAG AAG AAG  (0.007) AAG AAA AAA AAG CAG AGG AGG AGG AAG AAG  (0.006) AAA AAG AAG AAA CAA AAG AGG AAG AAG AAG  (0.006) AGG AGG AAG AGG CAA AGG AGG AGG AAG AAG  (0.006) AAA AAA AAA AAG CAG AGG AGG AGG AAG AAG  (0.005) AAA AAG AAA AAG CAA AGG AGG AGG AAG AAG  (0.005) AGG AGG AAG AGG CAG AGG AGG AGG AAG AAG  (0.005) AAG AAG AAA AAA CAA AGG AGG AGG AAG AAG  (0.005) ATG ATG ATG AAG CAA AGG AGG AGG AAG AAG  (0.005) CAG AAG AAG CAG CAA AGG AGG AGG AAG AAG  (0.005) ACG ACG ACG AGG CAA AGG AGG AGG AAG AAG  (0.004) AAG AAA AAG AAG CAA AGG AGG AGG AAG AAG  (0.004) AGG AGG AGG CGG CAA AGG AGG AGG AAG AAG  (0.004) AAG AAA AAA AAG CAA AAG AGG AAG AAG AAG  (0.004) ACG ACG ACG AGG CAG AGG AGG AGG AAG AAG  (0.004) AAA AAA AAG AAG CAA AGG AGG AGG AAG AAG  (0.004) AAA AAG AAA AAA CAA AGG AGG AGG AAG AAG  (0.004) AAA AAA AAA AAA CAA AAG AGG AAG AAG AAG  (0.004) ATG ATG ACG AGG CAA AGG AGG AGG AAG AAG  (0.004) CGG AGG AGG CGG CAA AGG AGG AGG AAG AAG  (0.003) AGG AGG AGG CGG CAG AGG AGG AGG AAG AAG  (0.003) ATG ATG ACG AGG CAG AGG AGG AGG AAG AAG  (0.003) AAG AAA AAA AAA CAA AGG AGG AGG AAG AAG  (0.003) AAA AAG AAA AAG CAG AGG AGG AGG AAG AAG  (0.003) ATG ATG ATG AAG CAG AGG AGG AGG AAG AAG  (0.003) AAA AAA AAG AAA CAA AGG AGG AGG AAG AAG  (0.003) CAG AAG AAG CAG CAG AGG AGG AGG AAG AAG  (0.003) CGG AGG AGG CGG CAG AGG AGG AGG AAG AAG  (0.003) ATG ATG AAG AGG CAA AGG AGG AGG AAG AAG  (0.002) AAG AAA AAG AAG CAG AGG AGG AGG AAG AAG  (0.002) AGG AAG AAG CGG CAA AGG AGG AGG AAG AAG  (0.002) AGG ATG ATG CGG CAA AGG AGG AGG AAG AAG  (0.002) ATG ATG AAG AGG CAG AGG AGG AGG AAG AAG  (0.002) AAA AAA AAG AAG CAG AGG AGG AGG AAG AAG  (0.002) AAA AAG AAA AAA CAA AAG AGG AAG AAG AAG  (0.002) ACG ACG ACG AAG CAA AGG AGG AGG AAG AAG  (0.002) AGA AGG AGG AGA CAA AGG AGG AGG AAG AAG  (0.002) AGG AAG AAG CGG CAG AGG AGG AGG AAG AAG  (0.002) AGG ATG ATG CGG CAG AGG AGG AGG AAG AAG  (0.002) CAG AAG AAA CAG CAA AGG AGG AGG AAG AAG  (0.002) AAG AAA AAG AAG CAA AAG AGG AAG AAG AAG  (0.002) ATG ATG ACG AAG CAA AGG AGG AGG AAG AAG  (0.001) AGA AGA AGA AGA CAA AGG AGG AGG AAG AAG  (0.001) AGG AGG AAG CGG CAA AGG AGG AGG AAG AAG  (0.001) AGA AGG AGG AGG CAA AGG AGG AGG AAG AAG  (0.001) AAA AAA AAG AAA CAA AAG AGG AAG AAG AAG  (0.001) AGA AGG AGG AGG CAG AGG AGG AGG AAG AAG  (0.001) AAG AAA AAG AAA CAA AGG AGG AGG AAG AAG  (0.001) AGA AGA AGA AGG CAA AGG AGG AGG AAG AAG  (0.001) CGG AGG AAG CGG CAA AGG AGG AGG AAG AAG  (0.001) AGG AGG AAG CGG CAG AGG AGG AGG AAG AAG  (0.001) AGA AAG AAG AGA CAA AGG AGG AGG AAG AAG  (0.001) ACG ACG ACG AAG CAG AGG AGG AGG AAG AAG  (0.001) ATG ATG AAG AAG CAA AGG AGG AGG AAG AAG  (0.001)  (total  0.485)
  71       1  CAA (Q) CAA (Q) CAG (Q) AGT (S) CAG (Q) AAA (K) AAA (K) CAG (Q) AAA (K) AAG (K) CGT (R) : CAG AAG AAG CAG CAA CAG CAG CGG CGG CAG  (0.025) AAG AAG AAG CAG CAA CAG CAG CGG CGG CAG  (0.024) CAG AAG AAG CAG CAG CAG CAG CGG CGG CAG  (0.022) AAG AAG AAG CAG CAG CAG CAG CGG CGG CAG  (0.020) AAG AAA AAA CAG CAA CAG CAG CGG CGG CAG  (0.015) AAG AAA AAA CAG CAG CAG CAG CGG CGG CAG  (0.013) CAG AAA AAA CAG CAA CAG CAG CGG CGG CAG  (0.012) CAA AAA AAA CAA CAA CAG CAG CGG CGG CAG  (0.011) CAG AAA AAA CAG CAG CAG CAG CGG CGG CAG  (0.010) AAA AAA AAA CAA CAA CAG CAG CGG CGG CAG  (0.010) AAA AAA AAA CAG CAA CAG CAG CGG CGG CAG  (0.010) AAA AAA AAA CAG CAG CAG CAG CGG CGG CAG  (0.008) CAG AAG AAG CAA CAA CAG CAG CGG CGG CAG  (0.007) CAG AAG AAG CAG CAA CAG CAG CGT CGT CAG  (0.007) AAG AAA AAG CAG CAA CAG CAG CGG CGG CAG  (0.007) AAG AAG AAG CAA CAA CAG CAG CGG CGG CAG  (0.007) CAG AAG AAA CAG CAA CAG CAG CGG CGG CAG  (0.007) AAG AAG AAG CAG CAA CAG CAG CGT CGT CAG  (0.006) CAA AAA AAA CAG CAA CAG CAG CGG CGG CAG  (0.006) AAG AAG AAA CAG CAA CAG CAG CGG CGG CAG  (0.006) CAA AAA AAA CAA CAA CAA CAA CGT CGT CAG  (0.006) AAG AAA AAG CAG CAG CAG CAG CGG CGG CAG  (0.006) CAA AAA AAA CAA CAA CAA CAA CGG CGG CAG  (0.006) CAG AAG AAA CAG CAG CAG CAG CGG CGG CAG  (0.006) CAA AAG AAG CAA CAA CAG CAG CGG CGG CAG  (0.006) AAG AAG AAA CAG CAG CAG CAG CGG CGG CAG  (0.005) CAG AAA AAG CAG CAA CAG CAG CGG CGG CAG  (0.005) AAA AAA AAA CAA CAA CAA CAA CGT CGT CAG  (0.005) CAA AAA AAG CAA CAA CAG CAG CGG CGG CAG  (0.005) AAA AAG AAG CAA CAA CAG CAG CGG CGG CAG  (0.005) AAA AAG AAG CAG CAA CAG CAG CGG CGG CAG  (0.005) CAG AAA AAG CAG CAG CAG CAG CGG CGG CAG  (0.004) AAG AAA AAA CAA CAA CAG CAG CGG CGG CAG  (0.004) AAA AAA AAG CAA CAA CAG CAG CGG CGG CAG  (0.004) AAA AAA AAG CAG CAA CAG CAG CGG CGG CAG  (0.004) AAG AAA AAA CAG CAA CAG CAG CGT CGT CAG  (0.004) AAA AAG AAG CAG CAG CAG CAG CGG CGG CAG  (0.004) AAA AAA AAG CAG CAG CAG CAG CGG CGG CAG  (0.004) CAG AAA AAA CAA CAA CAG CAG CGG CGG CAG  (0.003) CAG AAA AAA CAG CAA CAG CAG CGT CGT CAG  (0.003) CAA AAG AAG CAG CAA CAG CAG CGG CGG CAG  (0.003) CAA AAG AAG CAA CAA CAA CAA CGT CGT CAG  (0.003) CAA AAG AAG CAA CAA CAA CAA CGG CGG CAG  (0.003) CAA AAA AAG CAG CAA CAG CAG CGG CGG CAG  (0.003) CAA AAA AAG CAA CAA CAA CAA CGT CGT CAG  (0.003) AAA AAG AAG CAA CAA CAA CAA CGT CGT CAG  (0.003) CAA AAA AAG CAA CAA CAA CAA CGG CGG CAG  (0.002) AAA AAA AAG CAA CAA CAA CAA CGT CGT CAG  (0.002) CAG AAG AAA CAA CAA CAG CAG CGG CGG CAG  (0.002) AAG AAA AAG CAA CAA CAG CAG CGG CGG CAG  (0.002) AAG AAA AAG CAG CAA CAG CAG CGT CGT CAG  (0.002) CAG AAG AAA CAG CAA CAG CAG CGT CGT CAG  (0.002) AAG AAG AAA CAA CAA CAG CAG CGG CGG CAG  (0.002) AAG AAG AAA CAG CAA CAG CAG CGT CGT CAG  (0.002) CAG AAA AAG CAA CAA CAG CAG CGG CGG CAG  (0.002) CAA AAG AAA CAA CAA CAG CAG CGG CGG CAG  (0.001) GAG AAG AAG CAG CAA CAG CAG CGG CGG CAG  (0.001) CAG AAA AAG CAG CAA CAG CAG CGT CGT CAG  (0.001) AAA AAG AAA CAA CAA CAG CAG CGG CGG CAG  (0.001) AAA AAG AAA CAG CAA CAG CAG CGG CGG CAG  (0.001) GAG AAG AAG CAG CAG CAG CAG CGG CGG CAG  (0.001) AAA AAG AAA CAG CAG CAG CAG CGG CGG CAG  (0.001) CAA AAG AAA CAG CAA CAG CAG CGG CGG CAG  (0.001)  (total  0.372)
  72       1  CAA (Q) CAG (Q) CAA (Q) CAG (Q) CAG (Q) CAG (Q) CAA (Q) CAG (Q) CAG (Q) CAG (Q) CAG (Q) : CAG CAG CAG CAG CAG CAG CAG CAG CAG CAG  (0.098) CAA CAA CAA CAA CAA CAA CAA CAG CAG CAG  (0.065) CAG CAG CAG CAG CAA CAG CAG CAG CAG CAG  (0.054) CAA CAA CAG CAA CAA CAA CAA CAG CAG CAG  (0.041) CAG CAG CAG CAA CAA CAA CAA CAG CAG CAG  (0.037) CAG CAG CAG CAG CAG CAG CAA CAG CAG CAG  (0.037) CAG CAA CAA CAG CAG CAG CAG CAG CAG CAG  (0.030) CAA CAG CAG CAA CAA CAA CAA CAG CAG CAG  (0.029) CAA CAA CAA CAG CAG CAG CAG CAG CAG CAG  (0.028) CAA CAA CAA CAA CAA CAG CAG CAG CAG CAG  (0.028) CAG CAA CAG CAG CAG CAG CAG CAG CAG CAG  (0.019) CAA CAA CAG CAG CAG CAG CAG CAG CAG CAG  (0.018) CAA CAA CAG CAA CAA CAG CAG CAG CAG CAG  (0.018) CAG CAA CAA CAG CAA CAG CAG CAG CAG CAG  (0.017) CAA CAA CAA CAG CAA CAG CAG CAG CAG CAG  (0.016) CAA CAG CAG CAG CAG CAG CAG CAG CAG CAG  (0.013) CAA CAG CAG CAA CAA CAG CAG CAG CAG CAG  (0.012) CAG CAA CAA CAA CAA CAA CAA CAG CAG CAG  (0.012) CAG CAA CAA CAG CAG CAG CAA CAG CAG CAG  (0.011) CAG CAA CAG CAG CAA CAG CAG CAG CAG CAG  (0.011) CAA CAA CAG CAG CAA CAG CAG CAG CAG CAG  (0.010) CAG CAA CAG CAA CAA CAA CAA CAG CAG CAG  (0.007) CAG CAA CAG CAG CAG CAG CAA CAG CAG CAG  (0.007) CAA CAG CAG CAG CAA CAG CAG CAG CAG CAG  (0.007) CAG CAG CAA CAG CAG CAG CAG CAG CAG CAG  (0.007) CAG CAG CAA CAG CAA CAG CAG CAG CAG CAG  (0.004) CAG CAG CAA CAA CAA CAA CAA CAG CAG CAG  (0.003) CAG CAG CAA CAG CAG CAG CAA CAG CAG CAG  (0.003) CAA CAG CAA CAA CAA CAA CAA CAG CAG CAG  (0.002) CAA CAG CAA CAG CAG CAG CAG CAG CAG CAG  (0.001)  (total  0.646)
  73       1  CAC (H) CAC (H) CAT (H) CAC (H) CAC (H) TTC (F) TTT (F) CAC (H) CAC (H) TAC (Y) CAT (H) : TAC TAC TAC CAC CAC CAC CAC CAC CAC CAC  (0.049) CAC TAC TAC CAC CAC CAC CAC CAC CAC CAC  (0.044) TAC TTC TTC CAC CAC CAC CAC CAC CAC CAC  (0.020) TAC TAC TAC CAC CAC CAC CAT CAC CAC CAC  (0.020) TTC TTC TTC CAC CAC CAC CAC CAC CAC CAC  (0.019) CAC TAC TAC CAC CAC CAC CAT CAC CAC CAC  (0.017) CAC TTC TTC CAC CAC CAC CAC CAC CAC CAC  (0.015) TAC TAT TAT CAC CAC CAC CAC CAC CAC CAC  (0.012) CTC TTC TTC CAC CAC CAC CAC CAC CAC CAC  (0.012) TAC TAC TAC CAC CAC CAC CAC CAC CAT CAC  (0.009) TAC TAT TAC CAC CAC CAC CAC CAC CAC CAC  (0.009) TAT TAT TAT CAC CAC CAC CAC CAC CAC CAC  (0.009) CAC TAT TAT CAC CAC CAC CAC CAC CAC CAC  (0.009) CAC TAC TAC CAC CAC CAC CAC CAC CAT CAC  (0.008) TAC TTC TTC CAC CAC CAC CAT CAC CAC CAC  (0.008) TAC TAC TAC CAC CAC CAT CAT CAT CAT CAC  (0.008) TTC TTC TTC CAC CAC CAC CAT CAC CAC CAC  (0.007) CAC TAC TAC CAC CAC CAT CAT CAT CAT CAC  (0.007) TAT TAT TAC CAC CAC CAC CAC CAC CAC CAC  (0.007) TAT TAC TAC CAC CAC CAC CAC CAC CAC CAC  (0.006) CAC TAT TAC CAC CAC CAC CAC CAC CAC CAC  (0.006) CAC TTC TTC CAC CAC CAC CAT CAC CAC CAC  (0.006) CAT TAT TAT CAC CAC CAC CAC CAC CAC CAC  (0.006) TTC TTT TTT CAC CAC CAC CAC CAC CAC CAC  (0.005) CAT TAC TAC CAC CAC CAC CAC CAC CAC CAC  (0.005) TAC TAT TAT CAC CAC CAC CAT CAC CAC CAC  (0.005) CTC TTC TTC CAC CAC CAC CAT CAC CAC CAC  (0.005) CAT TAT TAC CAC CAC CAC CAC CAC CAC CAC  (0.004) TTC TTT TTC CAC CAC CAC CAC CAC CAC CAC  (0.004) TAC TTC TTC CAC CAC CAC CAC CAC CAT CAC  (0.004) TAT TAT TAT CAT CAC CAT CAT CAT CAT CAC  (0.004) TTC TTC TTC CAC CAC CAC CAC CAC CAT CAC  (0.004) TAC TAT TAC CAC CAC CAC CAT CAC CAC CAC  (0.004) TAT TAT TAT CAC CAC CAC CAT CAC CAC CAC  (0.003) TTT TTT TTT CAC CAC CAC CAC CAC CAC CAC  (0.003) CAC TAT TAT CAC CAC CAC CAT CAC CAC CAC  (0.003) TAT TAT TAT CAT CAC CAT CAT CAC CAC CAC  (0.003) CAT TAT TAT CAT CAC CAT CAT CAT CAT CAC  (0.003) CAT TAT TAT CAT CAC CAT CAT CAC CAC CAC  (0.003) CAT TAC TAC CAT CAC CAT CAT CAT CAT CAC  (0.003) TAC TTC TTC CAC CAC CAT CAT CAT CAT CAC  (0.003) CAC TTC TTC CAC CAC CAC CAC CAC CAT CAC  (0.003) TTC TTC TTC CAC CAC CAT CAT CAT CAT CAC  (0.003) CTC TTT TTT CAC CAC CAC CAC CAC CAC CAC  (0.003) CAT TAC TAC CAT CAC CAT CAT CAC CAC CAC  (0.003) TAT TTT TTT CAC CAC CAC CAC CAC CAC CAC  (0.003) TAT TAT TAC CAT CAC CAT CAT CAT CAT CAC  (0.003) TAT TAC TAC CAT CAC CAT CAT CAT CAT CAC  (0.003) TAT TAT TAC CAC CAC CAC CAT CAC CAC CAC  (0.003) TAT TAC TAC CAC CAC CAC CAT CAC CAC CAC  (0.003) TTT TTT TTC CAC CAC CAC CAC CAC CAC CAC  (0.002) CAC TAT TAC CAC CAC CAC CAT CAC CAC CAC  (0.002) TAT TAT TAC CAT CAC CAT CAT CAC CAC CAC  (0.002) CAT TAT TAC CAT CAC CAT CAT CAT CAT CAC  (0.002) TAT TAC TAC CAT CAC CAT CAT CAC CAC CAC  (0.002) CAC TTC TTC CAC CAC CAT CAT CAT CAT CAC  (0.002) TAC TAT TAT CAC CAC CAC CAC CAC CAT CAC  (0.002) CAT TAT TAT CAC CAC CAC CAT CAC CAC CAC  (0.002) CAT TAT TAC CAT CAC CAT CAT CAC CAC CAC  (0.002) CTC TTC TTC CAC CAC CAC CAC CAC CAT CAC  (0.002) TTC TTT TTT CAC CAC CAC CAT CAC CAC CAC  (0.002) CAT TAC TAC CAC CAC CAC CAT CAC CAC CAC  (0.002) CTC TTT TTC CAC CAC CAC CAC CAC CAC CAC  (0.002) TAC TAT TAT CAC CAC CAT CAT CAT CAT CAC  (0.002) TTT TTC TTC CAC CAC CAC CAC CAC CAC CAC  (0.002) CTC TTC TTC CAC CAC CAT CAT CAT CAT CAC  (0.002) TAC TAT TAC CAC CAC CAC CAC CAC CAT CAC  (0.002) CAT TAT TAC CAC CAC CAC CAT CAC CAC CAC  (0.002) CAC TAT TAT CAC CAC CAC CAC CAC CAT CAC  (0.002) TTC TTT TTC CAC CAC CAC CAT CAC CAC CAC  (0.002) CAT TTT TTT CAC CAC CAC CAC CAC CAC CAC  (0.002) CTT TTT TTT CAC CAC CAC CAC CAC CAC CAC  (0.001) TAC TAT TAC CAC CAC CAT CAT CAT CAT CAC  (0.001) TTT TTT TTT CAC CAC CAC CAT CAC CAC CAC  (0.001) CAC TAT TAT CAC CAC CAT CAT CAT CAT CAC  (0.001) TTC TTC TTT CAC CAC CAC CAC CAC CAC CAC  (0.001) CAC TAT TAC CAC CAC CAC CAC CAC CAT CAC  (0.001) TAT TTT TTT CAT CAC CAT CAT CAT CAT CAC  (0.001) CTT TTT TTC CAC CAC CAC CAC CAC CAC CAC  (0.001) CTC TTT TTT CAC CAC CAC CAT CAC CAC CAC  (0.001) TTT TTT TTT CAT CAC CAT CAT CAT CAT CAC  (0.001) TAT TTT TTT CAC CAC CAC CAT CAC CAC CAC  (0.001) CTT TTC TTC CAC CAC CAC CAC CAC CAC CAC  (0.001) GAC TAC TAC CAC CAC CAC CAC CAC CAC CAC  (0.001) TAT TTT TTT CAT CAC CAT CAT CAC CAC CAC  (0.001) TTT TTT TTT CAT CAC CAT CAT CAC CAC CAC  (0.001) TTC TTT TTT CAC CAC CAC CAC CAC CAT CAC  (0.001)  (total  0.466)
  74       1  CAC (H) CCC (P) CCC (P) CCT (P) CCC (P) CTT (L) CCC (P) CCC (P) CAC (H) CCG (P) CCA (P) : CCC CCC CCC CCC CAC CCC CCC CCC CCC CCC  (0.180) CCC CCC CCG CCC CAC CCC CCC CCC CCC CCC  (0.043) CCC CCC CCT CCC CAC CCC CCC CCC CCC CCC  (0.030) CCC CCC CCC CCC CAC CCC CCC CCT CCC CCC  (0.029) CCG CCG CCG CCC CAC CCC CCC CCC CCC CCC  (0.025) CCC CCG CCG CCC CAC CCC CCC CCC CCC CCC  (0.023) CCC CCC CCC CCC CAC CCC CCC CCT CCT CCC  (0.022) CCT CCT CCT CCC CAC CCC CCC CCC CCC CCC  (0.021) CCC CCC CCC CCC CAC CCC CCC CCC CCA CCC  (0.015) CCT CCC CCC CCC CAC CCC CCC CCC CCC CCC  (0.013) CCG CCC CCC CCC CAC CCC CCC CCC CCC CCC  (0.010) CCC CCC CCG CCC CAC CCC CCC CCT CCC CCC  (0.007) CCA CCC CCC CCC CAC CCC CCC CCC CCC CCC  (0.006) CCA CCA CCA CCC CAC CCC CCC CCC CCC CCC  (0.006) CCC CCC CCG CCC CAC CCC CCC CCT CCT CCC  (0.005) CCT CCG CCG CCC CAC CCC CCC CCC CCC CCC  (0.005) CCA CCG CCG CCC CAC CCC CCC CCC CCC CCC  (0.005) CCC CCC CCT CCC CAC CCC CCC CCT CCC CCC  (0.005) CCG CCG CCG CCC CAC CCC CCC CCT CCC CCC  (0.004) CCC CCC CCT CCC CAC CCC CCC CCT CCT CCC  (0.004) CCC CCG CCG CCC CAC CCC CCC CCT CCC CCC  (0.004) CCT CCT CCG CCC CAC CCC CCC CCC CCC CCC  (0.004) CCG CCT CCT CCC CAC CCC CCC CCC CCC CCC  (0.004) CCC CCC CCG CCC CAC CCC CCC CCC CCA CCC  (0.003) CCT CCT CCT CCC CAC CCC CCC CCT CCC CCC  (0.003) CCG CCG CCG CCC CAC CCC CCC CCT CCT CCC  (0.003) CCT CCT CCT CCT CAC CCC CCC CCC CCC CCC  (0.003) CCC CCG CCG CCC CAC CCC CCC CCT CCT CCC  (0.003) CCT CCT CCT CCT CAC CCT CCC CCT CCC CCC  (0.003) CCA CCA CCG CCC CAC CCC CCC CCC CCC CCC  (0.003) CCC CCC CCT CCC CAC CCC CCC CCC CCA CCC  (0.002) CCG CCC CCG CCC CAC CCC CCC CCC CCC CCC  (0.002) CAC CCC CCC CAC CAC CCC CCC CCC CCC CCC  (0.002) CCT CCC CCC CCC CAC CCC CCC CCT CCC CCC  (0.002) CCG CCG CCG CCC CAC CCC CCC CCC CCA CCC  (0.002) CCC CCG CCG CCC CAC CCC CCC CCC CCA CCC  (0.002) CCT CCC CCC CCT CAC CCC CCC CCC CCC CCC  (0.002) CCT CCC CCC CCT CAC CCT CCC CCT CCC CCC  (0.002) CCG CCC CCC CCC CAC CCC CCC CCT CCC CCC  (0.002) CCG CCC CCC CCC CAC CCC CCC CCT CCT CCC  (0.001) CCA CCC CCC CCC CAC CCC CCC CCT CCC CCC  (0.001)  (total  0.510)
  75       1  CAC (H) GAG (E) GAG (E) GAG (E) CTC (L) GAG (E) GAG (E) CTC (L) CAT (H) TCC (S) AAC (N) : GAG GAG GAG GAG CAC GAG GAG GAG GAC CTC  (0.040) GAG GAG GAG GAG CAC GAG GAG GAG AAC CTC  (0.035) GAG GAG GAG GAG CAT GAG GAG GAG GAC CTC  (0.017) GAG GAG GAG GAG CAT GAG GAG GAG AAC CTC  (0.015) GAA GAG GAG GAG CAC GAG GAG GAG GAC CTC  (0.013) GAA GAG GAG GAG CAC GAG GAG GAG AAC CTC  (0.011) GAG GAA GAA GAG CAC GAG GAG GAG GAC CTC  (0.008) GAG GAG GAA GAG CAC GAG GAG GAG GAC CTC  (0.008) GAG GAA GAA GAG CAC GAG GAG GAG AAC CTC  (0.007) GAG GAG GAA GAG CAC GAG GAG GAG AAC CTC  (0.007) GAA GAA GAA GAG CAC GAG GAG GAG GAC CTC  (0.007) GAG GAA GAG GAG CAC GAG GAG GAG GAC CTC  (0.006) GAA GAA GAA GAG CAC GAG GAG GAG AAC CTC  (0.006) GAA GAG GAG GAA CAC GAG GAG GAG GAC CTC  (0.006) GAG GAA GAG GAG CAC GAG GAG GAG AAC CTC  (0.005) GAA GAG GAG GAG CAT GAG GAG GAG GAC CTC  (0.005) GAA GAA GAG GAG CAC GAG GAG GAG GAC CTC  (0.005) GAA GAA GAG GAG CAC GAG GAG GAG AAC CTC  (0.004) GAG GAA GAA GAG CAT GAG GAG GAG GAC CTC  (0.004) GAG GAG GAA GAG CAT GAG GAG GAG GAC CTC  (0.003) GAG GAA GAA GAG CAT GAG GAG GAG AAC CTC  (0.003) GAA GAA GAA GAA CAC GAG GAG GAG GAC CTC  (0.003) GAG GAG GAA GAG CAT GAG GAG GAG AAC CTC  (0.003) GAA GAA GAA GAG CAT GAG GAG GAG GAC CTC  (0.003) GAC GAC GAC GAC CAC GAG GAG GAG GAC CTC  (0.003) GAG GAA GAG GAG CAT GAG GAG GAG GAC CTC  (0.003) GAA GAG GAA GAG CAC GAG GAG GAG GAC CTC  (0.003) GAC GAC GAC GAC CAC GAG GAG GAG AAC CTC  (0.002) GAG GAA GAG GAG CAT GAG GAG GAG AAC CTC  (0.002) GAA GAA GAG GAA CAC GAG GAG GAG GAC CTC  (0.002) GAA GAG GAA GAG CAC GAG GAG GAG AAC CTC  (0.002) GAA GAA GAG GAG CAT GAG GAG GAG GAC CTC  (0.002) GAC GAC GAC GAC CAC GAC GAG GAC AAC CTC  (0.002) GAC GAC GAC GAC CAC GAC GAG GAC GAC CTC  (0.002) GAC GAG GAG GAC CAC GAG GAG GAG GAC CTC  (0.002) GAC GAG GAG GAC CAC GAG GAG GAG AAC CTC  (0.002) GAC GAG GAG GAC CAC GAC GAG GAC AAC CTC  (0.001) GAC GAG GAG GAC CAC GAC GAG GAC GAC CTC  (0.001) GAA GAG GAA GAA CAC GAG GAG GAG GAC CTC  (0.001) GAA GAG GAA GAG CAT GAG GAG GAG GAC CTC  (0.001) CAG GAG GAG CAG CAC GAG GAG GAG GAC CTC  (0.001) CAG GAG GAG CAG CAC GAG GAG GAG AAC CTC  (0.001)  (total  0.261)
  76       1  CAG (Q) CAG (Q) CAG (Q) CAA (Q) GAA (E) ACA (T) TTC (F) GAG (E) CAG (Q) CAG (Q) CAG (Q) : CAG CAG CAG CAG CAG CAG CAG CAG CAG GAG  (0.177) CAG CAG CAG CAG CAG CAG CAG CAG CAG GAA  (0.072) CAG CAG CAG CAG CAG CAG CAG CAA CAA GAA  (0.060) CAG CAG CAG CAG CAG CAG CAG CAA CAG GAG  (0.039) CAA CAG CAG CAG CAG CAG CAG CAG CAG GAG  (0.023) CAG CAA CAA CAG CAG CAG CAG CAG CAG GAG  (0.020) CAA CAA CAA CAG CAG CAG CAG CAG CAG GAG  (0.019) CAG CAG CAA CAG CAG CAG CAG CAG CAG GAG  (0.018) CAA CAG CAG CAG CAG CAG CAG CAG CAG GAA  (0.009) CAG CAA CAG CAG CAG CAG CAG CAG CAG GAG  (0.009) CAA CAA CAG CAG CAG CAG CAG CAG CAG GAG  (0.009) CAG CAA CAA CAG CAG CAG CAG CAG CAG GAA  (0.008) CAA CAG CAG CAG CAG CAG CAG CAA CAA GAA  (0.008) CAA CAA CAA CAG CAG CAG CAG CAG CAG GAA  (0.008) CAG CAG CAA CAG CAG CAG CAG CAG CAG GAA  (0.007) CAG CAA CAA CAG CAG CAG CAG CAA CAA GAA  (0.007) CAA CAA CAA CAG CAG CAG CAG CAA CAA GAA  (0.006) CAA CAG CAG CAA CAG CAA CAG CAA CAA GAA  (0.006) CAG CAG CAA CAG CAG CAG CAG CAA CAA GAA  (0.006) CAA CAA CAA CAA CAG CAA CAG CAA CAA GAA  (0.005) CAG CAA CAA CAG CAG CAG CAG CAA CAG GAG  (0.004) CAG CAG CAA CAG CAG CAG CAG CAA CAG GAG  (0.004) CAG CAA CAG CAG CAG CAG CAG CAG CAG GAA  (0.004) CAA CAA CAG CAG CAG CAG CAG CAG CAG GAA  (0.003) CAG CAA CAG CAG CAG CAG CAG CAA CAA GAA  (0.003) CAA CAA CAG CAG CAG CAG CAG CAA CAA GAA  (0.003) CCG CCG CCG CAG CAG CAG CAG CAG CAG GAG  (0.003) CAA CAG CAA CAG CAG CAG CAG CAG CAG GAG  (0.002) CAA CAA CAG CAA CAG CAA CAG CAA CAA GAA  (0.002) CAG CAA CAG CAG CAG CAG CAG CAA CAG GAG  (0.002) AAG AAG AAG CAG CAG CAG CAG CAG CAG GAG  (0.002) CCG CCG CCG CAG CAG CAG CAG CAG CAG GAA  (0.001) CAA CAG CAA CAG CAG CAG CAG CAG CAG GAA  (0.001)  (total  0.550)
  77       1  CAG (Q) CAG (Q) CAG (Q) CAG (Q) CAG (Q) CAG (Q) CAG (Q) CAG (Q) CAG (Q) CAG (Q) CAG (Q) : CAG CAG CAG CAG CAG CAG CAG CAG CAG CAG  (0.579) CAA CAG CAG CAG CAG CAG CAG CAG CAG CAG  (0.076) CAG CAG CAA CAG CAG CAG CAG CAG CAG CAG  (0.042) CAG CAG CAG CAG CAA CAG CAG CAG CAG CAG  (0.037) CAG CAA CAA CAG CAG CAG CAG CAG CAG CAG  (0.035) CAA CAA CAA CAG CAG CAG CAG CAG CAG CAG  (0.032) CAG CAA CAG CAG CAG CAG CAG CAG CAG CAG  (0.022) CAA CAA CAG CAG CAG CAG CAG CAG CAG CAG  (0.021) CAG CAG CAG CAA CAG CAG CAG CAG CAG CAG  (0.020) CAA CAG CAG CAA CAG CAG CAG CAG CAG CAG  (0.016) CAG CAG CAG CAA CAA CAG CAG CAG CAG CAG  (0.011) CAA CAG CAG CAA CAA CAG CAG CAG CAG CAG  (0.008) CAA CAA CAA CAA CAG CAG CAG CAG CAG CAG  (0.007) CAA CAG CAA CAG CAG CAG CAG CAG CAG CAG  (0.005) CAA CAG CAG CAG CAA CAG CAG CAG CAG CAG  (0.005) CAA CAA CAG CAA CAG CAG CAG CAG CAG CAG  (0.004) CAA CAA CAA CAA CAA CAG CAG CAG CAG CAG  (0.004) CAG CAG CAA CAG CAA CAG CAG CAG CAG CAG  (0.003) CAA CAA CAG CAA CAA CAG CAG CAG CAG CAG  (0.002) CAG CAA CAA CAG CAA CAG CAG CAG CAG CAG  (0.002) CAA CAA CAA CAG CAA CAG CAG CAG CAG CAG  (0.002) CAG CAG CAA CAA CAG CAG CAG CAG CAG CAG  (0.001) CAG CAA CAG CAG CAA CAG CAG CAG CAG CAG  (0.001) CAA CAA CAG CAG CAA CAG CAG CAG CAG CAG  (0.001) CAG CAA CAA CAA CAG CAG CAG CAG CAG CAG  (0.001) CAA CAG CAA CAA CAG CAG CAG CAG CAG CAG  (0.001) CAG CAG CAA CAA CAA CAG CAG CAG CAG CAG  (0.001)  (total  0.939)
  78       1  CCA (P) CCC (P) CCA (P) CCT (P) CCA (P) GCT (A) CCT (P) CCT (P) CAA (Q) GCA (A) CCT (P) : CCA CCA GCA CCA CCA CCA CCA CCT CCT CCT  (0.035) CCT CCT GCT CCA CCA CCA CCA CCT CCT CCT  (0.025) CCA CCT GCT CCA CCA CCA CCA CCT CCT CCT  (0.022) CCC CCC GCC CCA CCA CCA CCA CCT CCT CCT  (0.015) CCG CCG GCG CCA CCA CCA CCA CCT CCT CCT  (0.014) CCT CCT GCT CCT CCA CCT CCA CCT CCT CCT  (0.014) CCT CCT GCT CCT CCA CCT CCC CCT CCT CCT  (0.012) CCA CCC GCC CCA CCA CCA CCA CCT CCT CCT  (0.012) CCA CCG GCG CCA CCA CCA CCA CCT CCT CCT  (0.012) CCC CCT GCT CCA CCA CCA CCA CCT CCT CCT  (0.009) CCG CCT GCT CCA CCA CCA CCA CCT CCT CCT  (0.008) CCT CCT GCT CCT CCA CCT CCT CCT CCT CCT  (0.008) CCC CCC GCC CCC CCA CCC CCC CCT CCT CCT  (0.007) CCT CCT GCC CCA CCA CCA CCA CCT CCT CCT  (0.006) CCA CCA GCA CCA CCA CCA CCA CCA CCA CCA  (0.005) CCG CCC GCC CCA CCA CCA CCA CCT CCT CCT  (0.005) CCT CCT GCG CCA CCA CCA CCA CCT CCT CCT  (0.004) CCC CCT GCT CCC CCA CCC CCC CCT CCT CCT  (0.004) CCT CCT GCA CCA CCA CCA CCA CCT CCT CCT  (0.004) CCT CCT GCC CCT CCA CCT CCA CCT CCT CCT  (0.004) CCA CCA GCA CCA CCA CCA CCA CCT CCT CCA  (0.004) CCG CCG GCA CCA CCA CCA CCA CCT CCT CCT  (0.003) CCT CCT GCC CCT CCA CCT CCC CCT CCT CCT  (0.003) CCA CCT GCT CCA CCA CCA CCA CCA CCA CCA  (0.003) CCC CCC GCT CCA CCA CCA CCA CCT CCT CCT  (0.003) CCC CCC GCG CCA CCA CCA CCA CCT CCT CCT  (0.003) CCA CCA GCA CCA CCA CCC CCC CCT CCT CCT  (0.002) CCT CCT GCG CCT CCA CCT CCA CCT CCT CCT  (0.002) CCA CCT GCT CCA CCA CCA CCA CCT CCT CCA  (0.002) CCT CCT GCA CCT CCA CCT CCA CCT CCT CCT  (0.002) CCC CCC GCC CCT CCA CCT CCA CCT CCT CCT  (0.002) CCT CCT GCG CCT CCA CCT CCC CCT CCT CCT  (0.002) CCT CCT GCC CCT CCA CCT CCT CCT CCT CCT  (0.002) CCC CCC GCC CCA CCA CCA CCA CCA CCA CCA  (0.002) CCG CCG GCG CCA CCA CCA CCA CCA CCA CCA  (0.002) CCT CCT GCA CCT CCA CCT CCC CCT CCT CCT  (0.002) CCA CCC GCC CCA CCA CCA CCA CCA CCA CCA  (0.002) CCG CCG GCG CCG CCA CCA CCA CCT CCT CCT  (0.002) CCA CCG GCG CCA CCA CCA CCA CCA CCA CCA  (0.002) CCA CCT GCT CCA CCA CCC CCC CCT CCT CCT  (0.002) CCG CCG GCG CCA CCA CCA CCA CCT CCT CCA  (0.001) CCT CCT GCG CCT CCA CCT CCT CCT CCT CCT  (0.001) CCC CCC GCT CCC CCA CCC CCC CCT CCT CCT  (0.001) CCC CCT GCT CCT CCA CCT CCA CCT CCT CCT  (0.001) CCA CCC GCC CCA CCA CCA CCA CCT CCT CCA  (0.001) CCA CCG GCG CCA CCA CCA CCA CCT CCT CCA  (0.001) CCC CCT GCT CCA CCA CCA CCA CCA CCA CCA  (0.001) CCC CCC GCG CCC CCA CCC CCC CCT CCT CCT  (0.001) CCT CCT GCA CCT CCA CCT CCT CCT CCT CCT  (0.001) CCG CCT GCT CCA CCA CCA CCA CCA CCA CCA  (0.001) CCG CCT GCT CCG CCA CCA CCA CCT CCT CCT  (0.001)  (total  0.284)
  79       1  CCA (P) CCC (P) CCC (P) CCG (P) CCT (P) CCA (P) CCG (P) CCT (P) CCA (P) GTC (V) CCG (P) : CCG CCG CCG CCG CCA CCG CCC CCG CCG CCT  (0.054) CCG CCG CCG CCG CCG CCG CCC CCG CCG CCT  (0.019) CCC CCC CCC CCC CCA CCC CCC CCG CCG CCT  (0.018) CCA CCA CCA CCA CCA CCG CCC CCG CCG CCT  (0.017) CCA CCA CCA CCA CCA CCA CCC CCG CCG CCT  (0.016) CCA CCA CCA CCA CCA CCC CCC CCG CCG CCT  (0.015) CCG CCG CCG CCC CCA CCC CCC CCG CCG CCT  (0.012) CCG CCG CCG CCA CCA CCG CCC CCG CCG CCT  (0.011) CCC CCG CCG CCC CCA CCC CCC CCG CCG CCT  (0.011) CCA CCG CCG CCA CCA CCG CCC CCG CCG CCT  (0.010) CCG CCG CCA CCG CCA CCG CCC CCG CCG CCT  (0.009) CCA CCG CCG CCA CCA CCA CCC CCG CCG CCT  (0.009) CCG CCG CCC CCG CCA CCG CCC CCG CCG CCT  (0.009) CCA CCG CCG CCA CCA CCC CCC CCG CCG CCT  (0.008) CCA CCA CCA CCG CCA CCG CCC CCG CCG CCT  (0.007) CCG CCA CCA CCG CCA CCG CCC CCG CCG CCT  (0.006) CCC CCC CCC CCG CCA CCG CCC CCG CCG CCT  (0.005) CCC CCC CCC CCC CCC CCC CCC CCG CCG CCT  (0.005) CCC CCC CCC CCC CCA CCC CCC CCT CCT CCT  (0.004) CCC CCA CCA CCC CCA CCC CCC CCG CCG CCT  (0.004) CCA CCG CCG CCG CCA CCG CCC CCG CCG CCT  (0.004) CCG CCG CCA CCG CCG CCG CCC CCG CCG CCT  (0.003) CCG CCG CCC CCG CCG CCG CCC CCG CCG CCT  (0.003) CCC CCG CCG CCG CCA CCG CCC CCG CCG CCT  (0.003) CCC CCG CCG CCC CCC CCC CCC CCG CCG CCT  (0.003) CCA CCC CCC CCA CCA CCG CCC CCG CCG CCT  (0.003) CCA CCC CCC CCA CCA CCA CCC CCG CCG CCT  (0.003) CCC CCG CCG CCC CCA CCC CCC CCT CCT CCT  (0.002) CCT CCG CCG CCC CCA CCC CCC CCG CCG CCT  (0.002) CCA CCC CCC CCA CCA CCC CCC CCG CCG CCT  (0.002) CCG CCA CCA CCG CCG CCG CCC CCG CCG CCT  (0.002) CCG CCG CCA CCC CCA CCC CCC CCG CCG CCT  (0.002) CCG CCG CCA CCA CCA CCG CCC CCG CCG CCT  (0.002) CCG CCG CCC CCC CCA CCC CCC CCG CCG CCT  (0.002) CCG CCG CCC CCA CCA CCG CCC CCG CCG CCT  (0.002) CCA CCA CCG CCA CCA CCG CCC CCG CCG CCT  (0.002) CCC CCG CCA CCC CCA CCC CCC CCG CCG CCT  (0.002) CCT CCG CCG CCG CCA CCG CCC CCG CCG CCT  (0.002) CCA CCA CCG CCA CCA CCA CCC CCG CCG CCT  (0.002) CCT CCT CCT CCC CCA CCC CCC CCG CCG CCT  (0.002) CCA CCA CCG CCA CCA CCC CCC CCG CCG CCT  (0.002) CCT CCG CCG CCT CCA CCT CCC CCT CCT CCT  (0.002) CCT CCT CCT CCG CCA CCG CCC CCG CCG CCT  (0.001) CCG CCA CCA CCC CCA CCC CCC CCG CCG CCT  (0.001) CCG CCA CCA CCA CCA CCG CCC CCG CCG CCT  (0.001) CCT CCC CCC CCC CCA CCC CCC CCG CCG CCT  (0.001) CCT CCT CCT CCT CCA CCT CCC CCT CCT CCT  (0.001) CCT CCG CCG CCT CCA CCC CCC CCG CCG CCT  (0.001) CCC CCA CCA CCG CCA CCG CCC CCG CCG CCT  (0.001) CCC CCA CCA CCC CCC CCC CCC CCG CCG CCT  (0.001) CCT CCC CCC CCG CCA CCG CCC CCG CCG CCT  (0.001) CCA CCC CCC CCG CCA CCG CCC CCG CCG CCT  (0.001) CCC CCA CCA CCC CCA CCC CCC CCT CCT CCT  (0.001)  (total  0.314)
  80       1  CCA (P) CCC (P) CCC (P) CGC (R) CCT (P) CAA (Q) CCG (P) CCT (P) CCA (P) CCC (P) CGT (R) : CCA CCA CCA CCA CCA CCC CCC CGC CGT CCT  (0.031) CCC CCC CCC CCC CCA CCC CCC CGC CGT CCT  (0.028) CCG CCG CCG CCC CCA CCC CCC CGC CGT CCT  (0.026) CCC CCG CCG CCC CCA CCC CCC CGC CGT CCT  (0.024) CCG CCG CCG CCA CCA CCC CCC CGC CGT CCT  (0.022) CCG CCG CCG CCG CCA CCC CCC CGC CGT CCT  (0.020) CCA CCG CCG CCA CCA CCC CCC CGC CGT CCT  (0.019) CCA CCA CCA CCA CCA CCC CCC CCC CCT CCT  (0.015) CCC CCC CCC CCC CCA CCC CCC CCC CCT CCT  (0.014) CCG CCG CCG CCC CCA CCC CCC CCC CCT CCT  (0.013) CCC CCG CCG CCC CCA CCC CCC CCC CCT CCT  (0.011) CCA CCG CCG CCA CCA CCC CCC CCC CCT CCT  (0.009) CCA CCA CCA CCC CCA CCC CCC CGC CGT CCT  (0.009) CCC CCA CCA CCC CCA CCC CCC CGC CGT CCT  (0.009) CCC CCC CCC CCC CCC CCC CCC CGC CGT CCT  (0.007) CCC CCG CCG CCC CCC CCC CCC CGC CGT CCT  (0.006) CCT CCG CCG CCC CCA CCC CCC CGC CGT CCT  (0.005) CCA CCG CCG CCC CCA CCC CCC CGC CGT CCT  (0.005) CCA CCA CCA CCA CCA CCC CCC CGT CGT CCT  (0.005) CCG CCG CCA CCC CCA CCC CCC CGC CGT CCT  (0.004) CCC CCC CCC CCC CCA CCC CCC CGT CGT CCT  (0.004) CCC CCA CCA CCC CCA CCC CCC CCC CCT CCT  (0.004) CCC CCG CCA CCC CCA CCC CCC CGC CGT CCT  (0.004) CCG CCG CCA CCA CCA CCC CCC CGC CGT CCT  (0.004) CCA CCA CCG CCA CCA CCC CCC CGC CGT CCT  (0.004) CCC CCG CCG CCC CCA CCC CCC CGT CGT CCT  (0.004) CCA CCC CCC CCA CCA CCC CCC CGC CGT CCT  (0.003) CCG CCG CCA CCG CCA CCC CCC CGC CGT CCT  (0.003) CCG CCG CCC CCC CCA CCC CCC CGC CGT CCT  (0.003) CCG CCA CCA CCC CCA CCC CCC CGC CGT CCT  (0.003) CCA CCG CCG CCA CCA CCC CCC CGT CGT CCT  (0.003) CCT CCT CCT CCC CCA CCC CCC CGC CGT CCT  (0.003) CCT CCG CCG CCT CCA CCC CCC CGC CGT CCT  (0.003) CCG CCG CCC CCA CCA CCC CCC CGC CGT CCT  (0.003) CCG CCA CCA CCA CCA CCC CCC CGC CGT CCT  (0.003) CCT CCG CCG CCC CCA CCC CCC CCC CCT CCT  (0.003) CCG CCG CCC CCG CCA CCC CCC CGC CGT CCT  (0.002) CCG CCA CCA CCG CCA CCC CCC CGC CGT CCT  (0.002) CCC CCA CCA CCC CCC CCC CCC CGC CGT CCT  (0.002) CCT CCG CCG CCA CCA CCC CCC CGC CGT CCT  (0.002) CCG CCG CCA CCC CCA CCC CCC CCC CCT CCT  (0.002) CCT CCC CCC CCC CCA CCC CCC CGC CGT CCT  (0.002) CCT CCA CCA CCC CCA CCC CCC CGC CGT CCT  (0.002) CCC CCG CCA CCC CCA CCC CCC CCC CCT CCT  (0.002) CCA CCA CCG CCA CCA CCC CCC CCC CCT CCT  (0.002) CCA CCC CCC CCA CCA CCC CCC CCC CCT CCT  (0.002) CCG CCG CCC CCC CCA CCC CCC CCC CCT CCT  (0.001) CCG CCA CCA CCC CCA CCC CCC CCC CCT CCT  (0.001) CCT CCT CCT CCT CCA CCC CCC CGC CGT CCT  (0.001) CCC CCA CCA CCC CCA CCC CCC CGT CGT CCT  (0.001) CCT CCT CCT CCC CCA CCC CCC CCC CCT CCT  (0.001) CCT CCT CCT CCA CCA CCC CCC CGC CGT CCT  (0.001) CCA CCA CCG CCC CCA CCC CCC CGC CGT CCT  (0.001) CCT CCC CCC CCT CCA CCC CCC CGC CGT CCT  (0.001) CCC CCG CCA CCC CCC CCC CCC CGC CGT CCT  (0.001) CCT CCA CCA CCT CCA CCC CCC CGC CGT CCT  (0.001)  (total  0.367)
  81       1  CCA (P) CCT (P) CCA (P) CCA (P) CCA (P) CCC (P) CCC (P) CCA (P) CCC (P) CCG (P) CCA (P) : CCC CCC CCC CCA CCA CCA CCA CCA CCA CCA  (0.108) CCA CCC CCC CCA CCA CCA CCA CCA CCA CCA  (0.088) CCA CCA CCA CCA CCA CCA CCA CCA CCA CCA  (0.065) CCG CCG CCG CCA CCA CCA CCA CCA CCA CCA  (0.054) CCA CCG CCG CCA CCA CCA CCA CCA CCA CCA  (0.045) CCG CCC CCC CCA CCA CCA CCA CCA CCA CCA  (0.033) CCA CCA CCG CCA CCA CCA CCA CCA CCA CCA  (0.024) CCT CCC CCC CCA CCA CCA CCA CCA CCA CCA  (0.022) CCC CCC CCC CCC CCC CCA CCA CCA CCA CCA  (0.022) CCC CCC CCG CCA CCA CCA CCA CCA CCA CCA  (0.016) CCT CCT CCT CCA CCA CCA CCA CCA CCA CCA  (0.015) CCC CCG CCG CCA CCA CCA CCA CCA CCA CCA  (0.009) CCC CCC CCC CCA CCC CCA CCA CCA CCA CCA  (0.009) CCC CCC CCC CCC CCA CCA CCA CCA CCA CCA  (0.008) CCC CCC CCT CCA CCA CCA CCA CCA CCA CCA  (0.007) CCA CCC CCC CCA CCC CCA CCA CCA CCA CCA  (0.007) CCG CCG CCG CCG CCG CCA CCA CCA CCA CCA  (0.006) CCG CCG CCG CCG CCA CCA CCA CCA CCA CCA  (0.006) CCT CCG CCG CCA CCA CCA CCA CCA CCA CCA  (0.005) CCG CCA CCA CCA CCA CCA CCA CCA CCA CCA  (0.005) CCA CCA CCA CCA CCC CCA CCA CCA CCA CCA  (0.005) CCA CCC CCC CCA CCG CCA CCA CCA CCA CCA  (0.005) CCG CCC CCG CCA CCA CCA CCA CCA CCA CCA  (0.005) CCT CCT CCC CCA CCA CCA CCA CCA CCA CCA  (0.005) CCG CCG CCG CCA CCC CCA CCA CCA CCA CCA  (0.004) CCG CCC CCC CCG CCG CCA CCA CCA CCA CCA  (0.004) CCA CCA CCA CCA CCG CCA CCA CCA CCA CCA  (0.004) CCG CCC CCC CCG CCA CCA CCA CCA CCA CCA  (0.004) CCA CCG CCG CCA CCC CCA CCA CCA CCA CCA  (0.004) CCC CCC CCG CCC CCC CCA CCA CCA CCA CCA  (0.003) CCA CCC CCC CCA CCA CCA CCT CCA CCA CCA  (0.003) CCG CCC CCC CCA CCC CCA CCA CCA CCA CCA  (0.003) CCA CCG CCG CCA CCG CCA CCA CCA CCA CCA  (0.003) CCA CCA CCA CCA CCA CCA CCT CCA CCA CCA  (0.002) CCA CCA CCG CCA CCC CCA CCA CCA CCA CCA  (0.002) CCT CCC CCC CCT CCT CCA CCA CCA CCA CCA  (0.002) CCC CCG CCG CCC CCC CCA CCA CCA CCA CCA  (0.002) CCT CCC CCC CCA CCC CCA CCA CCA CCA CCA  (0.002) CCT CCC CCC CCC CCC CCA CCA CCA CCA CCA  (0.002) CCC CCC CCT CCC CCC CCA CCA CCA CCA CCA  (0.002) CCA CCG CCG CCA CCA CCA CCT CCA CCA CCA  (0.001) CCA CCA CCG CCA CCG CCA CCA CCA CCA CCA  (0.001) CCC CCC CCG CCA CCC CCA CCA CCA CCA CCA  (0.001) CCT CCT CCT CCT CCT CCA CCA CCA CCA CCA  (0.001) CCT CCT CCT CCA CCC CCA CCA CCA CCA CCA  (0.001) CCC CCC CCG CCC CCA CCA CCA CCA CCA CCA  (0.001) CCT CCT CCT CCC CCC CCA CCA CCA CCA CCA  (0.001) CCA CCA CCG CCA CCA CCA CCT CCA CCA CCA  (0.001)  (total  0.625)
  82       1  CCA (P) CCT (P) CCC (P) CCG (P) CCT (P) GGC (G) CCC (P) CCC (P) CCT (P) GGC (G) GCT (A) : CCC CCC GGC CCT CCT CCT CCT CCT CCT CCT  (0.045) CCT CCC GGC CCT CCT CCT CCT CCT CCT CCT  (0.037) CCC CCC GGC CCT CCA CCT CCT CCT CCT CCT  (0.012) CCC CCC GGC CCC CCC CCC CCC CCT CCT CCT  (0.011) CCT CCC GGC CCT CCA CCT CCT CCT CCT CCT  (0.010) CCC CCC GGC CCC CCC CCT CCT CCT CCT CCT  (0.009) CCG CCC GGC CCT CCT CCT CCT CCT CCT CCT  (0.007) CCT CCT GGT CCT CCT CCT CCT CCT CCT CCT  (0.007) CCT CCC GGC CCT CCT CCT CCC CCT CCT CCT  (0.006) CCT CCT GGC CCT CCT CCT CCT CCT CCT CCT  (0.006) CCC CCC GCC CCT CCT CCT CCT CCT CCT CCT  (0.006) CCT CCC GCC CCT CCT CCT CCT CCT CCT CCT  (0.005) CCA CCC GGC CCT CCT CCT CCT CCT CCT CCT  (0.004) CCA CCC GGC CCA CCA CCT CCT CCT CCT CCT  (0.004) CCT CCC GGC CCT CCC CCT CCT CCT CCT CCT  (0.004) CCC CCC CGC CCT CCT CCT CCT CCT CCT CCT  (0.004) CCC GCC GGC CCT CCT CCT CCT CCT CCT CCT  (0.003) GCC GCC GGC CCT CCT CCT CCT CCT CCT CCT  (0.002) CCG CCG GGG CCT CCT CCT CCT CCT CCT CCT  (0.002) CCG CCC GGC CCT CCA CCT CCT CCT CCT CCT  (0.002) GCT GCC GGC CCT CCT CCT CCT CCT CCT CCT  (0.002) CGC CGC GGC CCT CCT CCT CCT CCT CCT CCT  (0.002) CCT CCT GGT CCT CCA CCT CCT CCT CCT CCT  (0.002) CCT CCT GGC CCT CCA CCT CCT CCT CCT CCT  (0.002) CCG CCC GGC CCA CCA CCT CCT CCT CCT CCT  (0.002) CCC CCC GCC CCT CCA CCT CCT CCT CCT CCT  (0.001) CCG CCC GGC CCG CCG CCT CCT CCT CCT CCT  (0.001) CCC CCC GCC CCC CCC CCC CCC CCT CCT CCT  (0.001) CCT CCC GCC CCT CCA CCT CCT CCT CCT CCT  (0.001) CCG CCG GGC CCT CCT CCT CCT CCT CCT CCT  (0.001) CCA CCC GGC CCT CCA CCT CCT CCT CCT CCT  (0.001) CCC CCC GCC CCC CCC CCT CCT CCT CCT CCT  (0.001) CCT CCT GGT CCT CCT CCT CCC CCT CCT CCT  (0.001) CCT CCT GGC CCT CCT CCT CCC CCT CCT CCT  (0.001) CCC CCC CGC CCT CCA CCT CCT CCT CCT CCT  (0.001) CCA CCC GGC CCA CCA CCC CCC CCT CCT CCT  (0.001)  (total  0.209)
  83       1  CCT (P) --- (-) --- (-) --- (-) --- (-) CCG (P) CTT (L) --- (-) CCC (P) CCG (P) --- (-) : CCT CCT CCT CCT CCT CCT CCT CCT CCT CCT  (0.012) CCT CCT CCG CCT CCT CCT CCT CCT CCT CCT  (0.009) CCG CCG CCG CCG CCT CCG CCG CCG CCG CCG  (0.007) CCG CCG CCG CCT CCT CCT CCT CCT CCT CCT  (0.007) CCG CCG CCG CCC CCC CCC CCC CCC CCC CCC  (0.006) CCT CCG CCG CCT CCT CCT CCT CCT CCT CCT  (0.005) CCG CCG CCG CCG CCG CCG CCG CCG CCG CCG  (0.005) CCC CCC CCC CCC CCC CCC CCC CCC CCC CCC  (0.005) CCC CCG CCG CCC CCC CCC CCC CCC CCC CCC  (0.005) CCC CCC CCG CCC CCC CCC CCC CCC CCC CCC  (0.004) CCT CCT CCT CCT CCT CCC CCC CCC CCC CCC  (0.003) CCT CCT CCT CCT CCT CCT CCT CCC CCC CCC  (0.003) CCT CCT CCT CCC CCC CCC CCC CCC CCC CCC  (0.002) CCC CCT CCT CCC CCC CCC CCC CCC CCC CCC  (0.002) CCC CCC CCC CCC CCT CCC CCC CCC CCC CCC  (0.002) CCC CCG CCG CCC CCT CCC CCC CCC CCC CCC  (0.002) CCC CCC CCC CCT CCT CCT CCT CCT CCT CCT  (0.002) CCT CCT CCG CCT CCT CCC CCC CCC CCC CCC  (0.002) CCT CCT CCC CCT CCT CCT CCT CCT CCT CCT  (0.002) CCC CCG CCG CCT CCT CCT CCT CCT CCT CCT  (0.002) CCT CCT CCG CCT CCT CCT CCT CCC CCC CCC  (0.002) CCT CCT CCG CCC CCC CCC CCC CCC CCC CCC  (0.002) CCC CCC CCG CCC CCT CCC CCC CCC CCC CCC  (0.002) CCC CCC CCG CCT CCT CCT CCT CCT CCT CCT  (0.002) CCA CCG CCG CCT CCT CCT CCT CCT CCT CCT  (0.001) CCT CCG CCG CCT CCT CCC CCC CCC CCC CCC  (0.001) CCT CCG CCG CCT CCT CCT CCT CCC CCC CCC  (0.001) CCC CCT CCT CCC CCT CCC CCC CCC CCC CCC  (0.001) CCT CCG CCG CCC CCC CCC CCC CCC CCC CCC  (0.001) CCA CCG CCG CCC CCC CCC CCC CCC CCC CCC  (0.001) CCA CCG CCG CCA CCT CCA CCA CCA CCA CCA  (0.001) CCC CCT CCT CCT CCT CCT CCT CCT CCT CCT  (0.001) CCA CCA CCA CCT CCT CCT CCT CCT CCT CCT  (0.001)  (total  0.107)
  84       1  CCT (P) CCT (P) CCT (P) GCA (A) TCC (S) CTG (L) CCT (P) TCC (S) CCT (P) CCA (P) GCA (A) : CCT CCT CCT CCT CCT CCT CCT GCA GCA TCC  (0.057) CCT CCT CCT CCT CCT CCT CCT GCC GCC TCC  (0.038) CCT CCT CCT CCT CCT CCT CCT GCT GCC TCC  (0.031) CCT CCT CCA CCT CCT CCT CCT GCA GCA TCC  (0.020) CCT CCT CCG CCT CCT CCT CCT GCA GCA TCC  (0.019) CCT CCT CCT CCT CCT CCT CCT GCA GCC TCC  (0.016) CCT CCT CCA CCT CCT CCT CCT GCC GCC TCC  (0.013) CCT CCT CCG CCT CCT CCT CCT GCC GCC TCC  (0.012) CCT CCT CCC CCT CCT CCT CCT GCA GCA TCC  (0.012) CCT CCT CCA CCT CCT CCT CCT GCT GCC TCC  (0.011) CCT CCT CCG CCT CCT CCT CCT GCT GCC TCC  (0.010) CCG CCG CCG CCT CCT CCT CCT GCA GCA TCC  (0.009) CCA CCA CCA CCT CCT CCT CCT GCA GCA TCC  (0.009) CCT CCT CCC CCT CCT CCT CCT GCC GCC TCC  (0.008) CCC CCC CCC CCT CCT CCT CCT GCA GCA TCC  (0.008) CCT CCT CCC CCT CCT CCT CCT GCT GCC TCC  (0.007) CCG CCG CCG CCT CCT CCT CCT GCC GCC TCC  (0.006) CCA CCA CCA CCT CCT CCT CCT GCC GCC TCC  (0.006) CCT CCT CCA CCT CCT CCT CCT GCA GCC TCC  (0.006) CCT CCT CCG CCT CCT CCT CCT GCA GCC TCC  (0.005) CCC CCC CCC CCT CCT CCT CCT GCC GCC TCC  (0.005) CCC CCT CCT CCT CCT CCT CCT GCA GCA TCC  (0.005) CCG CCG CCG CCT CCT CCT CCT GCT GCC TCC  (0.005) CCA CCA CCA CCT CCT CCT CCT GCT GCC TCC  (0.005) CCC CCC CCC CCT CCT CCT CCT GCT GCC TCC  (0.004) CCT CCT CCC CCT CCT CCT CCT GCA GCC TCC  (0.003) CCA CCA CCA CCA CCT CCA CCT GCA GCA TCC  (0.003) CCC CCT CCT CCT CCT CCT CCT GCC GCC TCC  (0.003) CCC CCA CCA CCT CCT CCT CCT GCA GCA TCC  (0.003) CCG CCA CCA CCT CCT CCT CCT GCA GCA TCC  (0.003) CCC CCG CCG CCT CCT CCT CCT GCA GCA TCC  (0.003) CCC CCT CCT CCT CCT CCT CCT GCT GCC TCC  (0.003) CCG CCG CCG CCT CCT CCT CCT GCA GCC TCC  (0.002) CCG CCT CCT CCT CCT CCT CCT GCA GCA TCC  (0.002) CCC CCC CCC CCC CCT CCC CCT GCC GCC TCC  (0.002) CCC CCA CCA CCT CCT CCT CCT GCC GCC TCC  (0.002) CCG CCA CCA CCT CCT CCT CCT GCC GCC TCC  (0.002) CCC CCG CCG CCT CCT CCT CCT GCC GCC TCC  (0.002) CCA CCG CCG CCT CCT CCT CCT GCA GCA TCC  (0.002) CCC CCA CCA CCT CCT CCT CCT GCT GCC TCC  (0.002) CCG CCG CCA CCT CCT CCT CCT GCA GCA TCC  (0.002) CCG CCA CCA CCT CCT CCT CCT GCT GCC TCC  (0.002) CCG CCT CCT CCT CCT CCT CCT GCC GCC TCC  (0.002) CCC CCG CCG CCT CCT CCT CCT GCT GCC TCC  (0.002) CCA CCT CCT CCT CCT CCT CCT GCA GCA TCC  (0.001) CCC CCT CCT CCC CCT CCC CCT GCC GCC TCC  (0.001) CCG CCT CCT CCT CCT CCT CCT GCT GCC TCC  (0.001) CCA CCG CCG CCT CCT CCT CCT GCC GCC TCC  (0.001) CCG CCG CCA CCT CCT CCT CCT GCC GCC TCC  (0.001) CCA CCT CCT CCT CCT CCT CCT GCC GCC TCC  (0.001)  (total  0.377)
  85       1  CGG (R) CGT (R) CGC (R) CGG (R) CGG (R) CGG (R) CGT (R) CGG (R) CGT (R) CGG (R) CGG (R) : CGT CGT CGT CGT CGT CGT CGT CGG CGG CGG  (0.090) CGT CGT CGG CGT CGT CGT CGT CGG CGG CGG  (0.067) CGG CGG CGG CGG CGG CGG CGC CGG CGG CGG  (0.067) CGG CGG CGG CGG CGG CGG CGT CGG CGG CGG  (0.037) CGT CGT CGT CGT CGT CGC CGC CGG CGG CGG  (0.014) CGG CGG CGG CGG CGG CGG CGG CGG CGG CGG  (0.014) CGT CGG CGG CGT CGT CGT CGT CGG CGG CGG  (0.013) CGG CGG CGG CGT CGT CGT CGT CGG CGG CGG  (0.012) CGT CGT CGT CGT CGG CGT CGT CGG CGG CGG  (0.012) CGT CGT CGC CGT CGT CGT CGT CGG CGG CGG  (0.011) CGT CGT CGT CGT CGT CGT CGC CGG CGG CGG  (0.011) CGT CGT CGG CGT CGT CGC CGC CGG CGG CGG  (0.011) CGT CGT CGG CGT CGG CGT CGT CGG CGG CGG  (0.009) CGT CGT CGG CGT CGT CGT CGC CGG CGG CGG  (0.008) CGC CGC CGC CGC CGC CGC CGC CGG CGG CGG  (0.007) CGG CGT CGT CGG CGG CGG CGC CGG CGG CGG  (0.007) CGC CGT CGT CGC CGC CGC CGC CGG CGG CGG  (0.006) CGC CGG CGG CGC CGC CGC CGC CGG CGG CGG  (0.006) CGC CGC CGG CGC CGC CGC CGC CGG CGG CGG  (0.006) CGG CGT CGG CGG CGG CGG CGC CGG CGG CGG  (0.005) CGC CGC CGC CGT CGT CGT CGT CGG CGG CGG  (0.004) CGC CGC CGC CGC CGT CGC CGC CGG CGG CGG  (0.004) CGC CGC CGC CGC CGG CGC CGC CGG CGG CGG  (0.004) CGG CGT CGT CGG CGG CGG CGT CGG CGG CGG  (0.004) CGC CGT CGT CGT CGT CGT CGT CGG CGG CGG  (0.004) CGC CGT CGT CGC CGT CGC CGC CGG CGG CGG  (0.004) CGC CGG CGG CGT CGT CGT CGT CGG CGG CGG  (0.003) CGC CGC CGG CGT CGT CGT CGT CGG CGG CGG  (0.003) CGC CGT CGT CGC CGG CGC CGC CGG CGG CGG  (0.003) CGC CGG CGG CGC CGT CGC CGC CGG CGG CGG  (0.003) CGC CGC CGG CGC CGT CGC CGC CGG CGG CGG  (0.003) CGC CGG CGG CGC CGG CGC CGC CGG CGG CGG  (0.003) CGC CGC CGG CGC CGG CGC CGC CGG CGG CGG  (0.003) CGG CGT CGG CGG CGG CGG CGT CGG CGG CGG  (0.003) CGA CGG CGG CGG CGG CGG CGC CGG CGG CGG  (0.003) AGG CGG CGG CGG CGG CGG CGC CGG CGG CGG  (0.002) CGA CGA CGA CGG CGG CGG CGC CGG CGG CGG  (0.002) CGT CGG CGG CGT CGT CGC CGC CGG CGG CGG  (0.002) CGG CGC CGC CGG CGG CGG CGC CGG CGG CGG  (0.002) CGA CGG CGG CGT CGT CGT CGT CGG CGG CGG  (0.002) CGT CGT CGC CGT CGT CGC CGC CGG CGG CGG  (0.002) CGT CGG CGG CGT CGG CGT CGT CGG CGG CGG  (0.002) CGA CGA CGA CGT CGT CGT CGT CGG CGG CGG  (0.002) CGA CGA CGG CGG CGG CGG CGC CGG CGG CGG  (0.002) CGT CGG CGG CGT CGT CGT CGC CGG CGG CGG  (0.002) CGT CGT CGC CGT CGG CGT CGT CGG CGG CGG  (0.001) CGG CGT CGT CGG CGG CGG CGG CGG CGG CGG  (0.001) CGA CGG CGG CGG CGG CGG CGT CGG CGG CGG  (0.001) CGT CGT CGC CGT CGT CGT CGC CGG CGG CGG  (0.001) AGG CGG CGG CGG CGG CGG CGT CGG CGG CGG  (0.001) CGG CGT CGT CGT CGT CGT CGT CGG CGG CGG  (0.001) CGA CGT CGT CGG CGG CGG CGC CGG CGG CGG  (0.001) CGA CGA CGA CGG CGG CGG CGT CGG CGG CGG  (0.001) CGA CGA CGG CGT CGT CGT CGT CGG CGG CGG  (0.001) CGG CGC CGC CGG CGG CGG CGT CGG CGG CGG  (0.001) CGG CGT CGG CGG CGG CGG CGG CGG CGG CGG  (0.001) CGG CGT CGG CGT CGT CGT CGT CGG CGG CGG  (0.001)  (total  0.499)
  86       1  CGT (R) AGG (R) CGG (R) CGG (R) CGG (R) CGC (R) CGC (R) CGG (R) CGC (R) CGC (R) CGG (R) : CGC CGC CGC CGC CGC CGG CGG CGG CGG CGG  (0.192) CGC CGC CGC CGT CGT CGG CGG CGG CGG CGG  (0.079) CGC CGC CGC CGG CGT CGG CGG CGG CGG CGG  (0.068) CGT CGC CGC CGT CGT CGG CGG CGG CGG CGG  (0.068) CGC CGC CGC CGC CGT CGG CGG CGG CGG CGG  (0.068) CGG CGC CGC CGG CGT CGG CGG CGG CGG CGG  (0.050) CGG CGC CGC CGG CGC CGG CGG CGG CGG CGG  (0.031) CGG CGC CGC CGG CGG CGG CGG CGG CGG CGG  (0.026) CGT CGT CGT CGT CGT CGG CGG CGG CGG CGG  (0.013) CGT CGT CGC CGT CGT CGG CGG CGG CGG CGG  (0.010) CGT CGC CGC CGG CGT CGG CGG CGG CGG CGG  (0.010) CGA CGC CGC CGG CGT CGG CGG CGG CGG CGG  (0.009) CGT CGC CGC CGC CGC CGG CGG CGG CGG CGG  (0.007) CGG CGC CGC CGT CGT CGG CGG CGG CGG CGG  (0.007) CGT CGC CGC CGG CGC CGG CGG CGG CGG CGG  (0.006) CGA CGC CGC CGG CGC CGG CGG CGG CGG CGG  (0.005) CGA CGC CGC CGA CGT CGG CGG CGG CGG CGG  (0.005) CGA CGC CGC CGT CGT CGG CGG CGG CGG CGG  (0.004) CGG CGG CGC CGG CGT CGG CGG CGG CGG CGG  (0.004) CGG CGG CGG CGG CGT CGG CGG CGG CGG CGG  (0.003) CGC CGC CGT CGC CGC CGG CGG CGG CGG CGG  (0.002) CGG CGG CGC CGG CGC CGG CGG CGG CGG CGG  (0.002) CGG CGG CGC CGG CGG CGG CGG CGG CGG CGG  (0.002) CGT CGT CGT CGG CGT CGG CGG CGG CGG CGG  (0.002) CGG CGG CGG CGG CGC CGG CGG CGG CGG CGG  (0.002) CGT CGT CGC CGG CGT CGG CGG CGG CGG CGG  (0.002) CGG CGT CGT CGG CGT CGG CGG CGG CGG CGG  (0.001) CGG CGG CGG CGG CGG CGG CGG CGG CGG CGG  (0.001) CGT CGT CGT CGC CGC CGG CGG CGG CGG CGG  (0.001) CGC CGT CGT CGC CGC CGG CGG CGG CGG CGG  (0.001) CGT CGT CGT CGG CGC CGG CGG CGG CGG CGG  (0.001) CGT CGT CGC CGC CGC CGG CGG CGG CGG CGG  (0.001) CGC CGT CGC CGC CGC CGG CGG CGG CGG CGG  (0.001) CGC CGC CGT CGT CGT CGG CGG CGG CGG CGG  (0.001)  (total  0.684)
  87       1  CGT (R) CGG (R) CGG (R) CGG (R) CGG (R) AAG (K) GCG (A) CGG (R) CAA (Q) ACA (T) CGT (R) : AGG ACG ACG CGG CGG CGG CGG CGG CGG CGG  (0.072) CGG ACG ACG CGG CGG CGG CGG CGG CGG CGG  (0.032) ACG ACG ACG CGG CGG CGG CGG CGG CGG CGG  (0.032) AGG ACG ACG CGG CGT CGG CGG CGG CGG CGG  (0.021) AGG ACG ACG CGG CGA CGG CGG CGG CGG CGG  (0.021) AGG AGG AGG CGG CGG CGG CGG CGG CGG CGG  (0.018) AGG ACG ACA CGG CGG CGG CGG CGG CGG CGG  (0.016) AGG AAG AAG CGG CGG CGG CGG CGG CGG CGG  (0.014) CGG AGG AGG CGG CGG CGG CGG CGG CGG CGG  (0.014) CGG ACG ACG CGG CGT CGG CGG CGG CGG CGG  (0.009) ACG ACG ACG CGG CGT CGG CGG CGG CGG CGG  (0.009) CGG ACG ACG CGG CGA CGG CGG CGG CGG CGG  (0.009) ACG ACG ACG CGG CGA CGG CGG CGG CGG CGG  (0.009) AAG AAG AAG CGG CGG CGG CGG CGG CGG CGG  (0.008) CGG ACG ACA CGG CGG CGG CGG CGG CGG CGG  (0.007) ACG ACG ACA CGG CGG CGG CGG CGG CGG CGG  (0.007) CGG AAG AAG CGG CGG CGG CGG CGG CGG CGG  (0.006) ACG ACA ACA CGG CGG CGG CGG CGG CGG CGG  (0.006) AGG ACG ACG AGG CGG CGG CGG CGG CGG CGG  (0.006) AGG AGG AGG CGG CGT CGG CGG CGG CGG CGG  (0.005) AGG AGG AGG CGG CGA CGG CGG CGG CGG CGG  (0.005) AGG ACG ACA CGG CGT CGG CGG CGG CGG CGG  (0.005) AGG ACG ACA CGG CGA CGG CGG CGG CGG CGG  (0.005) ACG ACG ACG AGG CGG CGG CGG CGG CGG CGG  (0.005) AGG AAG AAG CGG CGT CGG CGG CGG CGG CGG  (0.004) CGG AGG AGG CGG CGT CGG CGG CGG CGG CGG  (0.004) AGG AAG AAG CGG CGA CGG CGG CGG CGG CGG  (0.004) CGG AGG AGG CGG CGA CGG CGG CGG CGG CGG  (0.004) AGA ACA ACA CGG CGG CGG CGG CGG CGG CGG  (0.004) CCG ACG ACG CGG CGG CGG CGG CGG CGG CGG  (0.004) AGA ACG ACG CGG CGG CGG CGG CGG CGG CGG  (0.004) AGA ACA ACA CGA CGA CGG CGG CGG CGG CGG  (0.003) ACA ACA ACA CGG CGG CGG CGG CGG CGG CGG  (0.003) AGA ACG ACG CGA CGA CGG CGG CGG CGG CGG  (0.003) ACA ACG ACG CGG CGG CGG CGG CGG CGG CGG  (0.003) ATG ACG ACG CGG CGG CGG CGG CGG CGG CGG  (0.003) AAG AAG AAA CGG CGG CGG CGG CGG CGG CGG  (0.003) AAG AAG AAG CGG CGT CGG CGG CGG CGG CGG  (0.002) AAG AAG AAG CGG CGA CGG CGG CGG CGG CGG  (0.002) AAG ACG ACG CGG CGG CGG CGG CGG CGG CGG  (0.002) CGG ACG ACG CGG CGC CGG CGG CGG CGG CGG  (0.002) CGG ACG ACA CGG CGT CGG CGG CGG CGG CGG  (0.002) ACG ACG ACA CGG CGT CGG CGG CGG CGG CGG  (0.002) CGG ACG ACA CGG CGA CGG CGG CGG CGG CGG  (0.002) ACG ACG ACA CGG CGA CGG CGG CGG CGG CGG  (0.002) ACG ACG ACC CGG CGG CGG CGG CGG CGG CGG  (0.002) CCG CCG ACG CGG CGG CGG CGG CGG CGG CGG  (0.002) CGG AAG AAG CGG CGT CGG CGG CGG CGG CGG  (0.002) CGG AAG AAG CGG CGA CGG CGG CGG CGG CGG  (0.002) AAG AAA AAA CGG CGG CGG CGG CGG CGG CGG  (0.002) ACG ACA ACA CGG CGT CGG CGG CGG CGG CGG  (0.002) ACC ACG ACG CGG CGG CGG CGG CGG CGG CGG  (0.002) ACG ACA ACA CGG CGA CGG CGG CGG CGG CGG  (0.002) CAG AAG AAG CGG CGG CGG CGG CGG CGG CGG  (0.002) AGG AGG AGG AGG CGG CGG CGG CGG CGG CGG  (0.001) CGA ACA ACA CGA CGA CGG CGG CGG CGG CGG  (0.001) CGA ACG ACG CGA CGA CGG CGG CGG CGG CGG  (0.001) AGG ACG ACA AGG CGG CGG CGG CGG CGG CGG  (0.001) AGA ACA ACA CGG CGT CGG CGG CGG CGG CGG  (0.001) AAA AAG AAG CGG CGG CGG CGG CGG CGG CGG  (0.001) AGA ACA ACA CGG CGA CGG CGG CGG CGG CGG  (0.001) CCG ACG ACG CGG CGT CGG CGG CGG CGG CGG  (0.001) AAG AAG AAG AGG CGG CGG CGG CGG CGG CGG  (0.001) CCG ACG ACG CGG CGA CGG CGG CGG CGG CGG  (0.001) ACA ACA ACA CGA CGA CGG CGG CGG CGG CGG  (0.001) AGA ACG ACG CGG CGT CGG CGG CGG CGG CGG  (0.001) AGG AAG AAG AGG CGG CGG CGG CGG CGG CGG  (0.001) AGA ACG ACG CGG CGA CGG CGG CGG CGG CGG  (0.001) CGA ACA ACA CGG CGG CGG CGG CGG CGG CGG  (0.001) ACA ACG ACG CGA CGA CGG CGG CGG CGG CGG  (0.001) GGG GCG ACG CGG CGG CGG CGG CGG CGG CGG  (0.001) AGA AGA AGA CGG CGG CGG CGG CGG CGG CGG  (0.001) CGA ACG ACG CGG CGG CGG CGG CGG CGG CGG  (0.001) ATG ATG ATG CGG CGG CGG CGG CGG CGG CGG  (0.001) AGA AGG AGG CGG CGG CGG CGG CGG CGG CGG  (0.001) ACT ACG ACG CGG CGG CGG CGG CGG CGG CGG  (0.001) ACG ACG ACA AGG CGG CGG CGG CGG CGG CGG  (0.001)  (total  0.449)
  88       1  CTA (L) CTG (L) CTA (L) CTC (L) CTC (L) CTG (L) TTG (L) CTC (L) CTG (L) CTG (L) CTC (L) : TTG TTG TTG CTA CTA CTA CTA CTC CTC CTC  (0.012) CTG CTG CTG CTA CTA CTA CTA CTC CTC CTC  (0.011) CTG TTG TTG CTA CTA CTA CTA CTC CTC CTC  (0.009) CTA CTG CTG CTA CTA CTA CTA CTC CTC CTC  (0.009) TTA TTG TTG CTA CTA CTA CTA CTC CTC CTC  (0.008) CTA TTG TTG CTA CTA CTA CTA CTC CTC CTC  (0.007) TTG TTG TTG CTG CTG CTG CTG CTC CTC CTC  (0.006) CTA CTA CTA CTA CTA CTA CTA CTC CTC CTC  (0.005) TTG TTG CTG CTA CTA CTA CTA CTC CTC CTC  (0.004) CTG CTG CTG CTG CTG CTG CTG CTC CTC CTC  (0.004) TTG TTG TTG CTG CTA CTG CTG CTC CTC CTC  (0.004) CTG TTG TTG CTG CTG CTG CTG CTC CTC CTC  (0.004) TTA TTA TTA CTA CTA CTA CTA CTC CTC CTC  (0.004) CTC CTG CTG CTA CTA CTA CTA CTC CTC CTC  (0.004) CTG TTG CTG CTA CTA CTA CTA CTC CTC CTC  (0.004) CTC CTG CTG CTC CTC CTC CTA CTC CTC CTC  (0.003) TTG TTG TTG CTG CTG CTA CTA CTC CTC CTC  (0.003) TTA TTG CTG CTA CTA CTA CTA CTC CTC CTC  (0.003) CTG CTG CTG CTG CTA CTG CTG CTC CTC CTC  (0.003) CTC CTG CTG CTC CTA CTC CTA CTC CTC CTC  (0.003) CTG CTG CTG CTC CTC CTC CTA CTC CTC CTC  (0.003) CTG TTG TTG CTG CTA CTG CTG CTC CTC CTC  (0.003) TTA TTA TTG CTA CTA CTA CTA CTC CTC CTC  (0.003) CTA TTG CTG CTA CTA CTA CTA CTC CTC CTC  (0.002) TTG CTG CTG CTA CTA CTA CTA CTC CTC CTC  (0.002) CTG TTG TTG CTC CTC CTC CTA CTC CTC CTC  (0.002) CTT CTG CTG CTA CTA CTA CTA CTC CTC CTC  (0.002) TTG TTG CTG CTG CTG CTG CTG CTC CTC CTC  (0.002) TTA TTG TTG TTA CTA CTA CTA CTC CTC CTC  (0.002) CTG CTG TTG CTA CTA CTA CTA CTC CTC CTC  (0.002) CTC CTG CTG CTC CTC CTC CTG CTC CTC CTC  (0.002) CTA CTG CTG CTA CTG CTA CTA CTC CTC CTC  (0.002) TTG TTG CTG CTG CTA CTG CTG CTC CTC CTC  (0.002) CTC CTC CTC CTA CTA CTA CTA CTC CTC CTC  (0.002) CTC TTG TTG CTA CTA CTA CTA CTC CTC CTC  (0.002) TTA TTG TTG TTA TTA CTA CTA CTC CTC CTC  (0.002) TTA TTG TTG CTA CTG CTA CTA CTC CTC CTC  (0.002) CTG TTG CTG CTG CTG CTG CTG CTC CTC CTC  (0.001) CTC CTC CTC CTC CTC CTC CTA CTC CTC CTC  (0.001) CTC TTG TTG CTC CTC CTC CTA CTC CTC CTC  (0.001) TTG TTG CTG CTG CTG CTA CTA CTC CTC CTC  (0.001) TTG CTG CTG CTG CTG CTG CTG CTC CTC CTC  (0.001) CTC CTC CTC CTC CTA CTC CTA CTC CTC CTC  (0.001) CTC TTG TTG CTC CTA CTC CTA CTC CTC CTC  (0.001) CTA TTG TTG CTA CTG CTA CTA CTC CTC CTC  (0.001) CTA CTG CTG CTA CTA CTC CTA CTC CTC CTC  (0.001) CTA CTG CTG CTA CTA CTA CTA CTA CTC CTC  (0.001) CTT CTG CTG CTC CTC CTC CTA CTC CTC CTC  (0.001) CTG TTG CTG CTG CTA CTG CTG CTC CTC CTC  (0.001)  (total  0.159)
  89       1  CTA (L) CTG (L) CTG (L) CTA (L) CTC (L) CTG (L) CTG (L) CTC (L) CTC (L) CTG (L) CTG (L) : CTG CTG CTG CTG CTA CTG CTG CTG CTG CTC  (0.008) CTG CTG CTG CTG CTG CTG CTG CTG CTG CTC  (0.007) CTG CTG CTG CTG CTC CTG CTG CTG CTG CTC  (0.005) CTC CTG CTG CTC CTC CTC CTG CTC CTC CTC  (0.003) CTC CTC CTC CTC CTC CTC CTG CTC CTC CTC  (0.003) CTG CTG CTG CTA CTA CTA CTG CTA CTC CTC  (0.003) TTG TTG TTG CTG CTA CTG CTG CTG CTG CTC  (0.003) CTA CTG CTG CTA CTA CTA CTG CTA CTC CTC  (0.003) TTG TTG TTG CTG CTG CTG CTG CTG CTG CTC  (0.002) CTA CTG CTG CTA CTA CTA CTG CTA CTA CTC  (0.002) CTA CTG CTG CTA CTA CTA CTG CTA CTG CTC  (0.002) TTG CTG CTG CTG CTA CTG CTG CTG CTG CTC  (0.002) CTC CTG CTG CTC CTC CTG CTG CTG CTG CTC  (0.002) CTA CTG CTG CTA CTA CTG CTG CTG CTG CTC  (0.002) TTG CTG CTG CTG CTG CTG CTG CTG CTG CTC  (0.002) CTC CTC CTC CTC CTC CTG CTG CTG CTG CTC  (0.002) TTG TTG TTG CTG CTC CTG CTG CTG CTG CTC  (0.002) CTG TTG TTG CTG CTA CTG CTG CTG CTG CTC  (0.002) CTA CTA CTA CTA CTA CTA CTG CTA CTC CTC  (0.002) CTG TTG TTG CTG CTG CTG CTG CTG CTG CTC  (0.002) CTA CTA CTA CTA CTA CTA CTG CTA CTA CTC  (0.002) TTG CTG CTG CTG CTC CTG CTG CTG CTG CTC  (0.001) CTA CTA CTA CTA CTA CTA CTG CTA CTG CTC  (0.001) CTA CTA CTA CTA CTA CTG CTG CTG CTG CTC  (0.001) CTG CTG TTG CTG CTA CTG CTG CTG CTG CTC  (0.001) CTC CTG CTG CTG CTA CTG CTG CTG CTG CTC  (0.001) CTG CTG TTG CTG CTG CTG CTG CTG CTG CTC  (0.001) CTC CTG CTG CTG CTG CTG CTG CTG CTG CTC  (0.001) CTG TTG TTG CTG CTC CTG CTG CTG CTG CTC  (0.001) CTC CTC CTC CTG CTA CTG CTG CTG CTG CTC  (0.001) CTC CTC CTG CTC CTC CTC CTG CTC CTC CTC  (0.001) CTT CTG CTG CTC CTC CTC CTG CTC CTC CTC  (0.001) CTC CTC CTC CTG CTG CTG CTG CTG CTG CTC  (0.001) TTG TTG CTG CTG CTA CTG CTG CTG CTG CTC  (0.001) TTG TTG CTG CTG CTG CTG CTG CTG CTG CTC  (0.001)  (total  0.076)
  90       1  CTC (L) CTC (L) CTC (L) TTA (L) CTA (L) CTA (L) AAC (N) CTA (L) CAC (H) ATC (I) CTC (L) : CTC CTC CTC CTC CTC CTC CTC CTA CTA CTA  (0.067) ATC ATC ATC CTC CTC CTC CTC CTA CTA CTA  (0.028) CTC CTC CTC CTC CTC CTC CTC CTC CTC CTA  (0.027) CTC ATC ATC CTC CTC CTC CTC CTA CTA CTA  (0.025) ATC ATC ATC CTC CTC CTC CTC CTC CTC CTA  (0.011) CTC ATC ATC CTC CTC CTC CTC CTC CTC CTA  (0.010) CTT CTC CTC CTC CTC CTC CTC CTA CTA CTA  (0.010) CTC CTC CTC CTC CTC CTA CTC CTA CTA CTA  (0.007) CTC CTC CTT CTC CTC CTC CTC CTA CTA CTA  (0.007) CTC CTC CTC CTC CTC CTC CTC TTA CTA CTA  (0.007) ATT ATC ATC CTC CTC CTC CTC CTA CTA CTA  (0.006) CTG CTC CTC CTC CTC CTC CTC CTA CTA CTA  (0.006) ATC ATC ATA CTC CTC CTC CTC CTA CTA CTA  (0.005) ATC ATC ATT CTC CTC CTC CTC CTA CTA CTA  (0.005) CTC CTC CTA CTC CTC CTC CTC CTA CTA CTA  (0.005) ATC ATT ATT CTC CTC CTC CTC CTA CTA CTA  (0.005) CTT CTT CTT CTC CTC CTC CTC CTA CTA CTA  (0.004) CTA CTC CTC CTC CTC CTC CTC CTA CTA CTA  (0.004) CTT CTC CTC CTC CTC CTC CTC CTC CTC CTA  (0.004) CTT ATC ATC CTC CTC CTC CTC CTA CTA CTA  (0.003) ATA ATC ATC CTC CTC CTC CTC CTA CTA CTA  (0.003) ATC ATC ATC CTC CTC CTA CTC CTA CTA CTA  (0.003) ATT ATT ATT CTC CTC CTC CTC CTA CTA CTA  (0.003) CTC ATC ATC CTC CTC CTA CTC CTA CTA CTA  (0.003) ATC ATC ATC CTC CTC CTC CTC TTA CTA CTA  (0.003) CTC CTC CTT CTC CTC CTC CTC CTC CTC CTA  (0.003) CTC ATC ATC CTC CTC CTC CTC TTA CTA CTA  (0.002) ATA ATA ATA CTC CTC CTC CTC CTA CTA CTA  (0.002) ATT ATC ATC CTC CTC CTC CTC CTC CTC CTA  (0.002) CTG CTC CTC CTC CTC CTC CTC CTC CTC CTA  (0.002) ATC ATC ATA CTC CTC CTC CTC CTC CTC CTA  (0.002) ATC ATC ATT CTC CTC CTC CTC CTC CTC CTA  (0.002) CTC CTC CTA CTC CTC CTC CTC CTC CTC CTA  (0.002) CTT CTC CTC CTT CTC CTC CTC CTA CTA CTA  (0.002) CTT CTT CTC CTC CTC CTC CTC CTA CTA CTA  (0.002) CTA CTC CTC CTA CTC CTA CTC CTA CTA CTA  (0.002) ATC ATT ATT CTC CTC CTC CTC CTC CTC CTA  (0.002) ATT ATT ATC CTC CTC CTC CTC CTA CTA CTA  (0.002) CTT CTT CTT CTC CTC CTC CTC CTC CTC CTA  (0.002) CTA CTC CTC CTC CTC CTC CTC CTC CTC CTA  (0.002) CTA ATC ATC CTC CTC CTC CTC CTA CTA CTA  (0.001) CTT CTC CTC CTT CTC CTT CTC CTA CTA CTA  (0.001) CTG ATC ATC CTC CTC CTC CTC CTA CTA CTA  (0.001) TTC ATC ATC CTC CTC CTC CTC CTA CTA CTA  (0.001) CTT ATC ATC CTC CTC CTC CTC CTC CTC CTA  (0.001) ATA ATC ATC CTC CTC CTC CTC CTC CTC CTA  (0.001) CTA CTA CTA CTC CTC CTC CTC CTA CTA CTA  (0.001) GTC ATC ATC CTC CTC CTC CTC CTA CTA CTA  (0.001) ATT ATT ATT CTC CTC CTC CTC CTC CTC CTA  (0.001) ATT ATC ATA CTC CTC CTC CTC CTA CTA CTA  (0.001) CTA ATA ATA CTC CTC CTC CTC CTA CTA CTA  (0.001) ATA ATC ATC CTA CTC CTA CTC CTA CTA CTA  (0.001) CTG CTC CTC CTA CTC CTA CTC CTA CTA CTA  (0.001)  (total  0.309)
  91       1  CTG (L) CTG (L) CTG (L) ATG (M) ATG (M) ATG (M) CTG (L) ATG (M) CTG (L) CTG (L) ATG (M) : CTG CTG CTG CTG CTG CTG CTG ATG ATG ATG  (0.071) TTG TTG TTG CTG CTG CTG CTG ATG ATG ATG  (0.036) CTG TTG TTG CTG CTG CTG CTG ATG ATG ATG  (0.023) TTG CTG CTG CTG CTG CTG CTG ATG ATG ATG  (0.021) CTG CTG TTG CTG CTG CTG CTG ATG ATG ATG  (0.018) TTG TTG TTG TTG CTG TTG CTG ATG ATG ATG  (0.014) TTG TTG TTG TTG TTG TTG CTG ATG ATG ATG  (0.014) TTG TTG TTG TTG CTG CTG CTG ATG ATG ATG  (0.013) CTC CTG CTG CTG CTG CTG CTG ATG ATG ATG  (0.012) CTG CTG CTG CTG TTG CTG CTG ATG ATG ATG  (0.011) CTA CTG CTG CTG CTG CTG CTG ATG ATG ATG  (0.011) TTG TTG CTG CTG CTG CTG CTG ATG ATG ATG  (0.010) TTG CTG CTG TTG CTG TTG CTG ATG ATG ATG  (0.008) TTG CTG CTG TTG TTG TTG CTG ATG ATG ATG  (0.008) TTG CTG CTG TTG CTG CTG CTG ATG ATG ATG  (0.008) CTT CTG CTG CTG CTG CTG CTG ATG ATG ATG  (0.007) CTG TTG CTG CTG CTG CTG CTG ATG ATG ATG  (0.006) CTG CTG CTG TTG CTG TTG CTG ATG ATG ATG  (0.006) CTG CTG CTG TTG TTG TTG CTG ATG ATG ATG  (0.006) TTG CTG TTG CTG CTG CTG CTG ATG ATG ATG  (0.005) ATG ATG ATG ATG CTG ATG CTG ATG ATG ATG  (0.005) CTC CTC CTC CTG CTG CTG CTG ATG ATG ATG  (0.005) TTA TTG TTG CTG CTG CTG CTG ATG ATG ATG  (0.004) CTC CTC CTG CTG CTG CTG CTG ATG ATG ATG  (0.004) TTG TTG CTG TTG CTG TTG CTG ATG ATG ATG  (0.004) CTG TTG TTG CTG TTG CTG CTG ATG ATG ATG  (0.004) CTA CTA CTA CTG CTG CTG CTG ATG ATG ATG  (0.004) TTG TTG CTG TTG TTG TTG CTG ATG ATG ATG  (0.004) TTG TTG CTG TTG CTG CTG CTG ATG ATG ATG  (0.003) CTA CTA CTG CTG CTG CTG CTG ATG ATG ATG  (0.003) CTC CTG TTG CTG CTG CTG CTG ATG ATG ATG  (0.003) CTA TTG TTG CTG CTG CTG CTG ATG ATG ATG  (0.003) CTC CTG CTG CTC CTG CTG CTG ATG ATG ATG  (0.003) CTG CTG TTG CTG TTG CTG CTG ATG ATG ATG  (0.003) CTA CTG CTG CTA CTG CTG CTG ATG ATG ATG  (0.003) CTT CTT CTT CTG CTG CTG CTG ATG ATG ATG  (0.002) CTC CTG CTG CTC CTC CTG CTG ATG ATG ATG  (0.002) TTA CTG CTG CTG CTG CTG CTG ATG ATG ATG  (0.002) CTT CTT CTG CTG CTG CTG CTG ATG ATG ATG  (0.002) ATG ATG ATG CTG CTG CTG CTG ATG ATG ATG  (0.002) TTA TTG TTG TTG CTG TTG CTG ATG ATG ATG  (0.002) ATG ATG ATG ATG TTG ATG CTG ATG ATG ATG  (0.002) TTG CTG TTG TTG CTG TTG CTG ATG ATG ATG  (0.002) CTG TTG TTG TTG CTG TTG CTG ATG ATG ATG  (0.002) TTA TTG TTG TTG TTG TTG CTG ATG ATG ATG  (0.002) TTG CTG TTG TTG TTG TTG CTG ATG ATG ATG  (0.002) CTG TTG TTG TTG TTG TTG CTG ATG ATG ATG  (0.002) TTA TTG TTG TTG CTG CTG CTG ATG ATG ATG  (0.002) TTG CTG TTG TTG CTG CTG CTG ATG ATG ATG  (0.002) CTC CTG CTG CTG TTG CTG CTG ATG ATG ATG  (0.002) CTT CTG TTG CTG CTG CTG CTG ATG ATG ATG  (0.002) CTA CTG CTG CTG TTG CTG CTG ATG ATG ATG  (0.002) CTA CTG CTG CTA CTA CTG CTG ATG ATG ATG  (0.002) CTT CTG CTG CTT CTG CTG CTG ATG ATG ATG  (0.002) CTG CTG TTG TTG CTG TTG CTG ATG ATG ATG  (0.002) CTG CTG TTG TTG TTG TTG CTG ATG ATG ATG  (0.001) CTT CTG CTG CTG TTG CTG CTG ATG ATG ATG  (0.001) TTA TTA TTG CTG CTG CTG CTG ATG ATG ATG  (0.001) TTA TTG CTG CTG CTG CTG CTG ATG ATG ATG  (0.001) CTT CTG CTG CTT CTT CTG CTG ATG ATG ATG  (0.001) CTC CTC CTC CTC CTG CTG CTG ATG ATG ATG  (0.001) TTA CTG CTG TTG CTG TTG CTG ATG ATG ATG  (0.001)  (total  0.409)
  92       1  CTG (L) TTC (F) TTT (F) TTC (F) TTT (F) TGG (W) TTT (F) TTC (F) TTT (F) TGG (W) TTC (F) : TTT TTT TGG TTT TTT TTT TTT TTC TTC TTC  (0.037) TTC TTC TGG TTC TTC TTC TTC TTC TTC TTC  (0.030) TTT TTT TGG TTT TTT TTT TTT TTT TTT TTT  (0.023) TTC TTT TGG TTC TTC TTC TTC TTC TTC TTC  (0.020) TTT TTT TGG TTC TTC TTC TTC TTC TTC TTC  (0.019) TTT TTT TGG TTT TTT TTC TTC TTC TTC TTC  (0.015) TTC TTC TGG TTC TTT TTC TTC TTC TTC TTC  (0.014) TTC TTC TGG TTC TTC TTC TTT TTC TTC TTC  (0.012) TTC TTC TGG TTC TTC TTC TTC TTC TTC TTT  (0.011) TTC TTT TGG TTC TTT TTC TTC TTC TTC TTC  (0.009) TTC TTG TGG TTC TTC TTC TTC TTC TTC TTC  (0.008) TTT TTC TGG TTT TTT TTT TTT TTC TTC TTC  (0.008) TTC TTT TGG TTC TTC TTC TTT TTC TTC TTC  (0.008) TTC TTT TGG TTC TTC TTC TTC TTC TTC TTT  (0.007) TTG TTG TGG TTC TTC TTC TTC TTC TTC TTC  (0.007) TTT TTC TGG TTT TTT TTT TTT TTT TTT TTT  (0.005) TTT TTG TGG TTT TTT TTT TTT TTC TTC TTC  (0.005) TTG TTG TGG TTT TTT TTT TTT TTC TTC TTC  (0.005) TTG TTG TGG TTG TTG TTC TTC TTC TTC TTC  (0.005) TTT TTC TGG TTC TTC TTC TTC TTC TTC TTC  (0.004) TTC TTG TGG TTC TTT TTC TTC TTC TTC TTC  (0.004) TTT TTC TGG TTT TTT TTC TTC TTC TTC TTC  (0.003) TTC TTG TGG TTC TTC TTC TTT TTC TTC TTC  (0.003) TTG TTG TGG TTC TTT TTC TTC TTC TTC TTC  (0.003) TTT TTG TGG TTT TTT TTT TTT TTT TTT TTT  (0.003) TTC TTG TGG TTC TTC TTC TTC TTC TTC TTT  (0.003) TTT TTG TGG TTC TTC TTC TTC TTC TTC TTC  (0.003) TGC TGC TGG TTC TTC TTC TTC TTC TTC TTC  (0.002) TGT TGT TGG TTT TTT TTT TTT TTC TTC TTC  (0.002) TTA TTG TGG TTC TTC TTC TTC TTC TTC TTC  (0.002) TTT TTG TGG TTT TTT TTC TTC TTC TTC TTC  (0.002) TTC TGC TGG TTC TTC TTC TTC TTC TTC TTC  (0.002) TTT TGT TGG TTT TTT TTT TTT TTC TTC TTC  (0.001) TTA TTG TGG TTT TTT TTT TTT TTC TTC TTC  (0.001) TGT TGT TGG TTT TTT TTT TTT TTT TTT TTT  (0.001) TGG TGG TGG TTG TTG TTC TTC TTC TTC TTC  (0.001) TGG TGG TGG TTC TTC TTC TTC TTC TTC TTC  (0.001) TGC TGC TGG TTC TTT TTC TTC TTC TTC TTC  (0.001) TTA TTG TGG TTC TTT TTC TTC TTC TTC TTC  (0.001)  (total  0.293)
  93       1  CTG (L) TTT (F) TTT (F) TTT (F) TTC (F) TTT (F) TTT (F) TTC (F) CTT (L) TTC (F) TTC (F) : TTT TTT TTT TTT CTT TTT TTT TTT TTC TTC  (0.107) TTT TTT TTT TTT CTG TTT TTT TTT TTC TTC  (0.041) TTT TTT TTT TTT CTC TTT TTT TTT TTC TTC  (0.035) TTT TTT TTC TTT CTT TTT TTT TTT TTC TTC  (0.028) TTT TTT TTT TTT CTT TTT TTT TTC TTC TTC  (0.026) TTC TTC TTC TTT CTT TTT TTT TTT TTC TTC  (0.025) TTT TTC TTC TTT CTT TTT TTT TTT TTC TTC  (0.020) TTC TTT TTT TTT CTT TTT TTT TTT TTC TTC  (0.020) TTC TTC TTC TTC CTC TTT TTT TTT TTC TTC  (0.015) TTC TTT TTT TTC CTC TTT TTT TTT TTC TTC  (0.011) TTT TTT TTC TTT CTG TTT TTT TTT TTC TTC  (0.011) TTC TTC TTC TTC CTC TTC TTT TTC TTC TTC  (0.010) TTC TTC TTC TTT CTG TTT TTT TTT TTC TTC  (0.010) TTT TTT TTC TTT CTC TTT TTT TTT TTC TTC  (0.009) TTC TTT TTT TTC CTC TTC TTT TTC TTC TTC  (0.008) TTT TTC TTC TTT CTG TTT TTT TTT TTC TTC  (0.008) TTC TTT TTT TTT CTG TTT TTT TTT TTC TTC  (0.008) TTT TTT TTC TTT CTT TTT TTT TTC TTC TTC  (0.007) TTT TTC TTC TTT CTC TTT TTT TTT TTC TTC  (0.006) TTC TTT TTC TTT CTT TTT TTT TTT TTC TTC  (0.005) TTT TTC TTC TTT CTT TTT TTT TTC TTC TTC  (0.005) TTC TTC TTT TTT CTT TTT TTT TTT TTC TTC  (0.005) TTT TTC TTT TTT CTT TTT TTT TTT TTC TTC  (0.004) TTC TTT TTC TTC CTC TTT TTT TTT TTC TTC  (0.003) TTC TTC TTT TTC CTC TTT TTT TTT TTC TTC  (0.003) TTC TTT TTC TTC CTC TTC TTT TTC TTC TTC  (0.002) TTC TTT TTC TTT CTG TTT TTT TTT TTC TTC  (0.002) TTC TTC TTT TTC CTC TTC TTT TTC TTC TTC  (0.002) TTC TTC TTT TTT CTG TTT TTT TTT TTC TTC  (0.002) TTT TTC TTT TTT CTG TTT TTT TTT TTC TTC  (0.001) TTT TTC TTT TTT CTC TTT TTT TTT TTC TTC  (0.001) TTT TTC TTT TTT CTT TTT TTT TTC TTC TTC  (0.001)  (total  0.438)
  94       1  CTT (L) CTC (L) CTC (L) ATC (I) ATC (I) ACA (T) GTC (V) ATT (I) CGA (R) CGG (R) ATC (I) : CTC CTC CTC CTC CTC CTC CTC ATC ATC ATC  (0.013) CTC CTC CTC CTC CTT CTC CTC ATC ATC ATC  (0.010) CTC CTG CGG CTC CTC CTC CTC ATC ATC ATC  (0.006) CTC CTC CGG CTC CTC CTC CTC ATC ATC ATC  (0.005) CTC CTC CTG CTC CTC CTC CTC ATC ATC ATC  (0.005) CTG CTG CGG CTC CTC CTC CTC ATC ATC ATC  (0.004) CTC CTG CGG CTC CTT CTC CTC ATC ATC ATC  (0.004) CTC CTC CGG CTC CTT CTC CTC ATC ATC ATC  (0.004) CTC CTC CTG CTC CTT CTC CTC ATC ATC ATC  (0.004) CTC CTC CTC CTC CTA CTC CTC ATC ATC ATC  (0.004) CTG CTG CGG CTC CTT CTC CTC ATC ATC ATC  (0.004) CTC CTC CTC CTT CTT CTC CTC ATC ATC ATC  (0.003) ATG ATG ATG CTC CTC CTC CTC ATC ATC ATC  (0.003) CTG CTG CTG CTC CTC CTC CTC ATC ATC ATC  (0.003) CTG ATG ATG CTC CTC CTC CTC ATC ATC ATC  (0.003) CTT CTC CTC CTT CTT CTC CTC ATC ATC ATC  (0.002) ATG ATG ATG CTC CTT CTC CTC ATC ATC ATC  (0.002) CTT CTG CGG CTT CTT CTC CTC ATC ATC ATC  (0.002) CTG CTG CTG CTC CTT CTC CTC ATC ATC ATC  (0.002) CTG CTG CGG CTT CTT CTC CTC ATC ATC ATC  (0.002) CTG ATG ATG CTC CTT CTC CTC ATC ATC ATC  (0.002) CTT CTC CTC CTC CTC CTC CTC ATC ATC ATC  (0.002) CTT CTG CGG CTC CTC CTC CTC ATC ATC ATC  (0.002) CTC CTG CGG CTC CTA CTC CTC ATC ATC ATC  (0.002) CTC CTC CGG CTC CTA CTC CTC ATC ATC ATC  (0.002) CTT CTT CTT CTT CTT CTC CTC ATC ATC ATC  (0.002) CTT CTG CTG CTT CTT CTC CTC ATC ATC ATC  (0.001) CTC CTC CTG CTC CTA CTC CTC ATC ATC ATC  (0.001) CTT CTC CTC CTC CTT CTC CTC ATC ATC ATC  (0.001) CTA CTG CGG CTC CTC CTC CTC ATC ATC ATC  (0.001) CTT CTG CGG CTC CTT CTC CTC ATC ATC ATC  (0.001) ATG ATG ATG CTG CTG CTC CTC ATC ATC ATC  (0.001) CTG CTG CTG CTT CTT CTC CTC ATC ATC ATC  (0.001) CTC CTG CGG CTT CTT CTC CTC ATC ATC ATC  (0.001) CTG CTG CGG CTC CTA CTC CTC ATC ATC ATC  (0.001) ATG ATG ATG CTG CTT CTC CTC ATC ATC ATC  (0.001) CTC CTC CGG CTT CTT CTC CTC ATC ATC ATC  (0.001) CTG ATG ATG CTT CTT CTC CTC ATC ATC ATC  (0.001) CTT CTT CTT CTC CTC CTC CTC ATC ATC ATC  (0.001) CTC CTC CTG CTT CTT CTC CTC ATC ATC ATC  (0.001) ATG ATG AGG CTC CTC CTC CTC ATC ATC ATC  (0.001) CTT CTG CTG CTC CTC CTC CTC ATC ATC ATC  (0.001) CTA CTG CGG CTC CTT CTC CTC ATC ATC ATC  (0.001) CTG CTC CTC CTC CTC CTC CTC ATC ATC ATC  (0.001) CTT CTT CTT CTC CTT CTC CTC ATC ATC ATC  (0.001)  (total  0.120)
  95       1  CTT (L) CTC (L) CTC (L) CTC (L) CTC (L) CTC (L) CTG (L) CTC (L) CTT (L) CTC (L) CTT (L) : CTC CTC CTC CTC CTT CTC CTC CTC CTC CTC  (0.086) CTC CTC CTC CTC CTC CTC CTC CTC CTC CTC  (0.047) CTC CTC CTC CTT CTT CTC CTC CTC CTC CTC  (0.026) CTT CTC CTC CTT CTT CTC CTC CTC CTC CTC  (0.020) CTT CTT CTT CTT CTT CTC CTC CTC CTC CTC  (0.019) CTC CTC CTC CTC CTT CTC CTC CTC CTT CTC  (0.015) CTC CTT CTT CTC CTT CTC CTC CTC CTC CTC  (0.012) CTT CTC CTC CTC CTT CTC CTC CTC CTC CTC  (0.012) CTT CTT CTT CTC CTT CTC CTC CTC CTC CTC  (0.012) CTT CTT CTC CTT CTT CTC CTC CTC CTC CTC  (0.011) CTC CTG CTG CTC CTT CTC CTC CTC CTC CTC  (0.009) CTC CTG CTC CTC CTT CTC CTC CTC CTC CTC  (0.008) CTG CTC CTC CTC CTT CTC CTC CTC CTC CTC  (0.007) CTG CTG CTG CTC CTT CTC CTC CTC CTC CTC  (0.007) CTC CTT CTT CTC CTC CTC CTC CTC CTC CTC  (0.007) CTT CTC CTC CTC CTC CTC CTC CTC CTC CTC  (0.007) CTG CTG CTC CTC CTT CTC CTC CTC CTC CTC  (0.007) CTT CTT CTC CTC CTT CTC CTC CTC CTC CTC  (0.006) CTT CTT CTT CTC CTC CTC CTC CTC CTC CTC  (0.006) CTA CTC CTC CTC CTT CTC CTC CTC CTC CTC  (0.005) CTC CTG CTG CTC CTC CTC CTC CTC CTC CTC  (0.005) CTT CTG CTG CTT CTT CTC CTC CTC CTC CTC  (0.005) CTC CTG CTC CTC CTC CTC CTC CTC CTC CTC  (0.005) CTG CTC CTC CTT CTT CTC CTC CTC CTC CTC  (0.004) CTT CTC CTC CTT CTT CTT CTC CTT CTT CTC  (0.004) CTG CTG CTG CTT CTT CTC CTC CTC CTC CTC  (0.004) CTT CTT CTT CTT CTT CTT CTC CTT CTT CTC  (0.004) CTG CTC CTC CTC CTC CTC CTC CTC CTC CTC  (0.004) CTG CTG CTC CTT CTT CTC CTC CTC CTC CTC  (0.004) CTG CTG CTG CTC CTC CTC CTC CTC CTC CTC  (0.004) CTC CTT CTT CTT CTT CTC CTC CTC CTC CTC  (0.004) CTG CTG CTC CTC CTC CTC CTC CTC CTC CTC  (0.004) CTT CTT CTC CTC CTC CTC CTC CTC CTC CTC  (0.004) CTA CTC CTC CTT CTT CTC CTC CTC CTC CTC  (0.003) CTA CTA CTA CTC CTT CTC CTC CTC CTC CTC  (0.003) CTA CTC CTC CTC CTC CTC CTC CTC CTC CTC  (0.003) CTT CTG CTG CTC CTT CTC CTC CTC CTC CTC  (0.003) CTC CTG CTG CTT CTT CTC CTC CTC CTC CTC  (0.003) CTA CTA CTC CTC CTT CTC CTC CTC CTC CTC  (0.003) CTC CTG CTC CTT CTT CTC CTC CTC CTC CTC  (0.002) CTT CTT CTC CTT CTT CTT CTC CTT CTT CTC  (0.002) CTG CTT CTT CTC CTT CTC CTC CTC CTC CTC  (0.002) CTA CTG CTG CTC CTT CTC CTC CTC CTC CTC  (0.002) CTC CTT CTT CTC CTT CTC CTC CTC CTT CTC  (0.002) CTA CTA CTA CTT CTT CTC CTC CTC CTC CTC  (0.002) CTG CTC CTC CTG CTT CTC CTC CTC CTC CTC  (0.002) CTG CTG CTG CTG CTT CTC CTC CTC CTC CTC  (0.002) CTA CTA CTA CTC CTC CTC CTC CTC CTC CTC  (0.002) CTC CTG CTG CTC CTT CTC CTC CTC CTT CTC  (0.002) CTG CTG CTC CTG CTT CTC CTC CTC CTC CTC  (0.002) CTT CTG CTG CTC CTC CTC CTC CTC CTC CTC  (0.002) CTA CTA CTC CTT CTT CTC CTC CTC CTC CTC  (0.002) CTC CTG CTC CTC CTT CTC CTC CTC CTT CTC  (0.001) CTG CTT CTT CTT CTT CTC CTC CTC CTC CTC  (0.001) CTA CTA CTC CTC CTC CTC CTC CTC CTC CTC  (0.001) CTA CTG CTG CTT CTT CTC CTC CTC CTC CTC  (0.001) CTG CTT CTT CTC CTC CTC CTC CTC CTC CTC  (0.001) CTA CTC CTC CTA CTT CTC CTC CTC CTC CTC  (0.001) CTA CTG CTG CTC CTC CTC CTC CTC CTC CTC  (0.001) CTT CTG CTG CTT CTT CTT CTC CTT CTT CTC  (0.001) TTG CTG CTG CTC CTT CTC CTC CTC CTC CTC  (0.001)  (total  0.438)
  96       1  CTT (L) CTC (L) CTT (L) CTG (L) CTC (L) CTG (L) CTG (L) CTC (L) CTC (L) CTG (L) CTC (L) : CTC CTG CTG CTC CTC CTC CTC CTC CTC CTC  (0.013) CTC CTC CTC CTC CTC CTC CTC CTC CTC CTC  (0.011) CTG CTG CTG CTC CTC CTC CTC CTC CTC CTC  (0.010) CTT CTG CTG CTT CTT CTT CTT CTC CTC CTC  (0.010) CTG CTG CTG CTT CTT CTT CTT CTC CTC CTC  (0.009) CTC CTG CTG CTC CTT CTC CTC CTC CTC CTC  (0.008) CTT CTG CTG CTT CTT CTT CTT CTT CTC CTC  (0.008) CTT CTT CTT CTT CTT CTT CTT CTC CTC CTC  (0.008) CTG CTG CTG CTT CTT CTT CTT CTT CTC CTC  (0.007) CTC CTC CTC CTC CTT CTC CTC CTC CTC CTC  (0.007) CTG CTG CTG CTC CTT CTC CTC CTC CTC CTC  (0.006) CTT CTT CTT CTT CTT CTT CTT CTT CTC CTC  (0.006) CTC CTG CTG CTT CTT CTT CTT CTC CTC CTC  (0.006) CTC CTG CTG CTC CTC CTC CTT CTC CTC CTC  (0.005) CTC CTC CTC CTT CTT CTT CTT CTC CTC CTC  (0.005) CTC CTC CTC CTC CTC CTC CTT CTC CTC CTC  (0.004) CTC CTC CTG CTC CTC CTC CTC CTC CTC CTC  (0.004) CTT CTG CTG CTC CTC CTC CTC CTC CTC CTC  (0.004) CTT CTG CTG CTT CTT CTT CTT CTG CTC CTC  (0.004) CTT CTC CTC CTT CTT CTT CTT CTC CTC CTC  (0.004) CTC CTT CTT CTC CTC CTC CTC CTC CTC CTC  (0.003) CTA CTG CTG CTC CTC CTC CTC CTC CTC CTC  (0.003) CTT CTT CTT CTC CTC CTC CTC CTC CTC CTC  (0.003) CTT CTT CTT CTT CTT CTT CTT CTG CTC CTC  (0.003) CTT CTC CTC CTT CTT CTT CTT CTT CTC CTC  (0.003) CTA CTG CTG CTT CTT CTT CTT CTC CTC CTC  (0.003) CTT CTT CTG CTT CTT CTT CTT CTC CTC CTC  (0.003) CTC CTC CTG CTC CTT CTC CTC CTC CTC CTC  (0.002) CTG TTG TTG CTC CTC CTC CTC CTC CTC CTC  (0.002) CTA CTG CTG CTT CTT CTT CTT CTT CTC CTC  (0.002) CTT CTT CTG CTT CTT CTT CTT CTT CTC CTC  (0.002) CTG TTG TTG CTT CTT CTT CTT CTC CTC CTC  (0.002) CTA CTA CTA CTC CTC CTC CTC CTC CTC CTC  (0.002) CTC CTT CTT CTC CTT CTC CTC CTC CTC CTC  (0.002) CTA CTG CTG CTC CTT CTC CTC CTC CTC CTC  (0.002) CTA CTA CTA CTT CTT CTT CTT CTC CTC CTC  (0.002) CTC CTC CTG CTT CTT CTT CTT CTC CTC CTC  (0.002) CTG CTG TTG CTC CTC CTC CTC CTC CTC CTC  (0.002) TTG TTG TTG CTC CTC CTC CTC CTC CTC CTC  (0.002) CTG TTG TTG CTT CTT CTT CTT CTT CTC CTC  (0.002) CTT CTC CTC CTC CTC CTC CTC CTC CTC CTC  (0.002) CTT CTC CTC CTT CTT CTT CTT CTG CTC CTC  (0.002) CTG CTG TTG CTT CTT CTT CTT CTC CTC CTC  (0.002) CTC CTC CTG CTC CTC CTC CTT CTC CTC CTC  (0.002) TTG TTG TTG CTT CTT CTT CTT CTC CTC CTC  (0.001) CTC CTT CTT CTT CTT CTT CTT CTC CTC CTC  (0.001) CTA CTA CTA CTT CTT CTT CTT CTT CTC CTC  (0.001) TTG CTG CTG CTC CTC CTC CTC CTC CTC CTC  (0.001) CTG TTG TTG CTC CTT CTC CTC CTC CTC CTC  (0.001) CTC CTT CTT CTC CTC CTC CTT CTC CTC CTC  (0.001) TTG CTG CTG CTT CTT CTT CTT CTC CTC CTC  (0.001) CTA CTA CTA CTC CTT CTC CTC CTC CTC CTC  (0.001) CTG CTG TTG CTT CTT CTT CTT CTT CTC CTC  (0.001) TTG TTG TTG CTT CTT CTT CTT CTT CTC CTC  (0.001) CTT CTT CTG CTC CTC CTC CTC CTC CTC CTC  (0.001) CTT CTT CTG CTT CTT CTT CTT CTG CTC CTC  (0.001) CTG CTG TTG CTC CTT CTC CTC CTC CTC CTC  (0.001) TTG TTG TTG CTC CTT CTC CTC CTC CTC CTC  (0.001) CTA CTA CTG CTC CTC CTC CTC CTC CTC CTC  (0.001)  (total  0.210)
  97       1  CTT (L) CTG (L) CTG (L) ATA (I) CTT (L) GTA (V) CTA (L) CTT (L) CTG (L) CTA (L) CTC (L) : CTT CTA CTA CTT CTT CTT CTG CTT CTT CTT  (0.007) CTA CTA CTA CTT CTT CTT CTG CTT CTT CTT  (0.006) CTT CTT CTT CTT CTT CTT CTG CTT CTT CTT  (0.004) CTC CTA CTA CTT CTT CTT CTG CTT CTT CTT  (0.004) CTC CTA CTA CTC CTC CTC CTG CTC CTC CTT  (0.003) CTC CTC CTC CTT CTT CTT CTG CTT CTT CTT  (0.003) CTC CTA CTA CTC CTT CTC CTG CTC CTC CTT  (0.003) CTC CTC CTC CTC CTC CTC CTG CTC CTC CTT  (0.003) CTG CTA CTA CTT CTT CTT CTG CTT CTT CTT  (0.003) CTC CTC CTC CTC CTT CTC CTG CTC CTC CTT  (0.003) CTA CTA CTA CTC CTC CTC CTG CTC CTC CTT  (0.003) CTT CTC CTC CTT CTT CTT CTG CTT CTT CTT  (0.003) CTA CTA CTA CTA CTT CTA CTG CTA CTT CTT  (0.002) CTA CTA CTA CTC CTT CTC CTG CTC CTC CTT  (0.002) CTG CTA CTA CTG CTG CTG CTG CTC CTC CTT  (0.002) CTT CTG CTG CTT CTT CTT CTG CTT CTT CTT  (0.002) CTT CTA CTA CTT CTT CTC CTG CTC CTC CTT  (0.002) CTG CTA CTA CTG CTG CTG CTG CTT CTT CTT  (0.002) CTG CTG CTG CTT CTT CTT CTG CTT CTT CTT  (0.002) CTT CTA CTA CTT CTT CTT CTG CTC CTC CTT  (0.002) CTG CTA CTA CTG CTT CTG CTG CTC CTC CTT  (0.001) CTT CTA CTA CTC CTC CTC CTG CTC CTC CTT  (0.001) CTG CTG CTG CTG CTG CTG CTG CTC CTC CTT  (0.001) CTC CTG CTG CTT CTT CTT CTG CTT CTT CTT  (0.001)  (total  0.064)
  98       1  CTT (L) CTG (L) CTG (L) CTG (L) TTG (L) CTG (L) CTG (L) TTG (L) CTA (L) TTG (L) TTG (L) : CTG CTG CTG CTG CTT CTG CTG CTG TTG TTG  (0.013) TTG TTG TTG CTG CTT CTG CTG CTG TTG TTG  (0.013) CTG CTG CTG CTG CTG CTG CTG CTG TTG TTG  (0.011) TTG TTG TTG CTG CTG CTG CTG CTG TTG TTG  (0.011) CTG TTG TTG CTG CTT CTG CTG CTG TTG TTG  (0.008) CTG TTG TTG CTG CTG CTG CTG CTG TTG TTG  (0.007) TTG TTG TTG TTG CTG TTG CTG TTG TTG TTG  (0.007) CTG CTG CTG CTG CTA CTG CTG CTG TTG TTG  (0.007) TTG TTG TTG CTG CTA CTG CTG CTG TTG TTG  (0.007) CTG CTG TTG CTG CTT CTG CTG CTG TTG TTG  (0.006) CTG CTG CTG CTG CTC CTG CTG CTG TTG TTG  (0.006) CTG CTG TTG CTG CTG CTG CTG CTG TTG TTG  (0.005) CTT CTG CTG CTT CTT CTG CTG CTG TTG TTG  (0.004) CTG TTG TTG CTG CTA CTG CTG CTG TTG TTG  (0.004) TTG CTG CTG CTG CTT CTG CTG CTG TTG TTG  (0.004) CTG TTG TTG CTG CTC CTG CTG CTG TTG TTG  (0.004) TTG CTG CTG CTG CTG CTG CTG CTG TTG TTG  (0.003) CTG CTG TTG CTG CTA CTG CTG CTG TTG TTG  (0.003) CTG CTG TTG CTG CTC CTG CTG CTG TTG TTG  (0.003) CTC CTG CTG CTC CTC CTG CTG CTG TTG TTG  (0.003) CTC CTG CTG CTT CTT CTG CTG CTG TTG TTG  (0.003) CTC CTG CTG CTC CTT CTG CTG CTG TTG TTG  (0.002) CTC CTG CTG CTG CTT CTG CTG CTG TTG TTG  (0.002) CTT CTG TTG CTT CTT CTG CTG CTG TTG TTG  (0.002) CTA CTG CTG CTG CTT CTG CTG CTG TTG TTG  (0.002) TTG CTG CTG TTG CTG TTG CTG TTG TTG TTG  (0.002) TTG CTG CTG CTG CTA CTG CTG CTG TTG TTG  (0.002) CTA CTG CTG CTA CTA CTG CTG CTG TTG TTG  (0.002) CTT CTG CTG CTT CTT CTG CTG TTG TTG TTG  (0.002) TTG CTG TTG CTG CTT CTG CTG CTG TTG TTG  (0.002) TTG TTG CTG CTG CTT CTG CTG CTG TTG TTG  (0.002) CTA CTG CTG CTG CTG CTG CTG CTG TTG TTG  (0.002) CTT CTT CTT CTT CTT CTG CTG CTG TTG TTG  (0.002) TTA TTG TTG CTG CTT CTG CTG CTG TTG TTG  (0.002) TTG CTG TTG CTG CTG CTG CTG CTG TTG TTG  (0.002) TTG TTG CTG CTG CTG CTG CTG CTG TTG TTG  (0.001) CTT CTG CTG CTG CTT CTG CTG CTG TTG TTG  (0.001) TTA TTG TTG CTG CTG CTG CTG CTG TTG TTG  (0.001) CTT TTG TTG CTT CTT CTG CTG CTG TTG TTG  (0.001) CTA CTG CTG CTT CTT CTG CTG CTG TTG TTG  (0.001) CTC CTG TTG CTC CTC CTG CTG CTG TTG TTG  (0.001) TTA TTG TTG CTA CTA CTG CTG CTG TTG TTG  (0.001) CTC CTG TTG CTT CTT CTG CTG CTG TTG TTG  (0.001) CTC CTG TTG CTC CTT CTG CTG CTG TTG TTG  (0.001) CTT CTG CTG CTG CTG CTG CTG CTG TTG TTG  (0.001) CTC CTC CTC CTC CTC CTG CTG CTG TTG TTG  (0.001) CTG TTG CTG CTG CTT CTG CTG CTG TTG TTG  (0.001) CTC CTC CTC CTT CTT CTG CTG CTG TTG TTG  (0.001) CTC CTG TTG CTG CTT CTG CTG CTG TTG TTG  (0.001) CTC CTC CTC CTC CTT CTG CTG CTG TTG TTG  (0.001) CTA CTA CTA CTG CTT CTG CTG CTG TTG TTG  (0.001) CTA TTG TTG CTG CTT CTG CTG CTG TTG TTG  (0.001) CTA CTA CTA CTA CTA CTG CTG CTG TTG TTG  (0.001)  (total  0.177)
  99       1  CTT (L) CTT (L) CTT (L) CCC (P) GCT (A) CTT (L) CCA (P) GCT (A) CTT (L) TCT (S) CCT (P) : CCT CCT CCT CCT CTT CCT CTT CCT CCT GCT  (0.045) CCT CCT CCT CTT CTT CTT CTT CCT CCT GCT  (0.028) CTT CTT CTT CTT CTT CTT CTT CCT CCT GCT  (0.028) CTT CCT CCT CTT CTT CTT CTT CCT CCT GCT  (0.020) CTC CTC CTC CTT CTT CTT CTT CCT CCT GCT  (0.011) CTT CTC CTC CTT CTT CTT CTT CCT CCT GCT  (0.009) CTT CTA CTA CTT CTT CTT CTT CCT CCT GCT  (0.008) CTA CTA CTA CTT CTT CTT CTT CCT CCT GCT  (0.007) CTC CCC CCC CTT CTT CTT CTT CCT CCT GCT  (0.007) CCC CCC CCC CTT CTT CTT CTT CCT CCT GCT  (0.007) CCC CCC CCC CCT CTT CCT CTT CCT CCT GCT  (0.006) CTG CTG CTG CTT CTT CTT CTT CCT CCT GCT  (0.006) CTC CTT CTT CTT CTT CTT CTT CCT CCT GCT  (0.005) CCT CCT CCT CTT CTT CTT CTT CCC CCT GCT  (0.005) CCT CCC CCC CCT CTT CCT CTT CCT CCT GCT  (0.005) CTT CTT CTT CTT CTT CTT CTT CCC CCT GCT  (0.005) CCA CCA CCA CCT CTT CCT CTT CCT CCT GCT  (0.005) CCT CCT CCT CCT CTT CCT CTT CCC CCT GCT  (0.005) CTC CTA CTA CTT CTT CTT CTT CCT CCT GCT  (0.005) CCT CCA CCA CCT CTT CCT CTT CCT CCT GCT  (0.005) CCC CCT CCT CTT CTT CTT CTT CCT CCT GCT  (0.004) CCA CCA CCA CTT CTT CTT CTT CCT CCT GCT  (0.004) CCC CCT CCT CCT CTT CCT CTT CCT CCT GCT  (0.004) CTT CCT CCT CTT CTT CTT CTT CCC CCT GCT  (0.004) CTG CTG TTG CTT CTT CTT CTT CCT CCT GCT  (0.003) CTG CTA CTA CTT CTT CTT CTT CCT CCT GCT  (0.003) CCT CCC CCC CTT CTT CTT CTT CCT CCT GCT  (0.003) CCG CCG CCG CCT CTT CCT CTT CCT CCT GCT  (0.003) CCG CCG CCG CTT CTT CTT CTT CCT CCT GCT  (0.003) CCA CCA CCT CCT CTT CCT CTT CCT CCT GCT  (0.003) CCT CCA CCA CTT CTT CTT CTT CCT CCT GCT  (0.003) CCT CCT CCC CCT CTT CCT CTT CCT CCT GCT  (0.003) CTA CCA CCA CTT CTT CTT CTT CCT CCT GCT  (0.003) CTA CTA CTG CTT CTT CTT CTT CCT CCT GCT  (0.003) CTG CCG CCG CTT CTT CTT CTT CCT CCT GCT  (0.003) CTA CTA TTA CTT CTT CTT CTT CCT CCT GCT  (0.002) CCA CCA CCT CTT CTT CTT CTT CCT CCT GCT  (0.002) CCC CCC CCT CTT CTT CTT CTT CCT CCT GCT  (0.002) CCC CCC CCT CCT CTT CCT CTT CCT CCT GCT  (0.002) CTC CTC CTC CTT CTT CTT CTT CCC CCT GCT  (0.002) CTC CTC CTC CTC CTT CTT CTT CCT CCT GCT  (0.002) CTT CTT CTT CTT CTC CTT CTT CCT CCT GCT  (0.002) CCC CCA CCA CTT CTT CTT CTT CCT CCT GCT  (0.002) CCG CCT CCT CCT CTT CCT CTT CCT CCT GCT  (0.002) CCC CCA CCA CCT CTT CCT CTT CCT CCT GCT  (0.002) CCG CCT CCT CTT CTT CTT CTT CCT CCT GCT  (0.002) CCT CCT CCC CTT CTT CTT CTT CCT CCT GCT  (0.002) CCG CCA CCA CCT CTT CCT CTT CCT CCT GCT  (0.002) CCG CCA CCA CTT CTT CTT CTT CCT CCT GCT  (0.002) CCC CCC CCC CTC CTT CTT CTT CCT CCT GCT  (0.002) CCA CCA CCC CCT CTT CCT CTT CCT CCT GCT  (0.002) CTT CTC CTC CTT CTT CTT CTT CCC CCT GCT  (0.002) CTT CTA CTA CTT CTT CTT CTT CCC CCT GCT  (0.002) CTC CTC CTC CTC CTT CTC CTT CCC CCT GCT  (0.002) TTG TTG TTG CTT CTT CTT CTT CCT CCT GCT  (0.001) CTT CCT CCT CTT CTC CTT CTT CCT CCT GCT  (0.001) CTA CTA CTA CTT CTT CTT CTT CCC CCT GCT  (0.001) CCA CCA CCC CTT CTT CTT CTT CCT CCT GCT  (0.001) CCG CCG CCT CCT CTT CCT CTT CCT CCT GCT  (0.001) CTC CCC CCC CTT CTT CTT CTT CCC CCT GCT  (0.001) CCG CCG CCT CTT CTT CTT CTT CCT CCT GCT  (0.001) CCA CCA CCG CCT CTT CCT CTT CCT CCT GCT  (0.001) CCC CCC CCC CTC CTT CTC CTT CCC CCT GCT  (0.001) CTC CCC CCC CTC CTT CTT CTT CCT CCT GCT  (0.001) CTG CTG CTG CTT CTT CTT CTT CCC CCT GCT  (0.001) CTT CTT CTT CTT CTT CTC CTT CCC CCT GCT  (0.001) CCC CCT CCT CTC CTT CTT CTT CCT CCT GCT  (0.001) CCA CCA CCG CTT CTT CTT CTT CCT CCT GCT  (0.001) CTC CTT CTT CTT CTT CTT CTT CCC CCT GCT  (0.001)  (total  0.325)
 100       1  CTT (L) GTC (V) GTC (V) ATC (I) ATC (I) TAC (Y) TAC (Y) ATC (I) CTC (L) TAC (Y) GTC (V) : TAC TAC TAC TTC CTC ATC GTC ATC ATC ATC  (0.010) TAC TAC TAC ATC CTC ATC GTC ATC ATC ATC  (0.010) AAC TAC TAC ATC CTC ATC GTC ATC ATC ATC  (0.010) TTC TAC TAC TTC CTC ATC GTC ATC ATC ATC  (0.009) TAC TAC TAC TTC CTC GTC GTC ATC ATC ATC  (0.009) TAC TAC TAC CTC CTC ATC GTC ATC ATC ATC  (0.008) TTC TAC TAC TTC CTC GTC GTC ATC ATC ATC  (0.008) TTC TAC TAC TTC CTC TTC GTC ATC ATC ATC  (0.007) TTC TAC TAC CTC CTC ATC GTC ATC ATC ATC  (0.007) CAC TAC TAC CTC CTC ATC GTC ATC ATC ATC  (0.007) CAC TAC TAC CTC CTC GTC GTC ATC ATC ATC  (0.006) ATC TAC TAC ATC CTC ATC GTC ATC ATC ATC  (0.006) GAC TAC TAC GTC CTC GTC GTC ATC ATC ATC  (0.006) AAC TAC TAC ATC CTT ATC GTC ATC ATC ATC  (0.005) CTC TAC TAC CTC CTC ATC GTC ATC ATC ATC  (0.005) CAC TAC TAC CTC CTC GTC GTC GTC GTC ATC  (0.005) CTC TAC TAC CTC CTC GTC GTC ATC ATC ATC  (0.004) CAC TAC TAC CTC CTC CTC GTC ATC ATC ATC  (0.004) GAC TAC TAC GTC CTC GTC GTC GTC GTC ATC  (0.004) GAC TAC TAC GTC CTT GTC GTC ATC ATC ATC  (0.004) ATC TAC TAC ATC CTT ATC GTC ATC ATC ATC  (0.003) CTC TAC TAC CTC CTC GTC GTC GTC GTC ATC  (0.003) CTC TAC TAC CTC CTC CTC GTC ATC ATC ATC  (0.003) GTC TAC TAC GTC CTC GTC GTC ATC ATC ATC  (0.003) GAC TAC TAC GTC CTT GTC GTC GTC GTC ATC  (0.003) GTC TAC TAC GTC CTC GTC GTC GTC GTC ATC  (0.002) AAC TAC TAC ATT CTT ATC GTC ATC ATC ATC  (0.002) AAT TAC TAC ATC CTC ATC GTC ATC ATC ATC  (0.002) GTC TAC TAC GTC CTT GTC GTC ATC ATC ATC  (0.002) ATC TAC TAC ATT CTT ATC GTC ATC ATC ATC  (0.001) TAT TAC TAC TTC CTC ATC GTC ATC ATC ATC  (0.001) TAT TAC TAC ATC CTC ATC GTC ATC ATC ATC  (0.001) GTC TAC TAC GTC CTT GTC GTC GTC GTC ATC  (0.001) GAT TAC TAC GTC CTC GTC GTC ATC ATC ATC  (0.001) TAT TAC TAC TTC CTC GTC GTC ATC ATC ATC  (0.001) TAT TAC TAC TTC CTC TTC GTC ATC ATC ATC  (0.001) TTT TAC TAC TTC CTC ATC GTC ATC ATC ATC  (0.001) ATT TAC TAC ATC CTC ATC GTC ATC ATC ATC  (0.001) TAC TAC TAT TTC CTC ATC GTC ATC ATC ATC  (0.001)  (total  0.170)
 101       1  GAA (E) GAA (E) GAA (E) GAA (E) GAA (E) GAC (D) GAC (D) GAA (E) GAG (E) GAC (D) GAA (E) : GAC GAC GAC GAA GAA GAA GAA GAA GAA GAA  (0.060) GAA GAC GAC GAA GAA GAA GAA GAA GAA GAA  (0.042) GAG GAC GAC GAA GAA GAA GAA GAA GAA GAA  (0.040) GAC GAC GAC GAA GAG GAA GAA GAA GAA GAA  (0.029) GAT GAC GAC GAA GAA GAA GAA GAA GAA GAA  (0.026) GAC GAC GAC GAG GAG GAA GAA GAA GAA GAA  (0.025) GAG GAC GAC GAG GAG GAA GAA GAA GAA GAA  (0.023) GAA GAC GAC GAA GAG GAA GAA GAA GAA GAA  (0.020) GAG GAC GAC GAA GAG GAA GAA GAA GAA GAA  (0.020) GAC GAC GAC GAG GAA GAA GAA GAA GAA GAA  (0.017) GAT GAT GAT GAA GAA GAA GAA GAA GAA GAA  (0.017) GAG GAC GAC GAG GAA GAA GAA GAA GAA GAA  (0.016) GAC GAT GAT GAA GAA GAA GAA GAA GAA GAA  (0.016) GAA GAT GAT GAA GAA GAA GAA GAA GAA GAA  (0.015) GAG GAT GAT GAA GAA GAA GAA GAA GAA GAA  (0.015) GAC GAC GAT GAA GAA GAA GAA GAA GAA GAA  (0.014) GAT GAC GAC GAA GAG GAA GAA GAA GAA GAA  (0.013) GAT GAC GAC GAG GAG GAA GAA GAA GAA GAA  (0.011) GAT GAT GAC GAA GAA GAA GAA GAA GAA GAA  (0.011) GAA GAC GAC GAG GAG GAA GAA GAA GAA GAA  (0.011) GAA GAC GAT GAA GAA GAA GAA GAA GAA GAA  (0.010) GAC GAT GAC GAA GAA GAA GAA GAA GAA GAA  (0.010) GAA GAT GAC GAA GAA GAA GAA GAA GAA GAA  (0.010) GAG GAC GAT GAA GAA GAA GAA GAA GAA GAA  (0.010) GAG GAT GAC GAA GAA GAA GAA GAA GAA GAA  (0.010) GAG GAT GAT GAG GAG GAA GAA GAA GAA GAA  (0.008) GAT GAT GAT GAA GAG GAA GAA GAA GAA GAA  (0.008) GAT GAC GAC GAG GAA GAA GAA GAA GAA GAA  (0.008) GAC GAT GAT GAA GAG GAA GAA GAA GAA GAA  (0.008) GAA GAT GAT GAA GAG GAA GAA GAA GAA GAA  (0.008) GAA GAC GAC GAG GAA GAA GAA GAA GAA GAA  (0.007) GAG GAT GAT GAA GAG GAA GAA GAA GAA GAA  (0.007) GAC GAC GAT GAA GAG GAA GAA GAA GAA GAA  (0.007) GAT GAT GAT GAG GAG GAA GAA GAA GAA GAA  (0.007) GAC GAT GAT GAG GAG GAA GAA GAA GAA GAA  (0.006) GAT GAC GAT GAA GAA GAA GAA GAA GAA GAA  (0.006) GAC GAC GAT GAG GAG GAA GAA GAA GAA GAA  (0.006) GAG GAT GAT GAG GAA GAA GAA GAA GAA GAA  (0.006) GAG GAC GAT GAG GAG GAA GAA GAA GAA GAA  (0.006) GAG GAT GAC GAG GAG GAA GAA GAA GAA GAA  (0.005) GAT GAT GAC GAA GAG GAA GAA GAA GAA GAA  (0.005) GAA GAC GAT GAA GAG GAA GAA GAA GAA GAA  (0.005) GAC GAT GAC GAA GAG GAA GAA GAA GAA GAA  (0.005) GAT GAT GAT GAG GAA GAA GAA GAA GAA GAA  (0.005) GAA GAT GAC GAA GAG GAA GAA GAA GAA GAA  (0.005) GAG GAC GAT GAA GAG GAA GAA GAA GAA GAA  (0.005) GAG GAT GAC GAA GAG GAA GAA GAA GAA GAA  (0.005) GAC GAT GAT GAG GAA GAA GAA GAA GAA GAA  (0.005) GAT GAT GAC GAG GAG GAA GAA GAA GAA GAA  (0.005) GAC GAC GAT GAG GAA GAA GAA GAA GAA GAA  (0.004) GAC GAT GAC GAG GAG GAA GAA GAA GAA GAA  (0.004) GAA GAT GAT GAG GAG GAA GAA GAA GAA GAA  (0.004) GAG GAC GAT GAG GAA GAA GAA GAA GAA GAA  (0.004) GAG GAT GAC GAG GAA GAA GAA GAA GAA GAA  (0.004) GAT GAT GAC GAG GAA GAA GAA GAA GAA GAA  (0.003) GAT GAC GAT GAA GAG GAA GAA GAA GAA GAA  (0.003) GAC GAT GAC GAG GAA GAA GAA GAA GAA GAA  (0.003) GAA GAT GAT GAG GAA GAA GAA GAA GAA GAA  (0.003) GAT GAC GAT GAG GAG GAA GAA GAA GAA GAA  (0.003) GAA GAC GAT GAG GAG GAA GAA GAA GAA GAA  (0.003) GAA GAT GAC GAG GAG GAA GAA GAA GAA GAA  (0.003) GAT GAC GAT GAG GAA GAA GAA GAA GAA GAA  (0.002) GAA GAC GAT GAG GAA GAA GAA GAA GAA GAA  (0.002) GAA GAT GAC GAG GAA GAA GAA GAA GAA GAA  (0.002) GGC GAC GAC GAA GAA GAA GAA GAA GAA GAA  (0.000)  (total  0.682)
 102       1  GAA (E) GAA (E) GAA (E) GAA (E) GAA (E) GAT (D) GAC (D) GAG (E) GAG (E) GAC (D) GAA (E) : GAC GAC GAC GAA GAA GAA GAA GAA GAA GAA  (0.046) GAA GAC GAC GAA GAA GAA GAA GAA GAA GAA  (0.032) GAG GAC GAC GAA GAA GAA GAA GAA GAA GAA  (0.031) GAC GAC GAC GAA GAG GAA GAA GAA GAA GAA  (0.023) GAT GAC GAC GAA GAA GAA GAA GAA GAA GAA  (0.021) GAC GAC GAC GAG GAG GAA GAA GAA GAA GAA  (0.019) GAG GAC GAC GAG GAG GAA GAA GAA GAA GAA  (0.018) GAT GAT GAT GAA GAA GAA GAA GAA GAA GAA  (0.016) GAA GAC GAC GAA GAG GAA GAA GAA GAA GAA  (0.016) GAG GAC GAC GAA GAG GAA GAA GAA GAA GAA  (0.015) GAC GAT GAT GAA GAA GAA GAA GAA GAA GAA  (0.015) GAA GAT GAT GAA GAA GAA GAA GAA GAA GAA  (0.015) GAG GAT GAT GAA GAA GAA GAA GAA GAA GAA  (0.014) GAC GAC GAT GAA GAA GAA GAA GAA GAA GAA  (0.014) GAC GAC GAC GAG GAA GAA GAA GAA GAA GAA  (0.013) GAG GAC GAC GAG GAA GAA GAA GAA GAA GAA  (0.012) GAT GAC GAC GAA GAG GAA GAA GAA GAA GAA  (0.010) GAA GAC GAT GAA GAA GAA GAA GAA GAA GAA  (0.010) GAG GAC GAT GAA GAA GAA GAA GAA GAA GAA  (0.009) GAT GAC GAC GAG GAG GAA GAA GAA GAA GAA  (0.009) GAT GAT GAC GAA GAA GAA GAA GAA GAA GAA  (0.008) GAA GAC GAC GAG GAG GAA GAA GAA GAA GAA  (0.008) GAG GAT GAT GAG GAG GAA GAA GAA GAA GAA  (0.008) GAT GAT GAT GAA GAG GAA GAA GAA GAA GAA  (0.008) GAC GAT GAC GAA GAA GAA GAA GAA GAA GAA  (0.008) GAA GAT GAC GAA GAA GAA GAA GAA GAA GAA  (0.008) GAG GAT GAC GAA GAA GAA GAA GAA GAA GAA  (0.007) GAC GAT GAT GAA GAG GAA GAA GAA GAA GAA  (0.007) GAA GAT GAT GAA GAG GAA GAA GAA GAA GAA  (0.007) GAG GAT GAT GAA GAG GAA GAA GAA GAA GAA  (0.007) GAC GAC GAT GAA GAG GAA GAA GAA GAA GAA  (0.007) GAT GAT GAT GAG GAG GAA GAA GAA GAA GAA  (0.007) GAC GAT GAT GAG GAG GAA GAA GAA GAA GAA  (0.006) GAT GAC GAT GAA GAA GAA GAA GAA GAA GAA  (0.006) GAT GAC GAC GAG GAA GAA GAA GAA GAA GAA  (0.006) GAC GAC GAT GAG GAG GAA GAA GAA GAA GAA  (0.006) GAA GAC GAC GAG GAA GAA GAA GAA GAA GAA  (0.006) GAG GAT GAT GAG GAA GAA GAA GAA GAA GAA  (0.006) GAG GAC GAT GAG GAG GAA GAA GAA GAA GAA  (0.005) GAA GAC GAT GAA GAG GAA GAA GAA GAA GAA  (0.005) GAT GAT GAT GAG GAA GAA GAA GAA GAA GAA  (0.005) GAG GAC GAT GAA GAG GAA GAA GAA GAA GAA  (0.005) GAC GAT GAT GAG GAA GAA GAA GAA GAA GAA  (0.004) GAG GAT GAC GAG GAG GAA GAA GAA GAA GAA  (0.004) GAT GAT GAC GAA GAG GAA GAA GAA GAA GAA  (0.004) GAC GAC GAT GAG GAA GAA GAA GAA GAA GAA  (0.004) GAC GAT GAC GAA GAG GAA GAA GAA GAA GAA  (0.004) GAA GAT GAC GAA GAG GAA GAA GAA GAA GAA  (0.004) GAA GAT GAT GAG GAG GAA GAA GAA GAA GAA  (0.004) GAG GAC GAT GAG GAA GAA GAA GAA GAA GAA  (0.004) GAG GAT GAC GAA GAG GAA GAA GAA GAA GAA  (0.004) GAT GAT GAC GAG GAG GAA GAA GAA GAA GAA  (0.004) GAC GAT GAC GAG GAG GAA GAA GAA GAA GAA  (0.003) GAT GAC GAT GAA GAG GAA GAA GAA GAA GAA  (0.003) GAG GAT GAC GAG GAA GAA GAA GAA GAA GAA  (0.003) GAA GAT GAT GAG GAA GAA GAA GAA GAA GAA  (0.003) GAT GAC GAT GAG GAG GAA GAA GAA GAA GAA  (0.003) GAA GAC GAT GAG GAG GAA GAA GAA GAA GAA  (0.002) GAT GAT GAC GAG GAA GAA GAA GAA GAA GAA  (0.002) GAC GAT GAC GAG GAA GAA GAA GAA GAA GAA  (0.002) GAA GAT GAC GAG GAG GAA GAA GAA GAA GAA  (0.002) GAT GAC GAT GAG GAA GAA GAA GAA GAA GAA  (0.002) GAA GAC GAT GAG GAA GAA GAA GAA GAA GAA  (0.002) GAA GAT GAC GAG GAA GAA GAA GAA GAA GAA  (0.001) GGC GAC GAC GAA GAA GAA GAA GAA GAA GAA  (0.000)  (total  0.571)
 103       1  GAA (E) GAA (E) GAA (E) GAA (E) GAG (E) GAA (E) CAA (Q) GAG (E) GAT (D) GAA (E) GAA (E) : GAA GAA GAA GAA GAA GAA GAA GAA GAA GAG  (0.063) GAG GAG GAG GAA GAA GAA GAA GAA GAA GAG  (0.035) GAG GAA GAA GAA GAA GAA GAA GAA GAA GAG  (0.034) GAA GAA GAA GAA GAG GAA GAA GAA GAA GAG  (0.026) GAA GAA GAA GAA GAA GAA GAA GAA GAG GAG  (0.025) GAA GAG GAG GAA GAA GAA GAA GAA GAA GAG  (0.025) GAA GAA GAG GAA GAA GAA GAA GAA GAA GAG  (0.021) GAG GAG GAG GAG GAG GAA GAA GAA GAA GAG  (0.017) GAG GAA GAA GAG GAG GAA GAA GAA GAA GAG  (0.016) GAG GAG GAA GAA GAA GAA GAA GAA GAA GAG  (0.015) GAG GAG GAG GAA GAG GAA GAA GAA GAA GAG  (0.014) GAG GAA GAA GAA GAG GAA GAA GAA GAA GAG  (0.014) GAG GAG GAG GAA GAA GAA GAA GAA GAG GAG  (0.014) GAG GAA GAA GAA GAA GAA GAA GAA GAG GAG  (0.014) GAA GAA GAA GAG GAG GAA GAA GAA GAA GAG  (0.013) GAG GAA GAG GAA GAA GAA GAA GAA GAA GAG  (0.011) GAA GAG GAA GAA GAA GAA GAA GAA GAA GAG  (0.011) GAA GAG GAG GAA GAG GAA GAA GAA GAA GAG  (0.010) GAA GAG GAG GAA GAA GAA GAA GAA GAG GAG  (0.010) GAA GAA GAG GAA GAG GAA GAA GAA GAA GAG  (0.009) GAA GAA GAG GAA GAA GAA GAA GAA GAG GAG  (0.008) GAG GAG GAA GAG GAG GAA GAA GAA GAA GAG  (0.007) GAG GAG GAA GAA GAG GAA GAA GAA GAA GAG  (0.006) GAG GAG GAA GAA GAA GAA GAA GAA GAG GAG  (0.006) GAG GAA GAG GAG GAG GAA GAA GAA GAA GAG  (0.005) GAA GAG GAG GAG GAG GAA GAA GAA GAA GAG  (0.005) GAG GAA GAG GAA GAG GAA GAA GAA GAA GAG  (0.005) GAA GAG GAA GAA GAG GAA GAA GAA GAA GAG  (0.005) GAG GAA GAG GAA GAA GAA GAA GAA GAG GAG  (0.004) GAA GAA GAG GAG GAG GAA GAA GAA GAA GAG  (0.004) GAA GAG GAA GAA GAA GAA GAA GAA GAG GAG  (0.004) GAA GAG GAA GAG GAG GAA GAA GAA GAA GAG  (0.002) CAA CAA GAA GAA GAA GAA GAA GAA GAA GAG  (0.001)  (total  0.462)
 104       1  GAA (E) GAA (E) GAA (E) GAA (E) GCA (A) GAG (E) GAG (E) GCA (A) GAG (E) GAG (E) GAA (E) : GAG GAG GAG GAA GAA GAA GAA GAA GAA GCA  (0.103) GAA GAG GAG GAA GAA GAA GAA GAA GAA GCA  (0.074) GAG GAG GAG GAG GAG GAA GAA GAA GAA GCA  (0.059) GAG GAG GAG GAA GAG GAA GAA GAA GAA GCA  (0.050) GAA GAA GAA GAA GAA GAA GAA GAA GAA GCA  (0.046) GAG GAG GAG GAG GAA GAA GAA GAA GAA GCA  (0.041) GAA GAG GAG GAA GAG GAA GAA GAA GAA GCA  (0.036) GAA GAA GAG GAA GAA GAA GAA GAA GAA GCA  (0.030) GAG GAA GAA GAA GAA GAA GAA GAA GAA GCA  (0.025) GAG GAG GAA GAA GAA GAA GAA GAA GAA GCA  (0.024) GAA GAA GAA GAA GAG GAA GAA GAA GAA GCA  (0.023) GAA GAG GAG GAG GAG GAA GAA GAA GAA GCA  (0.019) GAA GAG GAA GAA GAA GAA GAA GAA GAA GCA  (0.017) GAG GAA GAG GAA GAA GAA GAA GAA GAA GCA  (0.016) GAA GAA GAG GAA GAG GAA GAA GAA GAA GCA  (0.014) GAG GAA GAA GAG GAG GAA GAA GAA GAA GCA  (0.014) GAG GAG GAA GAG GAG GAA GAA GAA GAA GCA  (0.013) GAA GAG GAG GAG GAA GAA GAA GAA GAA GCA  (0.013) GAG GAA GAA GAA GAG GAA GAA GAA GAA GCA  (0.012) GAA GAA GAA GAG GAG GAA GAA GAA GAA GCA  (0.012) GAG GAG GAA GAA GAG GAA GAA GAA GAA GCA  (0.012) GAG GAA GAA GAG GAA GAA GAA GAA GAA GCA  (0.010) GAG GAG GAA GAG GAA GAA GAA GAA GAA GCA  (0.009) GAG GAA GAG GAG GAG GAA GAA GAA GAA GCA  (0.009) GAA GAG GAA GAA GAG GAA GAA GAA GAA GCA  (0.008) GAA GAA GAA GAG GAA GAA GAA GAA GAA GCA  (0.008) GAG GAA GAG GAA GAG GAA GAA GAA GAA GCA  (0.008) GAA GAA GAG GAG GAG GAA GAA GAA GAA GCA  (0.007) GAG GAA GAG GAG GAA GAA GAA GAA GAA GCA  (0.006) GAA GAA GAG GAG GAA GAA GAA GAA GAA GCA  (0.005) GAA GAG GAA GAG GAG GAA GAA GAA GAA GCA  (0.004) GAA GAG GAA GAG GAA GAA GAA GAA GAA GCA  (0.003) GAC GAG GAG GAA GAA GAA GAA GAA GAA GCA  (0.000)  (total  0.734)
 105       1  GAA (E) GAA (E) GAG (E) GAA (E) AGA (R) GCA (A) CAA (Q) AGA (R) GAG (E) ACT (T) GAT (D) : GAG GAG GCG GAA GAA GAA GAA GAA GAA AGA  (0.017) GAG GAG GCG GAG GAG GAG GAG GAA GAA AGA  (0.015) GAA GAA GCA GAA GAA GAA GAA GAA GAA AGA  (0.014) GAA GAG GCG GAA GAA GAA GAA GAA GAA AGA  (0.012) GAG GAG GCG GAG GAA GAG GAG GAA GAA AGA  (0.010) GAG GAG GCG GAG GAG GAA GAA GAA GAA AGA  (0.009) GAG GAA GCA GAA GAA GAA GAA GAA GAA AGA  (0.008) GAA GAA GCG GAA GAA GAA GAA GAA GAA AGA  (0.007) GAA GAA GCA GAA GAA GAA GAG GAA GAA AGA  (0.007) GAA GAA GCA GAA GAG GAA GAA GAA GAA AGA  (0.007) GAG GAA GCA GAG GAG GAG GAG GAA GAA AGA  (0.007) GAA GAG GCG GAA GAA GAA GAG GAA GAA AGA  (0.006) GAA GAG GCG GAA GAG GAA GAA GAA GAA AGA  (0.006) GAA GAA GCA GAG GAG GAG GAG GAA GAA AGA  (0.006) GAG GAA GCA GAG GAA GAG GAG GAA GAA AGA  (0.005) GAA GAG GCG GAG GAG GAG GAG GAA GAA AGA  (0.005) GAG GAA GCA GAG GAG GAA GAA GAA GAA AGA  (0.004) GAG GAA GCG GAA GAA GAA GAA GAA GAA AGA  (0.004) GAA GAA GCG GAA GAA GAA GAG GAA GAA AGA  (0.004) GAG GAG GCA GAA GAA GAA GAA GAA GAA AGA  (0.004) GAA GAA GCG GAA GAG GAA GAA GAA GAA AGA  (0.004) GAG GAA GCG GAG GAG GAG GAG GAA GAA AGA  (0.003) GAG GAG GCA GAG GAG GAG GAG GAA GAA AGA  (0.003) GAA GAA GCG GAG GAG GAG GAG GAA GAA AGA  (0.003) GAA GAG GCA GAA GAA GAA GAA GAA GAA AGA  (0.003) GAG GAA GCG GAG GAA GAG GAG GAA GAA AGA  (0.002) GAG GAA GCG GAG GAG GAA GAA GAA GAA AGA  (0.002) GAG GAG GCA GAG GAA GAG GAG GAA GAA AGA  (0.002) GAG GAG GCA GAG GAG GAA GAA GAA GAA AGA  (0.002) GAA GAG GCA GAA GAA GAA GAG GAA GAA AGA  (0.001) GAA GAG GCA GAA GAG GAA GAA GAA GAA AGA  (0.001) AAG AAG ACG GAG GAG GAG GAG GAA GAA AGA  (0.001) AAG AAG ACG GAA GAA GAA GAA GAA GAA AGA  (0.001) GAA GAG GCA GAG GAG GAG GAG GAA GAA AGA  (0.001) AAA AAA ACA GAA GAA GAA GAA GAA GAA AGA  (0.001)  (total  0.186)
 106       1  GAA (E) GAA (E) GAG (E) GAG (E) AAG (K) ATG (M) GAG (E) AAG (K) GAG (E) GAG (E) GAG (E) : GAG GAG GAG GAG GAG GAG GAG GAG GAG AAG  (0.100) GAG GAG GAG GAG GAA GAG GAG GAG GAG AAG  (0.070) GAA GAG GAG GAG GAG GAG GAG GAG GAG AAG  (0.032) GAG GAG GAG GAA GAA GAG GAG GAG GAG AAG  (0.030) GAA GAG GAG GAG GAA GAG GAG GAG GAG AAG  (0.022) GAA GAG GAG GAA GAA GAG GAG GAG GAG AAG  (0.021) GAG GAG GAG GAG GAG GAG GAA GAG GAG AAG  (0.021) GAG GAA GAA GAG GAG GAG GAG GAG GAG AAG  (0.016) GAG GAA GAG GAG GAG GAG GAG GAG GAG AAG  (0.015) GAG GAG GAA GAG GAG GAG GAG GAG GAG AAG  (0.015) GAA GAG GAG GAA GAA GAA GAA GAG GAG AAG  (0.014) GAA GAA GAA GAG GAG GAG GAG GAG GAG AAG  (0.013) GAA GAA GAG GAG GAG GAG GAG GAG GAG AAG  (0.013) GAG GAA GAA GAG GAA GAG GAG GAG GAG AAG  (0.011) GAG GAA GAG GAG GAA GAG GAG GAG GAG AAG  (0.011) GAG GAG GAA GAG GAA GAG GAG GAG GAG AAG  (0.011) GAA GAA GAA GAG GAA GAG GAG GAG GAG AAG  (0.009) GAA GAA GAA GAA GAA GAG GAG GAG GAG AAG  (0.009) GAA GAA GAG GAG GAA GAG GAG GAG GAG AAG  (0.009) GAA GAA GAG GAA GAA GAG GAG GAG GAG AAG  (0.009) GAA GAA GAA GAA GAA GAA GAA GAG GAG AAG  (0.006) GAA GAA GAG GAA GAA GAA GAA GAG GAG AAG  (0.005) GAA GAG GAA GAG GAG GAG GAG GAG GAG AAG  (0.005) GAG GAA GAA GAA GAA GAG GAG GAG GAG AAG  (0.005) GAG GAA GAG GAA GAA GAG GAG GAG GAG AAG  (0.005) GAG GAG GAA GAA GAA GAG GAG GAG GAG AAG  (0.005) GAA GAG GAA GAG GAA GAG GAG GAG GAG AAG  (0.003) GAG GAA GAA GAG GAG GAG GAA GAG GAG AAG  (0.003) GAA GAG GAA GAA GAA GAG GAG GAG GAG AAG  (0.003) GAG GAA GAG GAG GAG GAG GAA GAG GAG AAG  (0.003) GAG GAG GAA GAG GAG GAG GAA GAG GAG AAG  (0.003) GAA GAG GAA GAA GAA GAA GAA GAG GAG AAG  (0.002) AAG AAG AAG GAG GAG GAG GAG GAG GAG AAG  (0.001) AAG AAG AAG GAG GAA GAG GAG GAG GAG AAG  (0.001)  (total  0.502)
 107       1  GAA (E) GAG (E) GAG (E) GAA (E) GAA (E) GAA (E) GAG (E) GAA (E) GAA (E) GAG (E) GAA (E) : GAG GAG GAG GAG GAA GAG GAG GAA GAA GAA  (0.059) GAG GAG GAG GAG GAG GAG GAG GAA GAA GAA  (0.054) GAG GAG GAG GAA GAA GAA GAG GAA GAA GAA  (0.049) GAA GAG GAG GAA GAA GAA GAG GAA GAA GAA  (0.035) GAA GAA GAA GAA GAA GAA GAG GAA GAA GAA  (0.028) GAG GAG GAG GAA GAA GAG GAG GAA GAA GAA  (0.025) GAA GAG GAG GAG GAA GAG GAG GAA GAA GAA  (0.019) GAA GAG GAG GAA GAA GAG GAG GAA GAA GAA  (0.018) GAG GAA GAA GAG GAA GAG GAG GAA GAA GAA  (0.018) GAA GAG GAG GAG GAG GAG GAG GAA GAA GAA  (0.017) GAG GAG GAA GAG GAA GAG GAG GAA GAA GAA  (0.017) GAG GAA GAA GAG GAG GAG GAG GAA GAA GAA  (0.017) GAG GAG GAA GAG GAG GAG GAG GAA GAA GAA  (0.016) GAG GAA GAA GAA GAA GAA GAG GAA GAA GAA  (0.015) GAA GAA GAA GAG GAA GAG GAG GAA GAA GAA  (0.015) GAA GAA GAA GAA GAA GAG GAG GAA GAA GAA  (0.014) GAG GAG GAA GAA GAA GAA GAG GAA GAA GAA  (0.014) GAA GAA GAG GAA GAA GAA GAG GAA GAA GAA  (0.014) GAA GAA GAA GAG GAG GAG GAG GAA GAA GAA  (0.014) GAA GAG GAA GAA GAA GAA GAG GAA GAA GAA  (0.010) GAG GAA GAG GAG GAA GAG GAG GAA GAA GAA  (0.009) GAG GAA GAG GAG GAG GAG GAG GAA GAA GAA  (0.008) GAG GAA GAA GAA GAA GAG GAG GAA GAA GAA  (0.008) GAG GAA GAG GAA GAA GAA GAG GAA GAA GAA  (0.008) GAA GAA GAG GAG GAA GAG GAG GAA GAA GAA  (0.007) GAG GAG GAA GAA GAA GAG GAG GAA GAA GAA  (0.007) GAA GAA GAG GAA GAA GAG GAG GAA GAA GAA  (0.007) GAA GAA GAG GAG GAG GAG GAG GAA GAA GAA  (0.007) GAA GAG GAA GAG GAA GAG GAG GAA GAA GAA  (0.005) GAA GAG GAA GAA GAA GAG GAG GAA GAA GAA  (0.005) GAA GAG GAA GAG GAG GAG GAG GAA GAA GAA  (0.005) GAG GAA GAG GAA GAA GAG GAG GAA GAA GAA  (0.004) AAG GAG GAG GAG GAA GAG GAG GAA GAA GAA  (0.000)  (total  0.547)
 108       1  GAA (E) GAG (E) GAG (E) GAA (E) GAA (E) GAA (E) GTG (V) GAA (E) GAA (E) GAG (E) GAA (E) : GAG GAG GAG GAG GAA GAG GAG GAA GAA GAA  (0.061) GAG GAG GAG GAG GAG GAG GAG GAA GAA GAA  (0.056) GAG GAG GAG GAA GAA GAA GAG GAA GAA GAA  (0.050) GAA GAG GAG GAA GAA GAA GAG GAA GAA GAA  (0.036) GAG GAG GAG GAA GAA GAG GAG GAA GAA GAA  (0.026) GAA GAA GAA GAA GAA GAA GAG GAA GAA GAA  (0.025) GAA GAG GAG GAG GAA GAG GAG GAA GAA GAA  (0.019) GAA GAG GAG GAA GAA GAG GAG GAA GAA GAA  (0.019) GAA GAG GAG GAG GAG GAG GAG GAA GAA GAA  (0.018) GAG GAG GAA GAG GAA GAG GAG GAA GAA GAA  (0.018) GAG GAG GAA GAG GAG GAG GAG GAA GAA GAA  (0.016) GAG GAA GAA GAG GAA GAG GAG GAA GAA GAA  (0.016) GAG GAA GAA GAG GAG GAG GAG GAA GAA GAA  (0.015) GAG GAG GAA GAA GAA GAA GAG GAA GAA GAA  (0.015) GAG GAA GAA GAA GAA GAA GAG GAA GAA GAA  (0.013) GAA GAA GAA GAG GAA GAG GAG GAA GAA GAA  (0.013) GAA GAA GAA GAA GAA GAG GAG GAA GAA GAA  (0.013) GAA GAA GAG GAA GAA GAA GAG GAA GAA GAA  (0.012) GAA GAA GAA GAG GAG GAG GAG GAA GAA GAA  (0.012) GAA GAG GAA GAA GAA GAA GAG GAA GAA GAA  (0.010) GAG GAA GAG GAG GAA GAG GAG GAA GAA GAA  (0.008) GAG GAA GAG GAG GAG GAG GAG GAA GAA GAA  (0.008) GAG GAG GAA GAA GAA GAG GAG GAA GAA GAA  (0.008) GAG GAA GAA GAA GAA GAG GAG GAA GAA GAA  (0.007) GAG GAA GAG GAA GAA GAA GAG GAA GAA GAA  (0.007) GAA GAA GAG GAG GAA GAG GAG GAA GAA GAA  (0.007) GAA GAA GAG GAA GAA GAG GAG GAA GAA GAA  (0.006) GAA GAA GAG GAG GAG GAG GAG GAA GAA GAA  (0.006) GAA GAG GAA GAG GAA GAG GAG GAA GAA GAA  (0.006) GAA GAG GAA GAA GAA GAG GAG GAA GAA GAA  (0.005) GAA GAG GAA GAG GAG GAG GAG GAA GAA GAA  (0.005) GAG GAA GAG GAA GAA GAG GAG GAA GAA GAA  (0.003) AAG GAG GAG GAG GAA GAG GAG GAA GAA GAA  (0.000)  (total  0.540)
 109       1  GAA (E) GAG (E) GAG (E) GAA (E) GAA (E) GAT (D) GAG (E) GAA (E) GAG (E) GAC (D) GAA (E) : GAG GAG GAC GAG GAG GAG GAG GAA GAA GAA  (0.029) GAG GAG GAC GAG GAA GAG GAG GAA GAA GAA  (0.020) GAG GAG GAT GAG GAG GAG GAG GAA GAA GAA  (0.018) GAG GAG GAC GAA GAA GAA GAG GAA GAA GAA  (0.017) GAG GAG GAG GAG GAG GAG GAG GAA GAA GAA  (0.013) GAG GAG GAT GAG GAA GAG GAG GAA GAA GAA  (0.013) GAA GAG GAC GAA GAA GAA GAG GAA GAA GAA  (0.012) GAG GAG GAT GAA GAA GAA GAG GAA GAA GAA  (0.011) GAA GAA GAC GAA GAA GAA GAG GAA GAA GAA  (0.011) GAG GAA GAC GAG GAG GAG GAG GAA GAA GAA  (0.010) GAG GAG GAC GAG GAG GAG GAG GAG GAA GAA  (0.010) GAG GAG GAG GAG GAA GAG GAG GAA GAA GAA  (0.009) GAA GAG GAC GAG GAG GAG GAG GAA GAA GAA  (0.009) GAC GAC GAC GAG GAG GAG GAG GAA GAA GAA  (0.008) GAA GAA GAC GAG GAG GAG GAG GAA GAA GAA  (0.008) GAA GAG GAT GAA GAA GAA GAG GAA GAA GAA  (0.008) GAG GAG GAG GAA GAA GAA GAG GAA GAA GAA  (0.008) GAG GAA GAC GAG GAA GAG GAG GAA GAA GAA  (0.007) GAA GAA GAT GAA GAA GAA GAG GAA GAA GAA  (0.007) GAC GAC GAC GAA GAA GAA GAG GAA GAA GAA  (0.007) GAA GAG GAC GAG GAA GAG GAG GAA GAA GAA  (0.006) GAG GAG GAT GAG GAG GAG GAG GAG GAA GAA  (0.006) GAA GAG GAC GAA GAA GAG GAG GAA GAA GAA  (0.006) GAA GAG GAT GAG GAG GAG GAG GAA GAA GAA  (0.006) GAC GAC GAC GAG GAA GAG GAG GAA GAA GAA  (0.006) GAG GAA GAC GAA GAA GAA GAG GAA GAA GAA  (0.006) GAA GAA GAC GAG GAA GAG GAG GAA GAA GAA  (0.006) GAA GAA GAC GAA GAA GAG GAG GAA GAA GAA  (0.005) GAA GAA GAT GAG GAG GAG GAG GAA GAA GAA  (0.005) GAG GAG GAG GAG GAG GAG GAG GAG GAA GAA  (0.004) GAA GAG GAT GAG GAA GAG GAG GAA GAA GAA  (0.004) GAA GAG GAT GAA GAA GAG GAG GAA GAA GAA  (0.004) GAT GAC GAC GAG GAG GAG GAG GAA GAA GAA  (0.004) GAT GAT GAT GAG GAG GAG GAG GAA GAA GAA  (0.004) GAA GAA GAT GAG GAA GAG GAG GAA GAA GAA  (0.004) GAA GAA GAT GAA GAA GAG GAG GAA GAA GAA  (0.004) GAC GAC GAC GAA GAA GAG GAG GAA GAA GAA  (0.003) GAC GAT GAT GAG GAG GAG GAG GAA GAA GAA  (0.003) GAG GAA GAC GAG GAG GAG GAG GAG GAA GAA  (0.003) GAT GAC GAC GAA GAA GAA GAG GAA GAA GAA  (0.003) GAT GAT GAT GAA GAA GAA GAG GAA GAA GAA  (0.003) GAC GAT GAT GAA GAA GAA GAG GAA GAA GAA  (0.003) GAT GAC GAC GAG GAA GAG GAG GAA GAA GAA  (0.003) GAT GAT GAT GAG GAA GAG GAG GAA GAA GAA  (0.003) GAC GAC GAT GAG GAG GAG GAG GAA GAA GAA  (0.002) GAC GAT GAT GAG GAA GAG GAG GAA GAA GAA  (0.002) GAC GAC GAT GAA GAA GAA GAG GAA GAA GAA  (0.002) GAT GAT GAC GAG GAG GAG GAG GAA GAA GAA  (0.002) GAC GAT GAC GAG GAG GAG GAG GAA GAA GAA  (0.002) GAC GAC GAT GAG GAA GAG GAG GAA GAA GAA  (0.002) GAT GAT GAC GAA GAA GAA GAG GAA GAA GAA  (0.002) GAT GAC GAC GAA GAA GAG GAG GAA GAA GAA  (0.002) GAT GAT GAT GAA GAA GAG GAG GAA GAA GAA  (0.002) GAC GAT GAC GAA GAA GAA GAG GAA GAA GAA  (0.001) GAC GAT GAT GAA GAA GAG GAG GAA GAA GAA  (0.001) GAT GAT GAC GAG GAA GAG GAG GAA GAA GAA  (0.001) GAC GAT GAC GAG GAA GAG GAG GAA GAA GAA  (0.001) GAT GAC GAT GAG GAG GAG GAG GAA GAA GAA  (0.001) GAC GAC GAT GAA GAA GAG GAG GAA GAA GAA  (0.001) GAT GAC GAT GAA GAA GAA GAG GAA GAA GAA  (0.001)  (total  0.362)
 110       1  GAA (E) GAG (E) GAG (E) GAA (E) GAG (E) GAG (E) GAG (E) GAG (E) GAG (E) GAA (E) GAA (E) : GAG GAG GAG GAG GAG GAG GAG GAG GAG GAG  (0.040) GAG GAG GAG GAG GAG GAG GAG GAA GAA GAG  (0.035) GAG GAG GAG GAG GAA GAG GAG GAG GAG GAG  (0.028) GAG GAG GAG GAG GAA GAG GAG GAA GAA GAG  (0.025) GAG GAA GAA GAG GAG GAG GAG GAG GAG GAG  (0.015) GAA GAG GAG GAA GAA GAA GAG GAA GAA GAG  (0.015) GAG GAG GAA GAG GAG GAG GAG GAG GAG GAG  (0.014) GAA GAA GAA GAA GAA GAA GAG GAA GAA GAG  (0.014) GAG GAA GAA GAG GAG GAG GAG GAA GAA GAG  (0.013) GAA GAG GAG GAG GAG GAG GAG GAG GAG GAG  (0.013) GAG GAG GAA GAG GAG GAG GAG GAA GAA GAG  (0.012) GAA GAA GAA GAG GAG GAG GAG GAG GAG GAG  (0.012) GAA GAG GAG GAG GAG GAG GAG GAA GAA GAG  (0.011) GAA GAA GAA GAG GAG GAG GAG GAA GAA GAG  (0.011) GAG GAA GAA GAG GAA GAG GAG GAG GAG GAG  (0.010) GAG GAG GAA GAG GAA GAG GAG GAG GAG GAG  (0.010) GAG GAA GAA GAG GAA GAG GAG GAA GAA GAG  (0.009) GAA GAG GAG GAG GAA GAG GAG GAG GAG GAG  (0.009) GAG GAG GAA GAG GAA GAG GAG GAA GAA GAG  (0.009) GAA GAA GAA GAG GAA GAG GAG GAG GAG GAG  (0.009) GAG GAA GAG GAG GAG GAG GAG GAG GAG GAG  (0.006) GAA GAA GAG GAA GAA GAA GAG GAA GAA GAG  (0.006) GAG GAA GAG GAG GAG GAG GAG GAA GAA GAG  (0.005) GAA GAG GAA GAA GAA GAA GAG GAA GAA GAG  (0.005) GAA GAA GAG GAG GAG GAG GAG GAG GAG GAG  (0.005) GAA GAG GAA GAG GAG GAG GAG GAG GAG GAG  (0.004) GAA GAA GAG GAG GAG GAG GAG GAA GAA GAG  (0.004) GAG GAA GAG GAG GAA GAG GAG GAG GAG GAG  (0.004) GAA GAG GAA GAG GAG GAG GAG GAA GAA GAG  (0.004) GAG GAA GAG GAG GAA GAG GAG GAA GAA GAG  (0.004) GAA GAA GAG GAG GAA GAG GAG GAG GAG GAG  (0.004) GAA GAG GAA GAG GAA GAG GAG GAG GAG GAG  (0.003) AAG GAG GAG GAG GAG GAG GAG GAG GAG GAG  (0.000)  (total  0.370)
 111       1  GAA (E) GAG (E) GAG (E) GAG (E) GAA (E) CTG (L) AGG (R) GAA (E) GAA (E) CTG (L) GAG (E) : CAG CAG CTG GAG GAA GAG GAG GAG GAG GAA  (0.007) CAG CAG CTG GAG GAG GAG GAG GAG GAG GAA  (0.006) GAG CAG CTG GAG GAA GAG GAG GAG GAG GAA  (0.005) GAG CAG CTG GAG GAG GAG GAG GAG GAG GAA  (0.005) ATG ATG CTG GAG GAA GAG GAG GAG GAG GAA  (0.004) ATG ATG CTG GAG GAG GAG GAG GAG GAG GAA  (0.004) GAG CTG CTG GAG GAA GAG GAG GAG GAG GAA  (0.004) GAG CTG CTG GAG GAG GAG GAG GAG GAG GAA  (0.004) CAG CTG CTG GAG GAA GAG GAG GAG GAG GAA  (0.003) GTG CTG CTG GAG GAA GAG GAG GAG GAG GAA  (0.003) AAG ATG CTG GAG GAA GAG GAG GAG GAG GAA  (0.003) CAG CTG CTG GAG GAG GAG GAG GAG GAG GAA  (0.003) GTG CTG CTG GAG GAG GAG GAG GAG GAG GAA  (0.003) AAG ATG CTG GAG GAG GAG GAG GAG GAG GAA  (0.003) CAG CAG CTG GAG GAA GAG GAG GAG GAA GAA  (0.003) ATG ATG TTG GAG GAA GAG GAG GAG GAG GAA  (0.003) CAG CAG CTG GAG GAG GAG GAG GAG GAA GAA  (0.003) ATG ATG TTG GAG GAG GAG GAG GAG GAG GAA  (0.003) CTG CTG CTG GAG GAA GAG GAG GAG GAG GAA  (0.003) CAG CGG CTG GAG GAA GAG GAG GAG GAG GAA  (0.003) GAG ATG CTG GAG GAA GAG GAG GAG GAG GAA  (0.003) GAG GAG CTG GAG GAA GAG GAG GAG GAG GAA  (0.003) CTG CTG CTG GAG GAG GAG GAG GAG GAG GAA  (0.003) CAG CGG CTG GAG GAG GAG GAG GAG GAG GAA  (0.003) CGG CGG CTG GAG GAA GAG GAG GAG GAG GAA  (0.002) ATG ATG ATG GAG GAA GAG GAG GAG GAG GAA  (0.002) GAG ATG CTG GAG GAG GAG GAG GAG GAG GAA  (0.002) GAG GAG CTG GAG GAG GAG GAG GAG GAG GAA  (0.002) CGG CGG CTG GAG GAG GAG GAG GAG GAG GAA  (0.002) AAG ATG TTG GAG GAA GAG GAG GAG GAG GAA  (0.002) ATG ATG ATG GAG GAG GAG GAG GAG GAG GAA  (0.002) AAG AGG CTG GAG GAA GAG GAG GAG GAG GAA  (0.002) GAG CAG CTG GAG GAA GAG GAG GAG GAA GAA  (0.002) GAG CAG CTG GAA GAA GAG GAG GAG GAG GAA  (0.002) AAG ATG TTG GAG GAG GAG GAG GAG GAG GAA  (0.002) AAG AGG CTG GAG GAG GAG GAG GAG GAG GAA  (0.002) GTG TTG TTG GAG GAA GAG GAG GAG GAG GAA  (0.002) AGG AGG CTG GAG GAA GAG GAG GAG GAG GAA  (0.002) ATG ATG CTG GAG GAA GAG GAG GAG GAA GAA  (0.002) GTG TTG TTG GAG GAG GAG GAG GAG GAG GAA  (0.002) AAG ATG ATG GAG GAA GAG GAG GAG GAG GAA  (0.002) GTG ATG CTG GAG GAA GAG GAG GAG GAG GAA  (0.002) CAG CAG CAG GAG GAA GAG GAG GAG GAG GAA  (0.002) AGG AGG CTG GAG GAG GAG GAG GAG GAG GAA  (0.002) GGG CGG CTG GAG GAA GAG GAG GAG GAG GAA  (0.002) ATG ATG CTG GAG GAG GAG GAG GAG GAA GAA  (0.002) AAG ATG ATG GAG GAG GAG GAG GAG GAG GAA  (0.002) GTG ATG CTG GAG GAG GAG GAG GAG GAG GAA  (0.002) CAG CAG CAG GAG GAG GAG GAG GAG GAG GAA  (0.002) GAG CTG CTG GAG GAA GAG GAG GAG GAA GAA  (0.002) GGG CGG CTG GAG GAG GAG GAG GAG GAG GAA  (0.002) GAG CTG CTG GAA GAA GAG GAG GAG GAG GAA  (0.002) CAG CTG CTG GAG GAA GAG GAG GAG GAA GAA  (0.002) GTG CTG CTG GAG GAA GAG GAG GAG GAA GAA  (0.002) TTG TTG TTG GAG GAA GAG GAG GAG GAG GAA  (0.002) AAG ATG CTG GAG GAA GAG GAG GAG GAA GAA  (0.002) CAG CTG CTG GAG GAG GAG GAG GAG GAA GAA  (0.001) GTG CTG CTG GAG GAG GAG GAG GAG GAA GAA  (0.001) TTG TTG TTG GAG GAG GAG GAG GAG GAG GAA  (0.001) AAG ATG CTG GAG GAG GAG GAG GAG GAA GAA  (0.001) GTG GTG CTG GAG GAA GAG GAG GAG GAG GAA  (0.001) ATG ATG TTG GAG GAA GAG GAG GAG GAA GAA  (0.001) GTG GTG CTG GAG GAG GAG GAG GAG GAG GAA  (0.001) ATG ATG TTG GAG GAG GAG GAG GAG GAA GAA  (0.001) CTG CTG CTG GAG GAA GAG GAG GAG GAA GAA  (0.001) CAG CGG CTG GAG GAA GAG GAG GAG GAA GAA  (0.001) GAG ATG CTG GAG GAA GAG GAG GAG GAA GAA  (0.001) GAG GAG CTG GAG GAA GAG GAG GAG GAA GAA  (0.001) CTG CTG CTG GAG GAG GAG GAG GAG GAA GAA  (0.001) AGG CGG CTG GAG GAA GAG GAG GAG GAG GAA  (0.001) GAA CAG CTG GAG GAA GAG GAG GAG GAG GAA  (0.001) CAG CGG CTG GAG GAG GAG GAG GAG GAA GAA  (0.001) CGG CGG CTG GAG GAA GAG GAG GAG GAA GAA  (0.001) GAG ATG CTG GAA GAA GAG GAG GAG GAG GAA  (0.001) ATG ATG ATG GAG GAA GAG GAG GAG GAA GAA  (0.001) GAA CAG CTG GAA GAA GAG GAG GAG GAG GAA  (0.001) GAG GAG CTG GAA GAA GAG GAG GAG GAG GAA  (0.001) TTG CTG CTG GAG GAA GAG GAG GAG GAG GAA  (0.001) AGG CGG CTG GAG GAG GAG GAG GAG GAG GAA  (0.001) GAA CAG CTG GAG GAG GAG GAG GAG GAG GAA  (0.001) CGG CGG CTG GAG GAG GAG GAG GAG GAA GAA  (0.001) AAG ATG TTG GAG GAA GAG GAG GAG GAA GAA  (0.001) ATG ATG ATG GAG GAG GAG GAG GAG GAA GAA  (0.001) AAG AGG CTG GAG GAA GAG GAG GAG GAA GAA  (0.001) TTG CTG CTG GAG GAG GAG GAG GAG GAG GAA  (0.001) GGG AGG CTG GAG GAA GAG GAG GAG GAG GAA  (0.001)  (total  0.183)
 112       1  GAA (E) GAG (E) GAG (E) GAG (E) GAA (E) GAA (E) GAA (E) GAG (E) GAA (E) GAA (E) GAG (E) : GAG GAG GAG GAG GAA GAG GAG GAG GAG GAG  (0.032) GAG GAA GAA GAG GAA GAG GAG GAG GAG GAG  (0.030) GAG GAG GAG GAG GAG GAG GAG GAG GAG GAG  (0.030) GAG GAA GAA GAG GAG GAG GAG GAG GAG GAG  (0.028) GAA GAA GAA GAG GAA GAG GAG GAG GAG GAG  (0.025) GAA GAA GAA GAA GAA GAG GAG GAG GAG GAG  (0.024) GAA GAA GAA GAG GAG GAG GAG GAG GAG GAG  (0.023) GAG GAG GAG GAG GAA GAG GAG GAG GAG GAA  (0.019) GAG GAA GAA GAG GAA GAG GAG GAG GAG GAA  (0.018) GAG GAG GAG GAG GAG GAG GAG GAG GAG GAA  (0.018) GAG GAA GAA GAG GAG GAG GAG GAG GAG GAA  (0.017) GAA GAA GAA GAG GAA GAG GAG GAG GAG GAA  (0.015) GAG GAG GAA GAG GAA GAG GAG GAG GAG GAG  (0.014) GAG GAG GAA GAG GAG GAG GAG GAG GAG GAG  (0.013) GAA GAG GAG GAG GAA GAG GAG GAG GAG GAG  (0.010) GAG GAA GAG GAG GAA GAG GAG GAG GAG GAG  (0.010) GAA GAG GAG GAA GAA GAG GAG GAG GAG GAG  (0.010) GAA GAG GAG GAG GAG GAG GAG GAG GAG GAG  (0.009) GAG GAA GAG GAG GAG GAG GAG GAG GAG GAG  (0.009) GAG GAG GAA GAG GAA GAG GAG GAG GAG GAA  (0.009) GAA GAA GAG GAG GAA GAG GAG GAG GAG GAG  (0.008) GAG GAG GAA GAG GAG GAG GAG GAG GAG GAA  (0.008) GAA GAA GAG GAA GAA GAG GAG GAG GAG GAG  (0.008) GAA GAA GAG GAG GAG GAG GAG GAG GAG GAG  (0.008) GAA GAG GAG GAG GAA GAG GAG GAG GAG GAA  (0.006) GAG GAA GAG GAG GAA GAG GAG GAG GAG GAA  (0.006) GAG GAA GAG GAG GAG GAG GAG GAG GAG GAA  (0.006) GAA GAA GAG GAG GAA GAG GAG GAG GAG GAA  (0.005) GAA GAG GAA GAG GAA GAG GAG GAG GAG GAG  (0.005) GAA GAG GAA GAA GAA GAG GAG GAG GAG GAG  (0.004) GAA GAG GAA GAG GAG GAG GAG GAG GAG GAG  (0.004) GAA GAG GAA GAG GAA GAG GAG GAG GAG GAA  (0.003) GAC GAA GAA GAG GAA GAG GAG GAG GAG GAG  (0.000)  (total  0.435)
 113       1  GAA (E) GAG (E) GAG (E) GAG (E) GAG (E) ACG (T) ACC (T) GAG (E) GAG (E) ATG (M) GAG (E) : AAG ACG ACG GAG GAG GAG GAG GAG GAG GAG  (0.034) GAG ACG ACG GAG GAG GAG GAG GAG GAG GAG  (0.026) ACG ACG ACG GAG GAG GAG GAG GAG GAG GAG  (0.024) AAG ACG ACG GAG GAA GAG GAG GAG GAG GAG  (0.024) GAG ACG ACG GAG GAA GAG GAG GAG GAG GAG  (0.018) GCG ACG ACG GAG GAG GAG GAG GAG GAG GAG  (0.017) ACG ACG ACG GAG GAA GAG GAG GAG GAG GAG  (0.017) ATG ATG ATG GAG GAG GAG GAG GAG GAG GAG  (0.013) GCG ACG ACG GAG GAA GAG GAG GAG GAG GAG  (0.012) AAG ATG ATG GAG GAG GAG GAG GAG GAG GAG  (0.010) ATG ATG ATG GAG GAA GAG GAG GAG GAG GAG  (0.009) AAG ACG ACG GAA GAA GAG GAG GAG GAG GAG  (0.008) GAG ATG ATG GAG GAG GAG GAG GAG GAG GAG  (0.008) GAG ACG ACG GAA GAA GAG GAG GAG GAG GAG  (0.008) AAG ATG ATG GAG GAA GAG GAG GAG GAG GAG  (0.007) AAA ACG ACG GAG GAG GAG GAG GAG GAG GAG  (0.006) GTG ATG ATG GAG GAG GAG GAG GAG GAG GAG  (0.006) GAG ATG ATG GAG GAA GAG GAG GAG GAG GAG  (0.006) GAA ACG ACG GAG GAG GAG GAG GAG GAG GAG  (0.005) ACG ACG ACG GAA GAA GAG GAG GAG GAG GAG  (0.005) AAA ACG ACG GAG GAA GAG GAG GAG GAG GAG  (0.004) GTG ATG ATG GAG GAA GAG GAG GAG GAG GAG  (0.004) AAG ACG ACG GAA GAG GAG GAG GAG GAG GAG  (0.004) GCG ACG ACG GAA GAA GAG GAG GAG GAG GAG  (0.004) ACG ACC ACG GAG GAG GAG GAG GAG GAG GAG  (0.004) GAG ACG ACG GAA GAG GAG GAG GAG GAG GAG  (0.004) ACG ACC ACC GAG GAG GAG GAG GAG GAG GAG  (0.004) GAA ACG ACG GAG GAA GAG GAG GAG GAG GAG  (0.004) GAA ACG ACG GAA GAA GAG GAG GAG GAG GAG  (0.004) AAA ACG ACG GAA GAA GAG GAG GAG GAG GAG  (0.003) ACA ACG ACG GAG GAG GAG GAG GAG GAG GAG  (0.003) AAG AAG AAG GAG GAG GAG GAG GAG GAG GAG  (0.003) AAG ACC ACG GAG GAG GAG GAG GAG GAG GAG  (0.003) GCG ACC ACG GAG GAG GAG GAG GAG GAG GAG  (0.003) GCG ACC ACC GAG GAG GAG GAG GAG GAG GAG  (0.003) GAG AAG AAG GAG GAG GAG GAG GAG GAG GAG  (0.003) ACG ACC ACG GAG GAA GAG GAG GAG GAG GAG  (0.003) ACG ACC ACC GAG GAA GAG GAG GAG GAG GAG  (0.003) AAG ATG ATG GAA GAA GAG GAG GAG GAG GAG  (0.002) GCA ACG ACG GAG GAG GAG GAG GAG GAG GAG  (0.002) GAG AAG ATG GAG GAG GAG GAG GAG GAG GAG  (0.002) GAG ATG ATG GAA GAA GAG GAG GAG GAG GAG  (0.002) ACC ACC ACG GAG GAG GAG GAG GAG GAG GAG  (0.002) ACC ACC ACC GAG GAG GAG GAG GAG GAG GAG  (0.002) ATG ATG ATG GAA GAA GAG GAG GAG GAG GAG  (0.002) ACG ACG ACG GAA GAG GAG GAG GAG GAG GAG  (0.002) ACG ACA ACG GAG GAG GAG GAG GAG GAG GAG  (0.002) ATG ACG ACG GAG GAG GAG GAG GAG GAG GAG  (0.002) ACA ACG ACG GAG GAA GAG GAG GAG GAG GAG  (0.002) AAG AAG AAG GAG GAA GAG GAG GAG GAG GAG  (0.002) ACC ACG ACG GAG GAG GAG GAG GAG GAG GAG  (0.002) AAG ACC ACG GAG GAA GAG GAG GAG GAG GAG  (0.002) GCC ACC ACG GAG GAG GAG GAG GAG GAG GAG  (0.002) GCG ACC ACG GAG GAA GAG GAG GAG GAG GAG  (0.002) GCC ACC ACC GAG GAG GAG GAG GAG GAG GAG  (0.002) GCG ACC ACC GAG GAA GAG GAG GAG GAG GAG  (0.002) AAA ACA ACG GAG GAG GAG GAG GAG GAG GAG  (0.002) GCG ACG ACG GAA GAG GAG GAG GAG GAG GAG  (0.002) GAG AAG AAG GAG GAA GAG GAG GAG GAG GAG  (0.002) AAA ACA ACA GAG GAG GAG GAG GAG GAG GAG  (0.002) GCC ACG ACG GAG GAG GAG GAG GAG GAG GAG  (0.002) GAA ACG ACG GAA GAG GAG GAG GAG GAG GAG  (0.002) GCA ACG ACG GAG GAA GAG GAG GAG GAG GAG  (0.002) GAG AAG ATG GAG GAA GAG GAG GAG GAG GAG  (0.002) AAA ACG ACG GAA GAG GAG GAG GAG GAG GAG  (0.002) ACC ACC ACG GAG GAA GAG GAG GAG GAG GAG  (0.002) ACA ACG ACG GAA GAA GAG GAG GAG GAG GAG  (0.002) ACC ACC ACC GAG GAA GAG GAG GAG GAG GAG  (0.002) ACA ACA ACG GAG GAG GAG GAG GAG GAG GAG  (0.002) ACG ACA ACG GAG GAA GAG GAG GAG GAG GAG  (0.002) ATG ACG ACG GAG GAA GAG GAG GAG GAG GAG  (0.002) ACA ACA ACA GAG GAG GAG GAG GAG GAG GAG  (0.002) GCA ACG ACG GAA GAA GAG GAG GAG GAG GAG  (0.002) GTG ATG ATG GAA GAA GAG GAG GAG GAG GAG  (0.002) GAA ATG ATG GAG GAG GAG GAG GAG GAG GAG  (0.001) ACC ACG ACG GAG GAA GAG GAG GAG GAG GAG  (0.001) GCC ACC ACG GAG GAA GAG GAG GAG GAG GAG  (0.001) GCC ACC ACC GAG GAA GAG GAG GAG GAG GAG  (0.001) GCG ACA ACG GAG GAG GAG GAG GAG GAG GAG  (0.001) AAA ACA ACG GAG GAA GAG GAG GAG GAG GAG  (0.001) AAA ACA ACA GAG GAA GAG GAG GAG GAG GAG  (0.001) AAA ATG ATG GAG GAG GAG GAG GAG GAG GAG  (0.001) GCC ACG ACG GAG GAA GAG GAG GAG GAG GAG  (0.001) AAG ATG ATG GAA GAG GAG GAG GAG GAG GAG  (0.001) GAA ACA ACG GAG GAG GAG GAG GAG GAG GAG  (0.001) GAG ATG ATG GAA GAG GAG GAG GAG GAG GAG  (0.001) GAA ACA ACA GAG GAG GAG GAG GAG GAG GAG  (0.001) ATG ATG ATG GAA GAG GAG GAG GAG GAG GAG  (0.001) ACA ACA ACG GAG GAA GAG GAG GAG GAG GAG  (0.001) AAA ACA ACG GAA GAA GAG GAG GAG GAG GAG  (0.001) ACT ACG ACG GAG GAG GAG GAG GAG GAG GAG  (0.001) ACA ACA ACA GAG GAA GAG GAG GAG GAG GAG  (0.001) AAA ACA ACA GAA GAA GAG GAG GAG GAG GAG  (0.001) GAA ATG ATG GAG GAA GAG GAG GAG GAG GAG  (0.001) GTG ACG ACG GAG GAG GAG GAG GAG GAG GAG  (0.001) ACA ACC ACG GAG GAG GAG GAG GAG GAG GAG  (0.001) GAA ATG ATG GAA GAA GAG GAG GAG GAG GAG  (0.001)  (total  0.422)
[truncated: 196,892 more chars]
