# Supplementary material for: Sodium Channel β Subunits—An Additional Element in Animal Tetrodotoxin Resistance?
Source: Int J Mol Sci. 2024 Jan 25;25(3):1478. doi: 10.3390/ijms25031478 (PMC10855141; doi:10.3390/ijms25031478)
Supplement: Supplementary file 1 [file ijms-25-01478-s001.zip › rst files/SCNB4/rst_SCNB4_230613]

Supplemental results for CODEML (seqf: SCNB4_expanded_230613.phy  treef: Timetree_phylogeny.newick)


TREE #  1


MLEs of dN/dS (w) for site classes (K=4)

site class             0        1       2a       2b
proportion       0.71315  0.26508  0.01587  0.00590
background w     0.11172  1.00000  0.11172  1.00000
foreground w     0.11172  1.00000  2.63682  2.63682

Naive Empirical Bayes (NEB) probabilities for 4 classes
(amino acids refer to 1st sequence: A_carol)

   1 L   0.99126 0.00011 0.00862 0.00000 ( 1)
   2 E   0.99833 0.00000 0.00167 0.00000 ( 1)
   3 V   0.99691 0.00001 0.00308 0.00000 ( 1)
   4 S   0.01909 0.95533 0.00198 0.02360 ( 2)
   5 V   0.82218 0.05752 0.11942 0.00088 ( 1)
   6 G   0.99617 0.00001 0.00382 0.00000 ( 1)
   7 K   0.99711 0.00000 0.00289 0.00000 ( 1)
   8 V   0.87692 0.11827 0.00350 0.00130 ( 1)
   9 P   0.05171 0.78494 0.12162 0.04173 ( 2)
  10 V   0.00008 0.98240 0.00001 0.01752 ( 2)
  11 I   0.99357 0.00290 0.00350 0.00003 ( 1)
  12 Y   0.00854 0.98355 0.00003 0.00788 ( 2)
  13 T   0.96047 0.02318 0.01602 0.00033 ( 1)
  14 R   0.00084 0.99043 0.00000 0.00873 ( 2)
  15 N   0.99742 0.00000 0.00258 0.00000 ( 1)
  16 G   0.99752 0.00000 0.00248 0.00000 ( 1)
  17 T   0.24969 0.68384 0.04682 0.01965 ( 2)
  18 D   0.00049 0.97749 0.00004 0.02198 ( 2)
  19 V   0.97864 0.01769 0.00347 0.00020 ( 1)
  20 L   0.55959 0.43365 0.00271 0.00405 ( 1)
  21 L   0.99485 0.00013 0.00502 0.00000 ( 1)
  22 P   0.99770 0.00000 0.00229 0.00000 ( 1)
  23 C   0.99717 0.00001 0.00282 0.00000 ( 1)
  24 T   0.99735 0.00004 0.00261 0.00000 ( 1)
  25 F   0.99818 0.00001 0.00182 0.00000 ( 1)
  26 T   0.01279 0.96329 0.00099 0.02293 ( 2)
  27 S   0.49593 0.23698 0.25778 0.00930 ( 1)
  28 C   0.99743 0.00001 0.00256 0.00000 ( 1)
  29 I   0.99720 0.00039 0.00241 0.00000 ( 1)
  30 G   0.99868 0.00000 0.00132 0.00000 ( 1)
  31 I   0.99706 0.00015 0.00279 0.00000 ( 1)
  32 E   0.89754 0.05933 0.04236 0.00077 ( 1)
  33 K   0.05074 0.88112 0.04540 0.02273 ( 2)
  34 A   0.98390 0.01344 0.00254 0.00012 ( 1)
  35 N   0.40099 0.57581 0.01685 0.00636 ( 2)
  36 F   0.99853 0.00000 0.00147 0.00000 ( 1)
  37 S   0.00001 0.97928 0.00000 0.02071 ( 2)
  38 W   0.99382 0.00041 0.00577 0.00000 ( 1)
  39 Y   0.00001 0.98744 0.00000 0.01255 ( 2)
  40 R   0.89680 0.07657 0.02571 0.00091 ( 1)
  41 -   0.68556 0.29268 0.01526 0.00651 ( 1)
  42 -   0.41893 0.55930 0.00932 0.01245 ( 2)
  43 -   0.66108 0.31715 0.01471 0.00706 ( 1)
  44 N   0.99741 0.00001 0.00258 0.00000 ( 1)
  45 H   0.00004 0.97234 0.00001 0.02761 ( 2)
  46 T   0.98798 0.00963 0.00232 0.00007 ( 1)
  47 E   0.01862 0.97035 0.00011 0.01092 ( 2)
  48 -   0.90585 0.08932 0.00392 0.00091 ( 1)
  49 -   0.01449 0.97020 0.00038 0.01493 ( 2)
  50 -   0.19703 0.79182 0.00116 0.00999 ( 2)
  51 L   0.03150 0.95847 0.00010 0.00993 ( 2)
  52 I   0.15883 0.42871 0.39211 0.02035 ( 2)
  53 F   0.93198 0.06262 0.00485 0.00055 ( 1)
  54 K   0.04619 0.94740 0.00013 0.00628 ( 2)
  55 G   0.99552 0.00021 0.00427 0.00000 ( 1)
  56 V   0.01193 0.96888 0.00088 0.01832 ( 2)
  57 V   0.98835 0.00799 0.00357 0.00009 ( 1)
  58 K   0.99627 0.00024 0.00348 0.00000 ( 1)
  59 N   0.88280 0.11349 0.00273 0.00099 ( 1)
  60 K   0.99714 0.00068 0.00218 0.00001 ( 1)
  61 D   0.01067 0.97355 0.00016 0.01561 ( 2)
  62 S   0.87853 0.11609 0.00407 0.00131 ( 1)
  63 K   0.78065 0.21662 0.00128 0.00144 ( 1)
  64 P   0.99743 0.00003 0.00254 0.00000 ( 1)
  65 E   0.97691 0.00902 0.01391 0.00015 ( 1)
  66 P   0.96855 0.01264 0.01855 0.00026 ( 1)
  67 Y   0.00478 0.97635 0.00008 0.01879 ( 2)
  68 P   0.32102 0.65963 0.00608 0.01327 ( 2)
  69 E   0.16071 0.76502 0.04807 0.02620 ( 2)
  70 F   0.00725 0.97527 0.00011 0.01737 ( 2)
  71 R   0.06629 0.89224 0.01989 0.02158 ( 2)
  72 E   0.18759 0.80520 0.00050 0.00671 ( 2)
  73 W   0.00518 0.98789 0.00001 0.00691 ( 2)
  74 F   0.00297 0.97897 0.00009 0.01797 ( 2)
  75 K   0.00068 0.95543 0.00120 0.04269 ( 2)
  76 Y   0.91129 0.08538 0.00276 0.00058 ( 1)
  77 M   0.16060 0.82430 0.00202 0.01308 ( 2)
  78 M   0.07983 0.91291 0.00017 0.00710 ( 2)
  79 P   0.96790 0.02495 0.00687 0.00028 ( 1)
  80 P   0.84547 0.15021 0.00287 0.00146 ( 1)
  81 D   0.33468 0.66017 0.00059 0.00456 ( 2)
  82 I   0.92199 0.07384 0.00360 0.00058 ( 1)
  83 A   0.70293 0.29144 0.00282 0.00281 ( 1)
  84 L   0.95469 0.04245 0.00257 0.00030 ( 1)
  85 S   0.85579 0.14185 0.00163 0.00073 ( 1)
  86 K   0.96633 0.01986 0.01348 0.00033 ( 1)
  87 D   0.32916 0.65596 0.00427 0.01061 ( 2)
  88 N   0.00492 0.94387 0.00867 0.04254 ( 2)
  89 R   0.99764 0.00003 0.00233 0.00000 ( 1)
  90 E   0.05749 0.91792 0.00983 0.01476 ( 2)
  91 F   0.98741 0.01072 0.00181 0.00007 ( 1)
  92 N   0.99825 0.00000 0.00175 0.00000 ( 1)
  93 I   0.99668 0.00065 0.00266 0.00001 ( 1)
  94 S   0.99660 0.00111 0.00229 0.00001 ( 1)
  95 L   0.99665 0.00090 0.00244 0.00001 ( 1)
  96 I   0.95218 0.04250 0.00489 0.00042 ( 1)
  97 L   0.99355 0.00008 0.00637 0.00000 ( 1)
  98 L   0.00054 0.98886 0.00001 0.01059 ( 2)
  99 D   0.99698 0.00053 0.00248 0.00001 ( 1)
 100 A   0.96473 0.00386 0.03136 0.00005 ( 1)
 101 D   0.99249 0.00476 0.00271 0.00004 ( 1)
 102 F   0.99689 0.00002 0.00309 0.00000 ( 1)
 103 S   0.01022 0.98121 0.00003 0.00854 ( 2)
 104 D   0.99798 0.00000 0.00202 0.00000 ( 1)
 105 S   0.44268 0.54998 0.00157 0.00577 ( 2)
 106 G   0.99496 0.00001 0.00503 0.00000 ( 1)
 107 K   0.01158 0.94294 0.01133 0.03415 ( 2)
 108 Y   0.99740 0.00000 0.00260 0.00000 ( 1)
 109 T   0.98325 0.00001 0.01674 0.00000 ( 1)
 110 C   0.99557 0.00002 0.00441 0.00000 ( 1)
 111 H   0.00236 0.98943 0.00001 0.00821 ( 2)
 112 V   0.99827 0.00001 0.00171 0.00000 ( 1)
 113 K   0.00019 0.94778 0.00005 0.05198 ( 2)
 114 N   0.99745 0.00000 0.00255 0.00000 ( 1)
 115 P   0.98528 0.01029 0.00434 0.00009 ( 1)
 116 K   0.99746 0.00000 0.00254 0.00000 ( 1)
 117 E   0.99833 0.00000 0.00167 0.00000 ( 1)
 118 K   0.99825 0.00000 0.00175 0.00000 ( 1)
 119 N   0.56909 0.41167 0.01388 0.00536 ( 1)
 120 A   0.05292 0.93558 0.00042 0.01108 ( 2)
 121 M   0.28540 0.70757 0.00054 0.00649 ( 2)
 122 H   0.99810 0.00028 0.00162 0.00000 ( 1)
 123 N   0.64733 0.34874 0.00177 0.00216 ( 1)
 124 D   0.99606 0.00005 0.00388 0.00000 ( 1)
 125 T   0.97847 0.00025 0.02128 0.00000 ( 1)
 126 I   0.98271 0.00137 0.01591 0.00001 ( 1)
 127 T   0.33797 0.65587 0.00079 0.00537 ( 2)
 128 L   0.99791 0.00000 0.00208 0.00000 ( 1)
 129 K   0.01025 0.97211 0.00020 0.01744 ( 2)
 130 V   0.99731 0.00000 0.00269 0.00000 ( 1)
 131 V   0.99714 0.00001 0.00286 0.00000 ( 1)
 132 V   0.99728 0.00032 0.00240 0.00000 ( 1)
 133 E   0.77080 0.22161 0.00515 0.00244 ( 1)
 134 L   0.94216 0.00192 0.05589 0.00003 ( 1)
 135 E   0.98930 0.00011 0.01059 0.00000 ( 1)
 136 K   0.84359 0.15345 0.00196 0.00100 ( 1)
 137 V   0.91457 0.00799 0.07726 0.00018 ( 1)
 138 D   0.99793 0.00000 0.00207 0.00000 ( 1)
 139 K   0.99825 0.00000 0.00175 0.00000 ( 1)
 140 T   0.99601 0.00002 0.00396 0.00000 ( 1)
 141 L   0.99005 0.00466 0.00524 0.00005 ( 1)
 142 T   0.99520 0.00002 0.00478 0.00000 ( 1)
 143 I   0.36840 0.57013 0.04810 0.01336 ( 2)
 144 I   0.95615 0.00001 0.04385 0.00000 ( 1)
 145 I   0.99687 0.00000 0.00313 0.00000 ( 1)
 146 V   0.99304 0.00353 0.00340 0.00003 ( 1)
 147 S   0.85526 0.13641 0.00672 0.00161 ( 1)
 148 V   0.99673 0.00019 0.00309 0.00000 ( 1)
 149 V   0.99193 0.00142 0.00664 0.00001 ( 1)
 150 G   0.99641 0.00002 0.00357 0.00000 ( 1)
 151 G   0.99506 0.00005 0.00489 0.00000 ( 1)
 152 V   0.99764 0.00016 0.00220 0.00000 ( 1)
 153 I   0.99660 0.00001 0.00339 0.00000 ( 1)
 154 G   0.99619 0.00002 0.00379 0.00000 ( 1)
 155 L   0.99547 0.00004 0.00449 0.00000 ( 1)
 156 L   0.88884 0.00413 0.10693 0.00011 ( 1)
 157 I   0.99793 0.00001 0.00206 0.00000 ( 1)
 158 L   0.84441 0.14114 0.01279 0.00166 ( 1)
 159 I   0.97285 0.00005 0.02710 0.00000 ( 1)
 160 M   0.99865 0.00012 0.00122 0.00000 ( 1)
 161 V   0.75109 0.22520 0.02004 0.00368 ( 1)
 162 V   0.02567 0.96297 0.00011 0.01125 ( 2)
 163 K   0.99814 0.00000 0.00186 0.00000 ( 1)
 164 K   0.99480 0.00223 0.00295 0.00002 ( 1)
 165 L   0.93046 0.06571 0.00321 0.00062 ( 1)
 166 T   0.97581 0.02168 0.00231 0.00020 ( 1)
 167 L   0.00555 0.97855 0.00014 0.01576 ( 2)
 168 F   0.92835 0.06438 0.00639 0.00088 ( 1)
 169 I   0.92707 0.00017 0.07275 0.00000 ( 1)
 170 L   0.98045 0.01323 0.00618 0.00014 ( 1)
 171 K   0.50626 0.00008 0.49366 0.00000 ( 1)
 172 K   0.99808 0.00004 0.00188 0.00000 ( 1)
 173 M   0.28184 0.67237 0.03191 0.01387 ( 2)
 174 R   0.26364 0.30227 0.42075 0.01334 ( 3)
 175 D   0.99541 0.00244 0.00213 0.00002 ( 1)
 176 K   0.97575 0.02170 0.00237 0.00018 ( 1)
 177 -   0.99621 0.00008 0.00371 0.00000 ( 1)
 178 K   0.99784 0.00000 0.00216 0.00000 ( 1)
 179 E   0.99833 0.00000 0.00167 0.00000 ( 1)
 180 C   0.99541 0.00003 0.00455 0.00000 ( 1)
 181 L   0.99562 0.00001 0.00437 0.00000 ( 1)
 182 V   0.99639 0.00000 0.00360 0.00000 ( 1)
 183 S   0.99886 0.00000 0.00114 0.00000 ( 1)
 184 S   0.90492 0.00026 0.09481 0.00001 ( 1)
 185 S   0.98921 0.00058 0.01020 0.00001 ( 1)
 186 A   0.99706 0.00056 0.00238 0.00000 ( 1)
 187 N   0.99749 0.00000 0.00251 0.00000 ( 1)
 188 D   0.99826 0.00000 0.00174 0.00000 ( 1)
 189 N   0.99825 0.00000 0.00175 0.00000 ( 1)
 190 T   0.99555 0.00001 0.00444 0.00000 ( 1)
 191 E   0.99767 0.00000 0.00232 0.00000 ( 1)
 192 N   0.99752 0.00000 0.00248 0.00000 ( 1)
 193 -   0.71315 0.26508 0.01587 0.00590 ( 1)
 194 G   0.99618 0.00003 0.00378 0.00000 ( 1)
 195 L   0.99422 0.00084 0.00493 0.00001 ( 1)
 196 A   0.04132 0.94310 0.00144 0.01415 ( 2)
 197 G   0.99516 0.00003 0.00481 0.00000 ( 1)
 198 S   0.93327 0.00004 0.06669 0.00000 ( 1)
 199 K   0.99746 0.00000 0.00254 0.00000 ( 1)
 200 G   0.00614 0.98465 0.00003 0.00918 ( 2)
 201 E   0.98200 0.00063 0.01736 0.00001 ( 1)
 202 Q   0.00000 0.98559 0.00000 0.01441 ( 2)
 203 K   0.99747 0.00000 0.00253 0.00000 ( 1)
 204 T   0.00543 0.86251 0.03021 0.10185 ( 2)
 205 P   0.16324 0.82495 0.00103 0.01078 ( 2)
 206 S   0.00144 0.98475 0.00002 0.01379 ( 2)
 207 K   0.99824 0.00000 0.00176 0.00000 ( 1)
 208 A   0.99207 0.00340 0.00450 0.00003 ( 1)
 209 -   0.71315 0.26508 0.01587 0.00590 ( 1)
 210 -   0.71315 0.26508 0.01587 0.00590 ( 1)
 211 -   0.71315 0.26508 0.01587 0.00590 ( 1)
 212 -   0.71315 0.26508 0.01587 0.00590 ( 1)
 213 -   0.71315 0.26508 0.01587 0.00590 ( 1)
 214 -   0.71315 0.26508 0.01587 0.00590 ( 1)
 215 -   0.71315 0.26508 0.01587 0.00590 ( 1)
 216 -   0.71315 0.26508 0.01587 0.00590 ( 1)
 217 -   0.71315 0.26508 0.01587 0.00590 ( 1)
 218 -   0.71315 0.26508 0.01587 0.00590 ( 1)
 219 -   0.71315 0.26508 0.01587 0.00590 ( 1)
 220 -   0.71315 0.26508 0.01587 0.00590 ( 1)
 221 -   0.71315 0.26508 0.01587 0.00590 ( 1)


lnL = -5281.622569

Bayes Empirical Bayes (BEB) probabilities for 4 classes (class)
(amino acids refer to 1st sequence: A_carol)

   1 L   0.98516 0.00014 0.01470 0.00000 ( 1)
   2 E   0.99680 0.00000 0.00320 0.00000 ( 1)
   3 V   0.99420 0.00001 0.00579 0.00000 ( 1)
   4 S   0.07342 0.88103 0.01009 0.03546 ( 2)
   5 V   0.85419 0.02680 0.11840 0.00061 ( 1)
   6 G   0.99358 0.00001 0.00640 0.00000 ( 1)
   7 K   0.99466 0.00000 0.00534 0.00000 ( 1)
   8 V   0.94550 0.04639 0.00722 0.00089 ( 1)
   9 P   0.13172 0.49661 0.32532 0.04635 ( 2)
  10 V   0.00088 0.97400 0.00008 0.02504 ( 2)
  11 I   0.99148 0.00204 0.00644 0.00004 ( 1)
  12 Y   0.05329 0.93385 0.00033 0.01253 ( 2)
  13 T   0.96395 0.01221 0.02359 0.00026 ( 1)
  14 R   0.00576 0.97942 0.00002 0.01481 ( 2)
  15 N   0.99529 0.00000 0.00471 0.00000 ( 1)
  16 G   0.99528 0.00000 0.00471 0.00000 ( 1)
  17 T   0.47889 0.40260 0.10107 0.01744 ( 1)
  18 D   0.00374 0.96165 0.00041 0.03420 ( 2)
  19 V   0.98406 0.00903 0.00673 0.00018 ( 1)
  20 L   0.76430 0.22618 0.00619 0.00333 ( 1)
  21 L   0.99161 0.00015 0.00823 0.00000 ( 1)
  22 P   0.99577 0.00001 0.00423 0.00000 ( 1)
  23 C   0.99504 0.00001 0.00495 0.00000 ( 1)
  24 T   0.99495 0.00005 0.00500 0.00000 ( 1)
  25 F   0.99649 0.00001 0.00350 0.00000 ( 1)
  26 T   0.06308 0.89392 0.00642 0.03658 ( 2)
  27 S   0.56488 0.09412 0.33548 0.00552 ( 1)
  28 C   0.99542 0.00001 0.00457 0.00000 ( 1)
  29 I   0.99524 0.00035 0.00440 0.00000 ( 1)
  30 G   0.99726 0.00000 0.00274 0.00000 ( 1)
  31 I   0.99472 0.00014 0.00514 0.00000 ( 1)
  32 E   0.92638 0.02270 0.05048 0.00044 ( 1)
  33 K   0.18138 0.65259 0.14087 0.02516 ( 2)
  34 A   0.98725 0.00789 0.00474 0.00011 ( 1)
  35 N   0.67807 0.28077 0.03611 0.00505 ( 1)
  36 F   0.99706 0.00000 0.00294 0.00000 ( 1)
  37 S   0.00012 0.96017 0.00002 0.03969 ( 2)
  38 W   0.99071 0.00045 0.00883 0.00001 ( 1)
  39 Y   0.00014 0.98163 0.00000 0.01822 ( 2)
  40 R   0.93664 0.02869 0.03413 0.00054 ( 1)
  41 -   0.74230 0.21809 0.03078 0.00882 ( 1)
  42 -   0.51895 0.44144 0.02167 0.01794 ( 1)
  43 -   0.72530 0.23510 0.03009 0.00952 ( 1)
  44 N   0.99520 0.00001 0.00479 0.00000 ( 1)
  45 H   0.00046 0.94884 0.00019 0.05051 ( 2)
  46 T   0.98994 0.00574 0.00426 0.00007 ( 1)
  47 E   0.08427 0.89911 0.00088 0.01574 ( 2)
  48 -   0.93258 0.05811 0.00819 0.00112 ( 1)
  49 -   0.05740 0.91583 0.00214 0.02463 ( 2)
  50 -   0.40870 0.57363 0.00478 0.01289 ( 2)
  51 L   0.12133 0.86222 0.00075 0.01570 ( 2)
  52 I   0.24177 0.19962 0.54323 0.01538 ( 3)
  53 F   0.96370 0.02814 0.00779 0.00036 ( 1)
  54 K   0.21006 0.78024 0.00105 0.00865 ( 2)
  55 G   0.99251 0.00021 0.00728 0.00000 ( 1)
  56 V   0.07076 0.89079 0.00752 0.03093 ( 2)
  57 V   0.98851 0.00480 0.00660 0.00009 ( 1)
  58 K   0.99372 0.00022 0.00606 0.00000 ( 1)
  59 N   0.94845 0.04575 0.00517 0.00063 ( 1)
  60 K   0.99544 0.00048 0.00407 0.00001 ( 1)
  61 D   0.06626 0.90945 0.00153 0.02276 ( 2)
  62 S   0.93163 0.05964 0.00767 0.00106 ( 1)
  63 K   0.92295 0.07330 0.00293 0.00082 ( 1)
  64 P   0.99534 0.00004 0.00462 0.00000 ( 1)
  65 E   0.96994 0.00775 0.02210 0.00020 ( 1)
  66 P   0.95595 0.01205 0.03160 0.00041 ( 1)
  67 Y   0.01987 0.94902 0.00061 0.03050 ( 2)
  68 P   0.46877 0.49874 0.01550 0.01699 ( 2)
  69 E   0.28149 0.56154 0.12102 0.03595 ( 2)
  70 F   0.02569 0.94648 0.00068 0.02716 ( 2)
  71 R   0.22349 0.68426 0.06840 0.02385 ( 2)
  72 E   0.46844 0.52219 0.00229 0.00708 ( 2)
  73 W   0.03154 0.95702 0.00015 0.01130 ( 2)
  74 F   0.01741 0.95166 0.00092 0.03002 ( 2)
  75 K   0.00575 0.91799 0.00970 0.06657 ( 2)
  76 Y   0.95578 0.03880 0.00501 0.00042 ( 1)
  77 M   0.37888 0.59864 0.00770 0.01478 ( 2)
  78 M   0.29701 0.69268 0.00120 0.00912 ( 2)
  79 P   0.96917 0.01919 0.01130 0.00034 ( 1)
  80 P   0.92193 0.07127 0.00567 0.00113 ( 1)
  81 D   0.65353 0.34026 0.00223 0.00398 ( 1)
  82 I   0.95384 0.03945 0.00623 0.00048 ( 1)
  83 A   0.84461 0.14694 0.00610 0.00235 ( 1)
  84 L   0.97622 0.01875 0.00480 0.00022 ( 1)
  85 S   0.94346 0.05263 0.00343 0.00047 ( 1)
  86 K   0.96481 0.01330 0.02154 0.00035 ( 1)
  87 D   0.60266 0.37533 0.01257 0.00944 ( 1)
  88 N   0.03293 0.85106 0.05332 0.06269 ( 2)
  89 R   0.99559 0.00004 0.00437 0.00000 ( 1)
  90 E   0.25827 0.68305 0.04190 0.01678 ( 2)
  91 F   0.99101 0.00539 0.00355 0.00006 ( 1)
  92 N   0.99671 0.00000 0.00328 0.00000 ( 1)
  93 I   0.99448 0.00055 0.00496 0.00001 ( 1)
  94 S   0.99497 0.00082 0.00421 0.00001 ( 1)
  95 L   0.99475 0.00074 0.00450 0.00001 ( 1)
  96 I   0.96734 0.02393 0.00835 0.00037 ( 1)
  97 L   0.98967 0.00010 0.01023 0.00000 ( 1)
  98 L   0.00408 0.98024 0.00008 0.01560 ( 2)
  99 D   0.99501 0.00039 0.00459 0.00001 ( 1)
 100 A   0.95906 0.00253 0.03836 0.00005 ( 1)
 101 D   0.99243 0.00245 0.00508 0.00003 ( 1)
 102 F   0.99464 0.00002 0.00534 0.00000 ( 1)
 103 S   0.07187 0.91441 0.00045 0.01328 ( 2)
 104 D   0.99622 0.00000 0.00378 0.00000 ( 1)
 105 S   0.72367 0.26704 0.00473 0.00456 ( 1)
 106 G   0.99199 0.00001 0.00801 0.00000 ( 1)
 107 K   0.05641 0.81325 0.06902 0.06133 ( 2)
 108 Y   0.99526 0.00001 0.00474 0.00000 ( 1)
 109 T   0.97852 0.00001 0.02147 0.00000 ( 1)
 110 C   0.99278 0.00003 0.00720 0.00000 ( 1)
 111 H   0.01457 0.97223 0.00011 0.01310 ( 2)
 112 V   0.99663 0.00002 0.00335 0.00000 ( 1)
 113 K   0.00110 0.91031 0.00049 0.08809 ( 2)
 114 N   0.99534 0.00000 0.00465 0.00000 ( 1)
 115 P   0.98713 0.00548 0.00732 0.00007 ( 1)
 116 K   0.99541 0.00000 0.00459 0.00000 ( 1)
 117 E   0.99680 0.00000 0.00320 0.00000 ( 1)
 118 K   0.99668 0.00000 0.00332 0.00000 ( 1)
 119 N   0.80460 0.16643 0.02557 0.00341 ( 1)
 120 A   0.16603 0.81772 0.00208 0.01417 ( 2)
 121 M   0.58024 0.41148 0.00209 0.00619 ( 1)
 122 H   0.99663 0.00020 0.00317 0.00000 ( 1)
 123 N   0.83413 0.16016 0.00407 0.00164 ( 1)
 124 D   0.99334 0.00005 0.00661 0.00000 ( 1)
 125 T   0.97302 0.00018 0.02679 0.00000 ( 1)
 126 I   0.97589 0.00099 0.02310 0.00002 ( 1)
 127 T   0.65714 0.33520 0.00297 0.00469 ( 1)
 128 L   0.99607 0.00000 0.00393 0.00000 ( 1)
 129 K   0.05028 0.92026 0.00161 0.02785 ( 2)
 130 V   0.99515 0.00001 0.00484 0.00000 ( 1)
 131 V   0.99485 0.00001 0.00514 0.00000 ( 1)
 132 V   0.99530 0.00029 0.00440 0.00000 ( 1)
 133 E   0.89721 0.09132 0.00988 0.00158 ( 1)
 134 L   0.93329 0.00137 0.06530 0.00003 ( 1)
 135 E   0.98386 0.00009 0.01605 0.00000 ( 1)
 136 K   0.93447 0.06087 0.00399 0.00066 ( 1)
 137 V   0.89456 0.00498 0.10027 0.00019 ( 1)
 138 D   0.99613 0.00000 0.00387 0.00000 ( 1)
 139 K   0.99670 0.00000 0.00330 0.00000 ( 1)
 140 T   0.99285 0.00003 0.00711 0.00000 ( 1)
 141 L   0.98787 0.00325 0.00883 0.00005 ( 1)
 142 T   0.99173 0.00003 0.00824 0.00000 ( 1)
 143 I   0.60157 0.28693 0.09936 0.01214 ( 1)
 144 I   0.94866 0.00001 0.05133 0.00000 ( 1)
 145 I   0.99433 0.00000 0.00567 0.00000 ( 1)
 146 V   0.99097 0.00289 0.00609 0.00004 ( 1)
 147 S   0.91629 0.07105 0.01139 0.00126 ( 1)
 148 V   0.99425 0.00019 0.00555 0.00000 ( 1)
 149 V   0.98844 0.00111 0.01043 0.00002 ( 1)
 150 G   0.99352 0.00003 0.00645 0.00000 ( 1)
 151 G   0.99227 0.00006 0.00766 0.00000 ( 1)
 152 V   0.99577 0.00015 0.00408 0.00000 ( 1)
 153 I   0.99388 0.00002 0.00610 0.00000 ( 1)
 154 G   0.99373 0.00002 0.00625 0.00000 ( 1)
 155 L   0.99245 0.00005 0.00750 0.00000 ( 1)
 156 L   0.85243 0.00236 0.14509 0.00011 ( 1)
 157 I   0.99615 0.00001 0.00383 0.00000 ( 1)
 158 L   0.91375 0.06641 0.01859 0.00125 ( 1)
 159 I   0.96674 0.00006 0.03320 0.00000 ( 1)
 160 M   0.99750 0.00012 0.00237 0.00000 ( 1)
 161 V   0.85917 0.10319 0.03471 0.00293 ( 1)
 162 V   0.10974 0.87246 0.00089 0.01691 ( 2)
 163 K   0.99649 0.00000 0.00351 0.00000 ( 1)
 164 K   0.99316 0.00146 0.00536 0.00002 ( 1)
 165 L   0.96332 0.03022 0.00599 0.00047 ( 1)
 166 T   0.98529 0.01022 0.00434 0.00015 ( 1)
 167 L   0.03894 0.93660 0.00129 0.02318 ( 2)
 168 F   0.96379 0.02394 0.01173 0.00054 ( 1)
 169 I   0.92078 0.00017 0.07905 0.00000 ( 1)
 170 L   0.98249 0.00769 0.00970 0.00012 ( 1)
 171 K   0.47401 0.00007 0.52592 0.00000 ( 3)
 172 K   0.99635 0.00004 0.00361 0.00000 ( 1)
 173 M   0.55878 0.35503 0.07496 0.01123 ( 1)
 174 R   0.34464 0.14346 0.50198 0.00992 ( 3)
 175 D   0.99454 0.00137 0.00408 0.00002 ( 1)
 176 K   0.98403 0.01135 0.00445 0.00016 ( 1)
 177 -   0.99310 0.00009 0.00681 0.00000 ( 1)
 178 K   0.99600 0.00000 0.00400 0.00000 ( 1)
 179 E   0.99680 0.00000 0.00320 0.00000 ( 1)
 180 C   0.99257 0.00004 0.00739 0.00000 ( 1)
 181 L   0.99199 0.00002 0.00799 0.00000 ( 1)
 182 V   0.99342 0.00001 0.00658 0.00000 ( 1)
 183 S   0.99760 0.00000 0.00240 0.00000 ( 1)
 184 S   0.88028 0.00024 0.11947 0.00001 ( 1)
 185 S   0.98395 0.00064 0.01540 0.00001 ( 1)
 186 A   0.99515 0.00046 0.00439 0.00000 ( 1)
 187 N   0.99538 0.00000 0.00462 0.00000 ( 1)
 188 D   0.99671 0.00000 0.00329 0.00000 ( 1)
 189 N   0.99671 0.00000 0.00328 0.00000 ( 1)
 190 T   0.99281 0.00002 0.00716 0.00000 ( 1)
 191 E   0.99575 0.00001 0.00424 0.00000 ( 1)
 192 N   0.99543 0.00000 0.00457 0.00000 ( 1)
 193 -   0.73615 0.22424 0.03053 0.00907 ( 1)
 194 G   0.99319 0.00004 0.00677 0.00000 ( 1)
 195 L   0.99112 0.00093 0.00794 0.00001 ( 1)
 196 A   0.12100 0.85437 0.00545 0.01919 ( 2)
 197 G   0.99235 0.00003 0.00762 0.00000 ( 1)
 198 S   0.92396 0.00004 0.07600 0.00000 ( 1)
 199 K   0.99539 0.00000 0.00461 0.00000 ( 1)
 200 G   0.03126 0.95355 0.00028 0.01492 ( 2)
 201 E   0.97703 0.00042 0.02254 0.00001 ( 1)
 202 Q   0.00002 0.97580 0.00000 0.02418 ( 2)
 203 K   0.99542 0.00000 0.00457 0.00000 ( 1)
 204 T   0.01817 0.58966 0.16871 0.22347 ( 2)
 205 P   0.41130 0.57192 0.00462 0.01216 ( 2)
 206 S   0.00791 0.97142 0.00013 0.02054 ( 2)
 207 K   0.99666 0.00000 0.00334 0.00000 ( 1)
 208 A   0.99029 0.00241 0.00727 0.00003 ( 1)
 209 -   0.73615 0.22424 0.03053 0.00907 ( 1)
 210 -   0.73615 0.22424 0.03053 0.00907 ( 1)
 211 -   0.73615 0.22424 0.03053 0.00907 ( 1)
 212 -   0.73615 0.22424 0.03053 0.00907 ( 1)
 213 -   0.73615 0.22424 0.03053 0.00907 ( 1)
 214 -   0.73615 0.22424 0.03053 0.00907 ( 1)
 215 -   0.73615 0.22424 0.03053 0.00907 ( 1)
 216 -   0.73615 0.22424 0.03053 0.00907 ( 1)
 217 -   0.73615 0.22424 0.03053 0.00907 ( 1)
 218 -   0.73615 0.22424 0.03053 0.00907 ( 1)
 219 -   0.73615 0.22424 0.03053 0.00907 ( 1)
 220 -   0.73615 0.22424 0.03053 0.00907 ( 1)
 221 -   0.73615 0.22424 0.03053 0.00907 ( 1)

Ancestral reconstruction by CODONML.

((T_rubri: 0.813459, (E_electric: 0.397405, D_rerio: 0.690250): 0.160993): 0.854901, ((B_bufo: 1.165839, X_tropical: 0.723792): 1.684631, ((M_musculus: 0.424837, H_sapiens: 0.267311): 0.674259, (((P_textilis: 0.165114, (T_elegans: 0.016387, T_sirtalis: 0.025676): 0.103525): 0.545069, A_carol: 0.534510): 0.951154, G_gallus: 0.937921): 0.000004): 0.000004): 0.943879);

((5, (12, 4)), ((11, 3), ((8, 9), (((10, (6, 2)), 1), 7))));

  13..14   14..5    14..15   15..12   15..4    13..16   16..17   17..11   17..3    16..18   18..19   19..8    19..9    18..20   20..21   21..22   22..10   22..23   23..6    23..2    21..1    20..7  

tree with node labels for Rod Page's TreeView
((5_T_rubri, (12_E_electric, 4_D_rerio) 15 ) 14 , ((11_B_bufo, 3_X_tropical) 17 , ((8_M_musculus, 9_H_sapiens) 19 , (((10_P_textilis, (6_T_elegans, 2_T_sirtalis) 23 ) 22 , 1_A_carol) 21 , 7_G_gallus) 20 ) 18 ) 16 ) 13 ;

Nodes 13 to 23 are ancestral
Unreliable at sites with alignment gaps

(1) Marginal reconstruction of ancestral sequences
(eqn. 4 in Yang et al. 1995 Genetics 141:1641-1650).

Prob of best state at each node, listed by site

   site   Freq   Data: 

   1      1   CTG (L) TTG (L) CTG (L) CTG (L) CTT (L) TTG (L) CTG (L) TTG (L) CTG (L) TTG (L) TTA (L) TTG (L) :  CTG L 0.650 (L 0.998) CTG L 0.754 (L 1.000) CTG L 0.756 (L 1.000) CTG L 0.743 (L 1.000) CTG L 0.453 (L 1.000) CTG L 0.743 (L 1.000) CTG L 0.701 (L 1.000) CTG L 0.743 (L 1.000) CTG L 0.600 (L 1.000) TTG L 0.995 (L 1.000) TTG L 1.000 (L 1.000)
   2      1   GAG (E) GAG (E) GAG (E) GAG (E) GAG (E) GAG (E) GAG (E) GAG (E) GAG (E) GAG (E) GAA (E) GAG (E) :  GAG E 0.884 (E 0.992) GAG E 0.977 (E 1.000) GAG E 0.986 (E 1.000) GAG E 0.964 (E 1.000) GAG E 0.714 (E 0.999) GAG E 0.964 (E 1.000) GAG E 0.992 (E 1.000) GAG E 0.964 (E 1.000) GAG E 0.978 (E 1.000) GAG E 0.999 (E 1.000) GAG E 1.000 (E 1.000)
   3      1   GTC (V) GTG (V) GTG (V) GTG (V) GTC (V) GTG (V) GTG (V) GTA (V) GTG (V) GTG (V) GTC (V) GTA (V) :  GTG V 0.466 (V 0.994) GTA V 0.442 (V 1.000) GTA V 0.537 (V 1.000) GTG V 0.742 (V 1.000) GTG V 0.593 (V 0.999) GTG V 0.742 (V 1.000) GTG V 0.692 (V 1.000) GTG V 0.742 (V 1.000) GTG V 0.622 (V 1.000) GTG V 0.995 (V 1.000) GTG V 1.000 (V 1.000)
   4      1   TCG (S) TCA (S) TCG (S) AGC (S) ACA (T) TCA (S) TCG (S) TCT (S) TCT (S) TCG (S) ATT (I) TCA (S) :  TCA S 0.429 (S 0.725) TCA S 0.575 (S 0.608) TCA S 0.585 (S 0.617) TCG S 0.797 (S 0.999) TCG S 0.687 (S 0.777) TCG S 0.797 (S 0.999) TCT S 0.990 (S 1.000) TCG S 0.797 (S 0.999) TCG S 0.840 (S 0.997) TCG S 0.718 (S 1.000) TCA S 1.000 (S 1.000)
   5      1   GTG (V) GTG (V) GTA (V) ACA (T) ACA (T) GTG (V) GTG (V) GTG (V) GTG (V) GTG (V) GTA (V) GTG (V) :  GTG V 0.234 (V 0.365) ACG T 0.313 (T 0.570) ACG T 0.330 (T 0.563) GTG V 0.903 (V 0.990) GTA V 0.781 (V 0.993) GTG V 0.903 (V 0.990) GTG V 0.982 (V 0.998) GTG V 0.903 (V 0.990) GTG V 0.950 (V 0.993) GTG V 0.998 (V 1.000) GTG V 1.000 (V 1.000)
   6      1   GGC (G) GGC (G) GGC (G) GGG (G) GGA (G) GGC (G) GGG (G) GGA (G) GGA (G) GGC (G) GGG (G) GGG (G) :  GGG G 0.575 (G 0.998) GGG G 0.681 (G 1.000) GGG G 0.910 (G 1.000) GGG G 0.498 (G 1.000) GGG G 0.520 (G 1.000) GGG G 0.498 (G 1.000) GGA G 0.989 (G 1.000) GGG G 0.498 (G 1.000) GGC G 0.945 (G 1.000) GGC G 1.000 (G 1.000) GGC G 1.000 (G 1.000)
   7      1   AAG (K) AAA (K) AAG (K) AAG (K) AAA (K) AAA (K) AAA (K) AAG (K) AAG (K) AAG (K) AAA (K) AAG (K) :  AAG K 0.644 (K 0.992) AAG K 0.701 (K 1.000) AAG K 0.852 (K 1.000) AAG K 0.599 (K 1.000) AAG K 0.633 (K 0.999) AAG K 0.599 (K 1.000) AAG K 0.959 (K 1.000) AAG K 0.599 (K 1.000) AAG K 0.704 (K 1.000) AAA K 0.518 (K 1.000) AAA K 0.999 (K 1.000)
   8      1   GTG (V) GCA (A) AAT (N) GTC (V) GTG (V) GCA (A) ACC (T) GCC (A) GCC (A) GCG (A) AAT (N) GTT (V) :  GTC V 0.323 (V 0.527) GTC V 0.395 (V 0.984) GTT V 0.489 (V 0.993) GCC A 0.852 (A 0.907) AAT N 0.586 (N 0.921) GCC A 0.852 (A 0.907) GCC A 0.987 (A 0.994) GCC A 0.852 (A 0.907) GCG A 0.642 (A 0.901) GCG A 0.596 (A 0.999) GCA A 1.000 (A 1.000)
   9      1   CCC (P) CCT (P) AAC (N) CAT (H) TCT (S) CCT (P) AAC (N) ACC (T) ACC (T) CCT (P) AAT (N) CAT (H) :  CAT H 0.147 (H 0.261) CAT H 0.554 (H 0.568) CAT H 0.891 (H 0.897) ACC T 0.248 (T 0.311) AAC N 0.369 (N 0.576) ACC T 0.248 (T 0.311) ACC T 0.907 (T 0.926) ACC T 0.248 (T 0.311) CCC P 0.652 (P 0.958) CCT P 0.998 (P 1.000) CCT P 1.000 (P 1.000)
  10      1   GTC (V) GTC (V) CTG (L) TTC (F) TCT (S) GTC (V) ACT (T) ACC (T) GAC (D) GTT (V) CAG (Q) TTT (F) :  TTT F 0.195 (F 0.278) TTT F 0.679 (F 0.724) TTT F 0.853 (F 0.916) ATC I 0.135 (T 0.256) CTG L 0.447 (L 0.518) ATC I 0.135 (T 0.256) ACC T 0.221 (T 0.229) ATC I 0.135 (T 0.256) GTC V 0.506 (V 0.731) GTC V 0.647 (V 0.993) GTC V 0.999 (V 1.000)
  11      1   ATC (I) ATT (I) ATC (I) ATA (I) ATT (I) ATT (I) GTG (V) ATC (I) ATC (I) ATT (I) ATG (M) GTT (V) :  ATC I 0.474 (I 0.983) ATT I 0.762 (I 0.992) ATT I 0.754 (I 0.980) ATC I 0.727 (I 0.994) ATC I 0.643 (I 0.920) ATC I 0.727 (I 0.994) ATC I 0.957 (I 0.999) ATC I 0.727 (I 0.994) ATC I 0.567 (I 0.999) ATT I 0.991 (I 1.000) ATT I 1.000 (I 1.000)
  12      1   TAC (Y) TAC (Y) ACA (T) GAA (E) GAA (E) TAT (Y) ATG (M) TAC (Y) TAC (Y) TAT (Y) AAA (K) GAG (E) :  GAA E 0.155 (E 0.258) GAA E 0.724 (E 0.915) GAA E 0.709 (E 0.954) TAC Y 0.334 (Y 0.381) AAA K 0.297 (T 0.373) TAC Y 0.334 (Y 0.381) TAC Y 0.953 (Y 0.962) TAC Y 0.334 (Y 0.381) TAC Y 0.563 (Y 0.937) TAT Y 0.955 (Y 1.000) TAT Y 0.948 (Y 1.000)
  13      1   ACC (T) GCC (A) GCT (A) GTG (V) GCA (A) GCC (A) GCT (A) GCT (A) GCT (A) GCC (A) GTT (V) GTG (V) :  GCT A 0.315 (A 0.893) GCG A 0.551 (A 0.807) GTG V 0.780 (V 0.910) GCT A 0.926 (A 1.000) GCT A 0.895 (A 0.978) GCT A 0.926 (A 1.000) GCT A 0.996 (A 1.000) GCT A 0.926 (A 1.000) GCC A 0.878 (A 0.962) GCC A 0.998 (A 1.000) GCC A 1.000 (A 1.000)
  14      1   CGC (R) AAG (K) ATC (I) ATG (M) ATG (M) AAG (K) CTG (L) ATT (I) GTC (V) AAA (K) CAG (Q) ATG (M) :  ATG M 0.202 (M 0.202) ATG M 0.734 (M 0.734) ATG M 0.827 (M 0.827) ATG M 0.171 (L 0.303) ATC I 0.110 (I 0.161) ATG M 0.171 (L 0.303) ATC I 0.303 (I 0.458) ATG M 0.171 (L 0.303) AAC N 0.150 (R 0.166) AAG K 0.634 (K 0.943) AAG K 0.999 (K 1.000)
  15      1   AAC (N) AAT (N) AAT (N) AAT (N) AAT (N) AAT (N) AAC (N) AAC (N) AAT (N) AAT (N) AAC (N) AAC (N) :  AAC N 0.511 (N 0.989) AAT N 0.630 (N 1.000) AAT N 0.576 (N 1.000) AAC N 0.517 (N 1.000) AAT N 0.559 (N 0.999) AAC N 0.517 (N 1.000) AAT N 0.610 (N 1.000) AAC N 0.517 (N 1.000) AAC N 0.503 (N 1.000) AAT N 0.992 (N 1.000) AAT N 1.000 (N 1.000)
  16      1   GGC (G) GGC (G) GGG (G) GGA (G) GGC (G) GGC (G) GGC (G) GGC (G) GGC (G) GGC (G) GGA (G) GGA (G) :  GGC G 0.604 (G 0.997) GGA G 0.569 (G 1.000) GGA G 0.955 (G 1.000) GGC G 0.969 (G 1.000) GGG G 0.529 (G 1.000) GGC G 0.969 (G 1.000) GGC G 0.998 (G 1.000) GGC G 0.969 (G 1.000) GGC G 0.994 (G 1.000) GGC G 1.000 (G 1.000) GGC G 1.000 (G 1.000)
  17      1   ACC (T) ACC (T) TCT (S) AGT (S) TCC (S) ACC (T) TCC (S) TCA (S) ACG (T) ACC (T) ACA (T) AGC (S) :  TCC S 0.314 (S 0.436) TCC S 0.254 (S 0.515) AGC S 0.719 (S 0.796) TCC S 0.585 (S 0.726) TCT S 0.406 (S 0.698) TCC S 0.585 (S 0.726) TCG S 0.309 (S 0.686) TCC S 0.585 (S 0.726) ACC T 0.795 (T 0.841) ACC T 0.994 (T 0.995) ACC T 1.000 (T 1.000)
  18      1   GAC (D) AAT (N) AAT (N) TCA (S) ACA (T) AAT (N) GAC (D) TCG (S) GAG (E) AAT (N) GAT (D) TCT (S) :  TCA S 0.089 (S 0.205) TCA S 0.481 (S 0.607) TCA S 0.755 (S 0.962) GAC D 0.179 (D 0.304) AAT N 0.315 (N 0.408) GAC D 0.179 (D 0.304) GAG E 0.532 (E 0.538) GAC D 0.179 (D 0.304) GAC D 0.230 (D 0.424) AAT N 0.984 (N 0.992) AAT N 1.000 (N 1.000)
  19      1   GTG (V) GTG (V) GTA (V) GTG (V) GTC (V) ATG (M) ATC (I) ATC (I) ATC (I) GTG (V) ATC (I) GTG (V) :  GTC V 0.390 (V 0.832) GTG V 0.581 (V 0.996) GTG V 0.833 (V 0.998) GTC V 0.501 (V 0.624) GTC V 0.308 (V 0.672) GTC V 0.501 (V 0.624) ATC I 0.963 (I 0.988) GTC V 0.501 (V 0.624) GTG V 0.843 (V 0.993) GTG V 0.994 (V 0.997) GTG V 0.986 (V 0.986)
  20      1   CTC (L) CTC (L) ACG (T) TTG (L) CTG (L) CTA (L) CTG (L) CTG (L) CTG (L) CTA (L) TAC (Y) CTT (L) :  CTG L 0.696 (L 0.931) CTG L 0.847 (L 0.992) CTG L 0.815 (L 0.993) CTG L 0.894 (L 0.994) ACG T 0.187 (T 0.287) CTG L 0.894 (L 0.994) CTG L 0.989 (L 0.998) CTG L 0.894 (L 0.994) CTA L 0.514 (L 0.996) CTA L 0.982 (L 1.000) CTA L 0.979 (L 1.000)
  21      1   CTG (L) CTG (L) CTT (L) TTA (L) TTG (L) CTG (L) CTG (L) CTG (L) CTG (L) CTG (L) CTG (L) TTA (L) :  TTG L 0.414 (L 0.997) TTA L 0.603 (L 1.000) TTA L 0.928 (L 1.000) CTG L 0.955 (L 1.000) CTG L 0.523 (L 1.000) CTG L 0.955 (L 1.000) CTG L 0.994 (L 1.000) CTG L 0.955 (L 1.000) CTG L 0.981 (L 1.000) CTG L 0.999 (L 1.000) CTG L 1.000 (L 1.000)
  22      1   CCC (P) CCC (P) CCC (P) CCT (P) CCC (P) CCC (P) CCC (P) CCC (P) CCC (P) CCC (P) CCT (P) CCC (P) :  CCC P 0.946 (P 0.998) CCC P 0.961 (P 1.000) CCC P 0.943 (P 1.000) CCC P 0.997 (P 1.000) CCC P 0.810 (P 1.000) CCC P 0.997 (P 1.000) CCC P 0.999 (P 1.000) CCC P 0.997 (P 1.000) CCC P 0.998 (P 1.000) CCC P 1.000 (P 1.000) CCC P 1.000 (P 1.000)
  23      1   TGC (C) TGT (C) TGT (C) TGC (C) TGC (C) TGT (C) TGC (C) TGC (C) TGC (C) TGT (C) TGC (C) TGC (C) :  TGC C 0.987 (C 0.999) TGC C 0.999 (C 1.000) TGC C 1.000 (C 1.000) TGC C 0.992 (C 1.000) TGC C 0.718 (C 1.000) TGC C 0.992 (C 1.000) TGC C 1.000 (C 1.000) TGC C 0.992 (C 1.000) TGC C 0.875 (C 1.000) TGT C 0.998 (C 1.000) TGT C 1.000 (C 1.000)
  24      1   ACC (T) ACT (T) TCT (S) ACT (T) ACC (T) ACT (T) ACC (T) ACC (T) ACC (T) ACT (T) ACA (T) ACA (T) :  ACC T 0.566 (T 0.994) ACC T 0.461 (T 1.000) ACT T 0.352 (T 1.000) ACC T 0.815 (T 1.000) ACT T 0.546 (T 0.957) ACC T 0.815 (T 1.000) ACC T 0.982 (T 1.000) ACC T 0.815 (T 1.000) ACC T 0.617 (T 1.000) ACT T 0.995 (T 1.000) ACT T 1.000 (T 1.000)
  25      1   TTC (F) TTC (F) TTT (F) TAC (Y) TAC (Y) TTC (F) TTC (F) TTC (F) TTC (F) TTC (F) TTT (F) TAC (Y) :  TAC Y 0.495 (Y 0.516) TAC Y 0.993 (Y 0.998) TAC Y 0.997 (Y 1.000) TTC F 0.984 (F 1.000) TTT F 0.908 (F 1.000) TTC F 0.984 (F 1.000) TTC F 0.998 (F 1.000) TTC F 0.984 (F 1.000) TTC F 0.993 (F 1.000) TTC F 1.000 (F 1.000) TTC F 1.000 (F 1.000)
  26      1   ACC (T) ACC (T) ATG (M) GCC (A) TCC (S) ACC (T) ACC (T) TCC (S) TCC (S) AAC (N) GCC (A) AGT (S) :  TCC S 0.266 (S 0.319) TCC S 0.277 (S 0.354) ACC T 0.321 (T 0.410) TCC S 0.407 (S 0.413) ATC I 0.160 (I 0.218) TCC S 0.407 (S 0.413) TCC S 0.984 (S 0.985) TCC S 0.407 (S 0.413) ACC T 0.750 (T 0.776) ACC T 0.860 (T 0.861) ACC T 1.000 (T 1.000)
  27      1   TCC (S) TCC (S) GCC (A) AGC (S) TCC (S) TCC (S) ACC (T) AGC (S) AGC (S) TCC (S) ACC (T) AGC (S) :  ACC T 0.512 (T 0.590) ACC T 0.469 (T 0.473) AGC S 0.924 (S 0.928) ACC T 0.835 (T 0.842) ACC T 0.664 (T 0.715) ACC T 0.835 (T 0.842) AGC S 0.979 (S 0.980) ACC T 0.835 (T 0.842) TCC S 0.982 (S 0.984) TCC S 1.000 (S 1.000) TCC S 1.000 (S 1.000)
  28      1   TGC (C) TGC (C) TGC (C) TGC (C) TGC (C) TGC (C) TGC (C) TGT (C) TGC (C) TGC (C) TGC (C) TGT (C) :  TGC C 0.966 (C 0.999) TGC C 0.954 (C 1.000) TGC C 0.917 (C 1.000) TGC C 0.998 (C 1.000) TGC C 0.998 (C 1.000) TGC C 0.998 (C 1.000) TGC C 0.940 (C 1.000) TGC C 0.998 (C 1.000) TGC C 0.999 (C 1.000) TGC C 1.000 (C 1.000) TGC C 1.000 (C 1.000)
  29      1   ATC (I) ATC (I) ATT (I) ATC (I) ATT (I) ATC (I) ATT (I) TAT (Y) TTT (F) ATC (I) ATT (I) ATT (I) :  ATT I 0.618 (I 0.992) ATT I 0.819 (I 1.000) ATT I 0.810 (I 1.000) ATT I 0.838 (I 1.000) ATT I 0.786 (I 0.999) ATT I 0.838 (I 1.000) TTT F 0.981 (F 0.991) ATT I 0.838 (I 1.000) ATC I 0.843 (I 1.000) ATC I 0.995 (I 1.000) ATC I 1.000 (I 1.000)
  30      1   GGC (G) GGC (G) GGC (G) GGC (G) GGC (G) GGC (G) GGC (G) GGC (G) GGC (G) GGC (G) GGT (G) GGC (G) :  GGC G 0.940 (G 0.996) GGC G 0.995 (G 1.000) GGC G 0.998 (G 1.000) GGC G 0.995 (G 1.000) GGC G 0.768 (G 1.000) GGC G 0.995 (G 1.000) GGC G 0.999 (G 1.000) GGC G 0.995 (G 1.000) GGC G 0.995 (G 1.000) GGC G 1.000 (G 1.000) GGC G 1.000 (G 1.000)
  31      1   ATC (I) ATT (I) TTC (F) ATT (I) ATC (I) ATT (I) TTC (F) TTT (F) TTC (F) ATT (I) TTT (F) ATT (I) :  ATC I 0.349 (I 0.518) ATT I 0.598 (I 0.997) ATT I 0.815 (I 1.000) TTC F 0.860 (F 0.997) TTC F 0.710 (F 1.000) TTC F 0.860 (F 0.997) TTC F 0.780 (F 1.000) TTC F 0.860 (F 0.997) ATC I 0.679 (I 0.989) ATT I 0.990 (I 1.000) ATT I 1.000 (I 1.000)
  32      1   GAG (E) GAG (E) AAT (N) AAA (K) CAG (Q) GAG (E) CAG (Q) GAG (E) GAG (E) GAG (E) GAG (E) AAG (K) :  GAG E 0.426 (E 0.473) AAG K 0.725 (K 0.796) AAG K 0.862 (K 0.977) GAG E 0.916 (E 0.932) GAG E 0.612 (E 0.702) GAG E 0.916 (E 0.932) GAG E 0.989 (E 0.996) GAG E 0.916 (E 0.932) GAG E 0.969 (E 0.990) GAG E 0.999 (E 1.000) GAG E 1.000 (E 1.000)
  33      1   AAG (K) AAA (K) ACT (T) AAC (N) AGA (R) AAA (K) GAC (D) AAC (N) GAC (D) AAA (K) GAT (D) AAC (N) :  AAC N 0.227 (N 0.318) AAC N 0.372 (N 0.437) AAC N 0.568 (N 0.630) AAC N 0.340 (N 0.428) AAT N 0.232 (N 0.317) AAC N 0.340 (N 0.428) GAC D 0.501 (D 0.516) AAC N 0.340 (N 0.428) AAA K 0.434 (K 0.803) AAA K 0.994 (K 0.998) AAA K 1.000 (K 1.000)
  34      1   GCC (A) GCC (A) GTT (V) CTT (L) CTC (L) GCC (A) CTG (L) CTC (L) CTC (L) GCC (A) GTT (V) TTG (L) :  CTC L 0.642 (L 0.986) CTC L 0.514 (L 0.997) CTG L 0.354 (L 0.997) CTC L 0.882 (L 0.985) GTT V 0.659 (V 0.985) CTC L 0.882 (L 0.985) CTC L 0.993 (L 1.000) CTC L 0.882 (L 0.985) GCC A 0.961 (A 0.974) GCC A 0.999 (A 1.000) GCC A 1.000 (A 1.000)
  35      1   AAC (N) ACC (T) ACC (T) TAC (Y) TAC (Y) ACC (T) ATC (I) TAC (Y) CAC (H) AAC (N) ACC (T) TAC (Y) :  TAC Y 0.437 (Y 0.469) TAC Y 0.955 (Y 0.965) TAC Y 0.980 (Y 0.985) AAC N 0.525 (N 0.543) ACC T 0.624 (T 0.689) AAC N 0.525 (N 0.543) CAC H 0.508 (H 0.509) AAC N 0.525 (N 0.543) AAC N 0.686 (N 0.728) AAC N 0.702 (N 0.704) ACC T 1.000 (T 1.000)
  36      1   TTC (F) TTC (F) TTC (F) TTC (F) TTC (F) TTC (F) TTC (F) TTC (F) TTC (F) TTC (F) TTC (F) TTC (F) :  TTC F 0.950 (F 0.996) TTC F 0.994 (F 1.000) TTC F 0.997 (F 1.000) TTC F 0.996 (F 1.000) TTC F 0.976 (F 1.000) TTC F 0.996 (F 1.000) TTC F 0.998 (F 1.000) TTC F 0.996 (F 1.000) TTC F 0.994 (F 1.000) TTC F 1.000 (F 1.000) TTC F 1.000 (F 1.000)
  37      1   TCC (S) GTA (V) TCT (S) AGC (S) AAT (N) GTA (V) ACG (T) AAG (K) CGG (R) ATA (I) TTT (F) AAC (N) :  AAG K 0.103 (N 0.160) AAC N 0.429 (N 0.632) AAC N 0.554 (N 0.663) ACG T 0.247 (T 0.344) TCT S 0.557 (S 0.592) ACG T 0.247 (T 0.344) AGG R 0.342 (R 0.501) ACG T 0.247 (T 0.344) ATC I 0.116 (T 0.197) GTA V 0.525 (V 0.531) GTA V 0.999 (V 0.999)
  38      1   TGG (W) TGG (W) TGG (W) TGG (W) TGG (W) TGG (W) TGG (W) TGG (W) TGG (W) TGG (W) TGG (W) TGG (W) :  TGG W 1.000 (W 1.000) TGG W 1.000 (W 1.000) TGG W 1.000 (W 1.000) TGG W 1.000 (W 1.000) TGG W 1.000 (W 1.000) TGG W 1.000 (W 1.000) TGG W 1.000 (W 1.000) TGG W 1.000 (W 1.000) TGG W 1.000 (W 1.000) TGG W 1.000 (W 1.000) TGG W 1.000 (W 1.000)
  39      1   TAC (Y) AGC (S) ATA (I) CAG (Q) CAT (H) AGC (S) TAC (Y) TCC (S) ACC (T) AGC (S) GAA (E) CAA (Q) :  CAC H 0.215 (H 0.320) CAA Q 0.411 (Q 0.587) CAA Q 0.582 (Q 0.823) TAC Y 0.520 (Y 0.529) AAA K 0.174 (K 0.226) TAC Y 0.520 (Y 0.529) TCC S 0.571 (S 0.574) TAC Y 0.520 (Y 0.529) TAC Y 0.458 (Y 0.462) AGC S 0.984 (S 0.984) AGC S 1.000 (S 1.000)
  40      1   CGC (R) CAC (H) TAC (Y) TTC (F) TTT (F) CAC (H) TTC (F) TAC (Y) TAC (Y) CAC (H) TAC (Y) TAC (Y) :  TAC Y 0.570 (Y 0.623) TTC F 0.563 (F 0.637) TTC F 0.610 (F 0.633) TAC Y 0.953 (Y 0.957) TAC Y 0.958 (Y 0.984) TAC Y 0.953 (Y 0.957) TAC Y 0.996 (Y 0.998) TAC Y 0.953 (Y 0.957) CAC H 0.913 (H 0.916) CAC H 0.999 (H 0.999) CAC H 1.000 (H 1.000)
  41      1   --- (-) --- (-) AGC (S) --- (-) --- (-) --- (-) --- (-) --- (-) --- (-) --- (-) AGG (R) --- (-) :  AGC S 0.191 (S 0.282) AGC S 0.160 (S 0.246) AGC S 0.155 (S 0.240) AGC S 0.241 (S 0.333) AGC S 0.465 (S 0.531) AGC S 0.241 (S 0.333) AGC S 0.203 (S 0.295) AGC S 0.241 (S 0.333) AGC S 0.191 (S 0.281) AGC S 0.170 (S 0.258) AGC S 0.166 (S 0.253)
  42      1   --- (-) --- (-) TCT (S) --- (-) --- (-) --- (-) --- (-) --- (-) --- (-) --- (-) ACA (T) --- (-) :  TCT S 0.092 (S 0.280) TCC S 0.071 (S 0.248) TCC S 0.070 (S 0.243) TCT S 0.134 (S 0.334) TCT S 0.327 (S 0.528) TCT S 0.134 (S 0.334) TCT S 0.102 (S 0.293) TCT S 0.134 (S 0.334) TCT S 0.092 (S 0.280) TCT S 0.077 (S 0.258) TCT S 0.074 (S 0.254)
  43      1   --- (-) --- (-) CTC (L) --- (-) --- (-) --- (-) --- (-) --- (-) --- (-) --- (-) TTC (F) --- (-) :  TTC F 0.154 (L 0.342) TTC F 0.132 (L 0.318) TTC F 0.129 (L 0.313) CTC L 0.200 (L 0.380) CTC L 0.494 (L 0.541) CTC L 0.200 (L 0.380) TTC F 0.163 (L 0.352) CTC L 0.200 (L 0.380) TTC F 0.154 (L 0.342) TTC F 0.139 (L 0.326) TTC F 0.136 (L 0.322)
  44      1   AAC (N) AAT (N) AAC (N) AAG (K) AAT (N) AAT (N) AAC (N) AAT (N) AAC (N) AAC (N) AAT (N) AAT (N) :  AAT N 0.506 (N 0.989) AAT N 0.858 (N 0.997) AAT N 0.874 (N 0.993) AAC N 0.663 (N 1.000) AAC N 0.645 (N 0.999) AAC N 0.663 (N 1.000) AAC N 0.633 (N 1.000) AAC N 0.663 (N 1.000) AAC N 0.706 (N 1.000) AAT N 0.543 (N 1.000) AAT N 0.999 (N 1.000)
  45      1   CAC (H) CAG (Q) AGT (S) GAC (D) AAC (N) CAG (Q) TCA (S) AAC (N) AGC (S) CAC (H) CTG (L) GAC (D) :  AAC N 0.149 (N 0.185) GAC D 0.500 (D 0.530) GAC D 0.681 (D 0.710) AAC N 0.161 (N 0.180) AGT S 0.149 (S 0.219) AAC N 0.161 (N 0.180) AGC S 0.502 (S 0.504) AAC N 0.161 (N 0.180) CAC H 0.743 (H 0.765) CAC H 0.729 (H 0.739) CAG Q 1.000 (Q 1.000)
  46      1   ACC (T) ACC (T) TCA (S) AAT (N) AAT (N) ACC (T) ACG (T) AGC (S) AGT (S) ACC (T) TCA (S) AAT (N) :  AAC N 0.326 (N 0.559) AAT N 0.898 (N 0.997) AAT N 0.947 (N 0.999) ACC T 0.713 (T 0.996) TCA S 0.962 (S 0.998) ACC T 0.713 (T 0.996) AGC S 0.615 (S 0.996) ACC T 0.713 (T 0.996) ACC T 0.948 (T 0.999) ACC T 0.999 (T 1.000) ACC T 1.000 (T 1.000)
  47      1   GAG (E) GAA (E) CTT (L) GGG (G) GGA (G) GAA (E) GAG (E) GAA (E) GAC (D) AAA (K) TCA (S) GGC (G) :  GGA G 0.343 (G 0.497) GGA G 0.652 (G 0.973) GGA G 0.512 (G 0.985) GAA E 0.594 (E 0.830) CTA L 0.101 (L 0.399) GAA E 0.594 (E 0.830) GAA E 0.688 (E 0.781) GAA E 0.594 (E 0.830) GAA E 0.603 (E 0.890) GAA E 0.863 (E 0.867) GAA E 1.000 (E 1.000)
  48      1   --- (-) --- (-) AAA (K) ACA (T) ACC (T) --- (-) --- (-) ACA (T) GCA (A) --- (-) AAG (K) ACA (T) :  ACA T 0.740 (T 0.963) ACA T 0.881 (T 0.998) ACA T 0.974 (T 0.999) ACA T 0.797 (T 0.950) AAA K 0.595 (K 0.956) ACA T 0.797 (T 0.950) ACA T 0.927 (T 0.935) ACA T 0.797 (T 0.950) ACA T 0.391 (T 0.827) ACA T 0.277 (T 0.761) ACA T 0.262 (T 0.750)
  49      1   --- (-) --- (-) CCT (P) CTA (L) ATG (M) --- (-) --- (-) TCC (S) TTC (F) --- (-) CCA (P) ATG (M) :  ATC I 0.079 (L 0.270) ATG M 0.400 (M 0.400) ATG M 0.412 (M 0.412) TCC S 0.162 (S 0.240) CCT P 0.525 (P 0.938) TCC S 0.162 (S 0.240) TTC F 0.505 (F 0.509) TCC S 0.162 (S 0.240) TCC S 0.068 (L 0.164) ATC I 0.051 (L 0.143) ATC I 0.051 (L 0.140)
  50      1   --- (-) --- (-) GAG (E) ATT (I) GTC (V) --- (-) --- (-) AGG (R) AAG (K) --- (-) GAA (E) GTT (V) :  GTG V 0.118 (V 0.312) GTT V 0.516 (V 0.773) GTT V 0.672 (V 0.794) GAG E 0.227 (E 0.262) GAG E 0.460 (E 0.719) GAG E 0.227 (E 0.262) AAG K 0.636 (K 0.645) GAG E 0.227 (E 0.262) GAG E 0.150 (E 0.199) GAG E 0.126 (E 0.175) GAG E 0.123 (E 0.172)
  51      1   CTG (L) --- (-) GAA (E) AAG (K) AAG (K) --- (-) CTG (L) ATT (I) ATT (I) --- (-) TTA (L) AAG (K) :  ATG M 0.159 (K 0.170) AAG K 0.743 (K 0.780) AAG K 0.837 (K 0.866) CTG L 0.401 (L 0.535) GTA V 0.253 (V 0.335) CTG L 0.401 (L 0.535) ATT I 0.888 (I 0.928) CTG L 0.401 (L 0.535) CTG L 0.603 (L 0.754) CTG L 0.286 (L 0.496) CTG L 0.254 (L 0.463)
  52      1   ATC (I) ATA (I) CTT (L) CTG (L) TAT (Y) ATA (I) ATC (I) CTC (L) CTC (L) ATA (I) CTT (L) ATT (I) :  CTT L 0.272 (L 0.572) CTT L 0.437 (L 0.532) CTT L 0.457 (L 0.557) CTC L 0.572 (L 0.705) CTT L 0.889 (L 0.973) CTC L 0.572 (L 0.705) CTC L 0.972 (L 0.986) CTC L 0.572 (L 0.705) ATC I 0.575 (I 0.890) ATA I 0.994 (I 0.998) ATA I 1.000 (I 1.000)
  53      1   TTC (F) TTC (F) TAT (Y) TGT (C) TGT (C) TTC (F) TAC (Y) ATC (I) ATA (I) TTC (F) TAC (Y) TGT (C) :  TGT C 0.311 (C 0.545) TGT C 0.995 (C 0.999) TGT C 0.999 (C 1.000) TAC Y 0.557 (Y 0.597) TAC Y 0.552 (Y 0.991) TAC Y 0.557 (Y 0.597) ATC I 0.780 (I 0.984) TAC Y 0.557 (Y 0.597) TTC F 0.980 (F 0.990) TTC F 1.000 (F 1.000) TTC F 1.000 (F 1.000)
  54      1   AAA (K) AAA (K) AAA (K) GAA (E) GAA (E) AAA (K) CAC (H) GAC (D) GAG (E) AAA (K) CAT (H) GAA (E) :  GAA E 0.385 (E 0.517) GAA E 0.950 (E 0.969) GAA E 0.981 (E 0.989) GAA E 0.245 (E 0.376) AAA K 0.243 (K 0.342) GAA E 0.245 (E 0.376) GAG E 0.539 (E 0.657) GAA E 0.245 (E 0.376) AAA K 0.857 (K 0.906) AAA K 0.997 (K 0.999) AAA K 1.000 (K 1.000)
  55      1   GGA (G) GGG (G) GGA (G) GCC (A) GCA (A) GGG (G) GGC (G) GGG (G) GGG (G) GGG (G) GGG (G) GCT (A) :  GCG A 0.224 (A 0.524) GCA A 0.320 (A 0.999) GCT A 0.463 (A 1.000) GGG G 0.694 (G 1.000) GGA G 0.501 (G 1.000) GGG G 0.694 (G 1.000) GGG G 0.989 (G 1.000) GGG G 0.694 (G 1.000) GGG G 0.620 (G 1.000) GGG G 0.997 (G 1.000) GGG G 1.000 (G 1.000)
  56      1   GTG (V) CTG (L) ACG (T) GTC (V) GTG (V) CTC (L) AAG (K) ATC (I) ACT (T) GTC (V) AAG (K) GTG (V) :  GTG V 0.182 (V 0.304) GTG V 0.696 (V 0.840) GTG V 0.747 (V 0.906) ATG M 0.263 (M 0.263) ACG T 0.373 (T 0.427) ATG M 0.263 (M 0.263) ACT T 0.309 (T 0.544) ATG M 0.263 (M 0.263) GTG V 0.369 (V 0.614) GTC V 0.507 (V 0.572) CTC L 0.884 (L 0.999)
  57      1   GTG (V) GTA (V) CTA (L) ATC (I) ATT (I) GTA (V) ATC (I) GTG (V) GTG (V) GTA (V) CTG (L) ATC (I) :  ATC I 0.316 (I 0.476) ATC I 0.727 (I 0.992) ATC I 0.849 (I 0.998) GTG V 0.378 (V 0.902) CTA L 0.464 (L 0.992) GTG V 0.378 (V 0.902) GTG V 0.950 (V 0.999) GTG V 0.378 (V 0.902) GTG V 0.495 (V 0.999) GTA V 0.995 (V 1.000) GTA V 1.000 (V 1.000)
  58      1   AAG (K) AAG (K) AAG (K) CCA (P) CCC (P) AAG (K) AAG (K) AAG (K) AAG (K) AAG (K) AAG (K) CCA (P) :  CCG P 0.148 (P 0.296) CCA P 0.791 (P 0.999) CCA P 0.979 (P 1.000) AAG K 0.927 (K 1.000) AAG K 0.900 (K 0.999) AAG K 0.927 (K 1.000) AAG K 0.985 (K 1.000) AAG K 0.927 (K 1.000) AAG K 0.963 (K 1.000) AAG K 0.998 (K 1.000) AAG K 1.000 (K 1.000)
  59      1   AAC (N) AAC (N) GAC (D) GGA (G) AGT (S) AAC (N) AGC (S) AAC (N) AAT (N) AAC (N) AAC (N) ACT (T) :  AGT S 0.335 (S 0.594) AGT S 0.865 (S 0.956) AGT S 0.851 (S 0.941) AAC N 0.610 (N 0.819) AAC N 0.657 (N 0.751) AAC N 0.610 (N 0.819) AAT N 0.499 (N 0.989) AAC N 0.610 (N 0.819) AAC N 0.882 (N 0.962) AAC N 0.994 (N 0.998) AAC N 1.000 (N 1.000)
  60      1   AAG (K) AAA (K) AAG (K) GAA (E) GAG (E) AAA (K) AAA (K) GAT (D) GAG (E) AAA (K) AAG (K) GAG (E) :  GAG E 0.432 (E 0.541) GAG E 0.858 (E 0.995) GAG E 0.834 (E 1.000) AAG K 0.652 (K 0.932) AAG K 0.878 (K 0.996) AAG K 0.652 (K 0.932) GAG E 0.905 (E 0.970) AAG K 0.652 (K 0.932) AAG K 0.572 (K 0.999) AAA K 0.994 (K 1.000) AAA K 1.000 (K 1.000)
  61      1   GAC (D) GAC (D) AAG (K) GGA (G) GAT (D) GAC (D) ACC (T) AAG (K) AAG (K) GAC (D) AAA (K) CTT (L) :  GAT D 0.109 (D 0.204) GAT D 0.301 (D 0.350) GTT V 0.239 (V 0.317) AAC N 0.278 (N 0.366) AAG K 0.361 (K 0.625) AAC N 0.278 (N 0.366) AAG K 0.867 (K 0.895) AAC N 0.278 (N 0.366) GAC D 0.621 (D 0.678) GAC D 0.983 (D 0.987) GAC D 1.000 (D 1.000)
  62      1   TCC (S) TCC (S) TCA (S) ATA (I) GTG (V) TCC (S) TCT (S) TCT (S) TCT (S) TCC (S) TCC (S) GTG (V) :  GCT A 0.090 (V 0.257) GTG V 0.653 (V 0.938) GTG V 0.648 (V 0.944) TCT S 0.834 (S 1.000) TCC S 0.389 (S 0.999) TCT S 0.834 (S 1.000) TCT S 0.997 (S 1.000) TCT S 0.834 (S 1.000) TCC S 0.944 (S 0.999) TCC S 1.000 (S 1.000) TCC S 1.000 (S 1.000)
  63      1   AAG (K) AAG (K) ACC (T) GAG (E) GAG (E) AAG (K) GAG (E) GAC (D) GAC (D) AAG (K) CTG (L) GAG (E) :  GAG E 0.752 (E 0.855) GAG E 0.944 (E 0.971) GAG E 0.966 (E 0.983) GAG E 0.826 (E 0.870) ACG T 0.205 (T 0.294) GAG E 0.826 (E 0.870) GAC D 0.935 (D 0.963) GAG E 0.826 (E 0.870) AAG K 0.900 (K 0.929) AAG K 0.996 (K 0.998) AAG K 1.000 (K 1.000)
  64      1   CCG (P) CCG (P) CCT (P) CCT (P) CCC (P) CCG (P) CCC (P) CCT (P) CCC (P) CCA (P) CCG (P) CCC (P) :  CCC P 0.822 (P 0.998) CCC P 0.910 (P 1.000) CCC P 0.894 (P 1.000) CCC P 0.781 (P 1.000) CCT P 0.601 (P 1.000) CCC P 0.781 (P 1.000) CCC P 0.754 (P 1.000) CCC P 0.781 (P 1.000) CCG P 0.909 (P 1.000) CCG P 0.888 (P 1.000) CCG P 1.000 (P 1.000)
  65      1   GAG (E) GAG (E) AAA (K) --- (-) --- (-) GAG (E) --- (-) --- (-) --- (-) GAG (E) AAA (K) --- (-) :  GAG E 0.356 (E 0.498) GAG E 0.302 (E 0.440) GAG E 0.294 (E 0.430) GAG E 0.448 (E 0.578) AAA K 0.781 (K 0.988) GAG E 0.448 (E 0.578) GAG E 0.377 (E 0.519) GAG E 0.448 (E 0.578) GAG E 0.953 (E 0.990) GAG E 0.999 (E 1.000) GAG E 1.000 (E 1.000)
  66      1   CCC (P) CCT (P) CCT (P) --- (-) --- (-) CCT (P) --- (-) --- (-) --- (-) CCT (P) CCT (P) --- (-) :  CCT P 0.543 (P 0.913) CCT P 0.405 (P 0.840) CCT P 0.385 (P 0.827) CCT P 0.776 (P 0.997) CCT P 0.982 (P 1.000) CCT P 0.776 (P 0.997) CCT P 0.599 (P 0.936) CCT P 0.776 (P 0.997) CCT P 0.740 (P 1.000) CCT P 0.999 (P 1.000) CCT P 1.000 (P 1.000)
  67      1   TAC (Y) CAT (H) GAA (E) --- (-) --- (-) CAT (H) --- (-) --- (-) --- (-) CAT (H) ATA (I) --- (-) :  AAC N 0.070 (N 0.109) AAC N 0.062 (N 0.094) AAC N 0.061 (N 0.092) CAC H 0.091 (H 0.167) GAA E 0.269 (E 0.338) CAC H 0.091 (H 0.167) AAC N 0.074 (N 0.115) CAC H 0.091 (H 0.167) CAC H 0.274 (H 0.504) CAT H 0.994 (H 0.998) CAT H 1.000 (H 1.000)
  68      1   CCG (P) CCA (P) --- (-) --- (-) --- (-) CCA (P) --- (-) --- (-) --- (-) CCG (P) GAA (E) --- (-) :  CCG P 0.158 (P 0.264) CCG P 0.109 (P 0.207) CCG P 0.103 (P 0.200) CCG P 0.274 (P 0.386) GAG E 0.172 (E 0.337) CCG P 0.274 (P 0.386) CCG P 0.182 (P 0.290) CCG P 0.274 (P 0.386) CCG P 0.831 (P 0.975) CCG P 0.724 (P 1.000) CCA P 1.000 (P 1.000)
  69      1   GAG (E) GAC (D) GTA (V) --- (-) --- (-) GAC (D) --- (-) --- (-) --- (-) GAG (E) ATT (I) --- (-) :  GAG E 0.120 (E 0.173) GAG E 0.094 (V 0.152) GAG E 0.091 (V 0.150) GAG E 0.192 (E 0.261) GTA V 0.294 (V 0.636) GAG E 0.192 (E 0.261) GAG E 0.133 (E 0.189) GAG E 0.192 (E 0.261) GAG E 0.680 (E 0.738) GAG E 0.708 (E 0.729) GAC D 0.999 (D 0.999)
  70      1   TTC (F) TAC (Y) ATT (I) --- (-) --- (-) TAC (Y) --- (-) --- (-) --- (-) TAC (Y) CAA (Q) --- (-) :  AAC N 0.060 (L 0.091) AAC N 0.055 (V 0.095) AAC N 0.055 (V 0.096) TAC Y 0.121 (Y 0.150) ATT I 0.086 (I 0.202) TAC Y 0.121 (Y 0.150) TAC Y 0.068 (L 0.093) TAC Y 0.121 (Y 0.150) TAC Y 0.416 (Y 0.424) TAC Y 0.994 (Y 0.995) TAC Y 1.000 (Y 1.000)
  71      1   AGG (R) AAG (K) GTG (V) AAT (N) AGA (R) AAG (K) --- (-) AAG (K) AAG (K) AAG (K) AAT (N) AAT (N) :  AAG K 0.209 (K 0.345) AAT N 0.349 (N 0.420) AAT N 0.685 (N 0.742) AAG K 0.470 (K 0.554) AAG K 0.180 (K 0.206) AAG K 0.470 (K 0.554) AAG K 0.896 (K 0.919) AAG K 0.470 (K 0.554) AAG K 0.454 (K 0.474) AAG K 0.983 (K 0.984) AAG K 1.000 (K 1.000)
  72      1   GAG (E) TTC (F) AAC (N) GTG (V) GTG (V) TTC (F) ATC (I) GTG (V) GTG (V) TTC (F) AAA (K) GTG (V) :  GTG V 0.322 (V 0.549) GTG V 0.831 (V 0.890) GTG V 0.899 (V 0.934) GTG V 0.330 (V 0.610) AAC N 0.279 (N 0.358) GTG V 0.330 (V 0.610) GTG V 0.910 (V 0.946) GTG V 0.330 (V 0.610) GTG V 0.255 (V 0.524) TTC F 0.990 (F 0.990) TTC F 1.000 (F 1.000)
  73      1   TGG (W) AGC (S) AGG (R) AAA (K) AAA (K) AGC (S) CTC (L) AGA (R) ACG (T) AGC (S) AAT (N) AAG (K) :  AAG K 0.186 (K 0.355) AAA K 0.655 (K 0.903) AAA K 0.642 (K 0.944) AGG R 0.341 (R 0.489) AGG R 0.364 (R 0.423) AGG R 0.341 (R 0.489) AGG R 0.384 (R 0.587) AGG R 0.341 (R 0.489) AGG R 0.503 (R 0.558) AGC S 0.990 (S 0.991) AGC S 1.000 (S 1.000)
  74      1   TTC (F) CTT (L) AAT (N) ATC (I) GTG (V) CTT (L) GTG (V) GTG (V) TTG (L) CTT (L) TAC (Y) ATC (I) :  ATG M 0.121 (V 0.267) ATC I 0.281 (I 0.372) ATC I 0.518 (I 0.609) TTG L 0.266 (L 0.394) AAC N 0.201 (N 0.373) TTG L 0.266 (L 0.394) TTG L 0.586 (L 0.633) TTG L 0.266 (L 0.394) CTC L 0.216 (L 0.487) CTT L 0.994 (L 0.997) CTT L 1.000 (L 1.000)
  75      1   AAG (K) AAG (K) GAA (E) TAC (Y) CTT (L) AAG (K) GGA (G) AAG (K) AAA (K) AAG (K) CGG (R) TAT (Y) :  TAT Y 0.115 (N 0.175) TAT Y 0.519 (Y 0.601) TAT Y 0.748 (Y 0.881) AAA K 0.306 (K 0.420) GAA E 0.238 (E 0.440) AAA K 0.306 (K 0.420) AAA K 0.687 (K 0.931) AAA K 0.306 (K 0.420) AAG K 0.675 (K 0.790) AAG K 0.987 (K 0.991) AAG K 1.000 (K 1.000)
  76      1   TAC (Y) CAC (H) CGT (R) CAT (H) CAT (H) CAC (H) CGC (R) GAT (D) GAC (D) CAC (H) CAT (H) CAT (H) :  CAT H 0.550 (H 0.968) CAT H 0.980 (H 0.999) CAT H 0.994 (H 1.000) CAC H 0.800 (H 0.965) CAT H 0.802 (H 0.877) CAC H 0.800 (H 0.965) GAC D 0.751 (D 0.985) CAC H 0.800 (H 0.965) CAC H 0.913 (H 0.930) CAC H 0.999 (H 0.999) CAC H 1.000 (H 1.000)
  77      1   ATG (M) ATG (M) ATG (M) --- (-) --- (-) ATG (M) AAC (N) GAT (D) GAT (D) ATG (M) --- (-) --- (-) :  AAC N 0.117 (N 0.189) AAC N 0.096 (N 0.148) AAC N 0.093 (N 0.143) AAC N 0.172 (N 0.321) ATG M 0.271 (M 0.271) AAC N 0.172 (N 0.321) GAT D 0.917 (D 0.951) AAC N 0.172 (N 0.321) ATG M 0.688 (M 0.688) ATG M 0.989 (M 0.989) ATG M 1.000 (M 1.000)
  78      1   ATG (M) TTG (L) GAA (E) GAG (E) GAG (E) TTG (L) CCG (P) GAT (D) GAC (D) TTG (L) GAT (D) GAG (E) :  GAG E 0.333 (E 0.393) GAG E 0.831 (E 0.864) GAG E 0.899 (E 0.921) GAG E 0.347 (E 0.374) GAA E 0.435 (E 0.622) GAG E 0.347 (E 0.374) GAC D 0.474 (D 0.815) GAG E 0.347 (E 0.374) ATG M 0.386 (M 0.386) TTG L 0.996 (L 0.997) TTG L 1.000 (L 1.000)
  79      1   CCC (P) CCA (P) CGA (R) CGG (R) CGT (R) CCA (P) CGG (R) CGA (R) CGC (R) CCA (P) CGA (R) CGG (R) :  CGG R 0.466 (R 0.999) CGG R 0.803 (R 1.000) CGG R 0.973 (R 1.000) CGA R 0.838 (R 1.000) CGA R 0.995 (R 1.000) CGA R 0.838 (R 1.000) CGA R 0.865 (R 1.000) CGA R 0.838 (R 1.000) CCA P 0.829 (P 0.997) CCA P 1.000 (P 1.000) CCA P 1.000 (P 1.000)
  80      1   CCA (P) CCT (P) GTA (V) GTG (V) GTG (V) CCT (P) GTC (V) ATC (I) ATC (I) CCT (P) ATA (I) GTG (V) :  GTG V 0.359 (V 0.874) GTG V 0.906 (V 0.979) GTG V 0.951 (V 0.987) GTC V 0.608 (V 0.814) GTA V 0.605 (V 0.808) GTC V 0.608 (V 0.814) ATC I 0.932 (I 0.962) GTC V 0.608 (V 0.814) CCT P 0.457 (P 0.988) CCT P 0.999 (P 1.000) CCT P 1.000 (P 1.000)
  81      1   GAC (D) GAC (D) CAG (Q) GAG (E) GAG (E) GAC (D) GAG (E) ACC (T) ACT (T) GAC (D) ACG (T) GAA (E) :  GAG E 0.385 (E 0.561) GAG E 0.550 (E 0.923) GAG E 0.499 (E 0.961) GAG E 0.413 (E 0.466) AAG K 0.306 (K 0.324) GAG E 0.413 (E 0.466) ACT T 0.466 (T 0.936) GAG E 0.413 (E 0.466) GAC D 0.723 (D 0.791) GAC D 0.988 (D 0.992) GAC D 1.000 (D 1.000)
  82      1   ATC (I) CTG (L) CTT (L) TTT (F) TTT (F) CTG (L) TTC (F) CTA (L) CTG (L) CTA (L) CTA (L) TTT (F) :  TTT F 0.314 (F 0.551) TTT F 0.982 (F 0.998) TTT F 0.995 (F 1.000) CTC L 0.549 (L 0.947) CTT L 0.510 (L 0.997) CTC L 0.549 (L 0.947) CTG L 0.504 (L 1.000) CTC L 0.549 (L 0.947) CTC L 0.605 (L 0.954) CTG L 0.553 (L 1.000) CTG L 0.999 (L 1.000)
  83      1   GCC (A) CCC (P) CTT (L) GTA (V) GTT (V) CCC (P) GTT (V) GAG (E) GTA (V) CCA (P) GTT (V) GTG (V) :  GTG V 0.242 (V 0.887) GTG V 0.367 (V 0.984) GTG V 0.480 (V 0.992) GTT V 0.350 (V 0.945) GTT V 0.561 (V 0.737) GTT V 0.350 (V 0.945) GTA V 0.501 (V 0.961) GTT V 0.350 (V 0.945) GCC A 0.791 (A 0.849) CCC P 0.926 (P 0.999) CCC P 1.000 (P 1.000)
  84      1   CTC (L) CTC (L) CCT (P) GGC (G) GGT (G) CTC (L) GGC (G) GGC (G) GGC (G) CTC (L) CCT (P) GGC (G) :  GGC G 0.850 (G 0.975) GGC G 0.852 (G 0.998) GGC G 0.950 (G 0.999) GGC G 0.969 (G 0.979) CCT P 0.907 (P 0.993) GGC G 0.969 (G 0.979) GGC G 0.997 (G 0.999) GGC G 0.969 (G 0.979) CTC L 0.973 (L 0.980) CTC L 1.000 (L 1.000) CTC L 1.000 (L 1.000)
  85      1   AGC (S) AGC (S) AGC (S) ACC (T) TCC (S) AGC (S) TCC (S) TCC (S) TCT (S) AGC (S) AGC (S) TCC (S) :  TCC S 0.937 (S 0.969) TCC S 0.994 (S 0.996) TCC S 0.994 (S 0.995) TCC S 0.975 (S 0.982) AGC S 0.895 (S 0.911) TCC S 0.975 (S 0.982) TCC S 0.804 (S 0.999) TCC S 0.975 (S 0.982) AGC S 0.950 (S 0.954) AGC S 0.999 (S 0.999) AGC S 1.000 (S 1.000)
  86      1   AAG (K) AAG (K) AAT (N) --- (-) --- (-) AAG (K) ACC (T) ACC (T) ACT (T) AAG (K) AAT (N) --- (-) :  ACC T 0.367 (T 0.739) ACC T 0.280 (T 0.642) ACC T 0.268 (T 0.626) ACC T 0.548 (T 0.879) AAT N 0.698 (N 0.981) ACC T 0.548 (T 0.879) ACT T 0.492 (T 0.999) ACC T 0.548 (T 0.879) AAG K 0.937 (K 0.975) AAG K 0.998 (K 1.000) AAG K 1.000 (K 1.000)
  87      1   GAC (D) GAC (D) GAA (E) --- (-) --- (-) GAC (D) ACT (T) AAG (K) AAG (K) GAC (D) GAC (D) --- (-) :  AAC N 0.166 (N 0.262) AAC N 0.136 (N 0.209) AAC N 0.132 (N 0.202) AAC N 0.243 (N 0.430) GAA E 0.322 (E 0.451) AAC N 0.243 (N 0.430) AAG K 0.902 (K 0.928) AAC N 0.243 (N 0.430) GAC D 0.706 (D 0.770) GAC D 0.987 (D 0.991) GAC D 1.000 (D 1.000)
  88      1   AAC (N) AAC (N) ACC (T) AGC (S) TCC (S) AAC (N) GGG (G) GAG (E) GAG (E) AAC (N) ACC (T) AGT (S) :  AAC N 0.112 (N 0.162) AGC S 0.371 (S 0.533) AGC S 0.530 (S 0.817) GAG E 0.345 (E 0.370) ACC T 0.380 (T 0.486) GAG E 0.345 (E 0.370) GAG E 0.903 (E 0.916) GAG E 0.345 (E 0.370) AAC N 0.538 (N 0.605) AAC N 0.975 (N 0.980) AAC N 1.000 (N 1.000)
  89      1   CGG (R) CGG (R) AAA (K) AAG (K) AAG (K) CGG (R) AAG (K) AAG (K) AAG (K) CGG (R) AAG (K) AAG (K) :  AAG K 0.857 (K 0.989) AAG K 0.964 (K 1.000) AAG K 0.978 (K 1.000) AAG K 0.969 (K 0.998) AAG K 0.507 (K 0.999) AAG K 0.969 (K 0.998) AAG K 0.989 (K 1.000) AAG K 0.969 (K 0.998) CGG R 0.968 (R 0.999) CGG R 1.000 (R 1.000) CGG R 1.000 (R 1.000)
  90      1   GAG (E) GAG (E) GAT (D) AAA (K) AAC (N) GAG (E) GAC (D) ACG (T) ATG (M) GAG (E) GAT (D) GAG (E) :  GAG E 0.201 (E 0.276) AAG K 0.308 (K 0.461) AAG K 0.339 (K 0.505) GAG E 0.379 (E 0.429) GAT D 0.600 (D 0.699) GAG E 0.379 (E 0.429) ATG M 0.487 (M 0.487) GAG E 0.379 (E 0.429) GAG E 0.803 (E 0.841) GAG E 0.993 (E 0.995) GAG E 1.000 (E 1.000)
  91      1   TTC (F) TTC (F) TAC (Y) AGT (S) AGC (S) TTC (F) AAC (N) AAT (N) AAC (N) TTC (F) TAT (Y) AGT (S) :  AGC S 0.324 (S 0.543) AGT S 0.666 (S 0.997) AGT S 0.923 (S 1.000) AAC N 0.850 (N 0.958) TAC Y 0.742 (Y 0.990) AAC N 0.850 (N 0.958) AAC N 0.732 (N 0.999) AAC N 0.850 (N 0.958) TTC F 0.982 (F 0.988) TTC F 1.000 (F 1.000) TTC F 1.000 (F 1.000)
  92      1   AAC (N) AAC (N) AAC (N) AAC (N) AAC (N) AAC (N) AAC (N) AAC (N) AAC (N) AAC (N) AGT (S) AAC (N) :  AAC N 0.779 (N 0.985) AAC N 0.931 (N 1.000) AAC N 0.953 (N 1.000) AAC N 0.886 (N 1.000) AAC N 0.586 (N 0.902) AAC N 0.886 (N 1.000) AAC N 0.972 (N 1.000) AAC N 0.886 (N 1.000) AAC N 0.934 (N 1.000) AAC N 0.996 (N 1.000) AAC N 1.000 (N 1.000)
  93      1   ATC (I) GTT (V) CTG (L) ATC (I) ATC (I) GTT (V) ATC (I) ATC (I) ATT (I) GTT (V) TTG (L) ATC (I) :  ATC I 0.686 (I 0.986) ATC I 0.917 (I 0.999) ATC I 0.946 (I 1.000) ATC I 0.670 (I 0.999) CTG L 0.633 (L 0.982) ATC I 0.670 (I 0.999) ATT I 0.539 (I 1.000) ATC I 0.670 (I 0.999) ATC I 0.566 (I 0.924) GTT V 0.990 (V 0.999) GTT V 1.000 (V 1.000)
  94      1   TCC (S) TCC (S) TCG (S) TCC (S) TCC (S) TCC (S) TCC (S) TCC (S) TCC (S) TCC (S) AAA (K) TCC (S) :  TCC S 0.969 (S 0.998) TCC S 0.998 (S 1.000) TCC S 0.999 (S 1.000) TCC S 0.998 (S 1.000) TCG S 0.777 (S 0.964) TCC S 0.998 (S 1.000) TCC S 1.000 (S 1.000) TCC S 0.998 (S 1.000) TCC S 0.998 (S 1.000) TCC S 1.000 (S 1.000) TCC S 1.000 (S 1.000)
  95      1   CTC (L) CTC (L) CTG (L) ATC (I) ATC (I) CTC (L) ATC (I) ATC (I) ATT (I) CTC (L) TTA (L) ATT (I) :  ATC I 0.614 (I 0.961) ATC I 0.603 (I 0.999) ATC I 0.526 (I 1.000) ATC I 0.759 (I 0.944) CTG L 0.363 (L 0.984) ATC I 0.759 (I 0.944) ATC I 0.517 (I 1.000) ATC I 0.759 (I 0.944) CTC L 0.979 (L 0.993) CTC L 1.000 (L 1.000) CTC L 1.000 (L 1.000)
  96      1   ATT (I) CTG (L) CTC (L) CTA (L) CTT (L) TTG (L) GTC (V) CTC (L) GTG (V) CTG (L) CTC (L) CTG (L) :  CTC L 0.425 (L 0.983) CTT L 0.342 (L 0.999) CTG L 0.463 (L 1.000) CTC L 0.776 (L 0.980) CTC L 0.925 (L 0.991) CTC L 0.776 (L 0.980) CTC L 0.730 (L 0.949) CTC L 0.776 (L 0.980) CTC L 0.410 (L 0.962) CTG L 0.983 (L 1.000) CTG L 0.944 (L 1.000)
  97      1   CTC (L) CTG (L) TTG (L) CTG (L) CTA (L) CTG (L) CTG (L) TTG (L) CTG (L) TTG (L) CTG (L) CTG (L) :  CTG L 0.754 (L 0.998) CTG L 0.835 (L 1.000) CTG L 0.940 (L 1.000) CTG L 0.914 (L 1.000) TTG L 0.524 (L 1.000) CTG L 0.914 (L 1.000) CTG L 0.820 (L 1.000) CTG L 0.914 (L 1.000) CTG L 0.795 (L 1.000) CTG L 0.892 (L 1.000) CTG L 1.000 (L 1.000)
  98      1   CTC (L) CTT (L) AAG (K) CAT (H) TGG (W) CTT (L) AAG (K) AGT (S) AGG (R) CTT (L) AAG (K) TGG (W) :  TGG W 0.466 (W 0.466) TGG W 0.909 (W 0.909) TGG W 0.893 (W 0.893) AGG R 0.568 (R 0.613) AAG K 0.467 (K 0.536) AGG R 0.568 (R 0.613) AGG R 0.828 (R 0.840) AGG R 0.568 (R 0.613) CTC L 0.403 (L 0.862) CTT L 0.997 (L 0.999) CTT L 1.000 (L 1.000)
  99      1   GAC (D) GAT (D) TAT (Y) AAT (N) AAC (N) GAT (D) GAT (D) GAC (D) GAC (D) GAT (D) GAG (E) AAC (N) :  AAC N 0.349 (D 0.495) AAC N 0.791 (N 0.992) AAC N 0.771 (N 0.999) GAC D 0.525 (D 1.000) GAT D 0.624 (D 0.915) GAC D 0.525 (D 1.000) GAC D 0.949 (D 1.000) GAC D 0.525 (D 1.000) GAT D 0.507 (D 1.000) GAT D 0.994 (D 1.000) GAT D 1.000 (D 1.000)
 100      1   GCC (A) GCC (A) GTG (V) GTC (V) ATC (I) GCC (A) GTA (V) CTG (L) CTG (L) GCT (A) GTG (V) GTC (V) :  GTC V 0.472 (V 0.979) GTC V 0.907 (V 0.974) GTC V 0.955 (V 0.996) GTG V 0.562 (V 0.999) GTG V 0.810 (V 0.998) GTG V 0.562 (V 0.999) CTG L 0.975 (L 0.997) GTG V 0.562 (V 0.999) GCC A 0.866 (A 0.984) GCC A 0.818 (A 1.000) GCC A 1.000 (A 1.000)
 101      1   GAC (D) GAC (D) GAT (D) ACG (T) ACC (T) GAC (D) GAG (E) GAG (E) GAG (E) GAC (D) GAG (E) ACA (T) :  AAG K 0.249 (K 0.309) ACG T 0.521 (T 0.996) ACG T 0.506 (T 1.000) GAG E 0.923 (E 0.975) GAG E 0.723 (E 0.875) GAG E 0.923 (E 0.975) GAG E 0.990 (E 1.000) GAG E 0.923 (E 0.975) GAC D 0.922 (D 0.983) GAC D 0.997 (D 1.000) GAC D 1.000 (D 1.000)
 102      1   TTC (F) TTC (F) TTT (F) TTC (F) TTT (F) TTC (F) CTC (L) TTC (F) TTC (F) TTT (F) TTT (F) TTT (F) :  TTC F 0.504 (F 0.997) TTT F 0.874 (F 1.000) TTT F 0.870 (F 1.000) TTC F 0.889 (F 1.000) TTT F 0.915 (F 1.000) TTC F 0.889 (F 1.000) TTC F 0.993 (F 1.000) TTC F 0.889 (F 1.000) TTC F 0.929 (F 1.000) TTC F 0.849 (F 1.000) TTC F 1.000 (F 1.000)
 103      1   AGT (S) GAG (E) GAT (D) GAG (E) GAA (E) GAG (E) AGC (S) AGT (S) AGC (S) GAG (E) GAA (E) GAG (E) :  AAG K 0.104 (N 0.164) GAG E 0.559 (E 0.834) GAG E 0.754 (E 0.911) AGT S 0.395 (S 0.681) GAT D 0.359 (D 0.489) AGT S 0.395 (S 0.681) AGT S 0.524 (S 0.965) AGT S 0.395 (S 0.681) AGT S 0.390 (S 0.459) GAG E 0.965 (E 0.967) GAG E 1.000 (E 1.000)
 104      1   GAC (D) GAC (D) GAC (D) GAC (D) GAT (D) GAC (D) GAT (D) GAC (D) GAC (D) GAC (D) GAT (D) GAT (D) :  GAT D 0.547 (D 0.992) GAT D 0.829 (D 1.000) GAT D 0.823 (D 1.000) GAC D 0.587 (D 1.000) GAC D 0.625 (D 0.999) GAC D 0.587 (D 1.000) GAC D 0.954 (D 1.000) GAC D 0.587 (D 1.000) GAC D 0.916 (D 1.000) GAC D 0.997 (D 1.000) GAC D 1.000 (D 1.000)
 105      1   TCC (S) TCC (S) ACA (T) CAG (Q) GAA (E) TCC (S) GCC (A) ACG (T) ACG (T) TCT (S) GCC (A) GAG (E) :  GAG E 0.188 (A 0.265) GAG E 0.679 (E 0.863) GAG E 0.808 (E 0.882) GCC A 0.304 (A 0.533) ACA T 0.214 (T 0.473) GCC A 0.304 (A 0.533) ACG T 0.940 (T 0.971) GCC A 0.304 (A 0.533) TCC S 0.914 (S 0.969) TCC S 0.888 (S 1.000) TCC S 1.000 (S 1.000)
 106      1   GGG (G) GGG (G) GGC (G) GGA (G) GGA (G) GGG (G) GGC (G) GGC (G) GGC (G) GGG (G) GGA (G) GGC (G) :  GGC G 0.429 (G 0.998) GGA G 0.805 (G 1.000) GGA G 0.795 (G 1.000) GGC G 0.817 (G 1.000) GGC G 0.699 (G 1.000) GGC G 0.817 (G 1.000) GGC G 0.993 (G 1.000) GGC G 0.817 (G 1.000) GGG G 0.958 (G 1.000) GGG G 1.000 (G 1.000) GGG G 1.000 (G 1.000)
 107      1   AAG (K) CCC (P) CGC (R) GAA (E) GAC (D) CCG (P) AGG (R) AGA (R) AAA (K) ACA (T) CGC (R) GAG (E) :  AAG K 0.157 (K 0.262) GAG E 0.403 (E 0.727) GAG E 0.487 (E 0.866) AGG R 0.323 (R 0.565) CGC R 0.844 (R 0.879) AGG R 0.323 (R 0.565) AGA R 0.555 (R 0.569) AGG R 0.323 (R 0.565) AAG K 0.359 (K 0.435) ACG T 0.629 (T 0.858) CCG P 0.872 (P 0.999)
 108      1   TAC (Y) TAC (Y) TAT (Y) TAT (Y) TAC (Y) TAC (Y) TAC (Y) TAC (Y) TAC (Y) TAT (Y) TAC (Y) TAT (Y) :  TAC Y 0.616 (Y 0.997) TAT Y 0.672 (Y 1.000) TAT Y 0.920 (Y 1.000) TAC Y 0.931 (Y 1.000) TAC Y 0.538 (Y 1.000) TAC Y 0.931 (Y 1.000) TAC Y 0.995 (Y 1.000) TAC Y 0.931 (Y 1.000) TAC Y 0.942 (Y 1.000) TAC Y 0.857 (Y 1.000) TAC Y 1.000 (Y 1.000)
 109      1   ACC (T) ACC (T) ACC (T) ATC (I) ATC (I) ACC (T) ACC (T) ACC (T) ACC (T) ACC (T) ACC (T) ACC (T) :  ACC T 0.643 (T 0.752) ACC T 0.543 (T 0.554) ACC T 0.557 (T 0.563) ACC T 0.975 (T 1.000) ACC T 0.907 (T 0.999) ACC T 0.975 (T 1.000) ACC T 0.993 (T 1.000) ACC T 0.975 (T 1.000) ACC T 0.977 (T 1.000) ACC T 0.999 (T 1.000) ACC T 1.000 (T 1.000)
 110      1   TGC (C) TGC (C) TGT (C) TGC (C) TGT (C) TGC (C) TGC (C) TGC (C) TGC (C) TGC (C) TGT (C) TGC (C) :  TGC C 0.954 (C 0.999) TGC C 0.933 (C 1.000) TGC C 0.987 (C 1.000) TGC C 0.994 (C 1.000) TGT C 0.965 (C 1.000) TGC C 0.994 (C 1.000) TGC C 1.000 (C 1.000) TGC C 0.994 (C 1.000) TGC C 0.999 (C 1.000) TGC C 1.000 (C 1.000) TGC C 1.000 (C 1.000)
 111      1   CAC (H) TTG (L) GTC (V) TTC (F) TTT (F) TTG (L) CAT (H) TTC (F) CAT (H) CTG (L) ATT (I) TTT (F) :  TTT F 0.290 (F 0.337) TTT F 0.940 (F 0.973) TTT F 0.948 (F 0.990) CAT H 0.459 (H 0.539) GTC V 0.173 (V 0.324) CAT H 0.459 (H 0.539) CAT H 0.446 (H 0.564) CAT H 0.459 (H 0.539) CAC H 0.243 (H 0.353) CTG L 0.719 (L 0.990) TTG L 0.999 (L 1.000)
 112      1   GTG (V) GTC (V) GTG (V) GCT (A) GCC (A) GTC (V) GTC (V) GTG (V) GTG (V) GTC (V) GTG (V) GCC (A) :  GCC A 0.321 (V 0.495) GCC A 0.871 (A 0.996) GCC A 0.854 (A 1.000) GTG V 0.498 (V 1.000) GTG V 0.802 (V 0.999) GTG V 0.498 (V 1.000) GTG V 0.961 (V 1.000) GTG V 0.498 (V 1.000) GTG V 0.493 (V 1.000) GTC V 0.990 (V 1.000) GTC V 1.000 (V 1.000)
 113      1   AAG (K) AAG (K) AAG (K) CGC (R) AAA (K) AAG (K) CTC (L) AGG (R) AAG (K) AAG (K) TCA (S) CGT (R) :  AAC N 0.074 (R 0.196) CGC R 0.205 (R 0.424) CGC R 0.445 (R 0.877) AAG K 0.256 (K 0.298) AAG K 0.151 (T 0.251) AAG K 0.256 (K 0.298) AAG K 0.577 (K 0.586) AAG K 0.256 (K 0.298) AAG K 0.721 (K 0.768) AAG K 0.988 (K 0.991) AAG K 1.000 (K 1.000)
 114      1   AAC (N) AAT (N) AAT (N) AAC (N) AAT (N) AAT (N) AAC (N) AAC (N) AAC (N) AAT (N) AAT (N) AAT (N) :  AAC N 0.526 (N 0.989) AAT N 0.781 (N 1.000) AAT N 0.779 (N 1.000) AAC N 0.729 (N 1.000) AAT N 0.751 (N 0.999) AAC N 0.729 (N 1.000) AAC N 0.958 (N 1.000) AAC N 0.729 (N 1.000) AAC N 0.569 (N 1.000) AAT N 0.991 (N 1.000) AAT N 1.000 (N 1.000)
 115      1   CCC (P) CCC (P) GAG (E) CCC (P) CCA (P) CCC (P) CCC (P) CCC (P) CCC (P) CCC (P) AAA (K) CCC (P) :  CCC P 0.926 (P 0.997) CCC P 0.931 (P 1.000) CCC P 0.986 (P 1.000) CCC P 0.997 (P 1.000) GAG E 0.372 (K 0.451) CCC P 0.997 (P 1.000) CCC P 0.999 (P 1.000) CCC P 0.997 (P 1.000) CCC P 0.998 (P 1.000) CCC P 1.000 (P 1.000) CCC P 1.000 (P 1.000)
 116      1   AAG (K) AAA (K) AAA (K) AAA (K) AAA (K) AAA (K) AAG (K) AAG (K) AAG (K) AAA (K) AAG (K) AAA (K) :  AAA K 0.532 (K 0.993) AAA K 0.952 (K 1.000) AAA K 0.978 (K 1.000) AAG K 0.761 (K 1.000) AAA K 0.533 (K 0.999) AAG K 0.761 (K 1.000) AAG K 0.972 (K 1.000) AAG K 0.761 (K 1.000) AAG K 0.591 (K 1.000) AAA K 0.993 (K 1.000) AAA K 1.000 (K 1.000)
 117      1   GAG (E) GAG (E) GAA (E) GAG (E) GAG (E) GAG (E) GAG (E) GAG (E) GAG (E) GAG (E) GAA (E) GAG (E) :  GAG E 0.876 (E 0.992) GAG E 0.976 (E 1.000) GAG E 0.986 (E 1.000) GAG E 0.940 (E 1.000) GAA E 0.839 (E 1.000) GAG E 0.940 (E 1.000) GAG E 0.990 (E 1.000) GAG E 0.940 (E 1.000) GAG E 0.975 (E 1.000) GAG E 0.999 (E 1.000) GAG E 1.000 (E 1.000)
 118      1   AAG (K) AAG (K) AAG (K) AAG (K) AAG (K) AAG (K) AAG (K) AAG (K) AAT (N) AAG (K) AAA (K) AAG (K) :  AAG K 0.841 (K 0.990) AAG K 0.962 (K 1.000) AAG K 0.977 (K 1.000) AAG K 0.919 (K 1.000) AAG K 0.695 (K 0.999) AAG K 0.919 (K 1.000) AAG K 0.880 (K 0.951) AAG K 0.919 (K 1.000) AAG K 0.962 (K 1.000) AAG K 0.998 (K 1.000) AAG K 1.000 (K 1.000)
 119      1   AAC (N) GAC (D) GGT (G) GAC (D) AAT (N) GAC (D) AAG (K) GAC (D) AAT (N) GAT (D) GAC (D) GAC (D) :  GAC D 0.297 (D 0.444) GAC D 0.450 (D 0.595) GAC D 0.746 (D 0.853) AAC N 0.280 (N 0.481) GAT D 0.364 (D 0.629) AAC N 0.280 (N 0.481) AAT N 0.317 (N 0.587) AAC N 0.280 (N 0.481) AAC N 0.381 (D 0.473) GAC D 0.719 (D 0.992) GAC D 0.999 (D 1.000)
 120      1   GCT (A) GCC (A) GCC (A) CGC (R) CGA (R) GCC (A) GCT (A) TTG (L) CTC (L) GCC (A) ACT (T) CGA (R) :  CGA R 0.142 (R 0.302) CGA R 0.960 (R 0.995) CGA R 0.964 (R 0.999) GCT A 0.384 (A 0.597) GCT A 0.263 (A 0.543) GCT A 0.384 (A 0.597) CTC L 0.380 (L 0.572) GCT A 0.384 (A 0.597) GCT A 0.611 (A 0.934) GCC A 0.987 (A 0.997) GCC A 1.000 (A 1.000)
 121      1   ATG (M) AAC (N) ACG (T) AAC (N) AAC (N) AAC (N) --- (-) AAC (N) CAG (Q) AAC (N) AAA (K) AAC (N) :  AAC N 0.252 (N 0.351) AAC N 0.695 (N 0.774) AAC N 0.780 (N 0.840) AAG K 0.387 (K 0.470) AAG K 0.378 (K 0.521) AAG K 0.387 (K 0.470) AAG K 0.461 (K 0.487) AAG K 0.387 (K 0.470) AAG K 0.397 (K 0.441) AAC N 0.975 (N 0.981) AAC N 1.000 (N 1.000)
 122      1   CAC (H) CAC (H) CAC (H) CAT (H) CAC (H) CAC (H) CAC (H) AAC (N) CAC (H) CAC (H) AGC (S) CAC (H) :  CAC H 0.902 (H 0.996) CAC H 0.913 (H 1.000) CAC H 0.887 (H 1.000) CAC H 0.991 (H 1.000) CAC H 0.928 (H 0.950) CAC H 0.991 (H 1.000) CAC H 0.989 (H 0.992) CAC H 0.991 (H 1.000) CAC H 0.992 (H 1.000) CAC H 1.000 (H 1.000) CAC H 1.000 (H 1.000)
 123      1   AAT (N) AGT (S) AAT (N) AGT (S) AGT (S) AGT (S) AAT (N) TCT (S) CAC (H) AGC (S) AAC (N) AGT (S) :  AGT S 0.472 (S 0.575) AGT S 0.986 (S 0.995) AGT S 0.997 (S 0.999) AAT N 0.601 (N 0.814) AAT N 0.527 (N 0.856) AAT N 0.601 (N 0.814) TAC Y 0.209 (Y 0.395) AAT N 0.601 (N 0.814) AAT N 0.616 (N 0.751) AGT S 0.789 (S 0.997) AGT S 1.000 (S 1.000)
 124      1   GAC (D) GGC (G) GCC (A) GCG (A) GCA (A) GGC (G) GCC (A) GCC (A) GCC (A) GGC (G) GCC (A) GCT (A) :  GCC A 0.475 (A 0.996) GCT A 0.341 (A 1.000) GCT A 0.418 (A 1.000) GCC A 0.978 (A 1.000) GCC A 0.940 (A 1.000) GCC A 0.978 (A 1.000) GCC A 0.995 (A 1.000) GCC A 0.978 (A 1.000) GGC G 0.454 (G 0.456) GGC G 0.999 (G 1.000) GGC G 1.000 (G 1.000)
 125      1   ACC (T) ACC (T) ACT (T) GTT (V) GTC (V) ACC (T) ACC (T) ACC (T) ACC (T) ACC (T) ACC (T) ATA (I) :  ATC I 0.340 (I 0.444) ATC I 0.368 (I 0.549) ATC I 0.292 (I 0.559) ACC T 0.960 (T 1.000) ACT T 0.481 (T 1.000) ACC T 0.960 (T 1.000) ACC T 0.992 (T 1.000) ACC T 0.960 (T 1.000) ACC T 0.975 (T 1.000) ACC T 0.999 (T 1.000) ACC T 1.000 (T 1.000)
 126      1   ATC (I) GTT (V) ATT (I) TTC (F) TTC (F) GTT (V) ATC (I) ATC (I) ATC (I) TTT (F) ATC (I) TTT (F) :  TTC F 0.444 (F 0.537) TTC F 0.805 (F 0.998) TTC F 0.742 (F 1.000) ATC I 0.839 (I 0.998) ATT I 0.504 (I 0.998) ATC I 0.839 (I 0.998) ATC I 0.967 (I 1.000) ATC I 0.839 (I 0.998) ATC I 0.597 (I 0.933) GTT V 0.695 (V 0.702) GTT V 1.000 (V 1.000)
 127      1   ACC (T) ACT (T) ATA (I) ACT (T) ACC (T) ACT (T) TTC (F) TTC (F) TTC (F) ACT (T) TAC (Y) ACC (T) :  ATC I 0.216 (I 0.266) ACC T 0.741 (T 0.897) ACC T 0.757 (T 0.953) TTC F 0.605 (F 0.618) TTC F 0.270 (I 0.338) TTC F 0.605 (F 0.618) TTC F 0.974 (F 0.978) TTC F 0.605 (F 0.618) ACC T 0.592 (T 0.853) ACT T 0.994 (T 0.999) ACT T 1.000 (T 1.000)
 128      1   CTC (L) CTC (L) CTG (L) CTT (L) CTC (L) CTC (L) CTC (L) CTC (L) CTC (L) CTC (L) CTT (L) CTC (L) :  CTC L 0.864 (L 0.996) CTC L 0.905 (L 1.000) CTC L 0.881 (L 1.000) CTC L 0.976 (L 1.000) CTT L 0.365 (L 1.000) CTC L 0.976 (L 1.000) CTC L 0.996 (L 1.000) CTC L 0.976 (L 1.000) CTC L 0.988 (L 1.000) CTC L 1.000 (L 1.000) CTC L 1.000 (L 1.000)
 129      1   AAG (K) AAA (K) AAA (K) TAT (Y) ATA (I) AAA (K) ACC (T) CAA (Q) CAA (Q) AAA (K) ACA (T) ATC (I) :  AAA K 0.139 (K 0.223) ATC I 0.224 (I 0.518) ATC I 0.299 (I 0.520) AAA K 0.563 (K 0.649) AAA K 0.496 (K 0.559) AAA K 0.563 (K 0.649) CAA Q 0.985 (Q 0.989) AAA K 0.563 (K 0.649) AAA K 0.626 (K 0.892) AAA K 0.995 (K 0.998) AAA K 1.000 (K 1.000)
 130      1   GTG (V) GTG (V) GTG (V) GTG (V) GTG (V) GTG (V) GTG (V) GTG (V) GTC (V) GTG (V) GTG (V) GTG (V) :  GTG V 0.739 (V 0.992) GTG V 0.956 (V 1.000) GTG V 0.976 (V 1.000) GTG V 0.889 (V 1.000) GTG V 0.847 (V 0.999) GTG V 0.889 (V 1.000) GTG V 0.667 (V 1.000) GTG V 0.889 (V 1.000) GTG V 0.955 (V 1.000) GTG V 0.998 (V 1.000) GTG V 1.000 (V 1.000)
 131      1   GTC (V) GTG (V) GTA (V) GTA (V) GTG (V) GTG (V) GTC (V) GTT (V) GTT (V) GTG (V) GTG (V) GTG (V) :  GTG V 0.417 (V 0.994) GTG V 0.778 (V 1.000) GTG V 0.771 (V 1.000) GTT V 0.377 (V 1.000) GTA V 0.474 (V 1.000) GTT V 0.377 (V 1.000) GTT V 0.954 (V 1.000) GTT V 0.377 (V 1.000) GTC V 0.476 (V 1.000) GTG V 0.993 (V 1.000) GTG V 1.000 (V 1.000)
 132      1   GTG (V) GTG (V) GAC (D) GAC (D) GAT (D) GTG (V) CAT (H) GAT (D) GAT (D) GTG (V) GAC (D) GAT (D) :  GAT D 0.698 (D 0.994) GAT D 0.865 (D 1.000) GAT D 0.851 (D 1.000) GAT D 0.821 (D 1.000) GAC D 0.812 (D 0.999) GAT D 0.821 (D 1.000) GAT D 0.982 (D 1.000) GAT D 0.821 (D 1.000) GTG V 0.799 (V 0.996) GTG V 0.997 (V 1.000) GTG V 1.000 (V 1.000)
 133      1   GAG (E) AAG (K) AAA (K) GAG (E) CAA (Q) AAG (K) AAG (K) AAA (K) AGA (R) ATG (M) AAG (K) CAG (Q) :  CAG Q 0.364 (Q 0.480) CAG Q 0.767 (Q 0.965) CAG Q 0.900 (Q 0.967) AAG K 0.578 (K 0.941) AAA K 0.540 (K 0.939) AAG K 0.578 (K 0.941) AAA K 0.837 (K 0.869) AAG K 0.578 (K 0.941) AAG K 0.802 (K 0.850) AAG K 0.955 (K 0.956) AAG K 1.000 (K 1.000)
 134      1   CTG (L) TTG (L) TTT (F) TTG (L) ATG (M) TTG (L) TTG (L) TTG (L) CTG (L) TTG (L) TTT (F) TTG (L) :  TTG L 0.894 (L 0.993) TTG L 0.965 (L 0.992) TTG L 0.991 (L 1.000) TTG L 0.969 (L 1.000) TTT F 0.945 (F 0.994) TTG L 0.969 (L 1.000) TTG L 0.783 (L 1.000) TTG L 0.969 (L 1.000) TTG L 0.810 (L 1.000) TTG L 0.998 (L 1.000) TTG L 1.000 (L 1.000)
 135      1   GAG (E) GAG (E) GAG (E) AGA (R) AAG (K) GAG (E) GAG (E) GAA (E) GAA (E) GAG (E) GAG (E) AGG (R) :  AAG K 0.387 (K 0.463) AAG K 0.640 (K 0.705) AGG R 0.872 (R 0.965) GAG E 0.781 (E 1.000) GAG E 0.911 (E 0.999) GAG E 0.781 (E 1.000) GAA E 0.960 (E 1.000) GAG E 0.781 (E 1.000) GAG E 0.958 (E 1.000) GAG E 0.999 (E 1.000) GAG E 1.000 (E 1.000)
 136      1   AAA (K) AAG (K) GAT (D) GTG (V) GAA (E) AAG (K) GAG (E) AAA (K) GAA (E) AAG (K) GTC (V) GAA (E) :  GAA E 0.638 (E 0.941) GAA E 0.860 (E 0.991) GAA E 0.842 (E 0.991) GAA E 0.605 (E 0.959) GAT D 0.404 (D 0.795) GAA E 0.605 (E 0.959) GAA E 0.914 (E 0.947) GAA E 0.605 (E 0.959) AAA K 0.510 (K 0.960) AAG K 0.989 (K 0.999) AAG K 1.000 (K 1.000)
 137      1   GTG (V) GTT (V) GTG (V) GTG (V) GAC (D) GTT (V) ACA (T) GTG (V) GTG (V) GTG (V) GTG (V) GTT (V) :  GTG V 0.376 (V 0.986) GTC V 0.418 (V 0.991) GTT V 0.478 (V 0.999) GTG V 0.739 (V 0.995) GTG V 0.830 (V 0.996) GTG V 0.739 (V 0.995) GTG V 0.973 (V 0.999) GTG V 0.739 (V 0.995) GTG V 0.825 (V 0.999) GTG V 0.670 (V 1.000) GTT V 0.999 (V 1.000)
 138      1   GAC (D) GAC (D) GAT (D) GAC (D) GAT (D) GAC (D) GAC (D) GAC (D) GAC (D) GAC (D) GAT (D) GAC (D) :  GAC D 0.734 (D 0.989) GAC D 0.730 (D 1.000) GAC D 0.860 (D 1.000) GAC D 0.880 (D 1.000) GAT D 0.791 (D 0.999) GAC D 0.880 (D 1.000) GAC D 0.979 (D 1.000) GAC D 0.880 (D 1.000) GAC D 0.951 (D 1.000) GAC D 0.998 (D 1.000) GAC D 1.000 (D 1.000)
 139      1   AAG (K) AAC (N) AAC (N) AAC (N) AAC (N) AAC (N) AAC (N) AAC (N) AAC (N) AAC (N) AAC (N) AAC (N) :  AAC N 0.777 (N 0.985) AAC N 0.930 (N 1.000) AAC N 0.953 (N 1.000) AAC N 0.878 (N 1.000) AAC N 0.843 (N 0.998) AAC N 0.878 (N 1.000) AAC N 0.971 (N 1.000) AAC N 0.878 (N 1.000) AAC N 0.800 (N 0.939) AAC N 0.995 (N 1.000) AAC N 1.000 (N 1.000)
 140      1   ACC (T) ACA (T) ACA (T) ACA (T) ACT (T) ACA (T) ACG (T) ACG (T) ACA (T) ACA (T) ACG (T) ACC (T) :  ACA T 0.406 (T 0.997) ACC T 0.350 (T 1.000) ACC T 0.429 (T 1.000) ACA T 0.656 (T 1.000) ACA T 0.661 (T 1.000) ACA T 0.656 (T 1.000) ACA T 0.707 (T 1.000) ACA T 0.656 (T 1.000) ACA T 0.699 (T 1.000) ACA T 0.999 (T 1.000) ACA T 1.000 (T 1.000)
 141      1   CTC (L) CTG (L) CTG (L) CTG (L) TTG (L) CTG (L) GTG (V) GTG (V) GTG (V) CTG (L) TTG (L) CTG (L) :  CTG L 0.620 (L 0.972) CTG L 0.735 (L 1.000) CTG L 0.901 (L 1.000) CTG L 0.692 (L 0.941) CTG L 0.590 (L 0.999) CTG L 0.692 (L 0.941) GTG V 0.986 (V 0.993) CTG L 0.692 (L 0.941) CTG L 0.811 (L 0.999) CTG L 0.998 (L 1.000) CTG L 1.000 (L 1.000)
 142      1   ACC (T) ACA (T) ACT (T) ACC (T) ACA (T) ACA (T) ACG (T) ACT (T) ACA (T) ACA (T) ACT (T) ACT (T) :  ACA T 0.383 (T 0.997) ACT T 0.368 (T 1.000) ACT T 0.515 (T 1.000) ACA T 0.525 (T 1.000) ACT T 0.841 (T 1.000) ACA T 0.525 (T 1.000) ACA T 0.649 (T 1.000) ACA T 0.525 (T 1.000) ACA T 0.592 (T 1.000) ACA T 0.998 (T 1.000) ACA T 1.000 (T 1.000)
 143      1   ATC (I) CGG (R) CTG (L) CTC (L) GTC (V) CGG (R) CTC (L) CTC (L) CTC (L) TGG (W) CTG (L) ATC (I) :  CTC L 0.542 (L 0.641) CTC L 0.568 (L 0.579) CTC L 0.590 (L 0.595) CTC L 0.851 (L 0.943) CTG L 0.791 (L 0.954) CTC L 0.851 (L 0.943) CTC L 0.982 (L 0.990) CTC L 0.851 (L 0.943) CTC L 0.478 (L 0.682) CGG R 0.808 (R 0.815) CGG R 1.000 (R 1.000)
 144      1   ATC (I) ATC (I) ATT (I) ATC (I) TTC (F) ATC (I) ATC (I) ATC (I) ATC (I) ATC (I) ATT (I) ATC (I) :  ATC I 0.734 (I 0.973) ATC I 0.928 (I 0.975) ATC I 0.962 (I 0.998) ATC I 0.858 (I 1.000) ATT I 0.723 (I 0.999) ATC I 0.858 (I 1.000) ATC I 0.968 (I 1.000) ATC I 0.858 (I 1.000) ATC I 0.925 (I 1.000) ATC I 0.996 (I 1.000) ATC I 1.000 (I 1.000)
 145      1   ATC (I) ATT (I) ATC (I) ATT (I) ATT (I) ATT (I) ATC (I) ATC (I) ATC (I) ATA (I) ATC (I) ATT (I) :  ATC I 0.473 (I 0.991) ATT I 0.917 (I 1.000) ATT I 0.956 (I 1.000) ATC I 0.779 (I 1.000) ATC I 0.810 (I 0.998) ATC I 0.779 (I 1.000) ATC I 0.962 (I 1.000) ATC I 0.779 (I 1.000) ATC I 0.608 (I 1.000) ATT I 0.696 (I 1.000) ATT I 1.000 (I 1.000)
 146      1   GTC (V) TTG (L) GTG (V) GTG (V) GTG (V) TTG (L) GTG (V) CTG (L) CTG (L) TTG (L) GTG (V) GTA (V) :  GTG V 0.655 (V 0.988) GTG V 0.665 (V 1.000) GTG V 0.594 (V 1.000) GTG V 0.942 (V 0.992) GTG V 0.853 (V 0.997) GTG V 0.942 (V 0.992) CTG L 0.984 (L 0.997) GTG V 0.942 (V 0.992) GTG V 0.781 (V 0.970) TTG L 0.998 (L 1.000) TTG L 1.000 (L 1.000)
 147      1   TCC (S) TCT (S) GCT (A) TCT (S) TCA (S) TCT (S) GGT (G) GCT (A) GCT (A) TCC (S) GCT (A) TCT (S) :  TCT S 0.521 (S 0.580) TCT S 0.934 (S 0.999) TCT S 0.993 (S 1.000) GCT A 0.919 (A 0.955) GCT A 0.952 (A 0.990) GCT A 0.919 (A 0.955) GCT A 0.996 (A 0.999) GCT A 0.919 (A 0.955) TCC S 0.587 (S 0.992) TCC S 0.507 (S 1.000) TCT S 1.000 (S 1.000)
 148      1   GTT (V) GTT (V) GCT (A) GTG (V) GTG (V) GTT (V) GTT (V) GTG (V) GTC (V) GTT (V) GTT (V) GTG (V) :  GTG V 0.421 (V 0.995) GTG V 0.931 (V 1.000) GTG V 0.966 (V 1.000) GTT V 0.673 (V 1.000) GTT V 0.661 (V 0.844) GTT V 0.673 (V 1.000) GTC V 0.590 (V 1.000) GTT V 0.673 (V 1.000) GTT V 0.929 (V 1.000) GTT V 0.998 (V 1.000) GTT V 1.000 (V 1.000)
 149      1   GTG (V) GTG (V) GTT (V) CTT (L) CTT (L) GTG (V) GTG (V) GTG (V) GTG (V) GTG (V) GTT (V) ATT (I) :  CTT L 0.216 (L 0.524) CTT L 0.946 (L 0.976) CTT L 0.960 (L 0.974) GTG V 0.871 (V 1.000) GTT V 0.699 (V 0.999) GTG V 0.871 (V 1.000) GTG V 0.983 (V 1.000) GTG V 0.871 (V 1.000) GTG V 0.953 (V 1.000) GTG V 0.998 (V 1.000) GTG V 1.000 (V 1.000)
 150      1   GGC (G) GGT (G) GGT (G) GGT (G) GGG (G) GGT (G) GGA (G) GGC (G) GGC (G) GGT (G) GGT (G) GGA (G) :  GGA G 0.311 (G 0.998) GGA G 0.447 (G 1.000) GGA G 0.523 (G 1.000) GGC G 0.402 (G 1.000) GGT G 0.945 (G 1.000) GGC G 0.402 (G 1.000) GGC G 0.975 (G 1.000) GGC G 0.402 (G 1.000) GGT G 0.504 (G 1.000) GGT G 0.998 (G 1.000) GGT G 1.000 (G 1.000)
 151      1   GGC (G) GGC (G) GGA (G) GGG (G) GGA (G) GGC (G) GGA (G) GGG (G) GGG (G) GGC (G) GGT (G) GGA (G) :  GGA G 0.901 (G 0.999) GGA G 0.977 (G 1.000) GGA G 0.969 (G 1.000) GGA G 0.887 (G 1.000) GGA G 0.849 (G 1.000) GGA G 0.887 (G 1.000) GGG G 0.966 (G 1.000) GGA G 0.887 (G 1.000) GGC G 0.941 (G 1.000) GGC G 1.000 (G 1.000) GGC G 1.000 (G 1.000)
 152      1   GTC (V) ATC (I) GTG (V) GTC (V) GTC (V) ATC (I) CTC (L) GTC (V) GTC (V) ATC (I) GTC (V) GTC (V) :  GTC V 0.721 (V 0.988) GTC V 0.932 (V 1.000) GTC V 0.958 (V 1.000) GTC V 0.926 (V 0.999) GTG V 0.408 (V 0.999) GTC V 0.926 (V 0.999) GTC V 0.979 (V 1.000) GTC V 0.926 (V 0.999) GTC V 0.884 (V 0.925) ATC I 0.995 (I 0.997) ATC I 1.000 (I 1.000)
 153      1   ATC (I) ATT (I) ATT (I) ATC (I) ATT (I) ATT (I) ATC (I) ATT (I) ATC (I) ATT (I) ACC (T) ATA (I) :  ATC I 0.497 (I 0.990) ATT I 0.368 (I 1.000) ATC I 0.384 (I 1.000) ATC I 0.628 (I 1.000) ATC I 0.496 (I 0.955) ATC I 0.628 (I 1.000) ATC I 0.620 (I 1.000) ATC I 0.628 (I 1.000) ATC I 0.533 (I 1.000) ATT I 0.992 (I 1.000) ATT I 1.000 (I 1.000)
 154      1   GGC (G) GGG (G) GGA (G) GGT (G) GGT (G) GGG (G) GGC (G) GGA (G) GGG (G) GGG (G) GGC (G) GGT (G) :  GGT G 0.494 (G 0.998) GGT G 0.988 (G 1.000) GGT G 0.997 (G 1.000) GGC G 0.422 (G 1.000) GGA G 0.506 (G 1.000) GGC G 0.422 (G 1.000) GGG G 0.543 (G 1.000) GGC G 0.422 (G 1.000) GGC G 0.482 (G 1.000) GGG G 0.998 (G 1.000) GGG G 1.000 (G 1.000)
 155      1   CTC (L) CTC (L) CTT (L) CTC (L) TTG (L) CTC (L) CTC (L) CTT (L) CTC (L) CTC (L) CTT (L) TTG (L) :  CTG L 0.401 (L 0.992) TTG L 0.560 (L 1.000) TTG L 0.554 (L 1.000) CTC L 0.811 (L 1.000) CTT L 0.898 (L 1.000) CTC L 0.811 (L 1.000) CTC L 0.740 (L 1.000) CTC L 0.811 (L 1.000) CTC L 0.974 (L 1.000) CTC L 0.999 (L 1.000) CTC L 1.000 (L 1.000)
 156      1   CTC (L) ATC (I) CTT (L) ATC (I) GTT (V) ATC (I) CTC (L) CTT (L) CTC (L) CTC (L) CTT (L) GTC (V) :  CTC L 0.382 (L 0.474) GTC V 0.723 (V 0.923) GTC V 0.830 (V 0.923) CTC L 0.872 (L 1.000) CTT L 0.894 (L 1.000) CTC L 0.872 (L 1.000) CTC L 0.778 (L 1.000) CTC L 0.872 (L 1.000) CTC L 0.978 (L 0.999) CTC L 0.983 (L 0.983) ATC I 1.000 (I 1.000)
 157      1   ATC (I) ATC (I) ATT (I) ATC (I) ATC (I) ATC (I) ATC (I) GTT (V) ATC (I) ATC (I) ATA (I) ATT (I) :  ATC I 0.614 (I 0.988) ATC I 0.593 (I 1.000) ATC I 0.518 (I 1.000) ATC I 0.756 (I 1.000) ATT I 0.470 (I 0.999) ATC I 0.756 (I 1.000) ATC I 0.699 (I 0.961) ATC I 0.756 (I 1.000) ATC I 0.913 (I 1.000) ATC I 0.996 (I 1.000) ATC I 1.000 (I 1.000)
 158      1   CTC (L) CTC (L) CTT (L) CTC (L) ATT (I) CTC (L) CTC (L) TGC (C) CTC (L) CTT (L) TTA (L) ATA (I) :  CTC L 0.379 (L 0.479) ATC I 0.459 (I 0.824) ATC I 0.484 (I 0.829) CTC L 0.931 (L 0.980) CTT L 0.418 (L 0.963) CTC L 0.931 (L 0.980) CTC L 0.920 (L 0.923) CTC L 0.931 (L 0.980) CTC L 0.927 (L 0.993) CTC L 0.843 (L 1.000) CTC L 1.000 (L 1.000)
 159      1   ATC (I) ATC (I) ATT (I) ATC (I) GTC (V) ATC (I) TTC (F) ATC (I) ATC (I) ATC (I) ATC (I) ATC (I) :  ATC I 0.745 (I 0.971) ATC I 0.914 (I 0.969) ATC I 0.957 (I 0.996) ATC I 0.914 (I 0.999) ATT I 0.495 (I 0.999) ATC I 0.914 (I 0.999) ATC I 0.974 (I 1.000) ATC I 0.914 (I 0.999) ATC I 0.931 (I 1.000) ATC I 0.996 (I 1.000) ATC I 1.000 (I 1.000)
 160      1   ATG (M) ATG (M) CTA (L) ATG (M) ATG (M) ATG (M) ATG (M) CTT (L) CTG (L) ATG (M) CTT (L) ATG (M) :  ATG M 0.959 (M 0.959) ATG M 1.000 (M 1.000) ATG M 1.000 (M 1.000) ATG M 0.932 (M 0.932) CTA L 0.429 (L 0.997) ATG M 0.932 (M 0.932) CTG L 0.945 (L 0.998) ATG M 0.932 (M 0.932) ATG M 0.999 (M 0.999) ATG M 1.000 (M 1.000) ATG M 1.000 (M 1.000)
 161      1   GTG (V) GTG (V) ATA (I) GTG (V) GTG (V) GTG (V) CTT (L) CTG (L) CTG (L) CTG (L) ATC (I) GTG (V) :  GTG V 0.365 (V 0.501) GTG V 0.919 (V 0.959) GTG V 0.955 (V 0.978) CTG L 0.657 (L 0.811) ATA I 0.467 (I 0.852) CTG L 0.657 (L 0.811) CTG L 0.986 (L 0.998) CTG L 0.657 (L 0.811) GTG V 0.597 (V 0.628) GTG V 0.639 (V 0.640) GTG V 1.000 (V 1.000)
 162      1   GTG (V) ACC (T) ATG (M) GTG (V) ATC (I) ACC (T) GTC (V) CTG (L) ATC (I) ACC (T) ATA (I) ATA (I) :  ATA I 0.135 (I 0.336) ATA I 0.357 (I 0.582) ATA I 0.447 (I 0.572) ATC I 0.221 (I 0.347) ATG M 0.329 (I 0.384) ATC I 0.221 (I 0.347) ATC I 0.328 (I 0.391) ATC I 0.221 (I 0.347) ATC I 0.195 (V 0.318) ACC T 0.974 (T 0.978) ACC T 1.000 (T 1.000)
 163      1   AAG (K) AAG (K) AAG (K) AAA (K) AAG (K) AAG (K) AAG (K) AAG (K) AAG (K) AAG (K) AAG (K) AAG (K) :  AAG K 0.804 (K 0.990) AAG K 0.836 (K 1.000) AAG K 0.809 (K 1.000) AAG K 0.946 (K 1.000) AAG K 0.902 (K 0.999) AAG K 0.946 (K 1.000) AAG K 0.987 (K 1.000) AAG K 0.946 (K 1.000) AAG K 0.965 (K 1.000) AAG K 0.998 (K 1.000) AAG K 1.000 (K 1.000)
 164      1   AAG (K) AAA (K) AAA (K) GCT (A) GCG (A) AAA (K) AGG (R) AAG (K) AAA (K) AAA (K) AAG (K) GCA (A) :  GAG E 0.217 (E 0.289) GCG A 0.593 (A 0.996) GCA A 0.503 (A 1.000) AAG K 0.742 (K 0.996) AAA K 0.536 (K 0.999) AAG K 0.742 (K 0.996) AAG K 0.506 (K 1.000) AAG K 0.742 (K 0.996) AAG K 0.584 (K 1.000) AAA K 0.994 (K 1.000) AAA K 1.000 (K 1.000)
 165      1   CTC (L) CTA (L) ATT (I) GTA (V) GTG (V) CTG (L) GTC (V) CTC (L) CTC (L) CTG (L) ACA (T) GTG (V) :  GTC V 0.293 (V 0.659) GTG V 0.762 (V 0.991) GTG V 0.765 (V 0.997) CTC L 0.683 (L 0.712) ATC I 0.404 (I 0.905) CTC L 0.683 (L 0.712) CTC L 0.993 (L 0.997) CTC L 0.683 (L 0.712) CTC L 0.791 (L 0.994) CTG L 0.960 (L 1.000) CTG L 0.947 (L 1.000)
 166      1   ACC (T) GTC (V) ATA (I) GTC (V) GTC (V) GTC (V) GTC (V) ATC (I) ATC (I) GTC (V) GTC (V) GTC (V) :  GTC V 0.589 (V 0.789) GTC V 0.930 (V 0.992) GTC V 0.957 (V 0.996) GTC V 0.572 (V 0.615) ATC I 0.265 (I 0.513) GTC V 0.572 (V 0.615) ATC I 0.967 (I 0.988) GTC V 0.572 (V 0.615) GTC V 0.522 (V 0.541) GTC V 0.996 (V 0.998) GTC V 1.000 (V 1.000)
 167      1   CTC (L) CTC (L) ACC (T) ATT (I) CTT (L) CTC (L) CTC (L) ACC (T) ATC (I) CTC (L) GGC (G) GTC (V) :  CTC L 0.223 (L 0.417) CTT L 0.292 (L 0.454) GTT V 0.213 (V 0.391) CTC L 0.603 (L 0.631) ACC T 0.193 (T 0.208) CTC L 0.603 (L 0.631) ATC I 0.655 (I 0.666) CTC L 0.603 (L 0.631) CTC L 0.903 (L 0.922) CTC L 0.997 (L 0.998) CTC L 1.000 (L 1.000)
 168      1   TTC (F) TTC (F) TTT (F) GCT (A) CAT (H) TTC (F) TTC (F) TTC (F) TTC (F) CTC (L) TTC (F) CAC (H) :  CAC H 0.233 (H 0.284) CAC H 0.619 (H 0.955) CAC H 0.658 (H 0.953) TTC F 0.977 (F 0.996) TTC F 0.546 (F 0.992) TTC F 0.977 (F 0.996) TTC F 0.996 (F 0.999) TTC F 0.977 (F 0.996) TTC F 0.987 (F 0.994) TTC F 0.978 (F 0.978) TTC F 1.000 (F 1.000)
 169      1   ATC (I) ATC (I) ATT (I) GTT (V) TTT (F) ATC (I) ATC (I) ATC (I) ATC (I) ATC (I) ATT (I) ATT (I) :  ATC I 0.457 (I 0.938) ATT I 0.833 (I 0.908) ATT I 0.870 (I 0.918) ATC I 0.808 (I 1.000) ATT I 0.727 (I 0.999) ATC I 0.808 (I 1.000) ATC I 0.964 (I 1.000) ATC I 0.808 (I 1.000) ATC I 0.919 (I 1.000) ATC I 0.996 (I 1.000) ATC I 1.000 (I 1.000)
 170      1   CTC (L) CTC (L) ATT (I) CTA (L) CTA (L) CTC (L) ATC (I) CTG (L) CTG (L) CTC (L) ATG (M) CTC (L) :  CTC L 0.439 (L 0.994) CTA L 0.744 (L 1.000) CTA L 0.731 (L 1.000) CTC L 0.761 (L 0.995) ATT I 0.346 (I 0.731) CTC L 0.761 (L 0.995) CTG L 0.968 (L 1.000) CTC L 0.761 (L 0.995) CTC L 0.974 (L 0.999) CTC L 0.999 (L 1.000) CTC L 1.000 (L 1.000)
 171      1   AAG (K) AAG (K) AAG (K) AAC (N) CGG (R) AAG (K) AAG (K) AAG (K) AAG (K) AAG (K) AAG (K) AAC (N) :  AAG K 0.597 (K 0.728) AAG K 0.451 (K 0.491) AAC N 0.879 (N 0.949) AAG K 0.946 (K 1.000) AAG K 0.901 (K 0.999) AAG K 0.946 (K 1.000) AAG K 0.987 (K 1.000) AAG K 0.946 (K 1.000) AAG K 0.965 (K 1.000) AAG K 0.998 (K 1.000) AAG K 1.000 (K 1.000)
 172      1   AAG (K) AAG (K) AGG (R) AGG (R) AAG (K) AAG (K) AAG (K) AAG (K) AAG (K) AAG (K) AAG (K) AAG (K) :  AAG K 0.853 (K 0.987) AAG K 0.965 (K 0.995) AAG K 0.973 (K 0.987) AAG K 0.956 (K 1.000) AAG K 0.768 (K 0.819) AAG K 0.956 (K 1.000) AAG K 0.988 (K 1.000) AAG K 0.956 (K 1.000) AAG K 0.967 (K 1.000) AAG K 0.998 (K 1.000) AAG K 1.000 (K 1.000)
 173      1   ATG (M) ACG (T) AAC (N) GTC (V) GGT (G) ACG (T) ATC (I) ACC (T) ACT (T) ACG (T) AAT (N) GCC (A) :  GCC A 0.183 (A 0.275) GCC A 0.422 (A 0.555) GCC A 0.570 (A 0.637) ACC T 0.408 (T 0.664) AAC N 0.417 (N 0.648) ACC T 0.408 (T 0.664) ACT T 0.544 (T 0.971) ACC T 0.408 (T 0.664) ACG T 0.593 (T 0.645) ACG T 0.994 (T 0.995) ACG T 1.000 (T 1.000)
 174      1   CGG (R) CGG (R) CGT (R) CAG (Q) AAT (N) CGG (R) CAG (Q) CGA (R) CGG (R) CGG (R) CGT (R) CAA (Q) :  CAG Q 0.439 (Q 0.531) CAG Q 0.629 (Q 0.926) CAG Q 0.617 (Q 0.983) CGG R 0.962 (R 0.987) CGT R 0.972 (R 0.998) CGG R 0.962 (R 0.987) CGG R 0.919 (R 1.000) CGG R 0.962 (R 0.987) CGG R 0.997 (R 0.999) CGG R 1.000 (R 1.000) CGG R 1.000 (R 1.000)
 175      1   GAC (D) AAA (K) GAC (D) GAG (E) GAG (E) AAA (K) GAT (D) GAG (E) GAG (E) AAG (K) GAC (D) GAG (E) :  GAG E 0.697 (E 0.827) GAG E 0.970 (E 0.999) GAG E 0.984 (E 1.000) GAG E 0.556 (E 0.650) GAC D 0.838 (D 0.979) GAG E 0.556 (E 0.650) GAG E 0.982 (E 0.998) GAG E 0.556 (E 0.650) GAG E 0.413 (E 0.582) AAA K 0.502 (K 0.996) AAA K 0.999 (K 1.000)
 176      1   AAG (K) CAG (Q) AAG (K) AAG (K) AAG (K) CAG (Q) GGG (G) AAG (K) AAG (K) CAG (Q) CAA (Q) AAA (K) :  AAG K 0.742 (K 0.975) AAG K 0.674 (K 0.997) AAG K 0.595 (K 0.998) AAG K 0.944 (K 0.981) AAG K 0.654 (K 0.936) AAG K 0.944 (K 0.981) AAG K 0.986 (K 0.998) AAG K 0.944 (K 0.981) AAG K 0.924 (K 0.944) CAG Q 0.999 (Q 1.000) CAG Q 1.000 (Q 1.000)
 177      1   --- (-) --- (-) AAG (K) AAT (N) AAT (N) --- (-) AAG (K) AAG (K) AAG (K) --- (-) AAG (K) AAT (N) :  AAG K 0.358 (N 0.519) AAT N 0.920 (N 0.997) AAT N 0.958 (N 1.000) AAG K 0.905 (K 0.999) AAG K 0.898 (K 0.999) AAG K 0.905 (K 0.999) AAG K 0.984 (K 1.000) AAG K 0.905 (K 0.999) AAG K 0.619 (K 0.818) AAG K 0.527 (K 0.736) AAG K 0.514 (K 0.722)
 178      1   AAG (K) AAG (K) AAG (K) AAA (K) AAA (K) AAG (K) AAG (K) AAG (K) AAG (K) AAG (K) AAA (K) AAA (K) :  AAG K 0.510 (K 0.993) AAA K 0.949 (K 1.000) AAA K 0.977 (K 1.000) AAG K 0.891 (K 1.000) AAG K 0.689 (K 0.999) AAG K 0.891 (K 1.000) AAG K 0.982 (K 1.000) AAG K 0.891 (K 1.000) AAG K 0.959 (K 1.000) AAG K 0.998 (K 1.000) AAG K 1.000 (K 1.000)
 179      1   GAG (E) GAG (E) GAC (D) GAG (E) GAG (E) GAG (E) GAG (E) GAG (E) GAG (E) GAG (E) GAC (D) GAG (E) :  GAG E 0.885 (E 0.992) GAG E 0.977 (E 1.000) GAG E 0.986 (E 1.000) GAG E 0.966 (E 1.000) GAC D 0.839 (D 0.971) GAG E 0.966 (E 1.000) GAG E 0.992 (E 1.000) GAG E 0.966 (E 1.000) GAG E 0.978 (E 1.000) GAG E 0.999 (E 1.000) GAG E 1.000 (E 1.000)
 180      1   TGC (C) TGC (C) TGC (C) TGC (C) TGT (C) TGC (C) TGC (C) TGT (C) TGT (C) TGC (C) TGT (C) TGC (C) :  TGC C 0.837 (C 0.999) TGC C 0.842 (C 1.000) TGC C 0.969 (C 1.000) TGC C 0.845 (C 1.000) TGC C 0.762 (C 1.000) TGC C 0.845 (C 1.000) TGT C 0.990 (C 1.000) TGC C 0.845 (C 1.000) TGC C 0.993 (C 1.000) TGC C 1.000 (C 1.000) TGC C 1.000 (C 1.000)
 181      1   CTG (L) CTT (L) CTT (L) CTT (L) CTG (L) CTT (L) CTC (L) CTC (L) CTC (L) CTT (L) CTC (L) CTC (L) :  CTC L 0.655 (L 0.997) CTC L 0.597 (L 1.000) CTC L 0.635 (L 1.000) CTC L 0.803 (L 1.000) CTT L 0.512 (L 1.000) CTC L 0.803 (L 1.000) CTC L 0.986 (L 1.000) CTC L 0.803 (L 1.000) CTT L 0.540 (L 1.000) CTT L 0.998 (L 1.000) CTT L 1.000 (L 1.000)
 182      1   GTG (V) GTG (V) GTA (V) GTG (V) GTT (V) GTG (V) GTC (V) GTG (V) GTG (V) GTG (V) GTT (V) GTG (V) :  GTG V 0.605 (V 0.993) GTG V 0.740 (V 1.000) GTG V 0.892 (V 1.000) GTG V 0.747 (V 1.000) GTA V 0.448 (V 1.000) GTG V 0.747 (V 1.000) GTG V 0.975 (V 1.000) GTG V 0.747 (V 1.000) GTG V 0.940 (V 1.000) GTG V 0.998 (V 1.000) GTG V 1.000 (V 1.000)
 183      1   AGC (S) AGC (S) AGC (S) AGC (S) AGC (S) AGC (S) AGC (S) AGT (S) AGC (S) AGC (S) ACC (T) AGT (S) :  AGC S 0.848 (S 0.995) AGC S 0.808 (S 1.000) AGC S 0.743 (S 1.000) AGC S 0.962 (S 1.000) AGC S 0.959 (S 0.982) AGC S 0.962 (S 1.000) AGC S 0.850 (S 1.000) AGC S 0.962 (S 1.000) AGC S 0.991 (S 1.000) AGC S 1.000 (S 1.000) AGC S 1.000 (S 1.000)
 184      1   TCC (S) TCT (S) TCC (S) TCT (S) ACC (T) TCT (S) TCC (S) TCC (S) TCC (S) TCT (S) TCT (S) TCT (S) :  TCC S 0.605 (S 0.997) TCT S 0.642 (S 0.997) TCT S 0.945 (S 1.000) TCC S 0.911 (S 1.000) TCC S 0.770 (S 1.000) TCC S 0.911 (S 1.000) TCC S 0.997 (S 1.000) TCC S 0.911 (S 1.000) TCC S 0.772 (S 1.000) TCT S 0.998 (S 1.000) TCT S 1.000 (S 1.000)
 185      1   TCG (S) TCA (S) TCT (S) TCA (S) TCA (S) TCA (S) TCG (S) TCT (S) TCG (S) TCA (S) TCG (S) TCA (S) :  TCA S 0.536 (S 0.999) TCA S 0.994 (S 1.000) TCA S 0.999 (S 1.000) TCG S 0.909 (S 1.000) TCG S 0.735 (S 1.000) TCG S 0.909 (S 1.000) TCG S 0.925 (S 1.000) TCG S 0.909 (S 1.000) TCG S 0.798 (S 1.000) TCA S 0.998 (S 1.000) TCA S 1.000 (S 1.000)
 186      1   GCC (A) GCA (A) GTT (V) GGG (G) GGG (G) GCA (A) GGC (G) GGG (G) GGG (G) GCA (A) GTC (V) GGG (G) :  GGG G 0.757 (G 0.997) GGG G 0.992 (G 1.000) GGG G 0.998 (G 1.000) GGG G 0.591 (G 0.999) GTC V 0.419 (V 0.986) GGG G 0.591 (G 0.999) GGG G 0.990 (G 1.000) GGG G 0.591 (G 0.999) GCC A 0.484 (A 0.995) GCA A 0.997 (A 1.000) GCA A 1.000 (A 1.000)
 187      1   AAC (N) AAT (N) AAT (N) AAC (N) AAT (N) AAT (N) AAC (N) AAT (N) AAT (N) AAC (N) AAT (N) AAT (N) :  AAT N 0.575 (N 0.991) AAT N 0.806 (N 1.000) AAT N 0.799 (N 1.000) AAT N 0.624 (N 1.000) AAT N 0.783 (N 0.999) AAT N 0.624 (N 1.000) AAT N 0.960 (N 1.000) AAT N 0.624 (N 1.000) AAC N 0.626 (N 1.000) AAT N 0.580 (N 1.000) AAT N 0.999 (N 1.000)
 188      1   GAC (D) GAG (E) GAC (D) GAC (D) GAC (D) GAG (E) GAC (D) GAC (D) GAC (D) GAG (E) GAC (D) GAC (D) :  GAC D 0.822 (D 0.988) GAC D 0.953 (D 1.000) GAC D 0.970 (D 1.000) GAC D 0.921 (D 1.000) GAC D 0.881 (D 0.999) GAC D 0.921 (D 1.000) GAC D 0.982 (D 1.000) GAC D 0.921 (D 1.000) GAC D 0.845 (D 0.951) GAG E 0.997 (E 0.999) GAG E 1.000 (E 1.000)
 189      1   AAC (N) AAC (N) AAT (N) AAC (N) AAC (N) AAC (N) AAC (N) AAC (N) AAC (N) AAC (N) AAC (N) AAC (N) :  AAC N 0.776 (N 0.985) AAC N 0.930 (N 1.000) AAC N 0.953 (N 1.000) AAC N 0.874 (N 1.000) AAT N 0.514 (N 0.999) AAC N 0.874 (N 1.000) AAC N 0.971 (N 1.000) AAC N 0.874 (N 1.000) AAC N 0.932 (N 1.000) AAC N 0.996 (N 1.000) AAC N 1.000 (N 1.000)
 190      1   ACG (T) ACG (T) ACT (T) ACA (T) ACA (T) ACG (T) ACG (T) ACA (T) ACG (T) ACG (T) ACA (T) ACA (T) :  ACA T 0.544 (T 0.998) ACA T 0.980 (T 1.000) ACA T 0.994 (T 1.000) ACG T 0.756 (T 1.000) ACA T 0.358 (T 1.000) ACG T 0.756 (T 1.000) ACG T 0.699 (T 1.000) ACG T 0.756 (T 1.000) ACG T 0.965 (T 1.000) ACG T 0.999 (T 1.000) ACG T 1.000 (T 1.000)
 191      1   GAG (E) GAG (E) GAC (D) GAA (E) GAA (E) GAG (E) GAG (E) GAG (E) GAG (E) GAG (E) GAT (D) GAA (E) :  GAG E 0.502 (E 0.994) GAA E 0.963 (E 1.000) GAA E 0.986 (E 1.000) GAG E 0.918 (E 1.000) GAC D 0.621 (D 0.966) GAG E 0.918 (E 1.000) GAG E 0.989 (E 1.000) GAG E 0.918 (E 1.000) GAG E 0.973 (E 1.000) GAG E 0.999 (E 1.000) GAG E 1.000 (E 1.000)
 192      1   AAC (N) AAT (N) AAT (N) AAT (N) AAT (N) AAT (N) AAC (N) AAC (N) AAC (N) AAC (N) AAT (N) AAT (N) :  AAT N 0.496 (N 0.990) AAT N 0.920 (N 1.000) AAT N 0.957 (N 1.000) AAC N 0.761 (N 1.000) AAT N 0.748 (N 0.999) AAC N 0.761 (N 1.000) AAC N 0.961 (N 1.000) AAC N 0.761 (N 1.000) AAC N 0.733 (N 1.000) AAT N 0.530 (N 1.000) AAT N 0.999 (N 1.000)
 193      1   --- (-) --- (-) --- (-) --- (-) --- (-) --- (-) --- (-) --- (-) --- (-) GGG (G) --- (-) --- (-) :  GGG G 0.274 (G 0.529) GGG G 0.210 (G 0.468) GGG G 0.201 (G 0.458) GGG G 0.391 (G 0.619) GGG G 0.217 (G 0.476) GGG G 0.391 (G 0.619) GGG G 0.301 (G 0.552) GGG G 0.391 (G 0.619) GGG G 0.622 (G 0.769) GGG G 0.883 (G 0.929) GGG G 0.820 (G 0.889)
 194      1   GGT (G) GGG (G) --- (-) GGC (G) GGA (G) GGG (G) GGC (G) GGG (G) GGC (G) GGG (G) --- (-) GGC (G) :  GGC G 0.794 (G 0.996) GGC G 0.858 (G 1.000) GGC G 0.965 (G 1.000) GGC G 0.823 (G 1.000) GGC G 0.428 (G 0.758) GGC G 0.823 (G 1.000) GGC G 0.825 (G 1.000) GGC G 0.823 (G 1.000) GGT G 0.466 (G 1.000) GGG G 0.997 (G 1.000) GGG G 1.000 (G 1.000)
 195      1   CTG (L) CTG (L) --- (-) CTC (L) CTT (L) CTG (L) CTG (L) TTG (L) TTG (L) CTG (L) --- (-) CTT (L) :  CTT L 0.371 (L 0.997) CTT L 0.896 (L 1.000) CTT L 0.893 (L 1.000) CTG L 0.861 (L 1.000) CTG L 0.321 (L 0.838) CTG L 0.861 (L 1.000) TTG L 0.965 (L 1.000) CTG L 0.861 (L 1.000) CTG L 0.973 (L 1.000) CTG L 0.999 (L 1.000) CTG L 1.000 (L 1.000)
 196      1   GCC (A) CCG (P) --- (-) CCA (P) TCA (S) CCG (P) GCG (A) CCT (P) CCT (P) CCA (P) --- (-) TCT (S) :  TCA S 0.312 (S 0.511) TCA S 0.777 (S 0.869) TCA S 0.764 (S 0.865) CCG P 0.302 (P 0.811) CCA P 0.093 (P 0.285) CCG P 0.302 (P 0.811) CCT P 0.988 (P 0.997) CCG P 0.302 (P 0.811) CCG P 0.311 (P 0.807) CCG P 0.558 (P 0.999) CCG P 1.000 (P 1.000)
 197      1   GGA (G) GGC (G) GCC (A) GGA (G) GGA (G) GGC (G) GGC (G) GGC (G) GGC (G) GGC (G) GCC (A) GGT (G) :  GGC G 0.420 (G 0.998) GGA G 0.838 (G 1.000) GGA G 0.827 (G 1.000) GGC G 0.966 (G 1.000) GCC A 0.940 (A 0.983) GGC G 0.966 (G 1.000) GGC G 0.998 (G 1.000) GGC G 0.966 (G 1.000) GGC G 0.817 (G 1.000) GGC G 0.999 (G 1.000) GGC G 1.000 (G 1.000)
 198      1   TCC (S) TCC (S) TCC (S) TCC (S) GCC (A) TCC (S) TCC (S) TCC (S) TCC (S) TCC (S) TCA (S) TCC (S) :  TCC S 0.968 (S 0.997) TCC S 0.995 (S 0.997) TCC S 0.999 (S 1.000) TCC S 0.999 (S 1.000) TCC S 0.859 (S 1.000) TCC S 0.999 (S 1.000) TCC S 1.000 (S 1.000) TCC S 0.999 (S 1.000) TCC S 0.998 (S 1.000) TCC S 1.000 (S 1.000) TCC S 1.000 (S 1.000)
 199      1   AAA (K) AAA (K) AAG (K) AAA (K) AAA (K) AAA (K) AAG (K) AAG (K) AAG (K) AAG (K) AAG (K) AAA (K) :  AAA K 0.549 (K 0.993) AAA K 0.953 (K 1.000) AAA K 0.979 (K 1.000) AAG K 0.716 (K 1.000) AAG K 0.879 (K 0.999) AAG K 0.716 (K 1.000) AAG K 0.968 (K 1.000) AAG K 0.716 (K 1.000) AAA K 0.806 (K 1.000) AAA K 0.794 (K 1.000) AAA K 1.000 (K 1.000)
 200      1   GGG (G) ATA (I) CAA (Q) GCA (A) GCT (A) ACA (T) GCG (A) GCA (A) GCA (A) ATA (I) CAA (Q) GCA (A) :  GCA A 0.785 (A 0.886) GCA A 0.930 (A 0.994) GCA A 0.989 (A 0.998) GCA A 0.843 (A 0.948) CAA Q 0.897 (Q 0.923) GCA A 0.843 (A 0.948) GCA A 0.995 (A 0.998) GCA A 0.843 (A 0.948) GTA V 0.190 (V 0.348) ATA I 0.843 (I 0.844) ATA I 0.817 (I 0.817)
 201      1   GAA (E) GAC (D) GAA (E) GAC (D) GAC (D) GAC (D) GAG (E) GAA (E) GAG (E) GAC (D) GAA (E) GAA (E) :  GAA E 0.450 (E 0.758) GAA E 0.433 (E 0.538) GAA E 0.463 (E 0.543) GAA E 0.600 (E 1.000) GAA E 0.895 (E 1.000) GAA E 0.600 (E 1.000) GAA E 0.520 (E 1.000) GAA E 0.600 (E 1.000) GAA E 0.770 (E 0.966) GAC D 0.994 (D 0.998) GAC D 1.000 (D 1.000)
 202      1   CAG (Q) TCT (S) AGC (S) AGC (S) AAC (N) TCT (S) CAG (Q) GAG (E) GAG (E) TCT (S) GCC (A) ACC (T) :  AAC N 0.124 (N 0.166) AAC N 0.341 (N 0.364) AGC S 0.307 (S 0.310) CAG Q 0.454 (Q 0.462) AGC S 0.182 (S 0.194) CAG Q 0.454 (Q 0.462) GAG E 0.897 (E 0.907) CAG Q 0.454 (Q 0.462) CAG Q 0.385 (Q 0.396) TCT S 0.995 (S 0.996) TCT S 1.000 (S 1.000)
 203      1   AAG (K) AAA (K) AAG (K) AAA (K) AAA (K) AAA (K) AAA (K) AAG (K) AAA (K) AAA (K) AAA (K) AAA (K) :  AAA K 0.768 (K 0.995) AAA K 0.970 (K 1.000) AAA K 0.985 (K 1.000) AAA K 0.866 (K 1.000) AAG K 0.544 (K 0.999) AAA K 0.866 (K 1.000) AAA K 0.795 (K 1.000) AAA K 0.866 (K 1.000) AAA K 0.665 (K 1.000) AAA K 0.996 (K 1.000) AAA K 1.000 (K 1.000)
 204      1   ACT (T) TCG (S) GCC (A) CCA (P) GAT (D) TCG (S) GCG (A) CCA (P) CCA (P) CCA (P) GCT (A) GCA (A) :  GCA A 0.458 (A 0.542) GCA A 0.671 (A 0.732) GCA A 0.756 (A 0.767) GCA A 0.409 (A 0.489) GCT A 0.331 (A 0.814) GCA A 0.409 (A 0.489) CCA P 0.994 (P 0.996) GCA A 0.409 (A 0.489) CCA P 0.270 (P 0.413) CCA P 0.338 (P 0.600) TCG S 0.999 (S 1.000)
 205      1   CCC (P) GCC (A) AAA (K) ACA (T) ACG (T) GCC (A) CCC (P) CCC (P) CCT (P) GCC (A) AAG (K) TCA (S) :  CCC P 0.146 (T 0.333) ACA T 0.537 (T 0.695) ACA T 0.653 (T 0.685) CCC P 0.862 (P 0.956) AAA K 0.316 (K 0.569) CCC P 0.862 (P 0.956) CCC P 0.684 (P 0.997) CCC P 0.862 (P 0.956) CCC P 0.874 (P 0.884) GCC A 0.990 (A 0.990) GCC A 1.000 (A 1.000)
 206      1   AGC (S) CCA (P) CCC (P) CCA (P) CCA (P) CCA (P) CCG (P) ACA (T) TCA (S) TCC (S) ACA (T) CCA (P) :  CCA P 0.923 (P 0.945) CCA P 0.999 (P 0.999) CCA P 1.000 (P 1.000) CCA P 0.916 (P 0.936) CCA P 0.666 (P 0.848) CCA P 0.916 (P 0.936) TCA S 0.661 (S 0.662) CCA P 0.916 (P 0.936) CCA P 0.521 (P 0.790) CCA P 0.577 (P 0.885) CCA P 1.000 (P 1.000)
 207      1   AAG (K) AAG (K) AAA (K) AAG (K) AAG (K) AAG (K) AAG (K) AAA (K) AAA (K) AAG (K) AAA (K) AAG (K) :  AAG K 0.720 (K 0.991) AAG K 0.949 (K 1.000) AAG K 0.970 (K 1.000) AAG K 0.541 (K 1.000) AAA K 0.839 (K 1.000) AAG K 0.541 (K 1.000) AAA K 0.963 (K 1.000) AAG K 0.541 (K 1.000) AAG K 0.919 (K 1.000) AAG K 0.998 (K 1.000) AAG K 1.000 (K 1.000)
 208      1   GCC (A) GCC (A) GCA (A) GCA (A) GCA (A) GCC (A) GCA (A) GTG (V) GTG (V) GCC (A) GCA (A) GTA (V) :  GCA A 0.846 (A 0.998) GCA A 0.992 (A 0.999) GCA A 0.991 (A 0.995) GCA A 0.835 (A 1.000) GCA A 0.966 (A 1.000) GCA A 0.835 (A 1.000) GTG V 0.920 (V 0.987) GCA A 0.835 (A 1.000) GCC A 0.910 (A 1.000) GCC A 0.999 (A 1.000) GCC A 1.000 (A 1.000)
 209      1   --- (-) --- (-) --- (-) --- (-) --- (-) --- (-) --- (-) --- (-) --- (-) --- (-) --- (-) CTC (L) :  CTC L 0.398 (L 0.651) CTC L 0.641 (L 0.794) CTC L 0.718 (L 0.838) CTC L 0.274 (L 0.562) CTC L 0.174 (L 0.461) CTC L 0.274 (L 0.562) CTC L 0.223 (L 0.516) CTC L 0.274 (L 0.562) CTC L 0.207 (L 0.500) CTC L 0.181 (L 0.470) CTC L 0.176 (L 0.463)
 210      1   --- (-) --- (-) --- (-) --- (-) --- (-) --- (-) --- (-) --- (-) --- (-) --- (-) --- (-) TGG (W) :  TGG W 0.768 (W 0.768) TGG W 0.888 (W 0.888) TGG W 0.917 (W 0.917) TGG W 0.676 (W 0.676) TGG W 0.567 (W 0.567) TGG W 0.676 (W 0.676) TGG W 0.627 (W 0.627) TGG W 0.676 (W 0.676) TGG W 0.609 (W 0.609) TGG W 0.577 (W 0.577) TGG W 0.571 (W 0.571)
 211      1   --- (-) --- (-) --- (-) --- (-) --- (-) --- (-) --- (-) --- (-) --- (-) --- (-) --- (-) GCT (A) :  GCT A 0.328 (A 0.685) GCT A 0.610 (A 0.843) GCT A 0.698 (A 0.883) GCC A 0.202 (A 0.574) GCC A 0.165 (A 0.445) GCC A 0.202 (A 0.574) GCC A 0.189 (A 0.516) GCC A 0.202 (A 0.574) GCC A 0.182 (A 0.495) GCC A 0.169 (A 0.457) GCC A 0.166 (A 0.449)
 212      1   --- (-) --- (-) --- (-) --- (-) --- (-) --- (-) --- (-) --- (-) --- (-) --- (-) --- (-) CAA (Q) :  CAA Q 0.510 (Q 0.741) CAA Q 0.745 (Q 0.876) CAA Q 0.808 (Q 0.909) CAA Q 0.364 (Q 0.638) CAG Q 0.282 (Q 0.514) CAA Q 0.364 (Q 0.638) CAA Q 0.298 (Q 0.582) CAA Q 0.364 (Q 0.638) CAG Q 0.285 (Q 0.562) CAG Q 0.284 (Q 0.526) CAG Q 0.282 (Q 0.518)
 213      2   --- (-) --- (-) --- (-) --- (-) --- (-) --- (-) --- (-) --- (-) --- (-) --- (-) --- (-) CTG (L) :  CTG L 0.327 (L 0.718) CTG L 0.598 (L 0.853) CTG L 0.687 (L 0.889) CTG L 0.206 (L 0.624) CTG L 0.128 (L 0.513) CTG L 0.206 (L 0.624) CTG L 0.164 (L 0.574) CTG L 0.206 (L 0.624) CTG L 0.152 (L 0.556) CTG L 0.133 (L 0.524) CTG L 0.130 (L 0.516)
 214      1   --- (-) --- (-) --- (-) --- (-) --- (-) --- (-) --- (-) --- (-) --- (-) --- (-) --- (-) TTT (F) :  TTT F 0.459 (F 0.686) TTT F 0.705 (F 0.843) TTT F 0.775 (F 0.883) TTT F 0.317 (F 0.575) TTC F 0.246 (F 0.441) TTT F 0.317 (F 0.575) TTC F 0.260 (F 0.515) TTT F 0.317 (F 0.575) TTC F 0.257 (F 0.493) TTC F 0.249 (F 0.453) TTC F 0.246 (F 0.444)
 215      1   --- (-) --- (-) --- (-) --- (-) --- (-) --- (-) --- (-) --- (-) --- (-) --- (-) --- (-) ATG (M) :  ATG M 0.524 (M 0.524) ATG M 0.705 (M 0.705) ATG M 0.762 (M 0.762) ATG M 0.405 (M 0.405) ATG M 0.270 (M 0.270) ATG M 0.405 (M 0.405) ATG M 0.342 (M 0.342) ATG M 0.405 (M 0.405) ATG M 0.320 (M 0.320) ATG M 0.282 (M 0.282) ATG M 0.274 (M 0.274)
 216      1   --- (-) --- (-) --- (-) --- (-) --- (-) --- (-) --- (-) --- (-) --- (-) --- (-) --- (-) TCT (S) :  TCT S 0.512 (S 0.768) TCT S 0.753 (S 0.892) TCT S 0.815 (S 0.921) TCT S 0.354 (S 0.672) TCT S 0.207 (S 0.555) TCT S 0.354 (S 0.672) TCT S 0.281 (S 0.619) TCT S 0.354 (S 0.672) TCT S 0.257 (S 0.600) TCT S 0.218 (S 0.566) TCT S 0.212 (S 0.558)
 217      1   --- (-) --- (-) --- (-) --- (-) --- (-) --- (-) --- (-) --- (-) --- (-) --- (-) --- (-) GGT (G) :  GGT G 0.409 (G 0.703) GGT G 0.678 (G 0.854) GGT G 0.754 (G 0.892) GGT G 0.259 (G 0.593) GGC G 0.166 (G 0.464) GGT G 0.259 (G 0.593) GGT G 0.197 (G 0.535) GGT G 0.259 (G 0.593) GGC G 0.178 (G 0.513) GGC G 0.169 (G 0.476) GGC G 0.167 (G 0.467)
 218      1   --- (-) --- (-) --- (-) --- (-) --- (-) --- (-) --- (-) --- (-) --- (-) --- (-) --- (-) CAG (Q) :  CAG Q 0.564 (Q 0.674) CAG Q 0.760 (Q 0.823) CAG Q 0.816 (Q 0.864) CAG Q 0.445 (Q 0.577) CAG Q 0.329 (Q 0.464) CAG Q 0.445 (Q 0.577) CAG Q 0.389 (Q 0.526) CAG Q 0.445 (Q 0.577) CAG Q 0.371 (Q 0.508) CAG Q 0.339 (Q 0.475) CAG Q 0.332 (Q 0.467)
 219      1   --- (-) --- (-) --- (-) --- (-) --- (-) --- (-) --- (-) --- (-) --- (-) --- (-) --- (-) CGA (R) :  CGA R 0.581 (R 0.845) CGA R 0.802 (R 0.938) CGA R 0.854 (R 0.956) CGA R 0.417 (R 0.755) CGA R 0.242 (R 0.628) CGA R 0.417 (R 0.755) CGA R 0.333 (R 0.699) CGA R 0.417 (R 0.755) CGA R 0.304 (R 0.679) CGA R 0.257 (R 0.640) CGA R 0.249 (R 0.632)
 220      2   --- (-) --- (-) --- (-) --- (-) --- (-) --- (-) --- (-) --- (-) --- (-) --- (-) --- (-) CTG (L) :  CTG L 0.327 (L 0.718) CTG L 0.598 (L 0.853) CTG L 0.687 (L 0.889) CTG L 0.206 (L 0.624) CTG L 0.128 (L 0.513) CTG L 0.206 (L 0.624) CTG L 0.164 (L 0.574) CTG L 0.206 (L 0.624) CTG L 0.152 (L 0.556) CTG L 0.133 (L 0.524) CTG L 0.130 (L 0.516)
 221      1   --- (-) --- (-) --- (-) --- (-) --- (-) --- (-) --- (-) --- (-) --- (-) --- (-) --- (-) CGC (R) :  CGC R 0.545 (R 0.687) CGC R 0.757 (R 0.831) CGC R 0.815 (R 0.871) CGC R 0.410 (R 0.595) CGC R 0.274 (R 0.490) CGC R 0.410 (R 0.595) CGC R 0.345 (R 0.547) CGC R 0.410 (R 0.595) CGC R 0.323 (R 0.530) CGC R 0.285 (R 0.499) CGC R 0.278 (R 0.492)

Summary of changes along branches.
Check root of tree for directions of change.
Counts of n & s are incorrect along tip branches with ambiguity data.

Branch 1:   13..14 (n=26.5 s=37.5)

	   3 GTG (V 0.994) -> GTA (V) 1.000
	   5 GTG (V 0.365) -> ACG (T) 0.570
	  11 ATC (I 0.983) -> ATT (I) 0.992
	  13 GCT (A 0.893) -> GCG (A) 0.807
	  15 AAC (N 0.989) -> AAT (N) 1.000
	  16 GGC (G 0.997) -> GGA (G) 1.000
	  19 GTC (V 0.832) -> GTG (V) 0.996
	  21 TTG (L 0.997) -> TTA (L) 1.000
	  31 ATC (I 0.518) -> ATT (I) 0.997
	  32 GAG (E 0.473) -> AAG (K) 0.796
	  37 AAG (N 0.160) -> AAC (N) 0.632
	  39 CAC (H 0.320) -> CAA (Q) 0.587
	  40 TAC (Y 0.623) -> TTC (F) 0.637
	  42 TCT (S 0.280) -> TCC (S) 0.248
	  45 AAC (N 0.185) -> GAC (D) 0.530
	  46 AAC (N 0.559) -> AAT (N) 0.997
	  49 ATC (L 0.270) -> ATG (M) 0.400
	  50 GTG (V 0.312) -> GTT (V) 0.773
	  51 ATG (K 0.170) -> AAG (K) 0.780
	  55 GCG (A 0.524) -> GCA (A) 0.999
	  58 CCG (P 0.296) -> CCA (P) 0.999
	  62 GCT (V 0.257) -> GTG (V) 0.938
	  71 AAG (K 0.345) -> AAT (N) 0.420
	  73 AAG (K 0.355) -> AAA (K) 0.903
	  74 ATG (V 0.267) -> ATC (I) 0.372
	  88 AAC (N 0.162) -> AGC (S) 0.533
	  90 GAG (E 0.276) -> AAG (K) 0.461
	  91 AGC (S 0.543) -> AGT (S) 0.997
	  96 CTC (L 0.983) -> CTT (L) 0.999
	 101 AAG (K 0.309) -> ACG (T) 0.996
	 102 TTC (F 0.997) -> TTT (F) 1.000
	 103 AAG (N 0.164) -> GAG (E) 0.834
	 106 GGC (G 0.998) -> GGA (G) 1.000
	 107 AAG (K 0.262) -> GAG (E) 0.727
	 108 TAC (Y 0.997) -> TAT (Y) 1.000
	 113 AAC (R 0.196) -> CGC (R) 0.424
	 114 AAC (N 0.989) -> AAT (N) 1.000
	 124 GCC (A 0.996) -> GCT (A) 1.000
	 127 ATC (I 0.266) -> ACC (T) 0.897
	 129 AAA (K 0.223) -> ATC (I) 0.518
	 137 GTG (V 0.986) -> GTC (V) 0.991
	 140 ACA (T 0.997) -> ACC (T) 1.000
	 142 ACA (T 0.997) -> ACT (T) 1.000
	 145 ATC (I 0.991) -> ATT (I) 1.000
	 153 ATC (I 0.990) -> ATT (I) 1.000
	 155 CTG (L 0.992) -> TTG (L) 1.000
	 156 CTC (L 0.474) -> GTC (V) 0.923
	 158 CTC (L 0.479) -> ATC (I) 0.824
	 164 GAG (E 0.289) -> GCG (A) 0.996
	 165 GTC (V 0.659) -> GTG (V) 0.991
	 167 CTC (L 0.417) -> CTT (L) 0.454
	 169 ATC (I 0.938) -> ATT (I) 0.908
	 170 CTC (L 0.994) -> CTA (L) 1.000
	 177 AAG (N 0.519) -> AAT (N) 0.997
	 178 AAG (K 0.993) -> AAA (K) 1.000
	 184 TCC (S 0.997) -> TCT (S) 0.997
	 191 GAG (E 0.994) -> GAA (E) 1.000
	 197 GGC (G 0.998) -> GGA (G) 1.000
	 205 CCC (T 0.333) -> ACA (T) 0.695


Branch 2:   14..5  (T_rubri)  (n=96.0 s=52.0)

	   1 CTG (L 1.000) -> CTT (L)
	   3 GTA (V 1.000) -> GTC (V)
	   4 TCA (S 0.608) -> ACA (T)
	   5 ACG (T 0.570) -> ACA (T)
	   6 GGG (G 1.000) -> GGA (G)
	   7 AAG (K 1.000) -> AAA (K)
	   8 GTC (V 0.984) -> GTG (V)
	   9 CAT (H 0.568) -> TCT (S)
	  10 TTT (F 0.724) -> TCT (S)
	  13 GCG (A 0.807) -> GCA (A)
	  16 GGA (G 1.000) -> GGC (G)
	  18 TCA (S 0.607) -> ACA (T)
	  19 GTG (V 0.996) -> GTC (V)
	  21 TTA (L 1.000) -> TTG (L)
	  27 ACC (T 0.473) -> TCC (S)
	  31 ATT (I 0.997) -> ATC (I)
	  32 AAG (K 0.796) -> CAG (Q)
	  33 AAC (N 0.437) -> AGA (R)
	  37 AAC (N 0.632) -> AAT (N)
	  39 CAA (Q 0.587) -> CAT (H)
	  40 TTC (F 0.637) -> TTT (F)
	  41 AGC (S 0.246) -> --- (-)
	  42 TCC (S 0.248) -> --- (-)
	  43 TTC (L 0.318) -> --- (-)
	  45 GAC (D 0.530) -> AAC (N)
	  48 ACA (T 0.998) -> ACC (T)
	  50 GTT (V 0.773) -> GTC (V)
	  52 CTT (L 0.532) -> TAT (Y)
	  57 ATC (I 0.992) -> ATT (I)
	  58 CCA (P 0.999) -> CCC (P)
	  65 GAG (E 0.440) -> --- (-)
	  66 CCT (P 0.840) -> --- (-)
	  67 AAC (N 0.094) -> --- (-)
	  68 CCG (P 0.207) -> --- (-)
	  69 GAG (V 0.152) -> --- (-)
	  70 AAC (V 0.095) -> --- (-)
	  71 AAT (N 0.420) -> AGA (R)
	  74 ATC (I 0.372) -> GTG (V)
	  75 TAT (Y 0.601) -> CTT (L)
	  77 AAC (N 0.148) -> --- (-)
	  79 CGG (R 1.000) -> CGT (R)
	  83 GTG (V 0.984) -> GTT (V)
	  84 GGC (G 0.998) -> GGT (G)
	  86 ACC (T 0.642) -> --- (-)
	  87 AAC (N 0.209) -> --- (-)
	  88 AGC (S 0.533) -> TCC (S)
	  90 AAG (K 0.461) -> AAC (N)
	  91 AGT (S 0.997) -> AGC (S)
	  97 CTG (L 1.000) -> CTA (L)
	 100 GTC (V 0.974) -> ATC (I)
	 101 ACG (T 0.996) -> ACC (T)
	 103 GAG (E 0.834) -> GAA (E)
	 105 GAG (E 0.863) -> GAA (E)
	 107 GAG (E 0.727) -> GAC (D)
	 108 TAT (Y 1.000) -> TAC (Y)
	 109 ACC (T 0.554) -> ATC (I)
	 110 TGC (C 1.000) -> TGT (C)
	 113 CGC (R 0.424) -> AAA (K)
	 115 CCC (P 1.000) -> CCA (P)
	 119 GAC (D 0.595) -> AAT (N)
	 124 GCT (A 1.000) -> GCA (A)
	 125 ATC (I 0.549) -> GTC (V)
	 129 ATC (I 0.518) -> ATA (I)
	 133 CAG (Q 0.965) -> CAA (Q)
	 134 TTG (L 0.992) -> ATG (M)
	 137 GTC (V 0.991) -> GAC (D)
	 138 GAC (D 1.000) -> GAT (D)
	 140 ACC (T 1.000) -> ACT (T)
	 141 CTG (L 1.000) -> TTG (L)
	 142 ACT (T 1.000) -> ACA (T)
	 143 CTC (L 0.579) -> GTC (V)
	 144 ATC (I 0.975) -> TTC (F)
	 147 TCT (S 0.999) -> TCA (S)
	 150 GGA (G 1.000) -> GGG (G)
	 156 GTC (V 0.923) -> GTT (V)
	 158 ATC (I 0.824) -> ATT (I)
	 159 ATC (I 0.969) -> GTC (V)
	 162 ATA (I 0.582) -> ATC (I)
	 168 CAC (H 0.955) -> CAT (H)
	 169 ATT (I 0.908) -> TTT (F)
	 171 AAG (K 0.491) -> CGG (R)
	 173 GCC (A 0.555) -> GGT (G)
	 174 CAG (Q 0.926) -> AAT (N)
	 180 TGC (C 1.000) -> TGT (C)
	 181 CTC (L 1.000) -> CTG (L)
	 182 GTG (V 1.000) -> GTT (V)
	 184 TCT (S 0.997) -> ACC (T)
	 193 GGG (G 0.468) -> --- (-)
	 194 GGC (G 1.000) -> GGA (G)
	 198 TCC (S 0.997) -> GCC (A)
	 200 GCA (A 0.994) -> GCT (A)
	 201 GAA (E 0.538) -> GAC (D)
	 204 GCA (A 0.732) -> GAT (D)
	 205 ACA (T 0.695) -> ACG (T)
	 209 CTC (L 0.794) -> --- (-)
	 210 TGG (W 0.888) -> --- (-)
	 211 GCT (A 0.843) -> --- (-)
	 212 CAA (Q 0.876) -> --- (-)
	 213 CTG (L 0.853) -> --- (-)
	 214 TTT (F 0.843) -> --- (-)
	 215 ATG (M 0.705) -> --- (-)
	 216 TCT (S 0.892) -> --- (-)
	 217 GGT (G 0.854) -> --- (-)
	 218 CAG (Q 0.823) -> --- (-)
	 219 CGA (R 0.938) -> --- (-)
	 220 CTG (L 0.853) -> --- (-)
	 221 CGC (R 0.831) -> --- (-)


Branch 3:   14..15 (n=10.0 s= 8.0)

	   8 GTC (V 0.984) -> GTT (V) 0.993
	  13 GCG (A 0.807) -> GTG (V) 0.910
	  17 TCC (S 0.515) -> AGC (S) 0.796
	  24 ACC (T 1.000) -> ACT (T) 1.000
	  26 TCC (S 0.354) -> ACC (T) 0.410
	  27 ACC (T 0.473) -> AGC (S) 0.928
	  34 CTC (L 0.997) -> CTG (L) 0.997
	  55 GCA (A 0.999) -> GCT (A) 1.000
	  61 GAT (D 0.350) -> GTT (V) 0.317
	  96 CTT (L 0.999) -> CTG (L) 1.000
	 135 AAG (K 0.705) -> AGG (R) 0.965
	 137 GTC (V 0.991) -> GTT (V) 0.999
	 153 ATT (I 1.000) -> ATC (I) 1.000
	 164 GCG (A 0.996) -> GCA (A) 1.000
	 167 CTT (L 0.454) -> GTT (V) 0.391
	 171 AAG (K 0.491) -> AAC (N) 0.949
	 202 AAC (N 0.364) -> AGC (S) 0.310


Branch 4:   15..12 (E_electric)  (n=40.0 s=30.0)

	   1 CTG (L 1.000) -> TTG (L)
	   5 ACG (T 0.563) -> GTG (V)
	  11 ATT (I 0.980) -> GTT (V)
	  12 GAA (E 0.954) -> GAG (E)
	  15 AAT (N 1.000) -> AAC (N)
	  18 TCA (S 0.962) -> TCT (S)
	  20 CTG (L 0.993) -> CTT (L)
	  24 ACT (T 1.000) -> ACA (T)
	  26 ACC (T 0.410) -> AGT (S)
	  28 TGC (C 1.000) -> TGT (C)
	  34 CTG (L 0.997) -> TTG (L)
	  40 TTC (F 0.633) -> TAC (Y)
	  41 AGC (S 0.240) -> --- (-)
	  42 TCC (S 0.243) -> --- (-)
	  43 TTC (L 0.313) -> --- (-)
	  47 GGA (G 0.985) -> GGC (G)
	  52 CTT (L 0.557) -> ATT (I)
	  59 AGT (S 0.941) -> ACT (T)
	  61 GTT (V 0.317) -> CTT (L)
	  65 GAG (E 0.430) -> --- (-)
	  66 CCT (P 0.827) -> --- (-)
	  67 AAC (N 0.092) -> --- (-)
	  68 CCG (P 0.200) -> --- (-)
	  69 GAG (V 0.150) -> --- (-)
	  70 AAC (V 0.096) -> --- (-)
	  73 AAA (K 0.944) -> AAG (K)
	  77 AAC (N 0.143) -> --- (-)
	  81 GAG (E 0.961) -> GAA (E)
	  86 ACC (T 0.626) -> --- (-)
	  87 AAC (N 0.202) -> --- (-)
	  88 AGC (S 0.817) -> AGT (S)
	  90 AAG (K 0.505) -> GAG (E)
	  95 ATC (I 1.000) -> ATT (I)
	 101 ACG (T 1.000) -> ACA (T)
	 106 GGA (G 1.000) -> GGC (G)
	 113 CGC (R 0.877) -> CGT (R)
	 125 ATC (I 0.559) -> ATA (I)
	 126 TTC (F 1.000) -> TTT (F)
	 143 CTC (L 0.595) -> ATC (I)
	 146 GTG (V 1.000) -> GTA (V)
	 149 CTT (L 0.974) -> ATT (I)
	 153 ATC (I 1.000) -> ATA (I)
	 157 ATC (I 1.000) -> ATT (I)
	 158 ATC (I 0.829) -> ATA (I)
	 167 GTT (V 0.391) -> GTC (V)
	 170 CTA (L 1.000) -> CTC (L)
	 174 CAG (Q 0.983) -> CAA (Q)
	 176 AAG (K 0.998) -> AAA (K)
	 183 AGC (S 1.000) -> AGT (S)
	 193 GGG (G 0.458) -> --- (-)
	 196 TCA (S 0.865) -> TCT (S)
	 197 GGA (G 1.000) -> GGT (G)
	 202 AGC (S 0.310) -> ACC (T)
	 205 ACA (T 0.685) -> TCA (S)
	 208 GCA (A 0.995) -> GTA (V)


Branch 5:   15..4  (D_rerio)  (n=88.0 s=57.0)

	   3 GTA (V 1.000) -> GTG (V)
	   4 TCA (S 0.617) -> AGC (S)
	   5 ACG (T 0.563) -> ACA (T)
	   8 GTT (V 0.993) -> GTC (V)
	  10 TTT (F 0.916) -> TTC (F)
	  11 ATT (I 0.980) -> ATA (I)
	  17 AGC (S 0.796) -> AGT (S)
	  20 CTG (L 0.993) -> TTG (L)
	  22 CCC (P 1.000) -> CCT (P)
	  26 ACC (T 0.410) -> GCC (A)
	  29 ATT (I 1.000) -> ATC (I)
	  32 AAG (K 0.977) -> AAA (K)
	  34 CTG (L 0.997) -> CTT (L)
	  37 AAC (N 0.663) -> AGC (S)
	  39 CAA (Q 0.823) -> CAG (Q)
	  41 AGC (S 0.240) -> --- (-)
	  42 TCC (S 0.243) -> --- (-)
	  43 TTC (L 0.313) -> --- (-)
	  44 AAT (N 0.993) -> AAG (K)
	  47 GGA (G 0.985) -> GGG (G)
	  49 ATG (M 0.412) -> CTA (L)
	  50 GTT (V 0.794) -> ATT (I)
	  52 CTT (L 0.557) -> CTG (L)
	  55 GCT (A 1.000) -> GCC (A)
	  56 GTG (V 0.906) -> GTC (V)
	  59 AGT (S 0.941) -> GGA (G)
	  60 GAG (E 1.000) -> GAA (E)
	  61 GTT (V 0.317) -> GGA (G)
	  62 GTG (V 0.944) -> ATA (I)
	  64 CCC (P 1.000) -> CCT (P)
	  65 GAG (E 0.430) -> --- (-)
	  66 CCT (P 0.827) -> --- (-)
	  67 AAC (N 0.092) -> --- (-)
	  68 CCG (P 0.200) -> --- (-)
	  69 GAG (V 0.150) -> --- (-)
	  70 AAC (V 0.096) -> --- (-)
	  75 TAT (Y 0.881) -> TAC (Y)
	  77 AAC (N 0.143) -> --- (-)
	  83 GTG (V 0.992) -> GTA (V)
	  85 TCC (S 0.995) -> ACC (T)
	  86 ACC (T 0.626) -> --- (-)
	  87 AAC (N 0.202) -> --- (-)
	  90 AAG (K 0.505) -> AAA (K)
	  96 CTG (L 1.000) -> CTA (L)
	  98 TGG (W 0.893) -> CAT (H)
	  99 AAC (N 0.999) -> AAT (N)
	 102 TTT (F 1.000) -> TTC (F)
	 104 GAT (D 1.000) -> GAC (D)
	 105 GAG (E 0.882) -> CAG (Q)
	 107 GAG (E 0.866) -> GAA (E)
	 109 ACC (T 0.563) -> ATC (I)
	 111 TTT (F 0.990) -> TTC (F)
	 112 GCC (A 1.000) -> GCT (A)
	 114 AAT (N 1.000) -> AAC (N)
	 120 CGA (R 0.999) -> CGC (R)
	 122 CAC (H 1.000) -> CAT (H)
	 124 GCT (A 1.000) -> GCG (A)
	 125 ATC (I 0.559) -> GTT (V)
	 127 ACC (T 0.953) -> ACT (T)
	 128 CTC (L 1.000) -> CTT (L)
	 129 ATC (I 0.520) -> TAT (Y)
	 131 GTG (V 1.000) -> GTA (V)
	 132 GAT (D 1.000) -> GAC (D)
	 133 CAG (Q 0.967) -> GAG (E)
	 135 AGG (R 0.965) -> AGA (R)
	 136 GAA (E 0.991) -> GTG (V)
	 137 GTT (V 0.999) -> GTG (V)
	 140 ACC (T 1.000) -> ACA (T)
	 142 ACT (T 1.000) -> ACC (T)
	 150 GGA (G 1.000) -> GGT (G)
	 151 GGA (G 1.000) -> GGG (G)
	 155 TTG (L 1.000) -> CTC (L)
	 156 GTC (V 0.923) -> ATC (I)
	 158 ATC (I 0.829) -> CTC (L)
	 162 ATA (I 0.572) -> GTG (V)
	 163 AAG (K 1.000) -> AAA (K)
	 164 GCA (A 1.000) -> GCT (A)
	 165 GTG (V 0.997) -> GTA (V)
	 167 GTT (V 0.391) -> ATT (I)
	 168 CAC (H 0.953) -> GCT (A)
	 169 ATT (I 0.918) -> GTT (V)
	 172 AAG (K 0.987) -> AGG (R)
	 173 GCC (A 0.637) -> GTC (V)
	 181 CTC (L 1.000) -> CTT (L)
	 187 AAT (N 1.000) -> AAC (N)
	 193 GGG (G 0.458) -> --- (-)
	 195 CTT (L 1.000) -> CTC (L)
	 196 TCA (S 0.865) -> CCA (P)
	 201 GAA (E 0.543) -> GAC (D)
	 204 GCA (A 0.767) -> CCA (P)
	 209 CTC (L 0.838) -> --- (-)
	 210 TGG (W 0.917) -> --- (-)
	 211 GCT (A 0.883) -> --- (-)
	 212 CAA (Q 0.909) -> --- (-)
	 213 CTG (L 0.889) -> --- (-)
	 214 TTT (F 0.883) -> --- (-)
	 215 ATG (M 0.762) -> --- (-)
	 216 TCT (S 0.921) -> --- (-)
	 217 GGT (G 0.892) -> --- (-)
	 218 CAG (Q 0.864) -> --- (-)
	 219 CGA (R 0.956) -> --- (-)
	 220 CTG (L 0.889) -> --- (-)
	 221 CGC (R 0.871) -> --- (-)


Branch 6:   13..16 (n=74.2 s=34.8)

	   4 TCA (S 0.725) -> TCG (S) 0.999
	   8 GTC (V 0.527) -> GCC (A) 0.907
	   9 CAT (H 0.261) -> ACC (T) 0.311
	  10 TTT (F 0.278) -> ATC (T) 0.256
	  12 GAA (E 0.258) -> TAC (Y) 0.381
	  18 TCA (S 0.205) -> GAC (D) 0.304
	  21 TTG (L 0.997) -> CTG (L) 1.000
	  25 TAC (Y 0.516) -> TTC (F) 1.000
	  31 ATC (I 0.518) -> TTC (F) 0.997
	  35 TAC (Y 0.469) -> AAC (N) 0.543
	  37 AAG (N 0.160) -> ACG (T) 0.344
	  39 CAC (H 0.320) -> TAC (Y) 0.529
	  43 TTC (L 0.342) -> CTC (L) 0.380
	  44 AAT (N 0.989) -> AAC (N) 1.000
	  46 AAC (N 0.559) -> ACC (T) 0.996
	  47 GGA (G 0.497) -> GAA (E) 0.830
	  49 ATC (L 0.270) -> TCC (S) 0.240
	  50 GTG (V 0.312) -> GAG (E) 0.262
	  51 ATG (K 0.170) -> CTG (L) 0.535
	  52 CTT (L 0.572) -> CTC (L) 0.705
	  53 TGT (C 0.545) -> TAC (Y) 0.597
	  55 GCG (A 0.524) -> GGG (G) 1.000
	  56 GTG (V 0.304) -> ATG (M) 0.263
	  57 ATC (I 0.476) -> GTG (V) 0.902
	  58 CCG (P 0.296) -> AAG (K) 1.000
	  59 AGT (S 0.594) -> AAC (N) 0.819
	  60 GAG (E 0.541) -> AAG (K) 0.932
	  61 GAT (D 0.204) -> AAC (N) 0.366
	  62 GCT (V 0.257) -> TCT (S) 1.000
	  67 AAC (N 0.109) -> CAC (H) 0.167
	  70 AAC (L 0.091) -> TAC (Y) 0.150
	  73 AAG (K 0.355) -> AGG (R) 0.489
	  74 ATG (V 0.267) -> TTG (L) 0.394
	  75 TAT (N 0.175) -> AAA (K) 0.420
	  76 CAT (H 0.968) -> CAC (H) 0.965
	  79 CGG (R 0.999) -> CGA (R) 1.000
	  80 GTG (V 0.874) -> GTC (V) 0.814
	  82 TTT (F 0.551) -> CTC (L) 0.947
	  83 GTG (V 0.887) -> GTT (V) 0.945
	  88 AAC (N 0.162) -> GAG (E) 0.370
	  91 AGC (S 0.543) -> AAC (N) 0.958
	  98 TGG (W 0.466) -> AGG (R) 0.613
	  99 AAC (D 0.495) -> GAC (D) 1.000
	 100 GTC (V 0.979) -> GTG (V) 0.999
	 101 AAG (K 0.309) -> GAG (E) 0.975
	 103 AAG (N 0.164) -> AGT (S) 0.681
	 104 GAT (D 0.992) -> GAC (D) 1.000
	 105 GAG (A 0.265) -> GCC (A) 0.533
	 107 AAG (K 0.262) -> AGG (R) 0.565
	 111 TTT (F 0.337) -> CAT (H) 0.539
	 112 GCC (V 0.495) -> GTG (V) 1.000
	 113 AAC (R 0.196) -> AAG (K) 0.298
	 116 AAA (K 0.993) -> AAG (K) 1.000
	 119 GAC (D 0.444) -> AAC (N) 0.481
	 120 CGA (R 0.302) -> GCT (A) 0.597
	 121 AAC (N 0.351) -> AAG (K) 0.470
	 123 AGT (S 0.575) -> AAT (N) 0.814
	 125 ATC (I 0.444) -> ACC (T) 1.000
	 126 TTC (F 0.537) -> ATC (I) 0.998
	 127 ATC (I 0.266) -> TTC (F) 0.618
	 131 GTG (V 0.994) -> GTT (V) 1.000
	 133 CAG (Q 0.480) -> AAG (K) 0.941
	 135 AAG (K 0.463) -> GAG (E) 1.000
	 147 TCT (S 0.580) -> GCT (A) 0.955
	 148 GTG (V 0.995) -> GTT (V) 1.000
	 149 CTT (L 0.524) -> GTG (V) 1.000
	 150 GGA (G 0.998) -> GGC (G) 1.000
	 154 GGT (G 0.998) -> GGC (G) 1.000
	 155 CTG (L 0.992) -> CTC (L) 1.000
	 161 GTG (V 0.501) -> CTG (L) 0.811
	 162 ATA (I 0.336) -> ATC (I) 0.347
	 164 GAG (E 0.289) -> AAG (K) 0.996
	 165 GTC (V 0.659) -> CTC (L) 0.712
	 168 CAC (H 0.284) -> TTC (F) 0.996
	 173 GCC (A 0.275) -> ACC (T) 0.664
	 174 CAG (Q 0.531) -> CGG (R) 0.987
	 185 TCA (S 0.999) -> TCG (S) 1.000
	 190 ACA (T 0.998) -> ACG (T) 1.000
	 192 AAT (N 0.990) -> AAC (N) 1.000
	 195 CTT (L 0.997) -> CTG (L) 1.000
	 196 TCA (S 0.511) -> CCG (P) 0.811
	 199 AAA (K 0.993) -> AAG (K) 1.000
	 202 AAC (N 0.166) -> CAG (Q) 0.462
	 211 GCT (A 0.685) -> GCC (A) 0.574


Branch 7:   16..17 (n=97.3 s=81.7)

	   5 GTG (V 0.990) -> GTA (V) 0.993
	   8 GCC (A 0.907) -> AAT (N) 0.921
	   9 ACC (T 0.311) -> AAC (N) 0.576
	  10 ATC (T 0.256) -> CTG (L) 0.518
	  12 TAC (Y 0.381) -> AAA (T) 0.373
	  14 ATG (L 0.303) -> ATC (I) 0.161
	  15 AAC (N 1.000) -> AAT (N) 0.999
	  16 GGC (G 1.000) -> GGG (G) 1.000
	  17 TCC (S 0.726) -> TCT (S) 0.698
	  18 GAC (D 0.304) -> AAT (N) 0.408
	  20 CTG (L 0.994) -> ACG (T) 0.287
	  24 ACC (T 1.000) -> ACT (T) 0.957
	  25 TTC (F 1.000) -> TTT (F) 1.000
	  26 TCC (S 0.413) -> ATC (I) 0.218
	  33 AAC (N 0.428) -> AAT (N) 0.317
	  34 CTC (L 0.985) -> GTT (V) 0.985
	  35 AAC (N 0.543) -> ACC (T) 0.689
	  37 ACG (T 0.344) -> TCT (S) 0.592
	  39 TAC (Y 0.529) -> AAA (K) 0.226
	  45 AAC (N 0.180) -> AGT (S) 0.219
	  46 ACC (T 0.996) -> TCA (S) 0.998
	  47 GAA (E 0.830) -> CTA (L) 0.399
	  48 ACA (T 0.950) -> AAA (K) 0.956
	  49 TCC (S 0.240) -> CCT (P) 0.938
	  51 CTG (L 0.535) -> GTA (V) 0.335
	  52 CTC (L 0.705) -> CTT (L) 0.973
	  54 GAA (E 0.376) -> AAA (K) 0.342
	  55 GGG (G 1.000) -> GGA (G) 1.000
	  56 ATG (M 0.263) -> ACG (T) 0.427
	  57 GTG (V 0.902) -> CTA (L) 0.992
	  61 AAC (N 0.366) -> AAG (K) 0.625
	  62 TCT (S 1.000) -> TCC (S) 0.999
	  63 GAG (E 0.870) -> ACG (T) 0.294
	  64 CCC (P 1.000) -> CCT (P) 1.000
	  65 GAG (E 0.578) -> AAA (K) 0.988
	  67 CAC (H 0.167) -> GAA (E) 0.338
	  68 CCG (P 0.386) -> GAG (E) 0.337
	  69 GAG (E 0.261) -> GTA (V) 0.636
	  70 TAC (Y 0.150) -> ATT (I) 0.202
	  72 GTG (V 0.610) -> AAC (N) 0.358
	  74 TTG (L 0.394) -> AAC (N) 0.373
	  75 AAA (K 0.420) -> GAA (E) 0.440
	  76 CAC (H 0.965) -> CAT (H) 0.877
	  77 AAC (N 0.321) -> ATG (M) 0.271
	  78 GAG (E 0.374) -> GAA (E) 0.622
	  80 GTC (V 0.814) -> GTA (V) 0.808
	  81 GAG (E 0.466) -> AAG (K) 0.324
	  82 CTC (L 0.947) -> CTT (L) 0.997
	  84 GGC (G 0.979) -> CCT (P) 0.993
	  85 TCC (S 0.982) -> AGC (S) 0.911
	  86 ACC (T 0.879) -> AAT (N) 0.981
	  87 AAC (N 0.430) -> GAA (E) 0.451
	  88 GAG (E 0.370) -> ACC (T) 0.486
	  90 GAG (E 0.429) -> GAT (D) 0.699
	  91 AAC (N 0.958) -> TAC (Y) 0.990
	  93 ATC (I 0.999) -> CTG (L) 0.982
	  94 TCC (S 1.000) -> TCG (S) 0.964
	  95 ATC (I 0.944) -> CTG (L) 0.984
	  97 CTG (L 1.000) -> TTG (L) 1.000
	  98 AGG (R 0.613) -> AAG (K) 0.536
	  99 GAC (D 1.000) -> GAT (D) 0.915
	 102 TTC (F 1.000) -> TTT (F) 1.000
	 103 AGT (S 0.681) -> GAT (D) 0.489
	 105 GCC (A 0.533) -> ACA (T) 0.473
	 107 AGG (R 0.565) -> CGC (R) 0.879
	 110 TGC (C 1.000) -> TGT (C) 1.000
	 111 CAT (H 0.539) -> GTC (V) 0.324
	 114 AAC (N 1.000) -> AAT (N) 0.999
	 115 CCC (P 1.000) -> GAG (K) 0.451
	 116 AAG (K 1.000) -> AAA (K) 0.999
	 117 GAG (E 1.000) -> GAA (E) 1.000
	 119 AAC (N 0.481) -> GAT (D) 0.629
	 125 ACC (T 1.000) -> ACT (T) 1.000
	 126 ATC (I 0.998) -> ATT (I) 0.998
	 128 CTC (L 1.000) -> CTT (L) 1.000
	 131 GTT (V 1.000) -> GTA (V) 1.000
	 132 GAT (D 1.000) -> GAC (D) 0.999
	 133 AAG (K 0.941) -> AAA (K) 0.939
	 134 TTG (L 1.000) -> TTT (F) 0.994
	 136 GAA (E 0.959) -> GAT (D) 0.795
	 138 GAC (D 1.000) -> GAT (D) 0.999
	 142 ACA (T 1.000) -> ACT (T) 1.000
	 143 CTC (L 0.943) -> CTG (L) 0.954
	 144 ATC (I 1.000) -> ATT (I) 0.999
	 149 GTG (V 1.000) -> GTT (V) 0.999
	 150 GGC (G 1.000) -> GGT (G) 1.000
	 152 GTC (V 0.999) -> GTG (V) 0.999
	 154 GGC (G 1.000) -> GGA (G) 1.000
	 155 CTC (L 1.000) -> CTT (L) 1.000
	 156 CTC (L 1.000) -> CTT (L) 1.000
	 157 ATC (I 1.000) -> ATT (I) 0.999
	 158 CTC (L 0.980) -> CTT (L) 0.963
	 159 ATC (I 0.999) -> ATT (I) 0.999
	 160 ATG (M 0.932) -> CTA (L) 0.997
	 161 CTG (L 0.811) -> ATA (I) 0.852
	 162 ATC (I 0.347) -> ATG (I) 0.384
	 164 AAG (K 0.996) -> AAA (K) 0.999
	 165 CTC (L 0.712) -> ATC (I) 0.905
	 166 GTC (V 0.615) -> ATC (I) 0.513
	 167 CTC (L 0.631) -> ACC (T) 0.208
	 169 ATC (I 1.000) -> ATT (I) 0.999
	 170 CTC (L 0.995) -> ATT (I) 0.731
	 173 ACC (T 0.664) -> AAC (N) 0.648
	 174 CGG (R 0.987) -> CGT (R) 0.998
	 175 GAG (E 0.650) -> GAC (D) 0.979
	 179 GAG (E 1.000) -> GAC (D) 0.971
	 181 CTC (L 1.000) -> CTT (L) 1.000
	 182 GTG (V 1.000) -> GTA (V) 1.000
	 186 GGG (G 0.999) -> GTC (V) 0.986
	 189 AAC (N 1.000) -> AAT (N) 0.999
	 190 ACG (T 1.000) -> ACA (T) 1.000
	 191 GAG (E 1.000) -> GAC (D) 0.966
	 192 AAC (N 1.000) -> AAT (N) 0.999
	 196 CCG (P 0.811) -> CCA (P) 0.285
	 197 GGC (G 1.000) -> GCC (A) 0.983
	 200 GCA (A 0.948) -> CAA (Q) 0.923
	 202 CAG (Q 0.462) -> AGC (S) 0.194
	 203 AAA (K 1.000) -> AAG (K) 0.999
	 204 GCA (A 0.489) -> GCT (A) 0.814
	 205 CCC (P 0.956) -> AAA (K) 0.569
	 207 AAG (K 1.000) -> AAA (K) 1.000
	 212 CAA (Q 0.638) -> CAG (Q) 0.514
	 214 TTT (F 0.575) -> TTC (F) 0.441
	 217 GGT (G 0.593) -> GGC (G) 0.464


Branch 8:   17..11 (B_bufo)  (n=112.9 s=76.1)

	   1 CTG (L 1.000) -> TTA (L)
	   2 GAG (E 0.999) -> GAA (E)
	   3 GTG (V 0.999) -> GTC (V)
	   4 TCG (S 0.777) -> ATT (I)
	   7 AAG (K 0.999) -> AAA (K)
	   9 AAC (N 0.576) -> AAT (N)
	  10 CTG (L 0.518) -> CAG (Q)
	  11 ATC (I 0.920) -> ATG (M)
	  13 GCT (A 0.978) -> GTT (V)
	  14 ATC (I 0.161) -> CAG (Q)
	  15 AAT (N 0.999) -> AAC (N)
	  16 GGG (G 1.000) -> GGA (G)
	  17 TCT (S 0.698) -> ACA (T)
	  18 AAT (N 0.408) -> GAT (D)
	  19 GTC (V 0.672) -> ATC (I)
	  20 ACG (T 0.287) -> TAC (Y)
	  22 CCC (P 1.000) -> CCT (P)
	  24 ACT (T 0.957) -> ACA (T)
	  26 ATC (I 0.218) -> GCC (A)
	  30 GGC (G 1.000) -> GGT (G)
	  31 TTC (F 1.000) -> TTT (F)
	  33 AAT (N 0.317) -> GAT (D)
	  37 TCT (S 0.592) -> TTT (F)
	  39 AAA (K 0.226) -> GAA (E)
	  41 AGC (S 0.531) -> AGG (R)
	  42 TCT (S 0.528) -> ACA (T)
	  43 CTC (L 0.541) -> TTC (F)
	  44 AAC (N 0.999) -> AAT (N)
	  45 AGT (S 0.219) -> CTG (L)
	  47 CTA (L 0.399) -> TCA (S)
	  48 AAA (K 0.956) -> AAG (K)
	  49 CCT (P 0.938) -> CCA (P)
	  50 GAG (E 0.719) -> GAA (E)
	  51 GTA (V 0.335) -> TTA (L)
	  54 AAA (K 0.342) -> CAT (H)
	  55 GGA (G 1.000) -> GGG (G)
	  56 ACG (T 0.427) -> AAG (K)
	  57 CTA (L 0.992) -> CTG (L)
	  61 AAG (K 0.625) -> AAA (K)
	  63 ACG (T 0.294) -> CTG (L)
	  64 CCT (P 1.000) -> CCG (P)
	  67 GAA (E 0.338) -> ATA (I)
	  68 GAG (E 0.337) -> GAA (E)
	  69 GTA (V 0.636) -> ATT (I)
	  70 ATT (I 0.202) -> CAA (Q)
	  71 AAG (K 0.206) -> AAT (N)
	  72 AAC (N 0.358) -> AAA (K)
	  73 AGG (R 0.423) -> AAT (N)
	  74 AAC (N 0.373) -> TAC (Y)
	  75 GAA (E 0.440) -> CGG (R)
	  77 ATG (M 0.271) -> --- (-)
	  78 GAA (E 0.622) -> GAT (D)
	  80 GTA (V 0.808) -> ATA (I)
	  81 AAG (K 0.324) -> ACG (T)
	  82 CTT (L 0.997) -> CTA (L)
	  87 GAA (E 0.451) -> GAC (D)
	  91 TAC (Y 0.990) -> TAT (Y)
	  92 AAC (N 0.902) -> AGT (S)
	  93 CTG (L 0.982) -> TTG (L)
	  94 TCG (S 0.964) -> AAA (K)
	  95 CTG (L 0.984) -> TTA (L)
	  97 TTG (L 1.000) -> CTG (L)
	  99 GAT (D 0.915) -> GAG (E)
	 103 GAT (D 0.489) -> GAA (E)
	 104 GAC (D 0.999) -> GAT (D)
	 105 ACA (T 0.473) -> GCC (A)
	 106 GGC (G 1.000) -> GGA (G)
	 111 GTC (V 0.324) -> ATT (I)
	 113 AAG (T 0.251) -> TCA (S)
	 115 GAG (K 0.451) -> AAA (K)
	 116 AAA (K 0.999) -> AAG (K)
	 118 AAG (K 0.999) -> AAA (K)
	 119 GAT (D 0.629) -> GAC (D)
	 120 GCT (A 0.543) -> ACT (T)
	 121 AAG (K 0.521) -> AAA (K)
	 122 CAC (H 0.950) -> AGC (S)
	 123 AAT (N 0.856) -> AAC (N)
	 125 ACT (T 1.000) -> ACC (T)
	 126 ATT (I 0.998) -> ATC (I)
	 127 TTC (I 0.338) -> TAC (Y)
	 129 AAA (K 0.559) -> ACA (T)
	 131 GTA (V 1.000) -> GTG (V)
	 133 AAA (K 0.939) -> AAG (K)
	 136 GAT (D 0.795) -> GTC (V)
	 140 ACA (T 1.000) -> ACG (T)
	 141 CTG (L 0.999) -> TTG (L)
	 151 GGA (G 1.000) -> GGT (G)
	 152 GTG (V 0.999) -> GTC (V)
	 153 ATC (I 0.955) -> ACC (T)
	 154 GGA (G 1.000) -> GGC (G)
	 157 ATT (I 0.999) -> ATA (I)
	 158 CTT (L 0.963) -> TTA (L)
	 159 ATT (I 0.999) -> ATC (I)
	 160 CTA (L 0.997) -> CTT (L)
	 161 ATA (I 0.852) -> ATC (I)
	 162 ATG (I 0.384) -> ATA (I)
	 164 AAA (K 0.999) -> AAG (K)
	 165 ATC (I 0.905) -> ACA (T)
	 166 ATC (I 0.513) -> GTC (V)
	 167 ACC (T 0.208) -> GGC (G)
	 170 ATT (I 0.731) -> ATG (M)
	 173 AAC (N 0.648) -> AAT (N)
	 176 AAG (K 0.936) -> CAA (Q)
	 178 AAG (K 0.999) -> AAA (K)
	 180 TGC (C 1.000) -> TGT (C)
	 181 CTT (L 1.000) -> CTC (L)
	 182 GTA (V 1.000) -> GTT (V)
	 183 AGC (S 0.982) -> ACC (T)
	 184 TCC (S 1.000) -> TCT (S)
	 189 AAT (N 0.999) -> AAC (N)
	 191 GAC (D 0.966) -> GAT (D)
	 193 GGG (G 0.476) -> --- (-)
	 194 GGC (G 0.758) -> --- (-)
	 195 CTG (L 0.838) -> --- (-)
	 196 CCA (P 0.285) -> --- (-)
	 198 TCC (S 1.000) -> TCA (S)
	 202 AGC (S 0.194) -> GCC (A)
	 203 AAG (K 0.999) -> AAA (K)
	 205 AAA (K 0.569) -> AAG (K)
	 206 CCA (P 0.848) -> ACA (T)
	 209 CTC (L 0.461) -> --- (-)
	 210 TGG (W 0.567) -> --- (-)
	 211 GCC (A 0.445) -> --- (-)
	 212 CAG (Q 0.514) -> --- (-)
	 213 CTG (L 0.513) -> --- (-)
	 214 TTC (F 0.441) -> --- (-)
	 215 ATG (M 0.270) -> --- (-)
	 216 TCT (S 0.555) -> --- (-)
	 217 GGC (G 0.464) -> --- (-)
	 218 CAG (Q 0.464) -> --- (-)
	 219 CGA (R 0.628) -> --- (-)
	 220 CTG (L 0.513) -> --- (-)
	 221 CGC (R 0.490) -> --- (-)


Branch 9:   17..3  (X_tropical)  (n=58.5 s=22.5)

	   6 GGG (G 1.000) -> GGC (G)
	  12 AAA (T 0.373) -> ACA (T)
	  19 GTC (V 0.672) -> GTA (V)
	  21 CTG (L 1.000) -> CTT (L)
	  23 TGC (C 1.000) -> TGT (C)
	  24 ACT (T 0.957) -> TCT (S)
	  26 ATC (I 0.218) -> ATG (M)
	  27 ACC (T 0.715) -> GCC (A)
	  32 GAG (E 0.702) -> AAT (N)
	  33 AAT (N 0.317) -> ACT (T)
	  39 AAA (K 0.226) -> ATA (I)
	  47 CTA (L 0.399) -> CTT (L)
	  51 GTA (V 0.335) -> GAA (E)
	  53 TAC (Y 0.991) -> TAT (Y)
	  59 AAC (N 0.751) -> GAC (D)
	  62 TCC (S 0.999) -> TCA (S)
	  63 ACG (T 0.294) -> ACC (T)
	  68 GAG (E 0.337) -> --- (-)
	  71 AAG (K 0.206) -> GTG (V)
	  74 AAC (N 0.373) -> AAT (N)
	  76 CAT (H 0.877) -> CGT (R)
	  81 AAG (K 0.324) -> CAG (Q)
	  83 GTT (V 0.737) -> CTT (L)
	  89 AAG (K 0.999) -> AAA (K)
	  99 GAT (D 0.915) -> TAT (Y)
	 101 GAG (E 0.875) -> GAT (D)
	 108 TAC (Y 1.000) -> TAT (Y)
	 119 GAT (D 0.629) -> GGT (G)
	 120 GCT (A 0.543) -> GCC (A)
	 121 AAG (K 0.521) -> ACG (T)
	 127 TTC (I 0.338) -> ATA (I)
	 128 CTT (L 1.000) -> CTG (L)
	 148 GTT (V 0.844) -> GCT (A)
	 153 ATC (I 0.955) -> ATT (I)
	 165 ATC (I 0.905) -> ATT (I)
	 166 ATC (I 0.513) -> ATA (I)
	 168 TTC (F 0.992) -> TTT (F)
	 172 AAG (K 0.819) -> AGG (R)
	 185 TCG (S 1.000) -> TCT (S)
	 186 GTC (V 0.986) -> GTT (V)
	 190 ACA (T 1.000) -> ACT (T)
	 193 GGG (G 0.476) -> --- (-)
	 194 GGC (G 0.758) -> --- (-)
	 195 CTG (L 0.838) -> --- (-)
	 196 CCA (P 0.285) -> --- (-)
	 204 GCT (A 0.814) -> GCC (A)
	 206 CCA (P 0.848) -> CCC (P)
	 209 CTC (L 0.461) -> --- (-)
	 210 TGG (W 0.567) -> --- (-)
	 211 GCC (A 0.445) -> --- (-)
	 212 CAG (Q 0.514) -> --- (-)
	 213 CTG (L 0.513) -> --- (-)
	 214 TTC (F 0.441) -> --- (-)
	 215 ATG (M 0.270) -> --- (-)
	 216 TCT (S 0.555) -> --- (-)
	 217 GGC (G 0.464) -> --- (-)
	 218 CAG (Q 0.464) -> --- (-)
	 219 CGA (R 0.628) -> --- (-)
	 220 CTG (L 0.513) -> --- (-)
	 221 CGC (R 0.490) -> --- (-)


Branch 10:   16..18 (n= 0.0 s= 0.0)


Branch 11:   18..19 (n=48.5 s=30.5)

	   4 TCG (S 0.999) -> TCT (S) 1.000
	   6 GGG (G 1.000) -> GGA (G) 1.000
	  10 ATC (T 0.256) -> ACC (T) 0.229
	  14 ATG (L 0.303) -> ATC (I) 0.458
	  15 AAC (N 1.000) -> AAT (N) 1.000
	  17 TCC (S 0.726) -> TCG (S) 0.686
	  18 GAC (D 0.304) -> GAG (E) 0.538
	  19 GTC (V 0.624) -> ATC (I) 0.988
	  27 ACC (T 0.842) -> AGC (S) 0.980
	  29 ATT (I 1.000) -> TTT (F) 0.991
	  33 AAC (N 0.428) -> GAC (D) 0.516
	  35 AAC (N 0.543) -> CAC (H) 0.509
	  37 ACG (T 0.344) -> AGG (R) 0.501
	  39 TAC (Y 0.529) -> TCC (S) 0.574
	  43 CTC (L 0.380) -> TTC (L) 0.352
	  45 AAC (N 0.180) -> AGC (S) 0.504
	  46 ACC (T 0.996) -> AGC (S) 0.996
	  49 TCC (S 0.240) -> TTC (F) 0.509
	  50 GAG (E 0.262) -> AAG (K) 0.645
	  51 CTG (L 0.535) -> ATT (I) 0.928
	  53 TAC (Y 0.597) -> ATC (I) 0.984
	  54 GAA (E 0.376) -> GAG (E) 0.657
	  56 ATG (M 0.263) -> ACT (T) 0.544
	  59 AAC (N 0.819) -> AAT (N) 0.989
	  60 AAG (K 0.932) -> GAG (E) 0.970
	  61 AAC (N 0.366) -> AAG (K) 0.895
	  63 GAG (E 0.870) -> GAC (D) 0.963
	  67 CAC (H 0.167) -> AAC (N) 0.115
	  76 CAC (H 0.965) -> GAC (D) 0.985
	  77 AAC (N 0.321) -> GAT (D) 0.951
	  78 GAG (E 0.374) -> GAC (D) 0.815
	  80 GTC (V 0.814) -> ATC (I) 0.962
	  81 GAG (E 0.466) -> ACT (T) 0.936
	  82 CTC (L 0.947) -> CTG (L) 1.000
	  83 GTT (V 0.945) -> GTA (V) 0.961
	  86 ACC (T 0.879) -> ACT (T) 0.999
	  87 AAC (N 0.430) -> AAG (K) 0.928
	  90 GAG (E 0.429) -> ATG (M) 0.487
	  93 ATC (I 0.999) -> ATT (I) 1.000
	 100 GTG (V 0.999) -> CTG (L) 0.997
	 105 GCC (A 0.533) -> ACG (T) 0.971
	 107 AGG (R 0.565) -> AGA (R) 0.569
	 119 AAC (N 0.481) -> AAT (N) 0.587
	 120 GCT (A 0.597) -> CTC (L) 0.572
	 123 AAT (N 0.814) -> TAC (Y) 0.395
	 129 AAA (K 0.649) -> CAA (Q) 0.989
	 133 AAG (K 0.941) -> AAA (K) 0.869
	 135 GAG (E 1.000) -> GAA (E) 1.000
	 141 CTG (L 0.941) -> GTG (V) 0.993
	 146 GTG (V 0.992) -> CTG (L) 0.997
	 148 GTT (V 1.000) -> GTC (V) 1.000
	 151 GGA (G 1.000) -> GGG (G) 1.000
	 154 GGC (G 1.000) -> GGG (G) 1.000
	 160 ATG (M 0.932) -> CTG (L) 0.998
	 166 GTC (V 0.615) -> ATC (I) 0.988
	 167 CTC (L 0.631) -> ATC (I) 0.666
	 170 CTC (L 0.995) -> CTG (L) 1.000
	 173 ACC (T 0.664) -> ACT (T) 0.971
	 180 TGC (C 1.000) -> TGT (C) 1.000
	 195 CTG (L 1.000) -> TTG (L) 1.000
	 196 CCG (P 0.811) -> CCT (P) 0.997
	 202 CAG (Q 0.462) -> GAG (E) 0.907
	 204 GCA (A 0.489) -> CCA (P) 0.996
	 206 CCA (P 0.936) -> TCA (S) 0.662
	 207 AAG (K 1.000) -> AAA (K) 1.000
	 208 GCA (A 1.000) -> GTG (V) 0.987
	 214 TTT (F 0.575) -> TTC (F) 0.515


Branch 12:   19..8  (M_musculus)  (n=77.5 s=42.5)

	   1 CTG (L 1.000) -> TTG (L)
	   3 GTG (V 1.000) -> GTA (V)
	  14 ATC (I 0.458) -> ATT (I)
	  15 AAT (N 1.000) -> AAC (N)
	  17 TCG (S 0.686) -> TCA (S)
	  18 GAG (E 0.538) -> TCG (S)
	  28 TGC (C 1.000) -> TGT (C)
	  29 TTT (F 0.991) -> TAT (Y)
	  31 TTC (F 1.000) -> TTT (F)
	  33 GAC (D 0.516) -> AAC (N)
	  35 CAC (H 0.509) -> TAC (Y)
	  37 AGG (R 0.501) -> AAG (K)
	  41 AGC (S 0.295) -> --- (-)
	  42 TCT (S 0.293) -> --- (-)
	  43 TTC (L 0.352) -> --- (-)
	  44 AAC (N 1.000) -> AAT (N)
	  45 AGC (S 0.504) -> AAC (N)
	  49 TTC (F 0.509) -> TCC (S)
	  50 AAG (K 0.645) -> AGG (R)
	  54 GAG (E 0.657) -> GAC (D)
	  56 ACT (T 0.544) -> ATC (I)
	  59 AAT (N 0.989) -> AAC (N)
	  60 GAG (E 0.970) -> GAT (D)
	  64 CCC (P 1.000) -> CCT (P)
	  65 GAG (E 0.519) -> --- (-)
	  66 CCT (P 0.936) -> --- (-)
	  67 AAC (N 0.115) -> --- (-)
	  68 CCG (P 0.290) -> --- (-)
	  69 GAG (E 0.189) -> --- (-)
	  70 TAC (L 0.093) -> --- (-)
	  73 AGG (R 0.587) -> AGA (R)
	  74 TTG (L 0.633) -> GTG (V)
	  75 AAA (K 0.931) -> AAG (K)
	  76 GAC (D 0.985) -> GAT (D)
	  78 GAC (D 0.815) -> GAT (D)
	  81 ACT (T 0.936) -> ACC (T)
	  82 CTG (L 1.000) -> CTA (L)
	  83 GTA (V 0.961) -> GAG (E)
	  86 ACT (T 0.999) -> ACC (T)
	  90 ATG (M 0.487) -> ACG (T)
	  91 AAC (N 0.999) -> AAT (N)
	  93 ATT (I 1.000) -> ATC (I)
	  97 CTG (L 1.000) -> TTG (L)
	  98 AGG (R 0.840) -> AGT (S)
	 111 CAT (H 0.564) -> TTC (F)
	 113 AAG (K 0.586) -> AGG (R)
	 119 AAT (N 0.587) -> GAC (D)
	 120 CTC (L 0.572) -> TTG (L)
	 121 AAG (K 0.487) -> AAC (N)
	 122 CAC (H 0.992) -> AAC (N)
	 123 TAC (Y 0.395) -> TCT (S)
	 136 GAA (E 0.947) -> AAA (K)
	 140 ACA (T 1.000) -> ACG (T)
	 142 ACA (T 1.000) -> ACT (T)
	 148 GTC (V 1.000) -> GTG (V)
	 153 ATC (I 1.000) -> ATT (I)
	 154 GGG (G 1.000) -> GGA (G)
	 155 CTC (L 1.000) -> CTT (L)
	 156 CTC (L 1.000) -> CTT (L)
	 157 ATC (I 0.961) -> GTT (V)
	 158 CTC (L 0.923) -> TGC (C)
	 160 CTG (L 0.998) -> CTT (L)
	 162 ATC (I 0.391) -> CTG (L)
	 167 ATC (I 0.666) -> ACC (T)
	 173 ACT (T 0.971) -> ACC (T)
	 174 CGG (R 1.000) -> CGA (R)
	 183 AGC (S 1.000) -> AGT (S)
	 185 TCG (S 1.000) -> TCT (S)
	 190 ACG (T 1.000) -> ACA (T)
	 193 GGG (G 0.552) -> --- (-)
	 194 GGC (G 1.000) -> GGG (G)
	 203 AAA (K 1.000) -> AAG (K)
	 206 TCA (S 0.662) -> ACA (T)
	 209 CTC (L 0.516) -> --- (-)
	 210 TGG (W 0.627) -> --- (-)
	 211 GCC (A 0.516) -> --- (-)
	 212 CAA (Q 0.582) -> --- (-)
	 213 CTG (L 0.574) -> --- (-)
	 214 TTC (F 0.515) -> --- (-)
	 215 ATG (M 0.342) -> --- (-)
	 216 TCT (S 0.619) -> --- (-)
	 217 GGT (G 0.535) -> --- (-)
	 218 CAG (Q 0.526) -> --- (-)
	 219 CGA (R 0.699) -> --- (-)
	 220 CTG (L 0.574) -> --- (-)
	 221 CGC (R 0.547) -> --- (-)


Branch 13:   19..9  (H_sapiens)  (n=60.0 s=13.0)

	  10 ACC (T 0.229) -> GAC (D)
	  14 ATC (I 0.458) -> GTC (V)
	  17 TCG (S 0.686) -> ACG (T)
	  37 AGG (R 0.501) -> CGG (R)
	  39 TCC (S 0.574) -> ACC (T)
	  41 AGC (S 0.295) -> --- (-)
	  42 TCT (S 0.293) -> --- (-)
	  43 TTC (L 0.352) -> --- (-)
	  46 AGC (S 0.996) -> AGT (S)
	  47 GAA (E 0.781) -> GAC (D)
	  48 ACA (T 0.935) -> GCA (A)
	  53 ATC (I 0.984) -> ATA (I)
	  65 GAG (E 0.519) -> --- (-)
	  66 CCT (P 0.936) -> --- (-)
	  67 AAC (N 0.115) -> --- (-)
	  68 CCG (P 0.290) -> --- (-)
	  69 GAG (E 0.189) -> --- (-)
	  70 TAC (L 0.093) -> --- (-)
	  73 AGG (R 0.587) -> ACG (T)
	  79 CGA (R 1.000) -> CGC (R)
	  85 TCC (S 0.999) -> TCT (S)
	  95 ATC (I 1.000) -> ATT (I)
	  96 CTC (L 0.949) -> GTG (V)
	 103 AGT (S 0.965) -> AGC (S)
	 107 AGA (R 0.569) -> AAA (K)
	 118 AAG (K 0.951) -> AAT (N)
	 121 AAG (K 0.487) -> CAG (Q)
	 123 TAC (Y 0.395) -> CAC (H)
	 130 GTG (V 1.000) -> GTC (V)
	 133 AAA (K 0.869) -> AGA (R)
	 134 TTG (L 1.000) -> CTG (L)
	 164 AAG (K 1.000) -> AAA (K)
	 193 GGG (G 0.552) -> --- (-)
	 201 GAA (E 1.000) -> GAG (E)
	 205 CCC (P 0.997) -> CCT (P)
	 209 CTC (L 0.516) -> --- (-)
	 210 TGG (W 0.627) -> --- (-)
	 211 GCC (A 0.516) -> --- (-)
	 212 CAA (Q 0.582) -> --- (-)
	 213 CTG (L 0.574) -> --- (-)
	 214 TTC (F 0.515) -> --- (-)
	 215 ATG (M 0.342) -> --- (-)
	 216 TCT (S 0.619) -> --- (-)
	 217 GGT (G 0.535) -> --- (-)
	 218 CAG (Q 0.526) -> --- (-)
	 219 CGA (R 0.699) -> --- (-)
	 220 CTG (L 0.574) -> --- (-)
	 221 CGC (R 0.547) -> --- (-)


Branch 14:   18..20 (n= 0.0 s= 0.0)


Branch 15:   20..21 (n=61.2 s=32.8)

	   6 GGG (G 1.000) -> GGC (G) 1.000
	   8 GCC (A 0.907) -> GCG (A) 0.901
	   9 ACC (T 0.311) -> CCC (P) 0.958
	  10 ATC (T 0.256) -> GTC (V) 0.731
	  13 GCT (A 1.000) -> GCC (A) 0.962
	  14 ATG (L 0.303) -> AAC (R) 0.166
	  17 TCC (S 0.726) -> ACC (T) 0.841
	  19 GTC (V 0.624) -> GTG (V) 0.993
	  20 CTG (L 0.994) -> CTA (L) 0.996
	  26 TCC (S 0.413) -> ACC (T) 0.776
	  27 ACC (T 0.842) -> TCC (S) 0.984
	  29 ATT (I 1.000) -> ATC (I) 1.000
	  31 TTC (F 0.997) -> ATC (I) 0.989
	  33 AAC (N 0.428) -> AAA (K) 0.803
	  34 CTC (L 0.985) -> GCC (A) 0.974
	  37 ACG (T 0.344) -> ATC (T) 0.197
	  40 TAC (Y 0.957) -> CAC (H) 0.916
	  43 CTC (L 0.380) -> TTC (L) 0.342
	  45 AAC (N 0.180) -> CAC (H) 0.765
	  52 CTC (L 0.705) -> ATC (I) 0.890
	  53 TAC (Y 0.597) -> TTC (F) 0.990
	  54 GAA (E 0.376) -> AAA (K) 0.906
	  56 ATG (M 0.263) -> GTG (V) 0.614
	  61 AAC (N 0.366) -> GAC (D) 0.678
	  62 TCT (S 1.000) -> TCC (S) 0.999
	  63 GAG (E 0.870) -> AAG (K) 0.929
	  64 CCC (P 1.000) -> CCG (P) 1.000
	  74 TTG (L 0.394) -> CTC (L) 0.487
	  75 AAA (K 0.420) -> AAG (K) 0.790
	  77 AAC (N 0.321) -> ATG (M) 0.688
	  78 GAG (E 0.374) -> ATG (M) 0.386
	  79 CGA (R 1.000) -> CCA (P) 0.997
	  80 GTC (V 0.814) -> CCT (P) 0.988
	  81 GAG (E 0.466) -> GAC (D) 0.791
	  83 GTT (V 0.945) -> GCC (A) 0.849
	  84 GGC (G 0.979) -> CTC (L) 0.980
	  85 TCC (S 0.982) -> AGC (S) 0.954
	  86 ACC (T 0.879) -> AAG (K) 0.975
	  87 AAC (N 0.430) -> GAC (D) 0.770
	  88 GAG (E 0.370) -> AAC (N) 0.605
	  89 AAG (K 0.998) -> CGG (R) 0.999
	  91 AAC (N 0.958) -> TTC (F) 0.988
	  95 ATC (I 0.944) -> CTC (L) 0.993
	  98 AGG (R 0.613) -> CTC (L) 0.862
	  99 GAC (D 1.000) -> GAT (D) 1.000
	 100 GTG (V 0.999) -> GCC (A) 0.984
	 101 GAG (E 0.975) -> GAC (D) 0.983
	 105 GCC (A 0.533) -> TCC (S) 0.969
	 106 GGC (G 1.000) -> GGG (G) 1.000
	 107 AGG (R 0.565) -> AAG (K) 0.435
	 111 CAT (H 0.539) -> CAC (H) 0.353
	 124 GCC (A 1.000) -> GGC (G) 0.456
	 127 TTC (F 0.618) -> ACC (T) 0.853
	 131 GTT (V 1.000) -> GTC (V) 1.000
	 132 GAT (D 1.000) -> GTG (V) 0.996
	 136 GAA (E 0.959) -> AAA (K) 0.960
	 147 GCT (A 0.955) -> TCC (S) 0.992
	 150 GGC (G 1.000) -> GGT (G) 1.000
	 151 GGA (G 1.000) -> GGC (G) 1.000
	 161 CTG (L 0.811) -> GTG (V) 0.628
	 173 ACC (T 0.664) -> ACG (T) 0.645
	 181 CTC (L 1.000) -> CTT (L) 1.000
	 186 GGG (G 0.999) -> GCC (A) 0.995
	 187 AAT (N 1.000) -> AAC (N) 1.000
	 194 GGC (G 1.000) -> GGT (G) 1.000
	 199 AAG (K 1.000) -> AAA (K) 1.000
	 200 GCA (A 0.948) -> GTA (V) 0.348
	 204 GCA (A 0.489) -> CCA (P) 0.413
	 208 GCA (A 1.000) -> GCC (A) 1.000
	 212 CAA (Q 0.638) -> CAG (Q) 0.562
	 214 TTT (F 0.575) -> TTC (F) 0.493
	 217 GGT (G 0.593) -> GGC (G) 0.513


Branch 16:   21..22 (n=34.3 s=44.7)

	   1 CTG (L 1.000) -> TTG (L) 1.000
	   7 AAG (K 1.000) -> AAA (K) 1.000
	   9 CCC (P 0.958) -> CCT (P) 1.000
	  11 ATC (I 0.999) -> ATT (I) 1.000
	  12 TAC (Y 0.937) -> TAT (Y) 1.000
	  14 AAC (R 0.166) -> AAG (K) 0.943
	  15 AAC (N 1.000) -> AAT (N) 1.000
	  18 GAC (D 0.424) -> AAT (N) 0.992
	  23 TGC (C 1.000) -> TGT (C) 1.000
	  24 ACC (T 1.000) -> ACT (T) 1.000
	  31 ATC (I 0.989) -> ATT (I) 1.000
	  37 ATC (T 0.197) -> GTA (V) 0.531
	  39 TAC (Y 0.462) -> AGC (S) 0.984
	  44 AAC (N 1.000) -> AAT (N) 1.000
	  49 TCC (L 0.164) -> ATC (L) 0.143
	  52 ATC (I 0.890) -> ATA (I) 0.998
	  56 GTG (V 0.614) -> GTC (V) 0.572
	  57 GTG (V 0.999) -> GTA (V) 1.000
	  60 AAG (K 0.999) -> AAA (K) 1.000
	  67 CAC (H 0.504) -> CAT (H) 0.998
	  72 GTG (V 0.524) -> TTC (F) 0.990
	  73 AGG (R 0.558) -> AGC (S) 0.991
	  74 CTC (L 0.487) -> CTT (L) 0.997
	  78 ATG (M 0.386) -> TTG (L) 0.997
	  82 CTC (L 0.954) -> CTG (L) 1.000
	  83 GCC (A 0.849) -> CCC (P) 0.999
	  93 ATC (I 0.924) -> GTT (V) 0.999
	  96 CTC (L 0.962) -> CTG (L) 1.000
	  98 CTC (L 0.862) -> CTT (L) 0.999
	 103 AGT (S 0.459) -> GAG (E) 0.967
	 107 AAG (K 0.435) -> ACG (T) 0.858
	 111 CAC (H 0.353) -> CTG (L) 0.990
	 112 GTG (V 1.000) -> GTC (V) 1.000
	 114 AAC (N 1.000) -> AAT (N) 1.000
	 116 AAG (K 1.000) -> AAA (K) 1.000
	 119 AAC (D 0.473) -> GAC (D) 0.992
	 120 GCT (A 0.934) -> GCC (A) 0.997
	 121 AAG (K 0.441) -> AAC (N) 0.981
	 123 AAT (N 0.751) -> AGT (S) 0.997
	 126 ATC (I 0.933) -> GTT (V) 0.702
	 127 ACC (T 0.853) -> ACT (T) 0.999
	 131 GTC (V 1.000) -> GTG (V) 1.000
	 136 AAA (K 0.960) -> AAG (K) 0.999
	 143 CTC (L 0.682) -> CGG (R) 0.815
	 145 ATC (I 1.000) -> ATT (I) 1.000
	 146 GTG (V 0.970) -> TTG (L) 1.000
	 152 GTC (V 0.925) -> ATC (I) 0.997
	 153 ATC (I 1.000) -> ATT (I) 1.000
	 154 GGC (G 1.000) -> GGG (G) 1.000
	 162 ATC (V 0.318) -> ACC (T) 0.978
	 164 AAG (K 1.000) -> AAA (K) 1.000
	 165 CTC (L 0.994) -> CTG (L) 1.000
	 175 GAG (E 0.582) -> AAA (K) 0.996
	 176 AAG (K 0.944) -> CAG (Q) 1.000
	 184 TCC (S 1.000) -> TCT (S) 1.000
	 185 TCG (S 1.000) -> TCA (S) 1.000
	 186 GCC (A 0.995) -> GCA (A) 1.000
	 187 AAC (N 1.000) -> AAT (N) 1.000
	 188 GAC (D 0.951) -> GAG (E) 0.999
	 192 AAC (N 1.000) -> AAT (N) 1.000
	 194 GGT (G 1.000) -> GGG (G) 1.000
	 200 GTA (V 0.348) -> ATA (I) 0.844
	 201 GAA (E 0.966) -> GAC (D) 0.998
	 202 CAG (Q 0.396) -> TCT (S) 0.996
	 205 CCC (P 0.884) -> GCC (A) 0.990


Branch 17:   22..10 (P_textilis)  (n=51.0 s=23.0)

	   7 AAA (K 1.000) -> AAG (K)
	  10 GTC (V 0.993) -> GTT (V)
	  14 AAG (K 0.943) -> AAA (K)
	  26 ACC (T 0.861) -> AAC (N)
	  37 GTA (V 0.531) -> ATA (I)
	  41 AGC (S 0.258) -> --- (-)
	  42 TCT (S 0.258) -> --- (-)
	  43 TTC (L 0.326) -> --- (-)
	  44 AAT (N 1.000) -> AAC (N)
	  47 GAA (E 0.867) -> AAA (K)
	  48 ACA (T 0.761) -> --- (-)
	  49 ATC (L 0.143) -> --- (-)
	  50 GAG (E 0.175) -> --- (-)
	  51 CTG (L 0.496) -> --- (-)
	  64 CCG (P 1.000) -> CCA (P)
	  82 CTG (L 1.000) -> CTA (L)
	  83 CCC (P 0.999) -> CCA (P)
	  97 CTG (L 1.000) -> TTG (L)
	 100 GCC (A 1.000) -> GCT (A)
	 102 TTC (F 1.000) -> TTT (F)
	 105 TCC (S 1.000) -> TCT (S)
	 107 ACG (T 0.858) -> ACA (T)
	 108 TAC (Y 1.000) -> TAT (Y)
	 119 GAC (D 0.992) -> GAT (D)
	 123 AGT (S 0.997) -> AGC (S)
	 126 GTT (V 0.702) -> TTT (F)
	 133 AAG (K 0.956) -> ATG (M)
	 143 CGG (R 0.815) -> TGG (W)
	 145 ATT (I 1.000) -> ATA (I)
	 158 CTC (L 1.000) -> CTT (L)
	 161 GTG (V 0.640) -> CTG (L)
	 168 TTC (F 0.978) -> CTC (L)
	 175 AAA (K 0.996) -> AAG (K)
	 177 AAG (K 0.736) -> --- (-)
	 187 AAT (N 1.000) -> AAC (N)
	 192 AAT (N 1.000) -> AAC (N)
	 196 CCG (P 0.999) -> CCA (P)
	 199 AAA (K 1.000) -> AAG (K)
	 206 CCA (P 0.885) -> TCC (S)
	 209 CTC (L 0.470) -> --- (-)
	 210 TGG (W 0.577) -> --- (-)
	 211 GCC (A 0.457) -> --- (-)
	 212 CAG (Q 0.526) -> --- (-)
	 213 CTG (L 0.524) -> --- (-)
	 214 TTC (F 0.453) -> --- (-)
	 215 ATG (M 0.282) -> --- (-)
	 216 TCT (S 0.566) -> --- (-)
	 217 GGC (G 0.476) -> --- (-)
	 218 CAG (Q 0.475) -> --- (-)
	 219 CGA (R 0.640) -> --- (-)
	 220 CTG (L 0.524) -> --- (-)
	 221 CGC (R 0.499) -> --- (-)


Branch 18:   22..23 (n= 7.0 s= 7.0)

	   4 TCG (S 1.000) -> TCA (S) 1.000
	   8 GCG (A 0.999) -> GCA (A) 1.000
	  35 AAC (N 0.704) -> ACC (T) 1.000
	  45 CAC (H 0.739) -> CAG (Q) 1.000
	  56 GTC (V 0.572) -> CTC (L) 0.999
	  68 CCG (P 1.000) -> CCA (P) 1.000
	  69 GAG (E 0.729) -> GAC (D) 0.999
	 107 ACG (T 0.858) -> CCG (P) 0.999
	 111 CTG (L 0.990) -> TTG (L) 1.000
	 137 GTG (V 1.000) -> GTT (V) 1.000
	 147 TCC (S 1.000) -> TCT (S) 1.000
	 156 CTC (L 0.983) -> ATC (I) 1.000
	 204 CCA (P 0.600) -> TCG (S) 1.000


Branch 19:   23..6  (T_elegans)  (n=46.0 s= 1.0)

	  19 GTG (V 0.986) -> ATG (M)
	  41 AGC (S 0.253) -> --- (-)
	  42 TCT (S 0.254) -> --- (-)
	  43 TTC (L 0.322) -> --- (-)
	  48 ACA (T 0.750) -> --- (-)
	  49 ATC (L 0.140) -> --- (-)
	  50 GAG (E 0.172) -> --- (-)
	  51 CTG (L 0.463) -> --- (-)
	  96 CTG (L 1.000) -> TTG (L)
	 177 AAG (K 0.722) -> --- (-)
	 193 GGG (G 0.889) -> --- (-)
	 200 ATA (I 0.817) -> ACA (T)
	 209 CTC (L 0.463) -> --- (-)
	 210 TGG (W 0.571) -> --- (-)
	 211 GCC (A 0.449) -> --- (-)
	 212 CAG (Q 0.518) -> --- (-)
	 213 CTG (L 0.516) -> --- (-)
	 214 TTC (F 0.444) -> --- (-)
	 215 ATG (M 0.274) -> --- (-)
	 216 TCT (S 0.558) -> --- (-)
	 217 GGC (G 0.467) -> --- (-)
	 218 CAG (Q 0.467) -> --- (-)
	 219 CGA (R 0.632) -> --- (-)
	 220 CTG (L 0.516) -> --- (-)
	 221 CGC (R 0.492) -> --- (-)


Branch 20:   23..2  (T_sirtalis)  (n=44.0 s= 5.0)

	  12 TAT (Y 1.000) -> TAC (Y)
	  20 CTA (L 1.000) -> CTC (L)
	  41 AGC (S 0.253) -> --- (-)
	  42 TCT (S 0.254) -> --- (-)
	  43 TTC (L 0.322) -> --- (-)
	  48 ACA (T 0.750) -> --- (-)
	  49 ATC (L 0.140) -> --- (-)
	  50 GAG (E 0.172) -> --- (-)
	  51 CTG (L 0.463) -> --- (-)
	  56 CTC (L 0.999) -> CTG (L)
	 107 CCG (P 0.999) -> CCC (P)
	 165 CTG (L 1.000) -> CTA (L)
	 177 AAG (K 0.722) -> --- (-)
	 193 GGG (G 0.889) -> --- (-)
	 209 CTC (L 0.463) -> --- (-)
	 210 TGG (W 0.571) -> --- (-)
	 211 GCC (A 0.449) -> --- (-)
	 212 CAG (Q 0.518) -> --- (-)
	 213 CTG (L 0.516) -> --- (-)
	 214 TTC (F 0.444) -> --- (-)
	 215 ATG (M 0.274) -> --- (-)
	 216 TCT (S 0.558) -> --- (-)
	 217 GGC (G 0.467) -> --- (-)
	 218 CAG (Q 0.467) -> --- (-)
	 219 CGA (R 0.632) -> --- (-)
	 220 CTG (L 0.516) -> --- (-)
	 221 CGC (R 0.492) -> --- (-)


Branch 21:   21..1  (A_carol)  (n=73.7 s=25.3)

	   3 GTG (V 1.000) -> GTC (V)
	   8 GCG (A 0.901) -> GTG (V)
	  13 GCC (A 0.962) -> ACC (T)
	  14 AAC (R 0.166) -> CGC (R)
	  20 CTA (L 0.996) -> CTC (L)
	  33 AAA (K 0.803) -> AAG (K)
	  37 ATC (T 0.197) -> TCC (S)
	  40 CAC (H 0.916) -> CGC (R)
	  41 AGC (S 0.281) -> --- (-)
	  42 TCT (S 0.280) -> --- (-)
	  43 TTC (L 0.342) -> --- (-)
	  47 GAA (E 0.890) -> GAG (E)
	  48 ACA (T 0.827) -> --- (-)
	  49 TCC (L 0.164) -> --- (-)
	  50 GAG (E 0.199) -> --- (-)
	  55 GGG (G 1.000) -> GGA (G)
	  66 CCT (P 1.000) -> CCC (P)
	  67 CAC (H 0.504) -> TAC (Y)
	  70 TAC (Y 0.424) -> TTC (F)
	  71 AAG (K 0.474) -> AGG (R)
	  72 GTG (V 0.524) -> GAG (E)
	  73 AGG (R 0.558) -> TGG (W)
	  74 CTC (L 0.487) -> TTC (F)
	  76 CAC (H 0.930) -> TAC (Y)
	  79 CCA (P 0.997) -> CCC (P)
	  80 CCT (P 0.988) -> CCA (P)
	  82 CTC (L 0.954) -> ATC (I)
	  96 CTC (L 0.962) -> ATT (I)
	  97 CTG (L 1.000) -> CTC (L)
	  99 GAT (D 1.000) -> GAC (D)
	 121 AAG (K 0.441) -> ATG (M)
	 124 GGC (G 0.456) -> GAC (D)
	 129 AAA (K 0.892) -> AAG (K)
	 133 AAG (K 0.850) -> GAG (E)
	 134 TTG (L 1.000) -> CTG (L)
	 139 AAC (N 0.939) -> AAG (K)
	 140 ACA (T 1.000) -> ACC (T)
	 141 CTG (L 0.999) -> CTC (L)
	 142 ACA (T 1.000) -> ACC (T)
	 143 CTC (L 0.682) -> ATC (I)
	 146 GTG (V 0.970) -> GTC (V)
	 150 GGT (G 1.000) -> GGC (G)
	 162 ATC (V 0.318) -> GTG (V)
	 166 GTC (V 0.541) -> ACC (T)
	 173 ACG (T 0.645) -> ATG (M)
	 175 GAG (E 0.582) -> GAC (D)
	 177 AAG (K 0.818) -> --- (-)
	 181 CTT (L 1.000) -> CTG (L)
	 193 GGG (G 0.769) -> --- (-)
	 196 CCG (P 0.807) -> GCC (A)
	 197 GGC (G 1.000) -> GGA (G)
	 200 GTA (V 0.348) -> GGG (G)
	 203 AAA (K 1.000) -> AAG (K)
	 204 CCA (P 0.413) -> ACT (T)
	 206 CCA (P 0.790) -> AGC (S)
	 209 CTC (L 0.500) -> --- (-)
	 210 TGG (W 0.609) -> --- (-)
	 211 GCC (A 0.495) -> --- (-)
	 212 CAG (Q 0.562) -> --- (-)
	 213 CTG (L 0.556) -> --- (-)
	 214 TTC (F 0.493) -> --- (-)
	 215 ATG (M 0.320) -> --- (-)
	 216 TCT (S 0.600) -> --- (-)
	 217 GGC (G 0.513) -> --- (-)
	 218 CAG (Q 0.508) -> --- (-)
	 219 CGA (R 0.679) -> --- (-)
	 220 CTG (L 0.556) -> --- (-)
	 221 CGC (R 0.530) -> --- (-)


Branch 22:   20..7  (G_gallus)  (n=119.2 s=31.8)

	   7 AAG (K 1.000) -> AAA (K)
	   8 GCC (A 0.907) -> ACC (T)
	   9 ACC (T 0.311) -> AAC (N)
	  10 ATC (T 0.256) -> ACT (T)
	  11 ATC (I 0.994) -> GTG (V)
	  12 TAC (Y 0.381) -> ATG (M)
	  14 ATG (L 0.303) -> CTG (L)
	  19 GTC (V 0.624) -> ATC (I)
	  26 TCC (S 0.413) -> ACC (T)
	  32 GAG (E 0.932) -> CAG (Q)
	  33 AAC (N 0.428) -> GAC (D)
	  34 CTC (L 0.985) -> CTG (L)
	  35 AAC (N 0.543) -> ATC (I)
	  40 TAC (Y 0.957) -> TTC (F)
	  41 AGC (S 0.333) -> --- (-)
	  42 TCT (S 0.334) -> --- (-)
	  43 CTC (L 0.380) -> --- (-)
	  45 AAC (N 0.180) -> TCA (S)
	  46 ACC (T 0.996) -> ACG (T)
	  47 GAA (E 0.830) -> GAG (E)
	  48 ACA (T 0.950) -> --- (-)
	  49 TCC (S 0.240) -> --- (-)
	  50 GAG (E 0.262) -> --- (-)
	  52 CTC (L 0.705) -> ATC (I)
	  54 GAA (E 0.376) -> CAC (H)
	  55 GGG (G 1.000) -> GGC (G)
	  56 ATG (M 0.263) -> AAG (K)
	  57 GTG (V 0.902) -> ATC (I)
	  59 AAC (N 0.819) -> AGC (S)
	  60 AAG (K 0.932) -> AAA (K)
	  61 AAC (N 0.366) -> ACC (T)
	  65 GAG (E 0.578) -> --- (-)
	  66 CCT (P 0.997) -> --- (-)
	  67 CAC (H 0.167) -> --- (-)
	  68 CCG (P 0.386) -> --- (-)
	  69 GAG (E 0.261) -> --- (-)
	  70 TAC (Y 0.150) -> --- (-)
	  71 AAG (K 0.554) -> --- (-)
	  72 GTG (V 0.610) -> ATC (I)
	  73 AGG (R 0.489) -> CTC (L)
	  74 TTG (L 0.394) -> GTG (V)
	  75 AAA (K 0.420) -> GGA (G)
	  76 CAC (H 0.965) -> CGC (R)
	  78 GAG (E 0.374) -> CCG (P)
	  79 CGA (R 1.000) -> CGG (R)
	  82 CTC (L 0.947) -> TTC (F)
	  87 AAC (N 0.430) -> ACT (T)
	  88 GAG (E 0.370) -> GGG (G)
	  90 GAG (E 0.429) -> GAC (D)
	  96 CTC (L 0.980) -> GTC (V)
	  98 AGG (R 0.613) -> AAG (K)
	  99 GAC (D 1.000) -> GAT (D)
	 100 GTG (V 0.999) -> GTA (V)
	 102 TTC (F 1.000) -> CTC (L)
	 103 AGT (S 0.681) -> AGC (S)
	 104 GAC (D 1.000) -> GAT (D)
	 112 GTG (V 1.000) -> GTC (V)
	 113 AAG (K 0.298) -> CTC (L)
	 119 AAC (N 0.481) -> AAG (K)
	 121 AAG (K 0.470) -> --- (-)
	 129 AAA (K 0.649) -> ACC (T)
	 131 GTT (V 1.000) -> GTC (V)
	 132 GAT (D 1.000) -> CAT (H)
	 136 GAA (E 0.959) -> GAG (E)
	 137 GTG (V 0.995) -> ACA (T)
	 140 ACA (T 1.000) -> ACG (T)
	 141 CTG (L 0.941) -> GTG (V)
	 142 ACA (T 1.000) -> ACG (T)
	 147 GCT (A 0.955) -> GGT (G)
	 150 GGC (G 1.000) -> GGA (G)
	 152 GTC (V 0.999) -> CTC (L)
	 159 ATC (I 0.999) -> TTC (F)
	 161 CTG (L 0.811) -> CTT (L)
	 162 ATC (I 0.347) -> GTC (V)
	 164 AAG (K 0.996) -> AGG (R)
	 165 CTC (L 0.712) -> GTC (V)
	 170 CTC (L 0.995) -> ATC (I)
	 173 ACC (T 0.664) -> ATC (I)
	 174 CGG (R 0.987) -> CAG (Q)
	 175 GAG (E 0.650) -> GAT (D)
	 176 AAG (K 0.981) -> GGG (G)
	 182 GTG (V 1.000) -> GTC (V)
	 186 GGG (G 0.999) -> GGC (G)
	 187 AAT (N 1.000) -> AAC (N)
	 193 GGG (G 0.619) -> --- (-)
	 196 CCG (P 0.811) -> GCG (A)
	 200 GCA (A 0.948) -> GCG (A)
	 201 GAA (E 1.000) -> GAG (E)
	 204 GCA (A 0.489) -> GCG (A)
	 206 CCA (P 0.936) -> CCG (P)
	 209 CTC (L 0.562) -> --- (-)
	 210 TGG (W 0.676) -> --- (-)
	 211 GCC (A 0.574) -> --- (-)
	 212 CAA (Q 0.638) -> --- (-)
	 213 CTG (L 0.624) -> --- (-)
	 214 TTT (F 0.575) -> --- (-)
	 215 ATG (M 0.405) -> --- (-)
	 216 TCT (S 0.672) -> --- (-)
	 217 GGT (G 0.593) -> --- (-)
	 218 CAG (Q 0.577) -> --- (-)
	 219 CGA (R 0.755) -> --- (-)
	 220 CTG (L 0.624) -> --- (-)
	 221 CGC (R 0.595) -> --- (-)


List of extant and reconstructed sequences

    23    663

A_carol           CTG GAG GTC TCG GTG GGC AAG GTG CCC GTC ATC TAC ACC CGC AAC GGC ACC GAC GTG CTC CTG CCC TGC ACC TTC ACC TCC TGC ATC GGC ATC GAG AAG GCC AAC TTC TCC TGG TAC CGC --- --- --- AAC CAC ACC GAG --- --- --- CTG ATC TTC AAA GGA GTG GTG AAG AAC AAG GAC TCC AAG CCG GAG CCC TAC CCG GAG TTC AGG GAG TGG TTC AAG TAC ATG ATG CCC CCA GAC ATC GCC CTC AGC AAG GAC AAC CGG GAG TTC AAC ATC TCC CTC ATT CTC CTC GAC GCC GAC TTC AGT GAC TCC GGG AAG TAC ACC TGC CAC GTG AAG AAC CCC AAG GAG AAG AAC GCT ATG CAC AAT GAC ACC ATC ACC CTC AAG GTG GTC GTG GAG CTG GAG AAA GTG GAC AAG ACC CTC ACC ATC ATC ATC GTC TCC GTT GTG GGC GGC GTC ATC GGC CTC CTC ATC CTC ATC ATG GTG GTG AAG AAG CTC ACC CTC TTC ATC CTC AAG AAG ATG CGG GAC AAG --- AAG GAG TGC CTG GTG AGC TCC TCG GCC AAC GAC AAC ACG GAG AAC --- GGT CTG GCC GGA TCC AAA GGG GAA CAG AAG ACT CCC AGC AAG GCC --- --- --- --- --- --- --- --- --- --- --- --- --- 
T_sirtalis        TTG GAG GTG TCA GTG GGC AAA GCA CCT GTC ATT TAC GCC AAG AAT GGC ACC AAT GTG CTC CTG CCC TGT ACT TTC ACC TCC TGC ATC GGC ATT GAG AAA GCC ACC TTC GTA TGG AGC CAC --- --- --- AAT CAG ACC GAA --- --- --- --- ATA TTC AAA GGG CTG GTA AAG AAC AAA GAC TCC AAG CCG GAG CCT CAT CCA GAC TAC AAG TTC AGC CTT AAG CAC ATG TTG CCA CCT GAC CTG CCC CTC AGC AAG GAC AAC CGG GAG TTC AAC GTT TCC CTC CTG CTG CTT GAT GCC GAC TTC GAG GAC TCC GGG CCC TAC ACC TGC TTG GTC AAG AAT CCC AAA GAG AAG GAC GCC AAC CAC AGT GGC ACC GTT ACT CTC AAA GTG GTG GTG AAG TTG GAG AAG GTT GAC AAC ACA CTG ACA CGG ATC ATT TTG TCT GTT GTG GGT GGC ATC ATT GGG CTC ATC ATC CTC ATC ATG GTG ACC AAG AAA CTA GTC CTC TTC ATC CTC AAG AAG ACG CGG AAA CAG --- AAG GAG TGC CTT GTG AGC TCT TCA GCA AAT GAG AAC ACG GAG AAT --- GGG CTG CCG GGC TCC AAA ATA GAC TCT AAA TCG GCC CCA AAG GCC --- --- --- --- --- --- --- --- --- --- --- --- --- 
X_tropical        CTG GAG GTG TCG GTA GGC AAG AAT AAC CTG ATC ACA GCT ATC AAT GGG TCT AAT GTA ACG CTT CCC TGT TCT TTT ATG GCC TGC ATT GGC TTC AAT ACT GTT ACC TTC TCT TGG ATA TAC AGC TCT CTC AAC AGT TCA CTT AAA CCT GAG GAA CTT TAT AAA GGA ACG CTA AAG GAC AAG AAG TCA ACC CCT AAA CCT GAA --- GTA ATT GTG AAC AGG AAT GAA CGT ATG GAA CGA GTA CAG CTT CTT CCT AGC AAT GAA ACC AAA GAT TAC AAC CTG TCG CTG CTC TTG AAG TAT GTG GAT TTT GAT GAC ACA GGC CGC TAT ACC TGT GTC GTG AAG AAT GAG AAA GAA AAG GGT GCC ACG CAC AAT GCC ACT ATT ATA CTG AAA GTG GTA GAC AAA TTT GAG GAT GTG GAT AAC ACA CTG ACT CTG ATT ATC GTG GCT GCT GTT GGT GGA GTG ATT GGA CTT CTT ATT CTT ATT CTA ATA ATG AAG AAA ATT ATA ACC TTT ATT ATT AAG AGG AAC CGT GAC AAG AAG AAG GAC TGC CTT GTA AGC TCC TCT GTT AAT GAC AAT ACT GAC AAT --- --- --- --- GCC TCC AAG CAA GAA AGC AAG GCC AAA CCC AAA GCA --- --- --- --- --- --- --- --- --- --- --- --- --- 
D_rerio           CTG GAG GTG AGC ACA GGG AAG GTC CAT TTC ATA GAA GTG ATG AAT GGA AGT TCA GTG TTG TTA CCT TGC ACT TAC GCC AGC TGC ATC GGC ATT AAA AAC CTT TAC TTC AGC TGG CAG TTC --- --- --- AAG GAC AAT GGG ACA CTA ATT AAG CTG TGT GAA GCC GTC ATC CCA GGA GAA GGA ATA GAG CCT --- --- --- --- --- --- AAT GTG AAA ATC TAC CAT --- GAG CGG GTG GAG TTT GTA GGC ACC --- --- AGC AAG AAA AGT AAC ATC TCC ATC CTA CTG CAT AAT GTC ACG TTC GAG GAC CAG GGA GAA TAT ATC TGC TTC GCT CGC AAC CCC AAA GAG AAG GAC CGC AAC CAT AGT GCG GTT TTC ACT CTT TAT GTG GTA GAC GAG TTG AGA GTG GTG GAC AAC ACA CTG ACC CTC ATC ATT GTG TCT GTG CTT GGT GGG GTC ATC GGT CTC ATC ATC CTC ATC ATG GTG GTG AAA GCT GTA GTC ATT GCT GTT CTA AAC AGG GTC CAG GAG AAG AAT AAA GAG TGC CTT GTG AGC TCT TCA GGG AAC GAC AAC ACA GAA AAT --- GGC CTC CCA GGA TCC AAA GCA GAC AGC AAA CCA ACA CCA AAG GCA --- --- --- --- --- --- --- --- --- --- --- --- --- 
T_rubri           CTT GAG GTC ACA ACA GGA AAA GTG TCT TCT ATT GAA GCA ATG AAT GGC TCC ACA GTC CTG TTG CCC TGC ACC TAC TCC TCC TGC ATT GGC ATC CAG AGA CTC TAC TTC AAT TGG CAT TTT --- --- --- AAT AAC AAT GGA ACC ATG GTC AAG TAT TGT GAA GCA GTG ATT CCC AGT GAG GAT GTG GAG CCC --- --- --- --- --- --- AGA GTG AAA GTG CTT CAT --- GAG CGT GTG GAG TTT GTT GGT TCC --- --- TCC AAG AAC AGC AAC ATC TCC ATC CTT CTA TGG AAC ATC ACC TTT GAA GAT GAA GGA GAC TAC ATC TGT TTT GCC AAA AAT CCA AAA GAG AAG AAT CGA AAC CAC AGT GCA GTC TTC ACC CTC ATA GTG GTG GAT CAA ATG AAG GAA GAC GAT AAC ACT TTG ACA GTC TTC ATT GTG TCA GTG CTT GGG GGA GTC ATT GGT TTG GTT ATC ATT GTC ATG GTG ATC AAG GCG GTG GTC CTT CAT TTT CTA CGG AAG GGT AAT GAG AAG AAT AAA GAG TGT CTG GTT AGC ACC TCA GGG AAT GAC AAC ACA GAA AAT --- GGA CTT TCA GGA GCC AAA GCT GAC AAC AAA GAT ACG CCA AAG GCA --- --- --- --- --- --- --- --- --- --- --- --- --- 
T_elegans         TTG GAG GTG TCA GTG GGC AAA GCA CCT GTC ATT TAT GCC AAG AAT GGC ACC AAT ATG CTA CTG CCC TGT ACT TTC ACC TCC TGC ATC GGC ATT GAG AAA GCC ACC TTC GTA TGG AGC CAC --- --- --- AAT CAG ACC GAA --- --- --- --- ATA TTC AAA GGG CTC GTA AAG AAC AAA GAC TCC AAG CCG GAG CCT CAT CCA GAC TAC AAG TTC AGC CTT AAG CAC ATG TTG CCA CCT GAC CTG CCC CTC AGC AAG GAC AAC CGG GAG TTC AAC GTT TCC CTC TTG CTG CTT GAT GCC GAC TTC GAG GAC TCC GGG CCG TAC ACC TGC TTG GTC AAG AAT CCC AAA GAG AAG GAC GCC AAC CAC AGT GGC ACC GTT ACT CTC AAA GTG GTG GTG AAG TTG GAG AAG GTT GAC AAC ACA CTG ACA CGG ATC ATT TTG TCT GTT GTG GGT GGC ATC ATT GGG CTC ATC ATC CTC ATC ATG GTG ACC AAG AAA CTG GTC CTC TTC ATC CTC AAG AAG ACG CGG AAA CAG --- AAG GAG TGC CTT GTG AGC TCT TCA GCA AAT GAG AAC ACG GAG AAT --- GGG CTG CCG GGC TCC AAA ACA GAC TCT AAA TCG GCC CCA AAG GCC --- --- --- --- --- --- --- --- --- --- --- --- --- 
G_gallus          CTG GAG GTG TCG GTG GGG AAA ACC AAC ACT GTG ATG GCT CTG AAC GGC TCC GAC ATC CTG CTG CCC TGC ACC TTC ACC ACC TGC ATT GGC TTC CAG GAC CTG ATC TTC ACG TGG TAC TTC --- --- --- AAC TCA ACG GAG --- --- --- CTG ATC TAC CAC GGC AAG ATC AAG AGC AAA ACC TCT GAG CCC --- --- --- --- --- --- --- ATC CTC GTG GGA CGC AAC CCG CGG GTC GAG TTC GTT GGC TCC ACC ACT GGG AAG GAC AAC AAC ATC TCC ATC GTC CTG AAG GAT GTA GAG CTC AGC GAT GCC GGC AGG TAC ACC TGC CAT GTC CTC AAC CCC AAG GAG AAG AAG GCT --- CAC AAT GCC ACC ATC TTC CTC ACC GTG GTC CAT AAG TTG GAG GAG ACA GAC AAC ACG GTG ACG CTC ATC ATC GTG GGT GTT GTG GGA GGA CTC ATC GGC CTC CTC ATC CTC TTC ATG CTT GTC AAG AGG GTC GTC CTC TTC ATC ATC AAG AAG ATC CAG GAT GGG AAG AAG GAG TGC CTC GTC AGC TCC TCG GGC AAC GAC AAC ACG GAG AAC --- GGC CTG GCG GGC TCC AAG GCG GAG CAG AAA GCG CCC CCG AAG GCA --- --- --- --- --- --- --- --- --- --- --- --- --- 
M_musculus        TTG GAG GTA TCT GTG GGA AAG GCC ACC ACC ATC TAC GCT ATT AAC GGC TCA TCG ATC CTG CTG CCC TGC ACC TTC TCC AGC TGT TAT GGC TTT GAG AAC CTC TAC TTC AAG TGG TCC TAC --- --- --- AAT AAC AGC GAA ACA TCC AGG ATT CTC ATC GAC GGG ATC GTG AAG AAC GAT AAG TCT GAC CCT --- --- --- --- --- --- AAG GTG AGA GTG AAG GAT GAT GAT CGA ATC ACC CTA GAG GGC TCC ACC AAG GAG AAG ACG AAT AAC ATC TCC ATC CTC TTG AGT GAC CTG GAG TTC AGT GAC ACG GGC AGA TAC ACC TGC TTC GTG AGG AAC CCC AAG GAG AAG GAC TTG AAC AAC TCT GCC ACC ATC TTC CTC CAA GTG GTT GAT AAA TTG GAA AAA GTG GAC AAC ACG GTG ACT CTC ATC ATC CTG GCT GTG GTG GGC GGG GTC ATT GGA CTT CTT GTT TGC ATC CTT CTG CTG AAG AAG CTC ATC ACC TTC ATC CTG AAG AAG ACC CGA GAG AAG AAG AAG GAG TGT CTC GTG AGT TCC TCT GGG AAT GAC AAC ACA GAG AAC --- GGG TTG CCT GGC TCC AAG GCA GAA GAG AAG CCA CCC ACA AAA GTG --- --- --- --- --- --- --- --- --- --- --- --- --- 
H_sapiens         CTG GAG GTG TCT GTG GGA AAG GCC ACC GAC ATC TAC GCT GTC AAT GGC ACG GAG ATC CTG CTG CCC TGC ACC TTC TCC AGC TGC TTT GGC TTC GAG GAC CTC CAC TTC CGG TGG ACC TAC --- --- --- AAC AGC AGT GAC GCA TTC AAG ATT CTC ATA GAG GGG ACT GTG AAG AAT GAG AAG TCT GAC CCC --- --- --- --- --- --- AAG GTG ACG TTG AAA GAC GAT GAC CGC ATC ACT CTG GTA GGC TCT ACT AAG GAG AAG ATG AAC AAC ATT TCC ATT GTG CTG AGG GAC CTG GAG TTC AGC GAC ACG GGC AAA TAC ACC TGC CAT GTG AAG AAC CCC AAG GAG AAT AAT CTC CAG CAC CAC GCC ACC ATC TTC CTC CAA GTC GTT GAT AGA CTG GAA GAA GTG GAC AAC ACA GTG ACA CTC ATC ATC CTG GCT GTC GTG GGC GGG GTC ATC GGG CTC CTC ATC CTC ATC CTG CTG ATC AAG AAA CTC ATC ATC TTC ATC CTG AAG AAG ACT CGG GAG AAG AAG AAG GAG TGT CTC GTG AGC TCC TCG GGG AAT GAC AAC ACG GAG AAC --- GGC TTG CCT GGC TCC AAG GCA GAG GAG AAA CCA CCT TCA AAA GTG --- --- --- --- --- --- --- --- --- --- --- --- --- 
P_textilis        TTG GAG GTG TCG GTG GGC AAG GCG CCT GTT ATT TAT GCC AAA AAT GGC ACC AAT GTG CTA CTG CCC TGT ACT TTC AAC TCC TGC ATC GGC ATT GAG AAA GCC AAC TTC ATA TGG AGC CAC --- --- --- AAC CAC ACC AAA --- --- --- --- ATA TTC AAA GGG GTC GTA AAG AAC AAA GAC TCC AAG CCA GAG CCT CAT CCG GAG TAC AAG TTC AGC CTT AAG CAC ATG TTG CCA CCT GAC CTA CCA CTC AGC AAG GAC AAC CGG GAG TTC AAC GTT TCC CTC CTG TTG CTT GAT GCT GAC TTT GAG GAC TCT GGG ACA TAT ACC TGC CTG GTC AAG AAT CCC AAA GAG AAG GAT GCC AAC CAC AGC GGC ACC TTT ACT CTC AAA GTG GTG GTG ATG TTG GAG AAG GTG GAC AAC ACA CTG ACA TGG ATC ATA TTG TCC GTT GTG GGT GGC ATC ATT GGG CTC CTC ATC CTT ATC ATG CTG ACC AAG AAA CTG GTC CTC CTC ATC CTC AAG AAG ACG CGG AAG CAG --- AAG GAG TGC CTT GTG AGC TCT TCA GCA AAC GAG AAC ACG GAG AAC GGG GGG CTG CCA GGC TCC AAG ATA GAC TCT AAA CCA GCC TCC AAG GCC --- --- --- --- --- --- --- --- --- --- --- --- --- 
B_bufo            TTA GAA GTC ATT GTA GGG AAA AAT AAT CAG ATG AAA GTT CAG AAC GGA ACA GAT ATC TAC CTG CCT TGC ACA TTT GCC ACC TGC ATT GGT TTT GAG GAT GTT ACC TTC TTT TGG GAA TAC AGG ACA TTC AAT CTG TCA TCA AAG CCA GAA TTA CTT TAC CAT GGG AAG CTG AAG AAC AAG AAA TCC CTG CCG AAA CCT ATA GAA ATT CAA AAT AAA AAT TAC CGG CAT --- GAT CGA ATA ACG CTA GTT CCT AGC AAT GAC ACC AAG GAT TAT AGT TTG AAA TTA CTC CTG AAG GAG GTG GAG TTT GAA GAT GCC GGA CGC TAC ACC TGT ATT GTG TCA AAT AAA AAG GAA AAA GAC ACT AAA AGC AAC GCC ACC ATC TAC CTT ACA GTG GTG GAC AAG TTT GAG GTC GTG GAT AAC ACG TTG ACT CTG ATT ATC GTG GCT GTT GTT GGT GGT GTC ACC GGC CTT CTT ATA TTA ATC CTT ATC ATA AAG AAG ACA GTC GGC TTC ATT ATG AAG AAG AAT CGT GAC CAA AAG AAA GAC TGT CTC GTT ACC TCT TCG GTC AAT GAC AAC ACA GAT AAT --- --- --- --- GCC TCA AAG CAA GAA GCC AAA GCT AAG ACA AAA GCA --- --- --- --- --- --- --- --- --- --- --- --- --- 
E_electric        TTG GAG GTA TCA GTG GGG AAG GTT CAT TTT GTT GAG GTG ATG AAC GGA AGC TCT GTG CTT TTA CCC TGC ACA TAC AGT AGC TGT ATT GGC ATT AAG AAC TTG TAC TTC AAC TGG CAA TAC --- --- --- AAT GAC AAT GGC ACA ATG GTT AAG ATT TGT GAA GCT GTG ATC CCA ACT GAG CTT GTG GAG CCC --- --- --- --- --- --- AAT GTG AAG ATC TAT CAT --- GAG CGG GTG GAA TTT GTG GGC TCC --- --- AGT AAG GAG AGT AAC ATC TCC ATT CTG CTG TGG AAC GTC ACA TTT GAG GAT GAG GGC GAG TAT ACC TGC TTT GCC CGT AAT CCC AAA GAG AAG GAC CGA AAC CAC AGT GCT ATA TTT ACC CTC ATC GTG GTG GAT CAG TTG AGG GAA GTT GAC AAC ACC CTG ACT ATC ATC ATT GTA TCT GTG ATT GGA GGA GTC ATA GGT TTG GTC ATT ATA ATC ATG GTG ATA AAG GCA GTG GTC GTC CAC ATT CTC AAC AAG GCC CAA GAG AAA AAT AAA GAG TGC CTC GTG AGT TCT TCA GGG AAT GAC AAC ACA GAA AAT --- GGC CTT TCT GGT TCC AAA GCA GAA ACC AAA GCA TCA CCA AAG GTA CTC TGG GCT CAA CTG TTT ATG TCT GGT CAG CGA CTG CGC 
node #13          CTG GAG GTG TCA GTG GGG AAG GTC CAT TTT ATC GAA GCT ATG AAC GGC TCC TCA GTC CTG TTG CCC TGC ACC TAC TCC ACC TGC ATT GGC ATC GAG AAC CTC TAC TTC AAG TGG CAC TAC AGC TCT TTC AAT AAC AAC GGA ACA ATC GTG ATG CTT TGT GAA GCG GTG ATC CCG AGT GAG GAT GCT GAG CCC GAG CCT AAC CCG GAG AAC AAG GTG AAG ATG TAT CAT AAC GAG CGG GTG GAG TTT GTG GGC TCC ACC AAC AAC AAG GAG AGC AAC ATC TCC ATC CTC CTG TGG AAC GTC AAG TTC AAG GAT GAG GGC AAG TAC ACC TGC TTT GCC AAC AAC CCC AAA GAG AAG GAC CGA AAC CAC AGT GCC ATC TTC ATC CTC AAA GTG GTG GAT CAG TTG AAG GAA GTG GAC AAC ACA CTG ACA CTC ATC ATC GTG TCT GTG CTT GGA GGA GTC ATC GGT CTG CTC ATC CTC ATC ATG GTG ATA AAG GAG GTC GTC CTC CAC ATC CTC AAG AAG GCC CAG GAG AAG AAG AAG GAG TGC CTC GTG AGC TCC TCA GGG AAT GAC AAC ACA GAG AAT GGG GGC CTT TCA GGC TCC AAA GCA GAA AAC AAA GCA CCC CCA AAG GCA CTC TGG GCT CAA CTG TTT ATG TCT GGT CAG CGA CTG CGC 
node #14          CTG GAG GTA TCA ACG GGG AAG GTC CAT TTT ATT GAA GCG ATG AAT GGA TCC TCA GTG CTG TTA CCC TGC ACC TAC TCC ACC TGC ATT GGC ATT AAG AAC CTC TAC TTC AAC TGG CAA TTC AGC TCC TTC AAT GAC AAT GGA ACA ATG GTT AAG CTT TGT GAA GCA GTG ATC CCA AGT GAG GAT GTG GAG CCC GAG CCT AAC CCG GAG AAC AAT GTG AAA ATC TAT CAT AAC GAG CGG GTG GAG TTT GTG GGC TCC ACC AAC AGC AAG AAG AGT AAC ATC TCC ATC CTT CTG TGG AAC GTC ACG TTT GAG GAT GAG GGA GAG TAT ACC TGC TTT GCC CGC AAT CCC AAA GAG AAG GAC CGA AAC CAC AGT GCT ATC TTC ACC CTC ATC GTG GTG GAT CAG TTG AAG GAA GTC GAC AAC ACC CTG ACT CTC ATC ATT GTG TCT GTG CTT GGA GGA GTC ATT GGT TTG GTC ATC ATC ATC ATG GTG ATA AAG GCG GTG GTC CTT CAC ATT CTA AAG AAG GCC CAG GAG AAG AAT AAA GAG TGC CTC GTG AGC TCT TCA GGG AAT GAC AAC ACA GAA AAT GGG GGC CTT TCA GGA TCC AAA GCA GAA AAC AAA GCA ACA CCA AAG GCA CTC TGG GCT CAA CTG TTT ATG TCT GGT CAG CGA CTG CGC 
node #15          CTG GAG GTA TCA ACG GGG AAG GTT CAT TTT ATT GAA GTG ATG AAT GGA AGC TCA GTG CTG TTA CCC TGC ACT TAC ACC AGC TGC ATT GGC ATT AAG AAC CTG TAC TTC AAC TGG CAA TTC AGC TCC TTC AAT GAC AAT GGA ACA ATG GTT AAG CTT TGT GAA GCT GTG ATC CCA AGT GAG GTT GTG GAG CCC GAG CCT AAC CCG GAG AAC AAT GTG AAA ATC TAT CAT AAC GAG CGG GTG GAG TTT GTG GGC TCC ACC AAC AGC AAG AAG AGT AAC ATC TCC ATC CTG CTG TGG AAC GTC ACG TTT GAG GAT GAG GGA GAG TAT ACC TGC TTT GCC CGC AAT CCC AAA GAG AAG GAC CGA AAC CAC AGT GCT ATC TTC ACC CTC ATC GTG GTG GAT CAG TTG AGG GAA GTT GAC AAC ACC CTG ACT CTC ATC ATT GTG TCT GTG CTT GGA GGA GTC ATC GGT TTG GTC ATC ATC ATC ATG GTG ATA AAG GCA GTG GTC GTT CAC ATT CTA AAC AAG GCC CAG GAG AAG AAT AAA GAG TGC CTC GTG AGC TCT TCA GGG AAT GAC AAC ACA GAA AAT GGG GGC CTT TCA GGA TCC AAA GCA GAA AGC AAA GCA ACA CCA AAG GCA CTC TGG GCT CAA CTG TTT ATG TCT GGT CAG CGA CTG CGC 
node #16          CTG GAG GTG TCG GTG GGG AAG GCC ACC ATC ATC TAC GCT ATG AAC GGC TCC GAC GTC CTG CTG CCC TGC ACC TTC TCC ACC TGC ATT GGC TTC GAG AAC CTC AAC TTC ACG TGG TAC TAC AGC TCT CTC AAC AAC ACC GAA ACA TCC GAG CTG CTC TAC GAA GGG ATG GTG AAG AAC AAG AAC TCT GAG CCC GAG CCT CAC CCG GAG TAC AAG GTG AGG TTG AAA CAC AAC GAG CGA GTC GAG CTC GTT GGC TCC ACC AAC GAG AAG GAG AAC AAC ATC TCC ATC CTC CTG AGG GAC GTG GAG TTC AGT GAC GCC GGC AGG TAC ACC TGC CAT GTG AAG AAC CCC AAG GAG AAG AAC GCT AAG CAC AAT GCC ACC ATC TTC CTC AAA GTG GTT GAT AAG TTG GAG GAA GTG GAC AAC ACA CTG ACA CTC ATC ATC GTG GCT GTT GTG GGC GGA GTC ATC GGC CTC CTC ATC CTC ATC ATG CTG ATC AAG AAG CTC GTC CTC TTC ATC CTC AAG AAG ACC CGG GAG AAG AAG AAG GAG TGC CTC GTG AGC TCC TCG GGG AAT GAC AAC ACG GAG AAC GGG GGC CTG CCG GGC TCC AAG GCA GAA CAG AAA GCA CCC CCA AAG GCA CTC TGG GCC CAA CTG TTT ATG TCT GGT CAG CGA CTG CGC 
node #17          CTG GAG GTG TCG GTA GGG AAG AAT AAC CTG ATC AAA GCT ATC AAT GGG TCT AAT GTC ACG CTG CCC TGC ACT TTT ATC ACC TGC ATT GGC TTC GAG AAT GTT ACC TTC TCT TGG AAA TAC AGC TCT CTC AAC AGT TCA CTA AAA CCT GAG GTA CTT TAC AAA GGA ACG CTA AAG AAC AAG AAG TCC ACG CCT AAA CCT GAA GAG GTA ATT AAG AAC AGG AAC GAA CAT ATG GAA CGA GTA AAG CTT GTT CCT AGC AAT GAA ACC AAG GAT TAC AAC CTG TCG CTG CTC TTG AAG GAT GTG GAG TTT GAT GAC ACA GGC CGC TAC ACC TGT GTC GTG AAG AAT GAG AAA GAA AAG GAT GCT AAG CAC AAT GCC ACT ATT TTC CTT AAA GTG GTA GAC AAA TTT GAG GAT GTG GAT AAC ACA CTG ACT CTG ATT ATC GTG GCT GTT GTT GGT GGA GTG ATC GGA CTT CTT ATT CTT ATT CTA ATA ATG AAG AAA ATC ATC ACC TTC ATT ATT AAG AAG AAC CGT GAC AAG AAG AAG GAC TGC CTT GTA AGC TCC TCG GTC AAT GAC AAT ACA GAC AAT GGG GGC CTG CCA GCC TCC AAG CAA GAA AGC AAG GCT AAA CCA AAA GCA CTC TGG GCC CAG CTG TTC ATG TCT GGC CAG CGA CTG CGC 
node #18          CTG GAG GTG TCG GTG GGG AAG GCC ACC ATC ATC TAC GCT ATG AAC GGC TCC GAC GTC CTG CTG CCC TGC ACC TTC TCC ACC TGC ATT GGC TTC GAG AAC CTC AAC TTC ACG TGG TAC TAC AGC TCT CTC AAC AAC ACC GAA ACA TCC GAG CTG CTC TAC GAA GGG ATG GTG AAG AAC AAG AAC TCT GAG CCC GAG CCT CAC CCG GAG TAC AAG GTG AGG TTG AAA CAC AAC GAG CGA GTC GAG CTC GTT GGC TCC ACC AAC GAG AAG GAG AAC AAC ATC TCC ATC CTC CTG AGG GAC GTG GAG TTC AGT GAC GCC GGC AGG TAC ACC TGC CAT GTG AAG AAC CCC AAG GAG AAG AAC GCT AAG CAC AAT GCC ACC ATC TTC CTC AAA GTG GTT GAT AAG TTG GAG GAA GTG GAC AAC ACA CTG ACA CTC ATC ATC GTG GCT GTT GTG GGC GGA GTC ATC GGC CTC CTC ATC CTC ATC ATG CTG ATC AAG AAG CTC GTC CTC TTC ATC CTC AAG AAG ACC CGG GAG AAG AAG AAG GAG TGC CTC GTG AGC TCC TCG GGG AAT GAC AAC ACG GAG AAC GGG GGC CTG CCG GGC TCC AAG GCA GAA CAG AAA GCA CCC CCA AAG GCA CTC TGG GCC CAA CTG TTT ATG TCT GGT CAG CGA CTG CGC 
node #19          CTG GAG GTG TCT GTG GGA AAG GCC ACC ACC ATC TAC GCT ATC AAT GGC TCG GAG ATC CTG CTG CCC TGC ACC TTC TCC AGC TGC TTT GGC TTC GAG GAC CTC CAC TTC AGG TGG TCC TAC AGC TCT TTC AAC AGC AGC GAA ACA TTC AAG ATT CTC ATC GAG GGG ACT GTG AAG AAT GAG AAG TCT GAC CCC GAG CCT AAC CCG GAG TAC AAG GTG AGG TTG AAA GAC GAT GAC CGA ATC ACT CTG GTA GGC TCC ACT AAG GAG AAG ATG AAC AAC ATT TCC ATC CTC CTG AGG GAC CTG GAG TTC AGT GAC ACG GGC AGA TAC ACC TGC CAT GTG AAG AAC CCC AAG GAG AAG AAT CTC AAG CAC TAC GCC ACC ATC TTC CTC CAA GTG GTT GAT AAA TTG GAA GAA GTG GAC AAC ACA GTG ACA CTC ATC ATC CTG GCT GTC GTG GGC GGG GTC ATC GGG CTC CTC ATC CTC ATC CTG CTG ATC AAG AAG CTC ATC ATC TTC ATC CTG AAG AAG ACT CGG GAG AAG AAG AAG GAG TGT CTC GTG AGC TCC TCG GGG AAT GAC AAC ACG GAG AAC GGG GGC TTG CCT GGC TCC AAG GCA GAA GAG AAA CCA CCC TCA AAA GTG CTC TGG GCC CAA CTG TTC ATG TCT GGT CAG CGA CTG CGC 
node #20          CTG GAG GTG TCG GTG GGG AAG GCC ACC ATC ATC TAC GCT ATG AAC GGC TCC GAC GTC CTG CTG CCC TGC ACC TTC TCC ACC TGC ATT GGC TTC GAG AAC CTC AAC TTC ACG TGG TAC TAC AGC TCT CTC AAC AAC ACC GAA ACA TCC GAG CTG CTC TAC GAA GGG ATG GTG AAG AAC AAG AAC TCT GAG CCC GAG CCT CAC CCG GAG TAC AAG GTG AGG TTG AAA CAC AAC GAG CGA GTC GAG CTC GTT GGC TCC ACC AAC GAG AAG GAG AAC AAC ATC TCC ATC CTC CTG AGG GAC GTG GAG TTC AGT GAC GCC GGC AGG TAC ACC TGC CAT GTG AAG AAC CCC AAG GAG AAG AAC GCT AAG CAC AAT GCC ACC ATC TTC CTC AAA GTG GTT GAT AAG TTG GAG GAA GTG GAC AAC ACA CTG ACA CTC ATC ATC GTG GCT GTT GTG GGC GGA GTC ATC GGC CTC CTC ATC CTC ATC ATG CTG ATC AAG AAG CTC GTC CTC TTC ATC CTC AAG AAG ACC CGG GAG AAG AAG AAG GAG TGC CTC GTG AGC TCC TCG GGG AAT GAC AAC ACG GAG AAC GGG GGC CTG CCG GGC TCC AAG GCA GAA CAG AAA GCA CCC CCA AAG GCA CTC TGG GCC CAA CTG TTT ATG TCT GGT CAG CGA CTG CGC 
node #21          CTG GAG GTG TCG GTG GGC AAG GCG CCC GTC ATC TAC GCC AAC AAC GGC ACC GAC GTG CTA CTG CCC TGC ACC TTC ACC TCC TGC ATC GGC ATC GAG AAA GCC AAC TTC ATC TGG TAC CAC AGC TCT TTC AAC CAC ACC GAA ACA TCC GAG CTG ATC TTC AAA GGG GTG GTG AAG AAC AAG GAC TCC AAG CCG GAG CCT CAC CCG GAG TAC AAG GTG AGG CTC AAG CAC ATG ATG CCA CCT GAC CTC GCC CTC AGC AAG GAC AAC CGG GAG TTC AAC ATC TCC CTC CTC CTG CTC GAT GCC GAC TTC AGT GAC TCC GGG AAG TAC ACC TGC CAC GTG AAG AAC CCC AAG GAG AAG AAC GCT AAG CAC AAT GGC ACC ATC ACC CTC AAA GTG GTC GTG AAG TTG GAG AAA GTG GAC AAC ACA CTG ACA CTC ATC ATC GTG TCC GTT GTG GGT GGC GTC ATC GGC CTC CTC ATC CTC ATC ATG GTG ATC AAG AAG CTC GTC CTC TTC ATC CTC AAG AAG ACG CGG GAG AAG AAG AAG GAG TGC CTT GTG AGC TCC TCG GCC AAC GAC AAC ACG GAG AAC GGG GGT CTG CCG GGC TCC AAA GTA GAA CAG AAA CCA CCC CCA AAG GCC CTC TGG GCC CAG CTG TTC ATG TCT GGC CAG CGA CTG CGC 
node #22          TTG GAG GTG TCG GTG GGC AAA GCG CCT GTC ATT TAT GCC AAG AAT GGC ACC AAT GTG CTA CTG CCC TGT ACT TTC ACC TCC TGC ATC GGC ATT GAG AAA GCC AAC TTC GTA TGG AGC CAC AGC TCT TTC AAT CAC ACC GAA ACA ATC GAG CTG ATA TTC AAA GGG GTC GTA AAG AAC AAA GAC TCC AAG CCG GAG CCT CAT CCG GAG TAC AAG TTC AGC CTT AAG CAC ATG TTG CCA CCT GAC CTG CCC CTC AGC AAG GAC AAC CGG GAG TTC AAC GTT TCC CTC CTG CTG CTT GAT GCC GAC TTC GAG GAC TCC GGG ACG TAC ACC TGC CTG GTC AAG AAT CCC AAA GAG AAG GAC GCC AAC CAC AGT GGC ACC GTT ACT CTC AAA GTG GTG GTG AAG TTG GAG AAG GTG GAC AAC ACA CTG ACA CGG ATC ATT TTG TCC GTT GTG GGT GGC ATC ATT GGG CTC CTC ATC CTC ATC ATG GTG ACC AAG AAA CTG GTC CTC TTC ATC CTC AAG AAG ACG CGG AAA CAG AAG AAG GAG TGC CTT GTG AGC TCT TCA GCA AAT GAG AAC ACG GAG AAT GGG GGG CTG CCG GGC TCC AAA ATA GAC TCT AAA CCA GCC CCA AAG GCC CTC TGG GCC CAG CTG TTC ATG TCT GGC CAG CGA CTG CGC 
node #23          TTG GAG GTG TCA GTG GGC AAA GCA CCT GTC ATT TAT GCC AAG AAT GGC ACC AAT GTG CTA CTG CCC TGT ACT TTC ACC TCC TGC ATC GGC ATT GAG AAA GCC ACC TTC GTA TGG AGC CAC AGC TCT TTC AAT CAG ACC GAA ACA ATC GAG CTG ATA TTC AAA GGG CTC GTA AAG AAC AAA GAC TCC AAG CCG GAG CCT CAT CCA GAC TAC AAG TTC AGC CTT AAG CAC ATG TTG CCA CCT GAC CTG CCC CTC AGC AAG GAC AAC CGG GAG TTC AAC GTT TCC CTC CTG CTG CTT GAT GCC GAC TTC GAG GAC TCC GGG CCG TAC ACC TGC TTG GTC AAG AAT CCC AAA GAG AAG GAC GCC AAC CAC AGT GGC ACC GTT ACT CTC AAA GTG GTG GTG AAG TTG GAG AAG GTT GAC AAC ACA CTG ACA CGG ATC ATT TTG TCT GTT GTG GGT GGC ATC ATT GGG CTC ATC ATC CTC ATC ATG GTG ACC AAG AAA CTG GTC CTC TTC ATC CTC AAG AAG ACG CGG AAA CAG AAG AAG GAG TGC CTT GTG AGC TCT TCA GCA AAT GAG AAC ACG GAG AAT GGG GGG CTG CCG GGC TCC AAA ATA GAC TCT AAA TCG GCC CCA AAG GCC CTC TGG GCC CAG CTG TTC ATG TCT GGC CAG CGA CTG CGC 


Overall accuracy of the 11 ancestral sequences:
  0.47499  0.69307  0.74847  0.65588  0.56859  0.65588  0.77406  0.65588  0.69545  0.86578  0.92294
for a site.

 5.5442e-89 3.9957e-46 5.7581e-38 3.6256e-52 1.8728e-67 3.6274e-52 5.6491e-35 3.6275e-52 7.7471e-46 1.1915e-22 6.4923e-16
for the sequence.


Amino acid sequences inferred by codonml.
Results unreliable for sites with alignment gaps.

Node #13          LEVSVGKVHF IEAMNGSSVL LPCTYSTCIG IENLYFNWHY SSLNNNGTLV KLCEAVIPSE DVEPEPNPEL KVKVNHNERV EFVGSTNNKE SNISILLWDV KFNDAGKYTC FVRNPKEKDR NHSAIFILKV VDQLKEVDNT LTLIIVSVLG GVIGLLILIM VIKEVVLHIL KKAQEKNKEC LVSSSGNDNT ENGGLSGSKA ENKATPKALW AQLFMSGQRL R
Node #14          LEVSTGKVHF IEAMNGSSVL LPCTYSTCIG IKNLYFNWQF SSLNDNGTMV KLCEAVIPSE DVEPEPNPVV NVKIYHNERV EFVGSTNSKK SNISILLWNV TFEDEGEYTC FARNPKEKDR NHSAIFTLIV VDQLKEVDNT LTLIIVSVLG GVIGLVIIIM VIKAVVLHIL KKAQEKNKEC LVSSSGNDNT ENGGLSGSKA ENKATPKALW AQLFMSGQRL R
Node #15          LEVSTGKVHF IEVMNGSSVL LPCTYTSCIG IKNLYFNWQF SSLNDNGTMV KLCEAVIPSE VVEPEPNPVV NVKIYHNERV EFVGSTNSKK SNISILLWNV TFEDEGEYTC FARNPKEKDR NHSAIFTLIV VDQLREVDNT LTLIIVSVLG GVIGLVIIIM VIKAVVVHIL NKAQEKNKEC LVSSSGNDNT ENGGLSGSKA ESKATPKALW AQLFMSGQRL R
Node #16          LEVSVGKATT IYALNGSDVL LPCTFSTCIG FENLNFTWYY SSLNNTETSE LLYEGMVKNK NSEPEPHPEY KVRLKHNERV ELVGSTNEKE NNISILLRDV EFSDAGRYTC HVKNPKEKNA KHNATIFLKV VDKLEEVDNT LTLIIVAVVG GVIGLLILIM LIKKLVLFIL KKTREKKKEC LVSSSGNDNT ENGGLPGSKA EQKAPPKALW AQLFMSGQRL R
Node #17          LEVSVGKNNL ITAINGSNVT LPCTFITCIG FENVTFSWKY SSLNSSLKPE VLYKGTLKNK KSTPKPEEVI KNRNEHMERV KLVPSNETKD YNLSLLLKDV EFDDTGRYTC VVTNKKEKDA KHNATIILKV VDKFEDVDNT LTLIIVAVVG GVIGLLILIL IIKKIITFII KKNRDKKKDC LVSSSVNDNT DNGGLPASKQ ESKAKPKALW AQLFMSGQRL R
Node #18          LEVSVGKATT IYALNGSDVL LPCTFSTCIG FENLNFTWYY SSLNNTETSE LLYEGMVKNK NSEPEPHPEY KVRLKHNERV ELVGSTNEKE NNISILLRDV EFSDAGRYTC HVKNPKEKNA KHNATIFLKV VDKLEEVDNT LTLIIVAVVG GVIGLLILIM LIKKLVLFIL KKTREKKKEC LVSSSGNDNT ENGGLPGSKA EQKAPPKALW AQLFMSGQRL R
Node #19          LEVSVGKATT IYAINGSEIL LPCTFSSCFG FEDLHFRWSY SSLNSSETFK ILIEGTVKNE KSDPEPNPEL KVRLKDDDRI TLVGSTKEKM NNISILLRDL EFSDTGRYTC HVKNPKEKNL KHYATIFLQV VDKLEEVDNT VTLIILAVVG GVIGLLILIL LIKKLIIFIL KKTREKKKEC LVSSSGNDNT ENGGLPGSKA EEKPPSKVLW AQLFMSGQRL R
Node #20          LEVSVGKATT IYALNGSDVL LPCTFSTCIG FENLNFTWYY SSLNNTETSE LLYEGMVKNK NSEPEPHPEY KVRLKHNERV ELVGSTNEKE NNISILLRDV EFSDAGRYTC HVKNPKEKNA KHNATIFLKV VDKLEEVDNT LTLIIVAVVG GVIGLLILIM LIKKLVLFIL KKTREKKKEC LVSSSGNDNT ENGGLPGSKA EQKAPPKALW AQLFMSGQRL R
Node #21          LEVSVGKAPV IYARNGTDVL LPCTFTSCIG IEKANFTWYH SSLNHTETLE LIFKGVVKNK DSKPEPHPEY KVRLKHMMPP DLALSKDNRE FNISLLLLDA DFSDSGKYTC HVKNPKEKDA KHNGTITLKV VVKLEKVDNT LTLIIVSVVG GVIGLLILIM VVKKLVLFIL KKTREKKKEC LVSSSANDNT ENGGLPGSKV EQKPPPKALW AQLFMSGQRL R
Node #22          LEVSVGKAPV IYAKNGTNVL LPCTFTSCIG IEKANFVWSH SSLNHTETLE LIFKGVVKNK DSKPEPHPEY KFSLKHMLPP DLPLSKDNRE FNVSLLLLDA DFEDSGTYTC LVKNPKEKDA NHSGTVTLKV VVKLEKVDNT LTRIILSVVG GIIGLLILIM VTKKLVLFIL KKTRKQKKEC LVSSSANENT ENGGLPGSKI DSKPAPKALW AQLFMSGQRL R
Node #23          LEVSVGKAPV IYAKNGTNVL LPCTFTSCIG IEKATFVWSH SSLNQTETLE LIFKGLVKNK DSKPEPHPDY KFSLKHMLPP DLPLSKDNRE FNVSLLLLDA DFEDSGPYTC LVKNPKEKDA NHSGTVTLKV VVKLEKVDNT LTRIILSVVG GIIGLIILIM VTKKLVLFIL KKTRKQKKEC LVSSSANENT ENGGLPGSKI DSKSAPKALW AQLFMSGQRL R


Counts of changes at sites, listed by site

(Counts of n & s are incorrect at sites with ambiguity data)

   1  CTG.CTT  CTG.TTG  CTG.TTA  CTG.TTG  CTG.TTG (S N:   1.260  1.740 Sd Nd:    6.0   0.0)
   2  GAG.GAA (S N:   0.375  2.625 Sd Nd:    1.0   0.0)
   3  GTG.GTC  GTA.GTG  GTA.GTC  GTG.GTA  GTG.GTC  GTG.GTA (S N:   1.000  2.000 Sd Nd:    6.0   0.0)
   4  TCA.AGC  TCA.ACA  TCG.ATT  TCA.TCG  TCG.TCT  TCG.TCA (S N:   1.090  1.910 Sd Nd:    4.2   5.8)
   5  ACG.ACA  ACG.ACA  ACG.GTG  GTG.ACG  GTG.GTA (S N:   1.000  2.000 Sd Nd:    3.0   4.0)
   6  GGG.GGC  GGG.GGA  GGG.GGA  GGG.GGC (S N:   1.013  1.987 Sd Nd:    4.0   0.0)
   7  AAG.AAA  AAG.AAA  AAA.AAG  AAG.AAA  AAG.AAA (S N:   0.375  2.625 Sd Nd:    5.0   0.0)
   8  GCG.GTG  GTT.GTC  GTC.GTG  GCC.ACC  GTC.GTT  GTC.GCC  GCC.AAT  GCC.GCG  GCG.GCA (S N:   0.849  2.151 Sd Nd:    6.0   5.0)
   9  CAT.TCT  ACC.AAC  AAC.AAT  CAT.ACC  ACC.AAC  ACC.CCC  CCC.CCT (S N:   0.659  2.341 Sd Nd:    3.0   7.0)
  10  TTT.TTC  TTT.TCT  ATC.ACT  ACC.GAC  GTC.GTT  CTG.CAG  TTT.ATC  ATC.CTG  ATC.ACC  ATC.GTC (S N:   0.788  2.212 Sd Nd:    4.5   9.5)
  11  ATT.ATA  ATC.GTG  ATC.ATG  ATT.GTT  ATC.ATT  ATC.ATT (S N:   0.653  2.347 Sd Nd:    3.5   3.5)
  12  TAT.TAC  AAA.ACA  TAC.ATG  GAA.GAG  GAA.TAC  TAC.AAA  TAC.TAT (S N:   0.402  2.598 Sd Nd:    3.0   8.0)
  13  GCC.ACC  GCG.GCA  GCT.GTT  GCT.GCG  GCG.GTG  GCT.GCC (S N:   1.000  2.000 Sd Nd:    3.0   3.0)
  14  AAC.CGC  ATG.CTG  ATC.ATT  ATC.GTC  AAG.AAA  ATC.CAG  ATG.ATC  ATG.ATC  ATG.AAC  AAC.AAG (S N:   0.317  2.683 Sd Nd:    2.2  11.8)
  15  AAT.AAC  AAT.AAC  AAT.AAC  AAC.AAT  AAC.AAT  AAC.AAT  AAC.AAT (S N:   0.333  2.667 Sd Nd:    7.0   0.0)
  16  GGA.GGC  GGG.GGA  GGC.GGA  GGC.GGG (S N:   1.025  1.975 Sd Nd:    4.0   0.0)
  17  AGC.AGT  TCG.TCA  TCG.ACG  TCT.ACA  TCC.AGC  TCC.TCT  TCC.TCG  TCC.ACC (S N:   0.945  2.055 Sd Nd:    5.0   5.0)
  18  TCA.ACA  GAG.TCG  AAT.GAT  TCA.TCT  TCA.GAC  GAC.AAT  GAC.GAG  GAC.AAT (S N:   0.566  2.434 Sd Nd:    3.8   9.2)
  19  GTC.GTA  GTG.GTC  GTG.ATG  GTC.ATC  GTC.ATC  GTC.GTG  GTC.ATC  GTC.GTG (S N:   0.942  2.058 Sd Nd:    4.0   4.0)
  20  CTA.CTC  CTA.CTC  CTG.TTG  ACG.TAC  CTG.CTT  CTG.ACG  CTG.CTA (S N:   1.210  1.790 Sd Nd:    5.8   4.2)
  21  CTG.CTT  TTA.TTG  TTG.TTA  TTG.CTG (S N:   1.197  1.803 Sd Nd:    4.0   0.0)
  22  CCC.CCT  CCC.CCT (S N:   1.000  2.000 Sd Nd:    2.0   0.0)
  23  TGC.TGT  TGC.TGT (S N:   0.375  2.625 Sd Nd:    2.0   0.0)
  24  ACT.TCT  ACT.ACA  ACT.ACA  ACC.ACT  ACC.ACT  ACC.ACT (S N:   1.000  2.000 Sd Nd:    5.0   1.0)
  25  TAC.TTC  TTC.TTT (S N:   0.355  2.645 Sd Nd:    1.0   1.0)
  26  ATC.ATG  ACC.GCC  TCC.ACC  ACC.AAC  ATC.GCC  ACC.AGT  TCC.ACC  TCC.ATC  TCC.ACC (S N:   0.905  2.095 Sd Nd:    1.0  11.0)
  27  ACC.GCC  ACC.TCC  ACC.AGC  ACC.AGC  ACC.TCC (S N:   0.879  2.121 Sd Nd:    0.0   5.0)
  28  TGC.TGT  TGC.TGT (S N:   0.375  2.625 Sd Nd:    2.0   0.0)
  29  ATT.ATC  TTT.TAT  ATT.TTT  ATT.ATC (S N:   0.641  2.359 Sd Nd:    2.0   2.0)
  30  GGC.GGT (S N:   1.000  2.000 Sd Nd:    1.0   0.0)
  31  ATT.ATC  TTC.TTT  TTC.TTT  ATC.ATT  ATC.TTC  TTC.ATC  ATC.ATT (S N:   0.478  2.522 Sd Nd:    5.0   2.0)
  32  GAG.AAT  AAG.AAA  AAG.CAG  GAG.CAG  GAG.AAG (S N:   0.374  2.626 Sd Nd:    1.0   5.0)
  33  AAA.AAG  AAT.ACT  AAC.AGA  AAC.GAC  GAC.AAC  AAT.GAT  AAC.AAT  AAC.GAC  AAC.AAA (S N:   0.372  2.628 Sd Nd:    2.0   8.0)
  34  CTG.CTT  CTC.CTG  CTG.TTG  CTC.CTG  CTC.GTT  CTC.GCC (S N:   1.027  1.973 Sd Nd:    5.0   3.0)
  35  AAC.ATC  CAC.TAC  TAC.AAC  AAC.ACC  AAC.CAC  AAC.ACC (S N:   0.538  2.462 Sd Nd:    0.0   6.0)
  36 (S N:   0.333  2.667 Sd Nd:    0.0   0.0)
  37  ATC.TCC  AAC.AGC  AAC.AAT  AGG.AAG  AGG.CGG  GTA.ATA  TCT.TTT  AAG.AAC  AAG.ACG  ACG.TCT  ACG.AGG  ACG.ATC  ATC.GTA (S N:   0.731  2.269 Sd Nd:    4.5  12.5)
  38 (S N:   0.000  3.000 Sd Nd:    0.0   0.0)
  39  AAA.ATA  CAA.CAG  CAA.CAT  TCC.ACC  AAA.GAA  CAC.CAA  CAC.TAC  TAC.AAA  TAC.TCC  TAC.AGC (S N:   0.455  2.545 Sd Nd:    1.0  11.0)
  40  CAC.CGC  TTC.TTT  TAC.TTC  TTC.TAC  TAC.TTC  TAC.CAC (S N:   0.403  2.597 Sd Nd:    1.0   5.0)
  41  AGC.---  AGC.---  AGC.---  AGC.---  AGC.---  AGC.---  AGC.---  AGC.---  AGC.---  AGC.AGG  AGC.--- (S N:   0.408  2.592 Sd Nd:    0.0  21.0)
  42  TCT.---  TCT.---  TCC.---  TCC.---  TCT.---  TCT.---  TCT.---  TCT.---  TCT.---  TCT.ACA  TCC.---  TCT.TCC (S N:   0.823  2.177 Sd Nd:    2.0  21.0)
  43  TTC.---  TTC.---  TTC.---  TTC.---  TTC.---  CTC.---  TTC.---  TTC.---  TTC.---  CTC.TTC  TTC.---  TTC.CTC  CTC.TTC  CTC.TTC (S N:   0.628  2.372 Sd Nd:    0.0  24.0)
  44  AAT.AAG  AAC.AAT  AAT.AAC  AAC.AAT  AAT.AAC  AAC.AAT (S N:   0.334  2.666 Sd Nd:    5.0   1.0)
  45  GAC.AAC  AAC.TCA  AGC.AAC  AGT.CTG  AAC.GAC  AAC.AGT  AAC.AGC  AAC.CAC  CAC.CAG (S N:   0.411  2.589 Sd Nd:    2.4  11.6)
  46  ACC.ACG  AGC.AGT  AAC.AAT  AAC.ACC  ACC.TCA  ACC.AGC (S N:   0.796  2.204 Sd Nd:    4.0   3.0)
  47  GAA.GAG  CTA.CTT  GGA.GGG  GAA.GAG  GAA.GAC  GAA.AAA  CTA.TCA  GGA.GGC  GGA.GAA  GAA.CTA (S N:   0.792  2.208 Sd Nd:    5.5   6.5)
  48  ACA.---  ACA.---  ACA.ACC  ACA.---  ACA.---  ACA.GCA  ACA.---  AAA.AAG  ACA.AAA (S N:   0.800  2.200 Sd Nd:    2.0  12.0)
  49  TCC.---  ATC.---  ATG.CTA  ATC.---  TCC.---  TTC.TCC  ATC.---  CCT.CCA  ATC.ATG  ATC.TCC  TCC.CCT  TCC.TTC  TCC.ATC (S N:   0.682  2.318 Sd Nd:    2.5  19.5)
  50  GAG.---  GAG.---  GTT.ATT  GTT.GTC  GAG.---  GAG.---  AAG.AGG  GAG.---  GAG.GAA  GTG.GTT  GTG.GAG  GAG.AAG (S N:   0.576  2.424 Sd Nd:    3.0  14.0)
  51  CTG.---  GTA.GAA  CTG.---  CTG.---  GTA.TTA  ATG.AAG  ATG.CTG  CTG.GTA  CTG.ATT (S N:   0.878  2.122 Sd Nd:    1.5  12.5)
  52  CTT.CTG  CTT.TAT  CTC.ATC  CTT.ATT  CTT.CTC  CTC.CTT  CTC.ATC  ATC.ATA (S N:   0.924  2.076 Sd Nd:    4.0   5.0)
  53  TAC.TAT  ATC.ATA  TGT.TAC  TAC.ATC  TAC.TTC (S N:   0.420  2.580 Sd Nd:    3.0   4.0)
  54  GAA.CAC  GAG.GAC  AAA.CAT  GAA.AAA  GAA.GAG  GAA.AAA (S N:   0.370  2.630 Sd Nd:    1.0   7.0)
  55  GGG.GGA  GCT.GCC  GGG.GGC  GGA.GGG  GCG.GCA  GCA.GCT  GCG.GGG  GGG.GGA (S N:   1.023  1.977 Sd Nd:    7.0   1.0)
  56  CTC.CTG  GTG.GTC  ATG.AAG  ACT.ATC  ACG.AAG  GTG.ATG  ATG.ACG  ATG.ACT  ATG.GTG  GTG.GTC  GTC.CTC (S N:   0.729  2.271 Sd Nd:    4.5   8.5)
  57  ATC.ATT  GTG.ATC  CTA.CTG  ATC.GTG  GTG.CTA  GTG.GTA (S N:   0.969  2.031 Sd Nd:    5.0   4.0)
  58  CCA.CCC  CCG.CCA  CCG.AAG (S N:   0.566  2.434 Sd Nd:    2.0   2.0)
  59  AAC.GAC  AGT.GGA  AAC.AGC  AAT.AAC  AGT.ACT  AGT.AAC  AAC.AAT (S N:   0.365  2.635 Sd Nd:    3.5   5.5)
  60  GAG.GAA  AAG.AAA  GAG.GAT  GAG.AAG  AAG.GAG  AAG.AAA (S N:   0.374  2.626 Sd Nd:    3.0   3.0)
  61  GTT.GGA  AAC.ACC  AAG.AAA  GTT.CTT  GAT.GTT  GAT.AAC  AAC.AAG  AAC.AAG  AAC.GAC (S N:   0.440  2.560 Sd Nd:    3.0   8.0)
  62  TCC.TCA  GTG.ATA  GCT.GTG  GCT.TCT  TCT.TCC  TCT.TCC (S N:   0.997  2.003 Sd Nd:    4.5   3.5)
  63  ACG.ACC  ACG.CTG  GAG.ACG  GAG.GAC  GAG.AAG (S N:   0.542  2.458 Sd Nd:    1.0   6.0)
  64  CCC.CCT  CCC.CCT  CCG.CCA  CCT.CCG  CCC.CCT  CCC.CCG (S N:   1.000  2.000 Sd Nd:    6.0   0.0)
  65  GAG.---  GAG.---  GAG.---  GAG.---  GAG.---  GAG.---  GAG.AAA (S N:   0.415  2.585 Sd Nd:    1.0  13.0)
  66  CCT.CCC  CCT.---  CCT.---  CCT.---  CCT.---  CCT.---  CCT.--- (S N:   0.854  2.146 Sd Nd:    1.0  12.0)
  67  CAC.TAC  AAC.---  AAC.---  CAC.---  AAC.---  AAC.---  GAA.ATA  AAC.---  AAC.CAC  CAC.GAA  CAC.AAC  CAC.CAT (S N:   0.408  2.592 Sd Nd:    1.0  19.0)
  68  GAG.---  CCG.---  CCG.---  CCG.---  CCG.---  CCG.---  GAG.GAA  CCG.---  CCG.GAG  CCG.CCA (S N:   0.726  2.274 Sd Nd:    2.0  16.0)
  69  GAG.---  GAG.---  GAG.---  GAG.---  GAG.---  GTA.ATT  GAG.---  GAG.GTA  GAG.GAC (S N:   0.545  2.455 Sd Nd:    2.0  15.0)
  70  TAC.TTC  AAC.---  AAC.---  TAC.---  TAC.---  TAC.---  ATT.CAA  AAC.---  AAC.TAC  TAC.ATT (S N:   0.480  2.520 Sd Nd:    1.5  18.5)
  71  AAG.AGG  AAG.GTG  AAT.AGA  AAG.---  AAG.AAT  AAG.AAT (S N:   0.415  2.585 Sd Nd:    0.0   9.0)
  72  GTG.GAG  GTG.ATC  AAC.AAA  GTG.AAC  GTG.TTC (S N:   0.796  2.204 Sd Nd:    1.3   7.7)
  73  AGG.TGG  AGG.CTC  AGG.AGA  AGG.ACG  AGG.AAT  AAA.AAG  AAG.AAA  AAG.AGG  AGG.AGC (S N:   0.564  2.436 Sd Nd:    3.8   8.2)
  74  CTC.TTC  AAC.AAT  ATC.GTG  TTG.GTG  TTG.GTG  AAC.TAC  ATG.ATC  ATG.TTG  TTG.AAC  TTG.CTC  CTC.CTT (S N:   0.635  2.365 Sd Nd:    3.5  11.5)
  75  TAT.TAC  TAT.CTT  AAA.GGA  AAA.AAG  GAA.CGG  TAT.AAA  AAA.GAA  AAA.AAG (S N:   0.494  2.506 Sd Nd:    4.0   9.0)
  76  CAC.TAC  CAT.CGT  CAC.CGC  GAC.GAT  CAT.CAC  CAC.CAT  CAC.GAC (S N:   0.381  2.619 Sd Nd:    3.0   4.0)
  77  AAC.---  AAC.---  ATG.---  AAC.---  AAC.ATG  AAC.GAT  AAC.ATG (S N:   0.281  2.719 Sd Nd:    1.0  13.0)
  78  GAG.CCG  GAC.GAT  GAA.GAT  GAG.GAA  GAG.GAC  GAG.ATG  ATG.TTG (S N:   0.370  2.630 Sd Nd:    2.0   7.0)
  79  CCA.CCC  CGG.CGT  CGA.CGG  CGA.CGC  CGG.CGA  CGA.CCA (S N:   1.344  1.656 Sd Nd:    5.0   1.0)
  80  CCT.CCA  GTA.ATA  GTG.GTC  GTC.GTA  GTC.ATC  GTC.CCT (S N:   0.956  2.044 Sd Nd:    4.0   4.0)
  81  AAG.CAG  ACT.ACC  AAG.ACG  GAG.GAA  GAG.AAG  GAG.ACT  GAG.GAC (S N:   0.459  2.541 Sd Nd:    2.5   6.5)
  82  CTC.ATC  CTC.TTC  CTG.CTA  CTG.CTA  CTT.CTA  TTT.CTC  CTC.CTT  CTC.CTG  CTC.CTG (S N:   0.840  2.160 Sd Nd:    7.0   3.0)
  83  GTT.CTT  GTG.GTA  GTG.GTT  GTA.GAG  CCC.CCA  GTG.GTT  GTT.GTA  GTT.GCC  GCC.CCC (S N:   0.990  2.010 Sd Nd:    7.0   4.0)
  84  GGC.GGT  GGC.CCT  GGC.CTC (S N:   1.000  2.000 Sd Nd:    2.0   4.0)
  85  TCC.ACC  TCC.TCT  TCC.AGC  TCC.AGC (S N:   0.746  2.254 Sd Nd:    1.0   5.0)
  86  ACC.---  ACC.---  ACT.ACC  ACC.---  ACC.AAT  ACC.ACT  ACC.AAG (S N:   0.679  2.321 Sd Nd:    3.5   8.5)
  87  AAC.---  AAC.---  AAC.ACT  GAA.GAC  AAC.---  AAC.GAA  AAC.AAG  AAC.GAC (S N:   0.397  2.603 Sd Nd:    1.0  12.0)
  88  AGC.TCC  GAG.GGG  AGC.AGT  AAC.AGC  AAC.GAG  GAG.ACC  GAG.AAC (S N:   0.551  2.449 Sd Nd:    1.5  10.5)
  89  AAG.AAA  AAG.CGG (S N:   0.538  2.462 Sd Nd:    1.5   1.5)
  90  AAG.AAA  AAG.AAC  GAG.GAC  ATG.ACG  AAG.GAG  GAG.AAG  GAG.GAT  GAG.ATG (S N:   0.346  2.654 Sd Nd:    1.0   8.0)
  91  AGT.AGC  AAC.AAT  TAC.TAT  AGC.AGT  AGC.AAC  AAC.TAC  AAC.TTC (S N:   0.351  2.649 Sd Nd:    4.0   4.0)
  92  AAC.AGT (S N:   0.333  2.667 Sd Nd:    1.0   1.0)
  93  ATT.ATC  CTG.TTG  ATC.CTG  ATC.ATT  ATC.GTT (S N:   0.806  2.194 Sd Nd:    4.5   2.5)
  94  TCG.AAA  TCC.TCG (S N:   0.993  2.007 Sd Nd:    2.0   2.0)
  95  ATC.ATT  CTG.TTA  ATC.ATT  ATC.CTG  ATC.CTC (S N:   0.846  2.154 Sd Nd:    4.5   2.5)
  96  CTC.ATT  CTG.CTA  CTG.TTG  CTC.GTC  CTC.GTG  CTC.CTT  CTT.CTG  CTC.CTG (S N:   1.041  1.959 Sd Nd:    7.0   3.0)
  97  CTG.CTC  CTG.CTA  CTG.TTG  CTG.TTG  TTG.CTG  CTG.TTG (S N:   1.218  1.782 Sd Nd:    6.0   0.0)
  98  TGG.CAT  AGG.AAG  AGG.AGT  TGG.AGG  AGG.AAG  AGG.CTC  CTC.CTT (S N:   0.488  2.512 Sd Nd:    2.1   8.9)
  99  GAT.GAC  GAT.TAT  AAC.AAT  GAC.GAT  GAT.GAG  AAC.GAC  GAC.GAT  GAC.GAT (S N:   0.337  2.663 Sd Nd:    5.0   3.0)
 100  GTC.ATC  GTG.GTA  GCC.GCT  GTC.GTG  GTG.CTG  GTG.GCC (S N:   1.017  1.983 Sd Nd:    4.0   3.0)
 101  GAG.GAT  ACG.ACC  ACG.ACA  AAG.ACG  AAG.GAG  GAG.GAC (S N:   0.505  2.495 Sd Nd:    2.0   4.0)
 102  TTT.TTC  TTC.CTC  TTC.TTT  TTC.TTT  TTC.TTT (S N:   0.359  2.641 Sd Nd:    4.0   1.0)
 103  GAG.GAA  AGT.AGC  AGT.AGC  GAT.GAA  AAG.GAG  AAG.AGT  AGT.GAT  AGT.GAG (S N:   0.348  2.652 Sd Nd:    3.2   8.8)
 104  GAT.GAC  GAC.GAT  GAC.GAT  GAT.GAC (S N:   0.333  2.667 Sd Nd:    4.0   0.0)
 105  GAG.CAG  GAG.GAA  TCC.TCT  ACA.GCC  GAG.GCC  GCC.ACA  GCC.ACG  GCC.TCC (S N:   0.839  2.161 Sd Nd:    5.5   6.5)
 106  GGC.GGA  GGA.GGC  GGC.GGA  GGC.GGG (S N:   1.027  1.973 Sd Nd:    4.0   0.0)
 107  CCG.CCC  GAG.GAA  GAG.GAC  AGA.AAA  ACG.ACA  AAG.GAG  AAG.AGG  AGG.CGC  AGG.AGA  AGG.AAG  AAG.ACG  ACG.CCG (S N:   0.658  2.342 Sd Nd:    5.0   8.0)
 108  TAC.TAT  TAT.TAC  TAC.TAT  TAC.TAT (S N:   0.429  2.571 Sd Nd:    4.0   0.0)
 109  ACC.ATC  ACC.ATC (S N:   0.979  2.021 Sd Nd:    0.0   2.0)
 110  TGC.TGT  TGC.TGT (S N:   0.375  2.625 Sd Nd:    2.0   0.0)
 111  TTT.TTC  CAT.TTC  GTC.ATT  TTT.CAT  CAT.GTC  CAT.CAC  CAC.CTG  CTG.TTG (S N:   0.512  2.488 Sd Nd:    6.5   8.5)
 112  GCC.GCT  GTG.GTC  GCC.GTG  GTG.GTC (S N:   1.000  2.000 Sd Nd:    4.0   1.0)
 113  CGC.AAA  AAG.CTC  AAG.AGG  AAG.TCA  CGC.CGT  AAC.CGC  AAC.AAG (S N:   0.558  2.442 Sd Nd:    2.8  11.2)
 114  AAT.AAC  AAC.AAT  AAC.AAT  AAC.AAT (S N:   0.333  2.667 Sd Nd:    4.0   0.0)
 115  CCC.CCA  GAG.AAA  CCC.GAG (S N:   0.871  2.129 Sd Nd:    2.5   3.5)
 116  AAA.AAG  AAA.AAG  AAG.AAA  AAG.AAA (S N:   0.375  2.625 Sd Nd:    4.0   0.0)
 117  GAG.GAA (S N:   0.375  2.625 Sd Nd:    1.0   0.0)
 118  AAG.AAT  AAG.AAA (S N:   0.374  2.626 Sd Nd:    1.0   1.0)
 119  GAT.GGT  GAC.AAT  AAC.AAG  AAT.GAC  GAC.GAT  GAT.GAC  GAC.AAC  AAC.GAT  AAC.AAT  AAC.GAC (S N:   0.355  2.645 Sd Nd:    6.0   7.0)
 120  GCT.GCC  CGA.CGC  CTC.TTG  GCT.ACT  CGA.GCT  GCT.CTC  GCT.GCC (S N:   1.111  1.889 Sd Nd:    6.0   6.0)
 121  AAG.ATG  AAG.ACG  AAG.---  AAG.AAC  AAG.CAG  AAG.AAA  AAC.AAG  AAG.AAC (S N:   0.381  2.619 Sd Nd:    1.0   8.0)
 122  CAC.CAT  CAC.AAC  CAC.AGC (S N:   0.333  2.667 Sd Nd:    1.0   3.0)
 123  TAC.TCT  TAC.CAC  AGT.AGC  AAT.AAC  AGT.AAT  AAT.TAC  AAT.AGT (S N:   0.349  2.651 Sd Nd:    4.0   5.0)
 124  GGC.GAC  GCT.GCG  GCT.GCA  GCC.GCT  GCC.GGC (S N:   0.985  2.015 Sd Nd:    3.0   2.0)
 125  ATC.GTT  ATC.GTC  ACT.ACC  ATC.ATA  ATC.ACC  ACC.ACT (S N:   0.927  2.073 Sd Nd:    4.0   3.0)
 126  GTT.TTT  ATT.ATC  TTC.TTT  TTC.ATC  ATC.ATT  ATC.GTT (S N:   0.585  2.415 Sd Nd:    4.0   3.0)
 127  TTC.ATA  ACC.ACT  TTC.TAC  ATC.ACC  ATC.TTC  TTC.ACC  ACC.ACT (S N:   0.615  2.385 Sd Nd:    2.5   6.5)
 128  CTT.CTG  CTC.CTT  CTC.CTT (S N:   1.010  1.990 Sd Nd:    3.0   0.0)
 129  AAA.AAG  ATC.TAT  ATC.ATA  AAA.ACC  AAA.ACA  AAA.ATC  AAA.CAA (S N:   0.492  2.508 Sd Nd:    4.0   7.0)
 130  GTG.GTC (S N:   1.000  2.000 Sd Nd:    1.0   0.0)
 131  GTG.GTA  GTT.GTC  GTA.GTG  GTG.GTT  GTT.GTA  GTT.GTC  GTC.GTG (S N:   1.000  2.000 Sd Nd:    7.0   0.0)
 132  GAT.GAC  GAT.CAT  GAT.GAC  GAT.GTG (S N:   0.436  2.564 Sd Nd:    2.5   2.5)
 133  AAG.GAG  CAG.GAG  CAG.CAA  AAA.AGA  AAG.ATG  AAA.AAG  CAG.AAG  AAG.AAA  AAG.AAA (S N:   0.376  2.624 Sd Nd:    4.0   5.0)
 134  TTG.CTG  TTG.ATG  TTG.CTG  TTG.TTT (S N:   0.641  2.359 Sd Nd:    2.0   2.0)
 135  AGG.AGA  AAG.AGG  AAG.GAG  GAG.GAA (S N:   0.408  2.592 Sd Nd:    2.0   2.0)
 136  GAA.GTG  GAA.GAG  GAA.AAA  GAT.GTC  GAA.GAT  GAA.AAA  AAA.AAG (S N:   0.419  2.581 Sd Nd:    4.0   5.0)
 137  GTT.GTG  GTC.GAC  GTG.ACA  GTG.GTC  GTC.GTT  GTG.GTT (S N:   0.978  2.022 Sd Nd:    4.8   3.2)
 138  GAC.GAT  GAC.GAT (S N:   0.333  2.667 Sd Nd:    2.0   0.0)
 139  AAC.AAG (S N:   0.334  2.666 Sd Nd:    0.0   1.0)
 140  ACA.ACC  ACC.ACA  ACC.ACT  ACA.ACG  ACA.ACG  ACA.ACG  ACA.ACC (S N:   1.000  2.000 Sd Nd:    7.0   0.0)
 141  CTG.CTC  CTG.TTG  CTG.GTG  CTG.TTG  CTG.GTG (S N:   1.241  1.759 Sd Nd:    3.0   2.0)
 142  ACA.ACC  ACT.ACC  ACT.ACA  ACA.ACG  ACA.ACT  ACA.ACT  ACA.ACT (S N:   1.000  2.000 Sd Nd:    7.0   0.0)
 143  CTC.ATC  CTC.GTC  CGG.TGG  CTC.ATC  CTC.CTG  CTC.CGG (S N:   1.071  1.929 Sd Nd:    2.0   5.0)
 144  ATC.TTC  ATC.ATT (S N:   0.655  2.345 Sd Nd:    1.0   1.0)
 145  ATT.ATA  ATC.ATT  ATC.ATT (S N:   0.667  2.333 Sd Nd:    3.0   0.0)
 146  GTG.GTC  GTG.GTA  GTG.CTG  GTG.TTG (S N:   1.018  1.982 Sd Nd:    2.0   2.0)
 147  TCT.TCA  GCT.GGT  TCT.GCT  GCT.TCC  TCC.TCT (S N:   1.008  1.992 Sd Nd:    3.0   3.0)
 148  GTT.GCT  GTC.GTG  GTG.GTT  GTT.GTC (S N:   1.000  2.000 Sd Nd:    3.0   1.0)
 149  CTT.ATT  CTT.GTG  GTG.GTT (S N:   0.995  2.005 Sd Nd:    2.0   2.0)
 150  GGT.GGC  GGA.GGT  GGA.GGG  GGC.GGA  GGA.GGC  GGC.GGT  GGC.GGT (S N:   1.029  1.971 Sd Nd:    7.0   0.0)
 151  GGA.GGG  GGA.GGT  GGA.GGG  GGA.GGC (S N:   1.082  1.918 Sd Nd:    4.0   0.0)
 152  GTC.CTC  GTG.GTC  GTC.GTG  GTC.ATC (S N:   0.984  2.016 Sd Nd:    2.0   2.0)
 153  ATC.ATT  ATC.ATT  ATC.ACC  ATC.ATA  ATC.ATT  ATT.ATC  ATC.ATT (S N:   0.683  2.317 Sd Nd:    6.0   1.0)
 154  GGG.GGA  GGA.GGC  GGT.GGC  GGC.GGA  GGC.GGG  GGC.GGG (S N:   1.022  1.978 Sd Nd:    6.0   0.0)
 155  TTG.CTC  CTC.CTT  CTG.TTG  CTG.CTC  CTC.CTT (S N:   0.985  2.015 Sd Nd:    5.0   1.0)
 156  GTC.ATC  GTC.GTT  CTC.CTT  CTC.GTC  CTC.CTT  CTC.ATC (S N:   0.988  2.012 Sd Nd:    3.0   3.0)
 157  ATC.GTT  ATT.ATA  ATC.ATT  ATC.ATT (S N:   0.673  2.327 Sd Nd:    4.0   1.0)
 158  ATC.CTC  ATC.ATT  CTC.TGC  CTC.CTT  CTT.TTA  ATC.ATA  CTC.ATC  CTC.CTT (S N:   0.925  2.075 Sd Nd:    5.0   5.0)
 159  ATC.GTC  ATC.TTC  ATT.ATC  ATC.ATT (S N:   0.665  2.335 Sd Nd:    2.0   2.0)
 160  CTG.CTT  CTA.CTT  ATG.CTA  ATG.CTG (S N:   0.393  2.607 Sd Nd:    2.5   2.5)
 161  CTG.CTT  GTG.CTG  ATA.ATC  GTG.CTG  CTG.ATA  CTG.GTG (S N:   1.027  1.973 Sd Nd:    2.5   4.5)
 162  ATC.GTG  ATA.GTG  ATA.ATC  ATC.GTC  ATC.CTG  ATG.ATA  ATA.ATC  ATC.ATG  ATC.ACC (S N:   0.606  2.394 Sd Nd:    3.5   8.5)
 163  AAG.AAA (S N:   0.375  2.625 Sd Nd:    1.0   0.0)
 164  GCA.GCT  AAG.AGG  AAG.AAA  AAA.AAG  GAG.GCG  GCG.GCA  GAG.AAG  AAG.AAA  AAG.AAA (S N:   0.528  2.472 Sd Nd:    6.0   3.0)
 165  CTG.CTA  ATC.ATT  GTG.GTA  CTC.GTC  ATC.ACA  GTC.GTG  GTC.CTC  CTC.ATC  CTC.CTG (S N:   0.957  2.043 Sd Nd:    6.0   4.0)
 166  GTC.ACC  ATC.ATA  ATC.GTC  GTC.ATC  GTC.ATC (S N:   0.912  2.088 Sd Nd:    1.0   5.0)
 167  GTT.ATT  ATC.ACC  ACC.GGC  GTT.GTC  CTC.CTT  CTT.GTT  CTC.ACC  CTC.ATC (S N:   0.968  2.032 Sd Nd:    2.0   8.0)
 168  TTC.TTT  CAC.GCT  CAC.CAT  TTC.CTC  CAC.TTC (S N:   0.357  2.643 Sd Nd:    3.0   5.0)
 169  ATT.GTT  ATT.TTT  ATC.ATT  ATC.ATT (S N:   0.665  2.335 Sd Nd:    2.0   2.0)
 170  CTC.ATC  ATT.ATG  CTA.CTC  CTC.CTA  CTC.ATT  CTC.CTG (S N:   0.971  2.029 Sd Nd:    4.0   3.0)
 171  AAG.CGG  AAG.AAC (S N:   0.406  2.594 Sd Nd:    0.5   2.5)
 172  AAG.AGG  AAG.AGG (S N:   0.394  2.606 Sd Nd:    0.0   2.0)
 173  ACG.ATG  GCC.GTC  GCC.GGT  ACC.ATC  ACT.ACC  AAC.AAT  GCC.ACC  ACC.AAC  ACC.ACT  ACC.ACG (S N:   0.814  2.186 Sd Nd:    5.0   6.0)
 174  CAG.AAT  CGG.CAG  CGG.CGA  CAG.CAA  CAG.CGG  CGG.CGT (S N:   0.971  2.029 Sd Nd:    3.0   4.0)
 175  GAG.GAC  GAG.GAT  AAA.AAG  GAG.GAC  GAG.AAA (S N:   0.362  2.638 Sd Nd:    2.0   4.0)
 176  AAG.GGG  AAG.CAA  AAG.AAA  AAG.CAG (S N:   0.402  2.598 Sd Nd:    2.0   4.0)
 177  AAG.---  AAG.---  AAG.---  AAG.---  AAG.AAT (S N:   0.374  2.626 Sd Nd:    0.0   9.0)
 178  AAG.AAA  AAG.AAA (S N:   0.375  2.625 Sd Nd:    2.0   0.0)
 179  GAG.GAC (S N:   0.365  2.635 Sd Nd:    0.0   1.0)
 180  TGC.TGT  TGC.TGT  TGC.TGT (S N:   0.375  2.625 Sd Nd:    3.0   0.0)
 181  CTT.CTG  CTC.CTT  CTC.CTG  CTT.CTC  CTC.CTT  CTC.CTT (S N:   1.019  1.981 Sd Nd:    6.0   0.0)
 182  GTG.GTT  GTG.GTC  GTA.GTT  GTG.GTA (S N:   1.000  2.000 Sd Nd:    4.0   0.0)
 183  AGC.AGT  AGC.ACC  AGC.AGT (S N:   0.366  2.634 Sd Nd:    2.0   1.0)
 184  TCT.ACC  TCC.TCT  TCC.TCT  TCC.TCT (S N:   1.000  2.000 Sd Nd:    4.0   1.0)
 185  TCG.TCT  TCG.TCT  TCA.TCG  TCG.TCA (S N:   1.166  1.834 Sd Nd:    4.0   0.0)
 186  GTC.GTT  GGG.GGC  GGG.GTC  GGG.GCC  GCC.GCA (S N:   1.000  2.000 Sd Nd:    5.0   2.0)
 187  AAT.AAC  AAT.AAC  AAT.AAC  AAT.AAC  AAC.AAT (S N:   0.333  2.667 Sd Nd:    5.0   0.0)
 188  GAC.GAG (S N:   0.335  2.665 Sd Nd:    0.0   1.0)
 189  AAT.AAC  AAC.AAT (S N:   0.333  2.667 Sd Nd:    2.0   0.0)
 190  ACA.ACT  ACG.ACA  ACA.ACG  ACG.ACA (S N:   1.000  2.000 Sd Nd:    4.0   0.0)
 191  GAC.GAT  GAG.GAA  GAG.GAC (S N:   0.365  2.635 Sd Nd:    2.0   1.0)
 192  AAT.AAC  AAT.AAC  AAC.AAT  AAC.AAT (S N:   0.333  2.667 Sd Nd:    4.0   0.0)
 193  GGG.---  GGG.---  GGG.---  GGG.---  GGG.---  GGG.---  GGG.---  GGG.---  GGG.---  GGG.---  GGG.--- (S N:   0.752  2.248 Sd Nd:    0.0  22.0)
 194  GGC.---  GGC.GGA  GGC.GGG  GGC.---  GGC.GGT  GGT.GGG (S N:   0.925  2.075 Sd Nd:    4.0   4.0)
 195  CTG.---  CTT.CTC  CTG.---  CTT.CTG  CTG.TTG (S N:   1.063  1.937 Sd Nd:    3.0   4.0)
 196  CCG.GCC  CCA.---  TCA.CCA  CCG.GCG  CCG.CCA  CCA.---  TCA.TCT  TCA.CCG  CCG.CCA  CCG.CCT (S N:   0.973  2.027 Sd Nd:    6.0   8.0)
 197  GGC.GGA  GGA.GGT  GGC.GGA  GGC.GCC (S N:   1.024  1.976 Sd Nd:    3.0   1.0)
 198  TCC.GCC  TCC.TCA (S N:   1.011  1.989 Sd Nd:    1.0   1.0)
 199  AAA.AAG  AAA.AAG  AAG.AAA (S N:   0.375  2.625 Sd Nd:    3.0   0.0)
 200  GTA.GGG  GCA.GCT  ATA.ACA  GCA.GCG  GCA.CAA  GCA.GTA  GTA.ATA (S N:   0.855  2.145 Sd Nd:    3.0   6.0)
 201  GAA.GAC  GAA.GAC  GAA.GAG  GAA.GAG  GAA.GAC (S N:   0.370  2.630 Sd Nd:    2.0   3.0)
 202  AGC.GCC  AGC.ACC  AAC.AGC  AAC.CAG  CAG.AGC  CAG.GAG  CAG.TCT (S N:   0.430  2.570 Sd Nd:    0.8  12.2)
 203  AAA.AAG  AAA.AAG  AAG.AAA  AAA.AAG (S N:   0.375  2.625 Sd Nd:    4.0   0.0)
 204  CCA.ACT  GCT.GCC  GCA.CCA  GCA.GAT  GCA.GCG  GCA.GCT  GCA.CCA  GCA.CCA  CCA.TCG (S N:   0.978  2.022 Sd Nd:    5.5   6.5)
 205  ACA.ACG  CCC.CCT  AAA.AAG  ACA.TCA  CCC.ACA  CCC.AAA  CCC.GCC (S N:   0.874  2.126 Sd Nd:    4.5   5.5)
 206  CCA.AGC  CCA.CCC  CCA.CCG  TCA.ACA  CCA.TCC  CCA.ACA  CCA.TCA (S N:   1.000  2.000 Sd Nd:    3.8   6.2)
 207  AAG.AAA  AAG.AAA (S N:   0.375  2.625 Sd Nd:    2.0   0.0)
 208  GCA.GTA  GCA.GTG  GCA.GCC (S N:   1.000  2.000 Sd Nd:    2.0   2.0)
 209  CTC.---  CTC.---  CTC.---  CTC.---  CTC.---  CTC.---  CTC.---  CTC.---  CTC.---  CTC.---  CTC.--- (S N:   0.761  2.239 Sd Nd:    0.0  22.0)
 210  TGG.---  TGG.---  TGG.---  TGG.---  TGG.---  TGG.---  TGG.---  TGG.---  TGG.---  TGG.---  TGG.--- (S N:   0.270  2.730 Sd Nd:    0.0  22.0)
 211  GCC.---  GCC.---  GCC.---  GCT.---  GCT.---  GCC.---  GCC.---  GCC.---  GCC.---  GCC.---  GCC.---  GCT.GCC (S N:   0.761  2.239 Sd Nd:    1.0  22.0)
 212  CAG.---  CAG.---  CAG.---  CAA.---  CAA.---  CAG.---  CAA.---  CAA.---  CAA.---  CAG.---  CAG.---  CAA.CAG  CAA.CAG (S N:   0.438  2.562 Sd Nd:    2.0  22.0)
 213  CTG.---  CTG.---  CTG.---  CTG.---  CTG.---  CTG.---  CTG.---  CTG.---  CTG.---  CTG.---  CTG.--- (S N:   0.936  2.064 Sd Nd:    0.0  22.0)
 214  TTC.---  TTC.---  TTC.---  TTT.---  TTT.---  TTC.---  TTT.---  TTC.---  TTC.---  TTC.---  TTC.---  TTT.TTC  TTT.TTC  TTT.TTC (S N:   0.413  2.587 Sd Nd:    3.0  22.0)
 215  ATG.---  ATG.---  ATG.---  ATG.---  ATG.---  ATG.---  ATG.---  ATG.---  ATG.---  ATG.---  ATG.--- (S N:   0.239  2.761 Sd Nd:    0.0  22.0)
 216  TCT.---  TCT.---  TCT.---  TCT.---  TCT.---  TCT.---  TCT.---  TCT.---  TCT.---  TCT.---  TCT.--- (S N:   0.761  2.239 Sd Nd:    0.0  22.0)
 217  GGC.---  GGC.---  GGC.---  GGT.---  GGT.---  GGC.---  GGT.---  GGT.---  GGT.---  GGC.---  GGC.---  GGT.GGC  GGT.GGC (S N:   0.761  2.239 Sd Nd:    2.0  22.0)
 218  CAG.---  CAG.---  CAG.---  CAG.---  CAG.---  CAG.---  CAG.---  CAG.---  CAG.---  CAG.---  CAG.--- (S N:   0.438  2.562 Sd Nd:    0.0  22.0)
 219  CGA.---  CGA.---  CGA.---  CGA.---  CGA.---  CGA.---  CGA.---  CGA.---  CGA.---  CGA.---  CGA.--- (S N:   0.993  2.007 Sd Nd:    0.0  22.0)
 220  CTG.---  CTG.---  CTG.---  CTG.---  CTG.---  CTG.---  CTG.---  CTG.---  CTG.---  CTG.---  CTG.--- (S N:   0.936  2.064 Sd Nd:    0.0  22.0)
 221  CGC.---  CGC.---  CGC.---  CGC.---  CGC.---  CGC.---  CGC.---  CGC.---  CGC.---  CGC.---  CGC.--- (S N:   0.761  2.239 Sd Nd:    0.0  22.0)
