# Supplementary material for: Sodium Channel β Subunits—An Additional Element in Animal Tetrodotoxin Resistance?
Source: Int J Mol Sci. 2024 Jan 25;25(3):1478. doi: 10.3390/ijms25031478 (PMC10855141; doi:10.3390/ijms25031478)
Supplement: Supplementary file 1 [file ijms-25-01478-s001.zip › rst files/SCNB4/rst_SCNB4_oneratio_nssites2_231025]

Supplemental results for CODEML (seqf: SCNB4_expanded_230613.phy  treef: Timetree_phylogeny.newick)


TREE #  1

Ancestral reconstruction by CODONML.

((T_rubri: 0.774120, (E_electric: 0.338918, D_rerio: 0.710406): 0.252189): 0.738195, ((B_bufo: 1.245068, X_tropical: 0.695272): 1.358958, ((M_musculus: 0.387461, H_sapiens: 0.309641): 0.760642, (((P_textilis: 0.143164, (T_elegans: 0.016549, T_sirtalis: 0.024587): 0.123483): 0.595026, A_carol: 0.499915): 0.951974, G_gallus: 0.957983): 0.000004): 0.082606): 0.827177);

((5, (12, 4)), ((11, 3), ((8, 9), (((10, (6, 2)), 1), 7))));

  13..14   14..5    14..15   15..12   15..4    13..16   16..17   17..11   17..3    16..18   18..19   19..8    19..9    18..20   20..21   21..22   22..10   22..23   23..6    23..2    21..1    20..7  

tree with node labels for Rod Page's TreeView
((5_T_rubri, (12_E_electric, 4_D_rerio) 15 ) 14 , ((11_B_bufo, 3_X_tropical) 17 , ((8_M_musculus, 9_H_sapiens) 19 , (((10_P_textilis, (6_T_elegans, 2_T_sirtalis) 23 ) 22 , 1_A_carol) 21 , 7_G_gallus) 20 ) 18 ) 16 ) 13 ;

Nodes 13 to 23 are ancestral
Unreliable at sites with alignment gaps

(1) Marginal reconstruction of ancestral sequences
(eqn. 4 in Yang et al. 1995 Genetics 141:1641-1650).

Prob of best state at each node, listed by site

   site   Freq   Data: 

   1      1   CTG (L) TTG (L) CTG (L) CTG (L) CTT (L) TTG (L) CTG (L) TTG (L) CTG (L) TTG (L) TTA (L) TTG (L) :  CTG L 0.448 (L 0.993) CTG L 0.571 (L 1.000) CTG L 0.556 (L 1.000) CTG L 0.513 (L 1.000) TTG L 0.418 (L 0.999) CTG L 0.532 (L 1.000) CTG L 0.511 (L 1.000) CTG L 0.532 (L 1.000) TTG L 0.513 (L 1.000) TTG L 0.994 (L 1.000) TTG L 1.000 (L 1.000)
   2      1   GAG (E) GAG (E) GAG (E) GAG (E) GAG (E) GAG (E) GAG (E) GAG (E) GAG (E) GAG (E) GAA (E) GAG (E) :  GAG E 0.797 (E 0.981) GAG E 0.927 (E 0.999) GAG E 0.962 (E 1.000) GAG E 0.869 (E 0.999) GAG E 0.695 (E 0.997) GAG E 0.890 (E 1.000) GAG E 0.974 (E 1.000) GAG E 0.890 (E 1.000) GAG E 0.940 (E 0.999) GAG E 0.996 (E 1.000) GAG E 1.000 (E 1.000)
   3      1   GTC (V) GTG (V) GTG (V) GTG (V) GTC (V) GTG (V) GTG (V) GTA (V) GTG (V) GTG (V) GTC (V) GTA (V) :  GTG V 0.345 (V 0.985) GTA V 0.395 (V 0.999) GTA V 0.564 (V 1.000) GTG V 0.504 (V 1.000) GTG V 0.487 (V 0.997) GTG V 0.529 (V 1.000) GTG V 0.539 (V 1.000) GTG V 0.529 (V 1.000) GTG V 0.430 (V 0.999) GTG V 0.986 (V 1.000) GTG V 1.000 (V 1.000)
   4      1   TCG (S) TCA (S) TCG (S) AGC (S) ACA (T) TCA (S) TCG (S) TCT (S) TCT (S) TCG (S) ATT (I) TCA (S) :  TCG S 0.355 (S 0.774) TCA S 0.497 (S 0.620) TCA S 0.514 (S 0.624) TCG S 0.830 (S 0.995) TCG S 0.781 (S 0.967) TCG S 0.850 (S 1.000) TCT S 0.982 (S 1.000) TCG S 0.850 (S 1.000) TCG S 0.925 (S 1.000) TCG S 0.806 (S 1.000) TCA S 1.000 (S 1.000)
   5      1   GTG (V) GTG (V) GTA (V) ACA (T) ACA (T) GTG (V) GTG (V) GTG (V) GTG (V) GTG (V) GTA (V) GTG (V) :  ATG M 0.210 (V 0.352) ACG T 0.304 (T 0.537) ACG T 0.343 (T 0.519) GTG V 0.706 (V 0.987) GTA V 0.589 (V 0.998) GTG V 0.754 (V 0.998) GTG V 0.940 (V 1.000) GTG V 0.754 (V 0.998) GTG V 0.853 (V 0.999) GTG V 0.993 (V 1.000) GTG V 1.000 (V 1.000)
   6      1   GGC (G) GGC (G) GGC (G) GGG (G) GGA (G) GGC (G) GGG (G) GGA (G) GGA (G) GGC (G) GGG (G) GGG (G) :  GGG G 0.474 (G 0.996) GGG G 0.594 (G 1.000) GGG G 0.900 (G 1.000) GGA G 0.476 (G 1.000) GGG G 0.400 (G 1.000) GGA G 0.489 (G 1.000) GGA G 0.986 (G 1.000) GGA G 0.489 (G 1.000) GGC G 0.900 (G 1.000) GGC G 0.998 (G 1.000) GGC G 1.000 (G 1.000)
   7      1   AAG (K) AAA (K) AAG (K) AAG (K) AAA (K) AAA (K) AAA (K) AAG (K) AAG (K) AAG (K) AAA (K) AAG (K) :  AAG K 0.604 (K 0.978) AAG K 0.650 (K 0.999) AAG K 0.846 (K 1.000) AAG K 0.565 (K 0.999) AAG K 0.645 (K 0.996) AAG K 0.562 (K 1.000) AAG K 0.937 (K 1.000) AAG K 0.562 (K 1.000) AAG K 0.721 (K 0.999) AAG K 0.532 (K 1.000) AAA K 0.999 (K 1.000)
   8      1   GTG (V) GCA (A) AAT (N) GTC (V) GTG (V) GCA (A) ACC (T) GCC (A) GCC (A) GCG (A) AAT (N) GTT (V) :  GTC V 0.295 (V 0.561) GTC V 0.347 (V 0.990) GTT V 0.528 (V 0.999) GCC A 0.697 (A 0.810) AAT N 0.478 (N 0.916) GCC A 0.792 (A 0.908) GCC A 0.977 (A 0.999) GCC A 0.792 (A 0.908) GCG A 0.617 (A 0.894) GCG A 0.618 (A 1.000) GCA A 1.000 (A 1.000)
   9      1   CCC (P) CCT (P) AAC (N) CAT (H) TCT (S) CCT (P) AAC (N) ACC (T) ACC (T) CCT (P) AAT (N) CAT (H) :  CAT H 0.146 (H 0.291) CAT H 0.444 (H 0.488) CAT H 0.956 (H 0.983) AAC N 0.483 (N 0.589) AAC N 0.670 (N 0.971) AAC N 0.438 (N 0.515) ACC T 0.966 (T 0.992) AAC N 0.438 (N 0.515) CCC P 0.749 (P 0.990) CCT P 0.996 (P 1.000) CCT P 1.000 (P 1.000)
  10      1   GTC (V) GTC (V) CTG (L) TTC (F) TCT (S) GTC (V) ACT (T) ACC (T) GAC (D) GTT (V) CAG (Q) TTT (F) :  TTT F 0.240 (F 0.461) TTT F 0.641 (F 0.768) TTT F 0.826 (F 0.991) ATC I 0.237 (I 0.331) CTG L 0.640 (L 0.829) ATC I 0.294 (I 0.401) ACC T 0.322 (T 0.330) ATC I 0.294 (I 0.401) GTC V 0.713 (V 0.958) GTC V 0.590 (V 1.000) GTC V 0.999 (V 1.000)
  11      1   ATC (I) ATT (I) ATC (I) ATA (I) ATT (I) ATT (I) GTG (V) ATC (I) ATC (I) ATT (I) ATG (M) GTT (V) :  ATC I 0.448 (I 0.955) ATT I 0.611 (I 0.978) ATT I 0.613 (I 0.940) ATC I 0.588 (I 0.979) ATC I 0.537 (I 0.883) ATC I 0.612 (I 0.980) ATC I 0.908 (I 0.999) ATC I 0.612 (I 0.980) ATC I 0.554 (I 0.998) ATT I 0.984 (I 1.000) ATT I 1.000 (I 1.000)
  12      1   TAC (Y) TAC (Y) ACA (T) GAA (E) GAA (E) TAT (Y) ATG (M) TAC (Y) TAC (Y) TAT (Y) AAA (K) GAG (E) :  GAG E 0.243 (E 0.404) GAA E 0.552 (E 0.985) GAG E 0.513 (E 0.999) AAC N 0.317 (N 0.373) AAA K 0.472 (K 0.682) AAC N 0.359 (N 0.417) TAC Y 0.986 (Y 0.994) AAC N 0.359 (N 0.417) TAC Y 0.705 (Y 0.989) TAT Y 0.939 (Y 1.000) TAT Y 0.925 (Y 1.000)
  13      1   ACC (T) GCC (A) GCT (A) GTG (V) GCA (A) GCC (A) GCT (A) GCT (A) GCT (A) GCC (A) GTT (V) GTG (V) :  GCT A 0.288 (A 0.911) GCG A 0.480 (A 0.845) GTG V 0.735 (V 0.909) GCT A 0.798 (A 0.998) GCT A 0.765 (A 0.972) GCT A 0.835 (A 1.000) GCT A 0.985 (A 1.000) GCT A 0.835 (A 1.000) GCC A 0.818 (A 0.938) GCC A 0.996 (A 1.000) GCC A 1.000 (A 1.000)
  14      1   CGC (R) AAG (K) ATC (I) ATG (M) ATG (M) AAG (K) CTG (L) ATT (I) GTC (V) AAA (K) CAG (Q) ATG (M) :  ATG M 0.785 (M 0.785) ATG M 0.994 (M 0.994) ATG M 0.999 (M 0.999) ATG M 0.647 (M 0.647) ATG M 0.429 (M 0.429) ATG M 0.635 (M 0.635) ATC I 0.445 (I 0.689) ATG M 0.635 (M 0.635) AGG R 0.336 (R 0.546) AAG K 0.702 (K 0.996) AAG K 0.999 (K 1.000)
  15      1   AAC (N) AAT (N) AAT (N) AAT (N) AAT (N) AAT (N) AAC (N) AAC (N) AAT (N) AAT (N) AAC (N) AAC (N) :  AAC N 0.550 (N 0.969) AAT N 0.517 (N 0.998) AAC N 0.569 (N 0.999) AAC N 0.547 (N 0.999) AAT N 0.542 (N 0.993) AAC N 0.549 (N 1.000) AAT N 0.552 (N 0.999) AAC N 0.549 (N 1.000) AAC N 0.556 (N 0.998) AAT N 0.985 (N 1.000) AAT N 1.000 (N 1.000)
  16      1   GGC (G) GGC (G) GGG (G) GGA (G) GGC (G) GGC (G) GGC (G) GGC (G) GGC (G) GGC (G) GGA (G) GGA (G) :  GGC G 0.480 (G 0.994) GGA G 0.594 (G 1.000) GGA G 0.956 (G 1.000) GGC G 0.799 (G 1.000) GGG G 0.501 (G 1.000) GGC G 0.898 (G 1.000) GGC G 0.990 (G 1.000) GGC G 0.898 (G 1.000) GGC G 0.974 (G 1.000) GGC G 0.999 (G 1.000) GGC G 1.000 (G 1.000)
  17      1   ACC (T) ACC (T) TCT (S) AGT (S) TCC (S) ACC (T) TCC (S) TCA (S) ACG (T) ACC (T) ACA (T) AGC (S) :  TCC S 0.662 (S 0.784) TCC S 0.691 (S 0.748) AGC S 0.893 (S 0.954) TCC S 0.709 (S 0.845) TCT S 0.432 (S 0.843) TCC S 0.720 (S 0.845) TCG S 0.362 (S 0.830) TCC S 0.720 (S 0.845) ACC T 0.904 (T 0.976) ACC T 0.996 (T 1.000) ACC T 1.000 (T 1.000)
  18      1   GAC (D) AAT (N) AAT (N) TCA (S) ACA (T) AAT (N) GAC (D) TCG (S) GAG (E) AAT (N) GAT (D) TCT (S) :  ACC T 0.116 (T 0.216) ACA T 0.207 (T 0.533) TCT S 0.448 (S 0.992) GAC D 0.605 (D 0.824) GAT D 0.410 (D 0.691) GAC D 0.656 (D 0.881) GAG E 0.760 (E 0.772) GAC D 0.656 (D 0.881) GAC D 0.577 (D 0.822) AAT N 0.976 (N 0.999) AAT N 1.000 (N 1.000)
  19      1   GTG (V) GTG (V) GTA (V) GTG (V) GTC (V) ATG (M) ATC (I) ATC (I) ATC (I) GTG (V) ATC (I) GTG (V) :  GTC V 0.336 (V 0.833) GTG V 0.500 (V 0.996) GTG V 0.788 (V 1.000) GTC V 0.413 (V 0.661) GTC V 0.267 (V 0.715) GTC V 0.416 (V 0.621) ATC I 0.916 (I 0.983) GTC V 0.416 (V 0.621) GTG V 0.732 (V 0.989) GTG V 0.986 (V 0.995) GTG V 0.976 (V 0.976)
  20      1   CTC (L) CTC (L) ACG (T) TTG (L) CTG (L) CTA (L) CTG (L) CTG (L) CTG (L) CTA (L) TAC (Y) CTT (L) :  CTG L 0.554 (L 0.991) CTG L 0.703 (L 1.000) CTG L 0.660 (L 1.000) CTG L 0.713 (L 0.994) ACG T 0.163 (T 0.311) CTG L 0.762 (L 1.000) CTG L 0.971 (L 1.000) CTG L 0.762 (L 1.000) CTC L 0.381 (L 1.000) CTA L 0.971 (L 1.000) CTA L 0.964 (L 1.000)
  21      1   CTG (L) CTG (L) CTT (L) TTA (L) TTG (L) CTG (L) CTG (L) CTG (L) CTG (L) CTG (L) CTG (L) TTA (L) :  TTG L 0.402 (L 0.993) TTA L 0.590 (L 1.000) TTA L 0.939 (L 1.000) CTG L 0.784 (L 1.000) CTG L 0.384 (L 0.999) CTG L 0.846 (L 1.000) CTG L 0.974 (L 1.000) CTG L 0.846 (L 1.000) CTG L 0.932 (L 1.000) CTG L 0.997 (L 1.000) CTG L 1.000 (L 1.000)
  22      1   CCC (P) CCC (P) CCC (P) CCT (P) CCC (P) CCC (P) CCC (P) CCC (P) CCC (P) CCC (P) CCT (P) CCC (P) :  CCC P 0.893 (P 0.995) CCC P 0.929 (P 1.000) CCC P 0.901 (P 1.000) CCC P 0.974 (P 1.000) CCC P 0.778 (P 1.000) CCC P 0.987 (P 1.000) CCC P 0.997 (P 1.000) CCC P 0.987 (P 1.000) CCC P 0.991 (P 1.000) CCC P 1.000 (P 1.000) CCC P 1.000 (P 1.000)
  23      1   TGC (C) TGT (C) TGT (C) TGC (C) TGC (C) TGT (C) TGC (C) TGC (C) TGC (C) TGT (C) TGC (C) TGC (C) :  TGC C 0.970 (C 0.997) TGC C 0.997 (C 1.000) TGC C 0.999 (C 1.000) TGC C 0.971 (C 1.000) TGC C 0.649 (C 1.000) TGC C 0.977 (C 1.000) TGC C 0.999 (C 1.000) TGC C 0.977 (C 1.000) TGC C 0.841 (C 1.000) TGT C 0.997 (C 1.000) TGT C 1.000 (C 1.000)
  24      1   ACC (T) ACT (T) TCT (S) ACT (T) ACC (T) ACT (T) ACC (T) ACC (T) ACC (T) ACT (T) ACA (T) ACA (T) :  ACC T 0.427 (T 0.987) ACC T 0.365 (T 1.000) ACA T 0.447 (T 1.000) ACC T 0.625 (T 0.999) ACT T 0.482 (T 0.907) ACC T 0.671 (T 1.000) ACC T 0.950 (T 1.000) ACC T 0.671 (T 1.000) ACC T 0.549 (T 1.000) ACT T 0.992 (T 1.000) ACT T 1.000 (T 1.000)
  25      1   TTC (F) TTC (F) TTT (F) TAC (Y) TAC (Y) TTC (F) TTC (F) TTC (F) TTC (F) TTC (F) TTT (F) TAC (Y) :  TAC Y 0.471 (Y 0.512) TAC Y 0.974 (Y 0.995) TAC Y 0.990 (Y 1.000) TTC F 0.919 (F 0.997) TTT F 0.858 (F 1.000) TTC F 0.946 (F 1.000) TTC F 0.991 (F 1.000) TTC F 0.946 (F 1.000) TTC F 0.979 (F 1.000) TTC F 0.999 (F 1.000) TTC F 1.000 (F 1.000)
  26      1   ACC (T) ACC (T) ATG (M) GCC (A) TCC (S) ACC (T) ACC (T) TCC (S) TCC (S) AAC (N) GCC (A) AGT (S) :  ACC T 0.577 (T 0.897) ACC T 0.652 (T 0.874) ACC T 0.578 (T 0.885) ACC T 0.806 (T 0.966) ACG T 0.417 (T 0.773) ACC T 0.860 (T 0.970) TCC S 0.993 (S 0.997) ACC T 0.860 (T 0.970) ACC T 0.915 (T 0.997) ACC T 0.968 (T 0.971) ACC T 1.000 (T 1.000)
  27      1   TCC (S) TCC (S) GCC (A) AGC (S) TCC (S) TCC (S) ACC (T) AGC (S) AGC (S) TCC (S) ACC (T) AGC (S) :  ACC T 0.607 (T 0.806) ACC T 0.714 (T 0.736) AGC S 0.967 (S 0.973) ACC T 0.887 (T 0.957) ACC T 0.659 (T 0.797) ACC T 0.921 (T 0.961) AGC S 0.989 (S 0.994) ACC T 0.921 (T 0.961) TCC S 0.987 (S 0.994) TCC S 1.000 (S 1.000) TCC S 1.000 (S 1.000)
  28      1   TGC (C) TGC (C) TGC (C) TGC (C) TGC (C) TGC (C) TGC (C) TGT (C) TGC (C) TGC (C) TGC (C) TGT (C) :  TGC C 0.929 (C 0.997) TGC C 0.901 (C 1.000) TGC C 0.814 (C 1.000) TGC C 0.989 (C 1.000) TGC C 0.994 (C 1.000) TGC C 0.991 (C 1.000) TGC C 0.880 (C 1.000) TGC C 0.991 (C 1.000) TGC C 0.998 (C 1.000) TGC C 1.000 (C 1.000) TGC C 1.000 (C 1.000)
  29      1   ATC (I) ATC (I) ATT (I) ATC (I) ATT (I) ATC (I) ATT (I) TAT (Y) TTT (F) ATC (I) ATT (I) ATT (I) :  ATT I 0.469 (I 0.976) ATT I 0.693 (I 0.999) ATT I 0.725 (I 1.000) ATT I 0.656 (I 0.997) ATT I 0.619 (I 0.996) ATT I 0.691 (I 0.997) TTT F 0.948 (F 0.973) ATT I 0.691 (I 0.997) ATC I 0.782 (I 0.998) ATC I 0.986 (I 1.000) ATC I 1.000 (I 1.000)
  30      1   GGC (G) GGC (G) GGC (G) GGC (G) GGC (G) GGC (G) GGC (G) GGC (G) GGC (G) GGC (G) GGT (G) GGC (G) :  GGC G 0.869 (G 0.990) GGC G 0.975 (G 1.000) GGC G 0.990 (G 1.000) GGC G 0.955 (G 1.000) GGC G 0.723 (G 0.999) GGC G 0.972 (G 1.000) GGC G 0.993 (G 1.000) GGC G 0.972 (G 1.000) GGC G 0.981 (G 1.000) GGC G 0.999 (G 1.000) GGC G 1.000 (G 1.000)
  31      1   ATC (I) ATT (I) TTC (F) ATT (I) ATC (I) ATT (I) TTC (F) TTT (F) TTC (F) ATT (I) TTT (F) ATT (I) :  TTC F 0.319 (I 0.489) ATT I 0.520 (I 0.988) ATT I 0.790 (I 0.999) TTC F 0.790 (F 0.991) TTC F 0.683 (F 0.999) TTC F 0.802 (F 0.994) TTC F 0.669 (F 1.000) TTC F 0.802 (F 0.994) ATC I 0.643 (I 0.972) ATT I 0.982 (I 1.000) ATT I 1.000 (I 1.000)
  32      1   GAG (E) GAG (E) AAT (N) AAA (K) CAG (Q) GAG (E) CAG (Q) GAG (E) GAG (E) GAG (E) GAG (E) AAG (K) :  GAG E 0.376 (E 0.442) AAG K 0.597 (K 0.680) AAG K 0.834 (K 0.980) GAG E 0.782 (E 0.843) GAG E 0.460 (E 0.569) GAG E 0.847 (E 0.896) GAG E 0.978 (E 0.998) GAG E 0.847 (E 0.896) GAG E 0.946 (E 0.996) GAG E 0.997 (E 1.000) GAG E 1.000 (E 1.000)
  33      1   AAG (K) AAA (K) ACT (T) AAC (N) AGA (R) AAA (K) GAC (D) AAC (N) GAC (D) AAA (K) GAT (D) AAC (N) :  AAC N 0.568 (N 0.805) AAC N 0.668 (N 0.814) AAC N 0.871 (N 0.974) AAC N 0.644 (N 0.849) AAT N 0.409 (N 0.736) AAC N 0.659 (N 0.843) AAC N 0.717 (N 0.755) AAC N 0.659 (N 0.843) AAG K 0.559 (K 0.959) AAA K 0.989 (K 1.000) AAA K 1.000 (K 1.000)
  34      1   GCC (A) GCC (A) GTT (V) CTT (L) CTC (L) GCC (A) CTG (L) CTC (L) CTC (L) GCC (A) GTT (V) TTG (L) :  CTC L 0.505 (L 0.973) CTC L 0.415 (L 0.999) CTG L 0.475 (L 0.999) CTC L 0.726 (L 0.963) GTT V 0.471 (V 0.964) CTC L 0.755 (L 0.968) CTC L 0.977 (L 1.000) CTC L 0.755 (L 0.968) GCC A 0.913 (A 0.957) GCC A 0.998 (A 1.000) GCC A 1.000 (A 1.000)
  35      1   AAC (N) ACC (T) ACC (T) TAC (Y) TAC (Y) ACC (T) ATC (I) TAC (Y) CAC (H) AAC (N) ACC (T) TAC (Y) :  TAC Y 0.503 (Y 0.551) TAC Y 0.973 (Y 0.995) TAC Y 0.989 (Y 1.000) AAC N 0.796 (N 0.883) ACC T 0.783 (T 0.934) AAC N 0.818 (N 0.894) CAC H 0.457 (H 0.460) AAC N 0.818 (N 0.894) AAC N 0.871 (N 0.985) AAC N 0.925 (N 0.931) ACC T 1.000 (T 1.000)
  36      1   TTC (F) TTC (F) TTC (F) TTC (F) TTC (F) TTC (F) TTC (F) TTC (F) TTC (F) TTC (F) TTC (F) TTC (F) :  TTC F 0.908 (F 0.990) TTC F 0.977 (F 1.000) TTC F 0.990 (F 1.000) TTC F 0.970 (F 1.000) TTC F 0.944 (F 0.999) TTC F 0.979 (F 1.000) TTC F 0.994 (F 1.000) TTC F 0.979 (F 1.000) TTC F 0.983 (F 1.000) TTC F 0.999 (F 1.000) TTC F 1.000 (F 1.000)
  37      1   TCC (S) GTA (V) TCT (S) AGC (S) AAT (N) GTA (V) ACG (T) AAG (K) CGG (R) ATA (I) TTT (F) AAC (N) :  AAC N 0.264 (T 0.472) AAC N 0.681 (N 0.934) AAC N 0.827 (N 0.928) ACG T 0.461 (T 0.956) TCT S 0.795 (S 0.918) ACG T 0.565 (T 0.966) AGG R 0.604 (R 0.643) ACG T 0.565 (T 0.966) ACC T 0.569 (T 0.799) ATA I 0.846 (I 0.861) GTA V 1.000 (V 1.000)
  38      1   TGG (W) TGG (W) TGG (W) TGG (W) TGG (W) TGG (W) TGG (W) TGG (W) TGG (W) TGG (W) TGG (W) TGG (W) :  TGG W 0.999 (W 0.999) TGG W 1.000 (W 1.000) TGG W 1.000 (W 1.000) TGG W 1.000 (W 1.000) TGG W 1.000 (W 1.000) TGG W 1.000 (W 1.000) TGG W 1.000 (W 1.000) TGG W 1.000 (W 1.000) TGG W 1.000 (W 1.000) TGG W 1.000 (W 1.000) TGG W 1.000 (W 1.000)
  39      1   TAC (Y) AGC (S) ATA (I) CAG (Q) CAT (H) AGC (S) TAC (Y) TCC (S) ACC (T) AGC (S) GAA (E) CAA (Q) :  CAC H 0.378 (H 0.531) CAT H 0.456 (H 0.808) CAA Q 0.619 (Q 0.935) TAC Y 0.733 (Y 0.756) AAA K 0.214 (K 0.289) TAC Y 0.842 (Y 0.857) TCC S 0.825 (S 0.826) TAC Y 0.842 (Y 0.857) TAC Y 0.806 (Y 0.816) AGC S 0.996 (S 0.997) AGC S 1.000 (S 1.000)
  40      1   CGC (R) CAC (H) TAC (Y) TTC (F) TTT (F) CAC (H) TTC (F) TAC (Y) TAC (Y) CAC (H) TAC (Y) TAC (Y) :  TAC Y 0.566 (Y 0.655) TTC F 0.486 (F 0.590) TTC F 0.554 (F 0.581) TAC Y 0.939 (Y 0.965) TAC Y 0.940 (Y 0.998) TAC Y 0.951 (Y 0.966) TAC Y 0.993 (Y 1.000) TAC Y 0.951 (Y 0.966) CAC H 0.894 (H 0.903) CAC H 0.999 (H 1.000) CAC H 1.000 (H 1.000)
  41      1   --- (-) --- (-) AGC (S) --- (-) --- (-) --- (-) --- (-) --- (-) --- (-) --- (-) AGG (R) --- (-) :  AGC S 0.200 (S 0.303) AGC S 0.157 (S 0.247) AGC S 0.146 (S 0.231) AGC S 0.274 (S 0.390) AGC S 0.528 (S 0.620) AGC S 0.265 (S 0.380) AGC S 0.199 (S 0.302) AGC S 0.265 (S 0.380) AGC S 0.187 (S 0.286) AGC S 0.154 (S 0.242) AGC S 0.149 (S 0.235)
  42      1   --- (-) --- (-) TCT (S) --- (-) --- (-) --- (-) --- (-) --- (-) --- (-) --- (-) ACA (T) --- (-) :  TCC S 0.139 (S 0.446) TCC S 0.128 (S 0.401) TCC S 0.124 (S 0.387) TCT S 0.187 (S 0.503) TCT S 0.357 (S 0.606) TCT S 0.181 (S 0.497) TCC S 0.138 (S 0.445) TCT S 0.181 (S 0.497) TCC S 0.136 (S 0.433) TCC S 0.127 (S 0.398) TCC S 0.126 (S 0.391)
  43      1   --- (-) --- (-) CTC (L) --- (-) --- (-) --- (-) --- (-) --- (-) --- (-) --- (-) TTC (F) --- (-) :  TTC F 0.155 (L 0.399) TTC F 0.127 (L 0.360) TTC F 0.120 (L 0.348) CTC L 0.209 (L 0.453) CTC L 0.496 (L 0.587) CTC L 0.201 (L 0.447) TTC F 0.154 (L 0.399) CTC L 0.201 (L 0.447) TTC F 0.146 (L 0.388) TTC F 0.125 (L 0.357) TTC F 0.122 (L 0.351)
  44      1   AAC (N) AAT (N) AAC (N) AAG (K) AAT (N) AAT (N) AAC (N) AAT (N) AAC (N) AAC (N) AAT (N) AAT (N) :  AAC N 0.501 (N 0.967) AAT N 0.747 (N 0.991) AAT N 0.794 (N 0.979) AAC N 0.597 (N 0.998) AAC N 0.643 (N 0.992) AAC N 0.607 (N 1.000) AAC N 0.560 (N 0.999) AAC N 0.607 (N 1.000) AAC N 0.705 (N 0.998) AAC N 0.509 (N 1.000) AAT N 0.999 (N 1.000)
  45      1   CAC (H) CAG (Q) AGT (S) GAC (D) AAC (N) CAG (Q) TCA (S) AAC (N) AGC (S) CAC (H) CTG (L) GAC (D) :  AAC N 0.461 (N 0.603) AAC N 0.501 (N 0.554) GAC D 0.888 (D 0.934) AAC N 0.582 (N 0.672) AGT S 0.238 (S 0.475) AAC N 0.599 (N 0.668) AAC N 0.716 (N 0.741) AAC N 0.599 (N 0.668) CAC H 0.954 (H 0.981) CAC H 0.942 (H 0.959) CAG Q 1.000 (Q 1.000)
  46      1   ACC (T) ACC (T) TCA (S) AAT (N) AAT (N) ACC (T) ACG (T) AGC (S) AGT (S) ACC (T) TCA (S) AAT (N) :  AAC N 0.310 (N 0.507) AAT N 0.767 (N 0.992) AAT N 0.887 (N 0.999) ACC T 0.610 (T 0.986) TCA S 0.923 (S 0.997) ACC T 0.629 (T 0.994) AGC S 0.593 (S 0.994) ACC T 0.629 (T 0.994) ACC T 0.882 (T 0.999) ACC T 0.995 (T 1.000) ACC T 1.000 (T 1.000)
  47      1   GAG (E) GAA (E) CTT (L) GGG (G) GGA (G) GAA (E) GAG (E) GAA (E) GAC (D) AAA (K) TCA (S) GGC (G) :  GGG G 0.280 (G 0.533) GGA G 0.415 (G 0.996) GGG G 0.456 (G 1.000) GAG E 0.577 (E 0.895) CTG L 0.219 (L 0.708) GAG E 0.626 (E 0.988) GAA E 0.672 (E 0.917) GAG E 0.626 (E 0.988) GAG E 0.566 (E 0.996) GAA E 0.950 (E 0.964) GAA E 1.000 (E 1.000)
  48      1   --- (-) --- (-) AAA (K) ACA (T) ACC (T) --- (-) --- (-) ACA (T) GCA (A) --- (-) AAG (K) ACA (T) :  ACA T 0.537 (T 0.969) ACA T 0.723 (T 1.000) ACA T 0.936 (T 1.000) ACA T 0.600 (T 0.950) AAA K 0.539 (K 0.964) ACA T 0.614 (T 0.948) ACA T 0.911 (T 0.940) ACA T 0.614 (T 0.948) ACA T 0.237 (T 0.753) ACG T 0.200 (T 0.644) ACG T 0.194 (T 0.625)
  49      1   --- (-) --- (-) CCT (P) CTA (L) ATG (M) --- (-) --- (-) TCC (S) TTC (F) --- (-) CCA (P) ATG (M) :  ATG M 0.200 (L 0.325) ATG M 0.745 (M 0.745) ATG M 0.749 (M 0.749) CCC P 0.166 (L 0.279) CCT P 0.479 (P 0.990) TCC S 0.173 (S 0.261) TCC S 0.566 (S 0.571) TCC S 0.173 (S 0.261) TCC S 0.120 (L 0.230) TCC S 0.099 (L 0.217) TCC S 0.096 (L 0.215)
  50      1   --- (-) --- (-) GAG (E) ATT (I) GTC (V) --- (-) --- (-) AGG (R) AAG (K) --- (-) GAA (E) GTT (V) :  GTG V 0.246 (V 0.517) GTT V 0.430 (V 0.956) GTT V 0.701 (V 0.952) GAG E 0.556 (E 0.664) GAG E 0.696 (E 0.981) GAG E 0.508 (E 0.602) AAG K 0.834 (K 0.851) GAG E 0.508 (E 0.602) GAG E 0.321 (E 0.448) GAG E 0.260 (E 0.378) GAG E 0.250 (E 0.367)
  51      1   CTG (L) --- (-) GAA (E) AAG (K) AAG (K) --- (-) CTG (L) ATT (I) ATT (I) --- (-) TTA (L) AAG (K) :  ATG M 0.325 (M 0.325) AAG K 0.915 (K 0.978) AAG K 0.955 (K 0.998) CTG L 0.408 (L 0.652) TTA L 0.235 (L 0.592) CTG L 0.455 (L 0.698) ATT I 0.868 (I 0.986) CTG L 0.455 (L 0.698) CTG L 0.639 (L 0.885) CTG L 0.358 (L 0.785) CTG L 0.324 (L 0.768)
  52      1   ATC (I) ATA (I) CTT (L) CTG (L) TAT (Y) ATA (I) ATC (I) CTC (L) CTC (L) ATA (I) CTT (L) ATT (I) :  CTC L 0.291 (L 0.603) CTT L 0.380 (L 0.536) CTT L 0.416 (L 0.575) CTC L 0.546 (L 0.714) CTT L 0.808 (L 0.996) CTC L 0.574 (L 0.692) CTC L 0.978 (L 0.998) CTC L 0.574 (L 0.692) ATC I 0.614 (I 0.984) ATA I 0.992 (I 1.000) ATA I 1.000 (I 1.000)
  53      1   TTC (F) TTC (F) TAT (Y) TGT (C) TGT (C) TTC (F) TAC (Y) ATC (I) ATA (I) TTC (F) TAC (Y) TGT (C) :  TGT C 0.357 (C 0.580) TGT C 0.987 (C 0.999) TGT C 0.999 (C 1.000) TAC Y 0.512 (Y 0.635) TAT Y 0.517 (Y 0.993) TAC Y 0.532 (Y 0.601) ATC I 0.715 (I 0.986) TAC Y 0.532 (Y 0.601) TTC F 0.969 (F 0.991) TTC F 0.999 (F 1.000) TTC F 1.000 (F 1.000)
  54      1   AAA (K) AAA (K) AAA (K) GAA (E) GAA (E) AAA (K) CAC (H) GAC (D) GAG (E) AAA (K) CAT (H) GAA (E) :  GAA E 0.434 (E 0.766) GAA E 0.908 (E 0.997) GAA E 0.967 (E 1.000) GAG E 0.308 (E 0.518) AAA K 0.327 (K 0.589) GAG E 0.311 (E 0.512) GAG E 0.725 (E 0.827) GAG E 0.311 (E 0.512) AAA K 0.837 (K 0.986) AAA K 0.995 (K 1.000) AAA K 1.000 (K 1.000)
  55      1   GGA (G) GGG (G) GGA (G) GCC (A) GCA (A) GGG (G) GGC (G) GGG (G) GGG (G) GGG (G) GGG (G) GCT (A) :  GCG A 0.182 (A 0.503) GCT A 0.308 (A 0.996) GCT A 0.531 (A 1.000) GGG G 0.541 (G 0.998) GGA G 0.579 (G 1.000) GGG G 0.560 (G 1.000) GGG G 0.978 (G 1.000) GGG G 0.560 (G 1.000) GGG G 0.483 (G 1.000) GGG G 0.995 (G 1.000) GGG G 1.000 (G 1.000)
  56      1   GTG (V) CTG (L) ACG (T) GTC (V) GTG (V) CTC (L) AAG (K) ATC (I) ACT (T) GTC (V) AAG (K) GTG (V) :  ATG M 0.373 (V 0.470) GTG V 0.755 (V 0.977) GTG V 0.768 (V 0.998) ATG M 0.668 (M 0.668) ACG T 0.419 (T 0.478) ATG M 0.668 (M 0.668) ATC I 0.310 (I 0.633) ATG M 0.668 (M 0.668) GTG V 0.623 (V 0.928) GTC V 0.814 (V 0.914) CTC L 0.875 (L 1.000)
  57      1   GTG (V) GTA (V) CTA (L) ATC (I) ATT (I) GTA (V) ATC (I) GTG (V) GTG (V) GTA (V) CTG (L) ATC (I) :  ATC I 0.322 (I 0.535) ATC I 0.642 (I 0.984) ATC I 0.814 (I 0.998) GTC V 0.314 (V 0.770) CTA L 0.439 (L 0.982) GTC V 0.342 (V 0.833) GTG V 0.895 (V 0.998) GTC V 0.342 (V 0.833) GTG V 0.470 (V 0.997) GTA V 0.990 (V 1.000) GTA V 1.000 (V 1.000)
  58      1   AAG (K) AAG (K) AAG (K) CCA (P) CCC (P) AAG (K) AAG (K) AAG (K) AAG (K) AAG (K) AAG (K) CCA (P) :  CCG P 0.138 (P 0.294) CCA P 0.687 (P 0.996) CCA P 0.971 (P 1.000) AAG K 0.810 (K 0.984) AAG K 0.819 (K 0.994) AAG K 0.844 (K 0.999) AAG K 0.960 (K 1.000) AAG K 0.844 (K 0.999) AAG K 0.913 (K 0.999) AAG K 0.994 (K 1.000) AAG K 1.000 (K 1.000)
  59      1   AAC (N) AAC (N) GAC (D) GGA (G) AGT (S) AAC (N) AGC (S) AAC (N) AAT (N) AAC (N) AAC (N) ACT (T) :  AGT S 0.347 (S 0.646) AGT S 0.821 (S 0.963) AGT S 0.800 (S 0.935) AAC N 0.530 (N 0.760) AAC N 0.596 (N 0.734) AAC N 0.552 (N 0.771) AAC N 0.518 (N 0.996) AAC N 0.552 (N 0.771) AAC N 0.851 (N 0.984) AAC N 0.989 (N 1.000) AAC N 1.000 (N 1.000)
  60      1   AAG (K) AAA (K) AAG (K) GAA (E) GAG (E) AAA (K) AAA (K) GAT (D) GAG (E) AAA (K) AAG (K) GAG (E) :  GAG E 0.422 (E 0.555) GAG E 0.814 (E 0.988) GAG E 0.793 (E 0.999) AAG K 0.592 (K 0.890) AAG K 0.799 (K 0.986) AAG K 0.584 (K 0.897) GAG E 0.840 (E 0.928) AAG K 0.584 (K 0.897) AAG K 0.581 (K 0.996) AAA K 0.989 (K 1.000) AAA K 1.000 (K 1.000)
  61      1   GAC (D) GAC (D) AAG (K) GGA (G) GAT (D) GAC (D) ACC (T) AAG (K) AAG (K) GAC (D) AAA (K) CTT (L) :  GAC D 0.260 (D 0.414) GAT D 0.480 (D 0.760) GTT V 0.252 (V 0.416) AAC N 0.500 (N 0.626) AAG K 0.643 (K 0.952) AAC N 0.526 (N 0.640) AAG K 0.946 (K 0.989) AAC N 0.526 (N 0.640) GAC D 0.868 (D 0.948) GAC D 0.993 (D 1.000) GAC D 1.000 (D 1.000)
  62      1   TCC (S) TCC (S) TCA (S) ATA (I) GTG (V) TCC (S) TCT (S) TCT (S) TCT (S) TCC (S) TCC (S) GTG (V) :  GTC V 0.097 (A 0.249) GTG V 0.532 (V 0.948) GTG V 0.564 (V 0.959) TCT S 0.715 (S 0.997) TCA S 0.403 (S 1.000) TCT S 0.792 (S 1.000) TCT S 0.995 (S 1.000) TCT S 0.792 (S 1.000) TCC S 0.926 (S 1.000) TCC S 0.999 (S 1.000) TCC S 1.000 (S 1.000)
  63      1   AAG (K) AAG (K) ACC (T) GAG (E) GAG (E) AAG (K) GAG (E) GAC (D) GAC (D) AAG (K) CTG (L) GAG (E) :  GAG E 0.769 (E 0.935) GAG E 0.929 (E 0.998) GAG E 0.962 (E 1.000) GAG E 0.809 (E 0.903) ACG T 0.186 (T 0.295) GAG E 0.825 (E 0.914) GAC D 0.931 (D 0.982) GAG E 0.825 (E 0.914) AAG K 0.900 (K 0.959) AAG K 0.995 (K 1.000) AAG K 1.000 (K 1.000)
  64      1   CCG (P) CCG (P) CCT (P) CCT (P) CCC (P) CCG (P) CCC (P) CCT (P) CCC (P) CCA (P) CCG (P) CCC (P) :  CCC P 0.698 (P 0.996) CCC P 0.849 (P 1.000) CCC P 0.832 (P 1.000) CCC P 0.617 (P 1.000) CCT P 0.606 (P 1.000) CCC P 0.630 (P 1.000) CCC P 0.605 (P 1.000) CCC P 0.630 (P 1.000) CCG P 0.836 (P 1.000) CCG P 0.776 (P 1.000) CCG P 1.000 (P 1.000)
  65      1   GAG (E) GAG (E) AAA (K) --- (-) --- (-) GAG (E) --- (-) --- (-) --- (-) GAG (E) AAA (K) --- (-) :  GAG E 0.280 (E 0.408) GAG E 0.227 (E 0.339) GAG E 0.213 (E 0.319) GAG E 0.374 (E 0.511) AAA K 0.671 (K 0.976) GAG E 0.405 (E 0.545) GAG E 0.304 (E 0.439) GAG E 0.405 (E 0.545) GAG E 0.917 (E 0.984) GAG E 0.996 (E 1.000) GAG E 1.000 (E 1.000)
  66      1   CCC (P) CCT (P) CCT (P) --- (-) --- (-) CCT (P) --- (-) --- (-) --- (-) CCT (P) CCT (P) --- (-) :  CCT P 0.433 (P 0.863) CCT P 0.301 (P 0.756) CCT P 0.268 (P 0.722) CCT P 0.689 (P 0.995) CCT P 0.954 (P 1.000) CCT P 0.681 (P 0.995) CCT P 0.445 (P 0.872) CCT P 0.681 (P 0.995) CCT P 0.644 (P 1.000) CCT P 0.998 (P 1.000) CCT P 1.000 (P 1.000)
  67      1   TAC (Y) CAT (H) GAA (E) --- (-) --- (-) CAT (H) --- (-) --- (-) --- (-) CAT (H) ATA (I) --- (-) :  GAC D 0.129 (D 0.192) GAC D 0.113 (D 0.170) GAC D 0.109 (D 0.164) GAC D 0.160 (D 0.225) GAA E 0.268 (E 0.383) CAC H 0.157 (H 0.223) CAC H 0.130 (H 0.192) CAC H 0.157 (H 0.223) CAC H 0.358 (H 0.525) CAT H 0.992 (H 1.000) CAT H 1.000 (H 1.000)
  68      1   CCG (P) CCA (P) --- (-) --- (-) --- (-) CCA (P) --- (-) --- (-) --- (-) CCG (P) GAA (E) --- (-) :  CCG P 0.207 (P 0.356) CCG P 0.153 (P 0.315) CCG P 0.140 (P 0.302) CCG P 0.306 (P 0.412) GAG E 0.268 (E 0.441) CCG P 0.336 (P 0.446) CCG P 0.234 (P 0.390) CCG P 0.336 (P 0.446) CCG P 0.902 (P 0.996) CCG P 0.782 (P 1.000) CCA P 1.000 (P 1.000)
  69      1   GAG (E) GAC (D) GTA (V) --- (-) --- (-) GAC (D) --- (-) --- (-) --- (-) GAG (E) ATT (I) --- (-) :  GAG E 0.228 (E 0.331) GAG E 0.181 (V 0.280) GAG E 0.169 (V 0.267) GAG E 0.316 (E 0.424) GTA V 0.326 (V 0.894) GAG E 0.345 (E 0.456) GAG E 0.252 (E 0.362) GAG E 0.345 (E 0.456) GAG E 0.865 (E 0.939) GAG E 0.869 (E 0.900) GAC D 1.000 (D 1.000)
  70      1   TTC (F) TAC (Y) ATT (I) --- (-) --- (-) TAC (Y) --- (-) --- (-) --- (-) TAC (Y) CAA (Q) --- (-) :  TTC F 0.208 (F 0.282) TTC F 0.162 (F 0.233) TTC F 0.150 (F 0.219) TTC F 0.291 (F 0.355) ATC I 0.160 (I 0.382) TTC F 0.313 (F 0.377) TTC F 0.227 (F 0.304) TTC F 0.313 (F 0.377) TTC F 0.666 (F 0.681) TAC Y 0.998 (Y 0.999) TAC Y 1.000 (Y 1.000)
  71      1   AGG (R) AAG (K) GTG (V) AAT (N) AGA (R) AAG (K) --- (-) AAG (K) AAG (K) AAG (K) AAT (N) AAT (N) :  AAG K 0.481 (K 0.780) AAA K 0.396 (K 0.675) AAT N 0.781 (N 0.930) AAG K 0.737 (K 0.933) AAG K 0.458 (K 0.526) AAG K 0.768 (K 0.952) AAG K 0.957 (K 0.999) AAG K 0.768 (K 0.952) AAG K 0.790 (K 0.839) AAG K 0.995 (K 0.999) AAG K 1.000 (K 1.000)
  72      1   GAG (E) TTC (F) AAC (N) GTG (V) GTG (V) TTC (F) ATC (I) GTG (V) GTG (V) TTC (F) AAA (K) GTG (V) :  GTG V 0.412 (V 0.947) GTG V 0.797 (V 0.998) GTG V 0.897 (V 1.000) GTC V 0.433 (V 0.920) AAC N 0.477 (N 0.592) GTC V 0.442 (V 0.934) GTG V 0.903 (V 0.999) GTC V 0.442 (V 0.934) GTG V 0.408 (V 0.929) TTC F 0.997 (F 0.999) TTC F 1.000 (F 1.000)
  73      1   TGG (W) AGC (S) AGG (R) AAA (K) AAA (K) AGC (S) CTC (L) AGA (R) ACG (T) AGC (S) AAT (N) AAG (K) :  AAG K 0.399 (K 0.548) AAG K 0.537 (K 0.990) AAG K 0.596 (K 0.999) AGG R 0.828 (R 0.952) AGG R 0.825 (R 0.892) AGG R 0.843 (R 0.972) AGG R 0.739 (R 0.967) AGG R 0.843 (R 0.972) AGG R 0.870 (R 0.927) AGC S 0.997 (S 0.999) AGC S 1.000 (S 1.000)
  74      1   TTC (F) CTT (L) AAT (N) ATC (I) GTG (V) CTT (L) GTG (V) GTG (V) TTG (L) CTT (L) TAC (Y) ATC (I) :  GTC V 0.346 (V 0.732) GTC V 0.472 (V 0.691) ATC I 0.806 (I 0.901) GTC V 0.400 (V 0.805) AAC N 0.391 (N 0.593) GTC V 0.398 (V 0.847) GTG V 0.772 (V 0.817) GTC V 0.398 (V 0.847) TTC F 0.313 (L 0.462) CTT L 0.992 (L 1.000) CTT L 1.000 (L 1.000)
  75      1   AAG (K) AAG (K) GAA (E) TAC (Y) CTT (L) AAG (K) GGA (G) AAG (K) AAA (K) AAG (K) CGG (R) TAT (Y) :  AAC N 0.160 (N 0.274) TAT Y 0.353 (Y 0.524) TAT Y 0.670 (Y 0.978) AAG K 0.360 (K 0.661) GAG E 0.313 (E 0.515) AAG K 0.372 (K 0.702) AAA K 0.536 (K 0.995) AAG K 0.372 (K 0.702) AAG K 0.874 (K 0.986) AAG K 0.994 (K 1.000) AAG K 1.000 (K 1.000)
  76      1   TAC (Y) CAC (H) CGT (R) CAT (H) CAT (H) CAC (H) CGC (R) GAT (D) GAC (D) CAC (H) CAT (H) CAT (H) :  CAT H 0.599 (H 0.988) CAT H 0.956 (H 1.000) CAT H 0.988 (H 1.000) CAC H 0.691 (H 0.988) CAT H 0.765 (H 0.876) CAC H 0.773 (H 0.987) GAC D 0.674 (D 0.989) CAC H 0.773 (H 0.987) CAC H 0.884 (H 0.916) CAC H 0.998 (H 1.000) CAC H 1.000 (H 1.000)
  77      1   ATG (M) ATG (M) ATG (M) --- (-) --- (-) ATG (M) AAC (N) GAT (D) GAT (D) ATG (M) --- (-) --- (-) :  AAC N 0.218 (N 0.332) AAC N 0.175 (N 0.268) AAC N 0.164 (N 0.251) AAC N 0.296 (N 0.437) ATG M 0.530 (M 0.530) AAC N 0.322 (N 0.476) GAT D 0.898 (D 0.988) AAC N 0.322 (N 0.476) ATG M 0.962 (M 0.962) ATG M 1.000 (M 1.000) ATG M 1.000 (M 1.000)
  78      1   ATG (M) TTG (L) GAA (E) GAG (E) GAG (E) TTG (L) CCG (P) GAT (D) GAC (D) TTG (L) GAT (D) GAG (E) :  GAG E 0.773 (E 0.940) GAG E 0.929 (E 0.998) GAG E 0.962 (E 1.000) GAG E 0.820 (E 0.914) GAA E 0.550 (E 0.909) GAG E 0.815 (E 0.877) GAC D 0.561 (D 0.973) GAG E 0.815 (E 0.877) ATG M 0.641 (M 0.641) TTG L 0.996 (L 0.999) TTG L 1.000 (L 1.000)
  79      1   CCC (P) CCA (P) CGA (R) CGG (R) CGT (R) CCA (P) CGG (R) CGA (R) CGC (R) CCA (P) CGA (R) CGG (R) :  CGA R 0.417 (R 0.999) CGG R 0.685 (R 1.000) CGG R 0.959 (R 1.000) CGA R 0.793 (R 1.000) CGA R 0.987 (R 1.000) CGA R 0.791 (R 1.000) CGA R 0.819 (R 1.000) CGA R 0.791 (R 1.000) CCA P 0.732 (P 0.995) CCA P 0.999 (P 1.000) CCA P 1.000 (P 1.000)
  80      1   CCA (P) CCT (P) GTA (V) GTG (V) GTG (V) CCT (P) GTC (V) ATC (I) ATC (I) CCT (P) ATA (I) GTG (V) :  GTG V 0.346 (V 0.928) GTG V 0.781 (V 0.998) GTG V 0.891 (V 1.000) GTC V 0.515 (V 0.865) GTA V 0.443 (V 0.829) GTC V 0.554 (V 0.850) ATC I 0.914 (I 0.977) GTC V 0.554 (V 0.850) CCT P 0.398 (P 0.990) CCT P 0.997 (P 1.000) CCT P 1.000 (P 1.000)
  81      1   GAC (D) GAC (D) CAG (Q) GAG (E) GAG (E) GAC (D) GAG (E) ACC (T) ACT (T) GAC (D) ACG (T) GAA (E) :  GAG E 0.633 (E 0.915) GAG E 0.603 (E 0.998) GAA E 0.529 (E 1.000) GAG E 0.737 (E 0.854) AAG K 0.363 (K 0.392) GAG E 0.734 (E 0.834) ACC T 0.421 (T 0.987) GAG E 0.734 (E 0.834) GAC D 0.857 (D 0.963) GAC D 0.992 (D 1.000) GAC D 1.000 (D 1.000)
  82      1   ATC (I) CTG (L) CTT (L) TTT (F) TTT (F) CTG (L) TTC (F) CTA (L) CTG (L) CTA (L) CTA (L) TTT (F) :  TTT F 0.343 (F 0.584) TTT F 0.957 (F 0.997) TTT F 0.990 (F 1.000) CTC L 0.463 (L 0.891) CTT L 0.511 (L 0.997) CTC L 0.490 (L 0.896) CTG L 0.450 (L 1.000) CTC L 0.490 (L 0.896) CTC L 0.562 (L 0.916) CTA L 0.496 (L 1.000) CTG L 0.999 (L 1.000)
  83      1   GCC (A) CCC (P) CTT (L) GTA (V) GTT (V) CCC (P) GTT (V) GAG (E) GTA (V) CCA (P) GTT (V) GTG (V) :  GTC V 0.301 (V 0.983) GTG V 0.398 (V 0.999) GTG V 0.557 (V 1.000) GTC V 0.363 (V 0.996) GTT V 0.460 (V 0.822) GTC V 0.370 (V 0.997) GTG V 0.477 (V 0.978) GTC V 0.370 (V 0.997) GCC A 0.832 (A 0.934) CCC P 0.855 (P 0.999) CCC P 1.000 (P 1.000)
  84      1   CTC (L) CTC (L) CCT (P) GGC (G) GGT (G) CTC (L) GGC (G) GGC (G) GGC (G) CTC (L) CCT (P) GGC (G) :  GGC G 0.751 (G 0.974) GGC G 0.758 (G 1.000) GGC G 0.929 (G 1.000) GGC G 0.908 (G 0.966) CCT P 0.840 (P 0.988) GGC G 0.943 (G 0.975) GGC G 0.993 (G 1.000) GGC G 0.943 (G 0.975) CTC L 0.949 (L 0.972) CTC L 0.998 (L 1.000) CTC L 1.000 (L 1.000)
  85      1   AGC (S) AGC (S) AGC (S) ACC (T) TCC (S) AGC (S) TCC (S) TCC (S) TCT (S) AGC (S) AGC (S) TCC (S) :  TCC S 0.926 (S 0.984) TCC S 0.991 (S 0.999) TCC S 0.994 (S 0.997) TCC S 0.963 (S 0.977) AGC S 0.913 (S 0.944) TCC S 0.969 (S 0.982) TCC S 0.766 (S 1.000) TCC S 0.969 (S 0.982) AGC S 0.965 (S 0.974) AGC S 0.999 (S 1.000) AGC S 1.000 (S 1.000)
  86      1   AAG (K) AAG (K) AAT (N) --- (-) --- (-) AAG (K) ACC (T) ACC (T) ACT (T) AAG (K) AAT (N) --- (-) :  ACC T 0.257 (T 0.601) ACC T 0.190 (T 0.491) ACC T 0.175 (T 0.460) ACC T 0.417 (T 0.770) AAT N 0.577 (N 0.961) ACC T 0.447 (T 0.826) ACT T 0.477 (T 0.998) ACC T 0.447 (T 0.826) AAG K 0.888 (K 0.962) AAG K 0.994 (K 1.000) AAG K 1.000 (K 1.000)
  87      1   GAC (D) GAC (D) GAA (E) --- (-) --- (-) GAC (D) ACT (T) AAG (K) AAG (K) GAC (D) GAC (D) --- (-) :  AAC N 0.219 (N 0.333) AAC N 0.180 (N 0.276) AAC N 0.170 (N 0.260) AAC N 0.287 (N 0.425) GAC D 0.330 (E 0.493) AAC N 0.306 (N 0.456) AAG K 0.946 (K 0.986) AAC N 0.306 (N 0.456) GAC D 0.860 (D 0.952) GAC D 0.993 (D 1.000) GAC D 1.000 (D 1.000)
  88      1   AAC (N) AAC (N) ACC (T) AGC (S) TCC (S) AAC (N) GGG (G) GAG (E) GAG (E) AAC (N) ACC (T) AGT (S) :  AGC S 0.253 (S 0.317) AGC S 0.458 (S 0.584) AGC S 0.648 (S 0.984) AAC N 0.190 (N 0.227) ACC T 0.694 (T 0.938) AAG K 0.210 (K 0.224) GAG E 0.958 (E 0.979) AAG K 0.210 (K 0.224) AAC N 0.834 (N 0.942) AAC N 0.989 (N 1.000) AAC N 1.000 (N 1.000)
  89      1   CGG (R) CGG (R) AAA (K) AAG (K) AAG (K) CGG (R) AAG (K) AAG (K) AAG (K) CGG (R) AAG (K) AAG (K) :  AAG K 0.765 (K 0.971) AAG K 0.900 (K 0.998) AAG K 0.943 (K 1.000) AAG K 0.877 (K 0.993) AAA K 0.517 (K 0.996) AAG K 0.910 (K 0.991) AAG K 0.966 (K 0.999) AAG K 0.910 (K 0.991) CGG R 0.945 (R 0.997) CGG R 1.000 (R 1.000) CGG R 1.000 (R 1.000)
  90      1   GAG (E) GAG (E) GAT (D) AAA (K) AAC (N) GAG (E) GAC (D) ACG (T) ATG (M) GAG (E) GAT (D) GAG (E) :  GAG E 0.377 (E 0.484) AAG K 0.338 (K 0.437) AAG K 0.423 (K 0.541) GAG E 0.584 (E 0.662) GAT D 0.672 (D 0.951) GAG E 0.612 (E 0.679) ATG M 0.544 (M 0.544) GAG E 0.612 (E 0.679) GAG E 0.931 (E 0.991) GAG E 0.996 (E 1.000) GAG E 1.000 (E 1.000)
  91      1   TTC (F) TTC (F) TAC (Y) AGT (S) AGC (S) TTC (F) AAC (N) AAT (N) AAC (N) TTC (F) TAT (Y) AGT (S) :  AGC S 0.313 (S 0.531) AGT S 0.619 (S 0.993) AGT S 0.927 (S 1.000) AAC N 0.710 (N 0.885) TAC Y 0.723 (Y 0.980) AAC N 0.738 (N 0.897) AAC N 0.629 (N 0.998) AAC N 0.738 (N 0.897) TTC F 0.964 (F 0.978) TTC F 0.999 (F 1.000) TTC F 1.000 (F 1.000)
  92      1   AAC (N) AAC (N) AAC (N) AAC (N) AAC (N) AAC (N) AAC (N) AAC (N) AAC (N) AAC (N) AGT (S) AAC (N) :  AAC N 0.673 (N 0.961) AAC N 0.835 (N 0.997) AAC N 0.898 (N 0.999) AAC N 0.733 (N 0.996) AAC N 0.557 (N 0.865) AAC N 0.754 (N 0.999) AAC N 0.929 (N 0.999) AAC N 0.754 (N 0.999) AAC N 0.858 (N 0.997) AAC N 0.989 (N 1.000) AAC N 1.000 (N 1.000)
  93      1   ATC (I) GTT (V) CTG (L) ATC (I) ATC (I) GTT (V) ATC (I) ATC (I) ATT (I) GTT (V) TTG (L) ATC (I) :  ATC I 0.570 (I 0.958) ATC I 0.792 (I 0.997) ATC I 0.873 (I 0.999) ATC I 0.576 (I 0.975) CTG L 0.524 (L 0.957) ATC I 0.591 (I 0.993) ATT I 0.514 (I 0.999) ATC I 0.591 (I 0.993) ATC I 0.554 (I 0.894) GTT V 0.981 (V 0.999) GTT V 1.000 (V 1.000)
  94      1   TCC (S) TCC (S) TCG (S) TCC (S) TCC (S) TCC (S) TCC (S) TCC (S) TCC (S) TCC (S) AAA (K) TCC (S) :  TCC S 0.928 (S 0.995) TCC S 0.991 (S 1.000) TCC S 0.997 (S 1.000) TCC S 0.968 (S 1.000) TCG S 0.704 (S 0.955) TCC S 0.989 (S 1.000) TCC S 0.998 (S 1.000) TCC S 0.989 (S 1.000) TCC S 0.993 (S 1.000) TCC S 1.000 (S 1.000) TCC S 1.000 (S 1.000)
  95      1   CTC (L) CTC (L) CTG (L) ATC (I) ATC (I) CTC (L) ATC (I) ATC (I) ATT (I) CTC (L) TTA (L) ATT (I) :  ATC I 0.504 (I 0.909) ATC I 0.517 (I 0.997) ATT I 0.567 (I 0.999) ATC I 0.582 (I 0.867) CTG L 0.336 (L 0.967) ATC I 0.619 (I 0.881) ATC I 0.499 (I 0.998) ATC I 0.619 (I 0.881) CTC L 0.945 (L 0.986) CTC L 0.998 (L 1.000) CTC L 1.000 (L 1.000)
  96      1   ATT (I) CTG (L) CTC (L) CTA (L) CTT (L) TTG (L) GTC (V) CTC (L) GTG (V) CTG (L) CTC (L) CTG (L) :  CTC L 0.393 (L 0.989) CTT L 0.350 (L 1.000) CTG L 0.497 (L 1.000) CTC L 0.677 (L 0.989) CTC L 0.843 (L 0.998) CTC L 0.688 (L 0.980) CTC L 0.658 (L 0.934) CTC L 0.688 (L 0.980) CTT L 0.363 (L 0.943) CTG L 0.970 (L 1.000) CTG L 0.905 (L 1.000)
  97      1   CTC (L) CTG (L) TTG (L) CTG (L) CTA (L) CTG (L) CTG (L) TTG (L) CTG (L) TTG (L) CTG (L) CTG (L) :  CTG L 0.568 (L 0.994) CTG L 0.710 (L 1.000) CTG L 0.901 (L 1.000) CTG L 0.706 (L 1.000) TTG L 0.613 (L 0.999) CTG L 0.737 (L 1.000) CTG L 0.638 (L 1.000) CTG L 0.737 (L 1.000) CTG L 0.628 (L 1.000) CTG L 0.767 (L 1.000) CTG L 1.000 (L 1.000)
  98      1   CTC (L) CTT (L) AAG (K) CAT (H) TGG (W) CTT (L) AAG (K) AGT (S) AGG (R) CTT (L) AAG (K) TGG (W) :  TGG W 0.508 (W 0.508) TGG W 0.933 (W 0.933) TGG W 0.928 (W 0.928) AGG R 0.847 (R 0.893) AAG K 0.808 (K 0.917) AGG R 0.848 (R 0.894) AGG R 0.954 (R 0.974) AGG R 0.848 (R 0.894) CTC L 0.445 (L 0.987) CTT L 0.994 (L 1.000) CTT L 1.000 (L 1.000)
  99      1   GAC (D) GAT (D) TAT (Y) AAT (N) AAC (N) GAT (D) GAT (D) GAC (D) GAC (D) GAT (D) GAG (E) AAC (N) :  AAC N 0.339 (N 0.490) AAC N 0.741 (N 0.977) AAC N 0.741 (N 0.997) GAC D 0.521 (D 0.977) GAT D 0.516 (D 0.827) GAC D 0.521 (D 0.998) GAC D 0.925 (D 0.999) GAC D 0.521 (D 0.998) GAC D 0.533 (D 0.999) GAT D 0.989 (D 1.000) GAT D 1.000 (D 1.000)
 100      1   GCC (A) GCC (A) GTG (V) GTC (V) ATC (I) GCC (A) GTA (V) CTG (L) CTG (L) GCT (A) GTG (V) GTC (V) :  GTC V 0.415 (V 0.949) GTC V 0.756 (V 0.934) GTC V 0.877 (V 0.991) GTG V 0.451 (V 0.997) GTG V 0.621 (V 0.996) GTG V 0.471 (V 0.998) CTG L 0.947 (L 0.994) GTG V 0.471 (V 0.998) GCC A 0.774 (A 0.975) GCC A 0.665 (A 1.000) GCC A 0.999 (A 1.000)
 101      1   GAC (D) GAC (D) GAT (D) ACG (T) ACC (T) GAC (D) GAG (E) GAG (E) GAG (E) GAC (D) GAG (E) ACA (T) :  AAG K 0.208 (K 0.272) ACG T 0.406 (T 0.989) ACA T 0.522 (T 0.999) GAG E 0.789 (E 0.910) GAG E 0.574 (E 0.768) GAG E 0.819 (E 0.933) GAG E 0.972 (E 0.999) GAG E 0.819 (E 0.933) GAC D 0.856 (D 0.966) GAC D 0.992 (D 1.000) GAC D 1.000 (D 1.000)
 102      1   TTC (F) TTC (F) TTT (F) TTC (F) TTT (F) TTC (F) CTC (L) TTC (F) TTC (F) TTT (F) TTT (F) TTT (F) :  TTT F 0.578 (F 0.994) TTT F 0.877 (F 1.000) TTT F 0.874 (F 1.000) TTC F 0.698 (F 1.000) TTT F 0.884 (F 1.000) TTC F 0.785 (F 1.000) TTC F 0.981 (F 1.000) TTC F 0.785 (F 1.000) TTC F 0.844 (F 1.000) TTC F 0.698 (F 1.000) TTC F 1.000 (F 1.000)
 103      1   AGT (S) GAG (E) GAT (D) GAG (E) GAA (E) GAG (E) AGC (S) AGT (S) AGC (S) GAG (E) GAA (E) GAG (E) :  GAG E 0.186 (E 0.263) GAG E 0.701 (E 0.975) GAG E 0.884 (E 0.998) AGC S 0.297 (S 0.384) GAT D 0.434 (D 0.828) AGC S 0.630 (S 0.828) AGC S 0.649 (S 0.998) AGC S 0.630 (S 0.828) AGT S 0.441 (S 0.746) GAG E 0.989 (E 0.993) GAG E 1.000 (E 1.000)
 104      1   GAC (D) GAC (D) GAC (D) GAC (D) GAT (D) GAC (D) GAT (D) GAC (D) GAC (D) GAC (D) GAT (D) GAT (D) :  GAT D 0.520 (D 0.978) GAT D 0.768 (D 0.999) GAT D 0.781 (D 1.000) GAC D 0.528 (D 0.999) GAC D 0.627 (D 0.995) GAC D 0.534 (D 1.000) GAC D 0.926 (D 0.999) GAC D 0.534 (D 1.000) GAC D 0.861 (D 0.998) GAC D 0.992 (D 1.000) GAC D 1.000 (D 1.000)
 105      1   TCC (S) TCC (S) ACA (T) CAG (Q) GAA (E) TCC (S) GCC (A) ACG (T) ACG (T) TCT (S) GCC (A) GAG (E) :  GAG E 0.275 (A 0.366) GAG E 0.756 (E 0.979) GAG E 0.913 (E 0.982) GCC A 0.339 (A 0.707) GCC A 0.228 (A 0.586) GCC A 0.371 (A 0.704) ACG T 0.939 (T 0.992) GCC A 0.371 (A 0.704) TCC S 0.907 (S 0.993) TCC S 0.805 (S 1.000) TCC S 1.000 (S 1.000)
 106      1   GGG (G) GGG (G) GGC (G) GGA (G) GGA (G) GGG (G) GGC (G) GGC (G) GGC (G) GGG (G) GGA (G) GGC (G) :  GGA G 0.419 (G 0.995) GGA G 0.745 (G 1.000) GGA G 0.714 (G 1.000) GGC G 0.652 (G 1.000) GGC G 0.583 (G 1.000) GGC G 0.691 (G 1.000) GGC G 0.980 (G 1.000) GGC G 0.691 (G 1.000) GGG G 0.928 (G 1.000) GGG G 0.999 (G 1.000) GGG G 1.000 (G 1.000)
 107      1   AAG (K) CCC (P) CGC (R) GAA (E) GAC (D) CCG (P) AGG (R) AGA (R) AAA (K) ACA (T) CGC (R) GAG (E) :  AAG K 0.270 (K 0.333) GAG E 0.698 (E 0.902) GAG E 0.749 (E 0.991) AGG R 0.703 (R 0.884) CGC R 0.851 (R 0.997) AGG R 0.741 (R 0.898) AGA R 0.803 (R 0.863) AGG R 0.741 (R 0.898) AAG K 0.478 (K 0.539) ACG T 0.710 (T 0.976) CCG P 0.859 (P 1.000)
 108      1   TAC (Y) TAC (Y) TAT (Y) TAT (Y) TAC (Y) TAC (Y) TAC (Y) TAC (Y) TAC (Y) TAT (Y) TAC (Y) TAT (Y) :  TAC Y 0.546 (Y 0.994) TAT Y 0.667 (Y 1.000) TAT Y 0.932 (Y 1.000) TAC Y 0.784 (Y 1.000) TAT Y 0.559 (Y 1.000) TAC Y 0.834 (Y 1.000) TAC Y 0.984 (Y 1.000) TAC Y 0.834 (Y 1.000) TAC Y 0.860 (Y 1.000) TAC Y 0.704 (Y 1.000) TAC Y 1.000 (Y 1.000)
 109      1   ACC (T) ACC (T) ACC (T) ATC (I) ATC (I) ACC (T) ACC (T) ACC (T) ACC (T) ACC (T) ACC (T) ACC (T) :  ACC T 0.534 (T 0.757) ACC T 0.538 (T 0.588) ACC T 0.588 (T 0.612) ACC T 0.833 (T 0.996) ACC T 0.761 (T 0.997) ACC T 0.862 (T 1.000) ACC T 0.966 (T 1.000) ACC T 0.862 (T 1.000) ACC T 0.912 (T 0.999) ACC T 0.996 (T 1.000) ACC T 1.000 (T 1.000)
 110      1   TGC (C) TGC (C) TGT (C) TGC (C) TGT (C) TGC (C) TGC (C) TGC (C) TGC (C) TGC (C) TGT (C) TGC (C) :  TGC C 0.872 (C 0.997) TGC C 0.847 (C 1.000) TGC C 0.975 (C 1.000) TGC C 0.926 (C 1.000) TGT C 0.944 (C 1.000) TGC C 0.979 (C 1.000) TGC C 0.999 (C 1.000) TGC C 0.979 (C 1.000) TGC C 0.997 (C 1.000) TGC C 1.000 (C 1.000) TGC C 1.000 (C 1.000)
 111      1   CAC (H) TTG (L) GTC (V) TTC (F) TTT (F) TTG (L) CAT (H) TTC (F) CAT (H) CTG (L) ATT (I) TTT (F) :  TTT F 0.332 (F 0.556) TTT F 0.861 (F 0.997) TTT F 0.863 (F 1.000) CTC L 0.356 (L 0.699) GTC V 0.290 (V 0.423) CTC L 0.327 (L 0.656) CTC L 0.333 (L 0.613) CTC L 0.327 (L 0.656) CTC L 0.485 (L 0.681) CTG L 0.857 (L 1.000) TTG L 0.999 (L 1.000)
 112      1   GTG (V) GTC (V) GTG (V) GCT (A) GCC (A) GTC (V) GTC (V) GTG (V) GTG (V) GTC (V) GTG (V) GCC (A) :  GCC A 0.291 (A 0.494) GCC A 0.795 (A 0.990) GCC A 0.790 (A 0.999) GTG V 0.385 (V 0.991) GTG V 0.612 (V 0.996) GTG V 0.405 (V 0.999) GTG V 0.912 (V 1.000) GTG V 0.405 (V 0.999) GTG V 0.462 (V 0.999) GTC V 0.979 (V 1.000) GTC V 1.000 (V 1.000)
 113      1   AAG (K) AAG (K) AAG (K) CGC (R) AAA (K) AAG (K) CTC (L) AGG (R) AAG (K) AAG (K) TCA (S) CGT (R) :  AAG K 0.331 (K 0.463) AGG R 0.273 (R 0.577) CGT R 0.346 (R 0.993) AAG K 0.574 (K 0.703) AAG K 0.551 (K 0.751) AAG K 0.592 (K 0.710) AAG K 0.670 (K 0.687) AAG K 0.592 (K 0.710) AAG K 0.910 (K 0.985) AAG K 0.995 (K 1.000) AAG K 1.000 (K 1.000)
 114      1   AAC (N) AAT (N) AAT (N) AAC (N) AAT (N) AAT (N) AAC (N) AAC (N) AAC (N) AAT (N) AAT (N) AAT (N) :  AAC N 0.523 (N 0.970) AAT N 0.706 (N 0.999) AAT N 0.734 (N 1.000) AAC N 0.634 (N 0.999) AAT N 0.645 (N 0.995) AAC N 0.657 (N 1.000) AAC N 0.921 (N 0.999) AAC N 0.657 (N 1.000) AAC N 0.576 (N 0.998) AAT N 0.984 (N 1.000) AAT N 1.000 (N 1.000)
 115      1   CCC (P) CCC (P) GAG (E) CCC (P) CCA (P) CCC (P) CCC (P) CCC (P) CCC (P) CCC (P) AAA (K) CCC (P) :  CCC P 0.824 (P 0.993) CCC P 0.832 (P 1.000) CCC P 0.967 (P 1.000) CCC P 0.938 (P 0.995) GAG E 0.367 (E 0.442) CCC P 0.979 (P 1.000) CCC P 0.997 (P 1.000) CCC P 0.979 (P 1.000) CCC P 0.991 (P 1.000) CCC P 1.000 (P 1.000) CCC P 1.000 (P 1.000)
 116      1   AAG (K) AAA (K) AAA (K) AAA (K) AAA (K) AAA (K) AAG (K) AAG (K) AAG (K) AAA (K) AAG (K) AAA (K) :  AAA K 0.518 (K 0.982) AAA K 0.880 (K 1.000) AAA K 0.948 (K 1.000) AAG K 0.663 (K 0.999) AAA K 0.552 (K 0.997) AAG K 0.693 (K 1.000) AAG K 0.948 (K 1.000) AAG K 0.693 (K 1.000) AAG K 0.586 (K 0.999) AAA K 0.989 (K 1.000) AAA K 1.000 (K 1.000)
 117      1   GAG (E) GAG (E) GAA (E) GAG (E) GAG (E) GAG (E) GAG (E) GAG (E) GAG (E) GAG (E) GAA (E) GAG (E) :  GAG E 0.781 (E 0.981) GAG E 0.925 (E 0.999) GAG E 0.961 (E 1.000) GAG E 0.819 (E 1.000) GAA E 0.761 (E 0.999) GAG E 0.850 (E 1.000) GAG E 0.971 (E 1.000) GAG E 0.850 (E 1.000) GAG E 0.935 (E 0.999) GAG E 0.996 (E 1.000) GAG E 1.000 (E 1.000)
 118      1   AAG (K) AAG (K) AAG (K) AAG (K) AAG (K) AAG (K) AAG (K) AAG (K) AAT (N) AAG (K) AAA (K) AAG (K) :  AAG K 0.743 (K 0.975) AAG K 0.896 (K 0.999) AAG K 0.941 (K 1.000) AAG K 0.795 (K 0.999) AAG K 0.679 (K 0.996) AAG K 0.813 (K 1.000) AAG K 0.790 (K 0.909) AAG K 0.813 (K 1.000) AAG K 0.910 (K 0.999) AAG K 0.994 (K 1.000) AAG K 1.000 (K 1.000)
 119      1   AAC (N) GAC (D) GGT (G) GAC (D) AAT (N) GAC (D) AAG (K) GAC (D) AAT (N) GAT (D) GAC (D) GAC (D) :  GAC D 0.379 (D 0.565) GAC D 0.470 (D 0.624) GAC D 0.850 (D 0.954) GAC D 0.338 (D 0.525) GAT D 0.433 (D 0.778) AAC N 0.341 (N 0.522) AAC N 0.313 (N 0.560) AAC N 0.341 (N 0.522) AAC N 0.414 (N 0.514) GAC D 0.632 (D 0.998) GAC D 0.999 (D 1.000)
 120      1   GCT (A) GCC (A) GCC (A) CGC (R) CGA (R) GCC (A) GCT (A) TTG (L) CTC (L) GCC (A) ACT (T) CGA (R) :  CGA R 0.121 (R 0.341) CGA R 0.899 (R 0.999) CGA R 0.907 (R 1.000) GCC A 0.438 (A 0.926) GCC A 0.586 (A 0.906) GCC A 0.441 (A 0.944) CTC L 0.452 (L 0.910) GCC A 0.441 (A 0.944) GCT A 0.508 (A 0.999) GCC A 0.989 (A 1.000) GCC A 1.000 (A 1.000)
 121      1   ATG (M) AAC (N) ACG (T) AAC (N) AAC (N) AAC (N) --- (-) AAC (N) CAG (Q) AAC (N) AAA (K) AAC (N) :  AAC N 0.427 (N 0.618) AAC N 0.825 (N 0.984) AAC N 0.896 (N 0.998) AAG K 0.551 (K 0.721) AAG K 0.631 (K 0.840) AAG K 0.565 (K 0.725) AAG K 0.641 (K 0.695) AAG K 0.565 (K 0.725) AAG K 0.573 (K 0.638) AAC N 0.985 (N 0.998) AAC N 1.000 (N 1.000)
 122      1   CAC (H) CAC (H) CAC (H) CAT (H) CAC (H) CAC (H) CAC (H) AAC (N) CAC (H) CAC (H) AGC (S) CAC (H) :  CAC H 0.837 (H 0.988) CAC H 0.865 (H 1.000) CAC H 0.831 (H 1.000) CAC H 0.949 (H 0.999) CAC H 0.879 (H 0.927) CAC H 0.962 (H 1.000) CAC H 0.967 (H 0.977) CAC H 0.962 (H 1.000) CAC H 0.975 (H 1.000) CAC H 0.999 (H 1.000) CAC H 1.000 (H 1.000)
 123      1   AAT (N) AGT (S) AAT (N) AGT (S) AGT (S) AGT (S) AAT (N) TCT (S) CAC (H) AGC (S) AAC (N) AGT (S) :  AGT S 0.408 (S 0.590) AGT S 0.965 (S 0.998) AGT S 0.992 (S 1.000) AAT N 0.553 (N 0.960) AAT N 0.552 (N 0.991) AAT N 0.566 (N 0.972) TAC Y 0.294 (Y 0.460) AAT N 0.566 (N 0.972) AAT N 0.596 (N 0.890) AGT S 0.580 (S 0.998) AGT S 1.000 (S 1.000)
 124      1   GAC (D) GGC (G) GCC (A) GCG (A) GCA (A) GGC (G) GCC (A) GCC (A) GCC (A) GGC (G) GCC (A) GCT (A) :  GCC A 0.422 (A 0.991) GCT A 0.354 (A 1.000) GCT A 0.492 (A 1.000) GCC A 0.860 (A 1.000) GCC A 0.828 (A 0.998) GCC A 0.906 (A 1.000) GCC A 0.979 (A 1.000) GCC A 0.906 (A 1.000) GAC D 0.431 (D 0.451) GGC G 0.998 (G 0.999) GGC G 1.000 (G 1.000)
 125      1   ACC (T) ACC (T) ACT (T) GTT (V) GTC (V) ACC (T) ACC (T) ACC (T) ACC (T) ACC (T) ACC (T) ATA (I) :  ATC I 0.290 (I 0.432) ATC I 0.355 (I 0.600) ATC I 0.251 (I 0.627) ACC T 0.802 (T 0.989) ACT T 0.495 (T 0.998) ACC T 0.842 (T 0.999) ACC T 0.964 (T 1.000) ACC T 0.842 (T 0.999) ACC T 0.910 (T 0.999) ACC T 0.996 (T 1.000) ACC T 1.000 (T 1.000)
 126      1   ATC (I) GTT (V) ATT (I) TTC (F) TTC (F) GTT (V) ATC (I) ATC (I) ATC (I) TTT (F) ATC (I) TTT (F) :  TTC F 0.386 (F 0.532) TTC F 0.691 (F 0.996) TTC F 0.567 (F 1.000) ATC I 0.677 (I 0.982) ATT I 0.482 (I 0.993) ATC I 0.697 (I 0.991) ATC I 0.915 (I 0.999) ATC I 0.697 (I 0.991) ATC I 0.545 (I 0.902) GTT V 0.588 (V 0.598) GTT V 1.000 (V 1.000)
 127      1   ACC (T) ACT (T) ATA (I) ACT (T) ACC (T) ACT (T) TTC (F) TTC (F) TTC (F) ACT (T) TAC (Y) ACC (T) :  ATC I 0.292 (I 0.371) ACC T 0.818 (T 0.980) ACC T 0.802 (T 0.998) TTC F 0.575 (F 0.589) TTC F 0.426 (I 0.467) TTC F 0.649 (F 0.661) TTC F 0.992 (F 0.998) TTC F 0.649 (F 0.661) ACC T 0.700 (T 0.960) ACT T 0.990 (T 1.000) ACT T 1.000 (T 1.000)
 128      1   CTC (L) CTC (L) CTG (L) CTT (L) CTC (L) CTC (L) CTC (L) CTC (L) CTC (L) CTC (L) CTT (L) CTC (L) :  CTC L 0.740 (L 0.990) CTC L 0.833 (L 1.000) CTC L 0.810 (L 1.000) CTC L 0.872 (L 1.000) CTG L 0.324 (L 0.999) CTC L 0.910 (L 1.000) CTC L 0.984 (L 1.000) CTC L 0.910 (L 1.000) CTC L 0.958 (L 1.000) CTC L 0.998 (L 1.000) CTC L 1.000 (L 1.000)
 129      1   AAG (K) AAA (K) AAA (K) TAT (Y) ATA (I) AAA (K) ACC (T) CAA (Q) CAA (Q) AAA (K) ACA (T) ATC (I) :  AAA K 0.215 (I 0.360) ATC I 0.371 (I 0.838) ATC I 0.591 (I 0.835) AAA K 0.635 (K 0.944) AAA K 0.690 (K 0.933) AAA K 0.649 (K 0.955) CAA Q 0.983 (Q 0.998) AAA K 0.649 (K 0.955) AAA K 0.513 (K 0.998) AAA K 0.991 (K 1.000) AAA K 1.000 (K 1.000)
 130      1   GTG (V) GTG (V) GTG (V) GTG (V) GTG (V) GTG (V) GTG (V) GTG (V) GTC (V) GTG (V) GTG (V) GTG (V) :  GTG V 0.515 (V 0.982) GTG V 0.815 (V 0.999) GTG V 0.903 (V 1.000) GTG V 0.618 (V 0.999) GTG V 0.639 (V 0.996) GTG V 0.643 (V 1.000) GTG V 0.502 (V 1.000) GTG V 0.643 (V 1.000) GTG V 0.838 (V 0.999) GTG V 0.992 (V 1.000) GTG V 1.000 (V 1.000)
 131      1   GTC (V) GTG (V) GTA (V) GTA (V) GTG (V) GTG (V) GTC (V) GTT (V) GTT (V) GTG (V) GTG (V) GTG (V) :  GTG V 0.370 (V 0.985) GTG V 0.663 (V 0.999) GTG V 0.696 (V 1.000) GTC V 0.338 (V 1.000) GTA V 0.420 (V 0.998) GTC V 0.351 (V 1.000) GTT V 0.910 (V 1.000) GTC V 0.351 (V 1.000) GTC V 0.447 (V 0.999) GTG V 0.984 (V 1.000) GTG V 1.000 (V 1.000)
 132      1   GTG (V) GTG (V) GAC (D) GAC (D) GAT (D) GTG (V) CAT (H) GAT (D) GAT (D) GTG (V) GAC (D) GAT (D) :  GAT D 0.579 (D 0.980) GAT D 0.783 (D 0.999) GAT D 0.790 (D 1.000) GAT D 0.667 (D 0.998) GAC D 0.742 (D 0.994) GAT D 0.692 (D 0.998) GAT D 0.954 (D 1.000) GAT D 0.692 (D 0.998) GTG V 0.666 (V 0.988) GTG V 0.990 (V 1.000) GTG V 1.000 (V 1.000)
 133      1   GAG (E) AAG (K) AAA (K) GAG (E) CAA (Q) AAG (K) AAG (K) AAA (K) AGA (R) ATG (M) AAG (K) CAG (Q) :  CAG Q 0.381 (Q 0.514) CAG Q 0.743 (Q 0.976) CAG Q 0.914 (Q 0.976) AAG K 0.610 (K 0.992) AAA K 0.559 (K 0.996) AAG K 0.607 (K 0.998) AAA K 0.872 (K 0.923) AAG K 0.607 (K 0.998) AAG K 0.806 (K 0.879) AAG K 0.959 (K 0.962) AAG K 1.000 (K 1.000)
 134      1   CTG (L) TTG (L) TTT (F) TTG (L) ATG (M) TTG (L) TTG (L) TTG (L) CTG (L) TTG (L) TTT (F) TTG (L) :  TTG L 0.827 (L 0.978) TTG L 0.918 (L 0.975) TTG L 0.981 (L 0.999) TTG L 0.931 (L 0.995) TTT F 0.893 (F 0.983) TTG L 0.946 (L 1.000) TTG L 0.762 (L 1.000) TTG L 0.946 (L 1.000) TTG L 0.748 (L 1.000) TTG L 0.997 (L 1.000) TTG L 1.000 (L 1.000)
 135      1   GAG (E) GAG (E) GAG (E) AGA (R) AAG (K) GAG (E) GAG (E) GAA (E) GAA (E) GAG (E) GAG (E) AGG (R) :  AAG K 0.362 (K 0.458) AAG K 0.630 (K 0.722) AGG R 0.840 (R 0.966) GAG E 0.699 (E 0.991) GAG E 0.838 (E 0.996) GAG E 0.691 (E 0.999) GAA E 0.948 (E 1.000) GAG E 0.691 (E 0.999) GAG E 0.916 (E 0.999) GAG E 0.996 (E 1.000) GAG E 1.000 (E 1.000)
 136      1   AAA (K) AAG (K) GAT (D) GTG (V) GAA (E) AAG (K) GAG (E) AAA (K) GAA (E) AAG (K) GTC (V) GAA (E) :  GAA E 0.578 (E 0.978) GAA E 0.800 (E 0.999) GAA E 0.787 (E 0.997) GAA E 0.523 (E 0.980) GAT D 0.389 (D 0.768) GAA E 0.525 (E 0.982) GAA E 0.884 (E 0.945) GAA E 0.525 (E 0.982) AAG K 0.491 (K 0.971) AAG K 0.985 (K 1.000) AAG K 1.000 (K 1.000)
 137      1   GTG (V) GTT (V) GTG (V) GTG (V) GAC (D) GTT (V) ACA (T) GTG (V) GTG (V) GTG (V) GTG (V) GTT (V) :  GTC V 0.329 (V 0.967) GTC V 0.434 (V 0.971) GTT V 0.523 (V 0.999) GTG V 0.511 (V 0.993) GTG V 0.629 (V 0.995) GTG V 0.536 (V 0.992) GTG V 0.922 (V 1.000) GTG V 0.536 (V 0.992) GTG V 0.689 (V 0.999) GTG V 0.590 (V 1.000) GTT V 0.999 (V 1.000)
 138      1   GAC (D) GAC (D) GAT (D) GAC (D) GAT (D) GAC (D) GAC (D) GAC (D) GAC (D) GAC (D) GAT (D) GAC (D) :  GAC D 0.634 (D 0.973) GAC D 0.650 (D 0.999) GAC D 0.837 (D 1.000) GAC D 0.724 (D 0.999) GAT D 0.704 (D 0.997) GAC D 0.756 (D 1.000) GAC D 0.945 (D 0.999) GAC D 0.756 (D 1.000) GAC D 0.887 (D 0.998) GAC D 0.993 (D 1.000) GAC D 1.000 (D 1.000)
 139      1   AAG (K) AAC (N) AAC (N) AAC (N) AAC (N) AAC (N) AAC (N) AAC (N) AAC (N) AAC (N) AAC (N) AAC (N) :  AAC N 0.671 (N 0.962) AAC N 0.835 (N 0.997) AAC N 0.897 (N 0.999) AAC N 0.722 (N 0.997) AAC N 0.747 (N 0.990) AAC N 0.739 (N 0.999) AAC N 0.928 (N 0.999) AAC N 0.739 (N 0.999) AAC N 0.649 (N 0.858) AAC N 0.986 (N 0.999) AAC N 1.000 (N 1.000)
 140      1   ACC (T) ACA (T) ACA (T) ACA (T) ACT (T) ACA (T) ACG (T) ACG (T) ACA (T) ACA (T) ACG (T) ACC (T) :  ACA T 0.292 (T 0.991) ACC T 0.376 (T 1.000) ACC T 0.504 (T 1.000) ACA T 0.501 (T 1.000) ACA T 0.585 (T 0.999) ACA T 0.510 (T 1.000) ACA T 0.600 (T 1.000) ACA T 0.510 (T 1.000) ACA T 0.525 (T 1.000) ACA T 0.996 (T 1.000) ACA T 1.000 (T 1.000)
 141      1   CTC (L) CTG (L) CTG (L) CTG (L) TTG (L) CTG (L) GTG (V) GTG (V) GTG (V) CTG (L) TTG (L) CTG (L) :  CTG L 0.449 (L 0.968) CTG L 0.587 (L 0.999) CTG L 0.856 (L 1.000) CTG L 0.514 (L 0.942) CTG L 0.503 (L 0.997) CTG L 0.508 (L 0.883) GTG V 0.954 (V 0.985) CTG L 0.508 (L 0.883) CTG L 0.652 (L 0.998) CTG L 0.995 (L 1.000) CTG L 1.000 (L 1.000)
 142      1   ACC (T) ACA (T) ACT (T) ACC (T) ACA (T) ACA (T) ACG (T) ACT (T) ACA (T) ACA (T) ACT (T) ACT (T) :  ACA T 0.280 (T 0.991) ACT T 0.380 (T 1.000) ACT T 0.570 (T 1.000) ACA T 0.369 (T 1.000) ACT T 0.702 (T 0.999) ACA T 0.391 (T 1.000) ACA T 0.541 (T 1.000) ACA T 0.391 (T 1.000) ACA T 0.455 (T 1.000) ACA T 0.995 (T 1.000) ACA T 1.000 (T 1.000)
 143      1   ATC (I) CGG (R) CTG (L) CTC (L) GTC (V) CGG (R) CTC (L) CTC (L) CTC (L) TGG (W) CTG (L) ATC (I) :  CTC L 0.664 (L 0.849) CTC L 0.702 (L 0.740) CTC L 0.726 (L 0.741) CTC L 0.844 (L 0.999) CTG L 0.684 (L 0.999) CTC L 0.878 (L 1.000) CTC L 0.982 (L 1.000) CTC L 0.878 (L 1.000) CTC L 0.638 (L 0.892) CGG R 0.899 (R 0.910) CGG R 1.000 (R 1.000)
 144      1   ATC (I) ATC (I) ATT (I) ATC (I) TTC (F) ATC (I) ATC (I) ATC (I) ATC (I) ATC (I) ATT (I) ATC (I) :  ATC I 0.587 (I 0.929) ATC I 0.803 (I 0.927) ATC I 0.900 (I 0.991) ATC I 0.662 (I 0.998) ATT I 0.585 (I 0.995) ATC I 0.690 (I 1.000) ATC I 0.914 (I 0.999) ATC I 0.690 (I 1.000) ATC I 0.823 (I 0.998) ATC I 0.987 (I 1.000) ATC I 1.000 (I 1.000)
 145      1   ATC (I) ATT (I) ATC (I) ATT (I) ATT (I) ATT (I) ATC (I) ATC (I) ATC (I) ATA (I) ATC (I) ATT (I) :  ATC I 0.450 (I 0.975) ATT I 0.784 (I 0.999) ATT I 0.888 (I 1.000) ATC I 0.611 (I 0.999) ATC I 0.674 (I 0.992) ATC I 0.634 (I 1.000) ATC I 0.909 (I 0.999) ATC I 0.634 (I 1.000) ATC I 0.560 (I 0.998) ATT I 0.534 (I 1.000) ATT I 0.999 (I 1.000)
 146      1   GTC (V) TTG (L) GTG (V) GTG (V) GTG (V) TTG (L) GTG (V) CTG (L) CTG (L) TTG (L) GTG (V) GTA (V) :  GTG V 0.459 (V 0.974) GTG V 0.491 (V 0.999) GTA V 0.528 (V 1.000) GTG V 0.728 (V 0.981) GTG V 0.653 (V 0.994) GTG V 0.770 (V 0.974) CTG L 0.956 (L 0.995) GTG V 0.770 (V 0.974) GTG V 0.599 (V 0.934) TTG L 0.995 (L 0.999) TTG L 1.000 (L 1.000)
 147      1   TCC (S) TCT (S) GCT (A) TCT (S) TCA (S) TCT (S) GGT (G) GCT (A) GCT (A) TCC (S) GCT (A) TCT (S) :  TCT S 0.449 (S 0.584) TCT S 0.836 (S 0.999) TCT S 0.982 (S 1.000) GCT A 0.826 (A 0.966) GCT A 0.877 (A 0.999) GCT A 0.838 (A 0.968) GCT A 0.987 (A 1.000) GCT A 0.838 (A 0.968) TCC S 0.725 (S 0.992) TCC S 0.631 (S 1.000) TCT S 1.000 (S 1.000)
 148      1   GTT (V) GTT (V) GCT (A) GTG (V) GTG (V) GTT (V) GTT (V) GTG (V) GTC (V) GTT (V) GTT (V) GTG (V) :  GTG V 0.387 (V 0.983) GTG V 0.790 (V 0.999) GTG V 0.894 (V 1.000) GTT V 0.446 (V 0.997) GTT V 0.438 (V 0.767) GTT V 0.477 (V 1.000) GTC V 0.491 (V 1.000) GTT V 0.477 (V 1.000) GTT V 0.808 (V 1.000) GTT V 0.993 (V 1.000) GTT V 1.000 (V 1.000)
 149      1   GTG (V) GTG (V) GTT (V) CTT (L) CTT (L) GTG (V) GTG (V) GTG (V) GTG (V) GTG (V) GTT (V) ATT (I) :  CTT L 0.214 (L 0.519) CTT L 0.868 (L 0.953) CTT L 0.907 (L 0.946) GTG V 0.583 (V 0.994) GTT V 0.520 (V 0.998) GTG V 0.657 (V 1.000) GTG V 0.932 (V 1.000) GTG V 0.657 (V 1.000) GTG V 0.839 (V 0.999) GTG V 0.993 (V 1.000) GTG V 1.000 (V 1.000)
 150      1   GGC (G) GGT (G) GGT (G) GGT (G) GGG (G) GGT (G) GGA (G) GGC (G) GGC (G) GGT (G) GGT (G) GGA (G) :  GGA G 0.360 (G 0.996) GGA G 0.487 (G 1.000) GGA G 0.609 (G 1.000) GGT G 0.355 (G 1.000) GGT G 0.886 (G 1.000) GGC G 0.344 (G 1.000) GGC G 0.960 (G 1.000) GGC G 0.344 (G 1.000) GGT G 0.470 (G 1.000) GGT G 0.997 (G 1.000) GGT G 1.000 (G 1.000)
 151      1   GGC (G) GGC (G) GGA (G) GGG (G) GGA (G) GGC (G) GGA (G) GGG (G) GGG (G) GGC (G) GGT (G) GGA (G) :  GGA G 0.847 (G 0.998) GGA G 0.962 (G 1.000) GGA G 0.949 (G 1.000) GGA G 0.840 (G 1.000) GGA G 0.796 (G 1.000) GGA G 0.828 (G 1.000) GGG G 0.955 (G 1.000) GGA G 0.828 (G 1.000) GGC G 0.892 (G 1.000) GGC G 0.998 (G 1.000) GGC G 1.000 (G 1.000)
 152      1   GTC (V) ATC (I) GTG (V) GTC (V) GTC (V) ATC (I) CTC (L) GTC (V) GTC (V) ATC (I) GTC (V) GTC (V) :  GTC V 0.519 (V 0.974) GTC V 0.769 (V 0.998) GTC V 0.865 (V 0.999) GTC V 0.684 (V 0.994) GTG V 0.423 (V 0.997) GTC V 0.738 (V 0.992) GTC V 0.918 (V 0.999) GTC V 0.738 (V 0.992) GTC V 0.769 (V 0.893) ATC I 0.988 (I 0.996) ATC I 1.000 (I 1.000)
 153      1   ATC (I) ATT (I) ATT (I) ATC (I) ATT (I) ATT (I) ATC (I) ATT (I) ATC (I) ATT (I) ACC (T) ATA (I) :  ATC I 0.440 (I 0.974) ATA I 0.365 (I 0.998) ATA I 0.519 (I 0.999) ATC I 0.528 (I 0.998) ATC I 0.455 (I 0.937) ATC I 0.541 (I 1.000) ATC I 0.543 (I 0.999) ATC I 0.541 (I 1.000) ATC I 0.539 (I 0.998) ATT I 0.984 (I 1.000) ATT I 1.000 (I 1.000)
 154      1   GGC (G) GGG (G) GGA (G) GGT (G) GGT (G) GGG (G) GGC (G) GGA (G) GGG (G) GGG (G) GGC (G) GGT (G) :  GGT G 0.496 (G 0.996) GGT G 0.964 (G 1.000) GGT G 0.993 (G 1.000) GGC G 0.321 (G 1.000) GGA G 0.565 (G 1.000) GGC G 0.336 (G 1.000) GGA G 0.483 (G 1.000) GGC G 0.336 (G 1.000) GGC G 0.455 (G 1.000) GGG G 0.996 (G 1.000) GGG G 1.000 (G 1.000)
 155      1   CTC (L) CTC (L) CTT (L) CTC (L) TTG (L) CTC (L) CTC (L) CTT (L) CTC (L) CTC (L) CTT (L) TTG (L) :  CTG L 0.375 (L 0.984) TTG L 0.589 (L 0.999) TTG L 0.591 (L 0.999) CTC L 0.612 (L 1.000) CTT L 0.829 (L 1.000) CTC L 0.670 (L 1.000) CTC L 0.592 (L 1.000) CTC L 0.670 (L 1.000) CTC L 0.930 (L 1.000) CTC L 0.998 (L 1.000) CTC L 1.000 (L 1.000)
 156      1   CTC (L) ATC (I) CTT (L) ATC (I) GTT (V) ATC (I) CTC (L) CTT (L) CTC (L) CTC (L) CTT (L) GTC (V) :  CTC L 0.305 (L 0.460) GTC V 0.629 (V 0.940) GTC V 0.799 (V 0.934) CTC L 0.720 (L 0.997) CTT L 0.823 (L 1.000) CTC L 0.750 (L 1.000) CTC L 0.625 (L 1.000) CTC L 0.750 (L 1.000) CTC L 0.938 (L 0.999) CTC L 0.969 (L 0.971) ATC I 1.000 (I 1.000)
 157      1   ATC (I) ATC (I) ATT (I) ATC (I) ATC (I) ATC (I) ATC (I) GTT (V) ATC (I) ATC (I) ATA (I) ATT (I) :  ATC I 0.513 (I 0.972) ATC I 0.504 (I 0.998) ATT I 0.575 (I 1.000) ATC I 0.584 (I 0.998) ATT I 0.436 (I 0.995) ATC I 0.607 (I 0.999) ATC I 0.576 (I 0.917) ATC I 0.607 (I 0.999) ATC I 0.814 (I 0.998) ATC I 0.987 (I 1.000) ATC I 1.000 (I 1.000)
 158      1   CTC (L) CTC (L) CTT (L) CTC (L) ATT (I) CTC (L) CTC (L) TGC (C) CTC (L) CTT (L) TTA (L) ATA (I) :  CTC L 0.328 (L 0.476) ATC I 0.419 (I 0.866) ATC I 0.416 (I 0.869) CTC L 0.846 (L 0.995) CTT L 0.402 (L 0.997) CTC L 0.887 (L 0.998) CTC L 0.902 (L 0.910) CTC L 0.887 (L 0.998) CTC L 0.860 (L 1.000) CTC L 0.697 (L 1.000) CTC L 0.999 (L 1.000)
 159      1   ATC (I) ATC (I) ATT (I) ATC (I) GTC (V) ATC (I) TTC (F) ATC (I) ATC (I) ATC (I) ATC (I) ATC (I) :  ATC I 0.599 (I 0.932) ATC I 0.784 (I 0.931) ATC I 0.888 (I 0.991) ATC I 0.740 (I 0.994) ATT I 0.478 (I 0.994) ATC I 0.780 (I 0.995) ATC I 0.922 (I 0.999) ATC I 0.780 (I 0.995) ATC I 0.834 (I 0.998) ATC I 0.987 (I 1.000) ATC I 1.000 (I 1.000)
 160      1   ATG (M) ATG (M) CTA (L) ATG (M) ATG (M) ATG (M) ATG (M) CTT (L) CTG (L) ATG (M) CTT (L) ATG (M) :  ATG M 0.910 (M 0.910) ATG M 0.998 (M 0.998) ATG M 1.000 (M 1.000) ATG M 0.866 (M 0.866) CTA L 0.389 (L 0.990) ATG M 0.876 (M 0.876) CTG L 0.859 (L 0.996) ATG M 0.876 (M 0.876) ATG M 0.996 (M 0.996) ATG M 1.000 (M 1.000) ATG M 1.000 (M 1.000)
 161      1   GTG (V) GTG (V) ATA (I) GTG (V) GTG (V) GTG (V) CTT (L) CTG (L) CTG (L) CTG (L) ATC (I) GTG (V) :  GTG V 0.298 (V 0.575) GTG V 0.818 (V 0.987) GTG V 0.908 (V 0.998) CTG L 0.377 (L 0.709) ATA I 0.437 (I 0.914) CTG L 0.469 (L 0.817) CTG L 0.959 (L 0.999) CTG L 0.469 (L 0.817) GTG V 0.517 (V 0.615) GTG V 0.606 (V 0.609) GTG V 1.000 (V 1.000)
 162      1   GTG (V) ACC (T) ATG (M) GTG (V) ATC (I) ACC (T) GTC (V) CTG (L) ATC (I) ACC (T) ATA (I) ATA (I) :  ATC I 0.389 (I 0.816) ATA I 0.430 (I 0.929) ATA I 0.595 (I 0.913) ATC I 0.476 (I 0.734) ATG M 0.416 (I 0.566) ATC I 0.494 (I 0.715) ATC I 0.582 (I 0.690) ATC I 0.494 (I 0.715) ATC I 0.425 (I 0.520) ACC T 0.989 (T 0.997) ACC T 1.000 (T 1.000)
 163      1   AAG (K) AAG (K) AAG (K) AAA (K) AAG (K) AAG (K) AAG (K) AAG (K) AAG (K) AAG (K) AAG (K) AAG (K) :  AAG K 0.715 (K 0.976) AAG K 0.780 (K 0.999) AAG K 0.761 (K 1.000) AAG K 0.828 (K 0.999) AAG K 0.819 (K 0.995) AAG K 0.848 (K 1.000) AAG K 0.961 (K 1.000) AAG K 0.848 (K 1.000) AAG K 0.914 (K 0.999) AAG K 0.994 (K 1.000) AAG K 1.000 (K 1.000)
 164      1   AAG (K) AAA (K) AAA (K) GCT (A) GCG (A) AAA (K) AGG (R) AAG (K) AAA (K) AAA (K) AAG (K) GCA (A) :  GAG E 0.204 (E 0.274) GCG A 0.540 (A 0.989) GCA A 0.563 (A 1.000) AAG K 0.721 (K 0.976) AAA K 0.538 (K 0.996) AAG K 0.735 (K 0.989) AAG K 0.514 (K 1.000) AAG K 0.735 (K 0.989) AAG K 0.601 (K 0.999) AAA K 0.989 (K 1.000) AAA K 1.000 (K 1.000)
 165      1   CTC (L) CTA (L) ATT (I) GTA (V) GTG (V) CTG (L) GTC (V) CTC (L) CTC (L) CTG (L) ACA (T) GTG (V) :  GTC V 0.280 (V 0.660) GTG V 0.644 (V 0.993) GTG V 0.692 (V 1.000) CTC L 0.548 (L 0.622) ATC I 0.419 (I 0.887) CTC L 0.667 (L 0.735) CTC L 0.982 (L 0.998) CTC L 0.667 (L 0.735) CTC L 0.715 (L 0.996) CTG L 0.944 (L 1.000) CTG L 0.919 (L 1.000)
 166      1   ACC (T) GTC (V) ATA (I) GTC (V) GTC (V) GTC (V) GTC (V) ATC (I) ATC (I) GTC (V) GTC (V) GTC (V) :  GTC V 0.427 (V 0.745) GTC V 0.785 (V 0.988) GTC V 0.875 (V 0.998) GTC V 0.389 (V 0.536) ATC I 0.260 (I 0.594) GTC V 0.408 (V 0.528) ATC I 0.921 (I 0.986) GTC V 0.408 (V 0.528) ATC I 0.429 (I 0.468) GTC V 0.990 (V 0.997) GTC V 1.000 (V 1.000)
 167      1   CTC (L) CTC (L) ACC (T) ATT (I) CTT (L) CTC (L) CTC (L) ACC (T) ATC (I) CTC (L) GGC (G) GTC (V) :  CTC L 0.534 (L 0.795) CTC L 0.454 (L 0.780) GTC V 0.262 (V 0.369) CTC L 0.782 (L 0.834) ACC T 0.236 (T 0.258) CTC L 0.828 (L 0.866) ATC I 0.897 (I 0.926) CTC L 0.828 (L 0.866) CTC L 0.962 (L 0.998) CTC L 0.998 (L 1.000) CTC L 1.000 (L 1.000)
 168      1   TTC (F) TTC (F) TTT (F) GCT (A) CAT (H) TTC (F) TTC (F) TTC (F) TTC (F) CTC (L) TTC (F) CAC (H) :  CAC H 0.225 (H 0.276) CAC H 0.657 (H 0.951) CAC H 0.730 (H 0.948) TTC F 0.931 (F 0.993) TTT F 0.505 (F 0.999) TTC F 0.957 (F 1.000) TTC F 0.992 (F 1.000) TTC F 0.957 (F 1.000) TTC F 0.979 (F 0.999) TTC F 0.970 (F 0.971) TTC F 1.000 (F 1.000)
 169      1   ATC (I) ATC (I) ATT (I) GTT (V) TTT (F) ATC (I) ATC (I) ATC (I) ATC (I) ATC (I) ATT (I) ATT (I) :  ATC I 0.414 (I 0.879) ATT I 0.663 (I 0.835) ATT I 0.762 (I 0.874) ATC I 0.628 (I 0.997) ATT I 0.588 (I 0.995) ATC I 0.662 (I 1.000) ATC I 0.912 (I 0.999) ATC I 0.662 (I 1.000) ATC I 0.821 (I 0.998) ATC I 0.987 (I 1.000) ATC I 1.000 (I 1.000)
 170      1   CTC (L) CTC (L) ATT (I) CTA (L) CTA (L) CTC (L) ATC (I) CTG (L) CTG (L) CTC (L) ATG (M) CTC (L) :  CTC L 0.422 (L 0.987) CTA L 0.610 (L 1.000) CTA L 0.575 (L 1.000) CTC L 0.658 (L 0.986) ATC I 0.313 (I 0.693) CTC L 0.686 (L 0.990) CTG L 0.940 (L 1.000) CTC L 0.686 (L 0.990) CTC L 0.937 (L 1.000) CTC L 0.998 (L 1.000) CTC L 1.000 (L 1.000)
 171      1   AAG (K) AAG (K) AAG (K) AAC (N) CGG (R) AAG (K) AAG (K) AAG (K) AAG (K) AAG (K) AAG (K) AAC (N) :  AAG K 0.627 (K 0.822) AAG K 0.623 (K 0.710) AAC N 0.798 (N 0.897) AAG K 0.834 (K 0.996) AAG K 0.820 (K 0.995) AAG K 0.855 (K 1.000) AAG K 0.961 (K 1.000) AAG K 0.855 (K 1.000) AAG K 0.915 (K 0.999) AAG K 0.994 (K 1.000) AAG K 1.000 (K 1.000)
 172      1   AAG (K) AAG (K) AGG (R) AGG (R) AAG (K) AAG (K) AAG (K) AAG (K) AAG (K) AAG (K) AAG (K) AAG (K) :  AAG K 0.757 (K 0.965) AAG K 0.902 (K 0.986) AAG K 0.935 (K 0.971) AAG K 0.850 (K 0.993) AAG K 0.661 (K 0.749) AAG K 0.870 (K 0.999) AAG K 0.962 (K 1.000) AAG K 0.870 (K 0.999) AAG K 0.917 (K 0.999) AAG K 0.994 (K 1.000) AAG K 1.000 (K 1.000)
 173      1   ATG (M) ACG (T) AAC (N) GTC (V) GGT (G) ACG (T) ATC (I) ACC (T) ACT (T) ACG (T) AAT (N) GCC (A) :  GCC A 0.274 (A 0.402) GCC A 0.561 (A 0.741) GCC A 0.728 (A 0.796) ACC T 0.582 (T 0.811) AAC N 0.671 (N 0.944) ACC T 0.603 (T 0.846) ACC T 0.511 (T 0.998) ACC T 0.603 (T 0.846) ACG T 0.732 (T 0.808) ACG T 0.997 (T 0.999) ACG T 1.000 (T 1.000)
 174      1   CGG (R) CGG (R) CGT (R) CAG (Q) AAT (N) CGG (R) CAG (Q) CGA (R) CGG (R) CGG (R) CGT (R) CAA (Q) :  CAG Q 0.425 (Q 0.519) CAG Q 0.581 (Q 0.859) CAG Q 0.554 (Q 0.993) CGG R 0.922 (R 0.992) CGT R 0.943 (R 1.000) CGG R 0.956 (R 0.993) CGG R 0.862 (R 1.000) CGG R 0.956 (R 0.993) CGG R 0.996 (R 1.000) CGG R 1.000 (R 1.000) CGG R 1.000 (R 1.000)
 175      1   GAC (D) AAA (K) GAC (D) GAG (E) GAG (E) AAA (K) GAT (D) GAG (E) GAG (E) AAG (K) GAC (D) GAG (E) :  GAG E 0.617 (E 0.797) GAG E 0.918 (E 0.995) GAG E 0.959 (E 0.999) GAG E 0.460 (E 0.600) GAC D 0.738 (D 0.949) GAG E 0.466 (E 0.601) GAG E 0.961 (E 0.995) GAG E 0.466 (E 0.601) GAG E 0.356 (E 0.506) AAG K 0.551 (K 0.993) AAA K 0.999 (K 1.000)
 176      1   AAG (K) CAG (Q) AAG (K) AAG (K) AAG (K) CAG (Q) GGG (G) AAG (K) AAG (K) CAG (Q) CAA (Q) AAA (K) :  AAG K 0.660 (K 0.965) AAG K 0.585 (K 0.999) AAA K 0.549 (K 1.000) AAG K 0.850 (K 0.974) AAG K 0.627 (K 0.905) AAG K 0.880 (K 0.972) AAG K 0.965 (K 0.999) AAG K 0.880 (K 0.972) AAG K 0.865 (K 0.910) CAG Q 0.999 (Q 0.999) CAG Q 1.000 (Q 1.000)
 177      1   --- (-) --- (-) AAG (K) AAT (N) AAT (N) --- (-) AAG (K) AAG (K) AAG (K) --- (-) AAG (K) AAT (N) :  AAG K 0.326 (N 0.513) AAT N 0.798 (N 0.986) AAT N 0.900 (N 0.999) AAG K 0.784 (K 0.985) AAG K 0.815 (K 0.994) AAG K 0.807 (K 0.993) AAG K 0.957 (K 0.999) AAG K 0.807 (K 0.993) AAG K 0.483 (K 0.693) AAG K 0.381 (K 0.566) AAG K 0.366 (K 0.545)
 178      1   AAG (K) AAG (K) AAG (K) AAA (K) AAA (K) AAG (K) AAG (K) AAG (K) AAG (K) AAG (K) AAA (K) AAA (K) :  AAG K 0.494 (K 0.981) AAA K 0.875 (K 0.999) AAA K 0.946 (K 1.000) AAG K 0.760 (K 0.999) AAG K 0.674 (K 0.996) AAG K 0.793 (K 1.000) AAG K 0.956 (K 1.000) AAG K 0.793 (K 1.000) AAG K 0.907 (K 0.999) AAG K 0.994 (K 1.000) AAG K 1.000 (K 1.000)
 179      1   GAG (E) GAG (E) GAC (D) GAG (E) GAG (E) GAG (E) GAG (E) GAG (E) GAG (E) GAG (E) GAC (D) GAG (E) :  GAG E 0.796 (E 0.977) GAG E 0.928 (E 0.999) GAG E 0.962 (E 1.000) GAG E 0.867 (E 0.992) GAC D 0.724 (D 0.920) GAG E 0.893 (E 1.000) GAG E 0.974 (E 1.000) GAG E 0.893 (E 1.000) GAG E 0.941 (E 0.999) GAG E 0.997 (E 1.000) GAG E 1.000 (E 1.000)
 180      1   TGC (C) TGC (C) TGC (C) TGC (C) TGT (C) TGC (C) TGC (C) TGT (C) TGT (C) TGC (C) TGT (C) TGC (C) :  TGC C 0.739 (C 0.998) TGC C 0.743 (C 1.000) TGC C 0.957 (C 1.000) TGC C 0.753 (C 1.000) TGC C 0.698 (C 1.000) TGC C 0.757 (C 1.000) TGT C 0.988 (C 1.000) TGC C 0.757 (C 1.000) TGC C 0.984 (C 1.000) TGC C 1.000 (C 1.000) TGC C 1.000 (C 1.000)
 181      1   CTG (L) CTT (L) CTT (L) CTT (L) CTG (L) CTT (L) CTC (L) CTC (L) CTC (L) CTT (L) CTC (L) CTC (L) :  CTC L 0.546 (L 0.992) CTC L 0.530 (L 1.000) CTC L 0.619 (L 1.000) CTC L 0.674 (L 1.000) CTT L 0.560 (L 0.999) CTC L 0.702 (L 1.000) CTC L 0.969 (L 1.000) CTC L 0.702 (L 1.000) CTT L 0.493 (L 1.000) CTT L 0.996 (L 1.000) CTT L 1.000 (L 1.000)
 182      1   GTG (V) GTG (V) GTA (V) GTG (V) GTT (V) GTG (V) GTC (V) GTG (V) GTG (V) GTG (V) GTT (V) GTG (V) :  GTG V 0.409 (V 0.983) GTG V 0.559 (V 0.999) GTG V 0.808 (V 1.000) GTG V 0.492 (V 1.000) GTA V 0.394 (V 0.998) GTG V 0.518 (V 1.000) GTG V 0.921 (V 1.000) GTG V 0.518 (V 1.000) GTG V 0.822 (V 0.999) GTG V 0.992 (V 1.000) GTG V 1.000 (V 1.000)
 183      1   AGC (S) AGC (S) AGC (S) AGC (S) AGC (S) AGC (S) AGC (S) AGT (S) AGC (S) AGC (S) ACC (T) AGT (S) :  AGC S 0.717 (S 0.989) AGC S 0.661 (S 1.000) AGC S 0.540 (S 1.000) AGC S 0.859 (S 1.000) AGC S 0.907 (S 0.971) AGC S 0.870 (S 1.000) AGC S 0.703 (S 1.000) AGC S 0.870 (S 1.000) AGC S 0.970 (S 1.000) AGC S 0.999 (S 1.000) AGC S 1.000 (S 1.000)
 184      1   TCC (S) TCT (S) TCC (S) TCT (S) ACC (T) TCT (S) TCC (S) TCC (S) TCC (S) TCT (S) TCT (S) TCT (S) :  TCC S 0.556 (S 0.992) TCT S 0.620 (S 0.991) TCT S 0.952 (S 1.000) TCC S 0.832 (S 1.000) TCC S 0.715 (S 1.000) TCC S 0.864 (S 1.000) TCC S 0.992 (S 1.000) TCC S 0.864 (S 1.000) TCC S 0.714 (S 1.000) TCT S 0.997 (S 1.000) TCT S 1.000 (S 1.000)
 185      1   TCG (S) TCA (S) TCT (S) TCA (S) TCA (S) TCA (S) TCG (S) TCT (S) TCG (S) TCA (S) TCG (S) TCA (S) :  TCA S 0.572 (S 0.999) TCA S 0.985 (S 1.000) TCA S 0.998 (S 1.000) TCG S 0.774 (S 1.000) TCG S 0.583 (S 1.000) TCG S 0.811 (S 1.000) TCG S 0.826 (S 1.000) TCG S 0.811 (S 1.000) TCG S 0.711 (S 1.000) TCA S 0.997 (S 1.000) TCA S 1.000 (S 1.000)
 186      1   GCC (A) GCA (A) GTT (V) GGG (G) GGG (G) GCA (A) GGC (G) GGG (G) GGG (G) GCA (A) GTC (V) GGG (G) :  GGG G 0.708 (G 0.991) GGG G 0.971 (G 1.000) GGG G 0.992 (G 1.000) GGG G 0.563 (G 0.994) GTC V 0.356 (V 0.958) GGG G 0.559 (G 0.997) GGG G 0.981 (G 1.000) GGG G 0.559 (G 0.997) GCC A 0.489 (A 0.989) GCA A 0.995 (A 1.000) GCA A 1.000 (A 1.000)
 187      1   AAC (N) AAT (N) AAT (N) AAC (N) AAT (N) AAT (N) AAC (N) AAT (N) AAT (N) AAC (N) AAT (N) AAT (N) :  AAT N 0.488 (N 0.972) AAT N 0.715 (N 0.999) AAT N 0.739 (N 1.000) AAT N 0.536 (N 0.999) AAT N 0.660 (N 0.995) AAT N 0.541 (N 1.000) AAT N 0.922 (N 1.000) AAT N 0.541 (N 1.000) AAC N 0.681 (N 0.998) AAC N 0.500 (N 1.000) AAT N 0.999 (N 1.000)
 188      1   GAC (D) GAG (E) GAC (D) GAC (D) GAC (D) GAG (E) GAC (D) GAC (D) GAC (D) GAG (E) GAC (D) GAC (D) :  GAC D 0.713 (D 0.970) GAC D 0.874 (D 0.998) GAC D 0.927 (D 0.999) GAC D 0.777 (D 0.999) GAC D 0.787 (D 0.993) GAC D 0.795 (D 0.999) GAC D 0.949 (D 0.999) GAC D 0.795 (D 0.999) GAC D 0.742 (D 0.910) GAG E 0.993 (E 0.998) GAG E 1.000 (E 1.000)
 189      1   AAC (N) AAC (N) AAT (N) AAC (N) AAC (N) AAC (N) AAC (N) AAC (N) AAC (N) AAC (N) AAC (N) AAC (N) :  AAC N 0.670 (N 0.963) AAC N 0.835 (N 0.997) AAC N 0.897 (N 0.999) AAC N 0.716 (N 0.998) AAT N 0.526 (N 0.993) AAC N 0.739 (N 1.000) AAC N 0.928 (N 0.999) AAC N 0.739 (N 1.000) AAC N 0.856 (N 0.997) AAC N 0.989 (N 1.000) AAC N 1.000 (N 1.000)
 190      1   ACG (T) ACG (T) ACT (T) ACA (T) ACA (T) ACG (T) ACG (T) ACA (T) ACG (T) ACG (T) ACA (T) ACA (T) :  ACA T 0.520 (T 0.993) ACA T 0.936 (T 1.000) ACA T 0.981 (T 1.000) ACG T 0.584 (T 1.000) ACT T 0.354 (T 0.999) ACG T 0.633 (T 1.000) ACG T 0.567 (T 1.000) ACG T 0.633 (T 1.000) ACG T 0.909 (T 1.000) ACG T 0.997 (T 1.000) ACG T 1.000 (T 1.000)
 191      1   GAG (E) GAG (E) GAC (D) GAA (E) GAA (E) GAG (E) GAG (E) GAG (E) GAG (E) GAG (E) GAT (D) GAA (E) :  GAA E 0.508 (E 0.982) GAA E 0.911 (E 1.000) GAA E 0.967 (E 1.000) GAG E 0.787 (E 0.991) GAC D 0.601 (D 0.920) GAG E 0.831 (E 1.000) GAG E 0.969 (E 1.000) GAG E 0.831 (E 1.000) GAG E 0.933 (E 0.999) GAG E 0.996 (E 1.000) GAG E 1.000 (E 1.000)
 192      1   AAC (N) AAT (N) AAT (N) AAT (N) AAT (N) AAT (N) AAC (N) AAC (N) AAC (N) AAC (N) AAT (N) AAT (N) :  AAC N 0.500 (N 0.971) AAT N 0.812 (N 0.999) AAT N 0.902 (N 1.000) AAC N 0.650 (N 0.999) AAT N 0.644 (N 0.995) AAC N 0.677 (N 1.000) AAC N 0.922 (N 0.999) AAC N 0.677 (N 1.000) AAC N 0.717 (N 0.998) AAC N 0.513 (N 1.000) AAT N 0.999 (N 1.000)
 193      1   --- (-) --- (-) --- (-) --- (-) --- (-) --- (-) --- (-) --- (-) --- (-) GGG (G) --- (-) --- (-) :  GGG G 0.213 (G 0.519) GGG G 0.160 (G 0.438) GGG G 0.146 (G 0.414) GGG G 0.315 (G 0.633) GGG G 0.172 (G 0.459) GGG G 0.330 (G 0.646) GGG G 0.227 (G 0.538) GGG G 0.330 (G 0.646) GGG G 0.587 (G 0.821) GGG G 0.897 (G 0.961) GGG G 0.819 (G 0.932)
 194      1   GGT (G) GGG (G) --- (-) GGC (G) GGA (G) GGG (G) GGC (G) GGG (G) GGC (G) GGG (G) --- (-) GGC (G) :  GGC G 0.607 (G 0.992) GGC G 0.698 (G 1.000) GGC G 0.925 (G 1.000) GGC G 0.633 (G 0.998) GGC G 0.307 (G 0.684) GGC G 0.643 (G 1.000) GGC G 0.657 (G 1.000) GGC G 0.643 (G 1.000) GGT G 0.476 (G 1.000) GGG G 0.995 (G 1.000) GGG G 1.000 (G 1.000)
 195      1   CTG (L) CTG (L) --- (-) CTC (L) CTT (L) CTG (L) CTG (L) TTG (L) TTG (L) CTG (L) --- (-) CTT (L) :  CTT L 0.343 (L 0.992) CTT L 0.835 (L 1.000) CTT L 0.850 (L 1.000) CTG L 0.682 (L 0.998) CTG L 0.234 (L 0.757) CTG L 0.733 (L 1.000) TTG L 0.958 (L 1.000) CTG L 0.733 (L 1.000) CTG L 0.918 (L 1.000) CTG L 0.997 (L 1.000) CTG L 1.000 (L 1.000)
 196      1   GCC (A) CCG (P) --- (-) CCA (P) TCA (S) CCG (P) GCG (A) CCT (P) CCT (P) CCA (P) --- (-) TCT (S) :  TCA S 0.213 (S 0.535) TCA S 0.640 (S 0.887) TCA S 0.612 (S 0.886) CCG P 0.285 (P 0.766) CCG P 0.198 (P 0.604) CCG P 0.311 (P 0.808) CCT P 0.983 (P 1.000) CCG P 0.311 (P 0.808) CCC P 0.305 (P 0.808) CCG P 0.566 (P 1.000) CCG P 1.000 (P 1.000)
 197      1   GGA (G) GGC (G) GCC (A) GGA (G) GGA (G) GGC (G) GGC (G) GGC (G) GGC (G) GGC (G) GCC (A) GGT (G) :  GGC G 0.375 (G 0.994) GGA G 0.725 (G 1.000) GGA G 0.693 (G 1.000) GGC G 0.845 (G 0.997) GCC A 0.826 (A 0.954) GGC G 0.874 (G 1.000) GGC G 0.989 (G 1.000) GGC G 0.874 (G 1.000) GGC G 0.636 (G 1.000) GGC G 0.996 (G 1.000) GGC G 1.000 (G 1.000)
 198      1   TCC (S) TCC (S) TCC (S) TCC (S) GCC (A) TCC (S) TCC (S) TCC (S) TCC (S) TCC (S) TCA (S) TCC (S) :  TCC S 0.932 (S 0.991) TCC S 0.982 (S 0.990) TCC S 0.997 (S 1.000) TCC S 0.987 (S 1.000) TCC S 0.807 (S 1.000) TCC S 0.995 (S 1.000) TCC S 0.998 (S 1.000) TCC S 0.995 (S 1.000) TCC S 0.994 (S 1.000) TCC S 1.000 (S 1.000) TCC S 1.000 (S 1.000)
 199      1   AAA (K) AAA (K) AAG (K) AAA (K) AAA (K) AAA (K) AAG (K) AAG (K) AAG (K) AAG (K) AAG (K) AAA (K) :  AAA K 0.524 (K 0.982) AAA K 0.881 (K 1.000) AAA K 0.948 (K 1.000) AAG K 0.646 (K 0.999) AAG K 0.800 (K 0.995) AAG K 0.661 (K 1.000) AAG K 0.945 (K 1.000) AAG K 0.661 (K 1.000) AAA K 0.743 (K 0.999) AAA K 0.674 (K 1.000) AAA K 1.000 (K 1.000)
 200      1   GGG (G) ATA (I) CAA (Q) GCA (A) GCT (A) ACA (T) GCG (A) GCA (A) GCA (A) ATA (I) CAA (Q) GCA (A) :  GCA A 0.589 (A 0.991) GCA A 0.758 (A 1.000) GCA A 0.954 (A 1.000) GCA A 0.590 (A 0.990) CAA Q 0.869 (Q 0.984) GCA A 0.592 (A 0.997) GCA A 0.981 (A 1.000) GCA A 0.592 (A 0.997) GTG V 0.225 (V 0.442) ATA I 0.887 (I 0.892) ATA I 0.885 (I 0.885)
 201      1   GAA (E) GAC (D) GAA (E) GAC (D) GAC (D) GAC (D) GAG (E) GAA (E) GAG (E) GAC (D) GAA (E) GAA (E) :  GAA E 0.435 (E 0.788) GAA E 0.446 (E 0.612) GAA E 0.519 (E 0.630) GAA E 0.579 (E 0.997) GAA E 0.815 (E 0.999) GAA E 0.572 (E 0.999) GAA E 0.523 (E 1.000) GAA E 0.572 (E 0.999) GAA E 0.717 (E 0.945) GAC D 0.988 (D 0.998) GAC D 1.000 (D 1.000)
 202      1   CAG (Q) TCT (S) AGC (S) AGC (S) AAC (N) TCT (S) CAG (Q) GAG (E) GAG (E) TCT (S) GCC (A) ACC (T) :  AAC N 0.261 (N 0.353) AAC N 0.682 (N 0.754) AAC N 0.409 (N 0.427) AAG K 0.277 (K 0.294) AGC S 0.223 (S 0.233) CAG Q 0.536 (Q 0.545) GAG E 0.974 (E 0.989) CAG Q 0.536 (Q 0.545) CAG Q 0.709 (Q 0.724) TCT S 0.995 (S 0.999) TCT S 1.000 (S 1.000)
 203      1   AAG (K) AAA (K) AAG (K) AAA (K) AAA (K) AAA (K) AAA (K) AAG (K) AAA (K) AAA (K) AAA (K) AAA (K) :  AAA K 0.638 (K 0.984) AAA K 0.898 (K 1.000) AAA K 0.953 (K 1.000) AAA K 0.708 (K 1.000) AAG K 0.604 (K 0.996) AAA K 0.730 (K 1.000) AAA K 0.655 (K 1.000) AAA K 0.730 (K 1.000) AAA K 0.532 (K 0.999) AAA K 0.991 (K 1.000) AAA K 1.000 (K 1.000)
 204      1   ACT (T) TCG (S) GCC (A) CCA (P) GAT (D) TCG (S) GCG (A) CCA (P) CCA (P) CCA (P) GCT (A) GCA (A) :  GCA A 0.470 (A 0.965) GCA A 0.615 (A 0.980) GCA A 0.917 (A 0.987) GCA A 0.465 (A 0.961) GCC A 0.498 (A 0.998) GCA A 0.462 (A 0.931) CCA P 0.988 (P 0.999) GCA A 0.462 (A 0.931) ACG T 0.229 (T 0.511) CCG P 0.347 (P 0.531) TCG S 1.000 (S 1.000)
 205      1   CCC (P) GCC (A) AAA (K) ACA (T) ACG (T) GCC (A) CCC (P) CCC (P) CCT (P) GCC (A) AAG (K) TCA (S) :  ACC T 0.301 (T 0.772) ACA T 0.588 (T 0.954) ACA T 0.858 (T 0.939) ACC T 0.440 (T 0.537) AAG K 0.481 (K 0.914) CCC P 0.904 (P 0.994) CCC P 0.710 (P 1.000) CCC P 0.904 (P 0.994) CCC P 0.966 (P 0.980) GCC A 0.997 (A 0.998) GCC A 1.000 (A 1.000)
 206      1   AGC (S) CCA (P) CCC (P) CCA (P) CCA (P) CCA (P) CCG (P) ACA (T) TCA (S) TCC (S) ACA (T) CCA (P) :  CCA P 0.845 (P 0.997) CCA P 0.994 (P 1.000) CCA P 0.999 (P 1.000) CCA P 0.764 (P 0.995) CCC P 0.449 (P 0.978) CCA P 0.758 (P 0.994) TCA S 0.579 (S 0.589) CCA P 0.758 (P 0.994) CCC P 0.643 (P 0.933) CCC P 0.639 (P 0.959) CCA P 1.000 (P 1.000)
 207      1   AAG (K) AAG (K) AAA (K) AAG (K) AAG (K) AAG (K) AAG (K) AAA (K) AAA (K) AAG (K) AAA (K) AAG (K) :  AAG K 0.669 (K 0.977) AAG K 0.882 (K 0.999) AAG K 0.936 (K 1.000) AAG K 0.526 (K 0.999) AAA K 0.740 (K 0.998) AAG K 0.525 (K 1.000) AAA K 0.944 (K 1.000) AAG K 0.525 (K 1.000) AAG K 0.876 (K 0.999) AAG K 0.993 (K 1.000) AAG K 1.000 (K 1.000)
 208      1   GCC (A) GCC (A) GCA (A) GCA (A) GCA (A) GCC (A) GCA (A) GTG (V) GTG (V) GCC (A) GCA (A) GTA (V) :  GCA A 0.738 (A 0.995) GCA A 0.963 (A 0.998) GCA A 0.969 (A 0.986) GCA A 0.735 (A 1.000) GCA A 0.901 (A 1.000) GCA A 0.717 (A 1.000) GTG V 0.878 (V 0.978) GCA A 0.717 (A 1.000) GCC A 0.843 (A 1.000) GCC A 0.996 (A 1.000) GCC A 1.000 (A 1.000)
 209      1   --- (-) --- (-) --- (-) --- (-) --- (-) --- (-) --- (-) --- (-) --- (-) --- (-) --- (-) CTC (L) :  CTC L 0.362 (L 0.696) CTC L 0.601 (L 0.838) CTC L 0.738 (L 0.900) CTC L 0.237 (L 0.582) CTC L 0.146 (L 0.450) CTC L 0.229 (L 0.572) CTC L 0.172 (L 0.494) CTC L 0.229 (L 0.572) CTC L 0.161 (L 0.477) CTC L 0.136 (L 0.429) CTC L 0.131 (L 0.421)
 210      1   --- (-) --- (-) --- (-) --- (-) --- (-) --- (-) --- (-) --- (-) --- (-) --- (-) --- (-) TGG (W) :  TGG W 0.826 (W 0.826) TGG W 0.918 (W 0.918) TGG W 0.952 (W 0.952) TGG W 0.734 (W 0.734) TGG W 0.606 (W 0.606) TGG W 0.726 (W 0.726) TGG W 0.652 (W 0.652) TGG W 0.726 (W 0.726) TGG W 0.634 (W 0.634) TGG W 0.583 (W 0.583) TGG W 0.574 (W 0.574)
 211      1   --- (-) --- (-) --- (-) --- (-) --- (-) --- (-) --- (-) --- (-) --- (-) --- (-) --- (-) GCT (A) :  GCT A 0.278 (A 0.735) GCT A 0.531 (A 0.881) GCT A 0.688 (A 0.933) GCC A 0.212 (A 0.597) GCC A 0.154 (A 0.430) GCC A 0.208 (A 0.585) GCC A 0.174 (A 0.486) GCC A 0.208 (A 0.585) GCC A 0.167 (A 0.464) GCC A 0.145 (A 0.404) GCC A 0.141 (A 0.394)
 212      1   --- (-) --- (-) --- (-) --- (-) --- (-) --- (-) --- (-) --- (-) --- (-) --- (-) --- (-) CAA (Q) :  CAA Q 0.491 (Q 0.787) CAA Q 0.713 (Q 0.904) CAA Q 0.820 (Q 0.945) CAA Q 0.344 (Q 0.669) CAG Q 0.294 (Q 0.510) CAA Q 0.333 (Q 0.658) CAG Q 0.312 (Q 0.565) CAA Q 0.333 (Q 0.658) CAG Q 0.306 (Q 0.544) CAG Q 0.284 (Q 0.483) CAG Q 0.279 (Q 0.472)
 213      2   --- (-) --- (-) --- (-) --- (-) --- (-) --- (-) --- (-) --- (-) --- (-) --- (-) --- (-) CTG (L) :  CTG L 0.277 (L 0.762) CTG L 0.514 (L 0.885) CTG L 0.671 (L 0.933) CTG L 0.177 (L 0.648) CTC L 0.119 (L 0.505) CTG L 0.171 (L 0.638) CTG L 0.132 (L 0.554) CTG L 0.171 (L 0.638) CTG L 0.125 (L 0.535) CTC L 0.114 (L 0.482) CTC L 0.112 (L 0.472)
 214      1   --- (-) --- (-) --- (-) --- (-) --- (-) --- (-) --- (-) --- (-) --- (-) --- (-) --- (-) TTT (F) :  TTT F 0.441 (F 0.730) TTT F 0.676 (F 0.877) TTT F 0.795 (F 0.930) TTT F 0.294 (F 0.587) TTC F 0.236 (F 0.409) TTC F 0.291 (F 0.574) TTC F 0.261 (F 0.469) TTC F 0.291 (F 0.574) TTC F 0.252 (F 0.446) TTC F 0.224 (F 0.381) TTC F 0.218 (F 0.370)
 215      1   --- (-) --- (-) --- (-) --- (-) --- (-) --- (-) --- (-) --- (-) --- (-) --- (-) --- (-) ATG (M) :  ATG M 0.515 (M 0.515) ATG M 0.738 (M 0.738) ATG M 0.838 (M 0.838) ATG M 0.355 (M 0.355) ATG M 0.206 (M 0.206) ATG M 0.342 (M 0.342) ATG M 0.251 (M 0.251) ATG M 0.342 (M 0.342) ATG M 0.233 (M 0.233) ATG M 0.187 (M 0.187) ATG M 0.180 (M 0.180)
 216      1   --- (-) --- (-) --- (-) --- (-) --- (-) --- (-) --- (-) --- (-) --- (-) --- (-) --- (-) TCT (S) :  TCT S 0.471 (S 0.825) TCT S 0.705 (S 0.922) TCT S 0.816 (S 0.956) TCT S 0.314 (S 0.723) TCC S 0.193 (S 0.581) TCT S 0.303 (S 0.713) TCT S 0.219 (S 0.631) TCT S 0.303 (S 0.713) TCT S 0.204 (S 0.612) TCC S 0.186 (S 0.556) TCC S 0.184 (S 0.546)
 217      1   --- (-) --- (-) --- (-) --- (-) --- (-) --- (-) --- (-) --- (-) --- (-) --- (-) --- (-) GGT (G) :  GGT G 0.364 (G 0.758) GGT G 0.620 (G 0.892) GGT G 0.756 (G 0.939) GGT G 0.220 (G 0.627) GGC G 0.161 (G 0.458) GGT G 0.211 (G 0.615) GGC G 0.179 (G 0.516) GGT G 0.211 (G 0.615) GGC G 0.172 (G 0.494) GGC G 0.152 (G 0.431) GGC G 0.148 (G 0.420)
 218      1   --- (-) --- (-) --- (-) --- (-) --- (-) --- (-) --- (-) --- (-) --- (-) --- (-) --- (-) CAG (Q) :  CAG Q 0.576 (Q 0.719) CAG Q 0.767 (Q 0.859) CAG Q 0.855 (Q 0.915) CAG Q 0.439 (Q 0.595) CAG Q 0.304 (Q 0.445) CAG Q 0.428 (Q 0.585) CAG Q 0.346 (Q 0.496) CAG Q 0.428 (Q 0.585) CAG Q 0.330 (Q 0.476) CAG Q 0.285 (Q 0.421) CAG Q 0.278 (Q 0.411)
 219      1   --- (-) --- (-) --- (-) --- (-) --- (-) --- (-) --- (-) --- (-) --- (-) --- (-) --- (-) CGA (R) :  CGA R 0.510 (R 0.884) CGA R 0.736 (R 0.955) CGA R 0.838 (R 0.976) CGA R 0.345 (R 0.796) CGA R 0.192 (R 0.653) CGA R 0.332 (R 0.787) CGA R 0.238 (R 0.706) CGA R 0.332 (R 0.787) CGA R 0.219 (R 0.686) CGA R 0.172 (R 0.626) CGA R 0.164 (R 0.615)
 220      2   --- (-) --- (-) --- (-) --- (-) --- (-) --- (-) --- (-) --- (-) --- (-) --- (-) --- (-) CTG (L) :  CTG L 0.277 (L 0.762) CTG L 0.514 (L 0.885) CTG L 0.671 (L 0.933) CTG L 0.177 (L 0.648) CTC L 0.119 (L 0.505) CTG L 0.171 (L 0.638) CTG L 0.132 (L 0.554) CTG L 0.171 (L 0.638) CTG L 0.125 (L 0.535) CTC L 0.114 (L 0.482) CTC L 0.112 (L 0.472)
 221      1   --- (-) --- (-) --- (-) --- (-) --- (-) --- (-) --- (-) --- (-) --- (-) --- (-) --- (-) CGC (R) :  CGC R 0.545 (R 0.751) CGC R 0.755 (R 0.875) CGC R 0.849 (R 0.925) CGC R 0.390 (R 0.641) CGC R 0.242 (R 0.504) CGC R 0.378 (R 0.631) CGC R 0.288 (R 0.551) CGC R 0.378 (R 0.631) CGC R 0.270 (R 0.533) CGC R 0.223 (R 0.481) CGC R 0.215 (R 0.472)

Summary of changes along branches.
Check root of tree for directions of change.
Counts of n & s are incorrect along tip branches with ambiguity data.

Branch 1:   13..14 (n=17.5 s=44.5)

	   3 GTG (V 0.985) -> GTA (V) 0.999
	   4 TCG (S 0.774) -> TCA (S) 0.620
	   5 ATG (V 0.352) -> ACG (T) 0.537
	  11 ATC (I 0.955) -> ATT (I) 0.978
	  12 GAG (E 0.404) -> GAA (E) 0.985
	  13 GCT (A 0.911) -> GCG (A) 0.845
	  15 AAC (N 0.969) -> AAT (N) 0.998
	  16 GGC (G 0.994) -> GGA (G) 1.000
	  18 ACC (T 0.216) -> ACA (T) 0.533
	  19 GTC (V 0.833) -> GTG (V) 0.996
	  21 TTG (L 0.993) -> TTA (L) 1.000
	  31 TTC (I 0.489) -> ATT (I) 0.988
	  32 GAG (E 0.442) -> AAG (K) 0.680
	  39 CAC (H 0.531) -> CAT (H) 0.808
	  40 TAC (Y 0.655) -> TTC (F) 0.590
	  44 AAC (N 0.967) -> AAT (N) 0.991
	  46 AAC (N 0.507) -> AAT (N) 0.992
	  47 GGG (G 0.533) -> GGA (G) 0.996
	  50 GTG (V 0.517) -> GTT (V) 0.956
	  51 ATG (M 0.325) -> AAG (K) 0.978
	  52 CTC (L 0.603) -> CTT (L) 0.536
	  55 GCG (A 0.503) -> GCT (A) 0.996
	  56 ATG (V 0.470) -> GTG (V) 0.977
	  58 CCG (P 0.294) -> CCA (P) 0.996
	  61 GAC (D 0.414) -> GAT (D) 0.760
	  62 GTC (A 0.249) -> GTG (V) 0.948
	  71 AAG (K 0.780) -> AAA (K) 0.675
	  75 AAC (N 0.274) -> TAT (Y) 0.524
	  79 CGA (R 0.999) -> CGG (R) 1.000
	  83 GTC (V 0.983) -> GTG (V) 0.999
	  90 GAG (E 0.484) -> AAG (K) 0.437
	  91 AGC (S 0.531) -> AGT (S) 0.993
	  96 CTC (L 0.989) -> CTT (L) 1.000
	 101 AAG (K 0.272) -> ACG (T) 0.989
	 107 AAG (K 0.333) -> GAG (E) 0.902
	 108 TAC (Y 0.994) -> TAT (Y) 1.000
	 113 AAG (K 0.463) -> AGG (R) 0.577
	 114 AAC (N 0.970) -> AAT (N) 0.999
	 124 GCC (A 0.991) -> GCT (A) 1.000
	 127 ATC (I 0.371) -> ACC (T) 0.980
	 129 AAA (I 0.360) -> ATC (I) 0.838
	 140 ACA (T 0.991) -> ACC (T) 1.000
	 142 ACA (T 0.991) -> ACT (T) 1.000
	 145 ATC (I 0.975) -> ATT (I) 0.999
	 153 ATC (I 0.974) -> ATA (I) 0.998
	 155 CTG (L 0.984) -> TTG (L) 0.999
	 156 CTC (L 0.460) -> GTC (V) 0.940
	 158 CTC (L 0.476) -> ATC (I) 0.866
	 162 ATC (I 0.816) -> ATA (I) 0.929
	 164 GAG (E 0.274) -> GCG (A) 0.989
	 165 GTC (V 0.660) -> GTG (V) 0.993
	 169 ATC (I 0.879) -> ATT (I) 0.835
	 170 CTC (L 0.987) -> CTA (L) 1.000
	 177 AAG (N 0.513) -> AAT (N) 0.986
	 178 AAG (K 0.981) -> AAA (K) 0.999
	 184 TCC (S 0.992) -> TCT (S) 0.991
	 192 AAC (N 0.971) -> AAT (N) 0.999
	 197 GGC (G 0.994) -> GGA (G) 1.000
	 205 ACC (T 0.772) -> ACA (T) 0.954


Branch 2:   14..5  (T_rubri)  (n=90.0 s=57.0)

	   1 CTG (L 1.000) -> CTT (L)
	   3 GTA (V 0.999) -> GTC (V)
	   4 TCA (S 0.620) -> ACA (T)
	   5 ACG (T 0.537) -> ACA (T)
	   6 GGG (G 1.000) -> GGA (G)
	   7 AAG (K 0.999) -> AAA (K)
	   8 GTC (V 0.990) -> GTG (V)
	   9 CAT (H 0.488) -> TCT (S)
	  10 TTT (F 0.768) -> TCT (S)
	  13 GCG (A 0.845) -> GCA (A)
	  16 GGA (G 1.000) -> GGC (G)
	  19 GTG (V 0.996) -> GTC (V)
	  21 TTA (L 1.000) -> TTG (L)
	  26 ACC (T 0.874) -> TCC (S)
	  27 ACC (T 0.736) -> TCC (S)
	  31 ATT (I 0.988) -> ATC (I)
	  32 AAG (K 0.680) -> CAG (Q)
	  33 AAC (N 0.814) -> AGA (R)
	  37 AAC (N 0.934) -> AAT (N)
	  40 TTC (F 0.590) -> TTT (F)
	  41 AGC (S 0.247) -> --- (-)
	  42 TCC (S 0.401) -> --- (-)
	  43 TTC (L 0.360) -> --- (-)
	  48 ACA (T 1.000) -> ACC (T)
	  50 GTT (V 0.956) -> GTC (V)
	  52 CTT (L 0.536) -> TAT (Y)
	  55 GCT (A 0.996) -> GCA (A)
	  57 ATC (I 0.984) -> ATT (I)
	  58 CCA (P 0.996) -> CCC (P)
	  65 GAG (E 0.339) -> --- (-)
	  66 CCT (P 0.756) -> --- (-)
	  67 GAC (D 0.170) -> --- (-)
	  68 CCG (P 0.315) -> --- (-)
	  69 GAG (V 0.280) -> --- (-)
	  70 TTC (F 0.233) -> --- (-)
	  71 AAA (K 0.675) -> AGA (R)
	  73 AAG (K 0.990) -> AAA (K)
	  74 GTC (V 0.691) -> GTG (V)
	  75 TAT (Y 0.524) -> CTT (L)
	  77 AAC (N 0.268) -> --- (-)
	  79 CGG (R 1.000) -> CGT (R)
	  83 GTG (V 0.999) -> GTT (V)
	  84 GGC (G 1.000) -> GGT (G)
	  86 ACC (T 0.491) -> --- (-)
	  87 AAC (N 0.276) -> --- (-)
	  88 AGC (S 0.584) -> TCC (S)
	  90 AAG (K 0.437) -> AAC (N)
	  91 AGT (S 0.993) -> AGC (S)
	  97 CTG (L 1.000) -> CTA (L)
	 100 GTC (V 0.934) -> ATC (I)
	 101 ACG (T 0.989) -> ACC (T)
	 103 GAG (E 0.975) -> GAA (E)
	 105 GAG (E 0.979) -> GAA (E)
	 107 GAG (E 0.902) -> GAC (D)
	 108 TAT (Y 1.000) -> TAC (Y)
	 109 ACC (T 0.588) -> ATC (I)
	 110 TGC (C 1.000) -> TGT (C)
	 113 AGG (R 0.577) -> AAA (K)
	 115 CCC (P 1.000) -> CCA (P)
	 119 GAC (D 0.624) -> AAT (N)
	 124 GCT (A 1.000) -> GCA (A)
	 125 ATC (I 0.600) -> GTC (V)
	 129 ATC (I 0.838) -> ATA (I)
	 133 CAG (Q 0.976) -> CAA (Q)
	 134 TTG (L 0.975) -> ATG (M)
	 137 GTC (V 0.971) -> GAC (D)
	 138 GAC (D 0.999) -> GAT (D)
	 140 ACC (T 1.000) -> ACT (T)
	 141 CTG (L 0.999) -> TTG (L)
	 142 ACT (T 1.000) -> ACA (T)
	 143 CTC (L 0.740) -> GTC (V)
	 144 ATC (I 0.927) -> TTC (F)
	 147 TCT (S 0.999) -> TCA (S)
	 150 GGA (G 1.000) -> GGG (G)
	 153 ATA (I 0.998) -> ATT (I)
	 156 GTC (V 0.940) -> GTT (V)
	 158 ATC (I 0.866) -> ATT (I)
	 159 ATC (I 0.931) -> GTC (V)
	 162 ATA (I 0.929) -> ATC (I)
	 167 CTC (L 0.780) -> CTT (L)
	 168 CAC (H 0.951) -> CAT (H)
	 169 ATT (I 0.835) -> TTT (F)
	 171 AAG (K 0.710) -> CGG (R)
	 173 GCC (A 0.741) -> GGT (G)
	 174 CAG (Q 0.859) -> AAT (N)
	 180 TGC (C 1.000) -> TGT (C)
	 181 CTC (L 1.000) -> CTG (L)
	 182 GTG (V 0.999) -> GTT (V)
	 184 TCT (S 0.991) -> ACC (T)
	 193 GGG (G 0.438) -> --- (-)
	 194 GGC (G 1.000) -> GGA (G)
	 198 TCC (S 0.990) -> GCC (A)
	 200 GCA (A 1.000) -> GCT (A)
	 201 GAA (E 0.612) -> GAC (D)
	 204 GCA (A 0.980) -> GAT (D)
	 205 ACA (T 0.954) -> ACG (T)
	 209 CTC (L 0.838) -> --- (-)
	 210 TGG (W 0.918) -> --- (-)
	 211 GCT (A 0.881) -> --- (-)
	 212 CAA (Q 0.904) -> --- (-)
	 213 CTG (L 0.885) -> --- (-)
	 214 TTT (F 0.877) -> --- (-)
	 215 ATG (M 0.738) -> --- (-)
	 216 TCT (S 0.922) -> --- (-)
	 217 GGT (G 0.892) -> --- (-)
	 218 CAG (Q 0.859) -> --- (-)
	 219 CGA (R 0.955) -> --- (-)
	 220 CTG (L 0.885) -> --- (-)
	 221 CGC (R 0.875) -> --- (-)


Branch 3:   14..15 (n=14.0 s=17.0)

	   8 GTC (V 0.990) -> GTT (V) 0.999
	  12 GAA (E 0.985) -> GAG (E) 0.999
	  13 GCG (A 0.845) -> GTG (V) 0.909
	  15 AAT (N 0.998) -> AAC (N) 0.999
	  17 TCC (S 0.748) -> AGC (S) 0.954
	  18 ACA (T 0.533) -> TCT (S) 0.992
	  24 ACC (T 1.000) -> ACA (T) 1.000
	  27 ACC (T 0.736) -> AGC (S) 0.973
	  34 CTC (L 0.999) -> CTG (L) 0.999
	  39 CAT (H 0.808) -> CAA (Q) 0.935
	  45 AAC (N 0.554) -> GAC (D) 0.934
	  47 GGA (G 0.996) -> GGG (G) 1.000
	  61 GAT (D 0.760) -> GTT (V) 0.416
	  71 AAA (K 0.675) -> AAT (N) 0.930
	  74 GTC (V 0.691) -> ATC (I) 0.901
	  81 GAG (E 0.998) -> GAA (E) 1.000
	  95 ATC (I 0.997) -> ATT (I) 0.999
	  96 CTT (L 1.000) -> CTG (L) 1.000
	 101 ACG (T 0.989) -> ACA (T) 0.999
	 113 AGG (R 0.577) -> CGT (R) 0.993
	 135 AAG (K 0.722) -> AGG (R) 0.966
	 137 GTC (V 0.971) -> GTT (V) 0.999
	 146 GTG (V 0.999) -> GTA (V) 1.000
	 157 ATC (I 0.998) -> ATT (I) 1.000
	 164 GCG (A 0.989) -> GCA (A) 1.000
	 167 CTC (L 0.780) -> GTC (V) 0.369
	 171 AAG (K 0.710) -> AAC (N) 0.897
	 176 AAG (K 0.999) -> AAA (K) 1.000


Branch 4:   15..12 (E_electric)  (n=40.0 s=16.0)

	   1 CTG (L 1.000) -> TTG (L)
	   5 ACG (T 0.519) -> GTG (V)
	  11 ATT (I 0.940) -> GTT (V)
	  20 CTG (L 1.000) -> CTT (L)
	  26 ACC (T 0.885) -> AGT (S)
	  28 TGC (C 1.000) -> TGT (C)
	  34 CTG (L 0.999) -> TTG (L)
	  40 TTC (F 0.581) -> TAC (Y)
	  41 AGC (S 0.231) -> --- (-)
	  42 TCC (S 0.387) -> --- (-)
	  43 TTC (L 0.348) -> --- (-)
	  47 GGG (G 1.000) -> GGC (G)
	  52 CTT (L 0.575) -> ATT (I)
	  59 AGT (S 0.935) -> ACT (T)
	  61 GTT (V 0.416) -> CTT (L)
	  65 GAG (E 0.319) -> --- (-)
	  66 CCT (P 0.722) -> --- (-)
	  67 GAC (D 0.164) -> --- (-)
	  68 CCG (P 0.302) -> --- (-)
	  69 GAG (V 0.267) -> --- (-)
	  70 TTC (F 0.219) -> --- (-)
	  77 AAC (N 0.251) -> --- (-)
	  86 ACC (T 0.460) -> --- (-)
	  87 AAC (N 0.260) -> --- (-)
	  88 AGC (S 0.984) -> AGT (S)
	  90 AAG (K 0.541) -> GAG (E)
	 106 GGA (G 1.000) -> GGC (G)
	 125 ATC (I 0.627) -> ATA (I)
	 126 TTC (F 1.000) -> TTT (F)
	 143 CTC (L 0.741) -> ATC (I)
	 149 CTT (L 0.946) -> ATT (I)
	 158 ATC (I 0.869) -> ATA (I)
	 170 CTA (L 1.000) -> CTC (L)
	 174 CAG (Q 0.993) -> CAA (Q)
	 183 AGC (S 1.000) -> AGT (S)
	 193 GGG (G 0.414) -> --- (-)
	 196 TCA (S 0.886) -> TCT (S)
	 197 GGA (G 1.000) -> GGT (G)
	 202 AAC (N 0.427) -> ACC (T)
	 205 ACA (T 0.939) -> TCA (S)
	 208 GCA (A 0.986) -> GTA (V)


Branch 5:   15..4  (D_rerio)  (n=89.0 s=70.0)

	   3 GTA (V 1.000) -> GTG (V)
	   4 TCA (S 0.624) -> AGC (S)
	   5 ACG (T 0.519) -> ACA (T)
	   8 GTT (V 0.999) -> GTC (V)
	  10 TTT (F 0.991) -> TTC (F)
	  11 ATT (I 0.940) -> ATA (I)
	  12 GAG (E 0.999) -> GAA (E)
	  15 AAC (N 0.999) -> AAT (N)
	  17 AGC (S 0.954) -> AGT (S)
	  18 TCT (S 0.992) -> TCA (S)
	  20 CTG (L 1.000) -> TTG (L)
	  22 CCC (P 1.000) -> CCT (P)
	  24 ACA (T 1.000) -> ACT (T)
	  26 ACC (T 0.885) -> GCC (A)
	  29 ATT (I 1.000) -> ATC (I)
	  32 AAG (K 0.980) -> AAA (K)
	  34 CTG (L 0.999) -> CTT (L)
	  37 AAC (N 0.928) -> AGC (S)
	  39 CAA (Q 0.935) -> CAG (Q)
	  41 AGC (S 0.231) -> --- (-)
	  42 TCC (S 0.387) -> --- (-)
	  43 TTC (L 0.348) -> --- (-)
	  44 AAT (N 0.979) -> AAG (K)
	  49 ATG (M 0.749) -> CTA (L)
	  50 GTT (V 0.952) -> ATT (I)
	  52 CTT (L 0.575) -> CTG (L)
	  55 GCT (A 1.000) -> GCC (A)
	  56 GTG (V 0.998) -> GTC (V)
	  59 AGT (S 0.935) -> GGA (G)
	  60 GAG (E 0.999) -> GAA (E)
	  61 GTT (V 0.416) -> GGA (G)
	  62 GTG (V 0.959) -> ATA (I)
	  64 CCC (P 1.000) -> CCT (P)
	  65 GAG (E 0.319) -> --- (-)
	  66 CCT (P 0.722) -> --- (-)
	  67 GAC (D 0.164) -> --- (-)
	  68 CCG (P 0.302) -> --- (-)
	  69 GAG (V 0.267) -> --- (-)
	  70 TTC (F 0.219) -> --- (-)
	  73 AAG (K 0.999) -> AAA (K)
	  75 TAT (Y 0.978) -> TAC (Y)
	  77 AAC (N 0.251) -> --- (-)
	  81 GAA (E 1.000) -> GAG (E)
	  83 GTG (V 1.000) -> GTA (V)
	  85 TCC (S 0.997) -> ACC (T)
	  86 ACC (T 0.460) -> --- (-)
	  87 AAC (N 0.260) -> --- (-)
	  90 AAG (K 0.541) -> AAA (K)
	  95 ATT (I 0.999) -> ATC (I)
	  96 CTG (L 1.000) -> CTA (L)
	  98 TGG (W 0.928) -> CAT (H)
	  99 AAC (N 0.997) -> AAT (N)
	 101 ACA (T 0.999) -> ACG (T)
	 102 TTT (F 1.000) -> TTC (F)
	 104 GAT (D 1.000) -> GAC (D)
	 105 GAG (E 0.982) -> CAG (Q)
	 107 GAG (E 0.991) -> GAA (E)
	 109 ACC (T 0.612) -> ATC (I)
	 111 TTT (F 1.000) -> TTC (F)
	 112 GCC (A 0.999) -> GCT (A)
	 113 CGT (R 0.993) -> CGC (R)
	 114 AAT (N 1.000) -> AAC (N)
	 120 CGA (R 1.000) -> CGC (R)
	 122 CAC (H 1.000) -> CAT (H)
	 124 GCT (A 1.000) -> GCG (A)
	 125 ATC (I 0.627) -> GTT (V)
	 127 ACC (T 0.998) -> ACT (T)
	 128 CTC (L 1.000) -> CTT (L)
	 129 ATC (I 0.835) -> TAT (Y)
	 131 GTG (V 1.000) -> GTA (V)
	 132 GAT (D 1.000) -> GAC (D)
	 133 CAG (Q 0.976) -> GAG (E)
	 135 AGG (R 0.966) -> AGA (R)
	 136 GAA (E 0.997) -> GTG (V)
	 137 GTT (V 0.999) -> GTG (V)
	 140 ACC (T 1.000) -> ACA (T)
	 142 ACT (T 1.000) -> ACC (T)
	 146 GTA (V 1.000) -> GTG (V)
	 150 GGA (G 1.000) -> GGT (G)
	 151 GGA (G 1.000) -> GGG (G)
	 153 ATA (I 0.999) -> ATC (I)
	 155 TTG (L 0.999) -> CTC (L)
	 156 GTC (V 0.934) -> ATC (I)
	 157 ATT (I 1.000) -> ATC (I)
	 158 ATC (I 0.869) -> CTC (L)
	 162 ATA (I 0.913) -> GTG (V)
	 163 AAG (K 1.000) -> AAA (K)
	 164 GCA (A 1.000) -> GCT (A)
	 165 GTG (V 1.000) -> GTA (V)
	 167 GTC (V 0.369) -> ATT (I)
	 168 CAC (H 0.948) -> GCT (A)
	 169 ATT (I 0.874) -> GTT (V)
	 172 AAG (K 0.971) -> AGG (R)
	 173 GCC (A 0.796) -> GTC (V)
	 176 AAA (K 1.000) -> AAG (K)
	 181 CTC (L 1.000) -> CTT (L)
	 187 AAT (N 1.000) -> AAC (N)
	 193 GGG (G 0.414) -> --- (-)
	 195 CTT (L 1.000) -> CTC (L)
	 196 TCA (S 0.886) -> CCA (P)
	 201 GAA (E 0.630) -> GAC (D)
	 202 AAC (N 0.427) -> AGC (S)
	 204 GCA (A 0.987) -> CCA (P)
	 209 CTC (L 0.900) -> --- (-)
	 210 TGG (W 0.952) -> --- (-)
	 211 GCT (A 0.933) -> --- (-)
	 212 CAA (Q 0.945) -> --- (-)
	 213 CTG (L 0.933) -> --- (-)
	 214 TTT (F 0.930) -> --- (-)
	 215 ATG (M 0.838) -> --- (-)
	 216 TCT (S 0.956) -> --- (-)
	 217 GGT (G 0.939) -> --- (-)
	 218 CAG (Q 0.915) -> --- (-)
	 219 CGA (R 0.976) -> --- (-)
	 220 CTG (L 0.933) -> --- (-)
	 221 CGC (R 0.925) -> --- (-)


Branch 6:   13..16 (n=65.2 s=36.8)

	   5 ATG (V 0.352) -> GTG (V) 0.987
	   6 GGG (G 0.996) -> GGA (G) 1.000
	   8 GTC (V 0.561) -> GCC (A) 0.810
	   9 CAT (H 0.291) -> AAC (N) 0.589
	  10 TTT (F 0.461) -> ATC (I) 0.331
	  12 GAG (E 0.404) -> AAC (N) 0.373
	  18 ACC (T 0.216) -> GAC (D) 0.824
	  21 TTG (L 0.993) -> CTG (L) 1.000
	  25 TAC (Y 0.512) -> TTC (F) 0.997
	  35 TAC (Y 0.551) -> AAC (N) 0.883
	  37 AAC (T 0.472) -> ACG (T) 0.956
	  39 CAC (H 0.531) -> TAC (Y) 0.756
	  42 TCC (S 0.446) -> TCT (S) 0.503
	  43 TTC (L 0.399) -> CTC (L) 0.453
	  46 AAC (N 0.507) -> ACC (T) 0.986
	  47 GGG (G 0.533) -> GAG (E) 0.895
	  49 ATG (L 0.325) -> CCC (L) 0.279
	  50 GTG (V 0.517) -> GAG (E) 0.664
	  51 ATG (M 0.325) -> CTG (L) 0.652
	  53 TGT (C 0.580) -> TAC (Y) 0.635
	  54 GAA (E 0.766) -> GAG (E) 0.518
	  55 GCG (A 0.503) -> GGG (G) 0.998
	  57 ATC (I 0.535) -> GTC (V) 0.770
	  58 CCG (P 0.294) -> AAG (K) 0.984
	  59 AGT (S 0.646) -> AAC (N) 0.760
	  60 GAG (E 0.555) -> AAG (K) 0.890
	  61 GAC (D 0.414) -> AAC (N) 0.626
	  62 GTC (A 0.249) -> TCT (S) 0.997
	  72 GTG (V 0.947) -> GTC (V) 0.920
	  73 AAG (K 0.548) -> AGG (R) 0.952
	  75 AAC (N 0.274) -> AAG (K) 0.661
	  76 CAT (H 0.988) -> CAC (H) 0.988
	  80 GTG (V 0.928) -> GTC (V) 0.865
	  82 TTT (F 0.584) -> CTC (L) 0.891
	  88 AGC (S 0.317) -> AAC (N) 0.227
	  91 AGC (S 0.531) -> AAC (N) 0.885
	  98 TGG (W 0.508) -> AGG (R) 0.893
	  99 AAC (N 0.490) -> GAC (D) 0.977
	 100 GTC (V 0.949) -> GTG (V) 0.997
	 101 AAG (K 0.272) -> GAG (E) 0.910
	 102 TTT (F 0.994) -> TTC (F) 1.000
	 103 GAG (E 0.263) -> AGC (S) 0.384
	 104 GAT (D 0.978) -> GAC (D) 0.999
	 105 GAG (A 0.366) -> GCC (A) 0.707
	 106 GGA (G 0.995) -> GGC (G) 1.000
	 107 AAG (K 0.333) -> AGG (R) 0.884
	 111 TTT (F 0.556) -> CTC (L) 0.699
	 112 GCC (A 0.494) -> GTG (V) 0.991
	 116 AAA (K 0.982) -> AAG (K) 0.999
	 120 CGA (R 0.341) -> GCC (A) 0.926
	 121 AAC (N 0.618) -> AAG (K) 0.721
	 123 AGT (S 0.590) -> AAT (N) 0.960
	 125 ATC (I 0.432) -> ACC (T) 0.989
	 126 TTC (F 0.532) -> ATC (I) 0.982
	 127 ATC (I 0.371) -> TTC (F) 0.589
	 131 GTG (V 0.985) -> GTC (V) 1.000
	 133 CAG (Q 0.514) -> AAG (K) 0.992
	 135 AAG (K 0.458) -> GAG (E) 0.991
	 137 GTC (V 0.967) -> GTG (V) 0.993
	 147 TCT (S 0.584) -> GCT (A) 0.966
	 148 GTG (V 0.983) -> GTT (V) 0.997
	 149 CTT (L 0.519) -> GTG (V) 0.994
	 150 GGA (G 0.996) -> GGT (G) 1.000
	 154 GGT (G 0.996) -> GGC (G) 1.000
	 155 CTG (L 0.984) -> CTC (L) 1.000
	 161 GTG (V 0.575) -> CTG (L) 0.709
	 164 GAG (E 0.274) -> AAG (K) 0.976
	 165 GTC (V 0.660) -> CTC (L) 0.622
	 168 CAC (H 0.276) -> TTC (F) 0.993
	 173 GCC (A 0.402) -> ACC (T) 0.811
	 174 CAG (Q 0.519) -> CGG (R) 0.992
	 185 TCA (S 0.999) -> TCG (S) 1.000
	 190 ACA (T 0.993) -> ACG (T) 1.000
	 191 GAA (E 0.982) -> GAG (E) 0.991
	 195 CTT (L 0.992) -> CTG (L) 0.998
	 196 TCA (S 0.535) -> CCG (P) 0.766
	 199 AAA (K 0.982) -> AAG (K) 0.999
	 202 AAC (N 0.353) -> AAG (K) 0.294
	 211 GCT (A 0.735) -> GCC (A) 0.597


Branch 7:   16..17 (n=78.5 s=89.5)

	   1 CTG (L 1.000) -> TTG (L) 0.999
	   5 GTG (V 0.987) -> GTA (V) 0.998
	   6 GGA (G 1.000) -> GGG (G) 1.000
	   8 GCC (A 0.810) -> AAT (N) 0.916
	  10 ATC (I 0.331) -> CTG (L) 0.829
	  12 AAC (N 0.373) -> AAA (K) 0.682
	  15 AAC (N 0.999) -> AAT (N) 0.993
	  16 GGC (G 1.000) -> GGG (G) 1.000
	  17 TCC (S 0.845) -> TCT (S) 0.843
	  18 GAC (D 0.824) -> GAT (D) 0.691
	  20 CTG (L 0.994) -> ACG (T) 0.311
	  24 ACC (T 0.999) -> ACT (T) 0.907
	  25 TTC (F 0.997) -> TTT (F) 1.000
	  26 ACC (T 0.966) -> ACG (T) 0.773
	  33 AAC (N 0.849) -> AAT (N) 0.736
	  34 CTC (L 0.963) -> GTT (V) 0.964
	  35 AAC (N 0.883) -> ACC (T) 0.934
	  37 ACG (T 0.956) -> TCT (S) 0.918
	  39 TAC (Y 0.756) -> AAA (K) 0.289
	  45 AAC (N 0.672) -> AGT (S) 0.475
	  46 ACC (T 0.986) -> TCA (S) 0.997
	  47 GAG (E 0.895) -> CTG (L) 0.708
	  48 ACA (T 0.950) -> AAA (K) 0.964
	  49 CCC (L 0.279) -> CCT (P) 0.990
	  51 CTG (L 0.652) -> TTA (L) 0.592
	  52 CTC (L 0.714) -> CTT (L) 0.996
	  53 TAC (Y 0.635) -> TAT (Y) 0.993
	  54 GAG (E 0.518) -> AAA (K) 0.589
	  55 GGG (G 0.998) -> GGA (G) 1.000
	  56 ATG (M 0.668) -> ACG (T) 0.478
	  57 GTC (V 0.770) -> CTA (L) 0.982
	  61 AAC (N 0.626) -> AAG (K) 0.952
	  62 TCT (S 0.997) -> TCA (S) 1.000
	  63 GAG (E 0.903) -> ACG (T) 0.295
	  64 CCC (P 1.000) -> CCT (P) 1.000
	  65 GAG (E 0.511) -> AAA (K) 0.976
	  67 GAC (D 0.225) -> GAA (E) 0.383
	  68 CCG (P 0.412) -> GAG (E) 0.441
	  69 GAG (E 0.424) -> GTA (V) 0.894
	  70 TTC (F 0.355) -> ATC (I) 0.382
	  72 GTC (V 0.920) -> AAC (N) 0.592
	  74 GTC (V 0.805) -> AAC (N) 0.593
	  75 AAG (K 0.661) -> GAG (E) 0.515
	  76 CAC (H 0.988) -> CAT (H) 0.876
	  77 AAC (N 0.437) -> ATG (M) 0.530
	  78 GAG (E 0.914) -> GAA (E) 0.909
	  80 GTC (V 0.865) -> GTA (V) 0.829
	  81 GAG (E 0.854) -> AAG (K) 0.392
	  82 CTC (L 0.891) -> CTT (L) 0.997
	  83 GTC (V 0.996) -> GTT (V) 0.822
	  84 GGC (G 0.966) -> CCT (P) 0.988
	  85 TCC (S 0.977) -> AGC (S) 0.944
	  86 ACC (T 0.770) -> AAT (N) 0.961
	  87 AAC (N 0.425) -> GAC (E) 0.493
	  88 AAC (N 0.227) -> ACC (T) 0.938
	  89 AAG (K 0.993) -> AAA (K) 0.996
	  90 GAG (E 0.662) -> GAT (D) 0.951
	  91 AAC (N 0.885) -> TAC (Y) 0.980
	  93 ATC (I 0.975) -> CTG (L) 0.957
	  94 TCC (S 1.000) -> TCG (S) 0.955
	  95 ATC (I 0.867) -> CTG (L) 0.967
	  97 CTG (L 1.000) -> TTG (L) 0.999
	  98 AGG (R 0.893) -> AAG (K) 0.917
	  99 GAC (D 0.977) -> GAT (D) 0.827
	 102 TTC (F 1.000) -> TTT (F) 1.000
	 103 AGC (S 0.384) -> GAT (D) 0.828
	 107 AGG (R 0.884) -> CGC (R) 0.997
	 108 TAC (Y 1.000) -> TAT (Y) 1.000
	 110 TGC (C 1.000) -> TGT (C) 1.000
	 111 CTC (L 0.699) -> GTC (V) 0.423
	 114 AAC (N 0.999) -> AAT (N) 0.995
	 115 CCC (P 0.995) -> GAG (E) 0.442
	 116 AAG (K 0.999) -> AAA (K) 0.997
	 117 GAG (E 1.000) -> GAA (E) 0.999
	 119 GAC (D 0.525) -> GAT (D) 0.778
	 125 ACC (T 0.989) -> ACT (T) 0.998
	 126 ATC (I 0.982) -> ATT (I) 0.993
	 128 CTC (L 1.000) -> CTG (L) 0.999
	 131 GTC (V 1.000) -> GTA (V) 0.998
	 132 GAT (D 0.998) -> GAC (D) 0.994
	 133 AAG (K 0.992) -> AAA (K) 0.996
	 134 TTG (L 0.995) -> TTT (F) 0.983
	 136 GAA (E 0.980) -> GAT (D) 0.768
	 138 GAC (D 0.999) -> GAT (D) 0.997
	 142 ACA (T 1.000) -> ACT (T) 0.999
	 143 CTC (L 0.999) -> CTG (L) 0.999
	 144 ATC (I 0.998) -> ATT (I) 0.995
	 149 GTG (V 0.994) -> GTT (V) 0.998
	 152 GTC (V 0.994) -> GTG (V) 0.997
	 154 GGC (G 1.000) -> GGA (G) 1.000
	 155 CTC (L 1.000) -> CTT (L) 1.000
	 156 CTC (L 0.997) -> CTT (L) 1.000
	 157 ATC (I 0.998) -> ATT (I) 0.995
	 158 CTC (L 0.995) -> CTT (L) 0.997
	 159 ATC (I 0.994) -> ATT (I) 0.994
	 160 ATG (M 0.866) -> CTA (L) 0.990
	 161 CTG (L 0.709) -> ATA (I) 0.914
	 162 ATC (I 0.734) -> ATG (I) 0.566
	 164 AAG (K 0.976) -> AAA (K) 0.996
	 165 CTC (L 0.622) -> ATC (I) 0.887
	 166 GTC (V 0.536) -> ATC (I) 0.594
	 167 CTC (L 0.834) -> ACC (T) 0.258
	 168 TTC (F 0.993) -> TTT (F) 0.999
	 169 ATC (I 0.997) -> ATT (I) 0.995
	 170 CTC (L 0.986) -> ATC (I) 0.693
	 173 ACC (T 0.811) -> AAC (N) 0.944
	 174 CGG (R 0.992) -> CGT (R) 1.000
	 175 GAG (E 0.600) -> GAC (D) 0.949
	 179 GAG (E 0.992) -> GAC (D) 0.920
	 181 CTC (L 1.000) -> CTT (L) 0.999
	 182 GTG (V 1.000) -> GTA (V) 0.998
	 186 GGG (G 0.994) -> GTC (V) 0.958
	 189 AAC (N 0.998) -> AAT (N) 0.993
	 190 ACG (T 1.000) -> ACT (T) 0.999
	 191 GAG (E 0.991) -> GAC (D) 0.920
	 192 AAC (N 0.999) -> AAT (N) 0.995
	 197 GGC (G 0.997) -> GCC (A) 0.954
	 200 GCA (A 0.990) -> CAA (Q) 0.984
	 202 AAG (K 0.294) -> AGC (S) 0.233
	 203 AAA (K 1.000) -> AAG (K) 0.996
	 204 GCA (A 0.961) -> GCC (A) 0.998
	 205 ACC (T 0.537) -> AAG (K) 0.914
	 206 CCA (P 0.995) -> CCC (P) 0.978
	 207 AAG (K 0.999) -> AAA (K) 0.998
	 212 CAA (Q 0.669) -> CAG (Q) 0.510
	 213 CTG (L 0.648) -> CTC (L) 0.505
	 214 TTT (F 0.587) -> TTC (F) 0.409
	 216 TCT (S 0.723) -> TCC (S) 0.581
	 217 GGT (G 0.627) -> GGC (G) 0.458
	 220 CTG (L 0.648) -> CTC (L) 0.505


Branch 8:   17..11 (B_bufo)  (n=107.1 s=83.9)

	   1 TTG (L 0.999) -> TTA (L)
	   2 GAG (E 0.997) -> GAA (E)
	   3 GTG (V 0.997) -> GTC (V)
	   4 TCG (S 0.967) -> ATT (I)
	   7 AAG (K 0.996) -> AAA (K)
	   9 AAC (N 0.971) -> AAT (N)
	  10 CTG (L 0.829) -> CAG (Q)
	  11 ATC (I 0.883) -> ATG (M)
	  13 GCT (A 0.972) -> GTT (V)
	  14 ATG (M 0.429) -> CAG (Q)
	  15 AAT (N 0.993) -> AAC (N)
	  16 GGG (G 1.000) -> GGA (G)
	  17 TCT (S 0.843) -> ACA (T)
	  19 GTC (V 0.715) -> ATC (I)
	  20 ACG (T 0.311) -> TAC (Y)
	  22 CCC (P 1.000) -> CCT (P)
	  24 ACT (T 0.907) -> ACA (T)
	  26 ACG (T 0.773) -> GCC (A)
	  30 GGC (G 0.999) -> GGT (G)
	  31 TTC (F 0.999) -> TTT (F)
	  33 AAT (N 0.736) -> GAT (D)
	  37 TCT (S 0.918) -> TTT (F)
	  39 AAA (K 0.289) -> GAA (E)
	  41 AGC (S 0.620) -> AGG (R)
	  42 TCT (S 0.606) -> ACA (T)
	  43 CTC (L 0.587) -> TTC (F)
	  44 AAC (N 0.992) -> AAT (N)
	  45 AGT (S 0.475) -> CTG (L)
	  47 CTG (L 0.708) -> TCA (S)
	  48 AAA (K 0.964) -> AAG (K)
	  49 CCT (P 0.990) -> CCA (P)
	  50 GAG (E 0.981) -> GAA (E)
	  53 TAT (Y 0.993) -> TAC (Y)
	  54 AAA (K 0.589) -> CAT (H)
	  55 GGA (G 1.000) -> GGG (G)
	  56 ACG (T 0.478) -> AAG (K)
	  57 CTA (L 0.982) -> CTG (L)
	  61 AAG (K 0.952) -> AAA (K)
	  62 TCA (S 1.000) -> TCC (S)
	  63 ACG (T 0.295) -> CTG (L)
	  64 CCT (P 1.000) -> CCG (P)
	  67 GAA (E 0.383) -> ATA (I)
	  68 GAG (E 0.441) -> GAA (E)
	  69 GTA (V 0.894) -> ATT (I)
	  70 ATC (I 0.382) -> CAA (Q)
	  71 AAG (K 0.526) -> AAT (N)
	  72 AAC (N 0.592) -> AAA (K)
	  73 AGG (R 0.892) -> AAT (N)
	  74 AAC (N 0.593) -> TAC (Y)
	  75 GAG (E 0.515) -> CGG (R)
	  77 ATG (M 0.530) -> --- (-)
	  78 GAA (E 0.909) -> GAT (D)
	  80 GTA (V 0.829) -> ATA (I)
	  81 AAG (K 0.392) -> ACG (T)
	  82 CTT (L 0.997) -> CTA (L)
	  89 AAA (K 0.996) -> AAG (K)
	  91 TAC (Y 0.980) -> TAT (Y)
	  92 AAC (N 0.865) -> AGT (S)
	  93 CTG (L 0.957) -> TTG (L)
	  94 TCG (S 0.955) -> AAA (K)
	  95 CTG (L 0.967) -> TTA (L)
	  97 TTG (L 0.999) -> CTG (L)
	  99 GAT (D 0.827) -> GAG (E)
	 103 GAT (D 0.828) -> GAA (E)
	 104 GAC (D 0.995) -> GAT (D)
	 106 GGC (G 1.000) -> GGA (G)
	 108 TAT (Y 1.000) -> TAC (Y)
	 111 GTC (V 0.423) -> ATT (I)
	 113 AAG (K 0.751) -> TCA (S)
	 115 GAG (E 0.442) -> AAA (K)
	 116 AAA (K 0.997) -> AAG (K)
	 118 AAG (K 0.996) -> AAA (K)
	 119 GAT (D 0.778) -> GAC (D)
	 120 GCC (A 0.906) -> ACT (T)
	 121 AAG (K 0.840) -> AAA (K)
	 122 CAC (H 0.927) -> AGC (S)
	 123 AAT (N 0.991) -> AAC (N)
	 125 ACT (T 0.998) -> ACC (T)
	 126 ATT (I 0.993) -> ATC (I)
	 127 TTC (I 0.467) -> TAC (Y)
	 128 CTG (L 0.999) -> CTT (L)
	 129 AAA (K 0.933) -> ACA (T)
	 131 GTA (V 0.998) -> GTG (V)
	 133 AAA (K 0.996) -> AAG (K)
	 136 GAT (D 0.768) -> GTC (V)
	 140 ACA (T 0.999) -> ACG (T)
	 141 CTG (L 0.997) -> TTG (L)
	 151 GGA (G 1.000) -> GGT (G)
	 152 GTG (V 0.997) -> GTC (V)
	 153 ATC (I 0.937) -> ACC (T)
	 154 GGA (G 1.000) -> GGC (G)
	 157 ATT (I 0.995) -> ATA (I)
	 158 CTT (L 0.997) -> TTA (L)
	 159 ATT (I 0.994) -> ATC (I)
	 160 CTA (L 0.990) -> CTT (L)
	 161 ATA (I 0.914) -> ATC (I)
	 162 ATG (I 0.566) -> ATA (I)
	 164 AAA (K 0.996) -> AAG (K)
	 165 ATC (I 0.887) -> ACA (T)
	 166 ATC (I 0.594) -> GTC (V)
	 167 ACC (T 0.258) -> GGC (G)
	 168 TTT (F 0.999) -> TTC (F)
	 170 ATC (I 0.693) -> ATG (M)
	 173 AAC (N 0.944) -> AAT (N)
	 176 AAG (K 0.905) -> CAA (Q)
	 178 AAG (K 0.996) -> AAA (K)
	 180 TGC (C 1.000) -> TGT (C)
	 181 CTT (L 0.999) -> CTC (L)
	 182 GTA (V 0.998) -> GTT (V)
	 183 AGC (S 0.971) -> ACC (T)
	 184 TCC (S 1.000) -> TCT (S)
	 189 AAT (N 0.993) -> AAC (N)
	 190 ACT (T 0.999) -> ACA (T)
	 191 GAC (D 0.920) -> GAT (D)
	 193 GGG (G 0.459) -> --- (-)
	 194 GGC (G 0.684) -> --- (-)
	 195 CTG (L 0.757) -> --- (-)
	 196 CCG (P 0.604) -> --- (-)
	 198 TCC (S 1.000) -> TCA (S)
	 202 AGC (S 0.233) -> GCC (A)
	 203 AAG (K 0.996) -> AAA (K)
	 204 GCC (A 0.998) -> GCT (A)
	 206 CCC (P 0.978) -> ACA (T)
	 209 CTC (L 0.450) -> --- (-)
	 210 TGG (W 0.606) -> --- (-)
	 211 GCC (A 0.430) -> --- (-)
	 212 CAG (Q 0.510) -> --- (-)
	 213 CTC (L 0.505) -> --- (-)
	 214 TTC (F 0.409) -> --- (-)
	 215 ATG (M 0.206) -> --- (-)
	 216 TCC (S 0.581) -> --- (-)
	 217 GGC (G 0.458) -> --- (-)
	 218 CAG (Q 0.445) -> --- (-)
	 219 CGA (R 0.653) -> --- (-)
	 220 CTC (L 0.505) -> --- (-)
	 221 CGC (R 0.504) -> --- (-)


Branch 9:   17..3  (X_tropical)  (n=63.5 s=18.5)

	   1 TTG (L 0.999) -> CTG (L)
	   6 GGG (G 1.000) -> GGC (G)
	  12 AAA (K 0.682) -> ACA (T)
	  14 ATG (M 0.429) -> ATC (I)
	  18 GAT (D 0.691) -> AAT (N)
	  19 GTC (V 0.715) -> GTA (V)
	  21 CTG (L 0.999) -> CTT (L)
	  23 TGC (C 1.000) -> TGT (C)
	  24 ACT (T 0.907) -> TCT (S)
	  26 ACG (T 0.773) -> ATG (M)
	  27 ACC (T 0.797) -> GCC (A)
	  32 GAG (E 0.569) -> AAT (N)
	  33 AAT (N 0.736) -> ACT (T)
	  39 AAA (K 0.289) -> ATA (I)
	  47 CTG (L 0.708) -> CTT (L)
	  51 TTA (L 0.592) -> GAA (E)
	  59 AAC (N 0.734) -> GAC (D)
	  63 ACG (T 0.295) -> ACC (T)
	  68 GAG (E 0.441) -> --- (-)
	  70 ATC (I 0.382) -> ATT (I)
	  71 AAG (K 0.526) -> GTG (V)
	  74 AAC (N 0.593) -> AAT (N)
	  75 GAG (E 0.515) -> GAA (E)
	  76 CAT (H 0.876) -> CGT (R)
	  81 AAG (K 0.392) -> CAG (Q)
	  83 GTT (V 0.822) -> CTT (L)
	  87 GAC (E 0.493) -> GAA (E)
	  99 GAT (D 0.827) -> TAT (Y)
	 101 GAG (E 0.768) -> GAT (D)
	 105 GCC (A 0.586) -> ACA (T)
	 119 GAT (D 0.778) -> GGT (G)
	 121 AAG (K 0.840) -> ACG (T)
	 127 TTC (I 0.467) -> ATA (I)
	 148 GTT (V 0.767) -> GCT (A)
	 153 ATC (I 0.937) -> ATT (I)
	 165 ATC (I 0.887) -> ATT (I)
	 166 ATC (I 0.594) -> ATA (I)
	 170 ATC (I 0.693) -> ATT (I)
	 172 AAG (K 0.749) -> AGG (R)
	 185 TCG (S 1.000) -> TCT (S)
	 186 GTC (V 0.958) -> GTT (V)
	 193 GGG (G 0.459) -> --- (-)
	 194 GGC (G 0.684) -> --- (-)
	 195 CTG (L 0.757) -> --- (-)
	 196 CCG (P 0.604) -> --- (-)
	 205 AAG (K 0.914) -> AAA (K)
	 209 CTC (L 0.450) -> --- (-)
	 210 TGG (W 0.606) -> --- (-)
	 211 GCC (A 0.430) -> --- (-)
	 212 CAG (Q 0.510) -> --- (-)
	 213 CTC (L 0.505) -> --- (-)
	 214 TTC (F 0.409) -> --- (-)
	 215 ATG (M 0.206) -> --- (-)
	 216 TCC (S 0.581) -> --- (-)
	 217 GGC (G 0.458) -> --- (-)
	 218 CAG (Q 0.445) -> --- (-)
	 219 CGA (R 0.653) -> --- (-)
	 220 CTC (L 0.505) -> --- (-)
	 221 CGC (R 0.504) -> --- (-)


Branch 10:   16..18 (n= 6.0 s= 2.0)

	  49 CCC (L 0.279) -> TCC (S) 0.261
	  67 GAC (D 0.225) -> CAC (H) 0.223
	  88 AAC (N 0.227) -> AAG (K) 0.224
	 119 GAC (D 0.525) -> AAC (N) 0.522
	 150 GGT (G 1.000) -> GGC (G) 1.000
	 202 AAG (K 0.294) -> CAG (Q) 0.545
	 205 ACC (T 0.537) -> CCC (P) 0.994
	 214 TTT (F 0.587) -> TTC (F) 0.574


Branch 11:   18..19 (n=48.0 s=32.0)

	   4 TCG (S 1.000) -> TCT (S) 1.000
	   9 AAC (N 0.515) -> ACC (T) 0.992
	  10 ATC (I 0.401) -> ACC (T) 0.330
	  12 AAC (N 0.417) -> TAC (Y) 0.994
	  14 ATG (M 0.635) -> ATC (I) 0.689
	  15 AAC (N 1.000) -> AAT (N) 0.999
	  17 TCC (S 0.845) -> TCG (S) 0.830
	  18 GAC (D 0.881) -> GAG (E) 0.772
	  19 GTC (V 0.621) -> ATC (I) 0.983
	  26 ACC (T 0.970) -> TCC (S) 0.997
	  27 ACC (T 0.961) -> AGC (S) 0.994
	  29 ATT (I 0.997) -> TTT (F) 0.973
	  35 AAC (N 0.894) -> CAC (H) 0.460
	  37 ACG (T 0.966) -> AGG (R) 0.643
	  39 TAC (Y 0.857) -> TCC (S) 0.826
	  42 TCT (S 0.497) -> TCC (S) 0.445
	  43 CTC (L 0.447) -> TTC (L) 0.399
	  46 ACC (T 0.994) -> AGC (S) 0.994
	  47 GAG (E 0.988) -> GAA (E) 0.917
	  50 GAG (E 0.602) -> AAG (K) 0.851
	  51 CTG (L 0.698) -> ATT (I) 0.986
	  53 TAC (Y 0.601) -> ATC (I) 0.986
	  56 ATG (M 0.668) -> ATC (I) 0.633
	  57 GTC (V 0.833) -> GTG (V) 0.998
	  60 AAG (K 0.897) -> GAG (E) 0.928
	  61 AAC (N 0.640) -> AAG (K) 0.989
	  63 GAG (E 0.914) -> GAC (D) 0.982
	  72 GTC (V 0.934) -> GTG (V) 0.999
	  74 GTC (V 0.847) -> GTG (V) 0.817
	  75 AAG (K 0.702) -> AAA (K) 0.995
	  76 CAC (H 0.987) -> GAC (D) 0.989
	  77 AAC (N 0.476) -> GAT (D) 0.988
	  78 GAG (E 0.877) -> GAC (D) 0.973
	  80 GTC (V 0.850) -> ATC (I) 0.977
	  81 GAG (E 0.834) -> ACC (T) 0.987
	  82 CTC (L 0.896) -> CTG (L) 1.000
	  83 GTC (V 0.997) -> GTG (V) 0.978
	  86 ACC (T 0.826) -> ACT (T) 0.998
	  87 AAC (N 0.456) -> AAG (K) 0.986
	  88 AAG (K 0.224) -> GAG (E) 0.979
	  90 GAG (E 0.679) -> ATG (M) 0.544
	  93 ATC (I 0.993) -> ATT (I) 0.999
	 100 GTG (V 0.998) -> CTG (L) 0.994
	 105 GCC (A 0.704) -> ACG (T) 0.992
	 107 AGG (R 0.898) -> AGA (R) 0.863
	 120 GCC (A 0.944) -> CTC (L) 0.910
	 123 AAT (N 0.972) -> TAC (Y) 0.460
	 129 AAA (K 0.955) -> CAA (Q) 0.998
	 131 GTC (V 1.000) -> GTT (V) 1.000
	 133 AAG (K 0.998) -> AAA (K) 0.923
	 135 GAG (E 0.999) -> GAA (E) 1.000
	 141 CTG (L 0.883) -> GTG (V) 0.985
	 146 GTG (V 0.974) -> CTG (L) 0.995
	 148 GTT (V 1.000) -> GTC (V) 1.000
	 151 GGA (G 1.000) -> GGG (G) 1.000
	 154 GGC (G 1.000) -> GGA (G) 1.000
	 160 ATG (M 0.876) -> CTG (L) 0.996
	 166 GTC (V 0.528) -> ATC (I) 0.986
	 167 CTC (L 0.866) -> ATC (I) 0.926
	 170 CTC (L 0.990) -> CTG (L) 1.000
	 180 TGC (C 1.000) -> TGT (C) 1.000
	 195 CTG (L 1.000) -> TTG (L) 1.000
	 196 CCG (P 0.808) -> CCT (P) 1.000
	 202 CAG (Q 0.545) -> GAG (E) 0.989
	 204 GCA (A 0.931) -> CCA (P) 0.999
	 206 CCA (P 0.994) -> TCA (S) 0.589
	 207 AAG (K 1.000) -> AAA (K) 1.000
	 208 GCA (A 1.000) -> GTG (V) 0.978
	 212 CAA (Q 0.658) -> CAG (Q) 0.565
	 217 GGT (G 0.615) -> GGC (G) 0.516


Branch 12:   19..8  (M_musculus)  (n=71.5 s=35.5)

	   1 CTG (L 1.000) -> TTG (L)
	   3 GTG (V 1.000) -> GTA (V)
	  14 ATC (I 0.689) -> ATT (I)
	  15 AAT (N 0.999) -> AAC (N)
	  17 TCG (S 0.830) -> TCA (S)
	  18 GAG (E 0.772) -> TCG (S)
	  28 TGC (C 1.000) -> TGT (C)
	  29 TTT (F 0.973) -> TAT (Y)
	  31 TTC (F 1.000) -> TTT (F)
	  35 CAC (H 0.460) -> TAC (Y)
	  37 AGG (R 0.643) -> AAG (K)
	  41 AGC (S 0.302) -> --- (-)
	  42 TCC (S 0.445) -> --- (-)
	  43 TTC (L 0.399) -> --- (-)
	  44 AAC (N 0.999) -> AAT (N)
	  50 AAG (K 0.851) -> AGG (R)
	  54 GAG (E 0.827) -> GAC (D)
	  60 GAG (E 0.928) -> GAT (D)
	  64 CCC (P 1.000) -> CCT (P)
	  65 GAG (E 0.439) -> --- (-)
	  66 CCT (P 0.872) -> --- (-)
	  67 CAC (H 0.192) -> --- (-)
	  68 CCG (P 0.390) -> --- (-)
	  69 GAG (E 0.362) -> --- (-)
	  70 TTC (F 0.304) -> --- (-)
	  73 AGG (R 0.967) -> AGA (R)
	  75 AAA (K 0.995) -> AAG (K)
	  76 GAC (D 0.989) -> GAT (D)
	  78 GAC (D 0.973) -> GAT (D)
	  82 CTG (L 1.000) -> CTA (L)
	  83 GTG (V 0.978) -> GAG (E)
	  86 ACT (T 0.998) -> ACC (T)
	  90 ATG (M 0.544) -> ACG (T)
	  91 AAC (N 0.998) -> AAT (N)
	  93 ATT (I 0.999) -> ATC (I)
	  97 CTG (L 1.000) -> TTG (L)
	  98 AGG (R 0.974) -> AGT (S)
	 103 AGC (S 0.998) -> AGT (S)
	 111 CTC (L 0.613) -> TTC (F)
	 113 AAG (K 0.687) -> AGG (R)
	 119 AAC (N 0.560) -> GAC (D)
	 120 CTC (L 0.910) -> TTG (L)
	 121 AAG (K 0.695) -> AAC (N)
	 122 CAC (H 0.977) -> AAC (N)
	 123 TAC (Y 0.460) -> TCT (S)
	 136 GAA (E 0.945) -> AAA (K)
	 140 ACA (T 1.000) -> ACG (T)
	 142 ACA (T 1.000) -> ACT (T)
	 148 GTC (V 1.000) -> GTG (V)
	 153 ATC (I 0.999) -> ATT (I)
	 155 CTC (L 1.000) -> CTT (L)
	 156 CTC (L 1.000) -> CTT (L)
	 157 ATC (I 0.917) -> GTT (V)
	 158 CTC (L 0.910) -> TGC (C)
	 160 CTG (L 0.996) -> CTT (L)
	 162 ATC (I 0.690) -> CTG (L)
	 167 ATC (I 0.926) -> ACC (T)
	 174 CGG (R 1.000) -> CGA (R)
	 183 AGC (S 1.000) -> AGT (S)
	 185 TCG (S 1.000) -> TCT (S)
	 190 ACG (T 1.000) -> ACA (T)
	 193 GGG (G 0.538) -> --- (-)
	 194 GGC (G 1.000) -> GGG (G)
	 203 AAA (K 1.000) -> AAG (K)
	 206 TCA (S 0.589) -> ACA (T)
	 209 CTC (L 0.494) -> --- (-)
	 210 TGG (W 0.652) -> --- (-)
	 211 GCC (A 0.486) -> --- (-)
	 212 CAG (Q 0.565) -> --- (-)
	 213 CTG (L 0.554) -> --- (-)
	 214 TTC (F 0.469) -> --- (-)
	 215 ATG (M 0.251) -> --- (-)
	 216 TCT (S 0.631) -> --- (-)
	 217 GGC (G 0.516) -> --- (-)
	 218 CAG (Q 0.496) -> --- (-)
	 219 CGA (R 0.706) -> --- (-)
	 220 CTG (L 0.554) -> --- (-)
	 221 CGC (R 0.551) -> --- (-)


Branch 13:   19..9  (H_sapiens)  (n=66.0 s=20.0)

	  10 ACC (T 0.330) -> GAC (D)
	  14 ATC (I 0.689) -> GTC (V)
	  17 TCG (S 0.830) -> ACG (T)
	  33 AAC (N 0.755) -> GAC (D)
	  37 AGG (R 0.643) -> CGG (R)
	  39 TCC (S 0.826) -> ACC (T)
	  41 AGC (S 0.302) -> --- (-)
	  42 TCC (S 0.445) -> --- (-)
	  43 TTC (L 0.399) -> --- (-)
	  45 AAC (N 0.741) -> AGC (S)
	  46 AGC (S 0.994) -> AGT (S)
	  47 GAA (E 0.917) -> GAC (D)
	  48 ACA (T 0.940) -> GCA (A)
	  49 TCC (S 0.571) -> TTC (F)
	  53 ATC (I 0.986) -> ATA (I)
	  56 ATC (I 0.633) -> ACT (T)
	  59 AAC (N 0.996) -> AAT (N)
	  65 GAG (E 0.439) -> --- (-)
	  66 CCT (P 0.872) -> --- (-)
	  67 CAC (H 0.192) -> --- (-)
	  68 CCG (P 0.390) -> --- (-)
	  69 GAG (E 0.362) -> --- (-)
	  70 TTC (F 0.304) -> --- (-)
	  73 AGG (R 0.967) -> ACG (T)
	  74 GTG (V 0.817) -> TTG (L)
	  79 CGA (R 1.000) -> CGC (R)
	  81 ACC (T 0.987) -> ACT (T)
	  83 GTG (V 0.978) -> GTA (V)
	  85 TCC (S 1.000) -> TCT (S)
	  95 ATC (I 0.998) -> ATT (I)
	  96 CTC (L 0.934) -> GTG (V)
	 107 AGA (R 0.863) -> AAA (K)
	 111 CTC (L 0.613) -> CAT (H)
	 118 AAG (K 0.909) -> AAT (N)
	 119 AAC (N 0.560) -> AAT (N)
	 121 AAG (K 0.695) -> CAG (Q)
	 123 TAC (Y 0.460) -> CAC (H)
	 130 GTG (V 1.000) -> GTC (V)
	 133 AAA (K 0.923) -> AGA (R)
	 134 TTG (L 1.000) -> CTG (L)
	 154 GGA (G 1.000) -> GGG (G)
	 164 AAG (K 1.000) -> AAA (K)
	 173 ACC (T 0.998) -> ACT (T)
	 193 GGG (G 0.538) -> --- (-)
	 201 GAA (E 1.000) -> GAG (E)
	 205 CCC (P 1.000) -> CCT (P)
	 209 CTC (L 0.494) -> --- (-)
	 210 TGG (W 0.652) -> --- (-)
	 211 GCC (A 0.486) -> --- (-)
	 212 CAG (Q 0.565) -> --- (-)
	 213 CTG (L 0.554) -> --- (-)
	 214 TTC (F 0.469) -> --- (-)
	 215 ATG (M 0.251) -> --- (-)
	 216 TCT (S 0.631) -> --- (-)
	 217 GGC (G 0.516) -> --- (-)
	 218 CAG (Q 0.496) -> --- (-)
	 219 CGA (R 0.706) -> --- (-)
	 220 CTG (L 0.554) -> --- (-)
	 221 CGC (R 0.551) -> --- (-)


Branch 14:   18..20 (n= 0.0 s= 0.0)


Branch 15:   20..21 (n=59.7 s=39.3)

	   1 CTG (L 1.000) -> TTG (L) 1.000
	   6 GGA (G 1.000) -> GGC (G) 1.000
	   8 GCC (A 0.908) -> GCG (A) 0.894
	   9 AAC (N 0.515) -> CCC (P) 0.990
	  10 ATC (I 0.401) -> GTC (V) 0.958
	  12 AAC (N 0.417) -> TAC (Y) 0.989
	  13 GCT (A 1.000) -> GCC (A) 0.938
	  14 ATG (M 0.635) -> AGG (R) 0.546
	  17 TCC (S 0.845) -> ACC (T) 0.976
	  19 GTC (V 0.621) -> GTG (V) 0.989
	  20 CTG (L 1.000) -> CTC (L) 1.000
	  27 ACC (T 0.961) -> TCC (S) 0.994
	  29 ATT (I 0.997) -> ATC (I) 0.998
	  31 TTC (F 0.994) -> ATC (I) 0.972
	  33 AAC (N 0.843) -> AAG (K) 0.959
	  34 CTC (L 0.968) -> GCC (A) 0.957
	  37 ACG (T 0.966) -> ACC (T) 0.799
	  40 TAC (Y 0.966) -> CAC (H) 0.903
	  42 TCT (S 0.497) -> TCC (S) 0.433
	  43 CTC (L 0.447) -> TTC (L) 0.388
	  45 AAC (N 0.668) -> CAC (H) 0.981
	  52 CTC (L 0.692) -> ATC (I) 0.984
	  53 TAC (Y 0.601) -> TTC (F) 0.991
	  54 GAG (E 0.512) -> AAA (K) 0.986
	  56 ATG (M 0.668) -> GTG (V) 0.928
	  57 GTC (V 0.833) -> GTG (V) 0.997
	  61 AAC (N 0.640) -> GAC (D) 0.948
	  62 TCT (S 1.000) -> TCC (S) 1.000
	  63 GAG (E 0.914) -> AAG (K) 0.959
	  64 CCC (P 1.000) -> CCG (P) 1.000
	  72 GTC (V 0.934) -> GTG (V) 0.929
	  74 GTC (V 0.847) -> TTC (L) 0.462
	  77 AAC (N 0.476) -> ATG (M) 0.962
	  78 GAG (E 0.877) -> ATG (M) 0.641
	  79 CGA (R 1.000) -> CCA (P) 0.995
	  80 GTC (V 0.850) -> CCT (P) 0.990
	  81 GAG (E 0.834) -> GAC (D) 0.963
	  83 GTC (V 0.997) -> GCC (A) 0.934
	  84 GGC (G 0.975) -> CTC (L) 0.972
	  85 TCC (S 0.982) -> AGC (S) 0.974
	  86 ACC (T 0.826) -> AAG (K) 0.962
	  87 AAC (N 0.456) -> GAC (D) 0.952
	  88 AAG (K 0.224) -> AAC (N) 0.942
	  89 AAG (K 0.991) -> CGG (R) 0.997
	  91 AAC (N 0.897) -> TTC (F) 0.978
	  95 ATC (I 0.881) -> CTC (L) 0.986
	  96 CTC (L 0.980) -> CTT (L) 0.943
	  98 AGG (R 0.894) -> CTC (L) 0.987
	 100 GTG (V 0.998) -> GCC (A) 0.975
	 101 GAG (E 0.933) -> GAC (D) 0.966
	 103 AGC (S 0.828) -> AGT (S) 0.746
	 105 GCC (A 0.704) -> TCC (S) 0.993
	 106 GGC (G 1.000) -> GGG (G) 1.000
	 107 AGG (R 0.898) -> AAG (K) 0.539
	 120 GCC (A 0.944) -> GCT (A) 0.999
	 124 GCC (A 1.000) -> GAC (D) 0.451
	 127 TTC (F 0.661) -> ACC (T) 0.960
	 132 GAT (D 0.998) -> GTG (V) 0.988
	 136 GAA (E 0.982) -> AAG (K) 0.971
	 147 GCT (A 0.968) -> TCC (S) 0.992
	 150 GGC (G 1.000) -> GGT (G) 1.000
	 151 GGA (G 1.000) -> GGC (G) 1.000
	 161 CTG (L 0.817) -> GTG (V) 0.615
	 166 GTC (V 0.528) -> ATC (I) 0.468
	 173 ACC (T 0.846) -> ACG (T) 0.808
	 181 CTC (L 1.000) -> CTT (L) 1.000
	 186 GGG (G 0.997) -> GCC (A) 0.989
	 187 AAT (N 1.000) -> AAC (N) 0.998
	 194 GGC (G 1.000) -> GGT (G) 1.000
	 196 CCG (P 0.808) -> CCC (P) 0.808
	 199 AAG (K 1.000) -> AAA (K) 0.999
	 200 GCA (A 0.997) -> GTG (V) 0.442
	 204 GCA (A 0.931) -> ACG (T) 0.511
	 206 CCA (P 0.994) -> CCC (P) 0.933
	 208 GCA (A 1.000) -> GCC (A) 1.000
	 212 CAA (Q 0.658) -> CAG (Q) 0.544
	 217 GGT (G 0.615) -> GGC (G) 0.494


Branch 16:   21..22 (n=36.3 s=47.7)

	   9 CCC (P 0.990) -> CCT (P) 1.000
	  11 ATC (I 0.998) -> ATT (I) 1.000
	  12 TAC (Y 0.989) -> TAT (Y) 1.000
	  14 AGG (R 0.546) -> AAG (K) 0.996
	  15 AAC (N 0.998) -> AAT (N) 1.000
	  18 GAC (D 0.822) -> AAT (N) 0.999
	  20 CTC (L 1.000) -> CTA (L) 1.000
	  23 TGC (C 1.000) -> TGT (C) 1.000
	  24 ACC (T 1.000) -> ACT (T) 1.000
	  31 ATC (I 0.972) -> ATT (I) 1.000
	  33 AAG (K 0.959) -> AAA (K) 1.000
	  37 ACC (T 0.799) -> ATA (I) 0.861
	  39 TAC (Y 0.816) -> AGC (S) 0.997
	  47 GAG (E 0.996) -> GAA (E) 0.964
	  48 ACA (T 0.753) -> ACG (T) 0.644
	  52 ATC (I 0.984) -> ATA (I) 1.000
	  56 GTG (V 0.928) -> GTC (V) 0.914
	  57 GTG (V 0.997) -> GTA (V) 1.000
	  60 AAG (K 0.996) -> AAA (K) 1.000
	  67 CAC (H 0.525) -> CAT (H) 1.000
	  70 TTC (F 0.681) -> TAC (Y) 0.999
	  72 GTG (V 0.929) -> TTC (F) 0.999
	  73 AGG (R 0.927) -> AGC (S) 0.999
	  74 TTC (L 0.462) -> CTT (L) 1.000
	  78 ATG (M 0.641) -> TTG (L) 0.999
	  82 CTC (L 0.916) -> CTA (L) 1.000
	  83 GCC (A 0.934) -> CCC (P) 0.999
	  93 ATC (I 0.894) -> GTT (V) 0.999
	  96 CTT (L 0.943) -> CTG (L) 1.000
	  98 CTC (L 0.987) -> CTT (L) 1.000
	  99 GAC (D 0.999) -> GAT (D) 1.000
	 103 AGT (S 0.746) -> GAG (E) 0.993
	 107 AAG (K 0.539) -> ACG (T) 0.976
	 111 CTC (L 0.681) -> CTG (L) 1.000
	 112 GTG (V 0.999) -> GTC (V) 1.000
	 114 AAC (N 0.998) -> AAT (N) 1.000
	 116 AAG (K 0.999) -> AAA (K) 1.000
	 119 AAC (N 0.514) -> GAC (D) 0.998
	 120 GCT (A 0.999) -> GCC (A) 1.000
	 121 AAG (K 0.638) -> AAC (N) 0.998
	 123 AAT (N 0.890) -> AGT (S) 0.998
	 124 GAC (D 0.451) -> GGC (G) 0.999
	 126 ATC (I 0.902) -> GTT (V) 0.598
	 127 ACC (T 0.960) -> ACT (T) 1.000
	 131 GTC (V 0.999) -> GTG (V) 1.000
	 143 CTC (L 0.892) -> CGG (R) 0.910
	 145 ATC (I 0.998) -> ATT (I) 1.000
	 146 GTG (V 0.934) -> TTG (L) 0.999
	 152 GTC (V 0.893) -> ATC (I) 0.996
	 153 ATC (I 0.998) -> ATT (I) 1.000
	 154 GGC (G 1.000) -> GGG (G) 1.000
	 162 ATC (I 0.520) -> ACC (T) 0.997
	 164 AAG (K 0.999) -> AAA (K) 1.000
	 165 CTC (L 0.996) -> CTG (L) 1.000
	 166 ATC (I 0.468) -> GTC (V) 0.997
	 175 GAG (E 0.506) -> AAG (K) 0.993
	 176 AAG (K 0.910) -> CAG (Q) 0.999
	 184 TCC (S 1.000) -> TCT (S) 1.000
	 185 TCG (S 1.000) -> TCA (S) 1.000
	 186 GCC (A 0.989) -> GCA (A) 1.000
	 188 GAC (D 0.910) -> GAG (E) 0.998
	 194 GGT (G 1.000) -> GGG (G) 1.000
	 196 CCC (P 0.808) -> CCG (P) 1.000
	 200 GTG (V 0.442) -> ATA (I) 0.892
	 201 GAA (E 0.945) -> GAC (D) 0.998
	 202 CAG (Q 0.724) -> TCT (S) 0.999
	 204 ACG (T 0.511) -> CCG (P) 0.531
	 205 CCC (P 0.980) -> GCC (A) 0.998
	 213 CTG (L 0.535) -> CTC (L) 0.482
	 216 TCT (S 0.612) -> TCC (S) 0.556
	 220 CTG (L 0.535) -> CTC (L) 0.482


Branch 17:   22..10 (P_textilis)  (n=50.0 s=17.0)

	  10 GTC (V 1.000) -> GTT (V)
	  14 AAG (K 0.996) -> AAA (K)
	  26 ACC (T 0.971) -> AAC (N)
	  41 AGC (S 0.242) -> --- (-)
	  42 TCC (S 0.398) -> --- (-)
	  43 TTC (L 0.357) -> --- (-)
	  47 GAA (E 0.964) -> AAA (K)
	  48 ACG (T 0.644) -> --- (-)
	  49 TCC (L 0.217) -> --- (-)
	  50 GAG (E 0.378) -> --- (-)
	  51 CTG (L 0.785) -> --- (-)
	  64 CCG (P 1.000) -> CCA (P)
	  83 CCC (P 0.999) -> CCA (P)
	  97 CTG (L 1.000) -> TTG (L)
	 100 GCC (A 1.000) -> GCT (A)
	 102 TTC (F 1.000) -> TTT (F)
	 105 TCC (S 1.000) -> TCT (S)
	 107 ACG (T 0.976) -> ACA (T)
	 108 TAC (Y 1.000) -> TAT (Y)
	 119 GAC (D 0.998) -> GAT (D)
	 123 AGT (S 0.998) -> AGC (S)
	 126 GTT (V 0.598) -> TTT (F)
	 133 AAG (K 0.962) -> ATG (M)
	 143 CGG (R 0.910) -> TGG (W)
	 145 ATT (I 1.000) -> ATA (I)
	 158 CTC (L 1.000) -> CTT (L)
	 161 GTG (V 0.609) -> CTG (L)
	 168 TTC (F 0.971) -> CTC (L)
	 177 AAG (K 0.566) -> --- (-)
	 196 CCG (P 1.000) -> CCA (P)
	 199 AAA (K 1.000) -> AAG (K)
	 204 CCG (P 0.531) -> CCA (P)
	 206 CCC (P 0.959) -> TCC (S)
	 209 CTC (L 0.429) -> --- (-)
	 210 TGG (W 0.583) -> --- (-)
	 211 GCC (A 0.404) -> --- (-)
	 212 CAG (Q 0.483) -> --- (-)
	 213 CTC (L 0.482) -> --- (-)
	 214 TTC (F 0.381) -> --- (-)
	 215 ATG (M 0.187) -> --- (-)
	 216 TCC (S 0.556) -> --- (-)
	 217 GGC (G 0.431) -> --- (-)
	 218 CAG (Q 0.421) -> --- (-)
	 219 CGA (R 0.626) -> --- (-)
	 220 CTC (L 0.482) -> --- (-)
	 221 CGC (R 0.481) -> --- (-)


Branch 18:   22..23 (n= 8.0 s=13.0)

	   4 TCG (S 1.000) -> TCA (S) 1.000
	   7 AAG (K 1.000) -> AAA (K) 1.000
	   8 GCG (A 1.000) -> GCA (A) 1.000
	  35 AAC (N 0.931) -> ACC (T) 1.000
	  37 ATA (I 0.861) -> GTA (V) 1.000
	  44 AAC (N 1.000) -> AAT (N) 1.000
	  45 CAC (H 0.959) -> CAG (Q) 1.000
	  56 GTC (V 0.914) -> CTC (L) 1.000
	  68 CCG (P 1.000) -> CCA (P) 1.000
	  69 GAG (E 0.900) -> GAC (D) 1.000
	  82 CTA (L 1.000) -> CTG (L) 1.000
	 107 ACG (T 0.976) -> CCG (P) 1.000
	 111 CTG (L 1.000) -> TTG (L) 1.000
	 137 GTG (V 1.000) -> GTT (V) 1.000
	 147 TCC (S 1.000) -> TCT (S) 1.000
	 156 CTC (L 0.971) -> ATC (I) 1.000
	 175 AAG (K 0.993) -> AAA (K) 1.000
	 187 AAC (N 1.000) -> AAT (N) 1.000
	 192 AAC (N 1.000) -> AAT (N) 1.000
	 204 CCG (P 0.531) -> TCG (S) 1.000
	 206 CCC (P 0.959) -> CCA (P) 1.000


Branch 19:   23..6  (T_elegans)  (n=46.0 s= 1.0)

	  19 GTG (V 0.976) -> ATG (M)
	  41 AGC (S 0.235) -> --- (-)
	  42 TCC (S 0.391) -> --- (-)
	  43 TTC (L 0.351) -> --- (-)
	  48 ACG (T 0.625) -> --- (-)
	  49 TCC (L 0.215) -> --- (-)
	  50 GAG (E 0.367) -> --- (-)
	  51 CTG (L 0.768) -> --- (-)
	  96 CTG (L 1.000) -> TTG (L)
	 177 AAG (K 0.545) -> --- (-)
	 193 GGG (G 0.932) -> --- (-)
	 200 ATA (I 0.885) -> ACA (T)
	 209 CTC (L 0.421) -> --- (-)
	 210 TGG (W 0.574) -> --- (-)
	 211 GCC (A 0.394) -> --- (-)
	 212 CAG (Q 0.472) -> --- (-)
	 213 CTC (L 0.472) -> --- (-)
	 214 TTC (F 0.370) -> --- (-)
	 215 ATG (M 0.180) -> --- (-)
	 216 TCC (S 0.546) -> --- (-)
	 217 GGC (G 0.420) -> --- (-)
	 218 CAG (Q 0.411) -> --- (-)
	 219 CGA (R 0.615) -> --- (-)
	 220 CTC (L 0.472) -> --- (-)
	 221 CGC (R 0.472) -> --- (-)


Branch 20:   23..2  (T_sirtalis)  (n=44.0 s= 5.0)

	  12 TAT (Y 1.000) -> TAC (Y)
	  20 CTA (L 1.000) -> CTC (L)
	  41 AGC (S 0.235) -> --- (-)
	  42 TCC (S 0.391) -> --- (-)
	  43 TTC (L 0.351) -> --- (-)
	  48 ACG (T 0.625) -> --- (-)
	  49 TCC (L 0.215) -> --- (-)
	  50 GAG (E 0.367) -> --- (-)
	  51 CTG (L 0.768) -> --- (-)
	  56 CTC (L 1.000) -> CTG (L)
	 107 CCG (P 1.000) -> CCC (P)
	 165 CTG (L 1.000) -> CTA (L)
	 177 AAG (K 0.545) -> --- (-)
	 193 GGG (G 0.932) -> --- (-)
	 209 CTC (L 0.421) -> --- (-)
	 210 TGG (W 0.574) -> --- (-)
	 211 GCC (A 0.394) -> --- (-)
	 212 CAG (Q 0.472) -> --- (-)
	 213 CTC (L 0.472) -> --- (-)
	 214 TTC (F 0.370) -> --- (-)
	 215 ATG (M 0.180) -> --- (-)
	 216 TCC (S 0.546) -> --- (-)
	 217 GGC (G 0.420) -> --- (-)
	 218 CAG (Q 0.411) -> --- (-)
	 219 CGA (R 0.615) -> --- (-)
	 220 CTC (L 0.472) -> --- (-)
	 221 CGC (R 0.472) -> --- (-)


Branch 21:   21..1  (A_carol)  (n=67.5 s=20.5)

	   1 TTG (L 1.000) -> CTG (L)
	   3 GTG (V 0.999) -> GTC (V)
	   8 GCG (A 0.894) -> GTG (V)
	  13 GCC (A 0.938) -> ACC (T)
	  14 AGG (R 0.546) -> CGC (R)
	  37 ACC (T 0.799) -> TCC (S)
	  40 CAC (H 0.903) -> CGC (R)
	  41 AGC (S 0.286) -> --- (-)
	  42 TCC (S 0.433) -> --- (-)
	  43 TTC (L 0.388) -> --- (-)
	  48 ACA (T 0.753) -> --- (-)
	  49 TCC (L 0.230) -> --- (-)
	  50 GAG (E 0.448) -> --- (-)
	  55 GGG (G 1.000) -> GGA (G)
	  66 CCT (P 1.000) -> CCC (P)
	  67 CAC (H 0.525) -> TAC (Y)
	  71 AAG (K 0.839) -> AGG (R)
	  72 GTG (V 0.929) -> GAG (E)
	  73 AGG (R 0.927) -> TGG (W)
	  76 CAC (H 0.916) -> TAC (Y)
	  79 CCA (P 0.995) -> CCC (P)
	  80 CCT (P 0.990) -> CCA (P)
	  82 CTC (L 0.916) -> ATC (I)
	  96 CTT (L 0.943) -> ATT (I)
	  97 CTG (L 1.000) -> CTC (L)
	 111 CTC (L 0.681) -> CAC (H)
	 121 AAG (K 0.638) -> ATG (M)
	 129 AAA (K 0.998) -> AAG (K)
	 133 AAG (K 0.879) -> GAG (E)
	 134 TTG (L 1.000) -> CTG (L)
	 136 AAG (K 0.971) -> AAA (K)
	 139 AAC (N 0.858) -> AAG (K)
	 140 ACA (T 1.000) -> ACC (T)
	 141 CTG (L 0.998) -> CTC (L)
	 142 ACA (T 1.000) -> ACC (T)
	 143 CTC (L 0.892) -> ATC (I)
	 146 GTG (V 0.934) -> GTC (V)
	 150 GGT (G 1.000) -> GGC (G)
	 162 ATC (I 0.520) -> GTG (V)
	 166 ATC (I 0.468) -> ACC (T)
	 173 ACG (T 0.808) -> ATG (M)
	 175 GAG (E 0.506) -> GAC (D)
	 177 AAG (K 0.693) -> --- (-)
	 181 CTT (L 1.000) -> CTG (L)
	 193 GGG (G 0.821) -> --- (-)
	 196 CCC (P 0.808) -> GCC (A)
	 197 GGC (G 1.000) -> GGA (G)
	 200 GTG (V 0.442) -> GGG (G)
	 203 AAA (K 0.999) -> AAG (K)
	 204 ACG (T 0.511) -> ACT (T)
	 206 CCC (P 0.933) -> AGC (S)
	 209 CTC (L 0.477) -> --- (-)
	 210 TGG (W 0.634) -> --- (-)
	 211 GCC (A 0.464) -> --- (-)
	 212 CAG (Q 0.544) -> --- (-)
	 213 CTG (L 0.535) -> --- (-)
	 214 TTC (F 0.446) -> --- (-)
	 215 ATG (M 0.233) -> --- (-)
	 216 TCT (S 0.612) -> --- (-)
	 217 GGC (G 0.494) -> --- (-)
	 218 CAG (Q 0.476) -> --- (-)
	 219 CGA (R 0.686) -> --- (-)
	 220 CTG (L 0.535) -> --- (-)
	 221 CGC (R 0.533) -> --- (-)


Branch 22:   20..7  (G_gallus)  (n=116.2 s=33.8)

	   6 GGA (G 1.000) -> GGG (G)
	   7 AAG (K 1.000) -> AAA (K)
	   8 GCC (A 0.908) -> ACC (T)
	  10 ATC (I 0.401) -> ACT (T)
	  11 ATC (I 0.980) -> GTG (V)
	  12 AAC (N 0.417) -> ATG (M)
	  14 ATG (M 0.635) -> CTG (L)
	  19 GTC (V 0.621) -> ATC (I)
	  32 GAG (E 0.896) -> CAG (Q)
	  33 AAC (N 0.843) -> GAC (D)
	  34 CTC (L 0.968) -> CTG (L)
	  35 AAC (N 0.894) -> ATC (I)
	  40 TAC (Y 0.966) -> TTC (F)
	  41 AGC (S 0.380) -> --- (-)
	  42 TCT (S 0.497) -> --- (-)
	  43 CTC (L 0.447) -> --- (-)
	  45 AAC (N 0.668) -> TCA (S)
	  46 ACC (T 0.994) -> ACG (T)
	  48 ACA (T 0.948) -> --- (-)
	  49 TCC (S 0.261) -> --- (-)
	  50 GAG (E 0.602) -> --- (-)
	  52 CTC (L 0.692) -> ATC (I)
	  54 GAG (E 0.512) -> CAC (H)
	  55 GGG (G 1.000) -> GGC (G)
	  56 ATG (M 0.668) -> AAG (K)
	  57 GTC (V 0.833) -> ATC (I)
	  59 AAC (N 0.771) -> AGC (S)
	  60 AAG (K 0.897) -> AAA (K)
	  61 AAC (N 0.640) -> ACC (T)
	  65 GAG (E 0.545) -> --- (-)
	  66 CCT (P 0.995) -> --- (-)
	  67 CAC (H 0.223) -> --- (-)
	  68 CCG (P 0.446) -> --- (-)
	  69 GAG (E 0.456) -> --- (-)
	  70 TTC (F 0.377) -> --- (-)
	  71 AAG (K 0.952) -> --- (-)
	  72 GTC (V 0.934) -> ATC (I)
	  73 AGG (R 0.972) -> CTC (L)
	  74 GTC (V 0.847) -> GTG (V)
	  75 AAG (K 0.702) -> GGA (G)
	  76 CAC (H 0.987) -> CGC (R)
	  78 GAG (E 0.877) -> CCG (P)
	  79 CGA (R 1.000) -> CGG (R)
	  82 CTC (L 0.896) -> TTC (F)
	  83 GTC (V 0.997) -> GTT (V)
	  87 AAC (N 0.456) -> ACT (T)
	  88 AAG (K 0.224) -> GGG (G)
	  90 GAG (E 0.679) -> GAC (D)
	  96 CTC (L 0.980) -> GTC (V)
	  98 AGG (R 0.894) -> AAG (K)
	  99 GAC (D 0.998) -> GAT (D)
	 100 GTG (V 0.998) -> GTA (V)
	 102 TTC (F 1.000) -> CTC (L)
	 104 GAC (D 1.000) -> GAT (D)
	 111 CTC (L 0.656) -> CAT (H)
	 112 GTG (V 0.999) -> GTC (V)
	 113 AAG (K 0.710) -> CTC (L)
	 119 AAC (N 0.522) -> AAG (K)
	 120 GCC (A 0.944) -> GCT (A)
	 121 AAG (K 0.725) -> --- (-)
	 129 AAA (K 0.955) -> ACC (T)
	 132 GAT (D 0.998) -> CAT (H)
	 136 GAA (E 0.982) -> GAG (E)
	 137 GTG (V 0.992) -> ACA (T)
	 140 ACA (T 1.000) -> ACG (T)
	 141 CTG (L 0.883) -> GTG (V)
	 142 ACA (T 1.000) -> ACG (T)
	 147 GCT (A 0.968) -> GGT (G)
	 150 GGC (G 1.000) -> GGA (G)
	 152 GTC (V 0.992) -> CTC (L)
	 159 ATC (I 0.995) -> TTC (F)
	 161 CTG (L 0.817) -> CTT (L)
	 162 ATC (I 0.715) -> GTC (V)
	 164 AAG (K 0.989) -> AGG (R)
	 165 CTC (L 0.735) -> GTC (V)
	 170 CTC (L 0.990) -> ATC (I)
	 173 ACC (T 0.846) -> ATC (I)
	 174 CGG (R 0.993) -> CAG (Q)
	 175 GAG (E 0.601) -> GAT (D)
	 176 AAG (K 0.972) -> GGG (G)
	 182 GTG (V 1.000) -> GTC (V)
	 186 GGG (G 0.997) -> GGC (G)
	 187 AAT (N 1.000) -> AAC (N)
	 193 GGG (G 0.646) -> --- (-)
	 196 CCG (P 0.808) -> GCG (A)
	 200 GCA (A 0.997) -> GCG (A)
	 201 GAA (E 0.999) -> GAG (E)
	 204 GCA (A 0.931) -> GCG (A)
	 206 CCA (P 0.994) -> CCG (P)
	 209 CTC (L 0.572) -> --- (-)
	 210 TGG (W 0.726) -> --- (-)
	 211 GCC (A 0.585) -> --- (-)
	 212 CAA (Q 0.658) -> --- (-)
	 213 CTG (L 0.638) -> --- (-)
	 214 TTC (F 0.574) -> --- (-)
	 215 ATG (M 0.342) -> --- (-)
	 216 TCT (S 0.713) -> --- (-)
	 217 GGT (G 0.615) -> --- (-)
	 218 CAG (Q 0.585) -> --- (-)
	 219 CGA (R 0.787) -> --- (-)
	 220 CTG (L 0.638) -> --- (-)
	 221 CGC (R 0.631) -> --- (-)


List of extant and reconstructed sequences

    23    663

A_carol           CTG GAG GTC TCG GTG GGC AAG GTG CCC GTC ATC TAC ACC CGC AAC GGC ACC GAC GTG CTC CTG CCC TGC ACC TTC ACC TCC TGC ATC GGC ATC GAG AAG GCC AAC TTC TCC TGG TAC CGC --- --- --- AAC CAC ACC GAG --- --- --- CTG ATC TTC AAA GGA GTG GTG AAG AAC AAG GAC TCC AAG CCG GAG CCC TAC CCG GAG TTC AGG GAG TGG TTC AAG TAC ATG ATG CCC CCA GAC ATC GCC CTC AGC AAG GAC AAC CGG GAG TTC AAC ATC TCC CTC ATT CTC CTC GAC GCC GAC TTC AGT GAC TCC GGG AAG TAC ACC TGC CAC GTG AAG AAC CCC AAG GAG AAG AAC GCT ATG CAC AAT GAC ACC ATC ACC CTC AAG GTG GTC GTG GAG CTG GAG AAA GTG GAC AAG ACC CTC ACC ATC ATC ATC GTC TCC GTT GTG GGC GGC GTC ATC GGC CTC CTC ATC CTC ATC ATG GTG GTG AAG AAG CTC ACC CTC TTC ATC CTC AAG AAG ATG CGG GAC AAG --- AAG GAG TGC CTG GTG AGC TCC TCG GCC AAC GAC AAC ACG GAG AAC --- GGT CTG GCC GGA TCC AAA GGG GAA CAG AAG ACT CCC AGC AAG GCC --- --- --- --- --- --- --- --- --- --- --- --- --- 
T_sirtalis        TTG GAG GTG TCA GTG GGC AAA GCA CCT GTC ATT TAC GCC AAG AAT GGC ACC AAT GTG CTC CTG CCC TGT ACT TTC ACC TCC TGC ATC GGC ATT GAG AAA GCC ACC TTC GTA TGG AGC CAC --- --- --- AAT CAG ACC GAA --- --- --- --- ATA TTC AAA GGG CTG GTA AAG AAC AAA GAC TCC AAG CCG GAG CCT CAT CCA GAC TAC AAG TTC AGC CTT AAG CAC ATG TTG CCA CCT GAC CTG CCC CTC AGC AAG GAC AAC CGG GAG TTC AAC GTT TCC CTC CTG CTG CTT GAT GCC GAC TTC GAG GAC TCC GGG CCC TAC ACC TGC TTG GTC AAG AAT CCC AAA GAG AAG GAC GCC AAC CAC AGT GGC ACC GTT ACT CTC AAA GTG GTG GTG AAG TTG GAG AAG GTT GAC AAC ACA CTG ACA CGG ATC ATT TTG TCT GTT GTG GGT GGC ATC ATT GGG CTC ATC ATC CTC ATC ATG GTG ACC AAG AAA CTA GTC CTC TTC ATC CTC AAG AAG ACG CGG AAA CAG --- AAG GAG TGC CTT GTG AGC TCT TCA GCA AAT GAG AAC ACG GAG AAT --- GGG CTG CCG GGC TCC AAA ATA GAC TCT AAA TCG GCC CCA AAG GCC --- --- --- --- --- --- --- --- --- --- --- --- --- 
X_tropical        CTG GAG GTG TCG GTA GGC AAG AAT AAC CTG ATC ACA GCT ATC AAT GGG TCT AAT GTA ACG CTT CCC TGT TCT TTT ATG GCC TGC ATT GGC TTC AAT ACT GTT ACC TTC TCT TGG ATA TAC AGC TCT CTC AAC AGT TCA CTT AAA CCT GAG GAA CTT TAT AAA GGA ACG CTA AAG GAC AAG AAG TCA ACC CCT AAA CCT GAA --- GTA ATT GTG AAC AGG AAT GAA CGT ATG GAA CGA GTA CAG CTT CTT CCT AGC AAT GAA ACC AAA GAT TAC AAC CTG TCG CTG CTC TTG AAG TAT GTG GAT TTT GAT GAC ACA GGC CGC TAT ACC TGT GTC GTG AAG AAT GAG AAA GAA AAG GGT GCC ACG CAC AAT GCC ACT ATT ATA CTG AAA GTG GTA GAC AAA TTT GAG GAT GTG GAT AAC ACA CTG ACT CTG ATT ATC GTG GCT GCT GTT GGT GGA GTG ATT GGA CTT CTT ATT CTT ATT CTA ATA ATG AAG AAA ATT ATA ACC TTT ATT ATT AAG AGG AAC CGT GAC AAG AAG AAG GAC TGC CTT GTA AGC TCC TCT GTT AAT GAC AAT ACT GAC AAT --- --- --- --- GCC TCC AAG CAA GAA AGC AAG GCC AAA CCC AAA GCA --- --- --- --- --- --- --- --- --- --- --- --- --- 
D_rerio           CTG GAG GTG AGC ACA GGG AAG GTC CAT TTC ATA GAA GTG ATG AAT GGA AGT TCA GTG TTG TTA CCT TGC ACT TAC GCC AGC TGC ATC GGC ATT AAA AAC CTT TAC TTC AGC TGG CAG TTC --- --- --- AAG GAC AAT GGG ACA CTA ATT AAG CTG TGT GAA GCC GTC ATC CCA GGA GAA GGA ATA GAG CCT --- --- --- --- --- --- AAT GTG AAA ATC TAC CAT --- GAG CGG GTG GAG TTT GTA GGC ACC --- --- AGC AAG AAA AGT AAC ATC TCC ATC CTA CTG CAT AAT GTC ACG TTC GAG GAC CAG GGA GAA TAT ATC TGC TTC GCT CGC AAC CCC AAA GAG AAG GAC CGC AAC CAT AGT GCG GTT TTC ACT CTT TAT GTG GTA GAC GAG TTG AGA GTG GTG GAC AAC ACA CTG ACC CTC ATC ATT GTG TCT GTG CTT GGT GGG GTC ATC GGT CTC ATC ATC CTC ATC ATG GTG GTG AAA GCT GTA GTC ATT GCT GTT CTA AAC AGG GTC CAG GAG AAG AAT AAA GAG TGC CTT GTG AGC TCT TCA GGG AAC GAC AAC ACA GAA AAT --- GGC CTC CCA GGA TCC AAA GCA GAC AGC AAA CCA ACA CCA AAG GCA --- --- --- --- --- --- --- --- --- --- --- --- --- 
T_rubri           CTT GAG GTC ACA ACA GGA AAA GTG TCT TCT ATT GAA GCA ATG AAT GGC TCC ACA GTC CTG TTG CCC TGC ACC TAC TCC TCC TGC ATT GGC ATC CAG AGA CTC TAC TTC AAT TGG CAT TTT --- --- --- AAT AAC AAT GGA ACC ATG GTC AAG TAT TGT GAA GCA GTG ATT CCC AGT GAG GAT GTG GAG CCC --- --- --- --- --- --- AGA GTG AAA GTG CTT CAT --- GAG CGT GTG GAG TTT GTT GGT TCC --- --- TCC AAG AAC AGC AAC ATC TCC ATC CTT CTA TGG AAC ATC ACC TTT GAA GAT GAA GGA GAC TAC ATC TGT TTT GCC AAA AAT CCA AAA GAG AAG AAT CGA AAC CAC AGT GCA GTC TTC ACC CTC ATA GTG GTG GAT CAA ATG AAG GAA GAC GAT AAC ACT TTG ACA GTC TTC ATT GTG TCA GTG CTT GGG GGA GTC ATT GGT TTG GTT ATC ATT GTC ATG GTG ATC AAG GCG GTG GTC CTT CAT TTT CTA CGG AAG GGT AAT GAG AAG AAT AAA GAG TGT CTG GTT AGC ACC TCA GGG AAT GAC AAC ACA GAA AAT --- GGA CTT TCA GGA GCC AAA GCT GAC AAC AAA GAT ACG CCA AAG GCA --- --- --- --- --- --- --- --- --- --- --- --- --- 
T_elegans         TTG GAG GTG TCA GTG GGC AAA GCA CCT GTC ATT TAT GCC AAG AAT GGC ACC AAT ATG CTA CTG CCC TGT ACT TTC ACC TCC TGC ATC GGC ATT GAG AAA GCC ACC TTC GTA TGG AGC CAC --- --- --- AAT CAG ACC GAA --- --- --- --- ATA TTC AAA GGG CTC GTA AAG AAC AAA GAC TCC AAG CCG GAG CCT CAT CCA GAC TAC AAG TTC AGC CTT AAG CAC ATG TTG CCA CCT GAC CTG CCC CTC AGC AAG GAC AAC CGG GAG TTC AAC GTT TCC CTC TTG CTG CTT GAT GCC GAC TTC GAG GAC TCC GGG CCG TAC ACC TGC TTG GTC AAG AAT CCC AAA GAG AAG GAC GCC AAC CAC AGT GGC ACC GTT ACT CTC AAA GTG GTG GTG AAG TTG GAG AAG GTT GAC AAC ACA CTG ACA CGG ATC ATT TTG TCT GTT GTG GGT GGC ATC ATT GGG CTC ATC ATC CTC ATC ATG GTG ACC AAG AAA CTG GTC CTC TTC ATC CTC AAG AAG ACG CGG AAA CAG --- AAG GAG TGC CTT GTG AGC TCT TCA GCA AAT GAG AAC ACG GAG AAT --- GGG CTG CCG GGC TCC AAA ACA GAC TCT AAA TCG GCC CCA AAG GCC --- --- --- --- --- --- --- --- --- --- --- --- --- 
G_gallus          CTG GAG GTG TCG GTG GGG AAA ACC AAC ACT GTG ATG GCT CTG AAC GGC TCC GAC ATC CTG CTG CCC TGC ACC TTC ACC ACC TGC ATT GGC TTC CAG GAC CTG ATC TTC ACG TGG TAC TTC --- --- --- AAC TCA ACG GAG --- --- --- CTG ATC TAC CAC GGC AAG ATC AAG AGC AAA ACC TCT GAG CCC --- --- --- --- --- --- --- ATC CTC GTG GGA CGC AAC CCG CGG GTC GAG TTC GTT GGC TCC ACC ACT GGG AAG GAC AAC AAC ATC TCC ATC GTC CTG AAG GAT GTA GAG CTC AGC GAT GCC GGC AGG TAC ACC TGC CAT GTC CTC AAC CCC AAG GAG AAG AAG GCT --- CAC AAT GCC ACC ATC TTC CTC ACC GTG GTC CAT AAG TTG GAG GAG ACA GAC AAC ACG GTG ACG CTC ATC ATC GTG GGT GTT GTG GGA GGA CTC ATC GGC CTC CTC ATC CTC TTC ATG CTT GTC AAG AGG GTC GTC CTC TTC ATC ATC AAG AAG ATC CAG GAT GGG AAG AAG GAG TGC CTC GTC AGC TCC TCG GGC AAC GAC AAC ACG GAG AAC --- GGC CTG GCG GGC TCC AAG GCG GAG CAG AAA GCG CCC CCG AAG GCA --- --- --- --- --- --- --- --- --- --- --- --- --- 
M_musculus        TTG GAG GTA TCT GTG GGA AAG GCC ACC ACC ATC TAC GCT ATT AAC GGC TCA TCG ATC CTG CTG CCC TGC ACC TTC TCC AGC TGT TAT GGC TTT GAG AAC CTC TAC TTC AAG TGG TCC TAC --- --- --- AAT AAC AGC GAA ACA TCC AGG ATT CTC ATC GAC GGG ATC GTG AAG AAC GAT AAG TCT GAC CCT --- --- --- --- --- --- AAG GTG AGA GTG AAG GAT GAT GAT CGA ATC ACC CTA GAG GGC TCC ACC AAG GAG AAG ACG AAT AAC ATC TCC ATC CTC TTG AGT GAC CTG GAG TTC AGT GAC ACG GGC AGA TAC ACC TGC TTC GTG AGG AAC CCC AAG GAG AAG GAC TTG AAC AAC TCT GCC ACC ATC TTC CTC CAA GTG GTT GAT AAA TTG GAA AAA GTG GAC AAC ACG GTG ACT CTC ATC ATC CTG GCT GTG GTG GGC GGG GTC ATT GGA CTT CTT GTT TGC ATC CTT CTG CTG AAG AAG CTC ATC ACC TTC ATC CTG AAG AAG ACC CGA GAG AAG AAG AAG GAG TGT CTC GTG AGT TCC TCT GGG AAT GAC AAC ACA GAG AAC --- GGG TTG CCT GGC TCC AAG GCA GAA GAG AAG CCA CCC ACA AAA GTG --- --- --- --- --- --- --- --- --- --- --- --- --- 
H_sapiens         CTG GAG GTG TCT GTG GGA AAG GCC ACC GAC ATC TAC GCT GTC AAT GGC ACG GAG ATC CTG CTG CCC TGC ACC TTC TCC AGC TGC TTT GGC TTC GAG GAC CTC CAC TTC CGG TGG ACC TAC --- --- --- AAC AGC AGT GAC GCA TTC AAG ATT CTC ATA GAG GGG ACT GTG AAG AAT GAG AAG TCT GAC CCC --- --- --- --- --- --- AAG GTG ACG TTG AAA GAC GAT GAC CGC ATC ACT CTG GTA GGC TCT ACT AAG GAG AAG ATG AAC AAC ATT TCC ATT GTG CTG AGG GAC CTG GAG TTC AGC GAC ACG GGC AAA TAC ACC TGC CAT GTG AAG AAC CCC AAG GAG AAT AAT CTC CAG CAC CAC GCC ACC ATC TTC CTC CAA GTC GTT GAT AGA CTG GAA GAA GTG GAC AAC ACA GTG ACA CTC ATC ATC CTG GCT GTC GTG GGC GGG GTC ATC GGG CTC CTC ATC CTC ATC CTG CTG ATC AAG AAA CTC ATC ATC TTC ATC CTG AAG AAG ACT CGG GAG AAG AAG AAG GAG TGT CTC GTG AGC TCC TCG GGG AAT GAC AAC ACG GAG AAC --- GGC TTG CCT GGC TCC AAG GCA GAG GAG AAA CCA CCT TCA AAA GTG --- --- --- --- --- --- --- --- --- --- --- --- --- 
P_textilis        TTG GAG GTG TCG GTG GGC AAG GCG CCT GTT ATT TAT GCC AAA AAT GGC ACC AAT GTG CTA CTG CCC TGT ACT TTC AAC TCC TGC ATC GGC ATT GAG AAA GCC AAC TTC ATA TGG AGC CAC --- --- --- AAC CAC ACC AAA --- --- --- --- ATA TTC AAA GGG GTC GTA AAG AAC AAA GAC TCC AAG CCA GAG CCT CAT CCG GAG TAC AAG TTC AGC CTT AAG CAC ATG TTG CCA CCT GAC CTA CCA CTC AGC AAG GAC AAC CGG GAG TTC AAC GTT TCC CTC CTG TTG CTT GAT GCT GAC TTT GAG GAC TCT GGG ACA TAT ACC TGC CTG GTC AAG AAT CCC AAA GAG AAG GAT GCC AAC CAC AGC GGC ACC TTT ACT CTC AAA GTG GTG GTG ATG TTG GAG AAG GTG GAC AAC ACA CTG ACA TGG ATC ATA TTG TCC GTT GTG GGT GGC ATC ATT GGG CTC CTC ATC CTT ATC ATG CTG ACC AAG AAA CTG GTC CTC CTC ATC CTC AAG AAG ACG CGG AAG CAG --- AAG GAG TGC CTT GTG AGC TCT TCA GCA AAC GAG AAC ACG GAG AAC GGG GGG CTG CCA GGC TCC AAG ATA GAC TCT AAA CCA GCC TCC AAG GCC --- --- --- --- --- --- --- --- --- --- --- --- --- 
B_bufo            TTA GAA GTC ATT GTA GGG AAA AAT AAT CAG ATG AAA GTT CAG AAC GGA ACA GAT ATC TAC CTG CCT TGC ACA TTT GCC ACC TGC ATT GGT TTT GAG GAT GTT ACC TTC TTT TGG GAA TAC AGG ACA TTC AAT CTG TCA TCA AAG CCA GAA TTA CTT TAC CAT GGG AAG CTG AAG AAC AAG AAA TCC CTG CCG AAA CCT ATA GAA ATT CAA AAT AAA AAT TAC CGG CAT --- GAT CGA ATA ACG CTA GTT CCT AGC AAT GAC ACC AAG GAT TAT AGT TTG AAA TTA CTC CTG AAG GAG GTG GAG TTT GAA GAT GCC GGA CGC TAC ACC TGT ATT GTG TCA AAT AAA AAG GAA AAA GAC ACT AAA AGC AAC GCC ACC ATC TAC CTT ACA GTG GTG GAC AAG TTT GAG GTC GTG GAT AAC ACG TTG ACT CTG ATT ATC GTG GCT GTT GTT GGT GGT GTC ACC GGC CTT CTT ATA TTA ATC CTT ATC ATA AAG AAG ACA GTC GGC TTC ATT ATG AAG AAG AAT CGT GAC CAA AAG AAA GAC TGT CTC GTT ACC TCT TCG GTC AAT GAC AAC ACA GAT AAT --- --- --- --- GCC TCA AAG CAA GAA GCC AAA GCT AAG ACA AAA GCA --- --- --- --- --- --- --- --- --- --- --- --- --- 
E_electric        TTG GAG GTA TCA GTG GGG AAG GTT CAT TTT GTT GAG GTG ATG AAC GGA AGC TCT GTG CTT TTA CCC TGC ACA TAC AGT AGC TGT ATT GGC ATT AAG AAC TTG TAC TTC AAC TGG CAA TAC --- --- --- AAT GAC AAT GGC ACA ATG GTT AAG ATT TGT GAA GCT GTG ATC CCA ACT GAG CTT GTG GAG CCC --- --- --- --- --- --- AAT GTG AAG ATC TAT CAT --- GAG CGG GTG GAA TTT GTG GGC TCC --- --- AGT AAG GAG AGT AAC ATC TCC ATT CTG CTG TGG AAC GTC ACA TTT GAG GAT GAG GGC GAG TAT ACC TGC TTT GCC CGT AAT CCC AAA GAG AAG GAC CGA AAC CAC AGT GCT ATA TTT ACC CTC ATC GTG GTG GAT CAG TTG AGG GAA GTT GAC AAC ACC CTG ACT ATC ATC ATT GTA TCT GTG ATT GGA GGA GTC ATA GGT TTG GTC ATT ATA ATC ATG GTG ATA AAG GCA GTG GTC GTC CAC ATT CTC AAC AAG GCC CAA GAG AAA AAT AAA GAG TGC CTC GTG AGT TCT TCA GGG AAT GAC AAC ACA GAA AAT --- GGC CTT TCT GGT TCC AAA GCA GAA ACC AAA GCA TCA CCA AAG GTA CTC TGG GCT CAA CTG TTT ATG TCT GGT CAG CGA CTG CGC 
node #13          CTG GAG GTG TCG ATG GGG AAG GTC CAT TTT ATC GAG GCT ATG AAC GGC TCC ACC GTC CTG TTG CCC TGC ACC TAC ACC ACC TGC ATT GGC TTC GAG AAC CTC TAC TTC AAC TGG CAC TAC AGC TCC TTC AAC AAC AAC GGG ACA ATG GTG ATG CTC TGT GAA GCG ATG ATC CCG AGT GAG GAC GTC GAG CCC GAG CCT GAC CCG GAG TTC AAG GTG AAG GTC AAC CAT AAC GAG CGA GTG GAG TTT GTC GGC TCC ACC AAC AGC AAG GAG AGC AAC ATC TCC ATC CTC CTG TGG AAC GTC AAG TTT GAG GAT GAG GGA AAG TAC ACC TGC TTT GCC AAG AAC CCC AAA GAG AAG GAC CGA AAC CAC AGT GCC ATC TTC ATC CTC AAA GTG GTG GAT CAG TTG AAG GAA GTC GAC AAC ACA CTG ACA CTC ATC ATC GTG TCT GTG CTT GGA GGA GTC ATC GGT CTG CTC ATC CTC ATC ATG GTG ATC AAG GAG GTC GTC CTC CAC ATC CTC AAG AAG GCC CAG GAG AAG AAG AAG GAG TGC CTC GTG AGC TCC TCA GGG AAT GAC AAC ACA GAA AAC GGG GGC CTT TCA GGC TCC AAA GCA GAA AAC AAA GCA ACC CCA AAG GCA CTC TGG GCT CAA CTG TTT ATG TCT GGT CAG CGA CTG CGC 
node #14          CTG GAG GTA TCA ACG GGG AAG GTC CAT TTT ATT GAA GCG ATG AAT GGA TCC ACA GTG CTG TTA CCC TGC ACC TAC ACC ACC TGC ATT GGC ATT AAG AAC CTC TAC TTC AAC TGG CAT TTC AGC TCC TTC AAT AAC AAT GGA ACA ATG GTT AAG CTT TGT GAA GCT GTG ATC CCA AGT GAG GAT GTG GAG CCC GAG CCT GAC CCG GAG TTC AAA GTG AAG GTC TAT CAT AAC GAG CGG GTG GAG TTT GTG GGC TCC ACC AAC AGC AAG AAG AGT AAC ATC TCC ATC CTT CTG TGG AAC GTC ACG TTT GAG GAT GAG GGA GAG TAT ACC TGC TTT GCC AGG AAT CCC AAA GAG AAG GAC CGA AAC CAC AGT GCT ATC TTC ACC CTC ATC GTG GTG GAT CAG TTG AAG GAA GTC GAC AAC ACC CTG ACT CTC ATC ATT GTG TCT GTG CTT GGA GGA GTC ATA GGT TTG GTC ATC ATC ATC ATG GTG ATA AAG GCG GTG GTC CTC CAC ATT CTA AAG AAG GCC CAG GAG AAG AAT AAA GAG TGC CTC GTG AGC TCT TCA GGG AAT GAC AAC ACA GAA AAT GGG GGC CTT TCA GGA TCC AAA GCA GAA AAC AAA GCA ACA CCA AAG GCA CTC TGG GCT CAA CTG TTT ATG TCT GGT CAG CGA CTG CGC 
node #15          CTG GAG GTA TCA ACG GGG AAG GTT CAT TTT ATT GAG GTG ATG AAC GGA AGC TCT GTG CTG TTA CCC TGC ACA TAC ACC AGC TGC ATT GGC ATT AAG AAC CTG TAC TTC AAC TGG CAA TTC AGC TCC TTC AAT GAC AAT GGG ACA ATG GTT AAG CTT TGT GAA GCT GTG ATC CCA AGT GAG GTT GTG GAG CCC GAG CCT GAC CCG GAG TTC AAT GTG AAG ATC TAT CAT AAC GAG CGG GTG GAA TTT GTG GGC TCC ACC AAC AGC AAG AAG AGT AAC ATC TCC ATT CTG CTG TGG AAC GTC ACA TTT GAG GAT GAG GGA GAG TAT ACC TGC TTT GCC CGT AAT CCC AAA GAG AAG GAC CGA AAC CAC AGT GCT ATC TTC ACC CTC ATC GTG GTG GAT CAG TTG AGG GAA GTT GAC AAC ACC CTG ACT CTC ATC ATT GTA TCT GTG CTT GGA GGA GTC ATA GGT TTG GTC ATT ATC ATC ATG GTG ATA AAG GCA GTG GTC GTC CAC ATT CTA AAC AAG GCC CAG GAG AAA AAT AAA GAG TGC CTC GTG AGC TCT TCA GGG AAT GAC AAC ACA GAA AAT GGG GGC CTT TCA GGA TCC AAA GCA GAA AAC AAA GCA ACA CCA AAG GCA CTC TGG GCT CAA CTG TTT ATG TCT GGT CAG CGA CTG CGC 
node #16          CTG GAG GTG TCG GTG GGA AAG GCC AAC ATC ATC AAC GCT ATG AAC GGC TCC GAC GTC CTG CTG CCC TGC ACC TTC ACC ACC TGC ATT GGC TTC GAG AAC CTC AAC TTC ACG TGG TAC TAC AGC TCT CTC AAC AAC ACC GAG ACA CCC GAG CTG CTC TAC GAG GGG ATG GTC AAG AAC AAG AAC TCT GAG CCC GAG CCT GAC CCG GAG TTC AAG GTC AGG GTC AAG CAC AAC GAG CGA GTC GAG CTC GTC GGC TCC ACC AAC AAC AAG GAG AAC AAC ATC TCC ATC CTC CTG AGG GAC GTG GAG TTC AGC GAC GCC GGC AGG TAC ACC TGC CTC GTG AAG AAC CCC AAG GAG AAG GAC GCC AAG CAC AAT GCC ACC ATC TTC CTC AAA GTG GTC GAT AAG TTG GAG GAA GTG GAC AAC ACA CTG ACA CTC ATC ATC GTG GCT GTT GTG GGT GGA GTC ATC GGC CTC CTC ATC CTC ATC ATG CTG ATC AAG AAG CTC GTC CTC TTC ATC CTC AAG AAG ACC CGG GAG AAG AAG AAG GAG TGC CTC GTG AGC TCC TCG GGG AAT GAC AAC ACG GAG AAC GGG GGC CTG CCG GGC TCC AAG GCA GAA AAG AAA GCA ACC CCA AAG GCA CTC TGG GCC CAA CTG TTT ATG TCT GGT CAG CGA CTG CGC 
node #17          TTG GAG GTG TCG GTA GGG AAG AAT AAC CTG ATC AAA GCT ATG AAT GGG TCT GAT GTC ACG CTG CCC TGC ACT TTT ACG ACC TGC ATT GGC TTC GAG AAT GTT ACC TTC TCT TGG AAA TAC AGC TCT CTC AAC AGT TCA CTG AAA CCT GAG TTA CTT TAT AAA GGA ACG CTA AAG AAC AAG AAG TCA ACG CCT AAA CCT GAA GAG GTA ATC AAG AAC AGG AAC GAG CAT ATG GAA CGA GTA AAG CTT GTT CCT AGC AAT GAC ACC AAA GAT TAC AAC CTG TCG CTG CTC TTG AAG GAT GTG GAG TTT GAT GAC GCC GGC CGC TAT ACC TGT GTC GTG AAG AAT GAG AAA GAA AAG GAT GCC AAG CAC AAT GCC ACT ATT TTC CTG AAA GTG GTA GAC AAA TTT GAG GAT GTG GAT AAC ACA CTG ACT CTG ATT ATC GTG GCT GTT GTT GGT GGA GTG ATC GGA CTT CTT ATT CTT ATT CTA ATA ATG AAG AAA ATC ATC ACC TTT ATT ATC AAG AAG AAC CGT GAC AAG AAG AAG GAC TGC CTT GTA AGC TCC TCG GTC AAT GAC AAT ACT GAC AAT GGG GGC CTG CCG GCC TCC AAG CAA GAA AGC AAG GCC AAG CCC AAA GCA CTC TGG GCC CAG CTC TTC ATG TCC GGC CAG CGA CTC CGC 
node #18          CTG GAG GTG TCG GTG GGA AAG GCC AAC ATC ATC AAC GCT ATG AAC GGC TCC GAC GTC CTG CTG CCC TGC ACC TTC ACC ACC TGC ATT GGC TTC GAG AAC CTC AAC TTC ACG TGG TAC TAC AGC TCT CTC AAC AAC ACC GAG ACA TCC GAG CTG CTC TAC GAG GGG ATG GTC AAG AAC AAG AAC TCT GAG CCC GAG CCT CAC CCG GAG TTC AAG GTC AGG GTC AAG CAC AAC GAG CGA GTC GAG CTC GTC GGC TCC ACC AAC AAG AAG GAG AAC AAC ATC TCC ATC CTC CTG AGG GAC GTG GAG TTC AGC GAC GCC GGC AGG TAC ACC TGC CTC GTG AAG AAC CCC AAG GAG AAG AAC GCC AAG CAC AAT GCC ACC ATC TTC CTC AAA GTG GTC GAT AAG TTG GAG GAA GTG GAC AAC ACA CTG ACA CTC ATC ATC GTG GCT GTT GTG GGC GGA GTC ATC GGC CTC CTC ATC CTC ATC ATG CTG ATC AAG AAG CTC GTC CTC TTC ATC CTC AAG AAG ACC CGG GAG AAG AAG AAG GAG TGC CTC GTG AGC TCC TCG GGG AAT GAC AAC ACG GAG AAC GGG GGC CTG CCG GGC TCC AAG GCA GAA CAG AAA GCA CCC CCA AAG GCA CTC TGG GCC CAA CTG TTC ATG TCT GGT CAG CGA CTG CGC 
node #19          CTG GAG GTG TCT GTG GGA AAG GCC ACC ACC ATC TAC GCT ATC AAT GGC TCG GAG ATC CTG CTG CCC TGC ACC TTC TCC AGC TGC TTT GGC TTC GAG AAC CTC CAC TTC AGG TGG TCC TAC AGC TCC TTC AAC AAC AGC GAA ACA TCC AAG ATT CTC ATC GAG GGG ATC GTG AAG AAC GAG AAG TCT GAC CCC GAG CCT CAC CCG GAG TTC AAG GTG AGG GTG AAA GAC GAT GAC CGA ATC ACC CTG GTG GGC TCC ACT AAG GAG AAG ATG AAC AAC ATT TCC ATC CTC CTG AGG GAC CTG GAG TTC AGC GAC ACG GGC AGA TAC ACC TGC CTC GTG AAG AAC CCC AAG GAG AAG AAC CTC AAG CAC TAC GCC ACC ATC TTC CTC CAA GTG GTT GAT AAA TTG GAA GAA GTG GAC AAC ACA GTG ACA CTC ATC ATC CTG GCT GTC GTG GGC GGG GTC ATC GGA CTC CTC ATC CTC ATC CTG CTG ATC AAG AAG CTC ATC ATC TTC ATC CTG AAG AAG ACC CGG GAG AAG AAG AAG GAG TGT CTC GTG AGC TCC TCG GGG AAT GAC AAC ACG GAG AAC GGG GGC TTG CCT GGC TCC AAG GCA GAA GAG AAA CCA CCC TCA AAA GTG CTC TGG GCC CAG CTG TTC ATG TCT GGC CAG CGA CTG CGC 
node #20          CTG GAG GTG TCG GTG GGA AAG GCC AAC ATC ATC AAC GCT ATG AAC GGC TCC GAC GTC CTG CTG CCC TGC ACC TTC ACC ACC TGC ATT GGC TTC GAG AAC CTC AAC TTC ACG TGG TAC TAC AGC TCT CTC AAC AAC ACC GAG ACA TCC GAG CTG CTC TAC GAG GGG ATG GTC AAG AAC AAG AAC TCT GAG CCC GAG CCT CAC CCG GAG TTC AAG GTC AGG GTC AAG CAC AAC GAG CGA GTC GAG CTC GTC GGC TCC ACC AAC AAG AAG GAG AAC AAC ATC TCC ATC CTC CTG AGG GAC GTG GAG TTC AGC GAC GCC GGC AGG TAC ACC TGC CTC GTG AAG AAC CCC AAG GAG AAG AAC GCC AAG CAC AAT GCC ACC ATC TTC CTC AAA GTG GTC GAT AAG TTG GAG GAA GTG GAC AAC ACA CTG ACA CTC ATC ATC GTG GCT GTT GTG GGC GGA GTC ATC GGC CTC CTC ATC CTC ATC ATG CTG ATC AAG AAG CTC GTC CTC TTC ATC CTC AAG AAG ACC CGG GAG AAG AAG AAG GAG TGC CTC GTG AGC TCC TCG GGG AAT GAC AAC ACG GAG AAC GGG GGC CTG CCG GGC TCC AAG GCA GAA CAG AAA GCA CCC CCA AAG GCA CTC TGG GCC CAA CTG TTC ATG TCT GGT CAG CGA CTG CGC 
node #21          TTG GAG GTG TCG GTG GGC AAG GCG CCC GTC ATC TAC GCC AGG AAC GGC ACC GAC GTG CTC CTG CCC TGC ACC TTC ACC TCC TGC ATC GGC ATC GAG AAG GCC AAC TTC ACC TGG TAC CAC AGC TCC TTC AAC CAC ACC GAG ACA TCC GAG CTG ATC TTC AAA GGG GTG GTG AAG AAC AAG GAC TCC AAG CCG GAG CCT CAC CCG GAG TTC AAG GTG AGG TTC AAG CAC ATG ATG CCA CCT GAC CTC GCC CTC AGC AAG GAC AAC CGG GAG TTC AAC ATC TCC CTC CTT CTG CTC GAC GCC GAC TTC AGT GAC TCC GGG AAG TAC ACC TGC CTC GTG AAG AAC CCC AAG GAG AAG AAC GCT AAG CAC AAT GAC ACC ATC ACC CTC AAA GTG GTC GTG AAG TTG GAG AAG GTG GAC AAC ACA CTG ACA CTC ATC ATC GTG TCC GTT GTG GGT GGC GTC ATC GGC CTC CTC ATC CTC ATC ATG GTG ATC AAG AAG CTC ATC CTC TTC ATC CTC AAG AAG ACG CGG GAG AAG AAG AAG GAG TGC CTT GTG AGC TCC TCG GCC AAC GAC AAC ACG GAG AAC GGG GGT CTG CCC GGC TCC AAA GTG GAA CAG AAA ACG CCC CCC AAG GCC CTC TGG GCC CAG CTG TTC ATG TCT GGC CAG CGA CTG CGC 
node #22          TTG GAG GTG TCG GTG GGC AAG GCG CCT GTC ATT TAT GCC AAG AAT GGC ACC AAT GTG CTA CTG CCC TGT ACT TTC ACC TCC TGC ATC GGC ATT GAG AAA GCC AAC TTC ATA TGG AGC CAC AGC TCC TTC AAC CAC ACC GAA ACG TCC GAG CTG ATA TTC AAA GGG GTC GTA AAG AAC AAA GAC TCC AAG CCG GAG CCT CAT CCG GAG TAC AAG TTC AGC CTT AAG CAC ATG TTG CCA CCT GAC CTA CCC CTC AGC AAG GAC AAC CGG GAG TTC AAC GTT TCC CTC CTG CTG CTT GAT GCC GAC TTC GAG GAC TCC GGG ACG TAC ACC TGC CTG GTC AAG AAT CCC AAA GAG AAG GAC GCC AAC CAC AGT GGC ACC GTT ACT CTC AAA GTG GTG GTG AAG TTG GAG AAG GTG GAC AAC ACA CTG ACA CGG ATC ATT TTG TCC GTT GTG GGT GGC ATC ATT GGG CTC CTC ATC CTC ATC ATG GTG ACC AAG AAA CTG GTC CTC TTC ATC CTC AAG AAG ACG CGG AAG CAG AAG AAG GAG TGC CTT GTG AGC TCT TCA GCA AAC GAG AAC ACG GAG AAC GGG GGG CTG CCG GGC TCC AAA ATA GAC TCT AAA CCG GCC CCC AAG GCC CTC TGG GCC CAG CTC TTC ATG TCC GGC CAG CGA CTC CGC 
node #23          TTG GAG GTG TCA GTG GGC AAA GCA CCT GTC ATT TAT GCC AAG AAT GGC ACC AAT GTG CTA CTG CCC TGT ACT TTC ACC TCC TGC ATC GGC ATT GAG AAA GCC ACC TTC GTA TGG AGC CAC AGC TCC TTC AAT CAG ACC GAA ACG TCC GAG CTG ATA TTC AAA GGG CTC GTA AAG AAC AAA GAC TCC AAG CCG GAG CCT CAT CCA GAC TAC AAG TTC AGC CTT AAG CAC ATG TTG CCA CCT GAC CTG CCC CTC AGC AAG GAC AAC CGG GAG TTC AAC GTT TCC CTC CTG CTG CTT GAT GCC GAC TTC GAG GAC TCC GGG CCG TAC ACC TGC TTG GTC AAG AAT CCC AAA GAG AAG GAC GCC AAC CAC AGT GGC ACC GTT ACT CTC AAA GTG GTG GTG AAG TTG GAG AAG GTT GAC AAC ACA CTG ACA CGG ATC ATT TTG TCT GTT GTG GGT GGC ATC ATT GGG CTC ATC ATC CTC ATC ATG GTG ACC AAG AAA CTG GTC CTC TTC ATC CTC AAG AAG ACG CGG AAA CAG AAG AAG GAG TGC CTT GTG AGC TCT TCA GCA AAT GAG AAC ACG GAG AAT GGG GGG CTG CCG GGC TCC AAA ATA GAC TCT AAA TCG GCC CCA AAG GCC CTC TGG GCC CAG CTC TTC ATG TCC GGC CAG CGA CTC CGC 


Overall accuracy of the 11 ancestral sequences:
  0.46674  0.66324   0.7472  0.61385  0.56093  0.63998  0.76379  0.63998  0.69705  0.86353  0.92067
for a site.

 1.3277e-83 8.0206e-48 3.0257e-36 1.6471e-54 7.2229e-65 2.0614e-50 2.8292e-35 2.0615e-50 9.6038e-44 3.7374e-23 1.887e-16
for the sequence.


Amino acid sequences inferred by codonml.
Results unreliable for sites with alignment gaps.

Node #13          LEVSVGKVHF IEAMNGSTVL LPCTYTTCIG IENLYFTWHY SSLNNNGTLV MLCEAVIPSE DAEPEPDPEF KVKVNHNERV EFVGSTNSKE SNISILLWNV KFEDAGKYTC FAKNPKEKDR NHSAIFILIV VDQLKEVDNT LTLIIVSVLG GVIGLLILIM VIKEVVLHIL KKAQEKNKEC LVSSSGNDNT ENGGLSGSKA ENKATPKALW AQLFMSGQRL R
Node #14          LEVSTGKVHF IEAMNGSTVL LPCTYTTCIG IKNLYFNWHF SSLNNNGTMV KLCEAVIPSE DVEPEPDPVF KVKVYHNERV EFVGSTNSKK SNISILLWNV TFEDEGEYTC FARNPKEKDR NHSAIFTLIV VDQLKEVDNT LTLIIVSVLG GVIGLVIIIM VIKAVVLHIL KKAQEKNKEC LVSSSGNDNT ENGGLSGSKA ENKATPKALW AQLFMSGQRL R
Node #15          LEVSTGKVHF IEVMNGSSVL LPCTYTSCIG IKNLYFNWQF SSLNDNGTMV KLCEAVIPSE VVEPEPDPVF NVKIYHNERV EFVGSTNSKK SNISILLWNV TFEDEGEYTC FARNPKEKDR NHSAIFTLIV VDQLREVDNT LTLIIVSVLG GVIGLVIIIM VIKAVVVHIL NKAQEKNKEC LVSSSGNDNT ENGGLSGSKA ENKATPKALW AQLFMSGQRL R
Node #16          LEVSVGKANI INAMNGSDVL LPCTFTTCIG FENLNFTWYY SSLNNTETLE LLYEGMVKNK NSEPEPDPEF KVRVKHNERV ELVGSTNNKE NNISILLRDV EFSDAGRYTC LVKNPKEKDA KHNATIFLKV VDKLEEVDNT LTLIIVAVVG GVIGLLILIM LIKKLVLFIL KKTREKKKEC LVSSSGNDNT ENGGLPGSKA EKKATPKALW AQLFMSGQRL R
Node #17          LEVSVGKNNL IKAMNGSDVT LPCTFTTCIG FENVTFSWKY SSLNSSLKPE LLYKGTLKNK KSTPKPEEVI KNRNEHMERV KLVPSNETKD YNLSLLLKDV EFDDAGRYTC VVKNEKEKDA KHNATIILKV VDKFEDVDNT LTLIIVAVVG GVIGLLILIL IIKKIITFII KKNRDKKKDC LVSSSVNDNT DNGGLPASKQ ESKAKPKALW AQLFMSGQRL R
Node #18          LEVSVGKANI INAMNGSDVL LPCTFTTCIG FENLNFTWYY SSLNNTETSE LLYEGMVKNK NSEPEPHPEF KVRVKHNERV ELVGSTNKKE NNISILLRDV EFSDAGRYTC LVKNPKEKNA KHNATIFLKV VDKLEEVDNT LTLIIVAVVG GVIGLLILIM LIKKLVLFIL KKTREKKKEC LVSSSGNDNT ENGGLPGSKA EQKAPPKALW AQLFMSGQRL R
Node #19          LEVSVGKATT IYAINGSEIL LPCTFSSCFG FENLHFRWSY SSLNNSETSK ILIEGIVKNE KSDPEPHPEF KVRVKDDDRI TLVGSTKEKM NNISILLRDL EFSDTGRYTC LVKNPKEKNL KHYATIFLQV VDKLEEVDNT VTLIILAVVG GVIGLLILIL LIKKLIIFIL KKTREKKKEC LVSSSGNDNT ENGGLPGSKA EEKPPSKVLW AQLFMSGQRL R
Node #20          LEVSVGKANI INAMNGSDVL LPCTFTTCIG FENLNFTWYY SSLNNTETSE LLYEGMVKNK NSEPEPHPEF KVRVKHNERV ELVGSTNKKE NNISILLRDV EFSDAGRYTC LVKNPKEKNA KHNATIFLKV VDKLEEVDNT LTLIIVAVVG GVIGLLILIM LIKKLVLFIL KKTREKKKEC LVSSSGNDNT ENGGLPGSKA EQKAPPKALW AQLFMSGQRL R
Node #21          LEVSVGKAPV IYARNGTDVL LPCTFTSCIG IEKANFTWYH SSLNHTETLE LIFKGVVKNK DSKPEPHPEF KVRLKHMMPP DLALSKDNRE FNISLLLLDA DFSDSGKYTC LVKNPKEKNA KHNDTITLKV VVKLEKVDNT LTLIIVSVVG GVIGLLILIM VIKKLILFIL KKTREKKKEC LVSSSANDNT ENGGLPGSKV EQKTPPKALW AQLFMSGQRL R
Node #22          LEVSVGKAPV IYAKNGTNVL LPCTFTSCIG IEKANFIWSH SSLNHTETLE LIFKGVVKNK DSKPEPHPEY KFSLKHMLPP DLPLSKDNRE FNVSLLLLDA DFEDSGTYTC LVKNPKEKDA NHSGTVTLKV VVKLEKVDNT LTRIILSVVG GIIGLLILIM VTKKLVLFIL KKTRKQKKEC LVSSSANENT ENGGLPGSKI DSKPAPKALW AQLFMSGQRL R
Node #23          LEVSVGKAPV IYAKNGTNVL LPCTFTSCIG IEKATFVWSH SSLNQTETLE LIFKGLVKNK DSKPEPHPDY KFSLKHMLPP DLPLSKDNRE FNVSLLLLDA DFEDSGPYTC LVKNPKEKDA NHSGTVTLKV VVKLEKVDNT LTRIILSVVG GIIGLIILIM VTKKLVLFIL KKTRKQKKEC LVSSSANENT ENGGLPGSKI DSKSAPKALW AQLFMSGQRL R


Counts of changes at sites, listed by site

(Counts of n & s are incorrect at sites with ambiguity data)

   1  TTG.CTG  TTG.CTG  CTG.CTT  CTG.TTG  TTG.TTA  CTG.TTG  CTG.TTG  CTG.TTG (S N:   1.134  1.866 Sd Nd:    8.0   0.0)
   2  GAG.GAA (S N:   0.375  2.625 Sd Nd:    1.0   0.0)
   3  GTG.GTC  GTA.GTG  GTA.GTC  GTG.GTA  GTG.GTC  GTG.GTA (S N:   1.000  2.000 Sd Nd:    6.0   0.0)
   4  TCA.AGC  TCA.ACA  TCG.ATT  TCG.TCA  TCG.TCT  TCG.TCA (S N:   1.075  1.925 Sd Nd:    4.2   5.8)
   5  ACG.ACA  ACG.ACA  ACG.GTG  ATG.ACG  ATG.GTG  GTG.GTA (S N:   0.934  2.066 Sd Nd:    3.0   4.0)
   6  GGG.GGC  GGG.GGA  GGA.GGG  GGG.GGA  GGA.GGG  GGA.GGC (S N:   1.039  1.961 Sd Nd:    6.0   0.0)
   7  AAG.AAA  AAG.AAA  AAG.AAA  AAG.AAA (S N:   0.375  2.625 Sd Nd:    4.0   0.0)
   8  GCG.GTG  GTT.GTC  GTC.GTG  GCC.ACC  GTC.GTT  GTC.GCC  GCC.AAT  GCC.GCG  GCG.GCA (S N:   0.852  2.148 Sd Nd:    6.0   5.0)
   9  CAT.TCT  AAC.AAT  CAT.AAC  AAC.ACC  AAC.CCC  CCC.CCT (S N:   0.522  2.478 Sd Nd:    3.0   6.0)
  10  TTT.TTC  TTT.TCT  ATC.ACT  ACC.GAC  GTC.GTT  CTG.CAG  TTT.ATC  ATC.CTG  ATC.ACC  ATC.GTC (S N:   0.786  2.214 Sd Nd:    4.5   9.5)
  11  ATT.ATA  ATC.GTG  ATC.ATG  ATT.GTT  ATC.ATT  ATC.ATT (S N:   0.650  2.350 Sd Nd:    3.5   3.5)
  12  TAT.TAC  AAA.ACA  GAG.GAA  AAC.ATG  GAG.GAA  GAA.GAG  GAG.AAC  AAC.AAA  AAC.TAC  AAC.TAC  TAC.TAT (S N:   0.380  2.620 Sd Nd:    5.0   8.0)
  13  GCC.ACC  GCG.GCA  GCT.GTT  GCT.GCG  GCG.GTG  GCT.GCC (S N:   1.000  2.000 Sd Nd:    3.0   3.0)
  14  AGG.CGC  ATG.ATC  ATG.CTG  ATC.ATT  ATC.GTC  AAG.AAA  ATG.CAG  ATG.ATC  ATG.AGG  AGG.AAG (S N:   0.256  2.744 Sd Nd:    3.0   9.0)
  15  AAC.AAT  AAT.AAC  AAT.AAC  AAC.AAT  AAT.AAC  AAC.AAT  AAC.AAT  AAC.AAT (S N:   0.333  2.667 Sd Nd:    8.0   0.0)
  16  GGA.GGC  GGG.GGA  GGC.GGA  GGC.GGG (S N:   1.026  1.974 Sd Nd:    4.0   0.0)
  17  AGC.AGT  TCG.TCA  TCG.ACG  TCT.ACA  TCC.AGC  TCC.TCT  TCC.TCG  TCC.ACC (S N:   0.943  2.057 Sd Nd:    5.0   5.0)
  18  GAT.AAT  TCT.TCA  GAG.TCG  ACC.ACA  ACA.TCT  ACC.GAC  GAC.GAT  GAC.GAG  GAC.AAT (S N:   0.536  2.464 Sd Nd:    5.0   8.0)
  19  GTC.GTA  GTG.GTC  GTG.ATG  GTC.ATC  GTC.ATC  GTC.GTG  GTC.ATC  GTC.GTG (S N:   0.938  2.062 Sd Nd:    4.0   4.0)
  20  CTA.CTC  CTG.TTG  ACG.TAC  CTG.CTT  CTG.ACG  CTG.CTC  CTC.CTA (S N:   1.181  1.819 Sd Nd:    5.8   4.2)
  21  CTG.CTT  TTA.TTG  TTG.TTA  TTG.CTG (S N:   1.201  1.799 Sd Nd:    4.0   0.0)
  22  CCC.CCT  CCC.CCT (S N:   1.000  2.000 Sd Nd:    2.0   0.0)
  23  TGC.TGT  TGC.TGT (S N:   0.375  2.625 Sd Nd:    2.0   0.0)
  24  ACT.TCT  ACA.ACT  ACT.ACA  ACC.ACA  ACC.ACT  ACC.ACT (S N:   1.000  2.000 Sd Nd:    5.0   1.0)
  25  TAC.TTC  TTC.TTT (S N:   0.355  2.645 Sd Nd:    1.0   1.0)
  26  ACG.ATG  ACC.GCC  ACC.TCC  ACC.AAC  ACG.GCC  ACC.AGT  ACC.ACG  ACC.TCC (S N:   0.957  2.043 Sd Nd:    3.0   7.0)
  27  ACC.GCC  ACC.TCC  ACC.AGC  ACC.AGC  ACC.TCC (S N:   0.873  2.127 Sd Nd:    0.0   5.0)
  28  TGC.TGT  TGC.TGT (S N:   0.375  2.625 Sd Nd:    2.0   0.0)
  29  ATT.ATC  TTT.TAT  ATT.TTT  ATT.ATC (S N:   0.639  2.361 Sd Nd:    2.0   2.0)
  30  GGC.GGT (S N:   1.000  2.000 Sd Nd:    1.0   0.0)
  31  ATT.ATC  TTC.TTT  TTC.TTT  TTC.ATT  TTC.ATC  ATC.ATT (S N:   0.456  2.544 Sd Nd:    5.0   2.0)
  32  GAG.AAT  AAG.AAA  AAG.CAG  GAG.CAG  GAG.AAG (S N:   0.374  2.626 Sd Nd:    1.0   5.0)
  33  AAT.ACT  AAC.AGA  AAC.GAC  AAC.GAC  AAT.GAT  AAC.AAT  AAC.AAG  AAG.AAA (S N:   0.372  2.628 Sd Nd:    2.0   7.0)
  34  CTG.CTT  CTC.CTG  CTG.TTG  CTC.CTG  CTC.GTT  CTC.GCC (S N:   1.029  1.971 Sd Nd:    5.0   3.0)
  35  AAC.ATC  CAC.TAC  TAC.AAC  AAC.ACC  AAC.CAC  AAC.ACC (S N:   0.535  2.465 Sd Nd:    0.0   6.0)
  36 (S N:   0.333  2.667 Sd Nd:    0.0   0.0)
  37  ACC.TCC  AAC.AGC  AAC.AAT  AGG.AAG  AGG.CGG  TCT.TTT  AAC.ACG  ACG.TCT  ACG.AGG  ACG.ACC  ACC.ATA  ATA.GTA (S N:   0.742  2.258 Sd Nd:    5.5   9.5)
  38 (S N:   0.000  3.000 Sd Nd:    0.0   0.0)
  39  AAA.ATA  CAA.CAG  TCC.ACC  AAA.GAA  CAC.CAT  CAT.CAA  CAC.TAC  TAC.AAA  TAC.TCC  TAC.AGC (S N:   0.455  2.545 Sd Nd:    2.0  10.0)
  40  CAC.CGC  TTC.TTT  TAC.TTC  TTC.TAC  TAC.TTC  TAC.CAC (S N:   0.402  2.598 Sd Nd:    1.0   5.0)
  41  AGC.---  AGC.---  AGC.---  AGC.---  AGC.---  AGC.---  AGC.---  AGC.---  AGC.---  AGC.AGG  AGC.--- (S N:   0.410  2.590 Sd Nd:    0.0  21.0)
  42  TCC.---  TCC.---  TCC.---  TCC.---  TCC.---  TCT.---  TCC.---  TCC.---  TCC.---  TCT.ACA  TCC.---  TCC.TCT  TCT.TCC  TCT.TCC (S N:   0.824  2.176 Sd Nd:    4.0  21.0)
  43  TTC.---  TTC.---  TTC.---  TTC.---  TTC.---  CTC.---  TTC.---  TTC.---  TTC.---  CTC.TTC  TTC.---  TTC.CTC  CTC.TTC  CTC.TTC (S N:   0.620  2.380 Sd Nd:    0.0  24.0)
  44  AAT.AAG  AAC.AAT  AAC.AAT  AAC.AAT  AAC.AAT (S N:   0.334  2.666 Sd Nd:    4.0   1.0)
  45  AAC.TCA  AAC.AGC  AGT.CTG  AAC.GAC  AAC.AGT  AAC.CAC  CAC.CAG (S N:   0.417  2.583 Sd Nd:    2.4   9.6)
  46  ACC.ACG  AGC.AGT  AAC.AAT  AAC.ACC  ACC.TCA  ACC.AGC (S N:   0.796  2.204 Sd Nd:    4.0   3.0)
  47  CTG.CTT  GAA.GAC  GAA.AAA  CTG.TCA  GGG.GGC  GGG.GGA  GGA.GGG  GGG.GAG  GAG.CTG  GAG.GAA  GAG.GAA (S N:   0.771  2.229 Sd Nd:    7.5   6.5)
  48  ACA.---  ACG.---  ACA.ACC  ACG.---  ACA.---  ACA.GCA  ACG.---  AAA.AAG  ACA.AAA  ACA.ACG (S N:   0.802  2.198 Sd Nd:    3.0  12.0)
  49  TCC.---  TCC.---  ATG.CTA  TCC.---  TCC.---  TCC.TTC  TCC.---  CCT.CCA  ATG.CCC  CCC.CCT  CCC.TCC (S N:   0.688  2.312 Sd Nd:    3.2  15.8)
  50  GAG.---  GAG.---  GTT.ATT  GTT.GTC  GAG.---  GAG.---  AAG.AGG  GAG.---  GAG.GAA  GTG.GTT  GTG.GAG  GAG.AAG (S N:   0.571  2.429 Sd Nd:    3.0  14.0)
  51  CTG.---  TTA.GAA  CTG.---  CTG.---  ATG.AAG  ATG.CTG  CTG.TTA  CTG.ATT (S N:   0.866  2.134 Sd Nd:    2.5  11.5)
  52  CTT.CTG  CTT.TAT  CTC.ATC  CTT.ATT  CTC.CTT  CTC.CTT  CTC.ATC  ATC.ATA (S N:   0.923  2.077 Sd Nd:    4.0   5.0)
  53  ATC.ATA  TAT.TAC  TGT.TAC  TAC.TAT  TAC.ATC  TAC.TTC (S N:   0.421  2.579 Sd Nd:    4.0   4.0)
  54  GAG.CAC  GAG.GAC  AAA.CAT  GAA.GAG  GAG.AAA  GAG.AAA (S N:   0.370  2.630 Sd Nd:    3.0   7.0)
  55  GGG.GGA  GCT.GCC  GCT.GCA  GGG.GGC  GGA.GGG  GCG.GCT  GCG.GGG  GGG.GGA (S N:   1.022  1.978 Sd Nd:    7.0   1.0)
  56  CTC.CTG  GTG.GTC  ATG.AAG  ATC.ACT  ACG.AAG  ATG.GTG  ATG.ACG  ATG.ATC  ATG.GTG  GTG.GTC  GTC.CTC (S N:   0.639  2.361 Sd Nd:    4.0   8.0)
  57  ATC.ATT  GTC.ATC  CTA.CTG  ATC.GTC  GTC.CTA  GTC.GTG  GTC.GTG  GTG.GTA (S N:   0.969  2.031 Sd Nd:    6.0   3.0)
  58  CCA.CCC  CCG.CCA  CCG.AAG (S N:   0.561  2.439 Sd Nd:    2.0   2.0)
  59  AAC.GAC  AGT.GGA  AAC.AGC  AAC.AAT  AGT.ACT  AGT.AAC (S N:   0.364  2.636 Sd Nd:    2.5   5.5)
  60  GAG.GAA  AAG.AAA  GAG.GAT  GAG.AAG  AAG.GAG  AAG.AAA (S N:   0.374  2.626 Sd Nd:    3.0   3.0)
  61  GTT.GGA  AAC.ACC  AAG.AAA  GTT.CTT  GAC.GAT  GAT.GTT  GAC.AAC  AAC.AAG  AAC.AAG  AAC.GAC (S N:   0.444  2.556 Sd Nd:    3.0   8.0)
  62  GTG.ATA  TCA.TCC  GTC.GTG  GTC.TCT  TCT.TCA  TCT.TCC (S N:   1.029  1.971 Sd Nd:    5.5   3.5)
  63  ACG.ACC  ACG.CTG  GAG.ACG  GAG.GAC  GAG.AAG (S N:   0.540  2.460 Sd Nd:    1.0   6.0)
  64  CCC.CCT  CCC.CCT  CCG.CCA  CCT.CCG  CCC.CCT  CCC.CCG (S N:   1.000  2.000 Sd Nd:    6.0   0.0)
  65  GAG.---  GAG.---  GAG.---  GAG.---  GAG.---  GAG.---  GAG.AAA (S N:   0.415  2.585 Sd Nd:    1.0  13.0)
  66  CCT.CCC  CCT.---  CCT.---  CCT.---  CCT.---  CCT.---  CCT.--- (S N:   0.853  2.147 Sd Nd:    1.0  12.0)
  67  CAC.TAC  GAC.---  GAC.---  CAC.---  CAC.---  CAC.---  GAA.ATA  GAC.---  GAC.GAA  GAC.CAC  CAC.CAT (S N:   0.410  2.590 Sd Nd:    1.0  17.0)
  68  GAG.---  CCG.---  CCG.---  CCG.---  CCG.---  CCG.---  GAG.GAA  CCG.---  CCG.GAG  CCG.CCA (S N:   0.727  2.273 Sd Nd:    2.0  16.0)
  69  GAG.---  GAG.---  GAG.---  GAG.---  GAG.---  GTA.ATT  GAG.---  GAG.GTA  GAG.GAC (S N:   0.542  2.458 Sd Nd:    2.0  15.0)
  70  ATC.ATT  TTC.---  TTC.---  TTC.---  TTC.---  TTC.---  ATC.CAA  TTC.---  TTC.ATC  TTC.TAC (S N:   0.447  2.553 Sd Nd:    1.5  16.5)
  71  AAG.AGG  AAG.GTG  AAA.AGA  AAG.---  AAG.AAT  AAG.AAA  AAA.AAT (S N:   0.418  2.582 Sd Nd:    1.0   8.0)
  72  GTG.GAG  GTC.ATC  AAC.AAA  GTG.GTC  GTC.AAC  GTC.GTG  GTC.GTG  GTG.TTC (S N:   0.797  2.203 Sd Nd:    3.5   6.5)
  73  AGG.TGG  AAG.AAA  AAG.AAA  AGG.CTC  AGG.AGA  AGG.ACG  AGG.AAT  AAG.AGG  AGG.AGC (S N:   0.565  2.435 Sd Nd:    3.8   8.2)
  74  AAC.AAT  GTC.GTG  GTC.GTG  GTG.TTG  AAC.TAC  GTC.ATC  GTC.AAC  GTC.GTG  GTC.TTC  TTC.CTT (S N:   0.752  2.248 Sd Nd:    5.0   7.0)
  75  GAG.GAA  TAT.TAC  TAT.CTT  AAG.GGA  AAA.AAG  GAG.CGG  AAC.TAT  AAC.AAG  AAG.GAG  AAG.AAA (S N:   0.491  2.509 Sd Nd:    6.0   9.0)
  76  CAC.TAC  CAT.CGT  CAC.CGC  GAC.GAT  CAT.CAC  CAC.CAT  CAC.GAC (S N:   0.382  2.618 Sd Nd:    3.0   4.0)
  77  AAC.---  AAC.---  ATG.---  AAC.---  AAC.ATG  AAC.GAT  AAC.ATG (S N:   0.285  2.715 Sd Nd:    1.0  13.0)
  78  GAG.CCG  GAC.GAT  GAA.GAT  GAG.GAA  GAG.GAC  GAG.ATG  ATG.TTG (S N:   0.371  2.629 Sd Nd:    2.0   7.0)
  79  CCA.CCC  CGG.CGT  CGA.CGG  CGA.CGC  CGA.CGG  CGA.CCA (S N:   1.352  1.648 Sd Nd:    5.0   1.0)
  80  CCT.CCA  GTA.ATA  GTG.GTC  GTC.GTA  GTC.ATC  GTC.CCT (S N:   0.952  2.048 Sd Nd:    4.0   4.0)
  81  AAG.CAG  GAA.GAG  ACC.ACT  AAG.ACG  GAG.GAA  GAG.AAG  GAG.ACC  GAG.GAC (S N:   0.465  2.535 Sd Nd:    3.5   6.5)
  82  CTC.ATC  CTC.TTC  CTG.CTA  CTT.CTA  TTT.CTC  CTC.CTT  CTC.CTG  CTC.CTA  CTA.CTG (S N:   0.849  2.151 Sd Nd:    7.0   3.0)
  83  GTT.CTT  GTG.GTA  GTG.GTT  GTC.GTT  GTG.GAG  GTG.GTA  CCC.CCA  GTC.GTG  GTC.GTT  GTC.GTG  GTC.GCC  GCC.CCC (S N:   0.991  2.009 Sd Nd:    8.0   4.0)
  84  GGC.GGT  GGC.CCT  GGC.CTC (S N:   1.000  2.000 Sd Nd:    2.0   4.0)
  85  TCC.ACC  TCC.TCT  TCC.AGC  TCC.AGC (S N:   0.746  2.254 Sd Nd:    1.0   5.0)
  86  ACC.---  ACC.---  ACT.ACC  ACC.---  ACC.AAT  ACC.ACT  ACC.AAG (S N:   0.680  2.320 Sd Nd:    3.5   8.5)
  87  GAC.GAA  AAC.---  AAC.---  AAC.ACT  AAC.---  AAC.GAC  AAC.AAG  AAC.GAC (S N:   0.391  2.609 Sd Nd:    1.0  11.0)
  88  AGC.TCC  AAG.GGG  AGC.AGT  AGC.AAC  AAC.ACC  AAC.AAG  AAG.GAG  AAG.AAC (S N:   0.543  2.457 Sd Nd:    1.0   9.0)
  89  AAA.AAG  AAG.AAA  AAG.CGG (S N:   0.543  2.457 Sd Nd:    2.5   1.5)
  90  AAG.AAA  AAG.AAC  GAG.GAC  ATG.ACG  AAG.GAG  GAG.AAG  GAG.GAT  GAG.ATG (S N:   0.343  2.657 Sd Nd:    1.0   8.0)
  91  AGT.AGC  AAC.AAT  TAC.TAT  AGC.AGT  AGC.AAC  AAC.TAC  AAC.TTC (S N:   0.351  2.649 Sd Nd:    4.0   4.0)
  92  AAC.AGT (S N:   0.333  2.667 Sd Nd:    1.0   1.0)
  93  ATT.ATC  CTG.TTG  ATC.CTG  ATC.ATT  ATC.GTT (S N:   0.801  2.199 Sd Nd:    4.5   2.5)
  94  TCG.AAA  TCC.TCG (S N:   0.989  2.011 Sd Nd:    2.0   2.0)
  95  ATT.ATC  ATC.ATT  CTG.TTA  ATC.ATT  ATC.CTG  ATC.CTC (S N:   0.843  2.157 Sd Nd:    5.5   2.5)
  96  CTT.ATT  CTG.CTA  CTG.TTG  CTC.GTC  CTC.GTG  CTC.CTT  CTT.CTG  CTC.CTT  CTT.CTG (S N:   1.043  1.957 Sd Nd:    7.0   3.0)
  97  CTG.CTC  CTG.CTA  CTG.TTG  CTG.TTG  TTG.CTG  CTG.TTG (S N:   1.224  1.776 Sd Nd:    6.0   0.0)
  98  TGG.CAT  AGG.AAG  AGG.AGT  TGG.AGG  AGG.AAG  AGG.CTC  CTC.CTT (S N:   0.496  2.504 Sd Nd:    2.1   8.9)
  99  GAT.TAT  AAC.AAT  GAC.GAT  GAT.GAG  AAC.GAC  GAC.GAT  GAC.GAT (S N:   0.338  2.662 Sd Nd:    4.0   3.0)
 100  GTC.ATC  GTG.GTA  GCC.GCT  GTC.GTG  GTG.CTG  GTG.GCC (S N:   1.020  1.980 Sd Nd:    4.0   3.0)
 101  GAG.GAT  ACA.ACG  ACG.ACC  AAG.ACG  ACG.ACA  AAG.GAG  GAG.GAC (S N:   0.505  2.495 Sd Nd:    3.0   4.0)
 102  TTT.TTC  TTC.CTC  TTC.TTT  TTT.TTC  TTC.TTT (S N:   0.360  2.640 Sd Nd:    4.0   1.0)
 103  GAG.GAA  AGC.AGT  GAT.GAA  GAG.AGC  AGC.GAT  AGC.AGT  AGT.GAG (S N:   0.348  2.652 Sd Nd:    4.3   8.7)
 104  GAT.GAC  GAC.GAT  GAC.GAT  GAT.GAC (S N:   0.333  2.667 Sd Nd:    4.0   0.0)
 105  GCC.ACA  GAG.CAG  GAG.GAA  TCC.TCT  GAG.GCC  GCC.ACG  GCC.TCC (S N:   0.843  2.157 Sd Nd:    4.5   5.5)
 106  GGC.GGA  GGA.GGC  GGA.GGC  GGC.GGG (S N:   1.036  1.964 Sd Nd:    4.0   0.0)
 107  CCG.CCC  GAG.GAA  GAG.GAC  AGA.AAA  ACG.ACA  AAG.GAG  AAG.AGG  AGG.CGC  AGG.AGA  AGG.AAG  AAG.ACG  ACG.CCG (S N:   0.658  2.342 Sd Nd:    5.0   8.0)
 108  TAT.TAC  TAC.TAT  TAT.TAC  TAC.TAT  TAC.TAT (S N:   0.429  2.571 Sd Nd:    5.0   0.0)
 109  ACC.ATC  ACC.ATC (S N:   0.979  2.021 Sd Nd:    0.0   2.0)
 110  TGC.TGT  TGC.TGT (S N:   0.375  2.625 Sd Nd:    2.0   0.0)
 111  CTC.CAC  TTT.TTC  CTC.CAT  CTC.TTC  CTC.CAT  GTC.ATT  TTT.CTC  CTC.GTC  CTC.CTG  CTG.TTG (S N:   0.751  2.249 Sd Nd:    7.0   7.0)
 112  GCC.GCT  GTG.GTC  GCC.GTG  GTG.GTC (S N:   1.000  2.000 Sd Nd:    4.0   1.0)
 113  CGT.CGC  AGG.AAA  AAG.CTC  AAG.AGG  AAG.TCA  AAG.AGG  AGG.CGT (S N:   0.542  2.458 Sd Nd:    4.3   8.7)
 114  AAT.AAC  AAC.AAT  AAC.AAT  AAC.AAT (S N:   0.333  2.667 Sd Nd:    4.0   0.0)
 115  CCC.CCA  GAG.AAA  CCC.GAG (S N:   0.873  2.127 Sd Nd:    2.5   3.5)
 116  AAA.AAG  AAA.AAG  AAG.AAA  AAG.AAA (S N:   0.375  2.625 Sd Nd:    4.0   0.0)
 117  GAG.GAA (S N:   0.375  2.625 Sd Nd:    1.0   0.0)
 118  AAG.AAT  AAG.AAA (S N:   0.374  2.626 Sd Nd:    1.0   1.0)
 119  GAT.GGT  GAC.AAT  AAC.AAG  AAC.GAC  AAC.AAT  GAC.GAT  GAT.GAC  GAC.GAT  GAC.AAC  AAC.GAC (S N:   0.355  2.645 Sd Nd:    5.0   6.0)
 120  CGA.CGC  GCC.GCT  CTC.TTG  GCC.ACT  CGA.GCC  GCC.CTC  GCC.GCT  GCT.GCC (S N:   1.108  1.892 Sd Nd:    7.0   6.0)
 121  AAG.ATG  AAG.ACG  AAG.---  AAG.AAC  AAG.CAG  AAG.AAA  AAC.AAG  AAG.AAC (S N:   0.382  2.618 Sd Nd:    1.0   8.0)
 122  CAC.CAT  CAC.AAC  CAC.AGC (S N:   0.333  2.667 Sd Nd:    1.0   3.0)
 123  TAC.TCT  TAC.CAC  AGT.AGC  AAT.AAC  AGT.AAT  AAT.TAC  AAT.AGT (S N:   0.349  2.651 Sd Nd:    4.0   5.0)
 124  GCT.GCG  GCT.GCA  GCC.GCT  GCC.GAC  GAC.GGC (S N:   0.928  2.072 Sd Nd:    3.0   2.0)
 125  ATC.GTT  ATC.GTC  ACT.ACC  ATC.ATA  ATC.ACC  ACC.ACT (S N:   0.930  2.070 Sd Nd:    4.0   3.0)
 126  GTT.TTT  ATT.ATC  TTC.TTT  TTC.ATC  ATC.ATT  ATC.GTT (S N:   0.589  2.411 Sd Nd:    4.0   3.0)
 127  TTC.ATA  ACC.ACT  TTC.TAC  ATC.ACC  ATC.TTC  TTC.ACC  ACC.ACT (S N:   0.617  2.383 Sd Nd:    2.5   6.5)
 128  CTC.CTT  CTG.CTT  CTC.CTG (S N:   1.056  1.944 Sd Nd:    3.0   0.0)
 129  AAA.AAG  ATC.TAT  ATC.ATA  AAA.ACC  AAA.ACA  AAA.ATC  AAA.CAA (S N:   0.497  2.503 Sd Nd:    4.0   7.0)
 130  GTG.GTC (S N:   1.000  2.000 Sd Nd:    1.0   0.0)
 131  GTG.GTA  GTA.GTG  GTG.GTC  GTC.GTA  GTC.GTT  GTC.GTG (S N:   1.000  2.000 Sd Nd:    6.0   0.0)
 132  GAT.GAC  GAT.CAT  GAT.GAC  GAT.GTG (S N:   0.440  2.560 Sd Nd:    2.5   2.5)
 133  AAG.GAG  CAG.GAG  CAG.CAA  AAA.AGA  AAG.ATG  AAA.AAG  CAG.AAG  AAG.AAA  AAG.AAA (S N:   0.377  2.623 Sd Nd:    4.0   5.0)
 134  TTG.CTG  TTG.ATG  TTG.CTG  TTG.TTT (S N:   0.645  2.355 Sd Nd:    2.0   2.0)
 135  AGG.AGA  AAG.AGG  AAG.GAG  GAG.GAA (S N:   0.409  2.591 Sd Nd:    2.0   2.0)
 136  AAG.AAA  GAA.GTG  GAA.GAG  GAA.AAA  GAT.GTC  GAA.GAT  GAA.AAG (S N:   0.424  2.576 Sd Nd:    5.0   5.0)
 137  GTT.GTG  GTC.GAC  GTG.ACA  GTC.GTT  GTC.GTG  GTG.GTT (S N:   0.978  2.022 Sd Nd:    4.8   3.2)
 138  GAC.GAT  GAC.GAT (S N:   0.333  2.667 Sd Nd:    2.0   0.0)
 139  AAC.AAG (S N:   0.334  2.666 Sd Nd:    0.0   1.0)
 140  ACA.ACC  ACC.ACA  ACC.ACT  ACA.ACG  ACA.ACG  ACA.ACG  ACA.ACC (S N:   1.000  2.000 Sd Nd:    7.0   0.0)
 141  CTG.CTC  CTG.TTG  CTG.GTG  CTG.TTG  CTG.GTG (S N:   1.237  1.763 Sd Nd:    3.0   2.0)
 142  ACA.ACC  ACT.ACC  ACT.ACA  ACA.ACG  ACA.ACT  ACA.ACT  ACA.ACT (S N:   1.000  2.000 Sd Nd:    7.0   0.0)
 143  CTC.ATC  CTC.GTC  CGG.TGG  CTC.ATC  CTC.CTG  CTC.CGG (S N:   1.073  1.927 Sd Nd:    2.0   5.0)
 144  ATC.TTC  ATC.ATT (S N:   0.656  2.344 Sd Nd:    1.0   1.0)
 145  ATT.ATA  ATC.ATT  ATC.ATT (S N:   0.667  2.333 Sd Nd:    3.0   0.0)
 146  GTG.GTC  GTA.GTG  GTG.GTA  GTG.CTG  GTG.TTG (S N:   1.019  1.981 Sd Nd:    3.0   2.0)
 147  TCT.TCA  GCT.GGT  TCT.GCT  GCT.TCC  TCC.TCT (S N:   1.007  1.993 Sd Nd:    3.0   3.0)
 148  GTT.GCT  GTC.GTG  GTG.GTT  GTT.GTC (S N:   1.000  2.000 Sd Nd:    3.0   1.0)
 149  CTT.ATT  CTT.GTG  GTG.GTT (S N:   0.995  2.005 Sd Nd:    2.0   2.0)
 150  GGT.GGC  GGA.GGT  GGA.GGG  GGC.GGA  GGA.GGT  GGT.GGC  GGC.GGT (S N:   1.029  1.971 Sd Nd:    7.0   0.0)
 151  GGA.GGG  GGA.GGT  GGA.GGG  GGA.GGC (S N:   1.080  1.920 Sd Nd:    4.0   0.0)
 152  GTC.CTC  GTG.GTC  GTC.GTG  GTC.ATC (S N:   0.983  2.017 Sd Nd:    2.0   2.0)
 153  ATC.ATT  ATA.ATC  ATA.ATT  ATC.ATT  ATC.ACC  ATC.ATA  ATC.ATT (S N:   0.684  2.316 Sd Nd:    6.0   1.0)
 154  GGA.GGG  GGA.GGC  GGT.GGC  GGC.GGA  GGC.GGA  GGC.GGG (S N:   1.028  1.972 Sd Nd:    6.0   0.0)
 155  TTG.CTC  CTC.CTT  CTG.TTG  CTG.CTC  CTC.CTT (S N:   0.982  2.018 Sd Nd:    5.0   1.0)
 156  GTC.ATC  GTC.GTT  CTC.CTT  CTC.GTC  CTC.CTT  CTC.ATC (S N:   0.987  2.013 Sd Nd:    3.0   3.0)
 157  ATT.ATC  ATC.GTT  ATT.ATA  ATC.ATT  ATC.ATT (S N:   0.672  2.328 Sd Nd:    5.0   1.0)
 158  ATC.CTC  ATC.ATT  CTC.TGC  CTC.CTT  CTT.TTA  ATC.ATA  CTC.ATC  CTC.CTT (S N:   0.925  2.075 Sd Nd:    5.0   5.0)
 159  ATC.GTC  ATC.TTC  ATT.ATC  ATC.ATT (S N:   0.664  2.336 Sd Nd:    2.0   2.0)
 160  CTG.CTT  CTA.CTT  ATG.CTA  ATG.CTG (S N:   0.395  2.605 Sd Nd:    2.5   2.5)
 161  CTG.CTT  GTG.CTG  ATA.ATC  GTG.CTG  CTG.ATA  CTG.GTG (S N:   1.029  1.971 Sd Nd:    2.5   4.5)
 162  ATC.GTG  ATA.GTG  ATA.ATC  ATC.GTC  ATC.CTG  ATG.ATA  ATC.ATA  ATC.ATG  ATC.ACC (S N:   0.612  2.388 Sd Nd:    3.5   8.5)
 163  AAG.AAA (S N:   0.375  2.625 Sd Nd:    1.0   0.0)
 164  GCA.GCT  AAG.AGG  AAG.AAA  AAA.AAG  GAG.GCG  GCG.GCA  GAG.AAG  AAG.AAA  AAG.AAA (S N:   0.529  2.471 Sd Nd:    6.0   3.0)
 165  CTG.CTA  ATC.ATT  GTG.GTA  CTC.GTC  ATC.ACA  GTC.GTG  GTC.CTC  CTC.ATC  CTC.CTG (S N:   0.961  2.039 Sd Nd:    6.0   4.0)
 166  ATC.ACC  ATC.ATA  ATC.GTC  GTC.ATC  GTC.ATC  GTC.ATC  ATC.GTC (S N:   0.884  2.116 Sd Nd:    1.0   6.0)
 167  GTC.ATT  CTC.CTT  ATC.ACC  ACC.GGC  CTC.GTC  CTC.ACC  CTC.ATC (S N:   0.965  2.035 Sd Nd:    2.0   8.0)
 168  CAC.GCT  CAC.CAT  TTC.CTC  TTT.TTC  CAC.TTC  TTC.TTT (S N:   0.357  2.643 Sd Nd:    4.0   5.0)
 169  ATT.GTT  ATT.TTT  ATC.ATT  ATC.ATT (S N:   0.666  2.334 Sd Nd:    2.0   2.0)
 170  ATC.ATT  CTC.ATC  ATC.ATG  CTA.CTC  CTC.CTA  CTC.ATC  CTC.CTG (S N:   0.972  2.028 Sd Nd:    4.0   3.0)
 171  AAG.CGG  AAG.AAC (S N:   0.405  2.595 Sd Nd:    0.5   2.5)
 172  AAG.AGG  AAG.AGG (S N:   0.394  2.606 Sd Nd:    0.0   2.0)
 173  ACG.ATG  GCC.GTC  GCC.GGT  ACC.ATC  ACC.ACT  AAC.AAT  GCC.ACC  ACC.AAC  ACC.ACG (S N:   0.817  2.183 Sd Nd:    4.0   6.0)
 174  CAG.AAT  CGG.CAG  CGG.CGA  CAG.CAA  CAG.CGG  CGG.CGT (S N:   0.977  2.023 Sd Nd:    3.0   4.0)
 175  GAG.GAC  GAG.GAT  GAG.GAC  GAG.AAG  AAG.AAA (S N:   0.362  2.638 Sd Nd:    1.0   4.0)
 176  AAA.AAG  AAG.GGG  AAG.CAA  AAG.AAA  AAG.CAG (S N:   0.403  2.597 Sd Nd:    3.0   4.0)
 177  AAG.---  AAG.---  AAG.---  AAG.---  AAG.AAT (S N:   0.373  2.627 Sd Nd:    0.0   9.0)
 178  AAG.AAA  AAG.AAA (S N:   0.375  2.625 Sd Nd:    2.0   0.0)
 179  GAG.GAC (S N:   0.365  2.635 Sd Nd:    0.0   1.0)
 180  TGC.TGT  TGC.TGT  TGC.TGT (S N:   0.375  2.625 Sd Nd:    3.0   0.0)
 181  CTT.CTG  CTC.CTT  CTC.CTG  CTT.CTC  CTC.CTT  CTC.CTT (S N:   1.018  1.982 Sd Nd:    6.0   0.0)
 182  GTG.GTT  GTG.GTC  GTA.GTT  GTG.GTA (S N:   1.000  2.000 Sd Nd:    4.0   0.0)
 183  AGC.AGT  AGC.ACC  AGC.AGT (S N:   0.369  2.631 Sd Nd:    2.0   1.0)
 184  TCT.ACC  TCC.TCT  TCC.TCT  TCC.TCT (S N:   1.000  2.000 Sd Nd:    4.0   1.0)
 185  TCG.TCT  TCG.TCT  TCA.TCG  TCG.TCA (S N:   1.166  1.834 Sd Nd:    4.0   0.0)
 186  GTC.GTT  GGG.GGC  GGG.GTC  GGG.GCC  GCC.GCA (S N:   1.000  2.000 Sd Nd:    5.0   2.0)
 187  AAT.AAC  AAT.AAC  AAT.AAC  AAC.AAT (S N:   0.333  2.667 Sd Nd:    4.0   0.0)
 188  GAC.GAG (S N:   0.335  2.665 Sd Nd:    0.0   1.0)
 189  AAT.AAC  AAC.AAT (S N:   0.333  2.667 Sd Nd:    2.0   0.0)
 190  ACG.ACA  ACT.ACA  ACA.ACG  ACG.ACT (S N:   1.000  2.000 Sd Nd:    4.0   0.0)
 191  GAC.GAT  GAA.GAG  GAG.GAC (S N:   0.365  2.635 Sd Nd:    2.0   1.0)
 192  AAC.AAT  AAC.AAT  AAC.AAT (S N:   0.333  2.667 Sd Nd:    3.0   0.0)
 193  GGG.---  GGG.---  GGG.---  GGG.---  GGG.---  GGG.---  GGG.---  GGG.---  GGG.---  GGG.---  GGG.--- (S N:   0.747  2.253 Sd Nd:    0.0  22.0)
 194  GGC.---  GGC.GGA  GGC.GGG  GGC.---  GGC.GGT  GGT.GGG (S N:   0.921  2.079 Sd Nd:    4.0   4.0)
 195  CTG.---  CTT.CTC  CTG.---  CTT.CTG  CTG.TTG (S N:   1.055  1.945 Sd Nd:    3.0   4.0)
 196  CCC.GCC  CCG.---  TCA.CCA  CCG.GCG  CCG.CCA  CCG.---  TCA.TCT  TCA.CCG  CCG.CCT  CCG.CCC  CCC.CCG (S N:   0.967  2.033 Sd Nd:    6.0   8.0)
 197  GGC.GGA  GGA.GGT  GGC.GGA  GGC.GCC (S N:   1.024  1.976 Sd Nd:    3.0   1.0)
 198  TCC.GCC  TCC.TCA (S N:   1.012  1.988 Sd Nd:    1.0   1.0)
 199  AAA.AAG  AAA.AAG  AAG.AAA (S N:   0.375  2.625 Sd Nd:    3.0   0.0)
 200  GTG.GGG  GCA.GCT  ATA.ACA  GCA.GCG  GCA.CAA  GCA.GTG  GTG.ATA (S N:   0.856  2.144 Sd Nd:    3.5   6.5)
 201  GAA.GAC  GAA.GAC  GAA.GAG  GAA.GAG  GAA.GAC (S N:   0.370  2.630 Sd Nd:    2.0   3.0)
 202  AAC.AGC  AGC.GCC  AAC.ACC  AAC.AAG  AAG.AGC  AAG.CAG  CAG.GAG  CAG.TCT (S N:   0.434  2.566 Sd Nd:    0.5  11.5)
 203  AAA.AAG  AAA.AAG  AAG.AAA  AAA.AAG (S N:   0.375  2.625 Sd Nd:    4.0   0.0)
 204  ACG.ACT  GCA.CCA  GCA.GAT  GCA.GCG  CCG.CCA  GCC.GCT  GCA.GCC  GCA.CCA  GCA.ACG  ACG.CCG  CCG.TCG (S N:   0.979  2.021 Sd Nd:    6.5   6.5)
 205  AAG.AAA  ACA.ACG  CCC.CCT  ACA.TCA  ACC.ACA  ACC.AAG  ACC.CCC  CCC.GCC (S N:   0.876  2.124 Sd Nd:    4.5   4.5)
 206  CCC.AGC  CCA.CCG  TCA.ACA  CCC.TCC  CCC.ACA  CCA.CCC  CCA.TCA  CCA.CCC  CCC.CCA (S N:   1.003  1.997 Sd Nd:    5.0   6.0)
 207  AAG.AAA  AAG.AAA (S N:   0.375  2.625 Sd Nd:    2.0   0.0)
 208  GCA.GTA  GCA.GTG  GCA.GCC (S N:   1.000  2.000 Sd Nd:    2.0   2.0)
 209  CTC.---  CTC.---  CTC.---  CTC.---  CTC.---  CTC.---  CTC.---  CTC.---  CTC.---  CTC.---  CTC.--- (S N:   0.756  2.244 Sd Nd:    0.0  22.0)
 210  TGG.---  TGG.---  TGG.---  TGG.---  TGG.---  TGG.---  TGG.---  TGG.---  TGG.---  TGG.---  TGG.--- (S N:   0.276  2.724 Sd Nd:    0.0  22.0)
 211  GCC.---  GCC.---  GCC.---  GCT.---  GCT.---  GCC.---  GCC.---  GCC.---  GCC.---  GCC.---  GCC.---  GCT.GCC (S N:   0.756  2.244 Sd Nd:    1.0  22.0)
 212  CAG.---  CAG.---  CAG.---  CAA.---  CAA.---  CAG.---  CAA.---  CAG.---  CAG.---  CAG.---  CAG.---  CAA.CAG  CAA.CAG  CAA.CAG (S N:   0.440  2.560 Sd Nd:    3.0  22.0)
 213  CTG.---  CTC.---  CTC.---  CTG.---  CTG.---  CTC.---  CTG.---  CTG.---  CTG.---  CTC.---  CTC.---  CTG.CTC  CTG.CTC (S N:   0.895  2.105 Sd Nd:    2.0  22.0)
 214  TTC.---  TTC.---  TTC.---  TTT.---  TTT.---  TTC.---  TTC.---  TTC.---  TTC.---  TTC.---  TTC.---  TTT.TTC  TTT.TTC (S N:   0.415  2.585 Sd Nd:    2.0  22.0)
 215  ATG.---  ATG.---  ATG.---  ATG.---  ATG.---  ATG.---  ATG.---  ATG.---  ATG.---  ATG.---  ATG.--- (S N:   0.244  2.756 Sd Nd:    0.0  22.0)
 216  TCT.---  TCC.---  TCC.---  TCT.---  TCT.---  TCC.---  TCT.---  TCT.---  TCT.---  TCC.---  TCC.---  TCT.TCC  TCT.TCC (S N:   0.756  2.244 Sd Nd:    2.0  22.0)
 217  GGC.---  GGC.---  GGC.---  GGT.---  GGT.---  GGC.---  GGT.---  GGC.---  GGC.---  GGC.---  GGC.---  GGT.GGC  GGT.GGC  GGT.GGC (S N:   0.756  2.244 Sd Nd:    3.0  22.0)
 218  CAG.---  CAG.---  CAG.---  CAG.---  CAG.---  CAG.---  CAG.---  CAG.---  CAG.---  CAG.---  CAG.--- (S N:   0.440  2.560 Sd Nd:    0.0  22.0)
 219  CGA.---  CGA.---  CGA.---  CGA.---  CGA.---  CGA.---  CGA.---  CGA.---  CGA.---  CGA.---  CGA.--- (S N:   0.982  2.018 Sd Nd:    0.0  22.0)
 220  CTG.---  CTC.---  CTC.---  CTG.---  CTG.---  CTC.---  CTG.---  CTG.---  CTG.---  CTC.---  CTC.---  CTG.CTC  CTG.CTC (S N:   0.895  2.105 Sd Nd:    2.0  22.0)
 221  CGC.---  CGC.---  CGC.---  CGC.---  CGC.---  CGC.---  CGC.---  CGC.---  CGC.---  CGC.---  CGC.--- (S N:   0.756  2.244 Sd Nd:    0.0  22.0)


(2) Joint reconstruction of ancestral sequences
(eqn. 2 in Yang et al. 1995 Genetics 141:1641-1650), using the algorithm of Pupko et al. (2000 Mol Biol Evol 17:890-896),
modified to generate sub-optimal reconstructions.

Reconstruction (prob.), listed by pattern (use the observed data to find the right site).

Pattern Freq   Data:

   1       1  --- (-) --- (-) --- (-) --- (-) --- (-) --- (-) --- (-) --- (-) --- (-) --- (-) --- (-) ATG (M) : ATG ATG ATG ATG ATG ATG ATG ATG ATG ATG ATG  (0.047) ATG ATG ATG ATG ATC ATG ATG ATG ATG ATG ATG  (0.006) ATG ATG ATG ATG GTG ATG ATG ATG ATG ATG ATG  (0.004) ATG ATG ATG ATG AAG ATG ATG ATG ATG ATG ATG  (0.004) AAG ATG ATG AAG AAG AAG AAG AAG AAG AAG AAG  (0.001) AGG ATG ATG AGG AGG AGG AGG AGG AGG AGG AGG  (0.001)  (total  0.063)
   2       1  --- (-) --- (-) --- (-) --- (-) --- (-) --- (-) --- (-) --- (-) --- (-) --- (-) --- (-) CAA (Q) : CAA CAA CAA CAA CAA CAA CAA CAA CAA CAA CAA  (0.034) CAA CAA CAA CAA CAG CAA CAA CAA CAA CAA CAA  (0.021) CAA CAA CAA CAG CAG CAG CAG CAG CAG CAG CAG  (0.021) CAG CAA CAA CAG CAG CAG CAG CAG CAG CAG CAG  (0.020) CAA CAA CAA CAA CAA CAA CAA CAA CAG CAG CAG  (0.016) CAG CAG CAG CAG CAG CAG CAG CAG CAG CAG CAG  (0.010) CAG CAG CAA CAG CAG CAG CAG CAG CAG CAG CAG  (0.008) CAG CAA CAA CAG CAA CAG CAG CAG CAG CAG CAG  (0.005) CAG CAA CAA CAG CAG CAG CAG CAG CAA CAA CAA  (0.003) CAG CAA CAA CAG CAG CAG CAA CAG CAG CAG CAG  (0.003) CAG CAG CAG CAG CAA CAG CAG CAG CAG CAG CAG  (0.003) CAG CAG CAA CAG CAA CAG CAG CAG CAG CAG CAG  (0.002) CAG CAG CAG CAG CAG CAG CAG CAG CAA CAA CAA  (0.002) CAG CAG CAG CAG CAG CAG CAA CAG CAG CAG CAG  (0.002) CAG CAG CAA CAG CAG CAG CAG CAG CAA CAA CAA  (0.001) CAC CAA CAA CAC CAC CAC CAC CAC CAC CAC CAC  (0.001) CAG CAG CAA CAG CAG CAG CAA CAG CAG CAG CAG  (0.001) CAA CAG CAG CAA CAA CAA CAA CAA CAA CAA CAA  (0.001)  (total  0.155)
   3       1  --- (-) --- (-) --- (-) --- (-) --- (-) --- (-) --- (-) --- (-) --- (-) --- (-) --- (-) CAG (Q) : CAG CAG CAG CAG CAG CAG CAG CAG CAG CAG CAG  (0.072) CAG CAG CAG CAG CAA CAG CAG CAG CAG CAG CAG  (0.018) CAG CAG CAG CAG CAG CAG CAG CAG CAA CAA CAA  (0.012) CAG CAG CAG CAG CAG CAG CAA CAG CAG CAG CAG  (0.011) CAA CAG CAG CAA CAA CAA CAA CAA CAA CAA CAA  (0.006) CAA CAG CAG CAA CAG CAA CAA CAA CAA CAA CAA  (0.004) CAA CAG CAG CAG CAG CAG CAG CAG CAG CAG CAG  (0.004) CAA CAG CAG CAA CAA CAA CAA CAA CAG CAG CAG  (0.003) CAA CAA CAA CAA CAA CAA CAA CAA CAA CAA CAA  (0.003) CAA CAA CAG CAA CAA CAA CAA CAA CAA CAA CAA  (0.002) CAA CAA CAA CAA CAG CAA CAA CAA CAA CAA CAA  (0.002) CAA CAA CAA CAG CAG CAG CAG CAG CAG CAG CAG  (0.002) CAG CAA CAA CAG CAG CAG CAG CAG CAG CAG CAG  (0.001) CAC CAG CAG CAC CAC CAC CAC CAC CAC CAC CAC  (0.001) CAA CAA CAG CAA CAG CAA CAA CAA CAA CAA CAA  (0.001) CAA CAA CAA CAA CAA CAA CAA CAA CAG CAG CAG  (0.001) CAA CAA CAG CAG CAG CAG CAG CAG CAG CAG CAG  (0.001) CAG CAA CAG CAG CAG CAG CAG CAG CAG CAG CAG  (0.001) GAG CAG CAG GAG GAG GAG GAG GAG GAG GAG GAG  (0.001) AAG CAG CAG AAG AAG AAG AAG AAG AAG AAG AAG  (0.001)  (total  0.146)
   4       1  --- (-) --- (-) --- (-) --- (-) --- (-) --- (-) --- (-) --- (-) --- (-) --- (-) --- (-) CGA (R) : CGA CGA CGA CGA CGA CGA CGA CGA CGA CGA CGA  (0.045) CGA CGA CGA CGA CGG CGA CGA CGA CGA CGA CGA  (0.011) CGA CGA CGA CGA CGC CGA CGA CGA CGA CGA CGA  (0.009) CGA CGA CGA CGA CGA CGA CGA CGA CGG CGG CGG  (0.007) CGC CGA CGA CGC CGC CGC CGC CGC CGC CGC CGC  (0.006) CGG CGA CGA CGG CGG CGG CGG CGG CGG CGG CGG  (0.004) CGT CGA CGA CGT CGT CGT CGT CGT CGT CGT CGT  (0.003) CGC CGC CGC CGC CGC CGC CGC CGC CGC CGC CGC  (0.003) AGA CGA CGA AGA AGA AGA AGA AGA AGA AGA AGA  (0.002) CGC CGC CGA CGC CGC CGC CGC CGC CGC CGC CGC  (0.002) CGG CGG CGG CGG CGG CGG CGG CGG CGG CGG CGG  (0.002) CGT CGT CGT CGT CGT CGT CGT CGT CGT CGT CGT  (0.001) CGG CGG CGA CGG CGG CGG CGG CGG CGG CGG CGG  (0.001) AGA CGA CGA AGA AGG AGA AGA AGA AGA AGA AGA  (0.001) CGG CGA CGA CGG AGG CGG CGG CGG CGG CGG CGG  (0.001) AGA AGA AGA AGA AGA AGA AGA AGA AGA AGA AGA  (0.001) CGT CGT CGA CGT CGT CGT CGT CGT CGT CGT CGT  (0.001)  (total  0.100)
   5       1  --- (-) --- (-) --- (-) --- (-) --- (-) --- (-) --- (-) --- (-) --- (-) --- (-) --- (-) CGC (R) : CGC CGC CGC CGC CGC CGC CGC CGC CGC CGC CGC  (0.059) CGC CGC CGC CGC CGT CGC CGC CGC CGC CGC CGC  (0.009) CGC CGC CGC CGC CGG CGC CGC CGC CGC CGC CGC  (0.008) CGC CGC CGC CGC CGC CGC CGC CGC CGT CGT CGT  (0.006) CGT CGC CGC CGT CGT CGT CGT CGT CGT CGT CGT  (0.005) TGC CGC CGC TGC TGC TGC TGC TGC TGC TGC TGC  (0.003) CGT CGT CGT CGT CGT CGT CGT CGT CGT CGT CGT  (0.002) CGG CGC CGC CGG CGG CGG CGG CGG CGG CGG CGG  (0.002) CAC CGC CGC CAC CAC CAC CAC CAC CAC CAC CAC  (0.002) CGA CGC CGC CGA CGA CGA CGA CGA CGA CGA CGA  (0.002) CGT CGT CGC CGT CGT CGT CGT CGT CGT CGT CGT  (0.002) CGT CGC CGC CGT CGC CGT CGT CGT CGT CGT CGT  (0.002) TGC TGC TGC TGC TGC TGC TGC TGC TGC TGC TGC  (0.001) CGT CGC CGC CGT CGT CGT CGT CGT CGC CGC CGC  (0.001) CGT CGC CGC CGC CGC CGC CGC CGC CGC CGC CGC  (0.001)  (total  0.105)
   6       1  --- (-) --- (-) --- (-) --- (-) --- (-) --- (-) --- (-) --- (-) --- (-) --- (-) --- (-) CTC (L) : CTC CTC CTC CTC CTC CTC CTC CTC CTC CTC CTC  (0.007) CTC CTC CTC CTC CTT CTC CTC CTC CTC CTC CTC  (0.002) CTC CTC CTC CTC CTG CTC CTC CTC CTC CTC CTC  (0.002) CTC CTC CTC CTC CTC CTC CTC CTC CTT CTT CTT  (0.002) TTC CTC CTC TTC TTC TTC TTC TTC TTC TTC TTC  (0.001) TTC TTC TTC TTC TTC TTC TTC TTC TTC TTC TTC  (0.001)  (total  0.015)
   7       2  --- (-) --- (-) --- (-) --- (-) --- (-) --- (-) --- (-) --- (-) --- (-) --- (-) --- (-) CTG (L) : TTG CTG CTG TTG TTG TTG TTG TTG TTG TTG TTG  (0.002) CTG CTG CTG TTG TTG TTG TTG TTG TTG TTG TTG  (0.002) CTG CTG CTG CTG CTG CTG CTG CTG CTG CTG CTG  (0.002) ATG CTG CTG ATG ATG ATG ATG ATG ATG ATG ATG  (0.002) TTG TTG TTG TTG TTG TTG TTG TTG TTG TTG TTG  (0.001) CTC CTG CTG CTC CTC CTC CTC CTC CTC CTC CTC  (0.001) CTG CTG CTG CTC CTC CTC CTC CTC CTC CTC CTC  (0.001) CTG CTG CTG ATG ATG ATG ATG ATG ATG ATG ATG  (0.001) ATG ATG ATG ATG ATG ATG ATG ATG ATG ATG ATG  (0.001) TTG CTG CTG TTG CTG TTG TTG TTG TTG TTG TTG  (0.001)  (total  0.014)
   8       1  --- (-) --- (-) --- (-) --- (-) --- (-) --- (-) --- (-) --- (-) --- (-) --- (-) --- (-) GCT (A) : GCT GCT GCT GCT GCT GCT GCT GCT GCT GCT GCT  (0.002) GCT GCT GCT GCC GCC GCC GCC GCC GCC GCC GCC  (0.002) GCC GCT GCT GCC GCC GCC GCC GCC GCC GCC GCC  (0.002) GCT GCT GCT GCT GCC GCT GCT GCT GCT GCT GCT  (0.002) GCT GCT GCT GCT GCT GCT GCT GCT GCC GCC GCC  (0.001) GCG GCT GCT GCG GCG GCG GCG GCG GCG GCG GCG  (0.001)  (total  0.010)
   9       1  --- (-) --- (-) --- (-) --- (-) --- (-) --- (-) --- (-) --- (-) --- (-) --- (-) --- (-) GGT (G) : GGT GGT GGT GGT GGT GGT GGT GGT GGT GGT GGT  (0.008) GGT GGT GGT GGT GGC GGT GGT GGT GGT GGT GGT  (0.005) GGT GGT GGT GGC GGC GGC GGC GGC GGC GGC GGC  (0.004) GGT GGT GGT GGT GGT GGT GGT GGT GGC GGC GGC  (0.004) GGC GGT GGT GGC GGC GGC GGC GGC GGC GGC GGC  (0.003) GGG GGT GGT GGG GGG GGG GGG GGG GGG GGG GGG  (0.002) GGC GGC GGC GGC GGC GGC GGC GGC GGC GGC GGC  (0.002) GGC GGC GGT GGC GGC GGC GGC GGC GGC GGC GGC  (0.001) GGC GGT GGT GGC GGG GGC GGC GGC GGC GGC GGC  (0.001)  (total  0.030)
  10       1  --- (-) --- (-) --- (-) --- (-) --- (-) --- (-) --- (-) --- (-) --- (-) --- (-) --- (-) TCT (S) : TCT TCT TCT TCT TCT TCT TCT TCT TCT TCT TCT  (0.030) TCT TCT TCT TCT TCC TCT TCT TCT TCT TCT TCT  (0.013) TCT TCT TCT TCT TCT TCT TCT TCT TCC TCC TCC  (0.009) TCT TCT TCT TCC TCC TCC TCC TCC TCC TCC TCC  (0.008) TCC TCT TCT TCC TCC TCC TCC TCC TCC TCC TCC  (0.008) TCG TCT TCT TCG TCG TCG TCG TCG TCG TCG TCG  (0.005) TCC TCC TCC TCC TCC TCC TCC TCC TCC TCC TCC  (0.004) TCC TCC TCT TCC TCC TCC TCC TCC TCC TCC TCC  (0.003) TCG TCG TCG TCG TCG TCG TCG TCG TCG TCG TCG  (0.002) TCA TCT TCT TCA TCA TCA TCA TCA TCA TCA TCA  (0.002) TCG TCG TCT TCG TCG TCG TCG TCG TCG TCG TCG  (0.002) TCC TCT TCT TCC TCG TCC TCC TCC TCC TCC TCC  (0.002) TCC TCT TCT TCC TCT TCC TCC TCC TCC TCC TCC  (0.002) TCG TCT TCT TCG TCC TCG TCG TCG TCG TCG TCG  (0.001) TCC TCT TCT TCG TCG TCG TCG TCG TCG TCG TCG  (0.001) TCA TCA TCA TCA TCA TCA TCA TCA TCA TCA TCA  (0.001)  (total  0.091)
  11       1  --- (-) --- (-) --- (-) --- (-) --- (-) --- (-) --- (-) --- (-) --- (-) --- (-) --- (-) TGG (W) : TGG TGG TGG TGG TGG TGG TGG TGG TGG TGG TGG  (0.420) TGG TGG TGG TGG AGG TGG TGG TGG TGG TGG TGG  (0.014) TGG TGG TGG TGG TTG TGG TGG TGG TGG TGG TGG  (0.012) TGG TGG TGG TGG CGG TGG TGG TGG TGG TGG TGG  (0.011) TGC TGG TGG TGC TGC TGC TGC TGC TGC TGC TGC  (0.002) AGG TGG TGG AGG AGG AGG AGG AGG AGG AGG AGG  (0.001) TGT TGG TGG TGT TGT TGT TGT TGT TGT TGT TGT  (0.001) TCG TGG TGG TCG TCG TCG TCG TCG TCG TCG TCG  (0.001)  (total  0.461)
  12       1  --- (-) --- (-) --- (-) --- (-) --- (-) --- (-) --- (-) --- (-) --- (-) --- (-) --- (-) TTT (F) : TTT TTT TTT TTT TTT TTT TTT TTT TTT TTT TTT  (0.020) TTT TTT TTT TTT TTC TTT TTT TTT TTT TTT TTT  (0.014) TTT TTT TTT TTC TTC TTC TTC TTC TTC TTC TTC  (0.012) TTC TTT TTT TTC TTC TTC TTC TTC TTC TTC TTC  (0.011) TTT TTT TTT TTT TTT TTT TTT TTT TTC TTC TTC  (0.010) TTC TTC TTC TTC TTC TTC TTC TTC TTC TTC TTC  (0.006) TTC TTC TTT TTC TTC TTC TTC TTC TTC TTC TTC  (0.004) TTC TTT TTT TTC TTT TTC TTC TTC TTC TTC TTC  (0.003) TTC TTT TTT TTC TTC TTC TTC TTC TTT TTT TTT  (0.002) TTC TTT TTT TTC TTC TTC TTT TTC TTC TTC TTC  (0.002) TTC TTC TTC TTC TTT TTC TTC TTC TTC TTC TTC  (0.002) TTC TTC TTT TTC TTT TTC TTC TTC TTC TTC TTC  (0.001) TTC TTC TTC TTC TTC TTC TTC TTC TTT TTT TTT  (0.001) TTC TTC TTC TTC TTC TTC TTT TTC TTC TTC TTC  (0.001) TTC TTC TTT TTC TTC TTC TTC TTC TTT TTT TTT  (0.001)  (total  0.091)
  13       1  --- (-) --- (-) --- (-) --- (-) --- (-) --- (-) --- (-) --- (-) --- (-) GGG (G) --- (-) --- (-) : GGG GGG GGG GGG GGG GGG GGG GGG GGG GGG GGG  (0.016) GGG GGG GGG GGG GGC GGG GGG GGG GGG GGG GGG  (0.006) GGG GGG GGG GGG GGA GGG GGG GGG GGG GGG GGG  (0.003) GGC GGC GGC GGC GGC GGC GGC GGC GGG GGG GGG  (0.003) GGC GGC GGC GGG GGG GGG GGG GGG GGG GGG GGG  (0.003) GGG GGG GGG GGG GGT GGG GGG GGG GGG GGG GGG  (0.003) GGG GGC GGC GGG GGG GGG GGG GGG GGG GGG GGG  (0.003) TGG TGG TGG TGG TGG TGG TGG TGG GGG GGG GGG  (0.002) TGG TGG TGG TGG TGG TGG TGG TGG TGG GGG GGG  (0.002) GGA GGA GGA GGA GGA GGA GGA GGA GGG GGG GGG  (0.002) GAG GAG GAG GAG GAG GAG GAG GAG GGG GGG GGG  (0.002) GGA GGA GGA GGG GGG GGG GGG GGG GGG GGG GGG  (0.002) GGC GGC GGC GGC GGC GGC GGC GGC GGC GGG GGG  (0.002) GGG GGA GGA GGG GGG GGG GGG GGG GGG GGG GGG  (0.002) GGT GGT GGT GGG GGG GGG GGG GGG GGG GGG GGG  (0.002) GAG GAG GAG GGG GGG GGG GGG GGG GGG GGG GGG  (0.001) GGG GGT GGT GGG GGG GGG GGG GGG GGG GGG GGG  (0.001) GGT GGT GGT GGT GGT GGT GGT GGT GGG GGG GGG  (0.001) AGG AGG AGG AGG AGG AGG AGG AGG GGG GGG GGG  (0.001) GAG GAG GAG GAG GAG GAG GAG GAG GAG GGG GGG  (0.001) GGA GGA GGA GGA GGA GGA GGA GGA GGA GGG GGG  (0.001) GGC GGC GGC GGG GGC GGG GGG GGG GGG GGG GGG  (0.001) GGA GGA GGA GGA GGG GGA GGA GGA GGG GGG GGG  (0.001) GGG GGC GGC GGG GGC GGG GGG GGG GGG GGG GGG  (0.001) AGG AGG AGG AGG AGG AGG AGG AGG AGG GGG GGG  (0.001)  (total  0.066)
  14       1  --- (-) --- (-) AAA (K) ACA (T) ACC (T) --- (-) --- (-) ACA (T) GCA (A) --- (-) AAG (K) ACA (T) : ACA ACA ACA ACA AAA ACA ACA ACA ACA ACA ACA  (0.031) ACA ACA ACA ACA AAA ACA ACA ACA ACG ACG ACG  (0.021) ACA ACA ACA ACA AAG ACA ACA ACA ACA ACA ACA  (0.018) ACA ACA ACA ACA AAA ACA ACA ACA ACC ACC ACC  (0.018) ACG ACA ACA ACG AAG ACG ACA ACG ACG ACG ACG  (0.005) ACG ACA ACA ACG AAA ACG ACA ACG ACG ACG ACG  (0.004) ACG ACA ACA ACA AAA ACA ACA ACA ACA ACA ACA  (0.004) ACG ACA ACA ACA AAA ACA ACA ACA ACG ACG ACG  (0.002) ACC ACA ACA ACA AAA ACA ACA ACA ACA ACA ACA  (0.002) ACG ACG ACA ACG AAG ACG ACA ACG ACG ACG ACG  (0.002) ACC ACC ACA ACA AAA ACA ACA ACA ACA ACA ACA  (0.002) ACC ACA ACA ACA AAA ACA ACA ACA ACG ACG ACG  (0.001) ACG ACG ACA ACG AAA ACG ACA ACG ACG ACG ACG  (0.001) ACA ACC ACA ACA AAA ACA ACA ACA ACA ACA ACA  (0.001) ACC ACA ACA ACG AAG ACG ACA ACG ACG ACG ACG  (0.001) ACG ACG ACA ACA AAA ACA ACA ACA ACA ACA ACA  (0.001) ACC ACA ACA ACA AAG ACA ACA ACA ACA ACA ACA  (0.001) ACC ACC ACA ACA AAA ACA ACA ACA ACG ACG ACG  (0.001) ACT ACA ACA ACA AAA ACA ACA ACA ACA ACA ACA  (0.001) ACC ACC ACA ACG AAG ACG ACA ACG ACG ACG ACG  (0.001) ACC ACC ACA ACA AAG ACA ACA ACA ACA ACA ACA  (0.001)  (total  0.120)
  15       1  --- (-) --- (-) AAG (K) AAT (N) AAT (N) --- (-) AAG (K) AAG (K) AAG (K) --- (-) AAG (K) AAT (N) : AAG AAT AAT AAG AAG AAG AAG AAG AAG AAG AAG  (0.051) AAT AAT AAT AAG AAG AAG AAG AAG AAG AAG AAG  (0.040) AAC AAT AAT AAG AAG AAG AAG AAG AAG AAG AAG  (0.035) AAA AAT AAT AAG AAG AAG AAG AAG AAG AAG AAG  (0.016) AAG AAT AAT AAG AAG AAG AAG AAG AAA AAA AAA  (0.013) AAG AAT AAT AAG AAG AAG AAG AAG AAG AAA AAA  (0.011) AAT AAT AAT AAG AAG AAG AAG AAG AAA AAA AAA  (0.010) AAG AAT AAT AAG AAA AAG AAG AAG AAG AAG AAG  (0.010) AAC AAT AAT AAG AAG AAG AAG AAG AAA AAA AAA  (0.009) AAT AAT AAT AAG AAG AAG AAG AAG AAG AAA AAA  (0.009) AAC AAT AAT AAG AAG AAG AAG AAG AAG AAA AAA  (0.008) AAC AAC AAT AAG AAG AAG AAG AAG AAG AAG AAG  (0.008) AAG AAC AAT AAG AAG AAG AAG AAG AAG AAG AAG  (0.008) AAT AAT AAT AAG AAA AAG AAG AAG AAG AAG AAG  (0.007) AAC AAT AAT AAG AAA AAG AAG AAG AAG AAG AAG  (0.007) AAC AAC AAC AAG AAG AAG AAG AAG AAG AAG AAG  (0.005) AAG AAC AAC AAG AAG AAG AAG AAG AAG AAG AAG  (0.005) AAA AAT AAT AAA AAG AAA AAG AAA AAG AAG AAG  (0.005) AAA AAT AAT AAG AAG AAG AAG AAG AAA AAA AAA  (0.004) AAA AAT AAT AAA AAG AAA AAG AAA AAA AAA AAA  (0.004) AAT AAC AAT AAG AAG AAG AAG AAG AAG AAG AAG  (0.003) AAA AAC AAT AAG AAG AAG AAG AAG AAG AAG AAG  (0.002) AAC AAC AAT AAG AAG AAG AAG AAG AAA AAA AAA  (0.002) AAG AAC AAT AAG AAG AAG AAG AAG AAA AAA AAA  (0.002) AAT AAC AAC AAG AAG AAG AAG AAG AAG AAG AAG  (0.002) AAC AAC AAT AAG AAG AAG AAG AAG AAG AAA AAA  (0.002) AAG AAC AAT AAG AAG AAG AAG AAG AAG AAA AAA  (0.002) AAA AAC AAC AAG AAG AAG AAG AAG AAG AAG AAG  (0.002) AAG AAT AAC AAG AAG AAG AAG AAG AAG AAG AAG  (0.002) AAC AAC AAT AAG AAA AAG AAG AAG AAG AAG AAG  (0.001) AAG AAC AAT AAG AAA AAG AAG AAG AAG AAG AAG  (0.001) AAC AAC AAC AAG AAG AAG AAG AAG AAA AAA AAA  (0.001) AAG AAC AAC AAG AAG AAG AAG AAG AAA AAA AAA  (0.001) AAT AAT AAC AAG AAG AAG AAG AAG AAG AAG AAG  (0.001) AAC AAC AAC AAG AAG AAG AAG AAG AAG AAA AAA  (0.001) AAG AAC AAC AAG AAG AAG AAG AAG AAG AAA AAA  (0.001) AAC AAT AAC AAG AAG AAG AAG AAG AAG AAG AAG  (0.001) AAC AAC AAC AAG AAA AAG AAG AAG AAG AAG AAG  (0.001)  (total  0.292)
  16       1  --- (-) --- (-) AGC (S) --- (-) --- (-) --- (-) --- (-) --- (-) --- (-) --- (-) AGG (R) --- (-) : AGC AGC AGC AGC AGC AGC AGC AGC AGC AGC AGC  (0.016) AGG AGG AGG AGG AGG AGG AGG AGG AGG AGG AGG  (0.010) AGT AGT AGT AGT AGC AGT AGT AGT AGT AGT AGT  (0.004) AGC AGC AGC AGC AGC AGC AGC AGC AGT AGT AGT  (0.003) AGT AGT AGT AGC AGC AGC AGC AGC AGC AGC AGC  (0.003) AGC AGC AGC AGC AGC AGC AGT AGC AGC AGC AGC  (0.003) AGC AGT AGT AGC AGC AGC AGC AGC AGC AGC AGC  (0.003) AGA AGA AGA AGA AGG AGA AGA AGA AGA AGA AGA  (0.002) AGA AGA AGA AGA AGA AGA AGA AGA AGA AGA AGA  (0.002) AGC AGC AGC AGC AGC AGC AGC AGC AGC AGT AGT  (0.002) AGT AGT AGT AGT AGT AGT AGT AGT AGT AGT AGT  (0.002) AGT AGT AGT AGT AGC AGT AGT AGT AGC AGC AGC  (0.002) AGG AGG AGG AGG AGG AGG AGG AGG AGA AGA AGA  (0.002) TGG TGG TGG TGG AGG TGG TGG TGG TGG TGG TGG  (0.002) AGC AAC AAC AGC AGC AGC AGC AGC AGC AGC AGC  (0.002) ATG ATG ATG ATG AGG ATG ATG ATG ATG ATG ATG  (0.002) AGA AGA AGA AGG AGG AGG AGG AGG AGG AGG AGG  (0.002) AAC AAC AAC AGC AGC AGC AGC AGC AGC AGC AGC  (0.002) TGC TGC TGC TGC AGC TGC TGC TGC TGC TGC TGC  (0.001) AGG AGG AGG AGG AGG AGG AGA AGG AGG AGG AGG  (0.001) AGG AGA AGA AGG AGG AGG AGG AGG AGG AGG AGG  (0.001) AGT AGC AGC AGT AGC AGT AGT AGT AGT AGT AGT  (0.001) AGG AGG AGG AGG AGA AGG AGG AGG AGG AGG AGG  (0.001) CGG CGG CGG CGG AGG CGG CGG CGG CGG CGG CGG  (0.001) AAC AAC AAC AAC AGC AAC AAC AAC AAC AAC AAC  (0.001) AGT AGC AGC AGC AGC AGC AGC AGC AGC AGC AGC  (0.001) AGC AGC AGT AGC AGC AGC AGC AGC AGC AGC AGC  (0.001)  (total  0.072)
  17       1  --- (-) --- (-) CCT (P) CTA (L) ATG (M) --- (-) --- (-) TCC (S) TTC (F) --- (-) CCA (P) ATG (M) : ACG ATG ATG TCC CCT TCC TCC TCC TCC TCC TCC  (0.003) ACC ATG ATG TCC CCT TCC TCC TCC TCC TCC TCC  (0.003) ATG ATG ATG TCC CCT TCC TCC TCC TCC TCC TCC  (0.003) ATG ATG ATG CCC CCT CCC TCC CCC CCC CCC CCC  (0.002) ACG ATG ATG CCC CCT CCC TCC CCC CCC CCC CCC  (0.002) ACG ATG ATG TCC CCC TCC TCC TCC TCC TCC TCC  (0.002) ATG ATG ATG CTC CCT CTC TTC CTC CTC CTC CTC  (0.002) ATG ATG ATG TTC CCT TTC TTC TTC TTC TTC TTC  (0.002) CTG ATG ATG CTC CCT CTC TTC CTC CTC CTC CTC  (0.002) ACC ATG ATG CCC CCT CCC TCC CCC CCC CCC CCC  (0.002) ATC ATG ATG TTC CCT TTC TTC TTC TTC TTC TTC  (0.002) ACC ATG ATG TCC CCC TCC TCC TCC TCC TCC TCC  (0.002) TCC ATG ATG TCC CCT TCC TCC TCC TCC TCC TCC  (0.002) TCG ATG ATG TCC CCT TCC TCC TCC TCC TCC TCC  (0.002) CTC CTG CTG CCC CCT CCC TCC CCC CCC CCC CCC  (0.002) CTG ATG ATG CCC CCT CCC TCC CCC CCC CCC CCC  (0.002) CCC ATG ATG CCC CCT CCC TCC CCC CCC CCC CCC  (0.002) TTC ATG ATG TTC CCT TTC TTC TTC TTC TTC TTC  (0.002) ATC ATG ATG TCC CCT TCC TCC TCC TCC TCC TCC  (0.002) CTC ATG ATG CCC CCT CCC TCC CCC CCC CCC CCC  (0.002) CTC CTG CTG CTC CCT CTC TTC CTC CTC CTC CTC  (0.002) ATC ATG ATG TTC CCC TTC TTC TTC TTC TTC TTC  (0.001) CTG CTG CTG CTC CCT CTC TTC CTC CTC CTC CTC  (0.001) CCC CTG CTG CCC CCT CCC TCC CCC CCC CCC CCC  (0.001) CCG ATG ATG CCC CCT CCC TCC CCC CCC CCC CCC  (0.001) CTC ATG ATG CTC CCT CTC TTC CTC CTC CTC CTC  (0.001) TCC ATG ATG TCC CCC TCC TCC TCC TCC TCC TCC  (0.001) TCG ATG ATG TCC CCC TCC TCC TCC TCC TCC TCC  (0.001) ACG ATG ATG CCC CCC CCC TCC CCC CCC CCC CCC  (0.001) CTG CTG CTG CCC CCT CCC TCC CCC CCC CCC CCC  (0.001) TCG ATG ATG TCG CCT TCG TCC TCG TCG TCG TCG  (0.001) TTC ATG ATG TTC CCC TTC TTC TTC TTC TTC TTC  (0.001) CTG ATG ATG CTC CCC CTC TTC CTC CTC CTC CTC  (0.001) TTG ATG ATG TCC CCT TCC TCC TCC TCC TCC TCC  (0.001) ATC ATG ATG CCC CCT CCC TCC CCC CCC CCC CCC  (0.001) TCG ATG ATG TCG CCG TCG TCC TCG TCG TCG TCG  (0.001) TTG ATG ATG TCG CCT TCG TCC TCG TCG TCG TCG  (0.001) TTC ATG ATG TCC CCT TCC TCC TCC TCC TCC TCC  (0.001) CCG CTG CTG CCC CCT CCC TCC CCC CCC CCC CCC  (0.001) ACC ATG ATG CCC CCC CCC TCC CCC CCC CCC CCC  (0.001) TTG ATG ATG TCG CCG TCG TCC TCG TCG TCG TCG  (0.001)  (total  0.068)
  18       1  --- (-) --- (-) CTC (L) --- (-) --- (-) --- (-) --- (-) --- (-) --- (-) --- (-) TTC (F) --- (-) : TTC TTC TTC TTC TTC TTC TTC TTC TTC TTC TTC  (0.015) CTC CTC CTC CTC CTC CTC CTC CTC CTC CTC CTC  (0.005) TTC TTC TTC TTC TTC TTC TTC TTC TTT TTT TTT  (0.003) TTT TTT TTT TTT TTC TTT TTT TTT TTT TTT TTT  (0.003) TTC TTC TTC TTC TTC TTC TTT TTC TTC TTC TTC  (0.003) TTT TTT TTT TTC TTC TTC TTC TTC TTC TTC TTC  (0.003) TTC TTT TTT TTC TTC TTC TTC TTC TTC TTC TTC  (0.002) TTC TTC TTC TTC TTC TTC TTC TTC TTC TTT TTT  (0.002) TTT TTT TTT TTT TTC TTT TTT TTT TTC TTC TTC  (0.001) TTT TTT TTT TTT TTC TTT TTC TTT TTT TTT TTT  (0.001) TTT TTC TTC TTT TTC TTT TTT TTT TTT TTT TTT  (0.001) TGC TGC TGC TGC TTC TGC TGC TGC TGC TGC TGC  (0.001) CTC CTC CTC CTC CTC CTC CTC CTC CTT CTT CTT  (0.001) TTT TTC TTC TTC TTC TTC TTC TTC TTC TTC TTC  (0.001)  (total  0.042)
  19       1  --- (-) --- (-) GAG (E) ATT (I) GTC (V) --- (-) --- (-) AGG (R) AAG (K) --- (-) GAA (E) GTT (V) : GTG GTT GTT GAG GAG GAG AAG GAG GAG GAG GAG  (0.014) GAG GTT GTT GAG GAG GAG AAG GAG GAG GAG GAG  (0.010) GTT GTT GTT GAG GAG GAG AAG GAG GAG GAG GAG  (0.006) GTC GTT GTT GAG GAG GAG AAG GAG GAG GAG GAG  (0.006) GTG GTT GTT GAG GAA GAG AAG GAG GAG GAG GAG  (0.005) GTG GTC GTT GAG GAG GAG AAG GAG GAG GAG GAG  (0.005) GTG GTC GTC GAG GAG GAG AAG GAG GAG GAG GAG  (0.005) GAG GTG GTT GAG GAG GAG AAG GAG GAG GAG GAG  (0.005) GAG GTC GTT GAG GAG GAG AAG GAG GAG GAG GAG  (0.004) GAG GTT GTT GAG GAA GAG AAG GAG GAG GAG GAG  (0.004) GAG GTC GTC GAG GAG GAG AAG GAG GAG GAG GAG  (0.004) GTG GTT GTT GAG GAG GAG AAG GAG GAA GAA GAA  (0.003) GTG GTG GTT GAG GAG GAG AAG GAG GAG GAG GAG  (0.003) GTC GTC GTT GAG GAG GAG AAG GAG GAG GAG GAG  (0.003) GTA GTT GTT GAG GAG GAG AAG GAG GAG GAG GAG  (0.003) GTC GTC GTC GAG GAG GAG AAG GAG GAG GAG GAG  (0.003) GTG GTT GTT GAG GAG GAG AAG GAG GAG GAA GAA  (0.003) GTT GTT GTT GAG GAA GAG AAG GAG GAG GAG GAG  (0.002) GAG GTT GTT GAG GAG GAG AAG GAG GAA GAA GAA  (0.002) GTC GTT GTT GAG GAA GAG AAG GAG GAG GAG GAG  (0.002) GTG GTC GTT GAG GAA GAG AAG GAG GAG GAG GAG  (0.002) GAG GTT GTT GAG GAG GAG AAG GAG GAG GAA GAA  (0.002) GTG GTC GTC GAG GAA GAG AAG GAG GAG GAG GAG  (0.002) GAA GTT GTT GAG GAG GAG AAG GAG GAG GAG GAG  (0.002) GAG GTG GTT GAG GAA GAG AAG GAG GAG GAG GAG  (0.002) GAC GTT GTT GAG GAG GAG AAG GAG GAG GAG GAG  (0.002) ATG GTT GTT AAG GAG AAG AAG AAG AAG AAG AAG  (0.002) GTT GTT GTT GAG GAG GAG AAG GAG GAA GAA GAA  (0.002) GAT GTT GTT GAG GAG GAG AAG GAG GAG GAG GAG  (0.002) GAG GTC GTT GAG GAA GAG AAG GAG GAG GAG GAG  (0.001) GAC GTC GTT GAG GAG GAG AAG GAG GAG GAG GAG  (0.001) GTC GTT GTT GAG GAG GAG AAG GAG GAA GAA GAA  (0.001) GAG GTC GTC GAG GAA GAG AAG GAG GAG GAG GAG  (0.001) GTT GTT GTT GAG GAG GAG AAG GAG GAG GAA GAA  (0.001) GAC GTC GTC GAG GAG GAG AAG GAG GAG GAG GAG  (0.001) GTG GTC GTT GAG GAG GAG AAG GAG GAA GAA GAA  (0.001) GTG GTG GTT GAG GAA GAG AAG GAG GAG GAG GAG  (0.001) GTC GTC GTT GAG GAA GAG AAG GAG GAG GAG GAG  (0.001) GTG GTC GTC GAG GAG GAG AAG GAG GAA GAA GAA  (0.001) GTA GTT GTT GAG GAA GAG AAG GAG GAG GAG GAG  (0.001) GTC GTC GTC GAG GAA GAG AAG GAG GAG GAG GAG  (0.001) GAG GTG GTT GAG GAG GAG AAG GAG GAA GAA GAA  (0.001) GTA GTC GTT GAG GAG GAG AAG GAG GAG GAG GAG  (0.001) GTC GTT GTT GAG GAG GAG AAG GAG GAG GAA GAA  (0.001) GTT GTC GTT GAG GAG GAG AAG GAG GAG GAG GAG  (0.001) GTG GTC GTT GAG GAG GAG AAG GAG GAG GAA GAA  (0.001) GTA GTC GTC GAG GAG GAG AAG GAG GAG GAG GAG  (0.001)  (total  0.129)
  20       1  --- (-) --- (-) TCT (S) --- (-) --- (-) --- (-) --- (-) --- (-) --- (-) --- (-) ACA (T) --- (-) : TCT TCT TCT TCT TCT TCT TCT TCT TCT TCT TCT  (0.013) TCC TCC TCC TCC TCT TCC TCC TCC TCC TCC TCC  (0.006) TCC TCC TCC TCC TCC TCC TCC TCC TCC TCC TCC  (0.005) TCG TCG TCG TCG TCT TCG TCG TCG TCG TCG TCG  (0.004) TCT TCT TCT TCT TCT TCT TCT TCT TCC TCC TCC  (0.004) TCG TCG TCG TCG TCG TCG TCG TCG TCG TCG TCG  (0.004) TCA TCA TCA TCA TCA TCA TCA TCA TCA TCA TCA  (0.004) TCC TCC TCC TCT TCT TCT TCT TCT TCT TCT TCT  (0.003) TCT TCT TCT TCT TCT TCT TCC TCT TCT TCT TCT  (0.003) TCT TCC TCC TCT TCT TCT TCT TCT TCT TCT TCT  (0.003) TCT TCT TCT TCT TCT TCT TCT TCT TCT TCC TCC  (0.002) TCA TCA TCA TCA TCT TCA TCA TCA TCA TCA TCA  (0.002) TCG TCG TCG TCT TCT TCT TCT TCT TCT TCT TCT  (0.002) TCT TCG TCG TCT TCT TCT TCT TCT TCT TCT TCT  (0.001) TCG TCG TCG TCG TCA TCG TCG TCG TCG TCG TCG  (0.001) TCC TCC TCC TCT TCT TCT TCT TCT TCC TCC TCC  (0.001) TCT TCT TCC TCT TCT TCT TCT TCT TCT TCT TCT  (0.001)  (total  0.060)
  21       1  AAA (K) AAA (K) AAA (K) GAA (E) GAA (E) AAA (K) CAC (H) GAC (D) GAG (E) AAA (K) CAT (H) GAA (E) : GAA GAA GAA GAA AAA GAA GAG GAA AAA AAA AAA  (0.030) GAG GAA GAA GAG AAG GAG GAG GAG AAA AAA AAA  (0.029) GAA GAA GAA GAG AAG GAG GAG GAG AAA AAA AAA  (0.027) GAG GAA GAA GAG AAA GAG GAG GAG AAA AAA AAA  (0.025) GAA GAA GAA GAG AAA GAG GAG GAG AAA AAA AAA  (0.023) GAA GAA GAA GAA AAG GAA GAG GAA AAA AAA AAA  (0.018) GAG GAA GAA AAG AAA AAG GAG AAG AAA AAA AAA  (0.018) GAG GAA GAA AAG AAG AAG GAG AAG AAA AAA AAA  (0.016) AAA GAA GAA AAA AAA AAA GAG AAA AAA AAA AAA  (0.014) AAG GAA GAA AAG AAA AAG GAG AAG AAA AAA AAA  (0.012) AAG GAA GAA AAG AAG AAG GAG AAG AAA AAA AAA  (0.011) AAA GAA GAA AAG AAA AAG GAG AAG AAA AAA AAA  (0.008) AAA GAA GAA AAG AAG AAG GAG AAG AAA AAA AAA  (0.007) AAA GAA GAA AAA AAG AAA GAG AAA AAA AAA AAA  (0.006) AAG GAA GAA AAA AAA AAA GAG AAA AAA AAA AAA  (0.005) GAG GAG GAA GAG AAG GAG GAG GAG AAA AAA AAA  (0.004) GAC GAA GAA GAC AAC GAC GAC GAC AAA AAA AAA  (0.004) GAG GAG GAA GAG AAA GAG GAG GAG AAA AAA AAA  (0.003) CAA GAA GAA CAA CAA CAA GAG CAA AAA AAA AAA  (0.003) AAG GAA GAA AAG AAA AAG GAG AAG AAG AAA AAA  (0.003) GAG GAG GAA AAG AAA AAG GAG AAG AAA AAA AAA  (0.002) GAG GAG GAA AAG AAG AAG GAG AAG AAA AAA AAA  (0.002) GAC GAA GAA GAC AAT GAC GAC GAC AAA AAA AAA  (0.002) AAG GAG GAA AAG AAA AAG GAG AAG AAA AAA AAA  (0.002) GAC GAA GAA AAC AAC AAC GAC AAC AAA AAA AAA  (0.002) CAG GAA GAA CAG CAG CAG GAG CAG AAA AAA AAA  (0.002) AAG GAG GAA AAG AAG AAG GAG AAG AAA AAA AAA  (0.002) GAG GAG GAG GAG AAG GAG GAG GAG AAA AAA AAA  (0.002) GAC GAA GAA AAC AAT AAC GAC AAC AAA AAA AAA  (0.001) GAG GAG GAG GAG AAA GAG GAG GAG AAA AAA AAA  (0.001) AAC GAA GAA AAC AAC AAC GAC AAC AAA AAA AAA  (0.001) CAG GAA GAA CAG CAA CAG GAG CAG AAA AAA AAA  (0.001) GAT GAA GAA GAC AAC GAC GAC GAC AAA AAA AAA  (0.001) GAG GAG GAG AAG AAA AAG GAG AAG AAA AAA AAA  (0.001)  (total  0.291)
  22       1  AAA (K) AAA (K) AAG (K) AAA (K) AAA (K) AAA (K) AAG (K) AAG (K) AAG (K) AAG (K) AAG (K) AAA (K) : AAG AAA AAA AAG AAG AAG AAG AAG AAA AAA AAA  (0.123) AAA AAA AAA AAG AAG AAG AAG AAG AAA AAA AAA  (0.105) AAA AAA AAA AAA AAG AAA AAG AAA AAA AAA AAA  (0.098) AAG AAA AAA AAG AAG AAG AAG AAG AAG AAG AAA  (0.048) AAA AAA AAA AAG AAG AAG AAG AAG AAG AAG AAA  (0.041) AAA AAA AAA AAA AAA AAA AAG AAA AAA AAA AAA  (0.035) AAG AAA AAA AAG AAG AAG AAG AAG AAA AAG AAA  (0.033) AAG AAA AAA AAA AAG AAA AAG AAA AAA AAA AAA  (0.029) AAG AAG AAA AAG AAG AAG AAG AAG AAA AAA AAA  (0.020) AAG AAG AAG AAG AAG AAG AAG AAG AAA AAA AAA  (0.010) AAG AAG AAA AAG AAG AAG AAG AAG AAG AAG AAA  (0.008) AAG AAG AAA AAG AAG AAG AAG AAG AAA AAG AAA  (0.005) AAG AAG AAA AAA AAG AAA AAG AAA AAA AAA AAA  (0.005) AAG AAG AAG AAG AAG AAG AAG AAG AAG AAG AAA  (0.004) AAA AAG AAA AAG AAG AAG AAG AAG AAA AAA AAA  (0.004) AAA AAG AAA AAA AAG AAA AAG AAA AAA AAA AAA  (0.003) AAG AAG AAG AAG AAG AAG AAG AAG AAA AAG AAA  (0.003) AAG AAG AAG AAA AAG AAA AAG AAA AAA AAA AAA  (0.002) AAA AAG AAG AAG AAG AAG AAG AAG AAA AAA AAA  (0.002) AAG AAA AAG AAG AAG AAG AAG AAG AAA AAA AAA  (0.002) AAA AAG AAG AAA AAG AAA AAG AAA AAA AAA AAA  (0.002) AAA AAA AAG AAG AAG AAG AAG AAG AAA AAA AAA  (0.001) AAA AAG AAA AAG AAG AAG AAG AAG AAG AAG AAA  (0.001) AAA AAA AAG AAA AAG AAA AAG AAA AAA AAA AAA  (0.001) AAC AAA AAA AAG AAG AAG AAG AAG AAA AAA AAA  (0.001) AAA AAG AAA AAA AAA AAA AAG AAA AAA AAA AAA  (0.001) GAG AAA AAA AAG AAG AAG AAG AAG AAA AAA AAA  (0.001)  (total  0.592)
  23       1  AAA (K) AAG (K) GAT (D) GTG (V) GAA (E) AAG (K) GAG (E) AAA (K) GAA (E) AAG (K) GTC (V) GAA (E) : GAA GAA GAA GAA GAT GAA GAA GAA AAA AAG AAG  (0.072) GAA GAA GAA GAA GAC GAA GAA GAA AAA AAG AAG  (0.070) GAA GAA GAA GAA GAT GAA GAA GAA AAG AAG AAG  (0.044) GAA GAA GAA GAA GAC GAA GAA GAA AAG AAG AAG  (0.043) GAG GAA GAA GAG GAT GAG GAA GAG AAG AAG AAG  (0.032) GAG GAA GAA GAG GAC GAG GAA GAG AAG AAG AAG  (0.031) GAG GAA GAA GAG GAT GAG GAA GAG AAA AAG AAG  (0.016) GAG GAA GAA GAG GAC GAG GAA GAG AAA AAG AAG  (0.016) GAG GAG GAG GAG GAT GAG GAA GAG AAG AAG AAG  (0.015) GAG GAG GAG GAG GAC GAG GAA GAG AAG AAG AAG  (0.015) GAG GAG GAG GAG GAT GAG GAA GAG AAA AAG AAG  (0.008) GAG GAG GAG GAG GAC GAG GAA GAG AAA AAG AAG  (0.008) GAA GAG GAG GAA GAT GAA GAA GAA AAA AAG AAG  (0.005) GAA GAA GAG GAA GAT GAA GAA GAA AAA AAG AAG  (0.005) GAA GAG GAG GAA GAC GAA GAA GAA AAA AAG AAG  (0.005) GAA GAA GAG GAA GAC GAA GAA GAA AAA AAG AAG  (0.005) GAG GAG GAA GAG GAT GAG GAA GAG AAG AAG AAG  (0.004) GAG GAG GAA GAG GAC GAG GAA GAG AAG AAG AAG  (0.004) GAA GAG GAG GAA GAT GAA GAA GAA AAG AAG AAG  (0.003) GAA GAA GAG GAA GAT GAA GAA GAA AAG AAG AAG  (0.003) GAA GAG GAG GAA GAC GAA GAA GAA AAG AAG AAG  (0.003) GAA GAA GAG GAA GAC GAA GAA GAA AAG AAG AAG  (0.003) GAG GAA GAG GAG GAT GAG GAA GAG AAG AAG AAG  (0.002) GAG GAA GAG GAG GAC GAG GAA GAG AAG AAG AAG  (0.002) GAG GAG GAA GAG GAT GAG GAA GAG AAA AAG AAG  (0.002) GAG GAG GAA GAG GAC GAG GAA GAG AAA AAG AAG  (0.002) GAA GAG GAA GAA GAT GAA GAA GAA AAA AAG AAG  (0.001) GAA GAG GAA GAA GAC GAA GAA GAA AAA AAG AAG  (0.001) GAG GAA GAG GAG GAT GAG GAA GAG AAA AAG AAG  (0.001) GAG GAA GAG GAG GAC GAG GAA GAG AAA AAG AAG  (0.001) GAA GAG GAA GAA GAT GAA GAA GAA AAG AAG AAG  (0.001)  (total  0.426)
  24       1  AAC (N) AAC (N) AAC (N) AAC (N) AAC (N) AAC (N) AAC (N) AAC (N) AAC (N) AAC (N) AGT (S) AAC (N) : AAC AAC AAC AAC AAC AAC AAC AAC AAC AAC AAC  (0.213) AAC AAC AAC AAC AAT AAC AAC AAC AAC AAC AAC  (0.106) AAT AAC AAC AAC AAC AAC AAC AAC AAC AAC AAC  (0.055) AAC AAC AAC AAC AGC AAC AAC AAC AAC AAC AAC  (0.036) AAC AAC AAC AAT AAC AAT AAC AAT AAC AAC AAC  (0.034) AAT AAC AAC AAC AAT AAC AAC AAC AAC AAC AAC  (0.027) AAT AAC AAC AAT AAC AAT AAC AAT AAC AAC AAC  (0.024) AAT AAC AAC AAT AAT AAT AAC AAT AAC AAC AAC  (0.017) AAC AAT AAC AAC AAC AAC AAC AAC AAC AAC AAC  (0.015) AAT AAT AAC AAC AAC AAC AAC AAC AAC AAC AAC  (0.013) AAC AAT AAT AAC AAC AAC AAC AAC AAC AAC AAC  (0.012) AAT AAT AAT AAC AAC AAC AAC AAC AAC AAC AAC  (0.010) AAC AAC AAT AAC AAC AAC AAC AAC AAC AAC AAC  (0.008) AAC AAT AAC AAC AAT AAC AAC AAC AAC AAC AAC  (0.008) AAT AAT AAC AAC AAT AAC AAC AAC AAC AAC AAC  (0.006) AAC AAT AAT AAC AAT AAC AAC AAC AAC AAC AAC  (0.006) AAT AAT AAC AAT AAC AAT AAC AAT AAC AAC AAC  (0.005) AAT AAT AAT AAC AAT AAC AAC AAC AAC AAC AAC  (0.005) AAT AAT AAT AAT AAC AAT AAC AAT AAC AAC AAC  (0.004) AAT AAT AAC AAT AAT AAT AAC AAT AAC AAC AAC  (0.004) AAC AAC AAT AAC AAT AAC AAC AAC AAC AAC AAC  (0.004) AAT AAT AAT AAT AAT AAT AAC AAT AAC AAC AAC  (0.003) GAC AAC AAC AAC AAC AAC AAC AAC AAC AAC AAC  (0.003) AAC AAT AAC AAC AGC AAC AAC AAC AAC AAC AAC  (0.003) AAC AAT AAC AAT AAC AAT AAC AAT AAC AAC AAC  (0.002) AAC AAT AAT AAC AGC AAC AAC AAC AAC AAC AAC  (0.002) AAC AAT AAT AAT AAC AAT AAC AAT AAC AAC AAC  (0.002) AAT AAC AAT AAC AAC AAC AAC AAC AAC AAC AAC  (0.002) AGC AAC AAC AAC AAC AAC AAC AAC AAC AAC AAC  (0.002) AAG AAC AAC AAC AAC AAC AAC AAC AAC AAC AAC  (0.002) GAC AAC AAC AAC AAT AAC AAC AAC AAC AAC AAC  (0.001) AAC AAC AAT AAC AGC AAC AAC AAC AAC AAC AAC  (0.001) AAC AAC AAT AAT AAC AAT AAC AAT AAC AAC AAC  (0.001) AAT AAC AAT AAC AAT AAC AAC AAC AAC AAC AAC  (0.001)  (total  0.638)
  25       1  AAC (N) AAC (N) AAT (N) AAC (N) AAC (N) AAC (N) AAC (N) AAC (N) AAC (N) AAC (N) AAC (N) AAC (N) : AAC AAC AAC AAC AAT AAC AAC AAC AAC AAC AAC  (0.180) AAC AAC AAC AAC AAC AAC AAC AAC AAC AAC AAC  (0.178) AAT AAC AAC AAC AAT AAC AAC AAC AAC AAC AAC  (0.046) AAT AAC AAC AAC AAC AAC AAC AAC AAC AAC AAC  (0.046) AAC AAC AAC AAT AAT AAT AAC AAT AAC AAC AAC  (0.043) AAT AAC AAC AAT AAT AAT AAC AAT AAC AAC AAC  (0.029) AAC AAC AAC AAT AAC AAT AAC AAT AAC AAC AAC  (0.029) AAT AAC AAC AAT AAC AAT AAC AAT AAC AAC AAC  (0.020) AAC AAT AAC AAC AAT AAC AAC AAC AAC AAC AAC  (0.013) AAC AAT AAC AAC AAC AAC AAC AAC AAC AAC AAC  (0.013) AAT AAT AAC AAC AAT AAC AAC AAC AAC AAC AAC  (0.011) AAT AAT AAC AAC AAC AAC AAC AAC AAC AAC AAC  (0.011) AAC AAT AAT AAC AAT AAC AAC AAC AAC AAC AAC  (0.010) AAC AAT AAT AAC AAC AAC AAC AAC AAC AAC AAC  (0.010) AAT AAT AAT AAC AAT AAC AAC AAC AAC AAC AAC  (0.009) AAT AAT AAT AAC AAC AAC AAC AAC AAC AAC AAC  (0.008) AAT AAT AAC AAT AAT AAT AAC AAT AAC AAC AAC  (0.007) AAC AAC AAT AAC AAT AAC AAC AAC AAC AAC AAC  (0.007) AAC AAC AAT AAC AAC AAC AAC AAC AAC AAC AAC  (0.006) AAT AAT AAT AAT AAT AAT AAC AAT AAC AAC AAC  (0.005) AAT AAT AAC AAT AAC AAT AAC AAT AAC AAC AAC  (0.005) AAT AAT AAT AAT AAC AAT AAC AAT AAC AAC AAC  (0.004) AAC AAT AAC AAT AAT AAT AAC AAT AAC AAC AAC  (0.003) GAC AAC AAC AAC AAT AAC AAC AAC AAC AAC AAC  (0.003) GAC AAC AAC AAC AAC AAC AAC AAC AAC AAC AAC  (0.003) AAC AAT AAT AAT AAT AAT AAC AAT AAC AAC AAC  (0.002) AAC AAT AAC AAT AAC AAT AAC AAT AAC AAC AAC  (0.002) AAT AAC AAT AAC AAT AAC AAC AAC AAC AAC AAC  (0.002) AAC AAT AAT AAT AAC AAT AAC AAT AAC AAC AAC  (0.002) AAT AAC AAT AAC AAC AAC AAC AAC AAC AAC AAC  (0.002) AAC AAC AAT AAT AAT AAT AAC AAT AAC AAC AAC  (0.002) AGC AAC AAC AAC AAT AAC AAC AAC AAC AAC AAC  (0.001) AGC AAC AAC AAC AAC AAC AAC AAC AAC AAC AAC  (0.001) AAG AAC AAC AAC AAT AAC AAC AAC AAC AAC AAC  (0.001) AAG AAC AAC AAC AAC AAC AAC AAC AAC AAC AAC  (0.001) AAT AAC AAT AAT AAT AAT AAC AAT AAC AAC AAC  (0.001) AAC AAC AAT AAT AAC AAT AAC AAT AAC AAC AAC  (0.001) ATC AAC AAC AAC AAT AAC AAC AAC AAC AAC AAC  (0.001)  (total  0.718)
  26       1  AAC (N) AAC (N) ACC (T) AGC (S) TCC (S) AAC (N) GGG (G) GAG (E) GAG (E) AAC (N) ACC (T) AGT (S) : AGC AGC AGC AGC ACC AGC GAG AGC AAC AAC AAC  (0.031) AGC AGC AGC AAC ACC AAC GAG AAC AAC AAC AAC  (0.020) AAC AGC AGC AAC ACC AAC GAG AAC AAC AAC AAC  (0.015) AGC AGC AGC AGC ACC GGC GAG GGC AAC AAC AAC  (0.009) AGC AGC AGC GGC ACC GGC GAG GGC AAC AAC AAC  (0.009) AGC AGC AGT AGC ACC AGC GAG AGC AAC AAC AAC  (0.008) GGC AGC AGC GGC ACC GGC GAG GGC AAC AAC AAC  (0.007) AAC AGC AGC GAC ACC GAC GAG GAC AAC AAC AAC  (0.006) ACC ACC AGC ACG ACC AAG GAG AAG AAC AAC AAC  (0.006) AAC AAC AGC AAC ACC AAC GAG AAC AAC AAC AAC  (0.005) ACG ACC AGC ACG ACC AAG GAG AAG AAC AAC AAC  (0.005) AAC AGC AGC AAG ACC AAG GAG AAG AAC AAC AAC  (0.005) AGT AGT AGT AGC ACC AGC GAG AGC AAC AAC AAC  (0.005) AGC AGC AGT AAC ACC AAC GAG AAC AAC AAC AAC  (0.005) AGC AGT AGT AGC ACC AGC GAG AGC AAC AAC AAC  (0.005) GAC AGC AGC GAC ACC GAC GAG GAC AAC AAC AAC  (0.004) AAC AGC AGC AAC ACC GAC GAG GAC AAC AAC AAC  (0.004) AAC AGC AGT AAC ACC AAC GAG AAC AAC AAC AAC  (0.004) ACC ACC AGC ACC ACC AAC GAG AAC AAC AAC AAC  (0.003) AGT AGT AGT AAC ACC AAC GAG AAC AAC AAC AAC  (0.003) AAC ACC AGC AAC ACC AAC GAG AAC AAC AAC AAC  (0.003) ACC ACC AGC AAC ACC AAC GAG AAC AAC AAC AAC  (0.003) AGC AGT AGT AAC ACC AAC GAG AAC AAC AAC AAC  (0.003) AAG AGC AGC AAG ACC AAG GAG AAG AAC AAC AAC  (0.003) ACG ACC AGC AAG ACC AAG GAG AAG AAC AAC AAC  (0.003) ACC ACC AGC ACG ACC ACG GAG ACG AAC AAC AAC  (0.003) AAT AGC AGC AAC ACC AAC GAG AAC AAC AAC AAC  (0.002) GGC AGC AGC GAC ACC GAC GAG GAC AAC AAC AAC  (0.002) AGC AGC AGT AGC ACC GGC GAG GGC AAC AAC AAC  (0.002) ACG ACC AGC ACG ACC ACG GAG ACG AAC AAC AAC  (0.002) AAC AAC AGC GAC ACC GAC GAG GAC AAC AAC AAC  (0.002) GGC AGC AGC GGG ACC GGG GAG GGG AAC AAC AAC  (0.002) AGC AGC AGT GGC ACC GGC GAG GGC AAC AAC AAC  (0.002) GAC AAC AGC GAC ACC GAC GAG GAC AAC AAC AAC  (0.002) AAT AGT AGT AAC ACC AAC GAG AAC AAC AAC AAC  (0.002) AGT AGC AGC AGC ACC AGC GAG AGC AAC AAC AAC  (0.002) AAG ACC AGC AAG ACC AAG GAG AAG AAC AAC AAC  (0.002) GGC GGC AGC GGC ACC GGC GAG GGC AAC AAC AAC  (0.002) AAC AAC AGC AAG ACC AAG GAG AAG AAC AAC AAC  (0.002) AAG AAC AGC AAG ACC AAG GAG AAG AAC AAC AAC  (0.002) GGC AGC AGT GGC ACC GGC GAG GGC AAC AAC AAC  (0.002) AGG AGC AGC AAG ACC AAG GAG AAG AAC AAC AAC  (0.002) ACG ACT AGT ACG ACC AAG GAG AAG AAC AAC AAC  (0.002) ACT ACT AGT ACG ACC AAG GAG AAG AAC AAC AAC  (0.002) AAC AGC AGT GAC ACC GAC GAG GAC AAC AAC AAC  (0.002) ACT ACC AGC ACG ACC AAG GAG AAG AAC AAC AAC  (0.002) AGT AGT AGT AGC ACC GGC GAG GGC AAC AAC AAC  (0.002) ACG ACC AGC ACG ACG AAG GAG AAG AAC AAC AAC  (0.001) AGC AGT AGT AGC ACC GGC GAG GGC AAC AAC AAC  (0.001) AAT AAC AGC AAC ACC AAC GAG AAC AAC AAC AAC  (0.001) AGG AGC AGC AGG ACC AGG GAG AGG AAC AAC AAC  (0.001) AAC ACC AGC GAC ACC GAC GAG GAC AAC AAC AAC  (0.001) AAC AAC AGC AAC ACC GAC GAG GAC AAC AAC AAC  (0.001) AGT AGC AGC AAC ACC AAC GAG AAC AAC AAC AAC  (0.001) AGC AGT AGT GGC ACC GGC GAG GGC AAC AAC AAC  (0.001) AAG AGC AGC AAG ACG AAG GAG AAG AAC AAC AAC  (0.001) TGC TGC AGC GGC ACC GGC GAG GGC AAC AAC AAC  (0.001) AAC AGC AGT AAG ACC AAG GAG AAG AAC AAC AAC  (0.001) ACC ACC AGT ACG ACC AAG GAG AAG AAC AAC AAC  (0.001) ACA ACC AGC ACG ACC AAG GAG AAG AAC AAC AAC  (0.001) AGT AGT AGT AAG ACC AAG GAG AAG AAC AAC AAC  (0.001) AAT AGC AGC AAG ACC AAG GAG AAG AAC AAC AAC  (0.001) ACG ACC AGT ACG ACC AAG GAG AAG AAC AAC AAC  (0.001) AAC ACC AGC AAG ACC AAG GAG AAG AAC AAC AAC  (0.001) GGG AGC AGC GGG ACC GGG GAG GGG AAC AAC AAC  (0.001) AAT AAT AGT AAC ACC AAC GAG AAC AAC AAC AAC  (0.001) AAT AGT AGT AAG ACC AAG GAG AAG AAC AAC AAC  (0.001)  (total  0.244)
  27       1  AAC (N) AAC (N) GAC (D) GGA (G) AGT (S) AAC (N) AGC (S) AAC (N) AAT (N) AAC (N) AAC (N) ACT (T) : AGT AGT AGT AAC AAC AAC AAC AAC AAC AAC AAC  (0.033) AGC AGT AGT AAC AAC AAC AAC AAC AAC AAC AAC  (0.031) AGT AGT AGT AGC AAC AGC AAC AGC AAC AAC AAC  (0.027) AGC AGT AGT AGC AAC AGC AAC AGC AAC AAC AAC  (0.026) AGT AGT AGT AAC AAC AAC AAT AAC AAC AAC AAC  (0.025) AGT AGT AGT AAT AAC AAT AAT AAT AAC AAC AAC  (0.025) AGC AGT AGT AAC AAC AAC AAT AAC AAC AAC AAC  (0.023) AAC AGT AGT AAC AAC AAC AAC AAC AAC AAC AAC  (0.023) AAT AGT AGT AAC AAC AAC AAC AAC AAC AAC AAC  (0.021) AAC AGT AGT AAC AAC AAC AAT AAC AAC AAC AAC  (0.018) AAT AGT AGT AAC AAC AAC AAT AAC AAC AAC AAC  (0.016) AAT AGT AGT AAT AAC AAT AAT AAT AAC AAC AAC  (0.014) AGC AGT AGT AGC AAC AGC AAT AGC AAC AAC AAC  (0.013) AGC AGC AGC AAC AAC AAC AAC AAC AAC AAC AAC  (0.009) AAC AGT AGT AAC GAC AAC AAC AAC AAC AAC AAC  (0.009) AAT AGT AGT AAC GAC AAC AAC AAC AAC AAC AAC  (0.008) AGC AGC AGC AGC AAC AGC AAC AGC AAC AAC AAC  (0.008) AGC AGC AGC AAC AAC AAC AAT AAC AAC AAC AAC  (0.007) AAC AGT AGT AAC GAC AAC AAT AAC AAC AAC AAC  (0.007) AAC AGC AGC AAC AAC AAC AAC AAC AAC AAC AAC  (0.007) AAC AGC AGC AAC AAC AAC AAT AAC AAC AAC AAC  (0.005) AGC AGC AGC AGC AAC AGC AAT AGC AAC AAC AAC  (0.004) AAC AGC AGC AAC GAC AAC AAC AAC AAC AAC AAC  (0.003) AGC AGC AGT AAC AAC AAC AAC AAC AAC AAC AAC  (0.002) AAC AGC AGC AAC GAC AAC AAT AAC AAC AAC AAC  (0.002) AGC AGC AGT AGC AAC AGC AAC AGC AAC AAC AAC  (0.002) AGC AGC AGT AAC AAC AAC AAT AAC AAC AAC AAC  (0.002) AAC AGC AGT AAC AAC AAC AAC AAC AAC AAC AAC  (0.002) AAC AGC AGT AAC AAC AAC AAT AAC AAC AAC AAC  (0.001) AAT AGC AGC AAC AAC AAC AAC AAC AAC AAC AAC  (0.001) AGT AGT AGC AAC AAC AAC AAC AAC AAC AAC AAC  (0.001) AGC AGT AGC AAC AAC AAC AAC AAC AAC AAC AAC  (0.001) AGT AGT AGC AGC AAC AGC AAC AGC AAC AAC AAC  (0.001)  (total  0.379)
  28       1  AAC (N) AAT (N) AAC (N) AAG (K) AAT (N) AAT (N) AAC (N) AAT (N) AAC (N) AAC (N) AAT (N) AAT (N) : AAC AAT AAT AAC AAC AAC AAC AAC AAC AAC AAT  (0.044) AAT AAT AAT AAC AAC AAC AAC AAC AAC AAC AAT  (0.036) AAC AAT AAT AAC AAC AAC AAC AAC AAC AAT AAT  (0.028) AAT AAT AAT AAT AAC AAT AAT AAT AAC AAC AAT  (0.023) AAT AAT AAT AAC AAC AAC AAC AAC AAC AAT AAT  (0.023) AAC AAT AAT AAC AAC AAC AAT AAC AAC AAC AAT  (0.022) AAC AAT AAT AAC AAT AAC AAC AAC AAC AAC AAT  (0.020) AAT AAT AAT AAT AAC AAT AAT AAT AAT AAT AAT  (0.018) AAC AAC AAC AAC AAC AAC AAC AAC AAC AAC AAT  (0.014) AAC AAC AAT AAC AAC AAC AAC AAC AAC AAC AAT  (0.010) AAC AAC AAC AAC AAC AAC AAC AAC AAC AAT AAT  (0.009) AAC AAC AAC AAC AAC AAC AAT AAC AAC AAC AAT  (0.007) AAC AAC AAC AAC AAT AAC AAC AAC AAC AAC AAT  (0.006) AAC AAC AAT AAC AAC AAC AAC AAC AAC AAT AAT  (0.006) AAC AAC AAT AAC AAC AAC AAT AAC AAC AAC AAT  (0.005) AAC AAC AAT AAC AAT AAC AAC AAC AAC AAC AAT  (0.005) AAT AAC AAC AAC AAC AAC AAC AAC AAC AAC AAT  (0.004) AAC AAT AAC AAC AAC AAC AAC AAC AAC AAC AAT  (0.003) AAT AAC AAT AAC AAC AAC AAC AAC AAC AAC AAT  (0.003) AAT AAC AAC AAT AAC AAT AAT AAT AAC AAC AAT  (0.002) AAT AAT AAC AAC AAC AAC AAC AAC AAC AAC AAT  (0.002) AAT AAC AAC AAC AAC AAC AAC AAC AAC AAT AAT  (0.002) AAT AAC AAC AAT AAC AAT AAT AAT AAT AAT AAT  (0.002) AAC AAT AAC AAC AAC AAC AAC AAC AAC AAT AAT  (0.002) AAT AAC AAT AAT AAC AAT AAT AAT AAC AAC AAT  (0.002) AAT AAC AAT AAC AAC AAC AAC AAC AAC AAT AAT  (0.002) AAT AAT AAC AAT AAC AAT AAT AAT AAC AAC AAT  (0.002) AAT AAT AAC AAC AAC AAC AAC AAC AAC AAT AAT  (0.001) AAC AAT AAC AAC AAC AAC AAT AAC AAC AAC AAT  (0.001) AAC AAT AAC AAC AAT AAC AAC AAC AAC AAC AAT  (0.001) AAT AAC AAT AAT AAC AAT AAT AAT AAT AAT AAT  (0.001) AAT AAT AAC AAT AAC AAT AAT AAT AAT AAT AAT  (0.001) AAG AAT AAT AAC AAC AAC AAC AAC AAC AAC AAT  (0.000)  (total  0.306)
  29       1  AAC (N) AAT (N) AAT (N) AAC (N) AAT (N) AAT (N) AAC (N) AAC (N) AAC (N) AAT (N) AAT (N) AAT (N) : AAC AAT AAT AAC AAT AAC AAC AAC AAC AAT AAT  (0.075) AAT AAT AAT AAC AAT AAC AAC AAC AAC AAT AAT  (0.061) AAT AAT AAT AAT AAT AAT AAC AAT AAT AAT AAT  (0.048) AAC AAT AAT AAC AAC AAC AAC AAC AAC AAT AAT  (0.046) AAC AAT AAT AAC AAT AAC AAC AAC AAT AAT AAT  (0.042) AAT AAT AAT AAT AAT AAT AAC AAT AAC AAT AAT  (0.039) AAT AAT AAT AAC AAC AAC AAC AAC AAC AAT AAT  (0.038) AAC AAC AAC AAC AAT AAC AAC AAC AAC AAT AAT  (0.037) AAC AAT AAT AAC AAC AAC AAC AAC AAT AAT AAT  (0.026) AAC AAC AAC AAC AAC AAC AAC AAC AAC AAT AAT  (0.023) AAC AAC AAC AAC AAT AAC AAC AAC AAT AAT AAT  (0.021) AAC AAC AAT AAC AAT AAC AAC AAC AAC AAT AAT  (0.017) AAC AAC AAC AAC AAC AAC AAC AAC AAT AAT AAT  (0.013) AAC AAC AAT AAC AAC AAC AAC AAC AAC AAT AAT  (0.010) AAT AAC AAC AAC AAT AAC AAC AAC AAC AAT AAT  (0.009) AAC AAC AAT AAC AAT AAC AAC AAC AAT AAT AAT  (0.009) AAC AAT AAC AAC AAT AAC AAC AAC AAC AAT AAT  (0.007) AAT AAC AAC AAT AAT AAT AAC AAT AAT AAT AAT  (0.007) AAT AAT AAC AAC AAT AAC AAC AAC AAC AAT AAT  (0.006) AAT AAC AAC AAT AAT AAT AAC AAT AAC AAT AAT  (0.006) AAT AAC AAC AAC AAC AAC AAC AAC AAC AAT AAT  (0.006) AAC AAC AAT AAC AAC AAC AAC AAC AAT AAT AAT  (0.006) AAT AAT AAC AAT AAT AAT AAC AAT AAT AAT AAT  (0.005) AAC AAT AAC AAC AAC AAC AAC AAC AAC AAT AAT  (0.005) AAT AAC AAT AAC AAT AAC AAC AAC AAC AAT AAT  (0.004) AAC AAT AAC AAC AAT AAC AAC AAC AAT AAT AAT  (0.004) AAT AAT AAC AAT AAT AAT AAC AAT AAC AAT AAT  (0.004) AAT AAT AAC AAC AAC AAC AAC AAC AAC AAT AAT  (0.004) AAT AAC AAT AAT AAT AAT AAC AAT AAT AAT AAT  (0.003) AAT AAC AAT AAT AAT AAT AAC AAT AAC AAT AAT  (0.003) AAT AAC AAT AAC AAC AAC AAC AAC AAC AAT AAT  (0.003) AAC AAT AAC AAC AAC AAC AAC AAC AAT AAT AAT  (0.003) AAG AAT AAT AAC AAT AAC AAC AAC AAC AAT AAT  (0.001)  (total  0.590)
  30       1  AAC (N) AAT (N) AAT (N) AAC (N) AAT (N) AAT (N) AAC (N) AAT (N) AAT (N) AAC (N) AAT (N) AAT (N) : AAT AAT AAT AAT AAT AAT AAT AAT AAC AAC AAT  (0.057) AAT AAT AAT AAT AAT AAT AAT AAT AAT AAT AAT  (0.045) AAC AAT AAT AAC AAT AAC AAT AAC AAC AAC AAT  (0.036) AAT AAT AAT AAT AAT AAT AAT AAT AAC AAT AAT  (0.036) AAT AAT AAT AAC AAT AAC AAT AAC AAC AAC AAT  (0.030) AAC AAT AAT AAT AAT AAT AAT AAT AAC AAC AAT  (0.026) AAC AAT AAT AAC AAT AAC AAT AAC AAC AAT AAT  (0.023) AAC AAT AAT AAC AAC AAC AAT AAC AAC AAC AAT  (0.022) AAC AAC AAC AAC AAT AAC AAT AAC AAC AAC AAT  (0.018) AAC AAC AAC AAT AAT AAT AAT AAT AAC AAC AAT  (0.013) AAC AAC AAC AAC AAT AAC AAT AAC AAC AAT AAT  (0.011) AAC AAC AAC AAC AAC AAC AAT AAC AAC AAC AAT  (0.011) AAT AAC AAC AAT AAT AAT AAT AAT AAC AAC AAT  (0.009) AAC AAC AAT AAC AAT AAC AAT AAC AAC AAC AAT  (0.008) AAT AAC AAC AAT AAT AAT AAT AAT AAT AAT AAT  (0.007) AAC AAC AAT AAT AAT AAT AAT AAT AAC AAC AAT  (0.006) AAT AAT AAC AAT AAT AAT AAT AAT AAC AAC AAT  (0.006) AAT AAC AAC AAT AAT AAT AAT AAT AAC AAT AAT  (0.006) AAC AAC AAT AAC AAT AAC AAT AAC AAC AAT AAT  (0.005) AAC AAC AAT AAC AAC AAC AAT AAC AAC AAC AAT  (0.005) AAT AAC AAC AAC AAT AAC AAT AAC AAC AAC AAT  (0.005) AAT AAT AAC AAT AAT AAT AAT AAT AAT AAT AAT  (0.004) AAT AAC AAT AAT AAT AAT AAT AAT AAC AAC AAT  (0.004) AAC AAT AAC AAC AAT AAC AAT AAC AAC AAC AAT  (0.004) AAT AAT AAC AAT AAT AAT AAT AAT AAC AAT AAT  (0.004) AAT AAC AAT AAT AAT AAT AAT AAT AAT AAT AAT  (0.003) AAT AAT AAC AAC AAT AAC AAT AAC AAC AAC AAT  (0.003) AAC AAT AAC AAT AAT AAT AAT AAT AAC AAC AAT  (0.003) AAT AAC AAT AAT AAT AAT AAT AAT AAC AAT AAT  (0.003) AAC AAT AAC AAC AAT AAC AAT AAC AAC AAT AAT  (0.002) AAC AAT AAC AAC AAC AAC AAT AAC AAC AAC AAT  (0.002) AAT AAC AAT AAC AAT AAC AAT AAC AAC AAC AAT  (0.002) AAG AAT AAT AAT AAT AAT AAT AAT AAC AAC AAT  (0.000)  (total  0.417)
  31       1  AAC (N) AAT (N) AAT (N) AAT (N) AAT (N) AAT (N) AAC (N) AAC (N) AAC (N) AAC (N) AAT (N) AAT (N) : AAC AAT AAT AAC AAT AAC AAC AAC AAC AAC AAT  (0.072) AAT AAT AAT AAC AAT AAC AAC AAC AAC AAC AAT  (0.058) AAC AAT AAT AAC AAT AAC AAC AAC AAC AAT AAT  (0.045) AAC AAT AAT AAC AAC AAC AAC AAC AAC AAC AAT  (0.044) AAT AAT AAT AAC AAT AAC AAC AAC AAC AAT AAT  (0.037) AAT AAT AAT AAT AAT AAT AAC AAT AAC AAC AAT  (0.037) AAT AAT AAT AAC AAC AAC AAC AAC AAC AAC AAT  (0.036) AAC AAT AAT AAC AAC AAC AAC AAC AAC AAT AAT  (0.028) AAC AAC AAT AAC AAT AAC AAC AAC AAC AAC AAT  (0.016) AAC AAC AAC AAC AAT AAC AAC AAC AAC AAC AAT  (0.010) AAC AAC AAT AAC AAT AAC AAC AAC AAC AAT AAT  (0.010) AAC AAC AAT AAC AAC AAC AAC AAC AAC AAC AAT  (0.010) AAC AAC AAC AAC AAT AAC AAC AAC AAC AAT AAT  (0.007) AAC AAC AAC AAC AAC AAC AAC AAC AAC AAC AAT  (0.006) AAC AAC AAT AAC AAC AAC AAC AAC AAC AAT AAT  (0.006) AAT AAC AAT AAC AAT AAC AAC AAC AAC AAC AAT  (0.004) AAC AAC AAC AAC AAC AAC AAC AAC AAC AAT AAT  (0.004) AAT AAC AAC AAC AAT AAC AAC AAC AAC AAC AAT  (0.003) AAT AAC AAT AAC AAT AAC AAC AAC AAC AAT AAT  (0.003) AAT AAC AAT AAT AAT AAT AAC AAT AAC AAC AAT  (0.003) AAT AAC AAT AAC AAC AAC AAC AAC AAC AAC AAT  (0.003) AAC AAT AAC AAC AAT AAC AAC AAC AAC AAC AAT  (0.002) AAT AAT AAC AAC AAT AAC AAC AAC AAC AAC AAT  (0.002) AAT AAC AAC AAC AAT AAC AAC AAC AAC AAT AAT  (0.002) AAT AAC AAC AAT AAT AAT AAC AAT AAC AAC AAT  (0.002) AAT AAC AAC AAC AAC AAC AAC AAC AAC AAC AAT  (0.002) AAC AAT AAC AAC AAT AAC AAC AAC AAC AAT AAT  (0.001) AAC AAT AAC AAC AAC AAC AAC AAC AAC AAC AAT  (0.001) AAT AAT AAC AAC AAT AAC AAC AAC AAC AAT AAT  (0.001) AAT AAT AAC AAT AAT AAT AAC AAT AAC AAC AAT  (0.001) AAT AAT AAC AAC AAC AAC AAC AAC AAC AAC AAT  (0.001) AAC AAT AAC AAC AAC AAC AAC AAC AAC AAT AAT  (0.001)  (total  0.459)
  32       1  AAC (N) AAT (N) AAT (N) AAT (N) AAT (N) AAT (N) AAC (N) AAC (N) AAT (N) AAT (N) AAC (N) AAC (N) : AAC AAC AAC AAC AAT AAC AAC AAC AAC AAT AAT  (0.032) AAC AAC AAC AAC AAC AAC AAC AAC AAC AAT AAT  (0.031) AAT AAT AAT AAT AAT AAT AAT AAT AAT AAT AAT  (0.026) AAC AAC AAC AAC AAT AAC AAT AAC AAC AAT AAT  (0.024) AAC AAC AAC AAC AAC AAC AAT AAC AAC AAT AAT  (0.024) AAT AAT AAT AAT AAT AAT AAT AAT AAC AAT AAT  (0.021) AAC AAT AAT AAC AAT AAC AAC AAC AAC AAT AAT  (0.017) AAT AAT AAT AAT AAC AAT AAT AAT AAT AAT AAT  (0.017) AAC AAT AAT AAC AAC AAC AAC AAC AAC AAT AAT  (0.017) AAT AAC AAC AAT AAT AAT AAT AAT AAT AAT AAT  (0.015) AAT AAT AAT AAC AAT AAC AAC AAC AAC AAT AAT  (0.014) AAC AAT AAT AAC AAT AAC AAT AAC AAC AAT AAT  (0.013) AAC AAT AAT AAC AAC AAC AAT AAC AAC AAT AAT  (0.013) AAT AAC AAC AAT AAT AAT AAT AAT AAC AAT AAT  (0.012) AAT AAC AAC AAT AAC AAT AAT AAT AAT AAT AAT  (0.010) AAT AAT AAC AAT AAT AAT AAT AAT AAT AAT AAT  (0.010) AAT AAC AAC AAC AAT AAC AAC AAC AAC AAT AAT  (0.008) AAT AAT AAC AAT AAT AAT AAT AAT AAC AAT AAT  (0.008) AAC AAT AAC AAC AAT AAC AAC AAC AAC AAT AAT  (0.006) AAT AAT AAC AAT AAC AAT AAT AAT AAT AAT AAT  (0.006) AAC AAT AAC AAC AAC AAC AAC AAC AAC AAT AAT  (0.006) AAT AAT AAC AAC AAT AAC AAC AAC AAC AAT AAT  (0.005) AAC AAT AAC AAC AAT AAC AAT AAC AAC AAT AAT  (0.005) AAC AAT AAC AAC AAC AAC AAT AAC AAC AAT AAT  (0.005) AAC AAC AAT AAC AAT AAC AAC AAC AAC AAT AAT  (0.004) AAC AAC AAT AAC AAC AAC AAC AAC AAC AAT AAT  (0.004) AAC AAC AAT AAC AAT AAC AAT AAC AAC AAT AAT  (0.003) AAC AAC AAT AAC AAC AAC AAT AAC AAC AAT AAT  (0.003) AAT AAC AAT AAT AAT AAT AAT AAT AAT AAT AAT  (0.002) AAT AAC AAT AAT AAT AAT AAT AAT AAC AAT AAT  (0.001) AAT AAC AAT AAT AAC AAT AAT AAT AAT AAT AAT  (0.001) AAT AAC AAT AAC AAT AAC AAC AAC AAC AAT AAT  (0.001)  (total  0.365)
  33       1  AAC (N) ACC (T) ACC (T) TAC (Y) TAC (Y) ACC (T) ATC (I) TAC (Y) CAC (H) AAC (N) ACC (T) TAC (Y) : TAC TAC TAC AAC ACC AAC CAC AAC AAC AAC ACC  (0.119) TAC TAC TAC AAC ACC AAC TAC AAC AAC AAC ACC  (0.100) AAC TAC TAC AAC ACC AAC CAC AAC AAC AAC ACC  (0.081) AAC TAC TAC AAC ACC AAC TAC AAC AAC AAC ACC  (0.068) TAC TAC TAC TAC ACC TAC TAC TAC AAC AAC ACC  (0.042) TAC TAC TAC AAC ACC AAC AAC AAC AAC AAC ACC  (0.021) AAC TAC TAC AAC ACC AAC AAC AAC AAC AAC ACC  (0.014) AAT TAC TAC AAC ACC AAC CAC AAC AAC AAC ACC  (0.013) AAT TAC TAC AAC ACC AAC TAC AAC AAC AAC ACC  (0.011) AAC TAC TAC AAC ACC AAC CAC AAC AAT AAC ACC  (0.010) GAC TAC TAC AAC ACC AAC CAC AAC AAC AAC ACC  (0.010) TAT TAC TAC AAC ACC AAC CAC AAC AAC AAC ACC  (0.008) GAC TAC TAC AAC ACC AAC TAC AAC AAC AAC ACC  (0.008) TAT TAC TAC AAC ACC AAC TAC AAC AAC AAC ACC  (0.007) CAC TAC TAC AAC ACC AAC CAC AAC AAC AAC ACC  (0.006) CAC TAC TAC AAC ACC AAC TAC AAC AAC AAC ACC  (0.005) TAT TAC TAC TAC ACC TAC TAC TAC AAC AAC ACC  (0.003) AAT TAC TAC AAC ACC AAC AAC AAC AAC AAC ACC  (0.002) AAT TAC TAC AAT ACC AAT CAC AAT AAC AAC ACC  (0.002) CAC TAC TAC CAC ACC CAC CAC CAC AAC AAC ACC  (0.002) GAC TAC TAC AAC ACC AAC AAC AAC AAC AAC ACC  (0.002) TAT TAC TAC AAT ACC AAT CAC AAT AAC AAC ACC  (0.001) GAC TAC TAC AAC ACC AAC CAC AAC AAT AAC ACC  (0.001) CAC TAC TAC AAC ACC AAC AAC AAC AAC AAC ACC  (0.001) TAT TAT TAC AAC ACC AAC CAC AAC AAC AAC ACC  (0.001) GAT TAC TAC AAC ACC AAC CAC AAC AAC AAC ACC  (0.001) TAC TAT TAC AAC ACC AAC CAC AAC AAC AAC ACC  (0.001) TAT TAT TAC AAC ACC AAC TAC AAC AAC AAC ACC  (0.001)  (total  0.543)
  34       1  AAC (N) GAC (D) GGT (G) GAC (D) AAT (N) GAC (D) AAG (K) GAC (D) AAT (N) GAT (D) GAC (D) GAC (D) : GAC GAC GAC GAC GAT GAC GAC GAC GAC GAC GAC  (0.020) GAC GAC GAC GAC GAC GAC GAC GAC GAC GAC GAC  (0.017) AAC AAC GAC AAC GAC AAC AAC AAC AAC GAC GAC  (0.013) AAC AAC GAC AAC GAT AAC AAC AAC AAC GAC GAC  (0.013) GAC GAC GAC GAC GAT GAC GAC GAC GAC GAT GAC  (0.009) GAC GAC GAC GAC GAT GAC GAT GAC GAC GAC GAC  (0.008) AAC AAC GAC AAC GAC AAC AAT AAC AAC GAC GAC  (0.007) AAC AAC GAC AAC GAT AAC AAT AAC AAC GAC GAC  (0.007) GAT GAC GAC GAT GAT GAT GAT GAT GAC GAC GAC  (0.005) GAT GAC GAC GAC GAT GAC GAC GAC GAC GAC GAC  (0.004) GAT GAC GAC GAC GAC GAC GAC GAC GAC GAC GAC  (0.004) AAT AAC GAC AAT GAT AAT AAT AAT AAC GAC GAC  (0.004) AAC GAC GAC AAC GAC AAC AAC AAC AAC GAC GAC  (0.004) AAT AAC GAC AAC GAC AAC AAC AAC AAC GAC GAC  (0.003) AAC GAC GAC AAC GAT AAC AAC AAC AAC GAC GAC  (0.003) AAT AAC GAC AAC GAT AAC AAC AAC AAC GAC GAC  (0.003) GAT GAC GAC GAT GAT GAT GAC GAT GAC GAC GAC  (0.003) AAT AAC GAC AAT GAC AAT AAT AAT AAC GAC GAC  (0.002) GAT GAT GAC GAT GAT GAT GAT GAT GAC GAC GAC  (0.002) GAC GAT GAC GAC GAT GAC GAC GAC GAC GAC GAC  (0.002) GAT GAT GAC GAC GAT GAC GAC GAC GAC GAC GAC  (0.002) GAC GAT GAC GAC GAC GAC GAC GAC GAC GAC GAC  (0.002) AAC GAC GAC AAC GAC AAC AAT AAC AAC GAC GAC  (0.002) AAC AAT GAC AAC GAC AAC AAC AAC AAC GAC GAC  (0.002) AAC GAC GAC AAC GAT AAC AAT AAC AAC GAC GAC  (0.002) AAC AAT GAC AAC GAT AAC AAC AAC AAC GAC GAC  (0.002) GAT GAT GAT GAT GAT GAT GAT GAT GAC GAC GAC  (0.002) GAT GAT GAC GAC GAC GAC GAC GAC GAC GAC GAC  (0.002) GAC GAT GAT GAC GAT GAC GAC GAC GAC GAC GAC  (0.002) AAC AAC AAC AAC GAC AAC AAC AAC AAC GAC GAC  (0.002) AAT AAT GAC AAT GAT AAT AAT AAT AAC GAC GAC  (0.002) AAC AAC AAC AAC GAT AAC AAC AAC AAC GAC GAC  (0.002) AAT AAT GAC AAC GAC AAC AAC AAC AAC GAC GAC  (0.002) GAT GAT GAT GAC GAT GAC GAC GAC GAC GAC GAC  (0.001) AAT AAT GAC AAC GAT AAC AAC AAC AAC GAC GAC  (0.001) GAC GAT GAT GAC GAC GAC GAC GAC GAC GAC GAC  (0.001) GAT GAT GAC GAT GAT GAT GAC GAT GAC GAC GAC  (0.001) GAT GAT GAT GAC GAC GAC GAC GAC GAC GAC GAC  (0.001) AAT AAT GAC AAT GAC AAT AAT AAT AAC GAC GAC  (0.001) GAT GAT GAT GAT GAT GAT GAC GAT GAC GAC GAC  (0.001) AAC AAT GAC AAC GAC AAC AAT AAC AAC GAC GAC  (0.001) GAC GAT GAC GAC GAT GAC GAC GAC GAC GAT GAC  (0.001) AAC AAT GAC AAC GAT AAC AAT AAC AAC GAC GAC  (0.001)  (total  0.170)
  35       1  AAG (K) AAA (K) AAA (K) AAA (K) AAA (K) AAA (K) AAG (K) AAG (K) AAG (K) AAA (K) AAG (K) AAA (K) : AAG AAA AAA AAG AAA AAG AAG AAG AAG AAA AAA  (0.094) AAG AAA AAA AAG AAG AAG AAG AAG AAG AAA AAA  (0.093) AAA AAA AAA AAG AAA AAG AAG AAG AAG AAA AAA  (0.080) AAA AAA AAA AAG AAG AAG AAG AAG AAG AAA AAA  (0.080) AAA AAA AAA AAA AAA AAA AAG AAA AAA AAA AAA  (0.071) AAG AAA AAA AAG AAA AAG AAG AAG AAA AAA AAA  (0.046) AAG AAA AAA AAG AAG AAG AAG AAG AAA AAA AAA  (0.046) AAA AAA AAA AAA AAA AAA AAG AAA AAG AAA AAA  (0.045) AAG AAG AAA AAG AAA AAG AAG AAG AAG AAA AAA  (0.016) AAG AAG AAA AAG AAG AAG AAG AAG AAG AAA AAA  (0.015) AAG AAG AAG AAG AAA AAG AAG AAG AAG AAA AAA  (0.008) AAG AAG AAG AAG AAG AAG AAG AAG AAG AAA AAA  (0.008) AAG AAG AAA AAG AAA AAG AAG AAG AAA AAA AAA  (0.008) AAG AAG AAA AAG AAG AAG AAG AAG AAA AAA AAA  (0.008) AAG AAG AAG AAG AAA AAG AAG AAG AAA AAA AAA  (0.004) AAG AAG AAG AAG AAG AAG AAG AAG AAA AAA AAA  (0.004) AAA AAG AAA AAG AAA AAG AAG AAG AAG AAA AAA  (0.003) AAA AAG AAA AAG AAG AAG AAG AAG AAG AAA AAA  (0.003) AAA AAG AAA AAA AAA AAA AAG AAA AAA AAA AAA  (0.002) AAA AAG AAA AAA AAA AAA AAG AAA AAG AAA AAA  (0.002) AAA AAG AAG AAG AAA AAG AAG AAG AAG AAA AAA  (0.001) AAA AAG AAG AAG AAG AAG AAG AAG AAG AAA AAA  (0.001) AAG AAA AAG AAG AAA AAG AAG AAG AAG AAA AAA  (0.001) AAG AAA AAG AAG AAG AAG AAG AAG AAG AAA AAA  (0.001) AAA AAG AAG AAA AAA AAA AAG AAA AAA AAA AAA  (0.001) AAA AAA AAG AAG AAA AAG AAG AAG AAG AAA AAA  (0.001) AAA AAA AAG AAG AAG AAG AAG AAG AAG AAA AAA  (0.001) AAC AAA AAA AAG AAA AAG AAG AAG AAG AAA AAA  (0.001) AAC AAA AAA AAG AAG AAG AAG AAG AAG AAA AAA  (0.001) AAA AAA AAG AAA AAA AAA AAG AAA AAA AAA AAA  (0.001)  (total  0.648)
  36       1  AAG (K) AAA (K) AAA (K) GCT (A) GCG (A) AAA (K) AGG (R) AAG (K) AAA (K) AAA (K) AAG (K) GCA (A) : GAG GCG GCG AAG AAA AAG AAG AAG AAG AAA AAA  (0.011) GAG GCG GCG AAG AAG AAG AAG AAG AAG AAA AAA  (0.011) GCG GCG GCG AAG AAA AAG AAG AAG AAG AAA AAA  (0.009) GCG GCG GCG AAG AAG AAG AAG AAG AAG AAA AAA  (0.009) GAG GCG GCA AAG AAA AAG AAG AAG AAG AAA AAA  (0.008) GAG GCG GCA AAG AAG AAG AAG AAG AAG AAA AAA  (0.008) AAG GCG GCG AAG AAA AAG AAG AAG AAG AAA AAA  (0.008) AAG GCG GCG AAG AAG AAG AAG AAG AAG AAA AAA  (0.008) GAG GCA GCA AAG AAA AAG AAG AAG AAG AAA AAA  (0.007) GAG GCA GCA AAG AAG AAG AAG AAG AAG AAA AAA  (0.007) GAG GCG GCG AAG AAA AAG AAA AAG AAG AAA AAA  (0.007) GCG GCA GCA AAG AAA AAG AAG AAG AAG AAA AAA  (0.007) GAG GCG GCG AAG AAG AAG AAA AAG AAG AAA AAA  (0.007) GCG GCA GCA AAG AAG AAG AAG AAG AAG AAA AAA  (0.007) GCG GCG GCA AAG AAA AAG AAG AAG AAG AAA AAA  (0.007) GCG GCG GCA AAG AAG AAG AAG AAG AAG AAA AAA  (0.007) GAA GCA GCA AAA AAA AAA AAA AAA AAA AAA AAA  (0.006) AAG GCG GCA AAG AAA AAG AAG AAG AAG AAA AAA  (0.006) AAG GCG GCA AAG AAG AAG AAG AAG AAG AAA AAA  (0.006) ACG GCG GCG AAG AAA AAG AAG AAG AAG AAA AAA  (0.006) ACG GCG GCG AAG AAG AAG AAG AAG AAG AAA AAA  (0.006) GCG GCG GCG AAG AAA AAG AAA AAG AAG AAA AAA  (0.006) GCG GCG GCG AAG AAG AAG AAA AAG AAG AAA AAA  (0.006) GCA GCA GCA AAA AAA AAA AAA AAA AAA AAA AAA  (0.006) GAG GCG GCA AAG AAA AAG AAA AAG AAG AAA AAA  (0.005) GAG GCG GCA AAG AAG AAG AAA AAG AAG AAA AAA  (0.005) AAG GCG GCG AAG AAA AAG AAA AAG AAG AAA AAA  (0.005) AAG GCG GCG AAG AAG AAG AAA AAG AAG AAA AAA  (0.005) GCA GCA GCA AAG AAA AAG AAG AAG AAG AAA AAA  (0.005) GCA GCA GCA AAG AAG AAG AAG AAG AAG AAA AAA  (0.005) GAG GCA GCA AAG AAA AAG AAA AAG AAG AAA AAA  (0.005) GAG GCA GCA AAG AAG AAG AAA AAG AAG AAA AAA  (0.005) GAA GCA GCA AAG AAA AAG AAG AAG AAG AAA AAA  (0.005) GAA GCA GCA AAG AAG AAG AAG AAG AAG AAA AAA  (0.005) GCG GCA GCA AAG AAA AAG AAA AAG AAG AAA AAA  (0.005) GCG GCA GCA AAG AAG AAG AAA AAG AAG AAA AAA  (0.005) AAG GCA GCA AAG AAA AAG AAG AAG AAG AAA AAA  (0.004) AAG GCA GCA AAG AAG AAG AAG AAG AAG AAA AAA  (0.004) ACG GCG GCA AAG AAA AAG AAG AAG AAG AAA AAA  (0.004) ACG GCG GCA AAG AAG AAG AAG AAG AAG AAA AAA  (0.004) GCG GCG GCA AAG AAA AAG AAA AAG AAG AAA AAA  (0.004) GCG GCG GCA AAG AAG AAG AAA AAG AAG AAA AAA  (0.004) AAA GCA GCA AAA AAA AAA AAA AAA AAA AAA AAA  (0.004) GAA GCA GCA AAA AAA AAA AAA AAA AAG AAA AAA  (0.004) AAG GCG GCA AAG AAA AAG AAA AAG AAG AAA AAA  (0.004) AAG GCG GCA AAG AAG AAG AAA AAG AAG AAA AAA  (0.004) ACG GCG GCG AAG AAA AAG AAA AAG AAG AAA AAA  (0.004) ACG GCA GCA AAG AAA AAG AAG AAG AAG AAA AAA  (0.004) ACG GCG GCG AAG AAG AAG AAA AAG AAG AAA AAA  (0.004) ACG GCA GCA AAG AAG AAG AAG AAG AAG AAA AAA  (0.004) GCA GCA GCA AAA AAA AAA AAA AAA AAG AAA AAA  (0.004) ACA GCA GCA AAA AAA AAA AAA AAA AAA AAA AAA  (0.004) AAG GCA GCA AAG AAA AAG AAA AAG AAG AAA AAA  (0.003) AAG GCA GCA AAG AAG AAG AAA AAG AAG AAA AAA  (0.003) ACG GCG GCA AAG AAA AAG AAA AAG AAG AAA AAA  (0.003) ACG GCG GCA AAG AAG AAG AAA AAG AAG AAA AAA  (0.003) AAA GCA GCA AAA AAA AAA AAA AAA AAG AAA AAA  (0.003) ACG GCA GCA AAG AAA AAG AAA AAG AAG AAA AAA  (0.003) ACG GCA GCA AAG AAG AAG AAA AAG AAG AAA AAA  (0.003) AAA GCA GCA AAG AAA AAG AAG AAG AAG AAA AAA  (0.002) AAA GCA GCA AAG AAG AAG AAG AAG AAG AAA AAA  (0.002) ACA GCA GCA AAG AAA AAG AAG AAG AAG AAA AAA  (0.002) ACA GCA GCA AAG AAG AAG AAG AAG AAG AAA AAA  (0.002) ACA GCA GCA AAA AAA AAA AAA AAA AAG AAA AAA  (0.002) GAG GCG GCT AAG AAA AAG AAG AAG AAG AAA AAA  (0.002) GAG GCG GCT AAG AAG AAG AAG AAG AAG AAA AAA  (0.002) GCG GCG GCT AAG AAA AAG AAG AAG AAG AAA AAA  (0.002) GCG GCG GCT AAG AAG AAG AAG AAG AAG AAA AAA  (0.002) AAG GCG GCT AAG AAA AAG AAG AAG AAG AAA AAA  (0.001) AAG GCG GCT AAG AAG AAG AAG AAG AAG AAA AAA  (0.001) AAA GCG GCG AAA AAA AAA AAA AAA AAA AAA AAA  (0.001) GAG GCG GCT AAG AAA AAG AAA AAG AAG AAA AAA  (0.001) GAG GCG GCT AAG AAG AAG AAA AAG AAG AAA AAA  (0.001) GAA GCG GCG AAA AAA AAA AAA AAA AAA AAA AAA  (0.001) ACG GCG GCT AAG AAA AAG AAG AAG AAG AAA AAA  (0.001) ACG GCG GCT AAG AAG AAG AAG AAG AAG AAA AAA  (0.001) GCC GCA GCA AAG AAA AAG AAG AAG AAG AAA AAA  (0.001) GCC GCA GCA AAG AAG AAG AAG AAG AAG AAA AAA  (0.001) GCG GCG GCT AAG AAA AAG AAA AAG AAG AAA AAA  (0.001) GCG GCG GCT AAG AAG AAG AAA AAG AAG AAA AAA  (0.001)  (total  0.351)
  37       1  AAG (K) AAA (K) AAA (K) TAT (Y) ATA (I) AAA (K) ACC (T) CAA (Q) CAA (Q) AAA (K) ACA (T) ATC (I) : ATA ATA ATC AAA AAA AAA CAA AAA AAA AAA AAA  (0.025) AAA ATA ATC AAA AAA AAA CAA AAA AAA AAA AAA  (0.024) ATA ATC ATC AAA AAA AAA CAA AAA AAA AAA AAA  (0.019) ATC ATC ATC AAA AAA AAA CAA AAA AAA AAA AAA  (0.018) ATA ATA ATC AAA AAA AAA CAA AAA AAG AAA AAA  (0.016) AAA ATA ATC AAA AAA AAA CAA AAA AAG AAA AAA  (0.015) AAA ATC ATC AAA AAA AAA CAA AAA AAA AAA AAA  (0.014) AAC ATC ATC AAA AAA AAA CAA AAA AAA AAA AAA  (0.013) ATA ATC ATC AAA AAA AAA CAA AAA AAG AAA AAA  (0.012) ATC ATC ATC AAA AAA AAA CAA AAA AAG AAA AAA  (0.011) AAA ATC ATC AAA AAA AAA CAA AAA AAG AAA AAA  (0.009) ATA ATA ATA AAA AAA AAA CAA AAA AAA AAA AAA  (0.008) AAC ATC ATC AAA AAA AAA CAA AAA AAG AAA AAA  (0.008) AAA ATA ATA AAA AAA AAA CAA AAA AAA AAA AAA  (0.008) ATA ATA ATT AAA AAA AAA CAA AAA AAA AAA AAA  (0.007) AAG ATC ATC AAA AAA AAA CAA AAA AAA AAA AAA  (0.007) AAA ATA ATT AAA AAA AAA CAA AAA AAA AAA AAA  (0.007) ATA ATA ATC AAA AAG AAA CAA AAA AAA AAA AAA  (0.007) AAC AAC AAC AAA AAA AAA CAA AAA AAA AAA AAA  (0.007) AAA ATA ATC AAA AAG AAA CAA AAA AAA AAA AAA  (0.007) ATC ATC ATC AAG AAA AAG CAA AAG AAG AAA AAA  (0.007) AAC ATC ATC AAG AAA AAG CAA AAG AAG AAA AAA  (0.007) ATG ATC ATC AAG AAA AAG CAA AAG AAG AAA AAA  (0.006) AAG ATC ATC AAG AAA AAG CAA AAG AAG AAA AAA  (0.006) ATT ATC ATC AAA AAA AAA CAA AAA AAA AAA AAA  (0.006) ATA ATC ATC AAA AAG AAA CAA AAA AAA AAA AAA  (0.005) AAA ATA ATC AAG AAA AAG CAA AAG AAG AAA AAA  (0.005) ATA ATA ATA AAA AAA AAA CAA AAA AAG AAA AAA  (0.005) AAG ATA ATC AAA AAA AAA CAA AAA AAA AAA AAA  (0.005) ATC ATC ATC AAA AAG AAA CAA AAA AAA AAA AAA  (0.005) AAA ATA ATA AAA AAA AAA CAA AAA AAG AAA AAA  (0.005) ATA ATA ATT AAA AAA AAA CAA AAA AAG AAA AAA  (0.005) AAG ATC ATC AAA AAA AAA CAA AAA AAG AAA AAA  (0.005) AAA ATA ATT AAA AAA AAA CAA AAA AAG AAA AAA  (0.005) ATA ATA ATC AAA AAG AAA CAA AAA AAG AAA AAA  (0.004) AAC AAC AAC AAA AAA AAA CAA AAA AAG AAA AAA  (0.004) AAG ATA ATC AAG AAA AAG CAA AAG AAG AAA AAA  (0.004) ATG ATC ATC AAA AAA AAA CAA AAA AAA AAA AAA  (0.004) AAG AAC AAC AAA AAA AAA CAA AAA AAA AAA AAA  (0.004) AAA ATC ATC AAA AAG AAA CAA AAA AAA AAA AAA  (0.004) AAC AAC AAC AAG AAA AAG CAA AAG AAG AAA AAA  (0.004) ATT ATC ATC AAA AAA AAA CAA AAA AAG AAA AAA  (0.004) AAG AAC AAC AAG AAA AAG CAA AAG AAG AAA AAA  (0.004) AAC ATC ATC AAG AAG AAG CAA AAG AAG AAA AAA  (0.003) AAT ATC ATC AAA AAA AAA CAA AAA AAA AAA AAA  (0.003) ATC ATT ATT AAA AAA AAA CAA AAA AAA AAA AAA  (0.003) ATG ATC ATC AAG AAG AAG CAA AAG AAG AAA AAA  (0.003) ATT ATT ATT AAA AAA AAA CAA AAA AAA AAA AAA  (0.003) AAG ATC ATC AAG AAG AAG CAA AAG AAG AAA AAA  (0.003) ATA ATC ATC AAA AAG AAA CAA AAA AAG AAA AAA  (0.003) ATG ATC ATC AAG AAA AAG CAA AAG AAA AAA AAA  (0.003) AAG ATA ATC AAA AAA AAA CAA AAA AAG AAA AAA  (0.003) AAA ATC ATC AAG AAA AAG CAA AAG AAG AAA AAA  (0.003) ATG ATA ATC AAG AAA AAG CAA AAG AAG AAA AAA  (0.003) AAG AAC AAC AAA AAA AAA CAA AAA AAG AAA AAA  (0.003) ATC ATA ATC AAA AAA AAA CAA AAA AAA AAA AAA  (0.003) AAT AAC AAC AAA AAA AAA CAA AAA AAA AAA AAA  (0.003) AAG ATA ATC AAG AAG AAG CAA AAG AAG AAA AAA  (0.002) ATA ATA ATA AAA AAG AAA CAA AAA AAA AAA AAA  (0.002) AAT ATC ATC AAA AAA AAA CAA AAA AAG AAA AAA  (0.002) ATC ATT ATT AAA AAA AAA CAA AAA AAG AAA AAA  (0.002) ATT ATT ATT AAA AAA AAA CAA AAA AAG AAA AAA  (0.002) AAA ATA ATA AAA AAG AAA CAA AAA AAA AAA AAA  (0.002) ATA ATA ATT AAA AAG AAA CAA AAA AAA AAA AAA  (0.002) AAA ATA ATT AAA AAG AAA CAA AAA AAA AAA AAA  (0.002) AAC AAC AAC AAG AAG AAG CAA AAG AAG AAA AAA  (0.002) ATT ATC ATC AAG AAA AAG CAA AAG AAG AAA AAA  (0.002) ATG ATA ATC AAA AAA AAA CAA AAA AAA AAA AAA  (0.002) AAG AAC AAC AAG AAG AAG CAA AAG AAG AAA AAA  (0.002) ATG ATT ATT AAG AAA AAG CAA AAG AAG AAA AAA  (0.002) ATC ATT ATC AAA AAA AAA CAA AAA AAA AAA AAA  (0.002) AAC ATT ATT AAA AAA AAA CAA AAA AAA AAA AAA  (0.002) ATT ATT ATC AAA AAA AAA CAA AAA AAA AAA AAA  (0.002) AAT ATC ATC AAG AAA AAG CAA AAG AAG AAA AAA  (0.002) AAG ATT ATT AAA AAA AAA CAA AAA AAA AAA AAA  (0.002) AAA ATA ATA AAG AAA AAG CAA AAG AAG AAA AAA  (0.002) ATC ATA ATC AAA AAA AAA CAA AAA AAG AAA AAA  (0.002) AAT AAC AAC AAA AAA AAA CAA AAA AAG AAA AAA  (0.002) ATT ATC ATC AAA AAG AAA CAA AAA AAA AAA AAA  (0.002) AAA ATA ATT AAG AAA AAG CAA AAG AAG AAA AAA  (0.002) ATG ATA ATC AAG AAG AAG CAA AAG AAG AAA AAA  (0.002) AAG ATT ATT AAG AAA AAG CAA AAG AAG AAA AAA  (0.001) AAT ATT ATT AAA AAA AAA CAA AAA AAA AAA AAA  (0.001) ATG ATA ATC AAG AAA AAG CAA AAG AAA AAA AAA  (0.001) ATA ATA ATA AAA AAG AAA CAA AAA AAG AAA AAA  (0.001) ATA ATA ATT AAA AAG AAA CAA AAA AAG AAA AAA  (0.001) AAT AAC AAC AAG AAA AAG CAA AAG AAG AAA AAA  (0.001) ATC ATT ATT AAG AAA AAG CAA AAG AAG AAA AAA  (0.001) ATG ATT ATT AAA AAA AAA CAA AAA AAA AAA AAA  (0.001) ATT ATA ATC AAA AAA AAA CAA AAA AAA AAA AAA  (0.001) AAT AAT AAT AAA AAA AAA CAA AAA AAA AAA AAA  (0.001) ACC ATC ATC AAA AAA AAA CAA AAA AAA AAA AAA  (0.001) ATT ATT ATT AAG AAA AAG CAA AAG AAG AAA AAA  (0.001) ATC ATT ATC AAA AAA AAA CAA AAA AAG AAA AAA  (0.001) AAC ATT ATT AAA AAA AAA CAA AAA AAG AAA AAA  (0.001) ATT ATT ATC AAA AAA AAA CAA AAA AAG AAA AAA  (0.001) AAG ATT ATT AAA AAA AAA CAA AAA AAG AAA AAA  (0.001) AAC AAT AAT AAA AAA AAA CAA AAA AAA AAA AAA  (0.001) ATG ATT ATT AAG AAG AAG CAA AAG AAG AAA AAA  (0.001) ATG ATT ATC AAG AAA AAG CAA AAG AAG AAA AAA  (0.001)  (total  0.467)
  38       1  AAG (K) AAA (K) AAG (K) AAA (K) AAA (K) AAA (K) AAA (K) AAG (K) AAA (K) AAA (K) AAA (K) AAA (K) : AAA AAA AAA AAA AAG AAA AAA AAA AAA AAA AAA  (0.121) AAA AAA AAA AAA AAA AAA AAA AAA AAA AAA AAA  (0.094) AAA AAA AAA AAA AAG AAA AAA AAA AAG AAA AAA  (0.077) AAA AAA AAA AAA AAA AAA AAA AAA AAG AAA AAA  (0.060) AAG AAA AAA AAA AAG AAA AAA AAA AAA AAA AAA  (0.036) AAG AAA AAA AAG AAG AAG AAG AAG AAG AAA AAA  (0.032) AAG AAA AAA AAA AAA AAA AAA AAA AAA AAA AAA  (0.028) AAG AAA AAA AAA AAG AAA AAA AAA AAG AAA AAA  (0.023) AAG AAG AAA AAA AAG AAA AAA AAA AAA AAA AAA  (0.006) AAG AAG AAA AAG AAG AAG AAG AAG AAG AAA AAA  (0.005) AAG AAG AAA AAA AAA AAA AAA AAA AAA AAA AAA  (0.005) AAA AAG AAA AAA AAG AAA AAA AAA AAA AAA AAA  (0.004) AAG AAG AAA AAA AAG AAA AAA AAA AAG AAA AAA  (0.004) AAA AAG AAA AAA AAA AAA AAA AAA AAA AAA AAA  (0.003) AAG AAG AAG AAA AAG AAA AAA AAA AAA AAA AAA  (0.003) AAG AAG AAG AAG AAG AAG AAG AAG AAG AAA AAA  (0.003) AAA AAG AAA AAA AAG AAA AAA AAA AAG AAA AAA  (0.003) AAG AAG AAG AAA AAA AAA AAA AAA AAA AAA AAA  (0.002) AAA AAG AAG AAA AAG AAA AAA AAA AAA AAA AAA  (0.002) AAA AAG AAA AAA AAA AAA AAA AAA AAG AAA AAA  (0.002) AAG AAG AAG AAA AAG AAA AAA AAA AAG AAA AAA  (0.002) AAA AAA AAG AAA AAG AAA AAA AAA AAA AAA AAA  (0.002) AAA AAG AAG AAA AAA AAA AAA AAA AAA AAA AAA  (0.002) AAA AAG AAG AAA AAG AAA AAA AAA AAG AAA AAA  (0.001) AAA AAA AAG AAA AAA AAA AAA AAA AAA AAA AAA  (0.001) AAA AAA AAG AAA AAG AAA AAA AAA AAG AAA AAA  (0.001) AAA AAG AAG AAA AAA AAA AAA AAA AAG AAA AAA  (0.001) AAA AAA AAG AAA AAA AAA AAA AAA AAG AAA AAA  (0.001)  (total  0.524)
  39       1  AAG (K) AAA (K) AAG (K) AAG (K) AAA (K) AAA (K) AAA (K) AAG (K) AAG (K) AAG (K) AAA (K) AAG (K) : AAG AAG AAG AAG AAG AAG AAG AAG AAG AAG AAA  (0.113) AAG AAG AAG AAG AAG AAG AAG AAG AAG AAA AAA  (0.060) AAG AAG AAG AAG AAA AAG AAG AAG AAG AAG AAA  (0.046) AAG AAG AAG AAG AAG AAG AAG AAG AAA AAA AAA  (0.029) AAA AAG AAG AAG AAG AAG AAG AAG AAG AAG AAA  (0.020) AAG AAA AAG AAG AAG AAG AAG AAG AAG AAG AAA  (0.019) AAA AAG AAG AAA AAG AAA AAG AAA AAG AAG AAA  (0.019) AAA AAA AAG AAG AAG AAG AAG AAG AAG AAG AAA  (0.016) AAA AAG AAG AAA AAG AAA AAG AAA AAA AAA AAA  (0.015) AAA AAA AAG AAA AAG AAA AAG AAA AAG AAG AAA  (0.015) AAA AAG AAG AAA AAA AAA AAG AAA AAG AAG AAA  (0.014) AAG AAA AAA AAG AAG AAG AAG AAG AAG AAG AAA  (0.013) AAA AAA AAG AAA AAG AAA AAG AAA AAA AAA AAA  (0.012) AAA AAA AAG AAA AAA AAA AAG AAA AAG AAG AAA  (0.012) AAA AAA AAA AAG AAG AAG AAG AAG AAG AAG AAA  (0.011) AAA AAA AAA AAA AAG AAA AAG AAA AAG AAG AAA  (0.010) AAG AAA AAG AAG AAG AAG AAG AAG AAG AAA AAA  (0.010) AAA AAA AAA AAA AAG AAA AAG AAA AAA AAA AAA  (0.008) AAA AAA AAA AAA AAA AAA AAG AAA AAG AAG AAA  (0.008) AAG AAA AAG AAG AAA AAG AAG AAG AAG AAG AAA  (0.008) AAG AAA AAA AAG AAG AAG AAG AAG AAG AAA AAA  (0.007) AAG AAA AAA AAG AAA AAG AAG AAG AAG AAG AAA  (0.005) AAG AAA AAG AAG AAG AAG AAG AAG AAA AAA AAA  (0.005) AAG AAA AAA AAG AAG AAG AAG AAG AAA AAA AAA  (0.003) AAG AAG AAA AAG AAG AAG AAG AAG AAG AAG AAA  (0.002) AAG AAG AAA AAG AAG AAG AAG AAG AAG AAA AAA  (0.001) GAG AAG AAG AAG AAG AAG AAG AAG AAG AAG AAA  (0.001)  (total  0.482)
  40       1  AAG (K) AAA (K) AAG (K) GAA (E) GAG (E) AAA (K) AAA (K) GAT (D) GAG (E) AAA (K) AAG (K) GAG (E) : GAG GAG GAG AAG AAG AAG GAG AAG AAG AAA AAA  (0.102) AAG GAG GAG AAG AAG AAG GAG AAG AAG AAA AAA  (0.087) GAG GAG GAG AAG AAG AAG GAG AAG AAA AAA AAA  (0.050) AAG GAG GAG AAG AAG AAG GAG AAG AAA AAA AAA  (0.043) GAG GAG GAG GAG AAG GAG GAG GAG AAG AAA AAA  (0.025) AAG GAG GAG AAA AAG AAA GAG AAA AAA AAA AAA  (0.023) GAG GAG GAG AAA AAG AAA GAG AAA AAA AAA AAA  (0.020) AAG GAG GAG AAG AAA AAG GAG AAG AAG AAA AAA  (0.016) AAA GAG GAG AAA AAG AAA GAG AAA AAA AAA AAA  (0.012) GAG GAA GAA AAG AAG AAG GAG AAG AAG AAA AAA  (0.011) AAA GAG GAG AAG AAG AAG GAG AAG AAG AAA AAA  (0.011) GAA GAG GAG AAG AAG AAG GAG AAG AAG AAA AAA  (0.011) GAA GAG GAG AAA AAG AAA GAG AAA AAA AAA AAA  (0.009) GAG GAG GAA AAG AAG AAG GAG AAG AAG AAA AAA  (0.009) GAA GAA GAA AAG AAG AAG GAG AAG AAG AAA AAA  (0.008) AAG GAA GAA AAG AAG AAG GAG AAG AAG AAA AAA  (0.008) AAA GAG GAG AAA AAG AAA GAG AAA AAG AAA AAA  (0.008) AAG GAG GAA AAG AAG AAG GAG AAG AAG AAA AAA  (0.007) GAA GAA GAA AAA AAG AAA GAG AAA AAA AAA AAA  (0.007) GAG GAA GAA AAG AAG AAG GAG AAG AAA AAA AAA  (0.006) GAA GAG GAG AAA AAG AAA GAG AAA AAG AAA AAA  (0.006) AAA GAG GAG AAG AAG AAG GAG AAG AAA AAA AAA  (0.006) GAA GAG GAG AAG AAG AAG GAG AAG AAA AAA AAA  (0.006) AAA GAA GAA AAA AAG AAA GAG AAA AAA AAA AAA  (0.005) AAA GAA GAA AAG AAG AAG GAG AAG AAG AAA AAA  (0.005) GAG GAG GAA AAG AAG AAG GAG AAG AAA AAA AAA  (0.004) GAA GAA GAA AAA AAG AAA GAG AAA AAG AAA AAA  (0.004) GAA GAA GAA AAG AAG AAG GAG AAG AAA AAA AAA  (0.004) AAG GAA GAA AAG AAG AAG GAG AAG AAA AAA AAA  (0.004) AAG GAG GAA AAG AAG AAG GAG AAG AAA AAA AAA  (0.004) AAA GAA GAA AAA AAG AAA GAG AAA AAG AAA AAA  (0.003) GAG GAA GAA GAG AAG GAG GAG GAG AAG AAA AAA  (0.003) GAG GAA GAG AAG AAG AAG GAG AAG AAG AAA AAA  (0.003) AAA GAA GAA AAG AAG AAG GAG AAG AAA AAA AAA  (0.002) GAG GAA GAA AAA AAG AAA GAG AAA AAA AAA AAA  (0.002) AAG AAG GAG AAG AAG AAG GAG AAG AAG AAA AAA  (0.002) GAG GAG GAA GAG AAG GAG GAG GAG AAG AAA AAA  (0.002) AAG GAA GAA AAA AAG AAA GAG AAA AAA AAA AAA  (0.002) AAG GAG GAA AAA AAG AAA GAG AAA AAA AAA AAA  (0.002) GAA GAA GAG AAG AAG AAG GAG AAG AAG AAA AAA  (0.002) CAG GAG GAG AAG AAG AAG GAG AAG AAG AAA AAA  (0.002) GAG GAG GAA AAA AAG AAA GAG AAA AAA AAA AAA  (0.002) GAA GAA GAG AAA AAG AAA GAG AAA AAA AAA AAA  (0.002) AAG GAA GAA AAG AAA AAG GAG AAG AAG AAA AAA  (0.001) AAG GAG GAA AAG AAA AAG GAG AAG AAG AAA AAA  (0.001) GAG GAA GAG AAG AAG AAG GAG AAG AAA AAA AAA  (0.001) AAA GAA GAG AAA AAG AAA GAG AAA AAA AAA AAA  (0.001) AAA GAA GAG AAG AAG AAG GAG AAG AAG AAA AAA  (0.001) AAG AAG GAG AAG AAG AAG GAG AAG AAA AAA AAA  (0.001) AAA GAG GAA AAA AAG AAA GAG AAA AAA AAA AAA  (0.001) GAA GAA GAG AAA AAG AAA GAG AAA AAG AAA AAA  (0.001)  (total  0.558)
  41       1  AAG (K) AAA (K) ACT (T) AAC (N) AGA (R) AAA (K) GAC (D) AAC (N) GAC (D) AAA (K) GAT (D) AAC (N) : AAC AAC AAC AAC AAT AAC AAC AAC AAG AAA AAA  (0.060) AAC AAC AAC AAC AAC AAC AAC AAC AAG AAA AAA  (0.052) AAC AAC AAC AAC AAT AAC AAC AAC AAA AAA AAA  (0.045) AAC AAC AAC AAC AAC AAC AAC AAC AAA AAA AAA  (0.039) AAT AAC AAC AAC AAT AAC AAC AAC AAG AAA AAA  (0.016) AAT AAC AAC AAC AAC AAC AAC AAC AAG AAA AAA  (0.013) AAT AAC AAC AAC AAT AAC AAC AAC AAA AAA AAA  (0.012) AAT AAC AAC AAC AAC AAC AAC AAC AAA AAA AAA  (0.010) AAC AAT AAC AAC AAT AAC AAC AAC AAG AAA AAA  (0.005) GAC AAC AAC GAC GAT GAC GAC GAC AAG AAA AAA  (0.005) GAC AAC AAC GAC GAC GAC GAC GAC AAG AAA AAA  (0.005) AAC AAT AAC AAC AAC AAC AAC AAC AAG AAA AAA  (0.004) AAT AAT AAC AAC AAT AAC AAC AAC AAG AAA AAA  (0.004) AAC AAT AAT AAC AAT AAC AAC AAC AAG AAA AAA  (0.004) AGC AGC AAC AAC AAT AAC AAC AAC AAG AAA AAA  (0.004) AAC AAT AAC AAC AAT AAC AAC AAC AAA AAA AAA  (0.004) AAT AAT AAC AAC AAC AAC AAC AAC AAG AAA AAA  (0.004) AAC AAT AAT AAC AAC AAC AAC AAC AAG AAA AAA  (0.004) AGC AGC AAC AAC AAC AAC AAC AAC AAG AAA AAA  (0.003) AAT AAT AAT AAC AAT AAC AAC AAC AAG AAA AAA  (0.003) AAC AAT AAC AAC AAC AAC AAC AAC AAA AAA AAA  (0.003) AAT AAT AAC AAC AAT AAC AAC AAC AAA AAA AAA  (0.003) GAC AAC AAC GAC GAT GAC GAC GAC AAA AAA AAA  (0.003) AAC AAT AAT AAC AAT AAC AAC AAC AAA AAA AAA  (0.003) AGC AGC AAC AAC AAT AAC AAC AAC AAA AAA AAA  (0.003) AAC AGC AAC AAC AAT AAC AAC AAC AAG AAA AAA  (0.003) AAT AAT AAT AAC AAC AAC AAC AAC AAG AAA AAA  (0.003) GAC AAC AAC GAC GAC GAC GAC GAC AAA AAA AAA  (0.003) AAT AAT AAC AAC AAC AAC AAC AAC AAA AAA AAA  (0.003) AAC AAT AAT AAC AAC AAC AAC AAC AAA AAA AAA  (0.003) AGC AGC AAC AAC AAC AAC AAC AAC AAA AAA AAA  (0.003) AAC AGC AAC AAC AAC AAC AAC AAC AAG AAA AAA  (0.003) AAT AAT AAT AAC AAT AAC AAC AAC AAA AAA AAA  (0.002) AAC AGC AAC AAC AAT AAC AAC AAC AAA AAA AAA  (0.002) AAT AAT AAT AAC AAC AAC AAC AAC AAA AAA AAA  (0.002) AAC AGC AAC AAC AAC AAC AAC AAC AAA AAA AAA  (0.002) AAA AAA AAC AAC AAT AAC AAC AAC AAG AAA AAA  (0.001) AAA AAA AAC AAC AAC AAC AAC AAC AAG AAA AAA  (0.001) AAG AAG AAC AAC AAT AAC AAC AAC AAG AAA AAA  (0.001) AAG AAG AAC AAC AAC AAC AAC AAC AAG AAA AAA  (0.001) AAA AAA AAC AAC AAT AAC AAC AAC AAA AAA AAA  (0.001) AAG AAA AAC AAC AAT AAC AAC AAC AAG AAA AAA  (0.001) AAA AAA AAC AAC AAC AAC AAC AAC AAA AAA AAA  (0.001)  (total  0.348)
  42       1  AAG (K) AAC (N) AAC (N) AAC (N) AAC (N) AAC (N) AAC (N) AAC (N) AAC (N) AAC (N) AAC (N) AAC (N) : AAC AAC AAC AAC AAC AAC AAC AAC AAC AAC AAC  (0.216) AAC AAC AAC AAC AAT AAC AAC AAC AAC AAC AAC  (0.063) AAT AAC AAC AAC AAC AAC AAC AAC AAC AAC AAC  (0.056) AAC AAC AAC AAC AAC AAC AAC AAC AAT AAC AAC  (0.054) AAC AAC AAC AAC AAC AAC AAC AAC AAG AAC AAC  (0.035) AAT AAC AAC AAT AAC AAT AAC AAT AAC AAC AAC  (0.024) AAT AAC AAC AAC AAT AAC AAC AAC AAC AAC AAC  (0.016) AAC AAT AAC AAC AAC AAC AAC AAC AAC AAC AAC  (0.016) AAT AAC AAC AAC AAC AAC AAC AAC AAT AAC AAC  (0.014) AAT AAT AAC AAC AAC AAC AAC AAC AAC AAC AAC  (0.013) AAC AAT AAT AAC AAC AAC AAC AAC AAC AAC AAC  (0.013) AAT AAT AAT AAC AAC AAC AAC AAC AAC AAC AAC  (0.010) AAC AAC AAT AAC AAC AAC AAC AAC AAC AAC AAC  (0.008) AAT AAT AAC AAT AAC AAT AAC AAT AAC AAC AAC  (0.005) AAC AAT AAC AAC AAT AAC AAC AAC AAC AAC AAC  (0.005) AAT AAT AAT AAT AAC AAT AAC AAT AAC AAC AAC  (0.004) AAC AAT AAC AAC AAC AAC AAC AAC AAT AAC AAC  (0.004) AAT AAT AAC AAC AAT AAC AAC AAC AAC AAC AAC  (0.004) AAC AAT AAT AAC AAT AAC AAC AAC AAC AAC AAC  (0.004) AAT AAT AAC AAC AAC AAC AAC AAC AAT AAC AAC  (0.003) AAC AAT AAT AAC AAC AAC AAC AAC AAT AAC AAC  (0.003) GAC AAC AAC AAC AAC AAC AAC AAC AAC AAC AAC  (0.003) AAT AAT AAT AAC AAT AAC AAC AAC AAC AAC AAC  (0.003) AAC AAT AAC AAC AAC AAC AAC AAC AAG AAC AAC  (0.003) AAT AAT AAT AAC AAC AAC AAC AAC AAT AAC AAC  (0.003) AAC AAC AAT AAC AAT AAC AAC AAC AAC AAC AAC  (0.002) AAC AAT AAT AAC AAC AAC AAC AAC AAG AAC AAC  (0.002) AAT AAC AAT AAC AAC AAC AAC AAC AAC AAC AAC  (0.002) AAC AAC AAT AAC AAC AAC AAC AAC AAT AAC AAC  (0.002) AGC AAC AAC AAC AAC AAC AAC AAC AAC AAC AAC  (0.002) AAG AAC AAC AAC AAC AAC AAC AAC AAC AAC AAC  (0.002) AAC AAC AAT AAC AAC AAC AAC AAC AAG AAC AAC  (0.001) ATC AAC AAC AAC AAC AAC AAC AAC AAC AAC AAC  (0.001)  (total  0.593)
  43       1  AAG (K) AAG (K) AAA (K) AAG (K) AAG (K) AAG (K) AAG (K) AAA (K) AAA (K) AAG (K) AAA (K) AAG (K) : AAG AAG AAG AAG AAA AAG AAA AAG AAG AAG AAG  (0.212) AAG AAG AAG AAA AAA AAA AAA AAA AAG AAG AAG  (0.138) AAG AAG AAG AAG AAG AAG AAA AAG AAG AAG AAG  (0.098) AAA AAG AAG AAA AAA AAA AAA AAA AAG AAG AAG  (0.097) AAA AAG AAG AAG AAA AAG AAA AAG AAG AAG AAG  (0.038) AAG AAG AAG AAA AAG AAA AAA AAA AAG AAG AAG  (0.033) AAA AAG AAG AAA AAG AAA AAA AAA AAG AAG AAG  (0.023) AAA AAG AAG AAA AAA AAA AAA AAA AAA AAG AAG  (0.022) AAA AAA AAG AAA AAA AAA AAA AAA AAG AAG AAG  (0.019) AAA AAA AAA AAA AAA AAA AAA AAA AAG AAG AAG  (0.013) AAG AAA AAG AAG AAA AAG AAA AAG AAG AAG AAG  (0.008) AAA AAA AAG AAG AAA AAG AAA AAG AAG AAG AAG  (0.007) AAG AAA AAA AAG AAA AAG AAA AAG AAG AAG AAG  (0.006) AAG AAA AAG AAA AAA AAA AAA AAA AAG AAG AAG  (0.005) AAA AAA AAA AAG AAA AAG AAA AAG AAG AAG AAG  (0.005) AAA AAA AAG AAA AAG AAA AAA AAA AAG AAG AAG  (0.004) AAA AAA AAG AAA AAA AAA AAA AAA AAA AAG AAG  (0.004) AAG AAG AAA AAG AAA AAG AAA AAG AAG AAG AAG  (0.004) AAG AAA AAG AAG AAG AAG AAA AAG AAG AAG AAG  (0.004) AAG AAA AAA AAA AAA AAA AAA AAA AAG AAG AAG  (0.004) AAA AAA AAA AAA AAG AAA AAA AAA AAG AAG AAG  (0.003) AAA AAA AAA AAA AAA AAA AAA AAA AAA AAG AAG  (0.003) AAG AAA AAA AAG AAG AAG AAA AAG AAG AAG AAG  (0.003) AAG AAG AAA AAA AAA AAA AAA AAA AAG AAG AAG  (0.003) GAG AAG AAG AAG AAA AAG AAA AAG AAG AAG AAG  (0.002) AAG AAG AAA AAG AAG AAG AAA AAG AAG AAG AAG  (0.002) AAA AAG AAA AAA AAA AAA AAA AAA AAG AAG AAG  (0.002) AAC AAG AAG AAA AAA AAA AAA AAA AAG AAG AAG  (0.001) AAG AAA AAG AAA AAG AAA AAA AAA AAG AAG AAG  (0.001) AAC AAG AAG AAG AAA AAG AAA AAG AAG AAG AAG  (0.001) AGG AAG AAG AAG AAA AAG AAA AAG AAG AAG AAG  (0.001)  (total  0.766)
  44       1  AAG (K) AAG (K) AAG (K) AAA (K) AAA (K) AAG (K) AAG (K) AAG (K) AAG (K) AAG (K) AAA (K) AAA (K) : AAG AAA AAA AAG AAG AAG AAG AAG AAG AAG AAG  (0.217) AAA AAA AAA AAG AAG AAG AAG AAG AAG AAG AAG  (0.185) AAG AAA AAA AAG AAA AAG AAG AAG AAG AAG AAG  (0.087) AAA AAA AAA AAG AAA AAG AAG AAG AAG AAG AAG  (0.075) AAA AAA AAA AAA AAG AAA AAG AAA AAG AAG AAG  (0.054) AAA AAA AAA AAA AAA AAA AAG AAA AAG AAG AAG  (0.042) AAG AAG AAA AAG AAG AAG AAG AAG AAG AAG AAG  (0.036) AAG AAG AAG AAG AAG AAG AAG AAG AAG AAG AAG  (0.018) AAG AAA AAA AAA AAG AAA AAG AAA AAG AAG AAG  (0.016) AAG AAA AAA AAG AAG AAG AAG AAG AAA AAG AAG  (0.015) AAG AAG AAA AAG AAA AAG AAG AAG AAG AAG AAG  (0.014) AAG AAG AAG AAG AAA AAG AAG AAG AAG AAG AAG  (0.007) AAA AAG AAA AAG AAG AAG AAG AAG AAG AAG AAG  (0.006) AAA AAG AAG AAG AAG AAG AAG AAG AAG AAG AAG  (0.003) AAG AAA AAG AAG AAG AAG AAG AAG AAG AAG AAG  (0.003) AAG AAG AAA AAA AAG AAA AAG AAA AAG AAG AAG  (0.003) AAA AAA AAG AAG AAG AAG AAG AAG AAG AAG AAG  (0.003) AAA AAG AAA AAG AAA AAG AAG AAG AAG AAG AAG  (0.003) AAG AAG AAA AAG AAG AAG AAG AAG AAA AAG AAG  (0.003) AAC AAA AAA AAG AAG AAG AAG AAG AAG AAG AAG  (0.002) AAA AAG AAA AAA AAG AAA AAG AAA AAG AAG AAG  (0.002) AAA AAG AAA AAA AAA AAA AAG AAA AAG AAG AAG  (0.001) GAG AAA AAA AAG AAG AAG AAG AAG AAG AAG AAG  (0.001) AAG AAG AAG AAA AAG AAA AAG AAA AAG AAG AAG  (0.001) AAA AAG AAG AAG AAA AAG AAG AAG AAG AAG AAG  (0.001) AAT AAA AAA AAG AAG AAG AAG AAG AAG AAG AAG  (0.001) AAG AAG AAG AAG AAG AAG AAG AAG AAA AAG AAG  (0.001) AAG AAA AAG AAG AAA AAG AAG AAG AAG AAG AAG  (0.001) AAA AAA AAG AAG AAA AAG AAG AAG AAG AAG AAG  (0.001) AAC AAA AAA AAG AAA AAG AAG AAG AAG AAG AAG  (0.001)  (total  0.806)
  45       1  AAG (K) AAG (K) AAG (K) AAA (K) AAG (K) AAG (K) AAG (K) AAG (K) AAG (K) AAG (K) AAG (K) AAG (K) : AAG AAG AAG AAG AAG AAG AAG AAG AAG AAG AAG  (0.371) AAG AAG AAG AAG AAA AAG AAG AAG AAG AAG AAG  (0.070) AAA AAG AAG AAG AAG AAG AAG AAG AAG AAG AAG  (0.066) AAG AAA AAA AAG AAG AAG AAG AAG AAG AAG AAG  (0.052) AAA AAA AAA AAG AAG AAG AAG AAG AAG AAG AAG  (0.044) AAG AAG AAA AAG AAG AAG AAG AAG AAG AAG AAG  (0.036) AAG AAG AAG AAA AAG AAA AAG AAA AAG AAG AAG  (0.027) AAG AAG AAG AAG AAG AAG AAG AAG AAA AAG AAG  (0.026) AAA AAG AAG AAA AAG AAA AAG AAA AAG AAG AAG  (0.019) AAG AAA AAG AAG AAG AAG AAG AAG AAG AAG AAG  (0.015) AAA AAA AAA AAA AAG AAA AAG AAA AAG AAG AAG  (0.013) AAA AAA AAG AAG AAG AAG AAG AAG AAG AAG AAG  (0.013) AAA AAG AAG AAG AAA AAG AAG AAG AAG AAG AAG  (0.012) AAG AAA AAA AAG AAA AAG AAG AAG AAG AAG AAG  (0.010) AAA AAA AAA AAG AAA AAG AAG AAG AAG AAG AAG  (0.008) AAA AAG AAG AAA AAA AAA AAG AAA AAG AAG AAG  (0.007) AAG AAG AAA AAG AAA AAG AAG AAG AAG AAG AAG  (0.007) AAA AAG AAA AAG AAG AAG AAG AAG AAG AAG AAG  (0.006) AAA AAA AAA AAA AAA AAA AAG AAA AAG AAG AAG  (0.005) AAG AAA AAA AAA AAG AAA AAG AAA AAG AAG AAG  (0.004) AAA AAA AAG AAA AAG AAA AAG AAA AAG AAG AAG  (0.004) AAG AAA AAA AAG AAG AAG AAG AAG AAA AAG AAG  (0.004) GAG AAG AAG AAG AAG AAG AAG AAG AAG AAG AAG  (0.003) AAG AAA AAG AAG AAA AAG AAG AAG AAG AAG AAG  (0.003) AAG AAG AAA AAA AAG AAA AAG AAA AAG AAG AAG  (0.003) AAG AAG AAA AAG AAG AAG AAG AAG AAA AAG AAG  (0.003) AAA AAA AAG AAG AAA AAG AAG AAG AAG AAG AAG  (0.002) AAC AAG AAG AAG AAG AAG AAG AAG AAG AAG AAG  (0.002) AAA AAG AAA AAA AAG AAA AAG AAA AAG AAG AAG  (0.002) AGG AAG AAG AAG AAG AAG AAG AAG AAG AAG AAG  (0.002) ATG AAG AAG AAG AAG AAG AAG AAG AAG AAG AAG  (0.001) AAA AAA AAG AAA AAA AAA AAG AAA AAG AAG AAG  (0.001) AAT AAG AAG AAG AAG AAG AAG AAG AAG AAG AAG  (0.001) AAA AAG AAA AAG AAA AAG AAG AAG AAG AAG AAG  (0.001) AAG AAA AAG AAA AAG AAA AAG AAA AAG AAG AAG  (0.001) AAG AAA AAG AAG AAG AAG AAG AAG AAA AAG AAG  (0.001) CAG AAG AAG AAG AAG AAG AAG AAG AAG AAG AAG  (0.001)  (total  0.844)
  46       1  AAG (K) AAG (K) AAG (K) AAC (N) CGG (R) AAG (K) AAG (K) AAG (K) AAG (K) AAG (K) AAG (K) AAC (N) : AAG AAG AAC AAG AAG AAG AAG AAG AAG AAG AAG  (0.255) AAG AAG AAC AAG AAA AAG AAG AAG AAG AAG AAG  (0.048) AAA AAG AAC AAG AAG AAG AAG AAG AAG AAG AAG  (0.045) AAC AAC AAC AAG AAG AAG AAG AAG AAG AAG AAG  (0.034) AAG AAG AAT AAG AAG AAG AAG AAG AAG AAG AAG  (0.033) AAG AAC AAC AAG AAG AAG AAG AAG AAG AAG AAG  (0.033) AAG AAG AAG AAG AAG AAG AAG AAG AAG AAG AAG  (0.033) AAG AAG AAC AAA AAG AAA AAG AAA AAG AAG AAG  (0.019) AAG AAG AAC AAG AAG AAG AAG AAG AAA AAG AAG  (0.018) AAA AAA AAC AAG AAG AAG AAG AAG AAG AAG AAG  (0.018) AGG AGG AAC AAG AAG AAG AAG AAG AAG AAG AAG  (0.015) AAA AAG AAC AAA AAG AAA AAG AAA AAG AAG AAG  (0.013) AAT AAC AAC AAG AAG AAG AAG AAG AAG AAG AAG  (0.012) AAA AAC AAC AAG AAG AAG AAG AAG AAG AAG AAG  (0.010) AAA AAG AAC AAG AAA AAG AAG AAG AAG AAG AAG  (0.008) AAC AAC AAC AAG AAA AAG AAG AAG AAG AAG AAG  (0.006) AAG AAG AAT AAG AAA AAG AAG AAG AAG AAG AAG  (0.006) AAG AAC AAC AAG AAA AAG AAG AAG AAG AAG AAG  (0.006) AAG AAG AAG AAG AAA AAG AAG AAG AAG AAG AAG  (0.006) AAA AAG AAT AAG AAG AAG AAG AAG AAG AAG AAG  (0.006) AAA AAA AAC AAA AAG AAA AAG AAA AAG AAG AAG  (0.005) AAA AAG AAC AAA AAA AAA AAG AAA AAG AAG AAG  (0.005) AAC AAC AAC AAA AAG AAA AAG AAA AAG AAG AAG  (0.004) AAA AAA AAC AAG AAA AAG AAG AAG AAG AAG AAG  (0.003) AAA AAC AAC AAA AAG AAA AAG AAA AAG AAG AAG  (0.003) AAT AAT AAC AAG AAG AAG AAG AAG AAG AAG AAG  (0.003) AGG AGG AAC AAG AAA AAG AAG AAG AAG AAG AAG  (0.003) AGG AGG AAG AAG AAG AAG AAG AAG AAG AAG AAG  (0.003) AAC AAT AAC AAG AAG AAG AAG AAG AAG AAG AAG  (0.003) AAG AAG AAT AAA AAG AAA AAG AAA AAG AAG AAG  (0.002) AAG AAC AAC AAA AAG AAA AAG AAA AAG AAG AAG  (0.002) AAG AAG AAG AAA AAG AAA AAG AAA AAG AAG AAG  (0.002) AAT AAT AAT AAG AAG AAG AAG AAG AAG AAG AAG  (0.002) AAC AAC AAC AAG AAG AAG AAG AAG AAA AAG AAG  (0.002) AAG AAG AAT AAG AAG AAG AAG AAG AAA AAG AAG  (0.002) AAG AAC AAC AAG AAG AAG AAG AAG AAA AAG AAG  (0.002) AAG AAG AAG AAG AAG AAG AAG AAG AAA AAG AAG  (0.002) AAT AAC AAC AAG AAA AAG AAG AAG AAG AAG AAG  (0.002) GAG AAG AAC AAG AAG AAG AAG AAG AAG AAG AAG  (0.002) AAC AAT AAT AAG AAG AAG AAG AAG AAG AAG AAG  (0.002) AGG AGG AGC AAG AAG AAG AAG AAG AAG AAG AAG  (0.002) AAA AAC AAC AAG AAA AAG AAG AAG AAG AAG AAG  (0.002) AAA AAA AAC AAA AAA AAA AAG AAA AAG AAG AAG  (0.002) AAC AGC AAC AAG AAG AAG AAG AAG AAG AAG AAG  (0.002) AAA AAG AAT AAA AAG AAA AAG AAA AAG AAG AAG  (0.002) AGG AGG AAT AAG AAG AAG AAG AAG AAG AAG AAG  (0.002) CAG CAG AAC AAG AAG AAG AAG AAG AAG AAG AAG  (0.002) AAT AAC AAC AAA AAG AAA AAG AAA AAG AAG AAG  (0.001) AGC AGC AAC AAG AAG AAG AAG AAG AAG AAG AAG  (0.001) AAA AAC AAC AAA AAA AAA AAG AAA AAG AAG AAG  (0.001) AAA AAG AAT AAG AAA AAG AAG AAG AAG AAG AAG  (0.001) AGG AGG AAC AAG AAG AAG AAG AAG AAA AAG AAG  (0.001) ATG AAG AAC AAG AAG AAG AAG AAG AAG AAG AAG  (0.001)  (total  0.702)
  47       1  AAG (K) AAG (K) AAG (K) AAG (K) AAG (K) AAG (K) AAG (K) AAG (K) AAT (N) AAG (K) AAA (K) AAG (K) : AAG AAG AAG AAG AAG AAG AAG AAG AAG AAG AAG  (0.315) AAG AAG AAG AAG AAA AAG AAG AAG AAG AAG AAG  (0.127) AAA AAG AAG AAG AAG AAG AAG AAG AAG AAG AAG  (0.056) AAG AAG AAG AAG AAG AAG AAA AAG AAG AAG AAG  (0.031) AAG AAG AAG AAG AAG AAG AAT AAG AAG AAG AAG  (0.024) AAA AAG AAG AAG AAA AAG AAG AAG AAG AAG AAG  (0.023) AAA AAG AAG AAA AAG AAA AAG AAA AAG AAG AAG  (0.016) AAA AAG AAG AAA AAA AAA AAG AAA AAG AAG AAG  (0.013) AAG AAA AAG AAG AAG AAG AAG AAG AAG AAG AAG  (0.012) AAA AAA AAG AAG AAG AAG AAG AAG AAG AAG AAG  (0.011) AAG AAA AAA AAG AAG AAG AAG AAG AAG AAG AAG  (0.008) AAA AAA AAA AAG AAG AAG AAG AAG AAG AAG AAG  (0.007) AAG AAG AAA AAG AAG AAG AAG AAG AAG AAG AAG  (0.006) AAG AAA AAG AAG AAA AAG AAG AAG AAG AAG AAG  (0.005) AAA AAA AAG AAG AAA AAG AAG AAG AAG AAG AAG  (0.004) AAG AAA AAA AAG AAA AAG AAG AAG AAG AAG AAG  (0.003) AAA AAA AAG AAA AAG AAA AAG AAA AAG AAG AAG  (0.003) AAA AAA AAA AAG AAA AAG AAG AAG AAG AAG AAG  (0.003) GAG AAG AAG AAG AAG AAG AAG AAG AAG AAG AAG  (0.003) AAA AAA AAG AAA AAA AAA AAG AAA AAG AAG AAG  (0.002) AAG AAG AAA AAG AAA AAG AAG AAG AAG AAG AAG  (0.002) AAA AAA AAA AAA AAG AAA AAG AAA AAG AAG AAG  (0.002) AAC AAG AAG AAG AAG AAG AAG AAG AAG AAG AAG  (0.002) AAA AAA AAA AAA AAA AAA AAG AAA AAG AAG AAG  (0.002) AGG AAG AAG AAG AAG AAG AAG AAG AAG AAG AAG  (0.001) AAG AAA AAG AAG AAG AAG AAA AAG AAG AAG AAG  (0.001) ATG AAG AAG AAG AAG AAG AAG AAG AAG AAG AAG  (0.001) GAG AAG AAG AAG AAA AAG AAG AAG AAG AAG AAG  (0.001) AAA AAG AAA AAG AAG AAG AAG AAG AAG AAG AAG  (0.001) AAT AAG AAG AAG AAG AAG AAG AAG AAG AAG AAG  (0.001) AAG AAA AAG AAG AAG AAG AAT AAG AAG AAG AAG  (0.001)  (total  0.689)
  48       1  AAG (K) AAG (K) AAG (K) CCA (P) CCC (P) AAG (K) AAG (K) AAG (K) AAG (K) AAG (K) AAG (K) CCA (P) : CCG CCA CCA AAG AAG AAG AAG AAG AAG AAG AAG  (0.060) CCA CCA CCA AAG AAG AAG AAG AAG AAG AAG AAG  (0.057) CAG CCA CCA AAG AAG AAG AAG AAG AAG AAG AAG  (0.046) ACG CCA CCA AAG AAG AAG AAG AAG AAG AAG AAG  (0.044) CAA CCA CCA AAG AAG AAG AAG AAG AAG AAG AAG  (0.040) ACA CCA CCA AAG AAG AAG AAG AAG AAG AAG AAG  (0.038) AAG CCA CCA AAG AAG AAG AAG AAG AAG AAG AAG  (0.037) AAA CCA CCA AAG AAG AAG AAG AAG AAG AAG AAG  (0.028) CCG CCG CCA AAG AAG AAG AAG AAG AAG AAG AAG  (0.020) CAG CCG CCA AAG AAG AAG AAG AAG AAG AAG AAG  (0.017) CCA CCA CCA AAA AAG AAA AAG AAA AAG AAG AAG  (0.015) ACC CCC CCA AAG AAG AAG AAG AAG AAG AAG AAG  (0.015) ACG CCG CCA AAG AAG AAG AAG AAG AAG AAG AAG  (0.014) AAG CCG CCA AAG AAG AAG AAG AAG AAG AAG AAG  (0.014) ACG CCC CCA AAG AAG AAG AAG AAG AAG AAG AAG  (0.013) CCC CCC CCA AAG AAG AAG AAG AAG AAG AAG AAG  (0.013) CAA CCA CCA AAA AAG AAA AAG AAA AAG AAG AAG  (0.012) CCG CCA CCA AAG AAA AAG AAG AAG AAG AAG AAG  (0.011) CCA CCA CCA AAG AAA AAG AAG AAG AAG AAG AAG  (0.011) CCG CCC CCA AAG AAG AAG AAG AAG AAG AAG AAG  (0.010) ACA CCA CCA AAA AAG AAA AAG AAA AAG AAG AAG  (0.010) CAG CCA CCA AAG AAA AAG AAG AAG AAG AAG AAG  (0.009) ACG CCA CCA AAG AAA AAG AAG AAG AAG AAG AAG  (0.008) AAA CCA CCA AAA AAG AAA AAG AAA AAG AAG AAG  (0.008) AAG CCC CCA AAG AAG AAG AAG AAG AAG AAG AAG  (0.008) CAA CCA CCA AAG AAA AAG AAG AAG AAG AAG AAG  (0.008) ACC CCA CCA AAG AAG AAG AAG AAG AAG AAG AAG  (0.007) AAC CCC CCA AAG AAG AAG AAG AAG AAG AAG AAG  (0.007) ACA CCA CCA AAG AAA AAG AAG AAG AAG AAG AAG  (0.007) AAG CCA CCA AAG AAA AAG AAG AAG AAG AAG AAG  (0.007) CCC CCA CCA AAG AAG AAG AAG AAG AAG AAG AAG  (0.007) CAG CCC CCA AAG AAG AAG AAG AAG AAG AAG AAG  (0.006) CAC CCC CCA AAG AAG AAG AAG AAG AAG AAG AAG  (0.006) CCA CCA CCA AAA AAA AAA AAG AAA AAG AAG AAG  (0.005) AAA CCA CCA AAG AAA AAG AAG AAG AAG AAG AAG  (0.005) CAA CCA CCA AAA AAA AAA AAG AAA AAG AAG AAG  (0.004) CCG CCA CCA AAG AAG AAG AAG AAG AAA AAG AAG  (0.004) CCG CCG CCA AAG AAA AAG AAG AAG AAG AAG AAG  (0.004) ACA CCA CCA AAA AAA AAA AAG AAA AAG AAG AAG  (0.004) ATG CCA CCA AAG AAG AAG AAG AAG AAG AAG AAG  (0.003) CAG CCA CCA AAG AAG AAG AAG AAG AAA AAG AAG  (0.003) CAG CCG CCA AAG AAA AAG AAG AAG AAG AAG AAG  (0.003) ACG CCA CCA AAG AAG AAG AAG AAG AAA AAG AAG  (0.003) AAA CCA CCA AAA AAA AAA AAG AAA AAG AAG AAG  (0.003) GAG CCA CCA AAG AAG AAG AAG AAG AAG AAG AAG  (0.003) ACC CCC CCA AAG AAA AAG AAG AAG AAG AAG AAG  (0.003) GCG CCA CCA AAG AAG AAG AAG AAG AAG AAG AAG  (0.003) ACT CCA CCA AAG AAG AAG AAG AAG AAG AAG AAG  (0.003) AAG CCA CCA AAA AAG AAA AAG AAA AAG AAG AAG  (0.003) CTG CCA CCA AAG AAG AAG AAG AAG AAG AAG AAG  (0.003) ACG CCG CCA AAG AAA AAG AAG AAG AAG AAG AAG  (0.003) AAG CCA CCA AAG AAG AAG AAG AAG AAA AAG AAG  (0.003) AAG CCG CCA AAG AAA AAG AAG AAG AAG AAG AAG  (0.003) ACG CCC CCA AAG AAA AAG AAG AAG AAG AAG AAG  (0.003) CCG CCG CCG AAG AAG AAG AAG AAG AAG AAG AAG  (0.002) CCC CCC CCA AAG AAA AAG AAG AAG AAG AAG AAG  (0.002) CGG CCA CCA AAG AAG AAG AAG AAG AAG AAG AAG  (0.002) ACG CCA CCA AAA AAG AAA AAG AAA AAG AAG AAG  (0.002) AGG CCA CCA AAG AAG AAG AAG AAG AAG AAG AAG  (0.002) ACA CCC CCA AAG AAG AAG AAG AAG AAG AAG AAG  (0.002) CAG CCA CCA AAA AAG AAA AAG AAA AAG AAG AAG  (0.002) CCG CCA CCA AAA AAG AAA AAG AAA AAG AAG AAG  (0.002) CCT CCA CCA AAG AAG AAG AAG AAG AAG AAG AAG  (0.002) CAG CCG CCG AAG AAG AAG AAG AAG AAG AAG AAG  (0.002) ACT CCC CCA AAG AAG AAG AAG AAG AAG AAG AAG  (0.002) AAC CCA CCA AAG AAG AAG AAG AAG AAG AAG AAG  (0.002) CCG CCC CCA AAG AAA AAG AAG AAG AAG AAG AAG  (0.002) GCA CCA CCA AAG AAG AAG AAG AAG AAG AAG AAG  (0.002) ACG CCG CCG AAG AAG AAG AAG AAG AAG AAG AAG  (0.002) GAA CCA CCA AAG AAG AAG AAG AAG AAG AAG AAG  (0.002) AAG CCG CCG AAG AAG AAG AAG AAG AAG AAG AAG  (0.002) AAA CCC CCA AAG AAG AAG AAG AAG AAG AAG AAG  (0.002) CAC CCA CCA AAG AAG AAG AAG AAG AAG AAG AAG  (0.002) ATG CCG CCA AAG AAG AAG AAG AAG AAG AAG AAG  (0.002) AAG CCC CCA AAG AAA AAG AAG AAG AAG AAG AAG  (0.002) AGA CCA CCA AAG AAG AAG AAG AAG AAG AAG AAG  (0.001) CTA CCA CCA AAG AAG AAG AAG AAG AAG AAG AAG  (0.001) ACC CCA CCA AAG AAA AAG AAG AAG AAG AAG AAG  (0.001) CCG CCG CCA AAG AAG AAG AAG AAG AAA AAG AAG  (0.001) CGA CCA CCA AAG AAG AAG AAG AAG AAG AAG AAG  (0.001) AAC CCC CCA AAG AAA AAG AAG AAG AAG AAG AAG  (0.001) ACC CCC CCA AAA AAG AAA AAG AAA AAG AAG AAG  (0.001) AAT CCC CCA AAG AAG AAG AAG AAG AAG AAG AAG  (0.001) CCC CCA CCA AAG AAA AAG AAG AAG AAG AAG AAG  (0.001) CAG CCG CCA AAG AAG AAG AAG AAG AAA AAG AAG  (0.001) AGG CCG CCA AAG AAG AAG AAG AAG AAG AAG AAG  (0.001) AAA CCG CCA AAG AAG AAG AAG AAG AAG AAG AAG  (0.001) GAG CCG CCA AAG AAG AAG AAG AAG AAG AAG AAG  (0.001) CGG CCG CCA AAG AAG AAG AAG AAG AAG AAG AAG  (0.001) ATG CCC CCA AAG AAG AAG AAG AAG AAG AAG AAG  (0.001) ACC CCC CCC AAG AAG AAG AAG AAG AAG AAG AAG  (0.001) CAG CCC CCA AAG AAA AAG AAG AAG AAG AAG AAG  (0.001) ACC CCC CCA AAG AAG AAG AAG AAG AAA AAG AAG  (0.001) CAC CCC CCA AAG AAA AAG AAG AAG AAG AAG AAG  (0.001) CCT CCT CCA AAG AAG AAG AAG AAG AAG AAG AAG  (0.001) AAG CCG CCA AAA AAG AAA AAG AAA AAG AAG AAG  (0.001) GCC CCC CCA AAG AAG AAG AAG AAG AAG AAG AAG  (0.001)  (total  0.747)
  49       1  AAG (K) AAG (K) AAG (K) CGC (R) AAA (K) AAG (K) CTC (L) AGG (R) AAG (K) AAG (K) TCA (S) CGT (R) : AAG AAG CGG AAG AAG AAG AAG AAG AAG AAG AAG  (0.042) AAG AAG CGT AAG AAG AAG AAG AAG AAG AAG AAG  (0.022) AGG AGG CGG AAG AAG AAG AAG AAG AAG AAG AAG  (0.018) AAG AGG CGG AAG AAG AAG AAG AAG AAG AAG AAG  (0.014) AAG AAG CGG AAG AAA AAG AAG AAG AAG AAG AAG  (0.014) AGG AGG CGG AGG AAG AGG AGG AGG AAG AAG AAG  (0.014) AAG AAG CGC AAG AAG AAG AAG AAG AAG AAG AAG  (0.013) AGG AGG CGT AAG AAG AAG AAG AAG AAG AAG AAG  (0.013) AGG AGG CGT AGG AAG AGG AGG AGG AAG AAG AAG  (0.010) AGG AGG CGG AGG AGG AGG AGG AGG AAG AAG AAG  (0.008) AGG AGG CGG AGG ACG AGG AGG AGG AAG AAG AAG  (0.008) AAG AAG CGT AAG AAA AAG AAG AAG AAG AAG AAG  (0.007) AAA AAG CGG AAG AAG AAG AAG AAG AAG AAG AAG  (0.007) AAA AAA CGA AAG AAG AAG AAG AAG AAG AAG AAG  (0.006) AGG AGG CGC AAG AAG AAG AAG AAG AAG AAG AAG  (0.006) AGG AGG CGT AGG AGG AGG AGG AGG AAG AAG AAG  (0.006) AGG AGG CGT AGG ACG AGG AGG AGG AAG AAG AAG  (0.006) AGG CGG CGT AAG AAG AAG AAG AAG AAG AAG AAG  (0.005) AAA AAA CGT AAG AAG AAG AAG AAG AAG AAG AAG  (0.005) AAG AGG CGG AAG AAA AAG AAG AAG AAG AAG AAG  (0.005) AGG AGG CGC AGG AAG AGG AGG AGG AAG AAG AAG  (0.005) AAG AAG CGC AAG AAA AAG AAG AAG AAG AAG AAG  (0.004) CGG CGG CGT AGG AAG AGG AGG AGG AAG AAG AAG  (0.004) AAA AAG CGT AAG AAG AAG AAG AAG AAG AAG AAG  (0.004) AGG CGG CGT AGG AAG AGG AGG AGG AAG AAG AAG  (0.004) AAG AAG CGG AAG ACG AAG AAG AAG AAG AAG AAG  (0.004) AAG AAG CGG AAA AAG AAA AAG AAA AAG AAG AAG  (0.004) AGA AGA CGA AAG AAG AAG AAG AAG AAG AAG AAG  (0.003) CGG CGG CGT AAG AAG AAG AAG AAG AAG AAG AAG  (0.003) AAC AAC CGC AAG AAG AAG AAG AAG AAG AAG AAG  (0.003) CGG CGG CGG AGG AAG AGG AGG AGG AAG AAG AAG  (0.003) AGG AGG CGC AGG AGG AGG AGG AGG AAG AAG AAG  (0.003) AAA AAG CGG AAA AAG AAA AAG AAA AAG AAG AAG  (0.003) AGG AGG CGC AGG ACG AGG AGG AGG AAG AAG AAG  (0.003) CGG CGG CGT AGG AGG AGG AGG AGG AAG AAG AAG  (0.003) AAA AAG CGG AAG AAA AAG AAG AAG AAG AAG AAG  (0.003) AGA AGA CGA AGG AAG AGG AGG AGG AAG AAG AAG  (0.003) CGG CGG CGT AGG ACG AGG AGG AGG AAG AAG AAG  (0.002) AGG CGG CGT AGG AGG AGG AGG AGG AAG AAG AAG  (0.002) AGA AGA CGT AAG AAG AAG AAG AAG AAG AAG AAG  (0.002) CGG CGG CGG AAG AAG AAG AAG AAG AAG AAG AAG  (0.002) AAA AAA CGA AAA AAG AAA AAG AAA AAG AAG AAG  (0.002) AGG CGG CGT AGG ACG AGG AGG AGG AAG AAG AAG  (0.002) AAA AAA CGA AAG AAA AAG AAG AAG AAG AAG AAG  (0.002) AAG AAG CGT AAG ACG AAG AAG AAG AAG AAG AAG  (0.002) CAG CAG CGG AAG AAG AAG AAG AAG AAG AAG AAG  (0.002) AAG AAG CGT AAA AAG AAA AAG AAA AAG AAG AAG  (0.002) CGG CGG CGC AGG AAG AGG AGG AGG AAG AAG AAG  (0.002) CGG CGG CGG AGG AGG AGG AGG AGG AAG AAG AAG  (0.002) AGA AGA CGT AGG AAG AGG AGG AGG AAG AAG AAG  (0.002) AAA AAA CGT AAA AAG AAA AAG AAA AAG AAG AAG  (0.002) AAA AAG CGG AAA AAA AAA AAG AAA AAG AAG AAG  (0.002) CAG CAG CGT AAG AAG AAG AAG AAG AAG AAG AAG  (0.002) CGG CGG CGG AGG ACG AGG AGG AGG AAG AAG AAG  (0.002) AAA AAA CGT AAG AAA AAG AAG AAG AAG AAG AAG  (0.002) CGG CGG CGC AAG AAG AAG AAG AAG AAG AAG AAG  (0.002) AGA AGA CGA AGG AGG AGG AGG AGG AAG AAG AAG  (0.002) AAA AAA CGA AAA AAA AAA AAG AAA AAG AAG AAG  (0.002) AGA AGA CGA AGG ACG AGG AGG AGG AAG AAG AAG  (0.001) AAA AAG CGT AAA AAG AAA AAG AAA AAG AAG AAG  (0.001) AAA AAG CGT AAG AAA AAG AAG AAG AAG AAG AAG  (0.001) AAG AGG CGG AAG ACG AAG AAG AAG AAG AAG AAG  (0.001) AAT AAT CGT AAG AAG AAG AAG AAG AAG AAG AAG  (0.001) AAG AGG CGG AAA AAG AAA AAG AAA AAG AAG AAG  (0.001) CGG CGG CGC AGG AGG AGG AGG AGG AAG AAG AAG  (0.001) AAG AAG CGC AAG ACG AAG AAG AAG AAG AAG AAG  (0.001) AAG AAG CGC AAA AAG AAA AAG AAA AAG AAG AAG  (0.001) AAT AAC CGC AAG AAG AAG AAG AAG AAG AAG AAG  (0.001) AAA AAA CGT AAA AAA AAA AAG AAA AAG AAG AAG  (0.001) AGA AGA CGC AAG AAG AAG AAG AAG AAG AAG AAG  (0.001) AAC AAT CGT AAG AAG AAG AAG AAG AAG AAG AAG  (0.001) CGG CGG CGC AGG ACG AGG AGG AGG AAG AAG AAG  (0.001) AAC AAC CGC AAG AAA AAG AAG AAG AAG AAG AAG  (0.001) AGA AGA CGT AGG AGG AGG AGG AGG AAG AAG AAG  (0.001) AGA AGA CGT AGG ACG AGG AGG AGG AAG AAG AAG  (0.001)  (total  0.347)
  50       1  AAG (K) AAG (K) AAT (N) --- (-) --- (-) AAG (K) ACC (T) ACC (T) ACT (T) AAG (K) AAT (N) --- (-) : ACC ACC ACC ACC AAT ACC ACC ACC AAG AAG AAG  (0.017) ACC ACC ACC ACC AAC ACC ACC ACC AAG AAG AAG  (0.014) ACC ACC ACC ACC AAT ACC ACT ACC AAG AAG AAG  (0.010) ACC ACC ACC ACC AAC ACC ACT ACC AAG AAG AAG  (0.008) ACT ACT ACT ACT AAT ACT ACT ACT AAG AAG AAG  (0.008) AAC AAC AAC AAC AAT AAC ACC AAC AAG AAG AAG  (0.007) ACG ACG ACG ACC AAT ACC ACC ACC AAG AAG AAG  (0.005) ACT ACC ACC ACT AAT ACT ACT ACT AAG AAG AAG  (0.005) ACG ACG ACG ACG AAT ACG ACT ACG AAG AAG AAG  (0.005) ACC ACG ACG ACC AAT ACC ACC ACC AAG AAG AAG  (0.004) AAC AAC AAC AAC AAC AAC ACC AAC AAG AAG AAG  (0.004) ACC ACT ACT ACC AAT ACC ACC ACC AAG AAG AAG  (0.004) ACG ACG ACG ACC AAC ACC ACC ACC AAG AAG AAG  (0.004) ACT ACT ACT ACC AAT ACC ACC ACC AAG AAG AAG  (0.004) ACT ACT ACT ACT AAC ACT ACT ACT AAG AAG AAG  (0.004) ACG ACG ACG ACG AAT ACG ACC ACG AAG AAG AAG  (0.004) AAC AAC AAC AAC AAT AAC ACT AAC AAG AAG AAG  (0.004) ACC ACG ACG ACC AAC ACC ACC ACC AAG AAG AAG  (0.004) ACC ACT ACT ACC AAC ACC ACC ACC AAG AAG AAG  (0.003) ACT ACT ACT ACC AAC ACC ACC ACC AAG AAG AAG  (0.003) ACC ACG ACG ACC AAT ACC ACT ACC AAG AAG AAG  (0.003) ACT ACG ACG ACT AAT ACT ACT ACT AAG AAG AAG  (0.003) ACC ACT ACT ACC AAT ACC ACT ACC AAG AAG AAG  (0.002) ACT ACC ACC ACC AAT ACC ACC ACC AAG AAG AAG  (0.002) ACT ACC ACC ACT AAC ACT ACT ACT AAG AAG AAG  (0.002) AAC AAC AAC AAC AAC AAC ACT AAC AAG AAG AAG  (0.002) ATC ATC ATC ACC AAT ACC ACC ACC AAG AAG AAG  (0.002) AAC AAT AAT AAC AAT AAC ACC AAC AAG AAG AAG  (0.002) ACA ACA ACA ACC AAT ACC ACC ACC AAG AAG AAG  (0.002) ACC ACA ACA ACC AAT ACC ACC ACC AAG AAG AAG  (0.002) ACC ACG ACG ACC AAC ACC ACT ACC AAG AAG AAG  (0.002) ACC ACT ACT ACC AAC ACC ACT ACC AAG AAG AAG  (0.002) ACT ACC ACC ACC AAC ACC ACC ACC AAG AAG AAG  (0.002) AAT AAC AAC AAC AAT AAC ACC AAC AAG AAG AAG  (0.002) AAT AAT AAT AAC AAT AAC ACC AAC AAG AAG AAG  (0.002) ATC ATC ATC ACC AAC ACC ACC ACC AAG AAG AAG  (0.002) ACA ACA ACA ACC AAC ACC ACC ACC AAG AAG AAG  (0.002) ACC ACA ACA ACC AAC ACC ACC ACC AAG AAG AAG  (0.002) ACG ACC ACC ACC AAT ACC ACC ACC AAG AAG AAG  (0.002) ACG ACC ACC ACG AAT ACG ACT ACG AAG AAG AAG  (0.002) ACA ACA ACA ACT AAT ACT ACT ACT AAG AAG AAG  (0.002) AAT AAC AAC AAT AAT AAT ACT AAT AAG AAG AAG  (0.002) ACT ACT ACC ACT AAT ACT ACT ACT AAG AAG AAG  (0.001) AAT AAT AAT AAT AAT AAT ACT AAT AAG AAG AAG  (0.001) ATC ATC ATC ACC AAT ACC ACT ACC AAG AAG AAG  (0.001) AAC AAT AAT AAC AAC AAC ACC AAC AAG AAG AAG  (0.001) ACA ACA ACA ACC AAT ACC ACT ACC AAG AAG AAG  (0.001) ACC ACA ACA ACC AAT ACC ACT ACC AAG AAG AAG  (0.001) ACG ACC ACC ACC AAC ACC ACC ACC AAG AAG AAG  (0.001) GCC GCC GCC ACC AAT ACC ACC ACC AAG AAG AAG  (0.001) ACT ACG ACG ACC AAT ACC ACC ACC AAG AAG AAG  (0.001) ACT ACG ACG ACT AAC ACT ACT ACT AAG AAG AAG  (0.001) ACG ACC ACC ACG AAT ACG ACC ACG AAG AAG AAG  (0.001) AAT AAC AAC AAC AAC AAC ACC AAC AAG AAG AAG  (0.001) AAC AAT AAT AAC AAT AAC ACT AAC AAG AAG AAG  (0.001) AAT AAT AAT AAC AAC AAC ACC AAC AAG AAG AAG  (0.001) ATC ATC ATC ACC AAC ACC ACT ACC AAG AAG AAG  (0.001) ACC ACA ACA ACC AAC ACC ACT ACC AAG AAG AAG  (0.001) ACA ACG ACG ACC AAT ACC ACC ACC AAG AAG AAG  (0.001) GCC GCC GCC ACC AAC ACC ACC ACC AAG AAG AAG  (0.001) ATG ATG ATG ACG AAT ACG ACT ACG AAG AAG AAG  (0.001) ACT ACG ACG ACC AAC ACC ACC ACC AAG AAG AAG  (0.001) AGC AGC AGC ACC AAT ACC ACC ACC AAG AAG AAG  (0.001) AAC AAC AAT AAC AAT AAC ACC AAC AAG AAG AAG  (0.001) ACG ACA ACA ACC AAT ACC ACC ACC AAG AAG AAG  (0.001)  (total  0.194)
  51       1  AAG (K) AAG (K) ACC (T) GAG (E) GAG (E) AAG (K) GAG (E) GAC (D) GAC (D) AAG (K) CTG (L) GAG (E) : GAG GAG GAG GAG ACG GAG GAC GAG AAG AAG AAG  (0.100) GAG GAG GAG GAG ATG GAG GAC GAG AAG AAG AAG  (0.097) GAG GAG GAG GAG ACC GAG GAC GAG AAG AAG AAG  (0.041) GAG GAG GAG GAG AAG GAG GAC GAG AAG AAG AAG  (0.039) GAA GAG GAG GAG ACG GAG GAC GAG AAG AAG AAG  (0.014) GAA GAG GAG GAG ATG GAG GAC GAG AAG AAG AAG  (0.013) GAA GAG GAG GAG ACC GAG GAC GAG AAG AAG AAG  (0.006) GAA GAG GAG GAG AAG GAG GAC GAG AAG AAG AAG  (0.005) AAG GAG GAG AAG ACG AAG GAC AAG AAG AAG AAG  (0.005) AAG GAG GAG AAG ATG AAG GAC AAG AAG AAG AAG  (0.005) GAG GAA GAG GAG ACG GAG GAC GAG AAG AAG AAG  (0.003) GAG GAA GAG GAG ATG GAG GAC GAG AAG AAG AAG  (0.003) GAA GAA GAG GAG ACG GAG GAC GAG AAG AAG AAG  (0.002) GAA GAA GAG GAG ATG GAG GAC GAG AAG AAG AAG  (0.002) AAG GAG GAG AAG ACC AAG GAC AAG AAG AAG AAG  (0.002) GAG GAA GAA GAG ACG GAG GAC GAG AAG AAG AAG  (0.002) AAG GAG GAG AAG AAG AAG GAC AAG AAG AAG AAG  (0.002) GAG GAA GAA GAG ATG GAG GAC GAG AAG AAG AAG  (0.002) GAA GAA GAA GAG ACG GAG GAC GAG AAG AAG AAG  (0.001) GAA GAA GAA GAG ATG GAG GAC GAG AAG AAG AAG  (0.001) GAG GAG GAA GAG ACG GAG GAC GAG AAG AAG AAG  (0.001) GAG GAG GAA GAG ATG GAG GAC GAG AAG AAG AAG  (0.001) GAG GAA GAG GAG ACC GAG GAC GAG AAG AAG AAG  (0.001) GAG GAA GAG GAG AAG GAG GAC GAG AAG AAG AAG  (0.001) GAA GAA GAG GAG ACC GAG GAC GAG AAG AAG AAG  (0.001)  (total  0.350)
  52       1  AAG (K) AAG (K) AGG (R) AGG (R) AAG (K) AAG (K) AAG (K) AAG (K) AAG (K) AAG (K) AAG (K) AAG (K) : AAG AAG AAG AAG AAG AAG AAG AAG AAG AAG AAG  (0.368) AAG AAG AAG AAG AGG AAG AAG AAG AAG AAG AAG  (0.134) AAA AAG AAG AAG AAG AAG AAG AAG AAG AAG AAG  (0.065) AAG AAG AAG AAG AAA AAG AAG AAG AAG AAG AAG  (0.043) AAG AAG AAG AAA AAG AAA AAG AAA AAG AAG AAG  (0.027) AAA AAG AAG AAG AGG AAG AAG AAG AAG AAG AAG  (0.024) AAA AAG AAG AAA AAG AAA AAG AAA AAG AAG AAG  (0.019) AAG AAA AAG AAG AAG AAG AAG AAG AAG AAG AAG  (0.015) AAA AAA AAG AAG AAG AAG AAG AAG AAG AAG AAG  (0.012) AAA AAG AAG AAG AAA AAG AAG AAG AAG AAG AAG  (0.008) AAG AAG AGG AAG AAG AAG AAG AAG AAG AAG AAG  (0.006) AAG AAA AAA AAG AAG AAG AAG AAG AAG AAG AAG  (0.006) AAA AAA AAA AAG AAG AAG AAG AAG AAG AAG AAG  (0.005) AAG AAA AAG AAG AGG AAG AAG AAG AAG AAG AAG  (0.005) AAA AAA AAG AAG AGG AAG AAG AAG AAG AAG AAG  (0.005) AAA AAA AAG AAA AAG AAA AAG AAA AAG AAG AAG  (0.004) GAG AAG AAG AAG AAG AAG AAG AAG AAG AAG AAG  (0.003) AGG AGG AGG AAG AAG AAG AAG AAG AAG AAG AAG  (0.003) AAG AAG AGG AAG AGG AAG AAG AAG AAG AAG AAG  (0.002) AAG AAA AAA AAG AGG AAG AAG AAG AAG AAG AAG  (0.002) AAC AAG AAG AAG AAG AAG AAG AAG AAG AAG AAG  (0.002) AAA AAA AAA AAG AGG AAG AAG AAG AAG AAG AAG  (0.002) AAG AAA AAG AAG AAA AAG AAG AAG AAG AAG AAG  (0.002) AGG AAG AAG AAG AAG AAG AAG AAG AAG AAG AAG  (0.002) AAA AAA AAA AAA AAG AAA AAG AAA AAG AAG AAG  (0.002) AAA AAA AAG AAG AAA AAG AAG AAG AAG AAG AAG  (0.001) AGG AGG AGG AGG AGG AAG AAG AAG AAG AAG AAG  (0.001) ATG AAG AAG AAG AAG AAG AAG AAG AAG AAG AAG  (0.001) AAT AAG AAG AAG AAG AAG AAG AAG AAG AAG AAG  (0.001) GAG AAG AAG AAG AGG AAG AAG AAG AAG AAG AAG  (0.001) AAA AAG AGG AAG AAG AAG AAG AAG AAG AAG AAG  (0.001) AAG AAA AAG AAA AAG AAA AAG AAA AAG AAG AAG  (0.001) AGG AAG AAG AGG AGG AAG AAG AAG AAG AAG AAG  (0.001)  (total  0.776)
  53       1  AAG (K) AAG (K) GAA (E) TAC (Y) CTT (L) AAG (K) GGA (G) AAG (K) AAA (K) AAG (K) CGG (R) TAT (Y) : AAT TAT TAT AAG AAG AAG AAG AAG AAG AAG AAG  (0.005) AAT TAT TAT AAA AAG AAA AAA AAA AAG AAG AAG  (0.005) GAT TAT TAT GAG GAG GAG AAG GAG AAG AAG AAG  (0.004) TAT TAT TAT AAG AAG AAG AAG AAG AAG AAG AAG  (0.004) AAC TAT TAT AAG AAG AAG AAG AAG AAG AAG AAG  (0.004) AAT TAT TAT AAG GAG AAG AAG AAG AAG AAG AAG  (0.004) AAC TAT TAT AAA AAG AAA AAA AAA AAG AAG AAG  (0.004) TAT TAT TAT AAA AAG AAA AAA AAA AAG AAG AAG  (0.004) TAT TAT TAT GAG GAG GAG AAG GAG AAG AAG AAG  (0.004) AAT TAT TAT AAG AAG AAG AAA AAG AAG AAG AAG  (0.004) TAT TAT TAT AAG GAG AAG AAG AAG AAG AAG AAG  (0.003) GAC TAT TAT GAG GAG GAG AAG GAG AAG AAG AAG  (0.003) AAC TAT TAT AAG GAG AAG AAG AAG AAG AAG AAG  (0.003) AAC TAC TAC AAG AAG AAG AAG AAG AAG AAG AAG  (0.003) AAG TAT TAT AAG AAG AAG AAG AAG AAG AAG AAG  (0.003) AAC TAC TAC AAA AAG AAA AAA AAA AAG AAG AAG  (0.003) AAC TAT TAT AAG AAG AAG AAA AAG AAG AAG AAG  (0.003) TAC TAT TAT AAG AAG AAG AAG AAG AAG AAG AAG  (0.003) GAT TAT TAT GAA GAA GAA AAA GAA AAG AAG AAG  (0.003) GAC TAC TAC GAG GAG GAG AAG GAG AAG AAG AAG  (0.003) GAG TAT TAT GAG GAG GAG AAG GAG AAG AAG AAG  (0.003) AAC TAC TAC AAG GAG AAG AAG AAG AAG AAG AAG  (0.003) TAC TAT TAT AAA AAG AAA AAA AAA AAG AAG AAG  (0.002) AAG TAT TAT AAG GAG AAG AAG AAG AAG AAG AAG  (0.002) TAC TAT TAT GAG GAG GAG AAG GAG AAG AAG AAG  (0.002) GAT TAT TAT GAG GAA GAG AAG GAG AAG AAG AAG  (0.002) GAT TAT TAT GAA GAG GAA AAA GAA AAG AAG AAG  (0.002) CAT CAT TAT AAG AAG AAG AAG AAG AAG AAG AAG  (0.002) TAC TAT TAT AAG GAG AAG AAG AAG AAG AAG AAG  (0.002) AAC TAC TAC AAG AAG AAG AAA AAG AAG AAG AAG  (0.002) TAC TAC TAC AAG AAG AAG AAG AAG AAG AAG AAG  (0.002) AAA TAT TAT AAA AAG AAA AAA AAA AAG AAG AAG  (0.002) AAG TAT TAT AAG AAG AAG AAA AAG AAG AAG AAG  (0.002) GAC TAT TAT GAA GAA GAA AAA GAA AAG AAG AAG  (0.002) CAT CAT TAT GAG GAG GAG AAG GAG AAG AAG AAG  (0.002) TAC TAC TAC AAA AAG AAA AAA AAA AAG AAG AAG  (0.002) CAG CAT TAT AAG AAG AAG AAG AAG AAG AAG AAG  (0.002) TAC TAC TAC GAG GAG GAG AAG GAG AAG AAG AAG  (0.002) AAT CAT TAT AAG AAG AAG AAG AAG AAG AAG AAG  (0.002) AAG TAT TAT AAA AAG AAA AAA AAA AAG AAG AAG  (0.002) CAG CAT TAT GAG GAG GAG AAG GAG AAG AAG AAG  (0.002) CAT CAT TAT AAG GAG AAG AAG AAG AAG AAG AAG  (0.002) GAC TAT TAT GAG GAA GAG AAG GAG AAG AAG AAG  (0.002) GAC TAT TAT GAA GAG GAA AAA GAA AAG AAG AAG  (0.002) AAG CAT TAT AAG AAG AAG AAG AAG AAG AAG AAG  (0.002) CAT CAT TAT AAA AAG AAA AAA AAA AAG AAG AAG  (0.002) GAC TAC TAC GAA GAA GAA AAA GAA AAG AAG AAG  (0.002) TAC TAC TAC AAG GAG AAG AAG AAG AAG AAG AAG  (0.002) AAT CAT TAT AAA AAG AAA AAA AAA AAG AAG AAG  (0.002) AAA TAT TAT AAA AAA AAA AAA AAA AAG AAG AAG  (0.002) GAG CAT TAT GAG GAG GAG AAG GAG AAG AAG AAG  (0.002) AAC CAT TAT AAG AAG AAG AAG AAG AAG AAG AAG  (0.001) GAT CAT TAT GAG GAG GAG AAG GAG AAG AAG AAG  (0.001) AAC CAC TAC AAG AAG AAG AAG AAG AAG AAG AAG  (0.001) AAG TAC TAC AAG AAG AAG AAG AAG AAG AAG AAG  (0.001) CAG CAT TAT AAG GAG AAG AAG AAG AAG AAG AAG  (0.001) GAC TAC TAC GAG GAA GAG AAG GAG AAG AAG AAG  (0.001) GAC TAC TAC GAA GAG GAA AAA GAA AAG AAG AAG  (0.001) GAG TAT TAT GAG GAA GAG AAG GAG AAG AAG AAG  (0.001) AAC CAT TAT AAA AAG AAA AAA AAA AAG AAG AAG  (0.001) AAT CAT TAT AAG GAG AAG AAG AAG AAG AAG AAG  (0.001) CAC CAT TAT AAG AAG AAG AAG AAG AAG AAG AAG  (0.001) AAC CAC TAC AAA AAG AAA AAA AAA AAG AAG AAG  (0.001) AAG CAT TAT AAG GAG AAG AAG AAG AAG AAG AAG  (0.001) GAA TAT TAT GAA GAA GAA AAA GAA AAG AAG AAG  (0.001) GAG TAT TAT GAG GAG GAG AAA GAG AAG AAG AAG  (0.001) AAA TAT TAT AAA GAG AAA AAA AAA AAG AAG AAG  (0.001) CAC CAC TAC AAG AAG AAG AAG AAG AAG AAG AAG  (0.001) GAG TAC TAC GAG GAG GAG AAG GAG AAG AAG AAG  (0.001) GAC CAC TAC GAG GAG GAG AAG GAG AAG AAG AAG  (0.001) AAG AAT TAT AAG AAG AAG AAG AAG AAG AAG AAG  (0.001) CAG CAT TAT AAG AAG AAG AAA AAG AAG AAG AAG  (0.001) GAC CAT TAT GAG GAG GAG AAG GAG AAG AAG AAG  (0.001) AAT CAT TAT AAG AAG AAG AAA AAG AAG AAG AAG  (0.001) AAC CAT TAT AAG GAG AAG AAG AAG AAG AAG AAG  (0.001) AAG CAT TAT AAG AAG AAG AAA AAG AAG AAG AAG  (0.001) AAC CAC TAC AAG GAG AAG AAG AAG AAG AAG AAG  (0.001) AAG TAC TAC AAG GAG AAG AAG AAG AAG AAG AAG  (0.001) CAC CAT TAT GAG GAG GAG AAG GAG AAG AAG AAG  (0.001) GAA TAT TAT GAA GAG GAA AAA GAA AAG AAG AAG  (0.001) CAC CAC TAC GAG GAG GAG AAG GAG AAG AAG AAG  (0.001) CAC CAT TAT AAA AAG AAA AAA AAA AAG AAG AAG  (0.001) CAC CAT TAT AAG GAG AAG AAG AAG AAG AAG AAG  (0.001)  (total  0.173)
  54       1  AAG (K) CAG (Q) AAG (K) AAG (K) AAG (K) CAG (Q) GGG (G) AAG (K) AAG (K) CAG (Q) CAA (Q) AAA (K) : AAG AAG AAG AAG AAG AAG AAG AAG AAG CAG CAG  (0.169) AAG AAA AAA AAG AAG AAG AAG AAG AAG CAG CAG  (0.093) AAA AAA AAA AAG AAG AAG AAG AAG AAG CAG CAG  (0.079) AAG AAG AAG AAG AAA AAG AAG AAG AAG CAG CAG  (0.068) AAG AAG AAA AAG AAG AAG AAG AAG AAG CAG CAG  (0.065) AAG AAA AAA AAG AAA AAG AAG AAG AAG CAG CAG  (0.038) AAA AAA AAA AAG AAA AAG AAG AAG AAG CAG CAG  (0.032) AAA AAG AAG AAG AAG AAG AAG AAG AAG CAG CAG  (0.030) AAG AAG AAA AAG AAA AAG AAG AAG AAG CAG CAG  (0.026) AAG AAG AAG AAG CAG AAG AAG AAG AAG CAG CAG  (0.015) AAG AAG AAG AAG AAG AAG AAG AAG CAG CAG CAG  (0.013) AAA AAA AAA AAA AAG AAA AAG AAA AAG CAG CAG  (0.012) AAA AAG AAG AAG AAA AAG AAG AAG AAG CAG CAG  (0.012) AAA AAG AAA AAG AAG AAG AAG AAG AAG CAG CAG  (0.011) AAA AAA AAA AAA AAA AAA AAG AAA AAG CAG CAG  (0.010) AAG AAA AAA AAG CAG AAG AAG AAG AAG CAG CAG  (0.008) AAG AAA AAA AAG AAG AAG AAG AAG CAG CAG CAG  (0.007) AAG AAA AAG AAG AAG AAG AAG AAG AAG CAG CAG  (0.007) AAA AAA AAG AAG AAG AAG AAG AAG AAG CAG CAG  (0.006) AAG AAG AAA AAG CAG AAG AAG AAG AAG CAG CAG  (0.006) AAG AAG AAA AAG AAG AAG AAG AAG CAG CAG CAG  (0.005) AAA AAG AAG AAA AAG AAA AAG AAA AAG CAG CAG  (0.005) AAA AAG AAA AAG AAA AAG AAG AAG AAG CAG CAG  (0.005) AAA AAG AAG AAA AAA AAA AAG AAA AAG CAG CAG  (0.004) AAG AAA AAG AAG AAA AAG AAG AAG AAG CAG CAG  (0.003) AAA AAA AAG AAG AAA AAG AAG AAG AAG CAG CAG  (0.002) AAA AAG AAA AAA AAG AAA AAG AAA AAG CAG CAG  (0.002) GAG AAG AAG AAG AAG AAG AAG AAG AAG CAG CAG  (0.001) AAA AAG AAA AAA AAA AAA AAG AAA AAG CAG CAG  (0.001) CAG AAG AAG CAG CAG CAG AAG CAG CAG CAG CAG  (0.001) AAC AAG AAG AAG AAG AAG AAG AAG AAG CAG CAG  (0.001) AAC AAA AAA AAG AAG AAG AAG AAG AAG CAG CAG  (0.001) AAA AAA AAG AAA AAG AAA AAG AAA AAG CAG CAG  (0.001)  (total  0.739)
  55       1  AAG (K) CCC (P) CGC (R) GAA (E) GAC (D) CCG (P) AGG (R) AGA (R) AAA (K) ACA (T) CGC (R) GAG (E) : AAG GAG GAG AGG CGC AGG AGA AGG AAG ACG CCG  (0.038) GAG GAG GAG AGG CGC AGG AGA AGG AAG ACG CCG  (0.029) AGG GAG GAG AGG CGC AGG AGA AGG AAG ACG CCG  (0.025) AAG GAG GAG AGG CGC AGG AGA AGG AGG ACG CCG  (0.024) GAG GAG GAG AGG CGC AGG AGA AGG AGG ACG CCG  (0.019) AGG GAG GAG AGG CGC AGG AGA AGG AGG ACG CCG  (0.016) AAG GAG GAG AGG CGC AGG AGA AGG ACG ACG CCG  (0.014) GGG GAG GAG AGG CGC AGG AGA AGG AAG ACG CCG  (0.013) GAG GAG GAG AGG CGC AGG AGA AGG ACG ACG CCG  (0.011) GAG GAG GAG AAG CGC AAG AAA AAG AAG ACG CCG  (0.010) AGG GAG GAG AGG CGC AGG AGA AGG ACG ACG CCG  (0.009) AAG GAG GAG AAG CGC AAG AAA AAG AAG ACG CCG  (0.008) GGG GAG GAG AGG CGC AGG AGA AGG AGG ACG CCG  (0.008) AAG GAA GAA AGG CGC AGG AGA AGG AAG ACG CCG  (0.007) GAG GAA GAA AGG CGC AGG AGA AGG AAG ACG CCG  (0.006) GGG GAG GAG AGG CGC AGG AGA AGG ACG ACG CCG  (0.005) AAG GAA GAA AGG CGC AGG AGA AGG AGG ACG CCG  (0.004) GAG GAA GAA AGG CGC AGG AGA AGG AGG ACG CCG  (0.004) AGG GAG GAG AGG CGC AGG AGA AGG AAG ACA CCG  (0.004) GAA GAA GAA AGG CGC AGG AGA AGG AAG ACG CCG  (0.003) AAG GAG GAA AGG CGC AGG AGA AGG AAG ACG CCG  (0.003) AAA GAG GAG AGG CGC AGG AGA AGG AAG ACG CCG  (0.003) AGG GAA GAA AGG CGC AGG AGA AGG AAG ACG CCG  (0.003) AAA GAA GAA AGG CGC AGG AGA AGG AAG ACG CCG  (0.003) GAG GAG GAA AGG CGC AGG AGA AGG AAG ACG CCG  (0.002) AAG GAA GAA AGG CGC AGG AGA AGG ACG ACG CCG  (0.002) GAG GAA GAA AGG CGC AGG AGA AGG ACG ACG CCG  (0.002) GAA GAG GAG AGG CGC AGG AGA AGG AAG ACG CCG  (0.002) AAA GAG GAG AGA CGC AGA AGA AGA AAG ACG CCG  (0.002) GAG GAA GAA AAG CGC AAG AAA AAG AAG ACG CCG  (0.002) AGG GAG GAA AGG CGC AGG AGA AGG AAG ACG CCG  (0.002) GAA GAA GAA AGG CGC AGG AGA AGG AGG ACG CCG  (0.002) AAG GAG GAA AGG CGC AGG AGA AGG AGG ACG CCG  (0.002) AAA GAG GAG AGG CGC AGG AGA AGG AGG ACG CCG  (0.002) GGG GAG GAG AGG CGC AGG AGA AGG AAG ACA CCG  (0.002) AGG GAA GAA AGG CGC AGG AGA AGG AGG ACG CCG  (0.002) GGG GAA GAA AGG CGC AGG AGA AGG AAG ACG CCG  (0.002) AAA GAA GAA AGA CGC AGA AGA AGA AAG ACG CCG  (0.002) AGA GAG GAG AGA CGC AGA AGA AGA AAG ACG CCG  (0.002) AAA GAA GAA AGG CGC AGG AGA AGG AGG ACG CCG  (0.002) GAG GAG GAA AGG CGC AGG AGA AGG AGG ACG CCG  (0.002) GAA GAA GAA AAG CGC AAG AAA AAG AAG ACG CCG  (0.002) AAG GAA GAG AGG CGC AGG AGA AGG AAG ACG CCG  (0.002) CAG GAG GAG CGG CGC AGG AGA AGG AAG ACG CCG  (0.001) GAG GAA GAG AGG CGC AGG AGA AGG AAG ACG CCG  (0.001) AAG GAA GAA AAG CGC AAG AAA AAG AAG ACG CCG  (0.001) AGA GAA GAA AGA CGC AGA AGA AGA AAG ACG CCG  (0.001) GAA GAG GAG AGG CGC AGG AGA AGG AGG ACG CCG  (0.001) GAA GAA GAA AGA CGC AGA AGA AGA AAG ACG CCG  (0.001) AAA GAG GAG AGA CGC AGA AGA AGA AGG ACG CCG  (0.001) AGG GAG GAA AGG CGC AGG AGA AGG AGG ACG CCG  (0.001) AAG GAG GAA AGG CGC AGG AGA AGG ACG ACG CCG  (0.001) AGG AAG GAG AGG CGC AGG AGA AGG AAG ACG CCG  (0.001) GGG GAA GAA AGG CGC AGG AGA AGG AGG ACG CCG  (0.001) CGG GAG GAG CGG CGC AGG AGA AGG AAG ACG CCG  (0.001) ATG GAG GAG AGG CGC AGG AGA AGG AAG ACG CCG  (0.001) AGG GAA GAA AGG CGC AGG AGA AGG ACG ACG CCG  (0.001) AAA GAA GAA AGA CGC AGA AGA AGA AGG ACG CCG  (0.001) GGG GAG GAA AGG CGC AGG AGA AGG AAG ACG CCG  (0.001) GAA GAG GAG AAG CGC AAG AAA AAG AAG ACG CCG  (0.001) AGA GAG GAG AGA CGC AGA AGA AGA AGG ACG CCG  (0.001) GAA GAG GAG AGA CGC AGA AGA AGA AAG ACG CCG  (0.001)  (total  0.332)
  56       1  AAT (N) AGT (S) AAT (N) AGT (S) AGT (S) AGT (S) AAT (N) TCT (S) CAC (H) AGC (S) AAC (N) AGT (S) : AGT AGT AGT AAT AAT AAT TAT AAT AAT AGT AGT  (0.017) AGT AGT AGT AAT AAT AAT TAC AAT AAT AGT AGT  (0.016) AGT AGT AGT AAT AAT AAT CAC AAT AAT AGT AGT  (0.013) AGT AGT AGT AAT AAC AAT TAT AAT AAT AGT AGT  (0.011) AAT AGT AGT AAT AAT AAT TAT AAT AAT AGT AGT  (0.010) AAT AGT AGT AAT AAT AAT TAC AAT AAT AGT AGT  (0.009) AAT AGT AGT AAT AAT AAT CAC AAT AAT AGT AGT  (0.007) AGC AGT AGT AAC AAT AAC TAC AAC AAT AGT AGT  (0.007) AGC AGT AGT AAC AAC AAC TAC AAC AAT AGT AGT  (0.007) AAT AGT AGT AAT AAC AAT TAT AAT AAT AGT AGT  (0.006) AGC AGT AGT AAC AAT AAC TAC AAC AAC AGC AGT  (0.006) AGC AGT AGT AAC AAC AAC TAC AAC AAC AGC AGT  (0.006) AAC AGT AGT AAC AAT AAC TAC AAC AAT AGT AGT  (0.005) AAC AGT AGT AAC AAC AAC TAC AAC AAT AGT AGT  (0.005) AAC AGT AGT AAC AAT AAC TAC AAC AAC AGC AGT  (0.004) AAC AGT AGT AAC AAC AAC TAC AAC AAC AGC AGT  (0.004) AGC AGC AGT AAC AAT AAC TAC AAC AAT AGT AGT  (0.000)  (total  0.135)
  57       1  ACC (T) ACA (T) ACA (T) ACA (T) ACT (T) ACA (T) ACG (T) ACG (T) ACA (T) ACA (T) ACG (T) ACC (T) : ACA ACA ACA ACA ACA ACA ACA ACA ACA ACA ACA  (0.041) ACC ACC ACC ACA ACA ACA ACA ACA ACA ACA ACA  (0.026) ACA ACC ACC ACA ACA ACA ACA ACA ACA ACA ACA  (0.021) ACA ACA ACA ACA ACG ACA ACA ACA ACA ACA ACA  (0.011) ACA ACA ACA ACA ACA ACA ACA ACA ACC ACA ACA  (0.011) ACG ACC ACC ACA ACA ACA ACA ACA ACA ACA ACA  (0.010) ACT ACT ACT ACA ACA ACA ACA ACA ACA ACA ACA  (0.010) ACA ACT ACT ACA ACA ACA ACA ACA ACA ACA ACA  (0.008) ACA ACA ACA ACA ACA ACA ACG ACA ACA ACA ACA  (0.008) ACC ACC ACC ACA ACG ACA ACA ACA ACA ACA ACA  (0.007) ACT ACT ACC ACA ACA ACA ACA ACA ACA ACA ACA  (0.007) ACC ACC ACC ACA ACA ACA ACA ACA ACC ACA ACA  (0.007) ACT ACC ACC ACA ACA ACA ACA ACA ACA ACA ACA  (0.007) ACA ACT ACC ACA ACA ACA ACA ACA ACA ACA ACA  (0.006) ACA ACC ACC ACA ACG ACA ACA ACA ACA ACA ACA  (0.006) ACC ACC ACC ACG ACA ACG ACG ACG ACA ACA ACA  (0.006) ACA ACC ACC ACA ACA ACA ACA ACA ACC ACA ACA  (0.005) ACC ACT ACT ACA ACA ACA ACA ACA ACA ACA ACA  (0.005) ACG ACC ACC ACG ACA ACG ACG ACG ACA ACA ACA  (0.005) ACG ACG ACG ACA ACA ACA ACA ACA ACA ACA ACA  (0.005) ACG ACA ACA ACA ACA ACA ACA ACA ACA ACA ACA  (0.005) ACG ACC ACC ACG ACG ACG ACG ACG ACA ACA ACA  (0.005) ACG ACC ACC ACG ACA ACG ACG ACG ACC ACA ACA  (0.004) ACG ACT ACT ACA ACA ACA ACA ACA ACA ACA ACA  (0.004) ACA ACC ACC ACA ACA ACA ACG ACA ACA ACA ACA  (0.004) ACC ACT ACC ACA ACA ACA ACA ACA ACA ACA ACA  (0.004) ACT ACT ACT ACA ACG ACA ACA ACA ACA ACA ACA  (0.003) ACC ACA ACA ACA ACA ACA ACA ACA ACA ACA ACA  (0.003) ACT ACT ACT ACA ACA ACA ACA ACA ACC ACA ACA  (0.003) ACG ACG ACG ACG ACA ACG ACG ACG ACA ACA ACA  (0.002) ACA ACT ACT ACA ACG ACA ACA ACA ACA ACA ACA  (0.002) ACG ACA ACA ACG ACA ACG ACG ACG ACA ACA ACA  (0.002) ACA ACT ACT ACA ACA ACA ACA ACA ACC ACA ACA  (0.002) ACG ACG ACG ACG ACG ACG ACG ACG ACA ACA ACA  (0.002) ACG ACA ACA ACG ACG ACG ACG ACG ACA ACA ACA  (0.002) ACG ACT ACT ACG ACA ACG ACG ACG ACA ACA ACA  (0.002) ACT ACT ACT ACG ACA ACG ACG ACG ACA ACA ACA  (0.002) ACG ACG ACG ACG ACA ACG ACG ACG ACC ACA ACA  (0.002) ACT ACT ACC ACA ACG ACA ACA ACA ACA ACA ACA  (0.002) ACG ACA ACA ACG ACA ACG ACG ACG ACC ACA ACA  (0.002) ACT ACC ACC ACA ACG ACA ACA ACA ACA ACA ACA  (0.002) ACG ACT ACT ACG ACG ACG ACG ACG ACA ACA ACA  (0.002) ACT ACT ACC ACA ACA ACA ACA ACA ACC ACA ACA  (0.002) ACT ACC ACC ACA ACA ACA ACA ACA ACC ACA ACA  (0.002) ACG ACT ACT ACG ACA ACG ACG ACG ACC ACA ACA  (0.002) ACA ACT ACC ACA ACG ACA ACA ACA ACA ACA ACA  (0.002) ACT ACT ACA ACA ACA ACA ACA ACA ACA ACA ACA  (0.002) ACA ACT ACC ACA ACA ACA ACA ACA ACC ACA ACA  (0.002) ACA ACT ACT ACA ACA ACA ACG ACA ACA ACA ACA  (0.002) ACT ACT ACC ACG ACA ACG ACG ACG ACA ACA ACA  (0.001) ACT ACC ACC ACG ACA ACG ACG ACG ACA ACA ACA  (0.001) ACC ACT ACT ACA ACG ACA ACA ACA ACA ACA ACA  (0.001) ACC ACT ACT ACA ACA ACA ACA ACA ACC ACA ACA  (0.001) ACA ACT ACC ACA ACA ACA ACG ACA ACA ACA ACA  (0.001) ACC ACT ACT ACG ACA ACG ACG ACG ACA ACA ACA  (0.001) ACC ACT ACC ACA ACG ACA ACA ACA ACA ACA ACA  (0.001) ACC ACT ACC ACA ACA ACA ACA ACA ACC ACA ACA  (0.001)  (total  0.295)
  58       1  ACC (T) ACA (T) ACT (T) ACC (T) ACA (T) ACA (T) ACG (T) ACT (T) ACA (T) ACA (T) ACT (T) ACT (T) : ACT ACT ACT ACT ACT ACT ACT ACT ACC ACA ACA  (0.022) ACA ACA ACT ACA ACT ACA ACA ACA ACA ACA ACA  (0.019) ACA ACA ACA ACA ACT ACA ACA ACA ACA ACA ACA  (0.018) ACT ACT ACT ACT ACT ACT ACT ACT ACA ACA ACA  (0.013) ACT ACT ACT ACA ACT ACA ACA ACA ACA ACA ACA  (0.013) ACA ACT ACT ACA ACT ACA ACA ACA ACA ACA ACA  (0.012) ACT ACT ACT ACT ACT ACT ACT ACT ACT ACA ACA  (0.011) ACA ACA ACC ACA ACT ACA ACA ACA ACA ACA ACA  (0.009) ACC ACC ACC ACA ACT ACA ACA ACA ACA ACA ACA  (0.007) ACC ACT ACT ACA ACT ACA ACA ACA ACA ACA ACA  (0.007) ACG ACT ACT ACA ACT ACA ACA ACA ACA ACA ACA  (0.006) ACA ACA ACT ACA ACT ACA ACA ACA ACC ACA ACA  (0.005) ACA ACA ACA ACA ACT ACA ACA ACA ACC ACA ACA  (0.005) ACA ACA ACT ACA ACC ACA ACA ACA ACA ACA ACA  (0.004) ACA ACA ACA ACA ACC ACA ACA ACA ACA ACA ACA  (0.004) ACC ACC ACC ACT ACT ACT ACT ACT ACC ACA ACA  (0.004) ACC ACT ACT ACT ACT ACT ACT ACT ACC ACA ACA  (0.004) ACC ACC ACC ACC ACT ACC ACT ACC ACC ACA ACA  (0.003) ACC ACT ACT ACC ACT ACC ACT ACC ACC ACA ACA  (0.003) ACT ACC ACC ACT ACT ACT ACT ACT ACC ACA ACA  (0.003) ACA ACA ACT ACA ACA ACA ACA ACA ACA ACA ACA  (0.003) ACC ACC ACC ACC ACT ACC ACA ACC ACC ACA ACA  (0.003) ACA ACA ACA ACA ACA ACA ACA ACA ACA ACA ACA  (0.003) ACG ACT ACT ACG ACT ACG ACA ACG ACA ACA ACA  (0.003) ACC ACT ACT ACC ACT ACC ACA ACC ACC ACA ACA  (0.003) ACA ACT ACT ACA ACT ACA ACA ACA ACC ACA ACA  (0.003) ACG ACC ACC ACA ACT ACA ACA ACA ACA ACA ACA  (0.003) ACA ACT ACT ACA ACC ACA ACA ACA ACA ACA ACA  (0.003) ACG ACT ACT ACG ACT ACG ACA ACG ACC ACA ACA  (0.003) ACG ACG ACT ACA ACT ACA ACA ACA ACA ACA ACA  (0.003) ACG ACG ACG ACA ACT ACA ACA ACA ACA ACA ACA  (0.003) ACA ACA ACC ACA ACT ACA ACA ACA ACC ACA ACA  (0.002) ACC ACC ACT ACA ACT ACA ACA ACA ACA ACA ACA  (0.002) ACA ACA ACC ACA ACC ACA ACA ACA ACA ACA ACA  (0.002) ACG ACT ACT ACG ACT ACG ACA ACG ACG ACA ACA  (0.002) ACA ACT ACT ACA ACA ACA ACA ACA ACA ACA ACA  (0.002) ACT ACC ACC ACT ACT ACT ACT ACT ACA ACA ACA  (0.002) ACT ACC ACC ACA ACT ACA ACA ACA ACA ACA ACA  (0.002) ACA ACA ACC ACA ACA ACA ACA ACA ACA ACA ACA  (0.002) ACT ACC ACC ACT ACT ACT ACT ACT ACT ACA ACA  (0.002) ACG ACC ACC ACG ACT ACG ACA ACG ACA ACA ACA  (0.002) ACG ACG ACT ACG ACT ACG ACA ACG ACA ACA ACA  (0.001) ACC ACC ACT ACT ACT ACT ACT ACT ACC ACA ACA  (0.001) ACG ACG ACG ACG ACT ACG ACA ACG ACA ACA ACA  (0.001) ACG ACC ACC ACG ACT ACG ACA ACG ACC ACA ACA  (0.001) ACC ACA ACT ACA ACT ACA ACA ACA ACA ACA ACA  (0.001) ACG ACG ACT ACG ACT ACG ACA ACG ACC ACA ACA  (0.001) ACC ACC ACT ACC ACT ACC ACT ACC ACC ACA ACA  (0.001) ACG ACG ACG ACG ACT ACG ACA ACG ACC ACA ACA  (0.001) ACT ACA ACT ACT ACT ACT ACT ACT ACC ACA ACA  (0.001) ACT ACA ACA ACT ACT ACT ACT ACT ACC ACA ACA  (0.001) ACC ACC ACT ACC ACT ACC ACA ACC ACC ACA ACA  (0.001) ACG ACC ACC ACG ACT ACG ACA ACG ACG ACA ACA  (0.001) ACG ACG ACT ACG ACT ACG ACA ACG ACG ACA ACA  (0.001)  (total  0.240)
  59       1  ACC (T) ACC (T) ACC (T) ATC (I) ATC (I) ACC (T) ACC (T) ACC (T) ACC (T) ACC (T) ACC (T) ACC (T) : ACC ACC ACC ACC ACC ACC ACC ACC ACC ACC ACC  (0.234) ATC ATC ATC ACC ACC ACC ACC ACC ACC ACC ACC  (0.078) ACC ATC ATC ACC ACC ACC ACC ACC ACC ACC ACC  (0.068) ACC ACC ACC ACC ACT ACC ACC ACC ACC ACC ACC  (0.034) ACT ACC ACC ACC ACC ACC ACC ACC ACC ACC ACC  (0.032) ACG ACC ACC ACC ACC ACC ACC ACC ACC ACC ACC  (0.022) ACC ACC ACC ACC ACG ACC ACC ACC ACC ACC ACC  (0.019) ATT ATC ATC ACC ACC ACC ACC ACC ACC ACC ACC  (0.014) ACA ACC ACC ACC ACC ACC ACC ACC ACC ACC ACC  (0.012) ATC ATC ATC ACC ACT ACC ACC ACC ACC ACC ACC  (0.011) ACC ACC ACC ACC ACA ACC ACC ACC ACC ACC ACC  (0.011) ACC ATC ATC ACC ACT ACC ACC ACC ACC ACC ACC  (0.010) ACT ATC ATC ACC ACC ACC ACC ACC ACC ACC ACC  (0.008) ACT ACC ACC ACT ACC ACT ACC ACT ACC ACC ACC  (0.008) ATC ATC ACC ACC ACC ACC ACC ACC ACC ACC ACC  (0.007) ATC ATC ATC ACC ACG ACC ACC ACC ACC ACC ACC  (0.006) ACC ATC ACC ACC ACC ACC ACC ACC ACC ACC ACC  (0.006) ATC ATT ATC ACC ACC ACC ACC ACC ACC ACC ACC  (0.006) ACC ATC ATC ACC ACG ACC ACC ACC ACC ACC ACC  (0.006) ATA ATC ATC ACC ACC ACC ACC ACC ACC ACC ACC  (0.005) ACC ACT ACC ACC ACC ACC ACC ACC ACC ACC ACC  (0.005) ACT ACC ACC ACC ACT ACC ACC ACC ACC ACC ACC  (0.005) ACT ACT ACC ACC ACC ACC ACC ACC ACC ACC ACC  (0.005) ACG ATC ATC ACC ACC ACC ACC ACC ACC ACC ACC  (0.004) ATC ATC ATC ACC ACA ACC ACC ACC ACC ACC ACC  (0.004) AAC ATC ATC ACC ACC ACC ACC ACC ACC ACC ACC  (0.003) ATT ATT ATC ACC ACC ACC ACC ACC ACC ACC ACC  (0.003) ACC ATC ATC ACC ACA ACC ACC ACC ACC ACC ACC  (0.003) ACG ACC ACC ACC ACT ACC ACC ACC ACC ACC ACC  (0.003) ATC ATT ATT ACC ACC ACC ACC ACC ACC ACC ACC  (0.003) ACT ACC ACC ACT ACT ACT ACC ACT ACC ACC ACC  (0.003) ACA ATC ATC ACC ACC ACC ACC ACC ACC ACC ACC  (0.003) ACT ACT ACT ACC ACC ACC ACC ACC ACC ACC ACC  (0.002) ACG ACC ACC ACG ACC ACG ACC ACG ACC ACC ACC  (0.002) ATT ATC ATC ACC ACT ACC ACC ACC ACC ACC ACC  (0.002) ACT ATC ATC ACT ACC ACT ACC ACT ACC ACC ACC  (0.002) ACG ACC ACC ACT ACC ACT ACC ACT ACC ACC ACC  (0.002) AGC ATC ATC ACC ACC ACC ACC ACC ACC ACC ACC  (0.002) ATT ATC ATC ACT ACC ACT ACC ACT ACC ACC ACC  (0.002) ATT ATT ATT ACC ACC ACC ACC ACC ACC ACC ACC  (0.002) ACA ACC ACC ACC ACT ACC ACC ACC ACC ACC ACC  (0.002) ACG ACG ACC ACC ACC ACC ACC ACC ACC ACC ACC  (0.002) ATG ATC ATC ACC ACC ACC ACC ACC ACC ACC ACC  (0.001) ACA ACC ACC ACA ACC ACA ACC ACA ACC ACC ACC  (0.001) ATT ATC ACC ACC ACC ACC ACC ACC ACC ACC ACC  (0.001) ATT ATC ATC ACC ACG ACC ACC ACC ACC ACC ACC  (0.001) ACT ATC ATC ACC ACT ACC ACC ACC ACC ACC ACC  (0.001) GCC ACC ACC ACC ACC ACC ACC ACC ACC ACC ACC  (0.001) ACT ACT ACC ACT ACC ACT ACC ACT ACC ACC ACC  (0.001) ACA ACC ACC ACT ACC ACT ACC ACT ACC ACC ACC  (0.001) ATC ATC ACC ACC ACT ACC ACC ACC ACC ACC ACC  (0.001)  (total  0.669)
  60       1  ACC (T) ACC (T) ACT (T) GTT (V) GTC (V) ACC (T) ACC (T) ACC (T) ACC (T) ACC (T) ACC (T) ATA (I) : ATC ATC ATC ACC ACT ACC ACC ACC ACC ACC ACC  (0.030) ACC ATC ATC ACC ACT ACC ACC ACC ACC ACC ACC  (0.027) ATC ATC ATC ACC ACC ACC ACC ACC ACC ACC ACC  (0.026) ACC ATC ATC ACC ACC ACC ACC ACC ACC ACC ACC  (0.023) ATC ATA ATA ACC ACT ACC ACC ACC ACC ACC ACC  (0.013) ATC GTC GTC ACC ACT ACC ACC ACC ACC ACC ACC  (0.012) ATC ATC ATA ACC ACT ACC ACC ACC ACC ACC ACC  (0.012) ATC ATA ATA ACC ACC ACC ACC ACC ACC ACC ACC  (0.011) ACC ATC ATA ACC ACT ACC ACC ACC ACC ACC ACC  (0.010) ATC GTC GTC ACC ACC ACC ACC ACC ACC ACC ACC  (0.010) ATC ATC ATA ACC ACC ACC ACC ACC ACC ACC ACC  (0.010) GTC GTC GTC ACC ACT ACC ACC ACC ACC ACC ACC  (0.009) ACC ATC ATA ACC ACC ACC ACC ACC ACC ACC ACC  (0.009) ATA ATA ATA ACC ACT ACC ACC ACC ACC ACC ACC  (0.008) ACC GTC GTC ACC ACT ACC ACC ACC ACC ACC ACC  (0.008) GTC GTC GTC ACC ACC ACC ACC ACC ACC ACC ACC  (0.008) ACC ATA ATA ACC ACT ACC ACC ACC ACC ACC ACC  (0.007) ATA ATA ATA ACC ACC ACC ACC ACC ACC ACC ACC  (0.007) ACC GTC GTC ACC ACC ACC ACC ACC ACC ACC ACC  (0.007) GCC GTC GTC ACC ACT ACC ACC ACC ACC ACC ACC  (0.006) ACC ATA ATA ACC ACC ACC ACC ACC ACC ACC ACC  (0.006) ATT ATC ATC ACC ACT ACC ACC ACC ACC ACC ACC  (0.006) GCC GTC GTC ACC ACC ACC ACC ACC ACC ACC ACC  (0.006) ATT ATT ATT ACC ACT ACC ACC ACC ACC ACC ACC  (0.006) ATT ATC ATC ACC ACC ACC ACC ACC ACC ACC ACC  (0.005) ATC ATC ATC ACC ACG ACC ACC ACC ACC ACC ACC  (0.005) ATT ATT ATT ACC ACC ACC ACC ACC ACC ACC ACC  (0.005) ACC ATC ATC ACC ACG ACC ACC ACC ACC ACC ACC  (0.004) GTC GTA GTA ACC ACT ACC ACC ACC ACC ACC ACC  (0.004) ATT ATA ATA ACC ACT ACC ACC ACC ACC ACC ACC  (0.004) GTC GTA GTA ACC ACC ACC ACC ACC ACC ACC ACC  (0.003) GTC GTT GTT ACC ACT ACC ACC ACC ACC ACC ACC  (0.003) ACT ATC ATC ACC ACT ACC ACC ACC ACC ACC ACC  (0.003) ATT ATA ATA ACC ACC ACC ACC ACC ACC ACC ACC  (0.003) ACA ATA ATA ACC ACT ACC ACC ACC ACC ACC ACC  (0.003) ACC ATC ATC ACT ACT ACT ACC ACT ACC ACC ACC  (0.003) ACT ATT ATT ACC ACT ACC ACC ACC ACC ACC ACC  (0.003) ATC ATC ATC ACC ACA ACC ACC ACC ACC ACC ACC  (0.003) GTC GTT GTT ACC ACC ACC ACC ACC ACC ACC ACC  (0.003) ACT ATC ATC ACC ACC ACC ACC ACC ACC ACC ACC  (0.003) ACA ATA ATA ACC ACC ACC ACC ACC ACC ACC ACC  (0.003) ACT ATT ATT ACC ACC ACC ACC ACC ACC ACC ACC  (0.002) GTC GTC GTA ACC ACT ACC ACC ACC ACC ACC ACC  (0.002) ATT ATC ATA ACC ACT ACC ACC ACC ACC ACC ACC  (0.002) ATA ATC ATC ACC ACT ACC ACC ACC ACC ACC ACC  (0.002) GTC GTC GTA ACC ACC ACC ACC ACC ACC ACC ACC  (0.002) ATC ATA ATA ACC ACG ACC ACC ACC ACC ACC ACC  (0.002) ACT ATC ATC ACT ACT ACT ACC ACT ACC ACC ACC  (0.002) ATT ATC ATA ACC ACC ACC ACC ACC ACC ACC ACC  (0.002) ATC GTC GTC ACC ACG ACC ACC ACC ACC ACC ACC  (0.002) ATA ATC ATC ACC ACC ACC ACC ACC ACC ACC ACC  (0.002) ATC ATC ATA ACC ACG ACC ACC ACC ACC ACC ACC  (0.002) GCC GTC GTA ACC ACT ACC ACC ACC ACC ACC ACC  (0.002) ATT ATC ATC ACT ACT ACT ACC ACT ACC ACC ACC  (0.002) ACT ATT ATT ACT ACT ACT ACC ACT ACC ACC ACC  (0.002) ATT ATT ATT ACT ACT ACT ACC ACT ACC ACC ACC  (0.002) GCC GTA GTA ACC ACT ACC ACC ACC ACC ACC ACC  (0.002) ACG ATC ATC ACC ACT ACC ACC ACC ACC ACC ACC  (0.002) ACC ATC ATA ACC ACG ACC ACC ACC ACC ACC ACC  (0.002) GTA GTA GTA ACC ACT ACC ACC ACC ACC ACC ACC  (0.002) GTT GTT GTT ACC ACT ACC ACC ACC ACC ACC ACC  (0.002) GCC GTT GTT ACC ACT ACC ACC ACC ACC ACC ACC  (0.002) GCC GTC GTA ACC ACC ACC ACC ACC ACC ACC ACC  (0.001) GCC GTA GTA ACC ACC ACC ACC ACC ACC ACC ACC  (0.001) ACT ATA ATA ACC ACT ACC ACC ACC ACC ACC ACC  (0.001) GTC GTC GTC ACC ACG ACC ACC ACC ACC ACC ACC  (0.001) ACG ATC ATC ACC ACC ACC ACC ACC ACC ACC ACC  (0.001) GTA GTA GTA ACC ACC ACC ACC ACC ACC ACC ACC  (0.001) AAC ATC ATC ACC ACT ACC ACC ACC ACC ACC ACC  (0.001) GTT GTT GTT ACC ACC ACC ACC ACC ACC ACC ACC  (0.001) GCC GTT GTT ACC ACC ACC ACC ACC ACC ACC ACC  (0.001) ATA ATA ATA ACC ACG ACC ACC ACC ACC ACC ACC  (0.001) ACC GTC GTC ACC ACG ACC ACC ACC ACC ACC ACC  (0.001) ATA GTA GTA ACC ACT ACC ACC ACC ACC ACC ACC  (0.001) ACG ATA ATA ACC ACT ACC ACC ACC ACC ACC ACC  (0.001) ACT ATA ATA ACC ACC ACC ACC ACC ACC ACC ACC  (0.001) GTG GTA GTA ACC ACT ACC ACC ACC ACC ACC ACC  (0.001) ACT ATC ATA ACC ACT ACC ACC ACC ACC ACC ACC  (0.001) ATC ATA ATA ACC ACA ACC ACC ACC ACC ACC ACC  (0.001) AAC ATC ATC ACC ACC ACC ACC ACC ACC ACC ACC  (0.001) GTT GTC GTC ACC ACT ACC ACC ACC ACC ACC ACC  (0.001) ATA ATA ATA ACT ACT ACT ACC ACT ACC ACC ACC  (0.001) ACC ATA ATA ACC ACG ACC ACC ACC ACC ACC ACC  (0.001) ATT ATA ATA ACT ACT ACT ACC ACT ACC ACC ACC  (0.001) ACC ATC ATA ACT ACT ACT ACC ACT ACC ACC ACC  (0.001) ATA GTA GTA ACC ACC ACC ACC ACC ACC ACC ACC  (0.001) ATC GTC GTC ACC ACA ACC ACC ACC ACC ACC ACC  (0.001) ATC ATC ATA ACC ACA ACC ACC ACC ACC ACC ACC  (0.001) ACG ATA ATA ACC ACC ACC ACC ACC ACC ACC ACC  (0.001) ACA ATC ATC ACC ACT ACC ACC ACC ACC ACC ACC  (0.001) GTG GTA GTA ACC ACC ACC ACC ACC ACC ACC ACC  (0.001) ACT ATC ATA ACC ACC ACC ACC ACC ACC ACC ACC  (0.001) GTT GTC GTC ACC ACC ACC ACC ACC ACC ACC ACC  (0.001) GCC GTC GTC ACC ACG ACC ACC ACC ACC ACC ACC  (0.001)  (total  0.413)
  61       1  ACC (T) ACC (T) ATG (M) GCC (A) TCC (S) ACC (T) ACC (T) TCC (S) TCC (S) AAC (N) GCC (A) AGT (S) : ACC ACC ACC ACC ACG ACC TCC ACC ACC ACC ACC  (0.122) ACC ACC ACC ACC ACC ACC TCC ACC ACC ACC ACC  (0.082) ACC ACC ACT ACC ACG ACC TCC ACC ACC ACC ACC  (0.025) ACC ACC ACC ACC ATG ACC TCC ACC ACC ACC ACC  (0.023) ACC ACT ACT ACC ACG ACC TCC ACC ACC ACC ACC  (0.021) ACT ACT ACT ACC ACG ACC TCC ACC ACC ACC ACC  (0.020) ACC ACC ACC ACC ACT ACC TCC ACC ACC ACC ACC  (0.017) ACT ACC ACC ACC ACG ACC TCC ACC ACC ACC ACC  (0.017) ACC ACC ACT ACC ACC ACC TCC ACC ACC ACC ACC  (0.016) ACC ACT ACT ACC ACC ACC TCC ACC ACC ACC ACC  (0.014) ACT ACT ACT ACC ACC ACC TCC ACC ACC ACC ACC  (0.014) ACG ACC ACC ACC ACG ACC TCC ACC ACC ACC ACC  (0.012) ACT ACC ACC ACC ACC ACC TCC ACC ACC ACC ACC  (0.011) ACG ACC ACC ACC ACC ACC TCC ACC ACC ACC ACC  (0.008) ACA ACC ACC ACC ACG ACC TCC ACC ACC ACC ACC  (0.006) ACC ACC ACT ACC ATG ACC TCC ACC ACC ACC ACC  (0.005) ACC ACC AGC ACC ACG ACC TCC ACC ACC ACC ACC  (0.004) ACG ACT ACT ACC ACG ACC TCC ACC ACC ACC ACC  (0.004) ACA ACC ACC ACC ACC ACC TCC ACC ACC ACC ACC  (0.004) TCC TCC ACC ACC ACG ACC TCC ACC ACC ACC ACC  (0.004) ACT ACT ACT ACT ACG ACT TCC ACT ACC ACC ACC  (0.004) ACC ACT ACT ACC ATG ACC TCC ACC ACC ACC ACC  (0.004) ACT ACT ACT ACC ATG ACC TCC ACC ACC ACC ACC  (0.004) GCC GCC GCC ACC ACG ACC TCC ACC ACC ACC ACC  (0.003) ACC ACC ACT ACC ACT ACC TCC ACC ACC ACC ACC  (0.003) ACT ACC ACT ACC ACG ACC TCC ACC ACC ACC ACC  (0.003) ACT ACC ACC ACT ACG ACT TCC ACT ACC ACC ACC  (0.003) ACT ACC ACC ACC ATG ACC TCC ACC ACC ACC ACC  (0.003) ACC ACT ACT ACC ACT ACC TCC ACC ACC ACC ACC  (0.003) ACC ACC AGC ACC ACC ACC TCC ACC ACC ACC ACC  (0.003) ACG ACT ACT ACC ACC ACC TCC ACC ACC ACC ACC  (0.003) TCC TCC ACC ACC ACC ACC TCC ACC ACC ACC ACC  (0.003) ACG ACC ACC ACG ACG ACG TCC ACG ACC ACC ACC  (0.003) ACG ACC ACT ACC ACG ACC TCC ACC ACC ACC ACC  (0.002) GCC GCC GCC ACC ACC ACC TCC ACC ACC ACC ACC  (0.002) ACA ACT ACT ACC ACG ACC TCC ACC ACC ACC ACC  (0.002) ACT ACC ACT ACC ACC ACC TCC ACC ACC ACC ACC  (0.002) ACG ACC ACC ACC ATG ACC TCC ACC ACC ACC ACC  (0.002) TCC TCC ACC TCC ACC TCC TCC TCC ACC ACC ACC  (0.002) TCC TCC ACC TCC ACG TCC TCC TCC ACC ACC ACC  (0.002) TCC TCC TCC ACC ACG ACC TCC ACC ACC ACC ACC  (0.002) ACT ACT ACC ACC ACG ACC TCC ACC ACC ACC ACC  (0.002) ACG ACC ACT ACC ACC ACC TCC ACC ACC ACC ACC  (0.002) ACA ACT ACT ACC ACC ACC TCC ACC ACC ACC ACC  (0.002) ACA ACC ACT ACC ACG ACC TCC ACC ACC ACC ACC  (0.001) TCC TCC GCC ACC ACG ACC TCC ACC ACC ACC ACC  (0.001) TCC TCC TCC ACC ACC ACC TCC ACC ACC ACC ACC  (0.001) ACA ACC ACC ACC ATG ACC TCC ACC ACC ACC ACC  (0.001) ATC ACC ACC ACC ACG ACC TCC ACC ACC ACC ACC  (0.001) ACT ACT ACC ACC ACC ACC TCC ACC ACC ACC ACC  (0.001) ACG ACG ACT ACC ACG ACC TCC ACC ACC ACC ACC  (0.001)  (total  0.503)
  62       1  ACC (T) ACC (T) TCA (S) AAT (N) AAT (N) ACC (T) ACG (T) AGC (S) AGT (S) ACC (T) TCA (S) AAT (N) : AAC AAT AAT ACC TCA ACC AGC ACC ACC ACC ACC  (0.099) AAT AAT AAT ACC TCA ACC AGC ACC ACC ACC ACC  (0.058) ACC AAT AAT ACC TCA ACC AGC ACC ACC ACC ACC  (0.055) AAC AAT AAT ACC TCA ACC AGT ACC ACC ACC ACC  (0.038) AAT AAT AAT ACT TCA ACT AGT ACT ACC ACC ACC  (0.027) ACT AAT AAT ACC TCA ACC AGC ACC ACC ACC ACC  (0.025) ACT AAT AAT ACT TCA ACT AGT ACT ACC ACC ACC  (0.025) AAC AAC AAT ACC TCA ACC AGC ACC ACC ACC ACC  (0.022) AAT AAT AAT ACC TCA ACC AGT ACC ACC ACC ACC  (0.022) ACC AAT AAT ACC TCA ACC AGT ACC ACC ACC ACC  (0.021) ACC AAC AAT ACC TCA ACC AGC ACC ACC ACC ACC  (0.017) AAC AAC AAC ACC TCA ACC AGC ACC ACC ACC ACC  (0.015) AAC AAT AAT ACT TCA ACT AGT ACT ACC ACC ACC  (0.014) ACC AAC AAC ACC TCA ACC AGC ACC ACC ACC ACC  (0.011) ACT AAT AAT ACC TCA ACC AGT ACC ACC ACC ACC  (0.010) ACC AAT AAT ACT TCA ACT AGT ACT ACC ACC ACC  (0.009) AAC AAC AAT ACC TCA ACC AGT ACC ACC ACC ACC  (0.008) AAT AAT AAT ACT TCA ACT AGC ACT ACC ACC ACC  (0.008) ATC AAT AAT ACC TCA ACC AGC ACC ACC ACC ACC  (0.008) ACT AAT AAT ACT TCA ACT AGC ACT ACC ACC ACC  (0.008) ACC AAC AAT ACC TCA ACC AGT ACC ACC ACC ACC  (0.007) AAC AAC AAC ACC TCA ACC AGT ACC ACC ACC ACC  (0.006) AAC AAT AAT ACG TCA ACG AGC ACG ACC ACC ACC  (0.005) ACG AAT AAT ACC TCA ACC AGC ACC ACC ACC ACC  (0.005) ACC AAT AAT ACG TCA ACG AGC ACG ACC ACC ACC  (0.005) ACC AAC AAC ACC TCA ACC AGT ACC ACC ACC ACC  (0.004) AAT AAC AAT ACC TCA ACC AGC ACC ACC ACC ACC  (0.004) AGC AAT AAT ACC TCA ACC AGC ACC ACC ACC ACC  (0.004) ACG AAT AAT ACG TCA ACG AGC ACG ACC ACC ACC  (0.004) AAC AAC AAT ACT TCA ACT AGT ACT ACC ACC ACC  (0.003) ATT AAT AAT ACC TCA ACC AGC ACC ACC ACC ACC  (0.003) ACC AAC AAT ACT TCA ACT AGT ACT ACC ACC ACC  (0.003) AAC AAT AAC ACC TCA ACC AGC ACC ACC ACC ACC  (0.003) ATC AAT AAT ACC TCA ACC AGT ACC ACC ACC ACC  (0.003) ACG AAT AAT ACG TCA ACG AGT ACG ACC ACC ACC  (0.003) AAT AAC AAC ACC TCA ACC AGC ACC ACC ACC ACC  (0.003) AAG AAT AAT ACG TCA ACG AGC ACG ACC ACC ACC  (0.003) ATC AAC AAT ACC TCA ACC AGC ACC ACC ACC ACC  (0.002) ACA AAT AAT ACC TCA ACC AGC ACC ACC ACC ACC  (0.002) AAG AAT AAT ACC TCA ACC AGC ACC ACC ACC ACC  (0.002) AAC AAC AAC ACT TCA ACT AGT ACT ACC ACC ACC  (0.002) ACT AAC AAT ACC TCA ACC AGC ACC ACC ACC ACC  (0.002) ACA AAT AAT ACA TCA ACA AGC ACA ACC ACC ACC  (0.002) ACT AAC AAT ACT TCA ACT AGT ACT ACC ACC ACC  (0.002) ACC AAC AAC ACT TCA ACT AGT ACT ACC ACC ACC  (0.002) AAG AAT AAT ACG TCA ACG AGT ACG ACC ACC ACC  (0.002) AAT AAC AAT ACT TCA ACT AGT ACT ACC ACC ACC  (0.002) ACG AAT AAT ACC TCA ACC AGT ACC ACC ACC ACC  (0.002) AAT AAT AAC ACC TCA ACC AGC ACC ACC ACC ACC  (0.002) ACC AAT AAC ACC TCA ACC AGC ACC ACC ACC ACC  (0.002) AAT AAC AAT ACC TCA ACC AGT ACC ACC ACC ACC  (0.002) AGC AAT AAT ACC TCA ACC AGT ACC ACC ACC ACC  (0.002) ACA AAT AAT ACA TCA ACA AGT ACA ACC ACC ACC  (0.002) ATT AAT AAT ACT TCA ACT AGT ACT ACC ACC ACC  (0.002) ATC AAC AAC ACC TCA ACC AGC ACC ACC ACC ACC  (0.001) ACC AAC AAT ACG TCA ACG AGC ACG ACC ACC ACC  (0.001) AGC AAC AAT ACC TCA ACC AGC ACC ACC ACC ACC  (0.001) ACT AAC AAC ACC TCA ACC AGC ACC ACC ACC ACC  (0.001) AGT AAT AAT ACC TCA ACC AGC ACC ACC ACC ACC  (0.001) ACT AAC AAC ACT TCA ACT AGT ACT ACC ACC ACC  (0.001) AAT AAC AAC ACT TCA ACT AGT ACT ACC ACC ACC  (0.001) ATT AAT AAT ACC TCA ACC AGT ACC ACC ACC ACC  (0.001) ATC AAT AAT ACT TCA ACT AGT ACT ACC ACC ACC  (0.001) AAC AAT AAC ACC TCA ACC AGT ACC ACC ACC ACC  (0.001) AAC AAC AAT ACG TCA ACG AGC ACG ACC ACC ACC  (0.001) AGT AAT AAT ACT TCA ACT AGT ACT ACC ACC ACC  (0.001) AAT AAC AAC ACC TCA ACC AGT ACC ACC ACC ACC  (0.001) ACG AAC AAT ACC TCA ACC AGC ACC ACC ACC ACC  (0.001)  (total  0.614)
  63       1  ACC (T) ACC (T) TCT (S) AGT (S) TCC (S) ACC (T) TCC (S) TCA (S) ACG (T) ACC (T) ACA (T) AGC (S) : TCC TCC AGC TCC TCT TCC TCG TCC ACC ACC ACC  (0.095) TCC TCC AGC TCC TCT TCC TCA TCC ACC ACC ACC  (0.083) TCC TCC AGC TCC TCC TCC TCG TCC ACC ACC ACC  (0.071) TCC TCC AGC TCC TCC TCC TCA TCC ACC ACC ACC  (0.063) ACC ACC AGC ACC ACT ACC ACG ACC ACC ACC ACC  (0.009) ACC ACC AGC ACC ACT ACC ACA ACC ACC ACC ACC  (0.008) ACC ACC AGC ACC ACC ACC ACG ACC ACC ACC ACC  (0.005) TCC ACC AGC TCC TCT TCC TCG TCC ACC ACC ACC  (0.005) ACC ACC AGC ACC ACC ACC ACA ACC ACC ACC ACC  (0.004) TCT TCC AGC TCT TCT TCT TCG TCT ACC ACC ACC  (0.004) TCC ACC AGC TCC TCT TCC TCA TCC ACC ACC ACC  (0.004) TCA TCC AGC TCA TCA TCA TCA TCA ACC ACC ACC  (0.004) TCT TCC AGC TCT TCT TCT TCA TCT ACC ACC ACC  (0.004) TCC TCC ACC TCC TCT TCC TCG TCC ACC ACC ACC  (0.004) TCC ACC AGC TCC TCC TCC TCG TCC ACC ACC ACC  (0.004) TGC TGC AGC TCC TCT TCC TCG TCC ACC ACC ACC  (0.004) TCC TCC ACC TCC TCT TCC TCA TCC ACC ACC ACC  (0.003) TCC ACC AGC TCC TCC TCC TCA TCC ACC ACC ACC  (0.003) TCC TCC AGT TCC TCT TCC TCG TCC ACC ACC ACC  (0.003) TGC TGC AGC TCC TCT TCC TCA TCC ACC ACC ACC  (0.003) TCG TCC AGC TCG TCT TCG TCG TCG ACC ACC ACC  (0.003) TCC TCC ACC TCC TCC TCC TCG TCC ACC ACC ACC  (0.003) TCC TCC AGT TCC TCT TCC TCA TCC ACC ACC ACC  (0.003) TCG TCC AGC TCG TCG TCG TCG TCG ACC ACC ACC  (0.003) TGC TGC AGC TCC TCC TCC TCG TCC ACC ACC ACC  (0.003) TCT TCC AGC TCC TCT TCC TCG TCC ACC ACC ACC  (0.003) TCC TCC ACC TCC TCC TCC TCA TCC ACC ACC ACC  (0.002) TCC TCC AGT TCC TCC TCC TCG TCC ACC ACC ACC  (0.002) TGC TGC AGC TCC TCC TCC TCA TCC ACC ACC ACC  (0.002) TCT TCC AGC TCC TCT TCC TCA TCC ACC ACC ACC  (0.002) TCC TCC AGT TCC TCC TCC TCA TCC ACC ACC ACC  (0.002) TCA TCC AGC TCA TCT TCA TCA TCA ACC ACC ACC  (0.002) AGC AGC AGC ACC ACT ACC ACG ACC ACC ACC ACC  (0.002) TCG TCC AGC TCC TCT TCC TCG TCC ACC ACC ACC  (0.001) AGC AGC AGC ACC ACT ACC ACA ACC ACC ACC ACC  (0.001) TCG TCC AGC TCC TCT TCC TCA TCC ACC ACC ACC  (0.001) ACT ACC AGC ACC ACT ACC ACG ACC ACC ACC ACC  (0.001) ACT ACC AGC ACC ACT ACC ACA ACC ACC ACC ACC  (0.001) ACC AGC AGC ACC ACT ACC ACG ACC ACC ACC ACC  (0.001) TCT TCT AGT TCT TCT TCT TCG TCT ACC ACC ACC  (0.001) ACT ACC AGC ACT ACT ACT ACG ACT ACC ACC ACC  (0.001)  (total  0.424)
  64       1  ACC (T) ACT (T) ATA (I) ACT (T) ACC (T) ACT (T) TTC (F) TTC (F) TTC (F) ACT (T) TAC (Y) ACC (T) : ATC ACC ACC TTC TTC TTC TTC TTC ACC ACT ACT  (0.066) TTC ACC ACC TTC TTC TTC TTC TTC ACC ACT ACT  (0.051) ACC ACC ACC TTC TTC TTC TTC TTC ACC ACT ACT  (0.044) ACC ACC ACC ATC ATC ATC TTC ATC ACC ACT ACT  (0.026) ATC ACC ACC ATC ATC ATC TTC ATC ACC ACT ACT  (0.024) TCC ACC ACC TTC TTC TTC TTC TTC ACC ACT ACT  (0.023) ATC ACC ACC TTC TTC TTC TTC TTC ACT ACT ACT  (0.018) TTC ACC ACC TTC TTC TTC TTC TTC ACT ACT ACT  (0.014) ATC ACC ACC TTC ATC TTC TTC TTC ACC ACT ACT  (0.012) ACC ACC ACC TTC TTC TTC TTC TTC ACT ACT ACT  (0.012) ACC ACC ACC ATC ATA ATC TTC ATC ACC ACT ACT  (0.012) TTC ACC ACC TTC ATC TTC TTC TTC ACC ACT ACT  (0.010) ATT ACC ACC TTC TTC TTC TTC TTC ACC ACT ACT  (0.008) TCC ACC ACC TTC TTC TTC TTC TTC ACT ACT ACT  (0.006) ATC ACT ACT TTC TTC TTC TTC TTC ACC ACT ACT  (0.006) ATC ACC ACT TTC TTC TTC TTC TTC ACC ACT ACT  (0.005) ACC ACT ACT TTC TTC TTC TTC TTC ACC ACT ACT  (0.005) TCC ACC ACC TTC ATC TTC TTC TTC ACC ACT ACT  (0.004) GTC ACC ACC TTC TTC TTC TTC TTC ACC ACT ACT  (0.004) ATT ACC ACC ATC ATC ATC TTC ATC ACC ACT ACT  (0.004) TTC ACC ACT TTC TTC TTC TTC TTC ACC ACT ACT  (0.004) TTC ACC ACC TTC TTT TTC TTC TTC ACC ACT ACT  (0.004) ACT ACC ACC TTC TTC TTC TTC TTC ACC ACT ACT  (0.004) ACC ACC ACT TTC TTC TTC TTC TTC ACC ACT ACT  (0.003) TTC ACT ACT TTC TTC TTC TTC TTC ACC ACT ACT  (0.003) ACT ACC ACC ATC ATC ATC TTC ATC ACC ACT ACT  (0.003) ATT ACT ACT TTC TTC TTC TTC TTC ACC ACT ACT  (0.003) ACC ACT ACT ATC ATC ATC TTC ATC ACC ACT ACT  (0.003) ACT ACT ACT TTC TTC TTC TTC TTC ACC ACT ACT  (0.003) CTC ACC ACC TTC TTC TTC TTC TTC ACC ACT ACT  (0.003) TTT ACC ACC TTC TTC TTC TTC TTC ACC ACT ACT  (0.003) ACT ACT ACT ATC ATC ATC TTC ATC ACC ACT ACT  (0.002) GCC ACC ACC TTC TTC TTC TTC TTC ACC ACT ACT  (0.002) ATC ACT ACT ATC ATC ATC TTC ATC ACC ACT ACT  (0.002) AAC ACC ACC TTC TTC TTC TTC TTC ACC ACT ACT  (0.002) ATA ACC ACC TTC TTC TTC TTC TTC ACC ACT ACT  (0.002) ATT ACC ACC TTC TTC TTC TTC TTC ACT ACT ACT  (0.002) ACC ACC ACT ATC ATC ATC TTC ATC ACC ACT ACT  (0.002) TTC ATC ACC TTC TTC TTC TTC TTC ACC ACT ACT  (0.002) ATT ACC ACC ATC ATA ATC TTC ATC ACC ACT ACT  (0.002) ATC ACC ACT ATC ATC ATC TTC ATC ACC ACT ACT  (0.002) ACG ACC ACC TTC TTC TTC TTC TTC ACC ACT ACT  (0.002) TCC ACC ACT TTC TTC TTC TTC TTC ACC ACT ACT  (0.002) ATC ACT ACT TTC TTC TTC TTC TTC ACT ACT ACT  (0.002) TCC ACC ACC TTC TTT TTC TTC TTC ACC ACT ACT  (0.002) ATT ACT ACT ATC ATC ATC TTC ATC ACC ACT ACT  (0.002) ATA ACC ACC ATC ATC ATC TTC ATC ACC ACT ACT  (0.002) ACG ACC ACC ATC ATC ATC TTC ATC ACC ACT ACT  (0.002) ATC ATC ACC TTC TTC TTC TTC TTC ACC ACT ACT  (0.002) TCC ACT ACT TTC TTC TTC TTC TTC ACC ACT ACT  (0.002) ATC ACC ACT TTC TTC TTC TTC TTC ACT ACT ACT  (0.001) ACC ACT ACT TTC TTC TTC TTC TTC ACT ACT ACT  (0.001) ACT ACC ACC ATC ATA ATC TTC ATC ACC ACT ACT  (0.001) ACC ACT ACT ATC ATA ATC TTC ATC ACC ACT ACT  (0.001) ACT ACC ACC ATC ATC ATC TTC ATC ACT ACT ACT  (0.001) GTC ACC ACC TTC TTC TTC TTC TTC ACT ACT ACT  (0.001) ATC ACT ACT TTC ATC TTC TTC TTC ACC ACT ACT  (0.001) AAC ACC ACC ATC ATC ATC TTC ATC ACC ACT ACT  (0.001) CCC ACC ACC TTC TTC TTC TTC TTC ACC ACT ACT  (0.001) TTC ACC ACT TTC TTC TTC TTC TTC ACT ACT ACT  (0.001) ACT ACT ACT ATC ATA ATC TTC ATC ACC ACT ACT  (0.001) ACA ACC ACC TTC TTC TTC TTC TTC ACC ACT ACT  (0.001) ACC ACT ACC TTC TTC TTC TTC TTC ACC ACT ACT  (0.001) TAC ACC ACC TTC TTC TTC TTC TTC ACC ACT ACT  (0.001) ACA ACC ACC ATC ATC ATC TTC ATC ACC ACT ACT  (0.001) ACT ACT ACT ATC ATC ATC TTC ATC ACT ACT ACT  (0.001)  (total  0.446)
  65       1  ACC (T) ACT (T) TCT (S) ACT (T) ACC (T) ACT (T) ACC (T) ACC (T) ACC (T) ACT (T) ACA (T) ACA (T) : ACC ACC ACC ACC ACT ACC ACC ACC ACC ACT ACT  (0.028) ACA ACA ACA ACC ACT ACC ACC ACC ACC ACT ACT  (0.017) ACC ACA ACA ACC ACT ACC ACC ACC ACC ACT ACT  (0.017) ACT ACT ACT ACT ACT ACT ACC ACT ACT ACT ACT  (0.016) ACC ACC ACC ACC ACC ACC ACC ACC ACC ACT ACT  (0.015) ACC ACC ACA ACC ACT ACC ACC ACC ACC ACT ACT  (0.014) ACC ACT ACT ACC ACT ACC ACC ACC ACC ACT ACT  (0.013) ACC ACC ACC ACC ACT ACC ACC ACC ACT ACT ACT  (0.013) ACT ACT ACT ACC ACT ACC ACC ACC ACC ACT ACT  (0.013) ACA ACA ACA ACC ACC ACC ACC ACC ACC ACT ACT  (0.009) ACC ACA ACA ACC ACC ACC ACC ACC ACC ACT ACT  (0.009) ACA ACA ACA ACC ACT ACC ACC ACC ACT ACT ACT  (0.008) ACC ACA ACA ACC ACT ACC ACC ACC ACT ACT ACT  (0.008) ACT ACT ACT ACT ACT ACT ACC ACT ACC ACT ACT  (0.008) ACC ACC ACA ACC ACC ACC ACC ACC ACC ACT ACT  (0.008) ACG ACA ACA ACC ACT ACC ACC ACC ACC ACT ACT  (0.007) ACC ACT ACT ACC ACC ACC ACC ACC ACC ACT ACT  (0.007) ACC ACC ACC ACC ACC ACC ACC ACC ACT ACT ACT  (0.007) ACA ACA ACA ACT ACT ACT ACC ACT ACT ACT ACT  (0.007) ACT ACT ACT ACC ACC ACC ACC ACC ACC ACT ACT  (0.007) ACC ACC ACA ACC ACT ACC ACC ACC ACT ACT ACT  (0.007) ACC ACT ACT ACC ACT ACC ACC ACC ACT ACT ACT  (0.006) ACT ACA ACA ACT ACT ACT ACC ACT ACT ACT ACT  (0.006) ACT ACA ACA ACC ACT ACC ACC ACC ACC ACT ACT  (0.005) ACT ACC ACC ACT ACT ACT ACC ACT ACT ACT ACT  (0.005) ACC ACA ACA ACC ACC ACC ACC ACC ACT ACT ACT  (0.004) ACG ACA ACA ACC ACC ACC ACC ACC ACC ACT ACT  (0.004) ACT ACC ACC ACC ACT ACC ACC ACC ACC ACT ACT  (0.004) ACC ACC ACA ACC ACC ACC ACC ACC ACT ACT ACT  (0.004) ACG ACA ACA ACC ACT ACC ACC ACC ACT ACT ACT  (0.004) ACC ACT ACT ACC ACC ACC ACC ACC ACT ACT ACT  (0.004) ACG ACG ACG ACC ACT ACC ACC ACC ACC ACT ACT  (0.003) ACG ACA ACA ACT ACT ACT ACC ACT ACT ACT ACT  (0.003) ACT ACA ACA ACT ACT ACT ACC ACT ACC ACT ACT  (0.003) ACG ACT ACT ACC ACT ACC ACC ACC ACC ACT ACT  (0.003) ACT ACA ACA ACC ACC ACC ACC ACC ACC ACT ACT  (0.003) ACG ACC ACC ACC ACT ACC ACC ACC ACC ACT ACT  (0.003) ACT ACC ACA ACT ACT ACT ACC ACT ACT ACT ACT  (0.002) ACT ACC ACC ACT ACT ACT ACC ACT ACC ACT ACT  (0.002) ACT ACC ACC ACC ACC ACC ACC ACC ACC ACT ACT  (0.002) ACT ACC ACA ACC ACT ACC ACC ACC ACC ACT ACT  (0.002) ACG ACG ACG ACC ACC ACC ACC ACC ACC ACT ACT  (0.002) ACG ACG ACG ACC ACT ACC ACC ACC ACT ACT ACT  (0.002) ACG ACT ACT ACC ACC ACC ACC ACC ACC ACT ACT  (0.001) ACG ACC ACC ACC ACC ACC ACC ACC ACC ACT ACT  (0.001) ACA ACT ACT ACC ACT ACC ACC ACC ACC ACT ACT  (0.001) ACG ACG ACG ACT ACT ACT ACC ACT ACT ACT ACT  (0.001) ACA ACC ACC ACC ACT ACC ACC ACC ACC ACT ACT  (0.001) ACG ACT ACT ACC ACT ACC ACC ACC ACT ACT ACT  (0.001) ACG ACC ACC ACC ACT ACC ACC ACC ACT ACT ACT  (0.001) ACT ACC ACA ACT ACT ACT ACC ACT ACC ACT ACT  (0.001) ACG ACT ACT ACT ACT ACT ACC ACT ACT ACT ACT  (0.001) ACG ACC ACC ACT ACT ACT ACC ACT ACT ACT ACT  (0.001) ACT ACC ACA ACC ACC ACC ACC ACC ACC ACT ACT  (0.001) ACA ACT ACT ACC ACC ACC ACC ACC ACC ACT ACT  (0.001)  (total  0.331)
  66       1  ACC (T) GCC (A) GCT (A) GTG (V) GCA (A) GCC (A) GCT (A) GCT (A) GCT (A) GCC (A) GTT (V) GTG (V) : GCG GCG GTG GCT GCT GCT GCT GCT GCC GCC GCC  (0.091) GCT GCG GTG GCT GCT GCT GCT GCT GCC GCC GCC  (0.071) GCC GCG GTG GCT GCT GCT GCT GCT GCC GCC GCC  (0.035) GCA GCA GTG GCT GCT GCT GCT GCT GCC GCC GCC  (0.023) GCT GCA GTG GCT GCT GCT GCT GCT GCC GCC GCC  (0.019) GCA GCG GTG GCT GCT GCT GCT GCT GCC GCC GCC  (0.016) GCT GCT GTG GCT GCT GCT GCT GCT GCC GCC GCC  (0.014) GCA GCA GTA GCT GCT GCT GCT GCT GCC GCC GCC  (0.014) GCG GCG GTG GCT GCC GCT GCT GCT GCC GCC GCC  (0.013) GCG GCG GTG GCT GCT GCT GCT GCT GCT GCC GCC  (0.012) GCG GCG GCG GCT GCT GCT GCT GCT GCC GCC GCC  (0.012) GCT GCA GTA GCT GCT GCT GCT GCT GCC GCC GCC  (0.012) GCC GCC GTG GCT GCT GCT GCT GCT GCC GCC GCC  (0.011) GCT GCG GTG GCT GCC GCT GCT GCT GCC GCC GCC  (0.010) GCG GCG GTG GCC GCT GCC GCT GCC GCC GCC GCC  (0.010) GCC GCA GTG GCT GCT GCT GCT GCT GCC GCC GCC  (0.010) GCT GCG GTG GCT GCT GCT GCT GCT GCT GCC GCC  (0.009) GCC GCG GTG GCC GCT GCC GCT GCC GCC GCC GCC  (0.009) GCG GCA GTG GCT GCT GCT GCT GCT GCC GCC GCC  (0.008) GCG GTG GTG GCT GCT GCT GCT GCT GCC GCC GCC  (0.008) GCC GCC GTC GCT GCT GCT GCT GCT GCC GCC GCC  (0.008) GTG GTG GTG GCT GCT GCT GCT GCT GCC GCC GCC  (0.008) GTT GTG GTG GCT GCT GCT GCT GCT GCC GCC GCC  (0.006) GTC GTG GTG GCT GCT GCT GCT GCT GCC GCC GCC  (0.006) GCC GCG GTG GCT GCC GCT GCT GCT GCC GCC GCC  (0.005) GCC GCG GTG GCT GCT GCT GCT GCT GCT GCC GCC  (0.005) GCT GCG GTG GCT GCT GCT GCT GCT ACC GCC GCC  (0.005) GCA GCA GTG GCT GCC GCT GCT GCT GCC GCC GCC  (0.003) GCA GCA GCG GCT GCT GCT GCT GCT GCC GCC GCC  (0.003) GCA GCA GTG GCT GCT GCT GCT GCT GCT GCC GCC  (0.003) GCT GCA GTG GCT GCC GCT GCT GCT GCC GCC GCC  (0.003) GCC GCC GTG GCC GCT GCC GCT GCC GCC GCC GCC  (0.003) GCT GCA GTG GCT GCT GCT GCT GCT GCT GCC GCC  (0.003) GCA GCA GTG GCC GCT GCC GCT GCC GCC GCC GCC  (0.003) GCC GCA GTG GCC GCT GCC GCT GCC GCC GCC GCC  (0.002) GCA GCG GTG GCT GCC GCT GCT GCT GCC GCC GCC  (0.002) GCA GCG GTG GCT GCT GCT GCT GCT GCT GCC GCC  (0.002) GCT GCT GTG GCT GCC GCT GCT GCT GCC GCC GCC  (0.002) GCA GCA GTA GCT GCC GCT GCT GCT GCC GCC GCC  (0.002) GCC GCC GTC GCC GCT GCC GCT GCC GCC GCC GCC  (0.002) GCT GCT GTG GCT GCT GCT GCT GCT GCT GCC GCC  (0.002) GCA GCA GTA GCT GCT GCT GCT GCT GCT GCC GCC  (0.002) GCA GCG GTG GCC GCT GCC GCT GCC GCC GCC GCC  (0.002) GTA GTG GTG GCT GCT GCT GCT GCT GCC GCC GCC  (0.002) GCG GCG GCG GCT GCC GCT GCT GCT GCC GCC GCC  (0.002) GCT GCA GTA GCT GCC GCT GCT GCT GCC GCC GCC  (0.002) GCC GCC GTG GCT GCC GCT GCT GCT GCC GCC GCC  (0.002) GCG GCG GCG GCT GCT GCT GCT GCT GCT GCC GCC  (0.002) GCT GCA GTA GCT GCT GCT GCT GCT GCT GCC GCC  (0.002) GCA GCA GTA GCC GCT GCC GCT GCC GCC GCC GCC  (0.002) GTC GTG GTG GCC GCT GCC GCT GCC GCC GCC GCC  (0.002) GTT GTA GTG GCT GCT GCT GCT GCT GCC GCC GCC  (0.002) GCC GCC GTG GCT GCT GCT GCT GCT GCT GCC GCC  (0.001) GTC GTA GTG GCT GCT GCT GCT GCT GCC GCC GCC  (0.001) GCC GCA GTG GCT GCC GCT GCT GCT GCC GCC GCC  (0.001) GTC GTC GTG GCT GCT GCT GCT GCT GCC GCC GCC  (0.001) GCG GCG GCG GCC GCT GCC GCT GCC GCC GCC GCC  (0.001) GTA GTA GTG GCT GCT GCT GCT GCT GCC GCC GCC  (0.001) GCC GCA GTG GCT GCT GCT GCT GCT GCT GCC GCC  (0.001) GCT GCA GTG GCT GCT GCT GCT GCT ACC GCC GCC  (0.001) GCG GCA GTG GCT GCC GCT GCT GCT GCC GCC GCC  (0.001) GTG GTG GTG GCC GCT GCC GCT GCC GCC GCC GCC  (0.001) GCG GTG GTG GCT GCC GCT GCT GCT GCC GCC GCC  (0.001) GCC GCC GTC GCT GCC GCT GCT GCT GCC GCC GCC  (0.001) GTG GTG GTG GCT GCC GCT GCT GCT GCC GCC GCC  (0.001) GCG GCA GTG GCT GCT GCT GCT GCT GCT GCC GCC  (0.001) GCG GTG GTG GCT GCT GCT GCT GCT GCT GCC GCC  (0.001) GCC GCC GTC GCT GCT GCT GCT GCT GCT GCC GCC  (0.001) GTG GTA GTG GCT GCT GCT GCT GCT GCC GCC GCC  (0.001) GTG GTG GTG GCT GCT GCT GCT GCT GCT GCC GCC  (0.001) GTT GTA GTA GCT GCT GCT GCT GCT GCC GCC GCC  (0.001) GTC GTA GTA GCT GCT GCT GCT GCT GCC GCC GCC  (0.001)  (total  0.526)
  67       1  ACC (T) GTC (V) ATA (I) GTC (V) GTC (V) GTC (V) GTC (V) ATC (I) ATC (I) GTC (V) GTC (V) GTC (V) : GTC GTC GTC GTC GTC GTC ATC GTC GTC GTC GTC  (0.033) ATC GTC GTC ATC ATC ATC ATC ATC ATC GTC GTC  (0.029) GTC GTC GTC ATC ATC ATC ATC ATC ATC GTC GTC  (0.028) ATC GTC GTC ATC ATA ATC ATC ATC ATC GTC GTC  (0.026) GTC GTC GTC ATC ATA ATC ATC ATC ATC GTC GTC  (0.025) GTC GTC GTC GTC GTA GTC ATC GTC GTC GTC GTC  (0.021) ATC GTC GTC ATC ATT ATC ATC ATC ATC GTC GTC  (0.011) GTT GTC GTC GTC GTC GTC ATC GTC GTC GTC GTC  (0.008) GTG GTC GTC GTC GTC GTC ATC GTC GTC GTC GTC  (0.006) ATT GTC GTC ATC ATC ATC ATC ATC ATC GTC GTC  (0.006) ATT GTC GTC ATC ATA ATC ATC ATC ATC GTC GTC  (0.005) GTT GTC GTC ATC ATC ATC ATC ATC ATC GTC GTC  (0.005) GTT GTC GTC GTC GTA GTC ATC GTC GTC GTC GTC  (0.005) GTT GTC GTC ATC ATA ATC ATC ATC ATC GTC GTC  (0.004) GTG GTC GTC GTC GTA GTC ATC GTC GTC GTC GTC  (0.004) ATC GTC GTC ATC ATC ATC ATC ATC ACC GTC GTC  (0.004) GTA GTC GTC GTC GTC GTC ATC GTC GTC GTC GTC  (0.003) GTG GTC GTC GTC ATC GTC ATC GTC GTC GTC GTC  (0.003) GTG GTC GTC ATC ATC ATC ATC ATC ATC GTC GTC  (0.003) ATA GTC GTC ATC ATC ATC ATC ATC ATC GTC GTC  (0.002) ATT GTC GTC ATC ATT ATC ATC ATC ATC GTC GTC  (0.002) GTA GTC GTC GTC GTA GTC ATC GTC GTC GTC GTC  (0.002) ATT GTC GTC ATT ATC ATT ATC ATT ATC GTC GTC  (0.002) ATA GTC GTC ATC ATA ATC ATC ATC ATC GTC GTC  (0.002) GTA GTC GTC ATC ATC ATC ATC ATC ATC GTC GTC  (0.002) GTC GTT GTC GTC GTC GTC ATC GTC GTC GTC GTC  (0.002) GTA GTC GTC GTC ATC GTC ATC GTC GTC GTC GTC  (0.002) GTT GTT GTC GTC GTC GTC ATC GTC GTC GTC GTC  (0.002) GTC GTT GTC ATC ATC ATC ATC ATC ATC GTC GTC  (0.002) GTC GTT GTT GTC GTC GTC ATC GTC GTC GTC GTC  (0.001) GTC GTT GTC ATC ATA ATC ATC ATC ATC GTC GTC  (0.001) ATC GTT GTC ATC ATC ATC ATC ATC ATC GTC GTC  (0.001) GTT GTT GTT GTC GTC GTC ATC GTC GTC GTC GTC  (0.001) GTC GTT GTT ATC ATC ATC ATC ATC ATC GTC GTC  (0.001) GTC GTT GTC GTC GTA GTC ATC GTC GTC GTC GTC  (0.001) ATC ATC GTC ATC ATC ATC ATC ATC ATC GTC GTC  (0.001) ATA GTC GTC ATA ATA ATA ATC ATA ATC GTC GTC  (0.001) ATC GTT GTC ATC ATA ATC ATC ATC ATC GTC GTC  (0.001) GTC GTT GTT ATC ATA ATC ATC ATC ATC GTC GTC  (0.001) GTT GTT GTC ATC ATC ATC ATC ATC ATC GTC GTC  (0.001) ATC ATC GTC ATC ATA ATC ATC ATC ATC GTC GTC  (0.001)  (total  0.261)
  68       1  ACG (T) ACG (T) ACT (T) ACA (T) ACA (T) ACG (T) ACG (T) ACA (T) ACG (T) ACG (T) ACA (T) ACA (T) : ACA ACA ACA ACA ACA ACA ACA ACA ACG ACG ACG  (0.061) ACG ACA ACA ACG ACT ACG ACG ACG ACG ACG ACG  (0.056) ACA ACA ACA ACG ACT ACG ACG ACG ACG ACG ACG  (0.055) ACA ACA ACA ACA ACT ACA ACA ACA ACG ACG ACG  (0.044) ACG ACA ACA ACG ACG ACG ACG ACG ACG ACG ACG  (0.039) ACA ACA ACA ACG ACG ACG ACG ACG ACG ACG ACG  (0.039) ACG ACA ACA ACG ACA ACG ACG ACG ACG ACG ACG  (0.036) ACG ACA ACA ACG ACC ACG ACG ACG ACG ACG ACG  (0.025) ACC ACA ACA ACG ACT ACG ACG ACG ACG ACG ACG  (0.014) ACC ACA ACA ACG ACG ACG ACG ACG ACG ACG ACG  (0.010) ACC ACA ACA ACG ACA ACG ACG ACG ACG ACG ACG  (0.009) ACT ACA ACA ACG ACT ACG ACG ACG ACG ACG ACG  (0.007) ACC ACA ACA ACG ACC ACG ACG ACG ACG ACG ACG  (0.006) ACT ACA ACA ACG ACG ACG ACG ACG ACG ACG ACG  (0.005) ACT ACA ACA ACG ACA ACG ACG ACG ACG ACG ACG  (0.005) ACG ACG ACA ACG ACT ACG ACG ACG ACG ACG ACG  (0.005) ACT ACA ACA ACG ACC ACG ACG ACG ACG ACG ACG  (0.003) ACG ACG ACA ACG ACG ACG ACG ACG ACG ACG ACG  (0.003) ACG ACG ACA ACG ACA ACG ACG ACG ACG ACG ACG  (0.003) ACG ACG ACA ACG ACC ACG ACG ACG ACG ACG ACG  (0.002) ACG ACG ACG ACG ACT ACG ACG ACG ACG ACG ACG  (0.001) ACG ACG ACG ACG ACG ACG ACG ACG ACG ACG ACG  (0.001) ACG ACG ACG ACG ACA ACG ACG ACG ACG ACG ACG  (0.001)  (total  0.430)
  69       1  ACT (T) TCG (S) GCC (A) CCA (P) GAT (D) TCG (S) GCG (A) CCA (P) CCA (P) CCA (P) GCT (A) GCA (A) : GCA GCA GCA GCA GCC GCA CCA GCA ACG CCG TCG  (0.011) GCA GCA GCA GCA GCC GCA CCA GCA ACG TCG TCG  (0.011) GCA GCA GCA GCA GCC GCA CCA GCA ACA CCA TCG  (0.009) GCA GCA GCA GCA GCC GCA CCA GCA ACA TCA TCG  (0.007) GCG GCA GCA GCG GCC GCG CCA GCG ACG CCG TCG  (0.005) GCG GCA GCA GCG GCC GCG CCA GCG ACG TCG TCG  (0.005) GCG GCA GCA GCG GCT GCG CCA GCG ACG CCG TCG  (0.003) GCG GCA GCA GCG GCT GCG CCA GCG ACG TCG TCG  (0.003) GCG GCG GCA GCG GCC GCG CCA GCG ACG CCG TCG  (0.002) GCG GCG GCA GCG GCC GCG CCA GCG ACG TCG TCG  (0.002) CCA CCA CCA CCA GCC CCA CCA CCA CCA CCA TCG  (0.002) GCC GCC GCA GCG GCC GCG CCA GCG ACG CCG TCG  (0.001) GCC GCC GCA GCG GCC GCG CCA GCG ACG TCG TCG  (0.001) GCT GCT GCA GCG GCC GCG CCA GCG ACG CCG TCG  (0.001) GCG GCC GCA GCG GCC GCG CCA GCG ACG CCG TCG  (0.001) GCG GCT GCA GCG GCC GCG CCA GCG ACG CCG TCG  (0.001) GCG GCG GCA GCG GCT GCG CCA GCG ACG CCG TCG  (0.001) CCA GCA GCA CCA GCC CCA CCA CCA CCA CCA TCG  (0.001) GCT GCT GCA GCG GCC GCG CCA GCG ACG TCG TCG  (0.001) GCG GCC GCA GCG GCC GCG CCA GCG ACG TCG TCG  (0.001) GCC GCA GCA GCG GCC GCG CCA GCG ACG CCG TCG  (0.001) GCG GCT GCA GCG GCC GCG CCA GCG ACG TCG TCG  (0.001) GCG GCG GCA GCG GCT GCG CCA GCG ACG TCG TCG  (0.001) GCC GCA GCA GCG GCC GCG CCA GCG ACG TCG TCG  (0.001)  (total  0.073)
  70       1  AGC (S) AGC (S) AGC (S) ACC (T) TCC (S) AGC (S) TCC (S) TCC (S) TCT (S) AGC (S) AGC (S) TCC (S) : TCC TCC TCC TCC AGC TCC TCC TCC AGC AGC AGC  (0.615) TCC TCC TCC TCC AGC TCC TCT TCC AGC AGC AGC  (0.175) TCC TCC TCC TCC AGT TCC TCC TCC AGC AGC AGC  (0.020) TCT TCC TCC TCC AGC TCC TCC TCC AGC AGC AGC  (0.017) TCC TCC TCC TCC ACC TCC TCC TCC AGC AGC AGC  (0.015) TCG TCC TCC TCC AGC TCC TCC TCC AGC AGC AGC  (0.010) TCA TCC TCC TCC AGC TCC TCC TCC AGC AGC AGC  (0.005) TCT TCC TCC TCC AGC TCC TCT TCC AGC AGC AGC  (0.005) TGC TCC TCC TGC AGC TGC TCC TGC AGC AGC AGC  (0.004) TCT TCC TCC TCT AGC TCT TCT TCT AGC AGC AGC  (0.003) TCG TCC TCC TCC AGC TCC TCT TCC AGC AGC AGC  (0.003) ACC TCC TCC ACC AGC ACC TCC ACC AGC AGC AGC  (0.002) TCA TCC TCC TCC AGC TCC TCT TCC AGC AGC AGC  (0.001) TCT TCT TCC TCC AGC TCC TCC TCC AGC AGC AGC  (0.001) TCC TCT TCC TCC AGC TCC TCC TCC AGC AGC AGC  (0.001) TCC TCC ACC TCC AGC TCC TCC TCC AGC AGC AGC  (0.001) TTC TCC TCC TCC AGC TCC TCC TCC AGC AGC AGC  (0.001) TGC TCC TCC TGC AGC TGC TCT TGC AGC AGC AGC  (0.001)  (total  0.878)
  71       1  AGC (S) AGC (S) AGC (S) AGC (S) AGC (S) AGC (S) AGC (S) AGT (S) AGC (S) AGC (S) ACC (T) AGT (S) : AGC AGC AGC AGC AGC AGC AGC AGC AGC AGC AGC  (0.319) AGC AGC AGC AGC AGC AGC AGT AGC AGC AGC AGC  (0.090) AGT AGT AGT AGC AGC AGC AGC AGC AGC AGC AGC  (0.088) AGC AGT AGT AGC AGC AGC AGC AGC AGC AGC AGC  (0.082) AGC AGC AGT AGC AGC AGC AGC AGC AGC AGC AGC  (0.079) AGT AGT AGT AGT AGC AGT AGT AGT AGC AGC AGC  (0.039) AGT AGT AGT AGC AGC AGC AGT AGC AGC AGC AGC  (0.025) AGC AGT AGT AGC AGC AGC AGT AGC AGC AGC AGC  (0.023) AGC AGC AGT AGC AGC AGC AGT AGC AGC AGC AGC  (0.022) AGT AGC AGC AGC AGC AGC AGC AGC AGC AGC AGC  (0.021) AGC AGC AGC AGC AGT AGC AGC AGC AGC AGC AGC  (0.015) AGC AGC AGC AGT AGC AGT AGT AGT AGC AGC AGC  (0.011) AGT AGT AGT AGT AGT AGT AGT AGT AGC AGC AGC  (0.009) AGT AGC AGC AGT AGC AGT AGT AGT AGC AGC AGC  (0.009) AGT AGC AGC AGC AGC AGC AGT AGC AGC AGC AGC  (0.006) AGT AGC AGT AGC AGC AGC AGC AGC AGC AGC AGC  (0.005) AGC AGT AGT AGC AGT AGC AGC AGC AGC AGC AGC  (0.004) AGC AGC AGT AGC AGT AGC AGC AGC AGC AGC AGC  (0.004) AGC AGT AGT AGT AGC AGT AGT AGT AGC AGC AGC  (0.003) AGC AGC AGT AGT AGC AGT AGT AGT AGC AGC AGC  (0.003) AGT AGT AGC AGC AGC AGC AGC AGC AGC AGC AGC  (0.003) AGC AGT AGC AGC AGC AGC AGC AGC AGC AGC AGC  (0.003) AGT AGC AGT AGT AGC AGT AGT AGT AGC AGC AGC  (0.002) AGT AGC AGC AGT AGT AGT AGT AGT AGC AGC AGC  (0.002) AAC AGC AGC AGC AGC AGC AGC AGC AGC AGC AGC  (0.002) AGT AGC AGT AGC AGC AGC AGT AGC AGC AGC AGC  (0.001) AGT AGT AGC AGT AGC AGT AGT AGT AGC AGC AGC  (0.001) AGT AGT AGC AGC AGC AGC AGT AGC AGC AGC AGC  (0.001)  (total  0.873)
  72       1  AGC (S) CCA (P) CCC (P) CCA (P) CCA (P) CCA (P) CCG (P) ACA (T) TCA (S) TCC (S) ACA (T) CCA (P) : CCA CCA CCA CCA CCA CCA TCA CCA CCC CCC CCA  (0.113) CCA CCA CCA CCA CCC CCA TCA CCA CCC CCC CCA  (0.090) CCA CCA CCA CCA CCA CCA TCA CCA CCA CCA CCA  (0.064) CCA CCA CCA CCA CCC CCA TCA CCA CCA CCA CCA  (0.051) CCC CCA CCA CCC CCC CCC TCA CCC CCC CCC CCA  (0.013) CCG CCA CCA CCG CCC CCG TCA CCG CCC CCC CCA  (0.009) CCC CCA CCA CCC CCC CCC ACA CCC CCC CCC CCA  (0.008) CCG CCA CCA CCG CCG CCG TCA CCG CCC CCC CCA  (0.006) CCG CCA CCA CCG CCC CCG ACA CCG CCC CCC CCA  (0.005) CCC CCA CCA CCC CCC CCC CCA CCC CCC CCC CCA  (0.003) CCG CCA CCA CCG CCG CCG ACA CCG CCC CCC CCA  (0.003) CCT CCA CCA CCC CCC CCC TCA CCC CCC CCC CCA  (0.002) CCC CCA CCA CCC CCC CCC TCA CCC CCC CCA CCA  (0.001) CCT CCA CCA CCC CCC CCC ACA CCC CCC CCC CCA  (0.001) CCT CCA CCA CCT CCC CCT TCA CCT CCC CCC CCA  (0.001)  (total  0.368)
  73       1  AGG (R) AAG (K) GTG (V) AAT (N) AGA (R) AAG (K) --- (-) AAG (K) AAG (K) AAG (K) AAT (N) AAT (N) : AAG AAG AAT AAG AAG AAG AAG AAG AAG AAG AAG  (0.055) AAG AAA AAT AAG AAG AAG AAG AAG AAG AAG AAG  (0.045) AAA AAA AAT AAG AAG AAG AAG AAG AAG AAG AAG  (0.038) AAA AAA AAT AAA AAG AAA AAG AAA AAG AAG AAG  (0.016) AAG AAT AAT AAG AAG AAG AAG AAG AAG AAG AAG  (0.015) AAG AAG AAT AAG GAG AAG AAG AAG AAG AAG AAG  (0.012) AAT AAT AAT AAG AAG AAG AAG AAG AAG AAG AAG  (0.012) AAG AAG AAT AAG ATG AAG AAG AAG AAG AAG AAG  (0.011) AAC AAT AAT AAG AAG AAG AAG AAG AAG AAG AAG  (0.010) AAG AAG AAC AAG AAG AAG AAG AAG AAG AAG AAG  (0.010) AAG AAA AAT AAG GAG AAG AAG AAG AAG AAG AAG  (0.010) AAA AAG AAT AAG AAG AAG AAG AAG AAG AAG AAG  (0.010) AAG AAG AAT AAG AAG AAG AAG AAG AGG AAG AAG  (0.009) AAG AAA AAT AAG ATG AAG AAG AAG AAG AAG AAG  (0.009) AAA AAA AAT AAG GAG AAG AAG AAG AAG AAG AAG  (0.009) AAG AAA AAT AAG AAG AAG AAG AAG AGG AAG AAG  (0.008) AAA AAA AAT AAG ATG AAG AAG AAG AAG AAG AAG  (0.008) AAA AAA AAC AAG AAG AAG AAG AAG AAG AAG AAG  (0.007) AAC AAC AAT AAG AAG AAG AAG AAG AAG AAG AAG  (0.006) AAA AAT AAT AAG AAG AAG AAG AAG AAG AAG AAG  (0.005) AAA AAG AAT AAA AAG AAA AAG AAA AAG AAG AAG  (0.004) AAC AAC AAC AAG AAG AAG AAG AAG AAG AAG AAG  (0.004) AAG AAT AAT AAG GAG AAG AAG AAG AAG AAG AAG  (0.003) AAG AAT AAT AAG ATG AAG AAG AAG AAG AAG AAG  (0.003) AAA AAA AAC AAA AAG AAA AAG AAA AAG AAG AAG  (0.003) AAT AAT AAT AAG GAG AAG AAG AAG AAG AAG AAG  (0.003) AAG AAT AAT AAG AAG AAG AAG AAG AGG AAG AAG  (0.003) AAT AAT AAT AAG ATG AAG AAG AAG AAG AAG AAG  (0.002) AAC AAT AAT AAG GAG AAG AAG AAG AAG AAG AAG  (0.002) AAG AAG AAC AAG GAG AAG AAG AAG AAG AAG AAG  (0.002) AAA AAG AAT AAG GAG AAG AAG AAG AAG AAG AAG  (0.002) AAC AAT AAT AAG ATG AAG AAG AAG AAG AAG AAG  (0.002) AAT AAT AAT AAA AAG AAA AAG AAA AAG AAG AAG  (0.002) AAA AAT AAT AAA AAG AAA AAG AAA AAG AAG AAG  (0.002) AAG AAG AAC AAG ATG AAG AAG AAG AAG AAG AAG  (0.002) AAT AAC AAT AAG AAG AAG AAG AAG AAG AAG AAG  (0.002) AAA AAG AAT AAG ATG AAG AAG AAG AAG AAG AAG  (0.002) AAC AAT AAT AAA AAG AAA AAG AAA AAG AAG AAG  (0.002) AAG AAG AAC AAG AAG AAG AAG AAG AGG AAG AAG  (0.002) AGG AGG AAT AAG AAG AAG AAG AAG AAG AAG AAG  (0.002) AAA AAA AAC AAG GAG AAG AAG AAG AAG AAG AAG  (0.002) AAA AAA AAC AAG ATG AAG AAG AAG AAG AAG AAG  (0.001) AGG AGG AAT AGG ATG AGG AAG AGG AGG AAG AAG  (0.001) AAT AAC AAC AAG AAG AAG AAG AAG AAG AAG AAG  (0.001) AAC AAC AAT AAG GAG AAG AAG AAG AAG AAG AAG  (0.001) AGG AGG AAT AGG AAG AGG AAG AGG AGG AAG AAG  (0.001) AAC AAC AAT AAG ATG AAG AAG AAG AAG AAG AAG  (0.001) AAA AAT AAT AAG GAG AAG AAG AAG AAG AAG AAG  (0.001) AGA AGA AAT AAG AAG AAG AAG AAG AAG AAG AAG  (0.001) AAC AAC AAT AAA AAG AAA AAG AAA AAG AAG AAG  (0.001)  (total  0.365)
  74       1  AGT (S) GAG (E) GAT (D) GAG (E) GAA (E) GAG (E) AGC (S) AGT (S) AGC (S) GAG (E) GAA (E) GAG (E) : AAC GAG GAG AGC GAC AGC AGC AGC AGC GAG GAG  (0.005) AAC GAG GAG AGC GAC AGC AGC AGC AGT GAG GAG  (0.005) GAG GAG GAG AAC GAT AGC AGC AGC AGC GAG GAG  (0.004) GAG GAG GAG AAC GAT AGC AGC AGC AGT GAG GAG  (0.004) AAC GAG GAG AGC GAT AGC AGC AGC AGC GAG GAG  (0.004) GAG GAG GAG AAC GAC AGC AGC AGC AGC GAG GAG  (0.004) GAG GAG GAG AGC GAC AGC AGC AGC AGC GAG GAG  (0.004) GAC GAG GAG AGC GAC AGC AGC AGC AGC GAG GAG  (0.004) AAC GAG GAG AGC GAT AGC AGC AGC AGT GAG GAG  (0.004) AAG GAG GAG AGC GAC AGC AGC AGC AGC GAG GAG  (0.004) AAG GAG GAG AAC GAT AGC AGC AGC AGC GAG GAG  (0.004) GAC GAG GAG AGC GAC AGC AGC AGC AGT GAG GAG  (0.004) AAG GAG GAG AGC GAC AGC AGC AGC AGT GAG GAG  (0.004) GAC GAG GAG AAC GAT AGC AGC AGC AGC GAG GAG  (0.004) AAG GAG GAG AAC GAT AGC AGC AGC AGT GAG GAG  (0.004) GAC GAG GAG AAC GAT AGC AGC AGC AGT GAG GAG  (0.003) GGC GAG GAG AGC GAC AGC AGC AGC AGC GAG GAG  (0.003) AGC GAG GAG AGC GAC AGC AGC AGC AGC GAG GAG  (0.003) GGG GAG GAG GGC GAC AGC AGC AGC AGC GAG GAG  (0.003) GGC GAG GAG AGC GAC AGC AGC AGC AGT GAG GAG  (0.003) AGC GAG GAG AGC GAC AGC AGC AGC AGT GAG GAG  (0.003) GGG GAG GAG GGC GAC AGC AGC AGC AGT GAG GAG  (0.003) GGG GAG GAG GGC GAT AGC AGC AGC AGC GAG GAG  (0.003) GGG GAG GAG GGT GAT AGT AGT AGT AGT GAG GAG  (0.003) GGC GAG GAG AGC GAT AGC AGC AGC AGC GAG GAG  (0.002) AGC GAG GAG AGC GAT AGC AGC AGC AGC GAG GAG  (0.002) GGC GAG GAG AGC GAT AGC AGC AGC AGT GAG GAG  (0.002) AGC GAG GAG AGC GAT AGC AGC AGC AGT GAG GAG  (0.002) AAT GAG GAG AGT GAT AGT AGT AGT AGT GAG GAG  (0.002) AGT GAG GAG AGT GAT AGT AGT AGT AGT GAG GAG  (0.001) AAT GAG GAG AAT GAT AGT AGT AGT AGT GAG GAG  (0.001) GGT GAG GAG GGT GAT AGT AGT AGT AGT GAG GAG  (0.001) GGT GAG GAG AGT GAT AGT AGT AGT AGT GAG GAG  (0.001) AGG GAG GAG AGT GAT AGT AGT AGT AGT GAG GAG  (0.001) GAC GAA GAG AGC GAC AGC AGC AGC AGC GAG GAG  (0.001) GAT GAG GAG AAT GAT AGT AGT AGT AGT GAG GAG  (0.001) AAC GAA GAG AGC GAC AGC AGC AGC AGC GAG GAG  (0.001) AGG GAG GAG AGC GAC AGC AGC AGC AGC GAG GAG  (0.001) GAC GAA GAG AGC GAC AGC AGC AGC AGT GAG GAG  (0.001) AAT GAG GAG AGT GAC AGT AGT AGT AGT GAG GAG  (0.001) AAC GAA GAG AGC GAC AGC AGC AGC AGT GAG GAG  (0.001) AGG GAG GAG AGC GAC AGC AGC AGC AGT GAG GAG  (0.001) GAC GAA GAG AAC GAT AGC AGC AGC AGC GAG GAG  (0.001) GAC GAA GAG AAC GAT AGC AGC AGC AGT GAG GAG  (0.001) GAT GAG GAG AAC GAT AGC AGC AGC AGC GAG GAG  (0.001) AAT GAG GAG AGC GAC AGC AGC AGC AGC GAG GAG  (0.001) GAT GAG GAG AAC GAT AGC AGC AGC AGT GAG GAG  (0.001)  (total  0.117)
  75       1  ATC (I) ATA (I) CTT (L) CTG (L) TAT (Y) ATA (I) ATC (I) CTC (L) CTC (L) ATA (I) CTT (L) ATT (I) : CTT CTT CTT CTC CTT CTC CTC CTC ATC ATA ATA  (0.056) CTC CTT CTT CTC CTT CTC CTC CTC ATC ATA ATA  (0.055) CTC CTC CTC CTC CTT CTC CTC CTC ATC ATA ATA  (0.036) CTT CTT CTT CTT CTT CTT CTC CTT ATC ATA ATA  (0.025) CTT CTT CTT CTC CTT CTC CTC CTC ATA ATA ATA  (0.017) CTC CTT CTT CTC CTT CTC CTC CTC ATA ATA ATA  (0.017) ATC ATT ATT ATC CTT ATC CTC ATC ATC ATA ATA  (0.016) ATT ATT ATT ATC CTT ATC CTC ATC ATC ATA ATA  (0.013) CTT CTT CTT CTT CTT CTC CTC CTC ATC ATA ATA  (0.013) CTC CTT CTT CTC CTC CTC CTC CTC ATC ATA ATA  (0.012) CTC CTC CTC CTC CTT CTC CTC CTC ATA ATA ATA  (0.011) CTC CTC CTT CTC CTT CTC CTC CTC ATC ATA ATA  (0.010) ATC ATC ATC ATC CTT ATC CTC ATC ATC ATA ATA  (0.010) CTC CTT CTT CTC CTT CTC CTC CTC ATT ATA ATA  (0.008) ATC ATT ATT ATC CTT ATC CTC ATC ATA ATA ATA  (0.008) CTC CTC CTC CTC CTC CTC CTC CTC ATC ATA ATA  (0.008) TTC TTT TTT CTC CTT CTC CTC CTC ATC ATA ATA  (0.007) CTG CTT CTT CTC CTT CTC CTC CTC ATC ATA ATA  (0.007) ATT ATT ATT ATC CTT ATC CTC ATC ATA ATA ATA  (0.007) TTT TTT TTT CTC CTT CTC CTC CTC ATC ATA ATA  (0.006) CTC CTC CTC CTC CTT CTC CTC CTC ATT ATA ATA  (0.005) ATT ATT ATT ATT CTT ATT CTC ATT ATC ATA ATA  (0.005) ATC ATC ATC ATC CTT ATC CTC ATC ATA ATA ATA  (0.005) ATC ATC ATT ATC CTT ATC CTC ATC ATC ATA ATA  (0.005) ATC ATT ATT ATC CTC ATC CTC ATC ATC ATA ATA  (0.004) TTC TTC TTC CTC CTT CTC CTC CTC ATC ATA ATA  (0.004) CTC TTT TTT CTC CTT CTC CTC CTC ATC ATA ATA  (0.004) CTA CTT CTT CTC CTT CTC CTC CTC ATC ATA ATA  (0.004) ATC ATT ATT CTC CTT CTC CTC CTC ATC ATA ATA  (0.004) ATT ATT ATT ATT CTT ATT CTC ATT ATA ATA ATA  (0.003) CTT CTC CTC CTC CTT CTC CTC CTC ATC ATA ATA  (0.003) CTC CTC CTT CTC CTT CTC CTC CTC ATA ATA ATA  (0.003) CTT TTT TTT CTC CTT CTC CTC CTC ATC ATA ATA  (0.003) ATT ATC ATC ATC CTT ATC CTC ATC ATC ATA ATA  (0.003) ATA ATT ATT ATC CTT ATC CTC ATC ATC ATA ATA  (0.003) ATC ATC ATT ATC CTT ATC CTC ATC ATA ATA ATA  (0.003) ATC ATC ATC ATC CTC ATC CTC ATC ATC ATA ATA  (0.002) CTC CTC CTT CTC CTC CTC CTC CTC ATC ATA ATA  (0.002) ATC ATC ATC CTC CTT CTC CTC CTC ATC ATA ATA  (0.002) TTC TTT TTT CTC CTT CTC CTC CTC ATA ATA ATA  (0.002) CTG CTT CTT CTC CTT CTC CTC CTC ATA ATA ATA  (0.002) CTT CTT CTC CTC CTT CTC CTC CTC ATC ATA ATA  (0.002) TTT TTT TTT CTT CTT CTT CTC CTT ATC ATA ATA  (0.002) TTT TTT TTT CTC CTT CTC CTC CTC ATA ATA ATA  (0.002) CTG CTC CTC CTC CTT CTC CTC CTC ATC ATA ATA  (0.002) TTC TTC ATC CTC CTT CTC CTC CTC ATC ATA ATA  (0.002) CTC CTC CTT CTC CTT CTC CTC CTC ATT ATA ATA  (0.002) TTC TTT CTT CTC CTT CTC CTC CTC ATC ATA ATA  (0.002) TTC TTT TTT CTC CTC CTC CTC CTC ATC ATA ATA  (0.001) CTG CTT CTT CTC CTC CTC CTC CTC ATC ATA ATA  (0.001) ATC ATT ATC ATC CTT ATC CTC ATC ATC ATA ATA  (0.001) CTT CTC CTC CTT CTT CTT CTC CTT ATC ATA ATA  (0.001) TTT TTT TTT ATC CTT ATC CTC ATC ATC ATA ATA  (0.001) ATT ATC ATC ATC CTT ATC CTC ATC ATA ATA ATA  (0.001) ATA ATT ATT ATC CTT ATC CTC ATC ATA ATA ATA  (0.001) ATT ATC ATT ATC CTT ATC CTC ATC ATC ATA ATA  (0.001) TTT TTT CTT CTC CTT CTC CTC CTC ATC ATA ATA  (0.001) TTC TTT TTT ATC CTT ATC CTC ATC ATC ATA ATA  (0.001) ATC ATC ATT ATC CTC ATC CTC ATC ATC ATA ATA  (0.001) CTT TTT TTT CTT CTT CTT CTC CTT ATC ATA ATA  (0.001) TTT TTT ATT CTC CTT CTC CTC CTC ATC ATA ATA  (0.001) TTC TTC TTC CTC CTT CTC CTC CTC ATA ATA ATA  (0.001) CTC TTT TTT CTC CTT CTC CTC CTC ATA ATA ATA  (0.001) CTA CTT CTT CTC CTT CTC CTC CTC ATA ATA ATA  (0.001) ATT ATT ATC ATC CTT ATC CTC ATC ATC ATA ATA  (0.001) CTG CTG CTG CTC CTT CTC CTC CTC ATC ATA ATA  (0.001) ATC ATC ATT CTC CTT CTC CTC CTC ATC ATA ATA  (0.001) ATA ATC ATC ATC CTT ATC CTC ATC ATC ATA ATA  (0.001) ATT ATC ATC ATT CTT ATT CTC ATT ATC ATA ATA  (0.001) CTG CTT CTT CTC CTT CTC CTC CTC ATT ATA ATA  (0.001)  (total  0.451)
  76       1  ATC (I) ATC (I) ATT (I) ATC (I) ATC (I) ATC (I) ATC (I) GTT (V) ATC (I) ATC (I) ATA (I) ATT (I) : ATC ATC ATC ATC ATT ATC ATC ATC ATC ATC ATC  (0.033) ATC ATC ATC ATC ATC ATC ATC ATC ATC ATC ATC  (0.028) ATC ATT ATT ATC ATT ATC ATC ATC ATC ATC ATC  (0.025) ATC ATT ATT ATC ATC ATC ATC ATC ATC ATC ATC  (0.021) ATT ATT ATT ATC ATT ATC ATC ATC ATC ATC ATC  (0.020) ATC ATC ATC ATC ATA ATC ATC ATC ATC ATC ATC  (0.017) ATT ATT ATT ATC ATC ATC ATC ATC ATC ATC ATC  (0.017) ATC ATC ATT ATC ATT ATC ATC ATC ATC ATC ATC  (0.015) ATT ATT ATT ATT ATT ATT ATT ATT ATC ATC ATC  (0.014) ATC ATT ATT ATC ATA ATC ATC ATC ATC ATC ATC  (0.013) ATT ATT ATT ATT ATT ATT ATC ATT ATC ATC ATC  (0.013) ATC ATC ATT ATC ATC ATC ATC ATC ATC ATC ATC  (0.013) ATC ATC ATC ATC ATT ATC ATT ATC ATC ATC ATC  (0.012) ATC ATT ATT ATC ATT ATC ATT ATC ATC ATC ATC  (0.009) ATT ATC ATC ATC ATT ATC ATC ATC ATC ATC ATC  (0.009) ATC ATC ATT ATC ATA ATC ATC ATC ATC ATC ATC  (0.008) ATT ATC ATC ATC ATC ATC ATC ATC ATC ATC ATC  (0.007) ATT ATC ATC ATT ATT ATT ATT ATT ATC ATC ATC  (0.006) ATC ATC ATT ATC ATT ATC ATT ATC ATC ATC ATC  (0.006) ATT ATC ATC ATT ATT ATT ATC ATT ATC ATC ATC  (0.005) ATA ATT ATT ATC ATT ATC ATC ATC ATC ATC ATC  (0.004) ATT ATC ATT ATC ATT ATC ATC ATC ATC ATC ATC  (0.004) ATA ATC ATC ATC ATT ATC ATC ATC ATC ATC ATC  (0.004) ATA ATT ATT ATC ATC ATC ATC ATC ATC ATC ATC  (0.003) ATT ATC ATT ATC ATC ATC ATC ATC ATC ATC ATC  (0.003) ATA ATC ATC ATC ATC ATC ATC ATC ATC ATC ATC  (0.003) ATT ATC ATT ATT ATT ATT ATT ATT ATC ATC ATC  (0.003) ATT ATC ATT ATT ATT ATT ATC ATT ATC ATC ATC  (0.002) ATC ATT ATC ATC ATT ATC ATC ATC ATC ATC ATC  (0.002) ATA ATT ATT ATC ATA ATC ATC ATC ATC ATC ATC  (0.002) ATC ATT ATC ATC ATC ATC ATC ATC ATC ATC ATC  (0.002) ATT ATT ATC ATC ATT ATC ATC ATC ATC ATC ATC  (0.002) ATA ATC ATC ATC ATA ATC ATC ATC ATC ATC ATC  (0.002) ATA ATT ATT ATA ATA ATA ATC ATA ATC ATC ATC  (0.002) ATT ATT ATC ATC ATC ATC ATC ATC ATC ATC ATC  (0.002) ATA ATC ATT ATC ATT ATC ATC ATC ATC ATC ATC  (0.002) ATA ATC ATC ATA ATA ATA ATC ATA ATC ATC ATC  (0.001) ATA ATC ATT ATC ATC ATC ATC ATC ATC ATC ATC  (0.001) ATT ATT ATC ATT ATT ATT ATT ATT ATC ATC ATC  (0.001) ATC ATT ATC ATC ATA ATC ATC ATC ATC ATC ATC  (0.001) ATT ATT ATC ATT ATT ATT ATC ATT ATC ATC ATC  (0.001) ATA ATA ATA ATC ATT ATC ATC ATC ATC ATC ATC  (0.001) ATA ATA ATA ATC ATC ATC ATC ATC ATC ATC ATC  (0.001)  (total  0.338)
  77       1  ATC (I) ATC (I) ATT (I) ATC (I) ATT (I) ATC (I) ATT (I) TAT (Y) TTT (F) ATC (I) ATT (I) ATT (I) : ATT ATT ATT ATT ATT ATT TTT ATT ATC ATC ATC  (0.120) ATC ATT ATT ATT ATT ATT TTT ATT ATC ATC ATC  (0.056) ATT ATT ATT ATT ATC ATT TTT ATT ATC ATC ATC  (0.052) ATC ATT ATT ATC ATT ATC TTT ATC ATC ATC ATC  (0.033) ATT ATT ATT ATT ATT ATT TTT ATT ATT ATC ATC  (0.033) ATT ATT ATT ATC ATT ATC TTT ATC ATC ATC ATC  (0.027) ATC ATC ATC ATT ATT ATT TTT ATT ATC ATC ATC  (0.027) ATC ATT ATT ATT ATC ATT TTT ATT ATC ATC ATC  (0.024) ATC ATT ATT ATC ATC ATC TTT ATC ATC ATC ATC  (0.021) ATT ATC ATC ATT ATT ATT TTT ATT ATC ATC ATC  (0.018) ATC ATC ATC ATC ATT ATC TTT ATC ATC ATC ATC  (0.016) ATA ATT ATT ATT ATT ATT TTT ATT ATC ATC ATC  (0.013) ATC ATC ATT ATT ATT ATT TTT ATT ATC ATC ATC  (0.012) ATC ATC ATC ATT ATC ATT TTT ATT ATC ATC ATC  (0.012) ATT ATT ATC ATT ATT ATT TTT ATT ATC ATC ATC  (0.012) ATC ATC ATC ATC ATC ATC TTT ATC ATC ATC ATC  (0.010) ATT ATC ATT ATT ATT ATT TTT ATT ATC ATC ATC  (0.008) ATT ATC ATC ATT ATC ATT TTT ATT ATC ATC ATC  (0.008) ATC ATC ATT ATC ATT ATC TTT ATC ATC ATC ATC  (0.007) ATA ATT ATT ATT ATC ATT TTT ATT ATC ATC ATC  (0.006) ATA ATT ATT ATC ATT ATC TTT ATC ATC ATC ATC  (0.005) ATC ATC ATT ATT ATC ATT TTT ATT ATC ATC ATC  (0.005) ATC ATT ATC ATT ATT ATT TTT ATT ATC ATC ATC  (0.005) ATT ATT ATC ATT ATC ATT TTT ATT ATC ATC ATC  (0.005) ATT ATC ATC ATT ATT ATT TTT ATT ATT ATC ATC  (0.005) ATC ATC ATT ATC ATC ATC TTT ATC ATC ATC ATC  (0.005) ATT ATC ATC ATC ATT ATC TTT ATC ATC ATC ATC  (0.004) ATA ATC ATC ATT ATT ATT TTT ATT ATC ATC ATC  (0.004) ATT ATC ATT ATT ATC ATT TTT ATT ATC ATC ATC  (0.004) ATA ATT ATT ATT ATT ATT TTT ATT ATT ATC ATC  (0.003) ATC ATT ATC ATC ATT ATC TTT ATC ATC ATC ATC  (0.003) ATT ATT ATC ATT ATT ATT TTT ATT ATT ATC ATC  (0.003) ATT ATT ATC ATC ATT ATC TTT ATC ATC ATC ATC  (0.003) ATC ATT ATC ATT ATC ATT TTT ATT ATC ATC ATC  (0.002) ATT ATC ATT ATT ATT ATT TTT ATT ATT ATC ATC  (0.002) ATC ATT ATC ATC ATC ATC TTT ATC ATC ATC ATC  (0.002) ATT ATC ATT ATC ATT ATC TTT ATC ATC ATC ATC  (0.002) ATA ATC ATT ATT ATT ATT TTT ATT ATC ATC ATC  (0.002) ATA ATA ATA ATT ATT ATT TTT ATT ATC ATC ATC  (0.002) ATA ATC ATC ATT ATC ATT TTT ATT ATC ATC ATC  (0.002) ATA ATC ATC ATC ATT ATC TTT ATC ATC ATC ATC  (0.002) ATA ATC ATC ATT ATT ATT TTT ATT ATT ATC ATC  (0.001) ATG ATT ATT ATT ATT ATT TTT ATT ATC ATC ATC  (0.001) ATA ATC ATT ATT ATC ATT TTT ATT ATC ATC ATC  (0.001)  (total  0.588)
  78       1  ATC (I) ATC (I) ATT (I) ATC (I) GTC (V) ATC (I) TTC (F) ATC (I) ATC (I) ATC (I) ATC (I) ATC (I) : ATC ATC ATC ATC ATT ATC ATC ATC ATC ATC ATC  (0.143) ATC ATC ATC ATC ATC ATC ATC ATC ATC ATC ATC  (0.139) ATT ATC ATC ATC ATT ATC ATC ATC ATC ATC ATC  (0.037) ATT ATC ATC ATC ATC ATC ATC ATC ATC ATC ATC  (0.036) ATC ATC ATC ATC ATA ATC ATC ATC ATC ATC ATC  (0.025) ATC ATC ATC ATT ATT ATT ATC ATT ATC ATC ATC  (0.022) ATA ATC ATC ATC ATT ATC ATC ATC ATC ATC ATC  (0.015) ATT ATC ATC ATT ATT ATT ATC ATT ATC ATC ATC  (0.015) ATA ATC ATC ATC ATC ATC ATC ATC ATC ATC ATC  (0.015) ATT ATC ATC ATT ATC ATT ATC ATT ATC ATC ATC  (0.010) ATC ATT ATC ATC ATT ATC ATC ATC ATC ATC ATC  (0.008) ATC ATT ATC ATC ATC ATC ATC ATC ATC ATC ATC  (0.008) ATT ATT ATC ATC ATT ATC ATC ATC ATC ATC ATC  (0.006) ATC ATT ATT ATC ATT ATC ATC ATC ATC ATC ATC  (0.006) ATT ATT ATC ATC ATC ATC ATC ATC ATC ATC ATC  (0.006) ATC ATT ATT ATC ATC ATC ATC ATC ATC ATC ATC  (0.006) ATT ATT ATT ATC ATT ATC ATC ATC ATC ATC ATC  (0.005) ATT ATT ATT ATC ATC ATC ATC ATC ATC ATC ATC  (0.005) ATC ATC ATT ATC ATT ATC ATC ATC ATC ATC ATC  (0.005) ATC ATC ATT ATC ATC ATC ATC ATC ATC ATC ATC  (0.005) GTC GTC ATC ATC ATT ATC ATC ATC ATC ATC ATC  (0.005) GTC GTC ATC ATC ATC ATC ATC ATC ATC ATC ATC  (0.005) ATA ATC ATC ATT ATT ATT ATC ATT ATC ATC ATC  (0.003) ATA ATC ATC ATC ATA ATC ATC ATC ATC ATC ATC  (0.003) ATT ATT ATC ATT ATT ATT ATC ATT ATC ATC ATC  (0.003) ATT ATT ATT ATT ATT ATT ATC ATT ATC ATC ATC  (0.002) ATA ATA ATC ATC ATT ATC ATC ATC ATC ATC ATC  (0.002) ATT ATT ATC ATT ATC ATT ATC ATT ATC ATC ATC  (0.002) ATA ATA ATC ATC ATC ATC ATC ATC ATC ATC ATC  (0.002) GTC ATC ATC ATC ATT ATC ATC ATC ATC ATC ATC  (0.002) GTC ATC ATC ATC ATC ATC ATC ATC ATC ATC ATC  (0.001) ATT ATT ATT ATT ATC ATT ATC ATT ATC ATC ATC  (0.001) ATC ATT ATC ATC ATA ATC ATC ATC ATC ATC ATC  (0.001) ATG ATC ATC ATC ATT ATC ATC ATC ATC ATC ATC  (0.001) ATT ATC ATT ATC ATT ATC ATC ATC ATC ATC ATC  (0.001) ATG ATC ATC ATC ATC ATC ATC ATC ATC ATC ATC  (0.001) ATT ATC ATT ATC ATC ATC ATC ATC ATC ATC ATC  (0.001) ACC ATC ATC ATC ATT ATC ATC ATC ATC ATC ATC  (0.001) ATA ATT ATC ATC ATT ATC ATC ATC ATC ATC ATC  (0.001) ACC ATC ATC ATC ATC ATC ATC ATC ATC ATC ATC  (0.001) ATA ATT ATC ATC ATC ATC ATC ATC ATC ATC ATC  (0.001) ATC ATT ATC ATT ATT ATT ATC ATT ATC ATC ATC  (0.001) ATA ATA ATA ATC ATT ATC ATC ATC ATC ATC ATC  (0.001) ATA ATA ATA ATC ATC ATC ATC ATC ATC ATC ATC  (0.001) ATC ATT ATT ATC ATA ATC ATC ATC ATC ATC ATC  (0.001) ATC ATT ATT ATT ATT ATT ATC ATT ATC ATC ATC  (0.001)  (total  0.568)
  79       1  ATC (I) ATC (I) ATT (I) ATC (I) TTC (F) ATC (I) ATC (I) ATC (I) ATC (I) ATC (I) ATT (I) ATC (I) : ATC ATC ATC ATC ATT ATC ATC ATC ATC ATC ATC  (0.158) ATC ATC ATC ATC ATC ATC ATC ATC ATC ATC ATC  (0.099) ATT ATC ATC ATC ATT ATC ATC ATC ATC ATC ATC  (0.041) ATC ATC ATC ATT ATT ATT ATC ATT ATC ATC ATC  (0.038) ATT ATC ATC ATT ATT ATT ATC ATT ATC ATC ATC  (0.026) ATT ATC ATC ATC ATC ATC ATC ATC ATC ATC ATC  (0.026) ATC ATC ATC ATC ATA ATC ATC ATC ATC ATC ATC  (0.020) ATA ATC ATC ATC ATT ATC ATC ATC ATC ATC ATC  (0.017) ATT ATC ATC ATT ATC ATT ATC ATT ATC ATC ATC  (0.011) ATA ATC ATC ATC ATC ATC ATC ATC ATC ATC ATC  (0.011) TTC TTC ATC ATC ATT ATC ATC ATC ATC ATC ATC  (0.009) ATC ATT ATC ATC ATT ATC ATC ATC ATC ATC ATC  (0.007) ATT ATT ATC ATC ATT ATC ATC ATC ATC ATC ATC  (0.006) ATC ATT ATT ATC ATT ATC ATC ATC ATC ATC ATC  (0.006) ATA ATC ATC ATT ATT ATT ATC ATT ATC ATC ATC  (0.006) ATC ATC ATT ATC ATT ATC ATC ATC ATC ATC ATC  (0.006) TTC TTC ATC ATC ATC ATC ATC ATC ATC ATC ATC  (0.005) ATA ATC ATC ATA ATT ATA ATC ATA ATC ATC ATC  (0.005) ATT ATT ATT ATC ATT ATC ATC ATC ATC ATC ATC  (0.005) ATC ATT ATC ATC ATC ATC ATC ATC ATC ATC ATC  (0.004) ATT ATT ATC ATT ATT ATT ATC ATT ATC ATC ATC  (0.004) ATT ATT ATC ATC ATC ATC ATC ATC ATC ATC ATC  (0.004) ATC ATT ATT ATC ATC ATC ATC ATC ATC ATC ATC  (0.004) ATC ATC ATT ATC ATC ATC ATC ATC ATC ATC ATC  (0.004) ATT ATT ATT ATT ATT ATT ATC ATT ATC ATC ATC  (0.003) ATT ATT ATT ATC ATC ATC ATC ATC ATC ATC ATC  (0.003) ATC ATT ATC ATT ATT ATT ATC ATT ATC ATC ATC  (0.002) GTC ATC ATC ATC ATT ATC ATC ATC ATC ATC ATC  (0.002) ATT ATT ATC ATT ATC ATT ATC ATT ATC ATC ATC  (0.002) ATG ATC ATC ATC ATT ATC ATC ATC ATC ATC ATC  (0.001) ATT ATC ATT ATC ATT ATC ATC ATC ATC ATC ATC  (0.001) ATA ATA ATC ATC ATT ATC ATC ATC ATC ATC ATC  (0.001) ACC ATC ATC ATC ATT ATC ATC ATC ATC ATC ATC  (0.001) ATC ATT ATT ATT ATT ATT ATC ATT ATC ATC ATC  (0.001) ATC ATC ATT ATT ATT ATT ATC ATT ATC ATC ATC  (0.001) TTC TTC ATC ATT ATT ATT ATC ATT ATC ATC ATC  (0.001) ATT ATT ATT ATT ATC ATT ATC ATT ATC ATC ATC  (0.001) ATA ATT ATC ATC ATT ATC ATC ATC ATC ATC ATC  (0.001) TTC TTC ATC ATC ATA ATC ATC ATC ATC ATC ATC  (0.001) TTC TTC TTC ATC ATT ATC ATC ATC ATC ATC ATC  (0.001) GTC ATC ATC ATC ATC ATC ATC ATC ATC ATC ATC  (0.001) ATA ATT ATT ATC ATT ATC ATC ATC ATC ATC ATC  (0.001)  (total  0.548)
  80       1  ATC (I) ATC (I) ATT (I) GTT (V) TTT (F) ATC (I) ATC (I) ATC (I) ATC (I) ATC (I) ATT (I) ATT (I) : ATC ATT ATT ATC ATT ATC ATC ATC ATC ATC ATC  (0.084) ATT ATT ATT ATC ATT ATC ATC ATC ATC ATC ATC  (0.069) ATC ATT ATT ATC ATC ATC ATC ATC ATC ATC ATC  (0.053) ATT ATT ATT ATT ATT ATT ATC ATT ATC ATC ATC  (0.043) ATT ATT ATT ATC ATC ATC ATC ATC ATC ATC ATC  (0.043) ATC ATT ATT ATT ATT ATT ATC ATT ATC ATC ATC  (0.020) ATT ATT ATT ATT ATC ATT ATC ATT ATC ATC ATC  (0.019) ATC ATC ATT ATC ATT ATC ATC ATC ATC ATC ATC  (0.017) ATC ATC ATC ATC ATT ATC ATC ATC ATC ATC ATC  (0.015) ATA ATT ATT ATC ATT ATC ATC ATC ATC ATC ATC  (0.014) ATC ATT ATT ATC ATA ATC ATC ATC ATC ATC ATC  (0.011) ATC ATC ATT ATC ATC ATC ATC ATC ATC ATC ATC  (0.010) ATC ATC ATC ATC ATC ATC ATC ATC ATC ATC ATC  (0.009) ATA ATT ATT ATC ATC ATC ATC ATC ATC ATC ATC  (0.009) ATA ATT ATT ATT ATT ATT ATC ATT ATC ATC ATC  (0.005) ATT ATC ATT ATC ATT ATC ATC ATC ATC ATC ATC  (0.004) ATA ATT ATT ATA ATT ATA ATC ATA ATC ATC ATC  (0.004) ATC ATC ATT ATT ATT ATT ATC ATT ATC ATC ATC  (0.004) ATT ATC ATC ATC ATT ATC ATC ATC ATC ATC ATC  (0.004) ATC ATC ATC ATT ATT ATT ATC ATT ATC ATC ATC  (0.004) TTT TTT TTT ATC ATT ATC ATC ATC ATC ATC ATC  (0.003) TTC TTT TTT ATC ATT ATC ATC ATC ATC ATC ATC  (0.003) ATC ATT ATC ATC ATT ATC ATC ATC ATC ATC ATC  (0.003) GTC GTT GTT ATC ATT ATC ATC ATC ATC ATC ATC  (0.003) ATT ATC ATT ATT ATT ATT ATC ATT ATC ATC ATC  (0.003) TTT TTT ATT ATC ATT ATC ATC ATC ATC ATC ATC  (0.003) ATT ATC ATT ATC ATC ATC ATC ATC ATC ATC ATC  (0.003) ATT ATT ATC ATC ATT ATC ATC ATC ATC ATC ATC  (0.003) TTC TTT ATT ATC ATT ATC ATC ATC ATC ATC ATC  (0.003) ATT ATC ATC ATT ATT ATT ATC ATT ATC ATC ATC  (0.002) TTT TTT TTT ATT ATT ATT ATC ATT ATC ATC ATC  (0.002) ATT ATC ATC ATC ATC ATC ATC ATC ATC ATC ATC  (0.002) TTT TTT TTT ATC ATC ATC ATC ATC ATC ATC ATC  (0.002) ATC ATC ATT ATC ATA ATC ATC ATC ATC ATC ATC  (0.002) GTT GTT GTT ATC ATT ATC ATC ATC ATC ATC ATC  (0.002) TTC TTT TTT ATC ATC ATC ATC ATC ATC ATC ATC  (0.002) ATC ATT ATC ATC ATC ATC ATC ATC ATC ATC ATC  (0.002) GTC GTT GTT ATC ATC ATC ATC ATC ATC ATC ATC  (0.002) ATC ATC ATC ATC ATA ATC ATC ATC ATC ATC ATC  (0.002) TTT TTT ATT ATT ATT ATT ATC ATT ATC ATC ATC  (0.002) ATA ATC ATT ATC ATT ATC ATC ATC ATC ATC ATC  (0.002) TTT TTT ATT ATC ATC ATC ATC ATC ATC ATC ATC  (0.002) ATT ATT ATC ATT ATT ATT ATC ATT ATC ATC ATC  (0.002) ATT ATT ATC ATC ATC ATC ATC ATC ATC ATC ATC  (0.002) TTC TTT ATT ATC ATC ATC ATC ATC ATC ATC ATC  (0.002) ATA ATC ATC ATC ATT ATC ATC ATC ATC ATC ATC  (0.002) GTT GTT GTT ATC ATC ATC ATC ATC ATC ATC ATC  (0.001) ATT ATC ATT ATT ATC ATT ATC ATT ATC ATC ATC  (0.001) ATG ATT ATT ATC ATT ATC ATC ATC ATC ATC ATC  (0.001) TTT TTT GTT ATC ATT ATC ATC ATC ATC ATC ATC  (0.001) ATA ATC ATT ATC ATC ATC ATC ATC ATC ATC ATC  (0.001) TTC TTT GTT ATC ATT ATC ATC ATC ATC ATC ATC  (0.001) ATT ATC ATC ATT ATC ATT ATC ATT ATC ATC ATC  (0.001) TTT TTT TTT ATT ATC ATT ATC ATT ATC ATC ATC  (0.001) GTT GTT GTT ATT ATT ATT ATC ATT ATC ATC ATC  (0.001)  (total  0.509)
  81       1  ATC (I) ATT (I) ATC (I) ATA (I) ATT (I) ATT (I) GTG (V) ATC (I) ATC (I) ATT (I) ATG (M) GTT (V) : ATC ATT ATT ATC ATC ATC ATC ATC ATC ATT ATT  (0.047) ATT ATT ATT ATC ATC ATC ATC ATC ATC ATT ATT  (0.038) ATC ATT ATT ATC ATC ATC ATC ATC ATT ATT ATT  (0.027) ATT ATT ATT ATC ATC ATC ATC ATC ATT ATT ATT  (0.022) ATC ATC ATC ATC ATC ATC ATC ATC ATC ATT ATT  (0.020) ATT ATT ATT ATT ATC ATT ATC ATT ATT ATT ATT  (0.020) ATT ATT ATT ATT ATC ATT ATC ATT ATC ATT ATT  (0.016) ATC ATT ATT ATC ATT ATC ATC ATC ATC ATT ATT  (0.016) ATC ATC ATC ATC ATC ATC ATC ATC ATT ATT ATT  (0.011) ATC ATC ATT ATC ATC ATC ATC ATC ATC ATT ATT  (0.010) ATC ATT ATT ATC ATA ATC ATC ATC ATC ATT ATT  (0.010) ATA ATT ATT ATC ATC ATC ATC ATC ATC ATT ATT  (0.008) ATC ATC ATC ATC ATT ATC ATC ATC ATC ATT ATT  (0.007) ATA ATA ATA ATC ATC ATC ATC ATC ATC ATT ATT  (0.006) ATC ATA ATA ATC ATC ATC ATC ATC ATC ATT ATT  (0.006) ATC ATC ATT ATC ATC ATC ATC ATC ATT ATT ATT  (0.006) ATT ATC ATC ATC ATC ATC ATC ATC ATC ATT ATT  (0.005) ATC ATC ATC ATC ATA ATC ATC ATC ATC ATT ATT  (0.004) ATA ATT ATT ATC ATC ATC ATC ATC ATT ATT ATT  (0.004) ATA ATA ATA ATC ATC ATC ATC ATC ATT ATT ATT  (0.004) ATC ATA ATA ATC ATC ATC ATC ATC ATT ATT ATT  (0.004) ATC ATC ATT ATC ATT ATC ATC ATC ATC ATT ATT  (0.003) ATT ATT ATC ATC ATC ATC ATC ATC ATC ATT ATT  (0.003) ATT ATC ATC ATC ATC ATC ATC ATC ATT ATT ATT  (0.003) ATA ATT ATT ATA ATC ATA ATC ATA ATC ATT ATT  (0.003) ATT ATC ATT ATC ATC ATC ATC ATC ATC ATT ATT  (0.003) ATT ATC ATC ATT ATC ATT ATC ATT ATT ATT ATT  (0.003) ATA ATT ATT ATC ATT ATC ATC ATC ATC ATT ATT  (0.003) ATA ATA ATA ATA ATC ATA ATC ATA ATC ATT ATT  (0.002) ATC ATC ATT ATC ATA ATC ATC ATC ATC ATT ATT  (0.002) ATT ATC ATC ATT ATC ATT ATC ATT ATC ATT ATT  (0.002) ATA ATC ATC ATC ATC ATC ATC ATC ATC ATT ATT  (0.002) ATA ATA ATA ATC ATT ATC ATC ATC ATC ATT ATT  (0.002) ATC ATA ATA ATC ATT ATC ATC ATC ATC ATT ATT  (0.002) ATT ATT ATC ATC ATC ATC ATC ATC ATT ATT ATT  (0.002) ATT ATT ATC ATT ATC ATT ATC ATT ATT ATT ATT  (0.002) ATT ATC ATT ATC ATC ATC ATC ATC ATT ATT ATT  (0.002) ATT ATC ATT ATT ATC ATT ATC ATT ATT ATT ATT  (0.001) ATC ATA ATA ATC ATA ATC ATC ATC ATC ATT ATT  (0.001) ATT ATT ATC ATT ATC ATT ATC ATT ATC ATT ATT  (0.001) ATA ATC ATC ATC ATC ATC ATC ATC ATT ATT ATT  (0.001) ATT ATC ATT ATT ATC ATT ATC ATT ATC ATT ATT  (0.001) ATA ATC ATT ATC ATC ATC ATC ATC ATC ATT ATT  (0.001) ATA ATC ATC ATA ATC ATA ATC ATA ATC ATT ATT  (0.001)  (total  0.338)
  82       1  ATC (I) ATT (I) ATC (I) ATT (I) ATT (I) ATT (I) ATC (I) ATC (I) ATC (I) ATA (I) ATC (I) ATT (I) : ATC ATT ATT ATC ATC ATC ATC ATC ATC ATT ATT  (0.047) ATT ATT ATT ATC ATC ATC ATC ATC ATC ATT ATT  (0.038) ATC ATT ATT ATC ATC ATC ATC ATC ATC ATA ATT  (0.030) ATC ATT ATT ATC ATC ATC ATC ATC ATT ATT ATT  (0.027) ATT ATT ATT ATC ATC ATC ATC ATC ATC ATA ATT  (0.025) ATT ATT ATT ATC ATC ATC ATC ATC ATT ATT ATT  (0.022) ATT ATT ATT ATT ATC ATT ATC ATT ATT ATT ATT  (0.021) ATC ATT ATT ATC ATC ATC ATC ATC ATA ATA ATT  (0.015) ATC ATC ATT ATC ATC ATC ATC ATC ATC ATT ATT  (0.010) ATA ATT ATT ATC ATC ATC ATC ATC ATC ATT ATT  (0.008) ATC ATC ATC ATC ATC ATC ATC ATC ATC ATT ATT  (0.007) ATC ATC ATT ATC ATC ATC ATC ATC ATC ATA ATT  (0.007) ATC ATC ATT ATC ATC ATC ATC ATC ATT ATT ATT  (0.006) ATA ATT ATT ATC ATC ATC ATC ATC ATC ATA ATT  (0.005) ATC ATC ATC ATC ATC ATC ATC ATC ATC ATA ATT  (0.004) ATA ATT ATT ATC ATC ATC ATC ATC ATT ATT ATT  (0.004) ATC ATC ATC ATC ATC ATC ATC ATC ATT ATT ATT  (0.004) ATA ATT ATT ATA ATC ATA ATC ATA ATA ATA ATT  (0.004) ATC ATC ATT ATC ATC ATC ATC ATC ATA ATA ATT  (0.003) ATT ATC ATT ATC ATC ATC ATC ATC ATC ATT ATT  (0.003) ATC ATC ATC ATC ATC ATC ATC ATC ATA ATA ATT  (0.002) ATT ATC ATC ATC ATC ATC ATC ATC ATC ATT ATT  (0.002) ATT ATC ATT ATC ATC ATC ATC ATC ATC ATA ATT  (0.002) ATT ATC ATT ATC ATC ATC ATC ATC ATT ATT ATT  (0.002) ATT ATC ATT ATT ATC ATT ATC ATT ATT ATT ATT  (0.001) ATC ATT ATC ATC ATC ATC ATC ATC ATC ATT ATT  (0.001) ATT ATC ATC ATC ATC ATC ATC ATC ATC ATA ATT  (0.001) ATA ATC ATT ATC ATC ATC ATC ATC ATC ATT ATT  (0.001) ATT ATT ATC ATC ATC ATC ATC ATC ATC ATT ATT  (0.001) ATT ATC ATC ATC ATC ATC ATC ATC ATT ATT ATT  (0.001) ATA ATA ATT ATC ATC ATC ATC ATC ATC ATT ATT  (0.001)  (total  0.305)
  83       1  ATC (I) ATT (I) ATT (I) ATC (I) ATT (I) ATT (I) ATC (I) ATT (I) ATC (I) ATT (I) ACC (T) ATA (I) : ATC ATC ATC ATC ATC ATC ATC ATC ATC ATT ATT  (0.016) ATA ATA ATA ATC ATC ATC ATC ATC ATC ATT ATT  (0.013) ATC ATA ATA ATC ATC ATC ATC ATC ATC ATT ATT  (0.013) ATC ATC ATC ATC ATT ATC ATC ATC ATC ATT ATT  (0.013) ATA ATA ATA ATC ATT ATC ATC ATC ATC ATT ATT  (0.010) ATC ATA ATA ATC ATT ATC ATC ATC ATC ATT ATT  (0.010) ATC ATC ATC ATC ATC ATC ATC ATC ATT ATT ATT  (0.009) ATC ATC ATC ATC ATC ATC ATT ATC ATC ATT ATT  (0.008) ATA ATA ATA ATC ATC ATC ATC ATC ATT ATT ATT  (0.007) ATC ATA ATA ATC ATC ATC ATC ATC ATT ATT ATT  (0.007) ATC ATT ATT ATC ATC ATC ATC ATC ATC ATT ATT  (0.007) ATA ATA ATA ATC ATC ATC ATT ATC ATC ATT ATT  (0.007) ATC ATA ATA ATC ATC ATC ATT ATC ATC ATT ATT  (0.007) ATT ATT ATT ATC ATC ATC ATC ATC ATC ATT ATT  (0.006) ATC ATC ATA ATC ATC ATC ATC ATC ATC ATT ATT  (0.006) ATC ATT ATT ATC ATT ATC ATC ATC ATC ATT ATT  (0.006) ATT ATT ATT ATT ATT ATT ATT ATT ATT ATT ATT  (0.005) ATT ATA ATA ATC ATC ATC ATC ATC ATC ATT ATT  (0.005) ATT ATT ATT ATT ATC ATT ATT ATT ATT ATT ATT  (0.005) ATT ATA ATA ATT ATT ATT ATT ATT ATT ATT ATT  (0.005) ATT ATT ATT ATC ATT ATC ATC ATC ATC ATT ATT  (0.005) ATC ATC ATA ATC ATT ATC ATC ATC ATC ATT ATT  (0.004) ATT ATA ATA ATT ATC ATT ATT ATT ATT ATT ATT  (0.004) ATT ATC ATC ATC ATC ATC ATC ATC ATC ATT ATT  (0.004) ATC ATT ATT ATC ATC ATC ATC ATC ATT ATT ATT  (0.004) ATT ATA ATA ATC ATT ATC ATC ATC ATC ATT ATT  (0.004) ATT ATC ATC ATT ATT ATT ATT ATT ATT ATT ATT  (0.004) ATC ATT ATT ATC ATC ATC ATT ATC ATC ATT ATT  (0.004) ATT ATC ATC ATT ATC ATT ATT ATT ATT ATT ATT  (0.003) ATT ATT ATA ATC ATC ATC ATC ATC ATC ATT ATT  (0.003) ATT ATC ATC ATC ATT ATC ATC ATC ATC ATT ATT  (0.003) ATC ATC ATA ATC ATC ATC ATC ATC ATT ATT ATT  (0.003) ATT ATT ATA ATT ATT ATT ATT ATT ATT ATT ATT  (0.003) ATC ATC ATA ATC ATC ATC ATT ATC ATC ATT ATT  (0.003) ATT ATT ATA ATT ATC ATT ATT ATT ATT ATT ATT  (0.003) ATT ATT ATA ATC ATT ATC ATC ATC ATC ATT ATT  (0.003) ATA ATC ATC ATC ATC ATC ATC ATC ATC ATT ATT  (0.002) ATA ATC ATC ATC ATT ATC ATC ATC ATC ATT ATT  (0.001) ATA ATT ATT ATC ATC ATC ATC ATC ATC ATT ATT  (0.001) ATA ATC ATC ATC ATC ATC ATC ATC ATT ATT ATT  (0.001)  (total  0.226)
  84       1  ATC (I) ATT (I) TTC (F) ATT (I) ATC (I) ATT (I) TTC (F) TTT (F) TTC (F) ATT (I) TTT (F) ATT (I) : ATC ATT ATT TTC TTC TTC TTC TTC ATC ATT ATT  (0.053) TTC ATT ATT TTC TTC TTC TTC TTC ATC ATT ATT  (0.042) TTC ATC ATT TTC TTC TTC TTC TTC ATC ATT ATT  (0.040) ATC ATC ATT TTC TTC TTC TTC TTC ATC ATT ATT  (0.032) ATT ATT ATT TTC TTC TTC TTC TTC ATC ATT ATT  (0.027) TTC ATC ATC TTC TTC TTC TTC TTC ATC ATT ATT  (0.026) ATC ATC ATC TTC TTC TTC TTC TTC ATC ATT ATT  (0.021) ATC ATT ATT TTC TTC TTC TTC TTC ATT ATT ATT  (0.020) ATC ATT ATT TTC TTT TTC TTC TTC ATC ATT ATT  (0.017) TTT ATT ATT TTC TTC TTC TTC TTC ATC ATT ATT  (0.015) TTC ATT ATT TTC TTC TTC TTC TTC ATT ATT ATT  (0.015) TTC ATC ATT TTC TTC TTC TTC TTC ATT ATT ATT  (0.015) ATC ATT ATT TTC TTC TTC TTT TTC ATC ATT ATT  (0.015) TTT ATT ATT TTT TTT TTT TTT TTT ATT ATT ATT  (0.013) TTC ATT ATT TTC TTT TTC TTC TTC ATC ATT ATT  (0.013) TTC ATC ATT TTC TTT TTC TTC TTC ATC ATT ATT  (0.013) ATC ATC ATT TTC TTC TTC TTC TTC ATT ATT ATT  (0.012) TTC ATT ATT TTC TTC TTC TTT TTC ATC ATT ATT  (0.012) TTC ATC ATT TTC TTC TTC TTT TTC ATC ATT ATT  (0.011) ATC ATC ATT TTC TTT TTC TTC TTC ATC ATT ATT  (0.010) ATT ATT ATT TTC TTC TTC TTC TTC ATT ATT ATT  (0.010) TTT ATT ATT TTT TTT TTT TTT TTT ATC ATT ATT  (0.010) TTC ATC ATC TTC TTC TTC TTC TTC ATT ATT ATT  (0.010) ATC ATC ATT TTC TTC TTC TTT TTC ATC ATT ATT  (0.009) ATT ATT ATT TTC TTT TTC TTC TTC ATC ATT ATT  (0.009) ATT ATT ATT TTT TTT TTT TTT TTT ATT ATT ATT  (0.009) TTC ATC ATC TTC TTT TTC TTC TTC ATC ATT ATT  (0.008) TTT ATT ATT TTT TTC TTT TTT TTT ATT ATT ATT  (0.008) ATC ATC ATC TTC TTC TTC TTC TTC ATT ATT ATT  (0.008) TTC ATC ATC TTC TTC TTC TTT TTC ATC ATT ATT  (0.007) ATC ATC ATC TTC TTT TTC TTC TTC ATC ATT ATT  (0.007) ATC ATC ATC TTC TTC TTC TTT TTC ATC ATT ATT  (0.006) ATT ATC ATT TTC TTC TTC TTC TTC ATC ATT ATT  (0.005) ATA ATT ATT TTC TTC TTC TTC TTC ATC ATT ATT  (0.004) ATT ATC ATC TTC TTC TTC TTC TTC ATC ATT ATT  (0.003) GTC ATT ATT TTC TTC TTC TTC TTC ATC ATT ATT  (0.003) GTC ATC ATT TTC TTC TTC TTC TTC ATC ATT ATT  (0.003) TTT ATC ATT TTC TTC TTC TTC TTC ATC ATT ATT  (0.003) TTT ATC ATT TTT TTT TTT TTT TTT ATT ATT ATT  (0.002) CTC ATT ATT TTC TTC TTC TTC TTC ATC ATT ATT  (0.002) ATC ATA ATT TTC TTC TTC TTC TTC ATC ATT ATT  (0.002) CTC ATC ATT TTC TTC TTC TTC TTC ATC ATT ATT  (0.002) ATT ATC ATT TTC TTC TTC TTC TTC ATT ATT ATT  (0.002) GTC ATC ATC TTC TTC TTC TTC TTC ATC ATT ATT  (0.002) TTT ATC ATC TTC TTC TTC TTC TTC ATC ATT ATT  (0.002) TTT ATC ATT TTT TTT TTT TTT TTT ATC ATT ATT  (0.002) ATA ATC ATT TTC TTC TTC TTC TTC ATC ATT ATT  (0.002) ATT ATC ATT TTC TTT TTC TTC TTC ATC ATT ATT  (0.002) ATT ATC ATT TTT TTT TTT TTT TTT ATT ATT ATT  (0.002) ATA ATT ATT TTC TTC TTC TTC TTC ATT ATT ATT  (0.002) TTT ATC ATC TTT TTT TTT TTT TTT ATT ATT ATT  (0.002) TTT ATC ATT TTT TTC TTT TTT TTT ATT ATT ATT  (0.001) ATA ATT ATT TTC TTT TTC TTC TTC ATC ATT ATT  (0.001) CTC ATC ATC TTC TTC TTC TTC TTC ATC ATT ATT  (0.001) TTC ATA ATT TTC TTC TTC TTC TTC ATC ATT ATT  (0.001) ATT ATC ATC TTC TTC TTC TTC TTC ATT ATT ATT  (0.001) GTC ATT ATT TTC TTC TTC TTC TTC ATT ATT ATT  (0.001) ATA ATT ATT TTC TTC TTC TTT TTC ATC ATT ATT  (0.001) TTT ATC ATC TTT TTT TTT TTT TTT ATC ATT ATT  (0.001) GTT ATT ATT TTC TTC TTC TTC TTC ATC ATT ATT  (0.001) ATA ATC ATC TTC TTC TTC TTC TTC ATC ATT ATT  (0.001) ATT ATC ATC TTC TTT TTC TTC TTC ATC ATT ATT  (0.001) ATT ATC ATC TTT TTT TTT TTT TTT ATT ATT ATT  (0.001) GTC ATT ATT TTC TTT TTC TTC TTC ATC ATT ATT  (0.001) ATA ATA ATT TTC TTC TTC TTC TTC ATC ATT ATT  (0.001) GTC ATC ATT TTC TTC TTC TTC TTC ATT ATT ATT  (0.001)  (total  0.587)
  85       1  ATC (I) CGG (R) CTG (L) CTC (L) GTC (V) CGG (R) CTC (L) CTC (L) CTC (L) TGG (W) CTG (L) ATC (I) : CTC CTC CTC CTC CTG CTC CTC CTC CTC CGG CGG  (0.212) CTC CTC CTC CTC CTC CTC CTC CTC CTC CGG CGG  (0.051) CTC CTC CTC CTC CTG CTC CTC CTC CTG CGG CGG  (0.043) CTC CTC CTC CTC CTA CTC CTC CTC CTC CGG CGG  (0.020) CTT CTC CTC CTC CTG CTC CTC CTC CTC CGG CGG  (0.018) CTC ATC ATC CTC CTG CTC CTC CTC CTC CGG CGG  (0.017) ATC ATC ATC CTC CTG CTC CTC CTC CTC CGG CGG  (0.017) CTG CTC CTC CTC CTG CTC CTC CTC CTC CGG CGG  (0.010) CTC GTC GTC CTC CTG CTC CTC CTC CTC CGG CGG  (0.006) CTA CTC CTC CTC CTG CTC CTC CTC CTC CGG CGG  (0.005) GTC GTC GTC CTC CTG CTC CTC CTC CTC CGG CGG  (0.005) CTC GTC ATC CTC CTG CTC CTC CTC CTC CGG CGG  (0.005) GTC GTC ATC CTC CTG CTC CTC CTC CTC CGG CGG  (0.005) CTT CTC CTC CTC CTC CTC CTC CTC CTC CGG CGG  (0.004) CTC ATC ATC CTC CTC CTC CTC CTC CTC CGG CGG  (0.004) ATC ATC ATC CTC CTC CTC CTC CTC CTC CGG CGG  (0.004) CTT CTC CTC CTT CTG CTT CTC CTT CTC CGG CGG  (0.004) CTT CTC CTC CTC CTG CTC CTC CTC CTG CGG CGG  (0.004) CTG CTC CTC CTG CTG CTG CTC CTG CTG CGG CGG  (0.003) CTC ATC ATC CTC CTG CTC CTC CTC CTG CGG CGG  (0.003) ATC ATC ATC CTC CTG CTC CTC CTC CTG CGG CGG  (0.003) ATT ATC ATC CTC CTG CTC CTC CTC CTC CGG CGG  (0.003) CTG CTC CTC CTC CTC CTC CTC CTC CTC CGG CGG  (0.002) CTT CTT CTC CTC CTG CTC CTC CTC CTC CGG CGG  (0.002) CTG CTC CTC CTC CTG CTC CTC CTC CTG CGG CGG  (0.002) CTC ATC ATC CTC CTA CTC CTC CTC CTC CGG CGG  (0.002) ATC ATC ATC CTC CTA CTC CTC CTC CTC CGG CGG  (0.002) CTC GTC GTC CTC CTC CTC CTC CTC CTC CGG CGG  (0.002) GTC ATC ATC CTC CTG CTC CTC CTC CTC CGG CGG  (0.001) GTC GTC CTC CTC CTG CTC CTC CTC CTC CGG CGG  (0.001) CTT ATC ATC CTC CTG CTC CTC CTC CTC CGG CGG  (0.001) CTA CTC CTC CTC CTC CTC CTC CTC CTC CGG CGG  (0.001) GTC GTC GTC CTC CTC CTC CTC CTC CTC CGG CGG  (0.001) CTC GTC GTC CTC CTG CTC CTC CTC CTG CGG CGG  (0.001) CTC GTC ATC CTC CTC CTC CTC CTC CTC CGG CGG  (0.001) TTC TTC TTC CTC CTG CTC CTC CTC CTC CGG CGG  (0.001) TTC ATC ATC CTC CTG CTC CTC CTC CTC CGG CGG  (0.001) CTT CTT CTT CTC CTG CTC CTC CTC CTC CGG CGG  (0.001) CTA CTC CTC CTC CTG CTC CTC CTC CTG CGG CGG  (0.001) GTC GTC GTC CTC CTG CTC CTC CTC CTG CGG CGG  (0.001) GTC GTC ATC CTC CTC CTC CTC CTC CTC CGG CGG  (0.001) ATA ATC ATC CTC CTG CTC CTC CTC CTC CGG CGG  (0.001) CTC GTC ATC CTC CTG CTC CTC CTC CTG CGG CGG  (0.001) ATC ATT ATC CTC CTG CTC CTC CTC CTC CGG CGG  (0.001)  (total  0.479)
  86       1  ATC (I) CTG (L) CTT (L) TTT (F) TTT (F) CTG (L) TTC (F) CTA (L) CTG (L) CTA (L) CTA (L) TTT (F) : TTC TTT TTT CTC CTT CTC CTG CTC CTC CTG CTG  (0.011) TTC TTT TTT CTC CTT CTC CTG CTC CTC CTA CTG  (0.011) TTC TTT TTT CTC CTT CTC CTA CTC CTC CTG CTG  (0.010) TTC TTT TTT CTC CTT CTC CTA CTC CTC CTA CTG  (0.010) TTT TTT TTT CTC CTT CTC CTG CTC CTC CTG CTG  (0.009) TTT TTT TTT CTC CTT CTC CTG CTC CTC CTA CTG  (0.009) TTT TTT TTT CTC CTT CTC CTA CTC CTC CTG CTG  (0.008) TTT TTT TTT CTC CTT CTC CTA CTC CTC CTA CTG  (0.008) CTC TTT TTT CTC CTT CTC CTG CTC CTC CTG CTG  (0.007) CTC TTT TTT CTC CTT CTC CTG CTC CTC CTA CTG  (0.006) CTC TTT TTT CTC CTT CTC CTA CTC CTC CTG CTG  (0.006) CTC TTT TTT CTC CTT CTC CTA CTC CTC CTA CTG  (0.006) CTT TTT TTT CTC CTT CTC CTG CTC CTC CTG CTG  (0.005) CTT TTT TTT CTT CTT CTT CTG CTT CTC CTG CTG  (0.005) CTT TTT TTT CTC CTT CTC CTG CTC CTC CTA CTG  (0.005) CTT TTT TTT CTT CTT CTT CTG CTT CTC CTA CTG  (0.004) TTA TTT TTT CTA CTA CTA CTA CTA CTA CTA CTG  (0.003) CTA TTT TTT CTA CTA CTA CTA CTA CTA CTA CTG  (0.002) TTA TTT TTT CTA CTT CTA CTA CTA CTA CTA CTG  (0.002) CTA TTT TTT CTA CTT CTA CTA CTA CTA CTA CTG  (0.001) TTG TTT TTT CTG CTT CTG CTG CTG CTG CTG CTG  (0.001) TTG TTT TTT CTA CTA CTA CTA CTA CTA CTA CTG  (0.001) CTG TTT TTT CTA CTA CTA CTA CTA CTA CTA CTG  (0.001) TTA TTT TTT TTA CTA TTA CTA TTA CTA CTA CTG  (0.001)  (total  0.131)
  87       1  ATC (I) GTT (V) ATT (I) TTC (F) TTC (F) GTT (V) ATC (I) ATC (I) ATC (I) TTT (F) ATC (I) TTT (F) : TTC TTC TTC ATC ATT ATC ATC ATC ATC GTT GTT  (0.030) TTC TTC TTC ATC ATC ATC ATC ATC ATC GTT GTT  (0.029) ATC TTC TTC ATC ATT ATC ATC ATC ATC GTT GTT  (0.019) ATC TTC TTC ATC ATC ATC ATC ATC ATC GTT GTT  (0.019) TTC TTC TTC ATC ATT ATC ATC ATC ATC TTT GTT  (0.014) TTC TTC TTC ATC ATC ATC ATC ATC ATC TTT GTT  (0.013) ATC TTC TTC ATC ATT ATC ATC ATC ATC TTT GTT  (0.009) ATC TTC TTC ATC ATC ATC ATC ATC ATC TTT GTT  (0.008) TTT TTT TTT ATC ATT ATC ATC ATC ATC GTT GTT  (0.008) TTT TTT TTT ATC ATC ATC ATC ATC ATC GTT GTT  (0.008) TTC TTT TTT ATC ATT ATC ATC ATC ATC GTT GTT  (0.008) TTC TTC TTT ATC ATT ATC ATC ATC ATC GTT GTT  (0.007) TTC TTT TTT ATC ATC ATC ATC ATC ATC GTT GTT  (0.007) TTC TTC TTT ATC ATC ATC ATC ATC ATC GTT GTT  (0.007) TTT TTT TTT ATT ATT ATT ATC ATT ATC GTT GTT  (0.005) TTT TTT TTT ATT ATT ATT ATC ATT ATT GTT GTT  (0.005) ATC TTT TTT ATC ATT ATC ATC ATC ATC GTT GTT  (0.005) ATC TTT TTT ATC ATC ATC ATC ATC ATC GTT GTT  (0.005) ATC TTC TTT ATC ATT ATC ATC ATC ATC GTT GTT  (0.005) ATC TTC TTT ATC ATC ATC ATC ATC ATC GTT GTT  (0.005) ATT TTT TTT ATC ATT ATC ATC ATC ATC GTT GTT  (0.004) ATT TTT TTT ATC ATC ATC ATC ATC ATC GTT GTT  (0.004) TTC TTT TTT ATC ATT ATC ATC ATC ATC TTT GTT  (0.003) TTC TTC TTT ATC ATT ATC ATC ATC ATC TTT GTT  (0.003) TTC TTT TTT ATC ATC ATC ATC ATC ATC TTT GTT  (0.003) TTC TTC TTT ATC ATC ATC ATC ATC ATC TTT GTT  (0.003) ATT TTC TTC ATC ATT ATC ATC ATC ATC GTT GTT  (0.003) ATT TTC TTC ATC ATC ATC ATC ATC ATC GTT GTT  (0.003) ATT TTT TTT ATT ATT ATT ATC ATT ATC GTT GTT  (0.003) ATT TTT TTT ATT ATT ATT ATC ATT ATT GTT GTT  (0.003) ATC TTT TTT ATC ATT ATC ATC ATC ATC TTT GTT  (0.002) ATC TTT TTT ATC ATC ATC ATC ATC ATC TTT GTT  (0.002) ATC TTC TTT ATC ATT ATC ATC ATC ATC TTT GTT  (0.002) ATC TTC TTT ATC ATC ATC ATC ATC ATC TTT GTT  (0.002) TTT TTC TTC ATC ATT ATC ATC ATC ATC GTT GTT  (0.002) ATT TTC TTC ATT ATT ATT ATC ATT ATC GTT GTT  (0.002) TTT TTC TTC ATC ATC ATC ATC ATC ATC GTT GTT  (0.002) GTC TTC TTC ATC ATT ATC ATC ATC ATC GTT GTT  (0.002) ATT TTC TTC ATT ATT ATT ATC ATT ATT GTT GTT  (0.002) GTC TTC TTC ATC ATC ATC ATC ATC ATC GTT GTT  (0.002) TTT TTC TTC ATT ATT ATT ATC ATT ATC GTT GTT  (0.001) CTC TTC TTC ATC ATT ATC ATC ATC ATC GTT GTT  (0.001) CTC TTC TTC ATC ATC ATC ATC ATC ATC GTT GTT  (0.001) TTT TTC TTC ATT ATT ATT ATC ATT ATT GTT GTT  (0.001) ATA TTC TTC ATC ATT ATC ATC ATC ATC GTT GTT  (0.001) ATA TTC TTC ATC ATC ATC ATC ATC ATC GTT GTT  (0.001)  (total  0.277)
  88       1  ATC (I) GTT (V) CTG (L) ATC (I) ATC (I) GTT (V) ATC (I) ATC (I) ATT (I) GTT (V) TTG (L) ATC (I) : ATC ATC ATC ATC CTG ATC ATC ATC ATC GTT GTT  (0.052) ATC ATC ATC ATC CTG ATC ATT ATC ATC GTT GTT  (0.040) ATC ATC ATC ATC TTG ATC ATC ATC ATC GTT GTT  (0.025) ATC ATC ATC ATC CTG ATC ATC ATC ATT GTT GTT  (0.022) ATT ATC ATC ATC CTG ATC ATC ATC ATC GTT GTT  (0.014) ATT ATC ATC ATT CTG ATT ATT ATT ATC GTT GTT  (0.012) ATT ATC ATC ATT CTG ATT ATT ATT ATT GTT GTT  (0.011) ATT ATC ATC ATC CTG ATC ATT ATC ATC GTT GTT  (0.011) ATA ATC ATC ATC CTG ATC ATC ATC ATC GTT GTT  (0.006) ATA ATC ATC ATC CTG ATC ATT ATC ATC GTT GTT  (0.004) ATC ATT ATC ATC CTG ATC ATC ATC ATC GTT GTT  (0.004) ATT ATT ATC ATC CTG ATC ATC ATC ATC GTT GTT  (0.003) ATC ATT ATT ATC CTG ATC ATC ATC ATC GTT GTT  (0.003) ATC ATT ATC ATC CTG ATC ATT ATC ATC GTT GTT  (0.003) ATT ATT ATC ATT CTG ATT ATT ATT ATC GTT GTT  (0.003) ATA ATC ATC ATC TTG ATC ATC ATC ATC GTT GTT  (0.003) ATA ATC ATC ATT CTG ATT ATT ATT ATC GTT GTT  (0.003) ATT ATT ATC ATT CTG ATT ATT ATT ATT GTT GTT  (0.002) ATT ATT ATT ATC CTG ATC ATC ATC ATC GTT GTT  (0.002) ATT ATT ATC ATC CTG ATC ATT ATC ATC GTT GTT  (0.002) ATC ATT ATT ATC CTG ATC ATT ATC ATC GTT GTT  (0.002) ATT ATT ATT ATT CTG ATT ATT ATT ATC GTT GTT  (0.002) ATT ATT ATT ATT CTG ATT ATT ATT ATT GTT GTT  (0.002) ATT ATT ATT ATC CTG ATC ATT ATC ATC GTT GTT  (0.002) ATC ATC ATT ATC CTG ATC ATC ATC ATC GTT GTT  (0.002) ATC ATT ATC ATC TTG ATC ATC ATC ATC GTT GTT  (0.002) ATC ATT ATC ATC CTG ATC ATC ATC ATT GTT GTT  (0.002) ATC ATT ATT ATC TTG ATC ATC ATC ATC GTT GTT  (0.001) ATC ATC ATT ATC CTG ATC ATT ATC ATC GTT GTT  (0.001) ATC ATT ATT ATC CTG ATC ATC ATC ATT GTT GTT  (0.001) ATA ATA ATC ATC CTG ATC ATC ATC ATC GTT GTT  (0.001)  (total  0.244)
  89       1  ATG (M) AAC (N) ACG (T) AAC (N) AAC (N) AAC (N) --- (-) AAC (N) CAG (Q) AAC (N) AAA (K) AAC (N) : AAC AAC AAC AAG AAG AAG AAG AAG AAG AAC AAC  (0.072) AAG AAC AAC AAG AAG AAG AAG AAG AAG AAC AAC  (0.070) AAT AAC AAC AAG AAG AAG AAG AAG AAG AAC AAC  (0.026) AAC AAC AAC AAC AAG AAC AAC AAC AAC AAC AAC  (0.024) AAA AAC AAC AAG AAG AAG AAG AAG AAG AAC AAC  (0.022) AAC AAC AAC AAG AAA AAG AAG AAG AAG AAC AAC  (0.020) AAG AAC AAC AAG AAA AAG AAG AAG AAG AAC AAC  (0.019) AAC AAC AAC AAA AAG AAA AAG AAA AAG AAC AAC  (0.013) AAA AAC AAC AAA AAG AAA AAG AAA AAG AAC AAC  (0.009) AAG AAC AAC AAG AAG AAG AAG AAG ATG AAC AAC  (0.008) AAG AAT AAC AAG AAG AAG AAG AAG AAG AAC AAC  (0.008) AAG AAC AAC AAA AAG AAA AAG AAA AAG AAC AAC  (0.007) AAT AAC AAC AAG AAA AAG AAG AAG AAG AAC AAC  (0.007) AAT AAC AAC AAC AAG AAC AAC AAC AAC AAC AAC  (0.006) AAA AAC AAC AAG AAA AAG AAG AAG AAG AAC AAC  (0.006) AAG AAT AAT AAG AAG AAG AAG AAG AAG AAC AAC  (0.006) AAT AAT AAC AAG AAG AAG AAG AAG AAG AAC AAC  (0.006) AAC AAT AAC AAG AAG AAG AAG AAG AAG AAC AAC  (0.005) AAA AAC AAC AAA AAA AAA AAG AAA AAG AAC AAC  (0.005) AAT AAT AAT AAG AAG AAG AAG AAG AAG AAC AAC  (0.005) AAT AAC AAC AAA AAG AAA AAG AAA AAG AAC AAC  (0.005) AAC AAT AAT AAG AAG AAG AAG AAG AAG AAC AAC  (0.004) AAC AAC AAT AAG AAG AAG AAG AAG AAG AAC AAC  (0.003) AAG AAC AAT AAG AAG AAG AAG AAG AAG AAC AAC  (0.003) AAA AAT AAC AAG AAG AAG AAG AAG AAG AAC AAC  (0.002) AAG AAT AAC AAG AAA AAG AAG AAG AAG AAC AAC  (0.002) AAA AAT AAT AAG AAG AAG AAG AAG AAG AAC AAC  (0.002) AAC AAT AAC AAC AAG AAC AAC AAC AAC AAC AAC  (0.002) AAG AAT AAT AAG AAA AAG AAG AAG AAG AAC AAC  (0.002) AAT AAT AAC AAG AAA AAG AAG AAG AAG AAC AAC  (0.002) AAC AAT AAC AAG AAA AAG AAG AAG AAG AAC AAC  (0.001) AAT AAT AAC AAC AAG AAC AAC AAC AAC AAC AAC  (0.001) AAC AAT AAT AAC AAG AAC AAC AAC AAC AAC AAC  (0.001) AAT AAT AAT AAG AAA AAG AAG AAG AAG AAC AAC  (0.001) AAC AAT AAT AAG AAA AAG AAG AAG AAG AAC AAC  (0.001) AAT AAT AAT AAC AAG AAC AAC AAC AAC AAC AAC  (0.001) AAT AAT AAC AAA AAG AAA AAG AAA AAG AAC AAC  (0.001) AAA AAT AAC AAA AAG AAA AAG AAA AAG AAC AAC  (0.001) AAT AAC AAT AAG AAG AAG AAG AAG AAG AAC AAC  (0.001)  (total  0.383)
  90       1  ATG (M) ACG (T) AAC (N) GTC (V) GGT (G) ACG (T) ATC (I) ACC (T) ACT (T) ACG (T) AAT (N) GCC (A) : GCC GCC GCC ACC AAC ACC ACC ACC ACG ACG ACG  (0.058) ACC GCC GCC ACC AAC ACC ACC ACC ACG ACG ACG  (0.048) GCC GCC GCC ACC AAC ACC ACT ACC ACG ACG ACG  (0.036) ACC GCC GCC ACC AAC ACC ACT ACC ACG ACG ACG  (0.029) GCC GCC GCC ACC AAT ACC ACC ACC ACG ACG ACG  (0.021) ACC GCC GCC ACC AAT ACC ACC ACC ACG ACG ACG  (0.017) GCC GCC GCC ACC AAT ACC ACT ACC ACG ACG ACG  (0.013) ACC GCC GCC ACC AAT ACC ACT ACC ACG ACG ACG  (0.011) GCC GCT GCC ACC AAC ACC ACC ACC ACG ACG ACG  (0.006) ACT GCC GCC ACT AAC ACT ACT ACT ACG ACG ACG  (0.006) GCT GCT GCC ACC AAC ACC ACC ACC ACG ACG ACG  (0.005) ACT GCC GCC ACC AAC ACC ACC ACC ACG ACG ACG  (0.005) GCT GCC GCC ACC AAC ACC ACC ACC ACG ACG ACG  (0.005) ATC GTC GTC ATC AAC ATC ACC ATC ATG ACG ACG  (0.004) GCT GCT GCC ACT AAC ACT ACT ACT ACG ACG ACG  (0.004) GCT GCC GCC ACT AAC ACT ACT ACT ACG ACG ACG  (0.004) GTC GTC GTC ATC AAC ATC ACC ATC ATG ACG ACG  (0.004) ACC GCT GCC ACC AAC ACC ACC ACC ACG ACG ACG  (0.004) ACG GCC GCC ACC AAC ACC ACC ACC ACG ACG ACG  (0.004) GCG GCC GCC ACC AAC ACC ACC ACC ACG ACG ACG  (0.004) GCC GCT GCC ACC AAC ACC ACT ACC ACG ACG ACG  (0.004) ACT GCT GCC ACT AAC ACT ACT ACT ACG ACG ACG  (0.003) ACT GCC GCC ACT AAT ACT ACT ACT ACG ACG ACG  (0.003) GCT GCT GCC ACC AAC ACC ACT ACC ACG ACG ACG  (0.003) ACT GCC GCC ACC AAC ACC ACT ACC ACG ACG ACG  (0.003) GCT GCC GCC ACC AAC ACC ACT ACC ACG ACG ACG  (0.003) GCC GCT GCT ACC AAC ACC ACC ACC ACG ACG ACG  (0.003) ACT GCT GCC ACC AAC ACC ACC ACC ACG ACG ACG  (0.003) GCT GCT GCC ACT AAT ACT ACT ACT ACG ACG ACG  (0.003) GCT GCC GCC ACT AAT ACT ACT ACT ACG ACG ACG  (0.003) ACC GCT GCC ACC AAC ACC ACT ACC ACG ACG ACG  (0.002) ATC GTC GTC ATC AAC ATC ACT ATC ATG ACG ACG  (0.002) GCT GCT GCT ACC AAC ACC ACC ACC ACG ACG ACG  (0.002) ACG GCC GCC ACC AAC ACC ACT ACC ACG ACG ACG  (0.002) GCG GCC GCC ACC AAC ACC ACT ACC ACG ACG ACG  (0.002) GTC GTC GTC ATC AAC ATC ACT ATC ATG ACG ACG  (0.002) ATC GTC GTC ACC AAC ACC ACC ACC ACG ACG ACG  (0.002) GCT GCT GCT ACT AAC ACT ACT ACT ACG ACG ACG  (0.002) GCC GCT GCC ACC AAT ACC ACC ACC ACG ACG ACG  (0.002) ACT GCT GCC ACT AAT ACT ACT ACT ACG ACG ACG  (0.002) ACC GCT GCT ACC AAC ACC ACC ACC ACG ACG ACG  (0.002) GCC GCT GCT ACC AAC ACC ACT ACC ACG ACG ACG  (0.002) ACT GCT GCC ACC AAC ACC ACT ACC ACG ACG ACG  (0.002) GTC GTC GTC ACC AAC ACC ACC ACC ACG ACG ACG  (0.002) ATC GTC GTC ATC AAT ATC ACC ATC ATG ACG ACG  (0.002) ACT GCT GCT ACT AAC ACT ACT ACT ACG ACG ACG  (0.002) ACA GCC GCC ACC AAC ACC ACC ACC ACG ACG ACG  (0.002) GTC GTC GTC ATC AAT ATC ACC ATC ATG ACG ACG  (0.002) GCA GCC GCC ACC AAC ACC ACC ACC ACG ACG ACG  (0.002) ACC GTC GTC ACC AAC ACC ACC ACC ACG ACG ACG  (0.002) ACG GCC GCC ACT AAC ACT ACT ACT ACG ACG ACG  (0.002) GCT GCT GCT ACC AAC ACC ACT ACC ACG ACG ACG  (0.001) ACC GCT GCC ACC AAT ACC ACC ACC ACG ACG ACG  (0.001) ACT GCT GCT ACC AAC ACC ACC ACC ACG ACG ACG  (0.001) ACG GCC GCC ACC AAT ACC ACC ACC ACG ACG ACG  (0.001) GCG GCC GCC ACC AAT ACC ACC ACC ACG ACG ACG  (0.001) GCC GCT GCC ACC AAT ACC ACT ACC ACG ACG ACG  (0.001) GCT GCT GCT ACT AAT ACT ACT ACT ACG ACG ACG  (0.001) GCG GCC GCC ACG AAC ACG ACT ACG ACG ACG ACG  (0.001) GTC GCC GCC ATC AAC ATC ACC ATC ATG ACG ACG  (0.001) GCC GTC GTC ACC AAC ACC ACC ACC ACG ACG ACG  (0.001) GGC GGC GCC ACC AAC ACC ACC ACC ACG ACG ACG  (0.001) ACC GCT GCT ACC AAC ACC ACT ACC ACG ACG ACG  (0.001) GGC GGC GGC ACC AAC ACC ACC ACC ACG ACG ACG  (0.001) ATC GCC GCC ATC AAC ATC ACC ATC ATG ACG ACG  (0.001) GCC GCT GCT ACC AAT ACC ACC ACC ACG ACG ACG  (0.001) AGC GGC GCC ACC AAC ACC ACC ACC ACG ACG ACG  (0.001) ACT GCT GCT ACT AAT ACT ACT ACT ACG ACG ACG  (0.001)  (total  0.377)
  91       1  ATG (M) ATG (M) ATG (M) --- (-) --- (-) ATG (M) AAC (N) GAT (D) GAT (D) ATG (M) --- (-) --- (-) : ATG ATG ATG ATG ATG ATG GAT ATG ATG ATG ATG  (0.037) AAG AAG AAG AAG ATG AAG GAT AAG ATG ATG ATG  (0.023) AAC AAC AAC AAC ATG AAC GAT AAC ATG ATG ATG  (0.018) AAG AAG AAG AAG AAG AAG GAT AAG ATG ATG ATG  (0.010) AAC AAC AAC AAC AAG AAC GAT AAC ATG ATG ATG  (0.007) AAC AAC AAC AAC ATC AAC GAT AAC ATG ATG ATG  (0.007) AAC AAC AAC AAT ATG AAT GAT AAT ATG ATG ATG  (0.007) ATC ATC ATC ATC ATG ATC GAT ATC ATG ATG ATG  (0.006) AAG AAA AAA AAG ATG AAG GAT AAG ATG ATG ATG  (0.006) AAC AAT AAT AAC ATG AAC GAT AAC ATG ATG ATG  (0.006) AAA AAA AAA AAG ATG AAG GAT AAG ATG ATG ATG  (0.005) AAT AAC AAC AAC ATG AAC GAT AAC ATG ATG ATG  (0.005) AAT AAT AAT AAC ATG AAC GAT AAC ATG ATG ATG  (0.005) AAT AAC AAC AAT ATG AAT GAT AAT ATG ATG ATG  (0.004) AAT AAT AAT AAT ATG AAT GAT AAT ATG ATG ATG  (0.004) AAA AAG AAG AAG ATG AAG GAT AAG ATG ATG ATG  (0.004) ATG ATG ATG ATG ATG ATG GAC ATG ATG ATG ATG  (0.004) AAC AAC AAT AAC ATG AAC GAT AAC ATG ATG ATG  (0.003) AAG AAA AAA AAG AAG AAG GAT AAG ATG ATG ATG  (0.003) AAG AAG AAA AAG ATG AAG GAT AAG ATG ATG ATG  (0.003) AAC AAT AAT AAC AAG AAC GAT AAC ATG ATG ATG  (0.002) ATG ATG ATG ATG ATG AAG GAT AAG ATG ATG ATG  (0.002) GAC GAC GAC AAC ATG AAC GAT AAC ATG ATG ATG  (0.002) AAT AAC AAC AAT AAG AAT GAT AAT ATG ATG ATG  (0.002) GAG GAG GAG AAG ATG AAG GAT AAG ATG ATG ATG  (0.002) ATG ATC ATC ATG ATG ATG GAT ATG ATG ATG ATG  (0.002) AAT AAT AAT AAT AAG AAT GAT AAT ATG ATG ATG  (0.002) AAA AAA AAA AAG AAG AAG GAT AAG ATG ATG ATG  (0.002) AAC AAT AAT AAC ATC AAC GAT AAC ATG ATG ATG  (0.002) AAC AAT AAT AAT ATG AAT GAT AAT ATG ATG ATG  (0.002) ATC ATT ATT ATC ATG ATC GAT ATC ATG ATG ATG  (0.002) AAC GAC GAC AAC ATG AAC GAT AAC ATG ATG ATG  (0.002) ATC ATC ATC ATC ATC ATC GAT ATC ATG ATG ATG  (0.002) AAT AAC AAC AAC AAG AAC GAT AAC ATG ATG ATG  (0.002) AAG GAG GAG AAG ATG AAG GAT AAG ATG ATG ATG  (0.002) AAT AAT AAT AAC AAG AAC GAT AAC ATG ATG ATG  (0.002) ATG ATG ATG AAG ATG AAG GAT AAG ATG ATG ATG  (0.002) AAG AAG AAG AAG ATG AAG GAC AAG ATG ATG ATG  (0.002) ATC ATC ATC ATT ATG ATT GAT ATT ATG ATG ATG  (0.002) AAA AAG AAG AAG AAG AAG GAT AAG ATG ATG ATG  (0.002) AAG AAG AAG AAC ATG AAC GAT AAC ATG ATG ATG  (0.002) ATG GTG GTG ATG ATG ATG GAT ATG ATG ATG ATG  (0.002) ATC ATC ATC ATG ATG ATG GAT ATG ATG ATG ATG  (0.002) ATG AAG AAG ATG ATG ATG GAT ATG ATG ATG ATG  (0.002) ATT ATC ATC ATC ATG ATC GAT ATC ATG ATG ATG  (0.002) ATT ATT ATT ATC ATG ATC GAT ATC ATG ATG ATG  (0.002) AAT AAT AAC AAC ATG AAC GAT AAC ATG ATG ATG  (0.001) AGC AGC AGC AAC ATG AAC GAT AAC ATG ATG ATG  (0.001) AAT AAT AAC AAT ATG AAT GAT AAT ATG ATG ATG  (0.001) GAC GAC GAC GAC ATG GAC GAT GAC ATG ATG ATG  (0.001) AAA AAA AAG AAG ATG AAG GAT AAG ATG ATG ATG  (0.001) AGG AGG AGG AAG ATG AAG GAT AAG ATG ATG ATG  (0.001) ATT ATC ATC ATT ATG ATT GAT ATT ATG ATG ATG  (0.001) ATA ATA ATA ATC ATG ATC GAT ATC ATG ATG ATG  (0.001) ATC ATA ATA ATC ATG ATC GAT ATC ATG ATG ATG  (0.001) ATT ATT ATT ATT ATG ATT GAT ATT ATG ATG ATG  (0.001) GTG GTG GTG ATG ATG ATG GAT ATG ATG ATG ATG  (0.001) ACG ACG ACG ATG ATG ATG GAT ATG ATG ATG ATG  (0.001) AAG AAG AAA AAG AAG AAG GAT AAG ATG ATG ATG  (0.001) AAA AAA AAA AAA ATG AAA GAT AAA ATG ATG ATG  (0.001) AAC AAC AAT AAC AAG AAC GAT AAC ATG ATG ATG  (0.001) TAC TAC TAC AAC ATG AAC GAT AAC ATG ATG ATG  (0.001) CAC CAC CAC AAC ATG AAC GAT AAC ATG ATG ATG  (0.001) CAG CAG CAG AAG ATG AAG GAT AAG ATG ATG ATG  (0.001)  (total  0.236)
  92       1  ATG (M) ATG (M) CTA (L) ATG (M) ATG (M) ATG (M) ATG (M) CTT (L) CTG (L) ATG (M) CTT (L) ATG (M) : ATG ATG ATG ATG CTA ATG CTG ATG ATG ATG ATG  (0.276) ATG ATG ATG ATG CTG ATG CTG ATG ATG ATG ATG  (0.240) ATG ATG ATG ATG CTT ATG CTG ATG ATG ATG ATG  (0.103) ATG ATG ATG ATG CTC ATG CTG ATG ATG ATG ATG  (0.080) CTG ATG ATG CTG CTA CTG CTG CTG ATG ATG ATG  (0.010) CTG ATG ATG CTG CTG CTG CTG CTG ATG ATG ATG  (0.004) CTG ATG ATG CTG CTT CTG CTG CTG ATG ATG ATG  (0.004) TTG ATG ATG CTG CTA CTG CTG CTG ATG ATG ATG  (0.004) TTG ATG ATG TTG CTA TTG CTG TTG ATG ATG ATG  (0.003) CTG ATG ATG CTG CTC CTG CTG CTG ATG ATG ATG  (0.003) TTG ATG ATG TTG CTG TTG CTG TTG ATG ATG ATG  (0.002) TTG ATG ATG CTG CTG CTG CTG CTG ATG ATG ATG  (0.002) GTG ATG ATG ATG CTA ATG CTG ATG ATG ATG ATG  (0.001) ATC ATG ATG ATG CTA ATG CTG ATG ATG ATG ATG  (0.001) ATA ATG ATG ATG CTA ATG CTG ATG ATG ATG ATG  (0.001) GTG ATG ATG ATG CTG ATG CTG ATG ATG ATG ATG  (0.001) ACG ATG ATG ATG CTA ATG CTG ATG ATG ATG ATG  (0.001) ATC ATG ATG ATG CTG ATG CTG ATG ATG ATG ATG  (0.001) ATA ATG ATG ATG CTG ATG CTG ATG ATG ATG ATG  (0.001)  (total  0.737)
  93       1  ATG (M) TTG (L) GAA (E) GAG (E) GAG (E) TTG (L) CCG (P) GAT (D) GAC (D) TTG (L) GAT (D) GAG (E) : GAG GAG GAG GAG GAA GAG GAC GAG ATG TTG TTG  (0.124) GAG GAG GAG GAG GAA GAG GAT GAG ATG TTG TTG  (0.095) GAG GAG GAG GAG GAG GAG GAC GAG ATG TTG TTG  (0.087) GAG GAG GAG GAG GAG GAG GAT GAG ATG TTG TTG  (0.066) GAA GAG GAG GAG GAA GAG GAC GAG ATG TTG TTG  (0.017) GAA GAG GAG GAG GAA GAG GAT GAG ATG TTG TTG  (0.013) GAA GAG GAG GAG GAG GAG GAC GAG ATG TTG TTG  (0.012) GAA GAG GAG GAG GAG GAG GAT GAG ATG TTG TTG  (0.009) GAG GAA GAG GAG GAA GAG GAC GAG ATG TTG TTG  (0.003) GAA GAA GAG GAG GAA GAG GAC GAG ATG TTG TTG  (0.003) GAG GAA GAG GAG GAA GAG GAT GAG ATG TTG TTG  (0.002) GAG GAA GAG GAG GAG GAG GAC GAG ATG TTG TTG  (0.002) GAA GAA GAG GAG GAA GAG GAT GAG ATG TTG TTG  (0.002) GAA GAA GAG GAG GAG GAG GAC GAG ATG TTG TTG  (0.002) GAG GAA GAA GAG GAA GAG GAC GAG ATG TTG TTG  (0.002) GAA GAA GAA GAG GAA GAG GAC GAG ATG TTG TTG  (0.002) GAG GAA GAG GAG GAG GAG GAT GAG ATG TTG TTG  (0.002) GAA GAA GAG GAG GAG GAG GAT GAG ATG TTG TTG  (0.002) GAG GAA GAA GAG GAA GAG GAT GAG ATG TTG TTG  (0.001) GAG GAG GAA GAG GAA GAG GAC GAG ATG TTG TTG  (0.001) GAG GAA GAA GAG GAG GAG GAC GAG ATG TTG TTG  (0.001) GAA GAA GAA GAG GAA GAG GAT GAG ATG TTG TTG  (0.001) AAG GAG GAG AAG GAA AAG GAC AAG ATG TTG TTG  (0.001) GAA GAA GAA GAG GAG GAG GAC GAG ATG TTG TTG  (0.001) GAG GAG GAA GAG GAA GAG GAT GAG ATG TTG TTG  (0.001) AAG GAG GAG AAG GAG AAG GAC AAG ATG TTG TTG  (0.001) GAG GAA GAA GAG GAG GAG GAT GAG ATG TTG TTG  (0.001) GAG GAG GAA GAG GAG GAG GAC GAG ATG TTG TTG  (0.001) AAG GAG GAG GAG GAA GAG GAC GAG ATG TTG TTG  (0.001)  (total  0.458)
  94       1  ATT (I) CTG (L) CTC (L) CTA (L) CTT (L) TTG (L) GTC (V) CTC (L) GTG (V) CTG (L) CTC (L) CTG (L) : CTC CTG CTG CTC CTC CTC CTC CTC CTC CTG CTG  (0.021) CTG CTG CTG CTC CTC CTC CTC CTC CTC CTG CTG  (0.020) CTC CTG CTG CTC CTC CTC CTC CTC CTT CTG CTG  (0.015) CTG CTG CTG CTC CTC CTC CTC CTC CTT CTG CTG  (0.014) CTC CTC CTC CTC CTC CTC CTC CTC CTC CTG CTG  (0.013) CTC CTC CTG CTC CTC CTC CTC CTC CTC CTG CTG  (0.013) CTC CTA CTA CTC CTC CTC CTC CTC CTC CTG CTG  (0.012) CTA CTA CTA CTC CTC CTC CTC CTC CTC CTG CTG  (0.011) CTT CTT CTT CTC CTC CTC CTC CTC CTC CTG CTG  (0.011) CTT CTT CTG CTC CTC CTC CTC CTC CTC CTG CTG  (0.011) CTC CTC CTC CTC CTC CTC CTC CTC CTT CTG CTG  (0.009) CTC CTC CTG CTC CTC CTC CTC CTC CTT CTG CTG  (0.009) CTC CTA CTA CTC CTC CTC CTC CTC CTT CTG CTG  (0.008) CTG CTG CTG CTG CTC CTG CTG CTG CTG CTG CTG  (0.008) CTA CTA CTA CTC CTC CTC CTC CTC CTT CTG CTG  (0.008) CTT CTT CTT CTC CTC CTC CTC CTC CTT CTG CTG  (0.008) CTT CTT CTG CTC CTC CTC CTC CTC CTT CTG CTG  (0.007) CTT CTT CTT CTT CTC CTT CTC CTT CTT CTG CTG  (0.007) CTT CTT CTG CTT CTC CTT CTC CTT CTT CTG CTG  (0.007) CTC CTG CTG CTC CTC CTC CTC CTC CTG CTG CTG  (0.007) CTG CTG CTG CTC CTC CTC CTC CTC CTG CTG CTG  (0.006) CTT CTT CTA CTC CTC CTC CTC CTC CTC CTG CTG  (0.005) CTT CTG CTG CTC CTC CTC CTC CTC CTC CTG CTG  (0.005) CTC CTC CTC CTC CTC CTC CTC CTC CTG CTG CTG  (0.004) CTC CTC CTG CTC CTC CTC CTC CTC CTG CTG CTG  (0.004) CTC CTA CTA CTC CTC CTC CTC CTC CTG CTG CTG  (0.004) CTC CTG CTG CTC CTC CTC CTG CTC CTC CTG CTG  (0.004) CTT CTT CTA CTC CTC CTC CTC CTC CTT CTG CTG  (0.004) CTA CTA CTA CTC CTC CTC CTC CTC CTG CTG CTG  (0.004) CTT CTT CTT CTC CTC CTC CTC CTC CTG CTG CTG  (0.004) CTA CTG CTG CTC CTC CTC CTC CTC CTC CTG CTG  (0.004) CTG CTA CTA CTC CTC CTC CTC CTC CTC CTG CTG  (0.003) CTT CTT CTG CTC CTC CTC CTC CTC CTG CTG CTG  (0.003) CTT CTT CTA CTT CTC CTT CTC CTT CTT CTG CTG  (0.003) CTT CTG CTG CTC CTC CTC CTC CTC CTT CTG CTG  (0.003) CTT CTG CTG CTT CTC CTT CTC CTT CTT CTG CTG  (0.003) CTA CTG CTG CTC CTC CTC CTC CTC CTT CTG CTG  (0.002) CTG CTA CTA CTC CTC CTC CTC CTC CTT CTG CTG  (0.002) CTC CTC CTC CTC CTC CTC CTG CTC CTC CTG CTG  (0.002) CTC CTC CTG CTC CTC CTC CTG CTC CTC CTG CTG  (0.002) CTC CTA CTA CTC CTC CTC CTG CTC CTC CTG CTG  (0.002) CTA CTA CTA CTC CTC CTC CTG CTC CTC CTG CTG  (0.002) CTT CTT CTA CTC CTC CTC CTC CTC CTG CTG CTG  (0.002) CTT CTG CTG CTC CTC CTC CTC CTC CTG CTG CTG  (0.001) CTG CTA CTA CTG CTC CTG CTG CTG CTG CTG CTG  (0.001) CTG CTT CTT CTC CTC CTC CTC CTC CTC CTG CTG  (0.001) CTG CTT CTG CTC CTC CTC CTC CTC CTC CTG CTG  (0.001) CTA CTA CTG CTC CTC CTC CTC CTC CTC CTG CTG  (0.001) TTG CTG CTG CTC CTC CTC CTC CTC CTC CTG CTG  (0.001) CTA CTG CTG CTC CTC CTC CTC CTC CTG CTG CTG  (0.001) CTG CTA CTA CTC CTC CTC CTC CTC CTG CTG CTG  (0.001) TTG CTG CTG CTG CTC CTG CTG CTG CTG CTG CTG  (0.001)  (total  0.305)
  95       1  CAC (H) CAC (H) CAC (H) CAT (H) CAC (H) CAC (H) CAC (H) AAC (N) CAC (H) CAC (H) AGC (S) CAC (H) : CAC CAC CAC CAC CAC CAC CAC CAC CAC CAC CAC  (0.597) CAT CAC CAC CAC CAC CAC CAC CAC CAC CAC CAC  (0.049) CAT CAT CAT CAC CAC CAC CAC CAC CAC CAC CAC  (0.043) CAC CAT CAT CAC CAC CAC CAC CAC CAC CAC CAC  (0.042) CAC CAC CAT CAC CAC CAC CAC CAC CAC CAC CAC  (0.038) CAC CAC CAC CAC CAT CAC CAC CAC CAC CAC CAC  (0.028) CAC CAC CAC CAC AAC CAC CAC CAC CAC CAC CAC  (0.025) CAC CAC CAC CAC CGC CAC CAC CAC CAC CAC CAC  (0.013) CAT CAT CAC CAC CAC CAC CAC CAC CAC CAC CAC  (0.007) CAC CAT CAC CAC CAC CAC CAC CAC CAC CAC CAC  (0.007) CAT CAC CAC CAT CAC CAT CAC CAT CAC CAC CAC  (0.006) CAT CAT CAT CAT CAC CAT CAC CAT CAC CAC CAC  (0.005) CAT CAC CAT CAC CAC CAC CAC CAC CAC CAC CAC  (0.003) CAT CAC CAC CAT CAC CAC CAC CAC CAC CAC CAC  (0.003) CAT CAT CAT CAT CAC CAC CAC CAC CAC CAC CAC  (0.003) CAT CAC CAC CAC CAT CAC CAC CAC CAC CAC CAC  (0.002) TAC CAC CAC CAC CAC CAC CAC CAC CAC CAC CAC  (0.002) CAT CAT CAT CAC CAT CAC CAC CAC CAC CAC CAC  (0.002) CAC CAT CAT CAC CAT CAC CAC CAC CAC CAC CAC  (0.002) CAC CAC CAT CAC CAT CAC CAC CAC CAC CAC CAC  (0.002) CAC CAT CAT CAC AAC CAC CAC CAC CAC CAC CAC  (0.002) CAC CAC CAT CAC AAC CAC CAC CAC CAC CAC CAC  (0.002) AAC CAC CAC CAC CAC CAC CAC CAC CAC CAC CAC  (0.001) GAC CAC CAC CAC CAC CAC CAC CAC CAC CAC CAC  (0.001) CGC CAC CAC CAC CAC CAC CAC CAC CAC CAC CAC  (0.001)  (total  0.886)
  96       1  CAC (H) CAG (Q) AGT (S) GAC (D) AAC (N) CAG (Q) TCA (S) AAC (N) AGC (S) CAC (H) CTG (L) GAC (D) : AAC AAC GAC AAC AGC AAC AAC AAC CAC CAC CAG  (0.038) AAC AAC GAC AAC AGT AAC AAC AAC CAC CAC CAG  (0.035) AAC AAC GAC AAC AAC AAC AAC AAC CAC CAC CAG  (0.019) AAC AAC GAC AAC ATC AAC AAC AAC CAC CAC CAG  (0.018) GAC GAC GAC AAC AGC AAC AAC AAC CAC CAC CAG  (0.016) GAC GAC GAC AAC AGT AAC AAC AAC CAC CAC CAG  (0.015) AAC GAC GAC AAC AGC AAC AAC AAC CAC CAC CAG  (0.013) AAC GAC GAC AAC AGT AAC AAC AAC CAC CAC CAG  (0.013) AGC AAC GAC AGC AGC AGC AGC AGC CAC CAC CAG  (0.011) AGC AAC GAC AGC AGT AGC AGC AGC CAC CAC CAG  (0.011) AAT AAC GAC AAC AGC AAC AAC AAC CAC CAC CAG  (0.010) AAT AAC GAC AAC AGT AAC AAC AAC CAC CAC CAG  (0.009) GAC GAC GAC AAC AAC AAC AAC AAC CAC CAC CAG  (0.008) GAC GAC GAC AAC ATC AAC AAC AAC CAC CAC CAG  (0.008) AAC GAC GAC AAC AAC AAC AAC AAC CAC CAC CAG  (0.007) AAC GAC GAC AAC ATC AAC AAC AAC CAC CAC CAG  (0.007) AAT AAC GAC AAC AAC AAC AAC AAC CAC CAC CAG  (0.005) AAC AAC AAC AAC AGC AAC AAC AAC CAC CAC CAG  (0.005) AAT AAC GAC AAC ATC AAC AAC AAC CAC CAC CAG  (0.005) AAC AAC AAC AAC AGT AAC AAC AAC CAC CAC CAG  (0.004) CAC GAC GAC CAC CAC CAC AAC CAC CAC CAC CAG  (0.003) AGC GAC GAC AGC AGC AGC AGC AGC CAC CAC CAG  (0.003) GAT GAC GAC AAC AGC AAC AAC AAC CAC CAC CAG  (0.003) AAT GAC GAC AAC AGC AAC AAC AAC CAC CAC CAG  (0.003) AGC GAC GAC AGC AGT AGC AGC AGC CAC CAC CAG  (0.003) GAT GAC GAC AAC AGT AAC AAC AAC CAC CAC CAG  (0.002) AAT GAC GAC AAC AGT AAC AAC AAC CAC CAC CAG  (0.002) AAC AAC AAC AAC AAC AAC AAC AAC CAC CAC CAG  (0.002) AAC AAC AAC AAC ATC AAC AAC AAC CAC CAC CAG  (0.002) CAC GAC GAC CAC CTC CAC AAC CAC CAC CAC CAG  (0.002) CAC GAC GAC CAC CGC CAC AAC CAC CAC CAC CAG  (0.002) AAC AAT GAC AAC AGC AAC AAC AAC CAC CAC CAG  (0.002) TAC GAC GAC TAC AGC TAC AAC TAC CAC CAC CAG  (0.002) AAC AAT GAC AAC AGT AAC AAC AAC CAC CAC CAG  (0.002) TAC GAC GAC TAC AAC TAC AAC TAC CAC CAC CAG  (0.002) AAT AAT GAC AAC AGC AAC AAC AAC CAC CAC CAG  (0.002) AAT AAT GAC AAC AGT AAC AAC AAC CAC CAC CAG  (0.001) AGC AAC AAC AGC AGC AGC AGC AGC CAC CAC CAG  (0.001) GGC GAC GAC AGC AGC AGC AGC AGC CAC CAC CAG  (0.001) AGC AAC AAC AGC AGT AGC AGC AGC CAC CAC CAG  (0.001) GGC GAC GAC AGC AGT AGC AGC AGC CAC CAC CAG  (0.001) GAT GAC GAC AAC AAC AAC AAC AAC CAC CAC CAG  (0.001) AAT GAC GAC AAC AAC AAC AAC AAC CAC CAC CAG  (0.001) CAC GAC GAC CAC CAT CAC AAC CAC CAC CAC CAG  (0.001) GAT GAC GAC AAC ATC AAC AAC AAC CAC CAC CAG  (0.001) AAT GAC GAC AAC ATC AAC AAC AAC CAC CAC CAG  (0.001) TAC GAC GAC TAC AGT TAC AAC TAC CAC CAC CAG  (0.001) AAT AAC AAC AAC AGC AAC AAC AAC CAC CAC CAG  (0.001) AAT AAC AAC AAC AGT AAC AAC AAC CAC CAC CAG  (0.001) TAC GAC GAC TAC ATC TAC AAC TAC CAC CAC CAG  (0.001) CAC AAC GAC CAC CAC CAC AAC CAC CAC CAC CAG  (0.001) AAC AAT GAC AAC AAC AAC AAC AAC CAC CAC CAG  (0.001)  (total  0.311)
  97       1  CAC (H) TTG (L) GTC (V) TTC (F) TTT (F) TTG (L) CAT (H) TTC (F) CAT (H) CTG (L) ATT (I) TTT (F) : TTC TTT TTT CTC GTC CTC CTC CTC CTC CTG TTG  (0.012) TTT TTT TTT CTT GTC CTT CTT CTT CTC CTG TTG  (0.011) TTC TTT TTT CTC ATC CTC CTC CTC CTC CTG TTG  (0.011) TTT TTT TTT CTT ATC CTT CTT CTT CTC CTG TTG  (0.010) TTT TTT TTT CTC GTC CTC CTC CTC CTC CTG TTG  (0.010) TTT TTT TTT CTC ATC CTC CTC CTC CTC CTG TTG  (0.009) CTT TTT TTT CTT GTC CTT CTT CTT CTC CTG TTG  (0.008) CTT TTT TTT CTT ATC CTT CTT CTT CTC CTG TTG  (0.007) CTC TTT TTT CTC GTC CTC CTC CTC CTC CTG TTG  (0.007) CTC TTT TTT CTC ATC CTC CTC CTC CTC CTG TTG  (0.006) TTC TTT TTT CTC CTC CTC CTC CTC CTC CTG TTG  (0.005) CTT TTT TTT CTC GTC CTC CTC CTC CTC CTG TTG  (0.005) CTT TTT TTT CTC ATC CTC CTC CTC CTC CTG TTG  (0.004) TTC TTC TTC CTC GTC CTC CTC CTC CTC CTG TTG  (0.003) TTC TTC TTC CTC ATC CTC CTC CTC CTC CTG TTG  (0.003) TTC TTT TTT CAC ATC CAC CAC CAC CAC CTG TTG  (0.003) CTC TTT TTT CTC CTC CTC CTC CTC CTC CTG TTG  (0.003) CTC TTC TTC CTC GTC CTC CTC CTC CTC CTG TTG  (0.003) CTC TTC TTC CTC ATC CTC CTC CTC CTC CTG TTG  (0.002) TAC TTT TTT CAC ATC CAC CAC CAC CAC CTG TTG  (0.002) TAC TTT TTT CAC GTC CAC CAC CAC CAC CTG TTG  (0.002) CTC TTT TTT CAC ATC CAC CAC CAC CAC CTG TTG  (0.002) TAT TTT TTT CAT ATC CAT CAT CAT CAC CTG TTG  (0.002) TAT TTT TTT CAT GTC CAT CAT CAT CAC CTG TTG  (0.002) TTC TTC TTC CTC CTC CTC CTC CTC CTC CTG TTG  (0.001) CAT TTT TTT CAT ATC CAT CAT CAT CAC CTG TTG  (0.001) CAC TTT TTT CAC ATC CAC CAC CAC CAC CTG TTG  (0.001) CAC TTT TTT CAC GTC CAC CAC CAC CAC CTG TTG  (0.001) CAT TTT TTT CAT GTC CAT CAT CAT CAC CTG TTG  (0.001) TAT TTT TTT CAC ATC CAC CAC CAC CAC CTG TTG  (0.001) TAT TTT TTT CAC GTC CAC CAC CAC CAC CTG TTG  (0.001) CTC TTC TTC CTC CTC CTC CTC CTC CTC CTG TTG  (0.001) TTC TTC TTC CAC ATC CAC CAC CAC CAC CTG TTG  (0.001)  (total  0.142)
  98       1  CAG (Q) TCT (S) AGC (S) AGC (S) AAC (N) TCT (S) CAG (Q) GAG (E) GAG (E) TCT (S) GCC (A) ACC (T) : AAC AAC AAC AAG AGC CAG GAG CAG CAG TCT TCT  (0.005) AAG AAC AAC AAG AGC CAG GAG CAG CAG TCT TCT  (0.005) AAC AAC AAC AAG AAC CAG GAG CAG CAG TCT TCT  (0.005) AAG AAC AAC AAG AAC CAG GAG CAG CAG TCT TCT  (0.004) AAG AAC AAC CAG AAC CAG GAG CAG CAG TCT TCT  (0.004) AAG AAC AAC CAG AGC CAG GAG CAG CAG TCT TCT  (0.004) CAG AAC AAC CAG AAC CAG GAG CAG CAG TCT TCT  (0.004) AAC AAC AAC CAG AAC CAG GAG CAG CAG TCT TCT  (0.003) CAG AAC AAC CAG AGC CAG GAG CAG CAG TCT TCT  (0.003) AAC AAC AAC AAG ACC CAG GAG CAG CAG TCT TCT  (0.003) CAC AAC AAC CAG AAC CAG GAG CAG CAG TCT TCT  (0.003) CAC AAC AAC CAG AGC CAG GAG CAG CAG TCT TCT  (0.003) AAC AAC AGC AAG AGC CAG GAG CAG CAG TCT TCT  (0.002) AAG AAC AGC AAG AGC CAG GAG CAG CAG TCT TCT  (0.002) CAC AAC AAC CAC AGC CAG GAG CAG CAG TCT TCT  (0.002) CAC AAC AAC CAC AAC CAG GAG CAG CAG TCT TCT  (0.002) AAC AAC ACC AAG AGC CAG GAG CAG CAG TCT TCT  (0.002) AAC AAC AGC AAG AAC CAG GAG CAG CAG TCT TCT  (0.002) AAG AAC ACC AAG AGC CAG GAG CAG CAG TCT TCT  (0.002) AAG AAC AGC AAG AAC CAG GAG CAG CAG TCT TCT  (0.002) AAG AAC AGC CAG AAC CAG GAG CAG CAG TCT TCT  (0.002) GAC AAC AAC GAG GGC GAG GAG GAG CAG TCT TCT  (0.002) AAC AAC ACC AAG AAC CAG GAG CAG CAG TCT TCT  (0.002) AAT AAC AAC AAG AGC CAG GAG CAG CAG TCT TCT  (0.002) AAG AAC AGC CAG AGC CAG GAG CAG CAG TCT TCT  (0.002) AAG AAC ACC AAG AAC CAG GAG CAG CAG TCT TCT  (0.002) AAG AAC ACC CAG AAC CAG GAG CAG CAG TCT TCT  (0.002) CAG AAC AAC CAG ACC CAG GAG CAG CAG TCT TCT  (0.002) GAG AAC AAC GAG GGC GAG GAG GAG CAG TCT TCT  (0.002) AAT AAC AAC AAG AAC CAG GAG CAG CAG TCT TCT  (0.002) AAG AAC ACC CAG AGC CAG GAG CAG CAG TCT TCT  (0.002) CAG AAC AGC CAG AAC CAG GAG CAG CAG TCT TCT  (0.002) CAG AAC AAC CAG GAC CAG GAG CAG CAG TCT TCT  (0.002) AAA AAC AAC AAG AGC CAG GAG CAG CAG TCT TCT  (0.002) AAC AAC AGC CAG AAC CAG GAG CAG CAG TCT TCT  (0.001) CAG AAC AGC CAG AGC CAG GAG CAG CAG TCT TCT  (0.001) CAG AAC ACC CAG AAC CAG GAG CAG CAG TCT TCT  (0.001) AAC AAC AGC AAG ACC CAG GAG CAG CAG TCT TCT  (0.001) AAA AAC AAC AAG AAC CAG GAG CAG CAG TCT TCT  (0.001) AAC AAC ACC CAG AAC CAG GAG CAG CAG TCT TCT  (0.001) CAG AAC ACC CAG AGC CAG GAG CAG CAG TCT TCT  (0.001) AAC AAC ACC AAG ACC CAG GAG CAG CAG TCT TCT  (0.001) CAC AAC AGC CAG AAC CAG GAG CAG CAG TCT TCT  (0.001) AAT AAC AAC AAG ACC CAG GAG CAG CAG TCT TCT  (0.001) GAC AAC AAC GAG GAC GAG GAG GAG CAG TCT TCT  (0.001) CAC AAC AGC CAG AGC CAG GAG CAG CAG TCT TCT  (0.001) CAC AAC ACC CAG AAC CAG GAG CAG CAG TCT TCT  (0.001) GAG AAC AAC GAG GAC GAG GAG GAG CAG TCT TCT  (0.001) AAT AAC AAC CAG AAC CAG GAG CAG CAG TCT TCT  (0.001) AAA AAC AAC AAG ACC CAG GAG CAG CAG TCT TCT  (0.001) CAC AAC ACC CAG AGC CAG GAG CAG CAG TCT TCT  (0.001) GAC AAC AAC GAG GGC GAG GAG GAG GAG TCT TCT  (0.001)  (total  0.111)
  99       1  CCA (P) CCT (P) GTA (V) GTG (V) GTG (V) CCT (P) GTC (V) ATC (I) ATC (I) CCT (P) ATA (I) GTG (V) : GTG GTG GTG GTC GTA GTC ATC GTC CCT CCT CCT  (0.024) GTC GTG GTG GTC GTA GTC ATC GTC CCT CCT CCT  (0.022) GTG GTG GTG GTC GTA GTC ATC GTC CCC CCT CCT  (0.018) GTG GTG GTG GTC GTA GTC ATC GTC CCA CCT CCT  (0.017) GTC GTG GTG GTC GTA GTC ATC GTC CCC CCT CCT  (0.016) GTC GTG GTG GTC GTA GTC ATC GTC CCA CCT CCT  (0.016) GTG GTG GTG GTC GTC GTC ATC GTC CCT CCT CCT  (0.011) GTC GTG GTG GTC GTC GTC ATC GTC CCT CCT CCT  (0.011) GTT GTG GTG GTC GTA GTC ATC GTC CCT CCT CCT  (0.008) GTA GTG GTG GTC GTA GTC ATC GTC CCT CCT CCT  (0.007) GTA GTG GTG GTA GTA GTA ATC GTA CCA CCT CCT  (0.006) GTT GTG GTG GTT GTA GTT ATC GTT CCT CCT CCT  (0.006) GTT GTG GTG GTC GTA GTC ATC GTC CCC CCT CCT  (0.006) GTT GTG GTG GTC GTA GTC ATC GTC CCA CCT CCT  (0.006) GTA GTG GTG GTC GTA GTC ATC GTC CCC CCT CCT  (0.005) GTA GTG GTG GTC GTA GTC ATC GTC CCA CCT CCT  (0.005) GTC GTC GTG GTC GTA GTC ATC GTC CCT CCT CCT  (0.003) GTC GTC GTG GTC GTA GTC ATC GTC CCC CCT CCT  (0.002) GTC GTC GTG GTC GTA GTC ATC GTC CCA CCT CCT  (0.002) ATC GTG GTG ATC ATA ATC ATC ATC CCT CCT CCT  (0.002) GTC GTC GTC GTC GTA GTC ATC GTC CCT CCT CCT  (0.001) GTC GTC GTG GTC GTC GTC ATC GTC CCT CCT CCT  (0.001) ATC GTG GTG ATC ATA ATC ATC ATC CCC CCT CCT  (0.001) GTC GTA GTG GTC GTA GTC ATC GTC CCT CCT CCT  (0.001) ATC GTG GTG ATC ATA ATC ATC ATC CCA CCT CCT  (0.001) GTA GTA GTG GTC GTA GTC ATC GTC CCT CCT CCT  (0.001) GTA GTA GTG GTA GTA GTA ATC GTA CCA CCT CCT  (0.001) GTC GTC GTC GTC GTA GTC ATC GTC CCC CCT CCT  (0.001) GTC GTC GTC GTC GTA GTC ATC GTC CCA CCT CCT  (0.001) GTC GTA GTG GTC GTA GTC ATC GTC CCC CCT CCT  (0.001)  (total  0.204)
 100       1  CCC (P) CCA (P) CGA (R) CGG (R) CGT (R) CCA (P) CGG (R) CGA (R) CGC (R) CCA (P) CGA (R) CGG (R) : CGG CGG CGG CGA CGA CGA CGA CGA CCA CCA CCA  (0.201) CGA CGG CGG CGA CGA CGA CGA CGA CCA CCA CCA  (0.193) CGA CGA CGG CGA CGA CGA CGA CGA CCA CCA CCA  (0.073) CGT CGT CGG CGA CGA CGA CGA CGA CCA CCA CCA  (0.046) CGA CGT CGG CGA CGA CGA CGA CGA CCA CCA CCA  (0.039) CGG CGG CGG CGA CGA CGA CGA CGA CCC CCA CCA  (0.026) CGA CGG CGG CGA CGA CGA CGA CGA CCC CCA CCA  (0.025) CGG CGG CGG CGG CGA CGG CGA CGG CCA CCA CCA  (0.018) CGG CGG CGG CGG CGA CGG CGA CGG CCC CCA CCA  (0.017) CGA CGA CGA CGA CGA CGA CGA CGA CCA CCA CCA  (0.014) CGC CGG CGG CGA CGA CGA CGA CGA CCA CCA CCA  (0.013) CGA CGG CGG CGA CGA CGA CGC CGA CCA CCA CCA  (0.010) CGA CGA CGG CGA CGA CGA CGA CGA CCC CCA CCA  (0.009) CGC CGG CGG CGC CGA CGC CGC CGC CCC CCA CCA  (0.009) CGC CGC CGG CGA CGA CGA CGA CGA CCA CCA CCA  (0.008) CGC CGT CGG CGA CGA CGA CGA CGA CCA CCA CCA  (0.007) CGT CGG CGG CGA CGA CGA CGA CGA CCA CCA CCA  (0.007) CGT CGT CGG CGA CGA CGA CGA CGA CCC CCA CCA  (0.006) CGT CGT CGG CGC CGA CGC CGC CGC CCC CCA CCA  (0.006) CGC CGC CGG CGC CGA CGC CGC CGC CCC CCA CCA  (0.005) CGG CGT CGG CGA CGA CGA CGA CGA CCA CCA CCA  (0.005) CGT CGT CGT CGA CGA CGA CGA CGA CCA CCA CCA  (0.005) CGC CGT CGG CGC CGA CGC CGC CGC CCC CCA CCA  (0.005) CGA CGT CGG CGA CGA CGA CGA CGA CCC CCA CCA  (0.005) CGA CGG CGG CGA CGA CGA CGA CGA CCG CCA CCA  (0.005) CGA CGA CGG CGA CGA CGA CGC CGA CCA CCA CCA  (0.004) AGG CGG CGG CGA CGA CGA CGA CGA CCA CCA CCA  (0.002) CGT CGT CGG CGA CGA CGA CGC CGA CCA CCA CCA  (0.002) CGA CGT CGG CGA CGA CGA CGC CGA CCA CCA CCA  (0.002) CGA CGA CGA CGA CGA CGA CGA CGA CCC CCA CCA  (0.002) CGA CGA CGG CGA CGA CGA CGA CGA CCG CCA CCA  (0.002) CGC CGG CGG CGA CGA CGA CGA CGA CCC CCA CCA  (0.002) AGA CGG CGG CGA CGA CGA CGA CGA CCA CCA CCA  (0.001) CGC CGC CGG CGA CGA CGA CGA CGA CCC CCA CCA  (0.001) CGC CGT CGG CGA CGA CGA CGA CGA CCC CCA CCA  (0.001)  (total  0.776)
 101       1  CCC (P) CCC (P) CCC (P) CCT (P) CCC (P) CCC (P) CCC (P) CCC (P) CCC (P) CCC (P) CCT (P) CCC (P) : CCC CCC CCC CCC CCC CCC CCC CCC CCC CCC CCC  (0.642) CCC CCC CCC CCC CCT CCC CCC CCC CCC CCC CCC  (0.151) CCC CCC CCT CCC CCC CCC CCC CCC CCC CCC CCC  (0.024) CCT CCC CCC CCC CCC CCC CCC CCC CCC CCC CCC  (0.021) CCT CCT CCT CCC CCC CCC CCC CCC CCC CCC CCC  (0.020) CCC CCT CCT CCC CCC CCC CCC CCC CCC CCC CCC  (0.019) CCC CCC CCC CCC CCG CCC CCC CCC CCC CCC CCC  (0.013) CCG CCC CCC CCC CCC CCC CCC CCC CCC CCC CCC  (0.012) CCC CCC CCC CCC CCA CCC CCC CCC CCC CCC CCC  (0.007) CCA CCC CCC CCC CCC CCC CCC CCC CCC CCC CCC  (0.006) CCC CCC CCT CCC CCT CCC CCC CCC CCC CCC CCC  (0.006) CCT CCC CCC CCC CCT CCC CCC CCC CCC CCC CCC  (0.005) CCT CCT CCT CCC CCT CCC CCC CCC CCC CCC CCC  (0.005) CCC CCT CCT CCC CCT CCC CCC CCC CCC CCC CCC  (0.004) CCG CCC CCC CCC CCT CCC CCC CCC CCC CCC CCC  (0.003) CCT CCC CCC CCT CCT CCC CCC CCC CCC CCC CCC  (0.002) CCT CCT CCT CCT CCT CCC CCC CCC CCC CCC CCC  (0.002) CCT CCC CCC CCT CCT CCT CCC CCT CCC CCC CCC  (0.002) CCT CCT CCT CCT CCT CCT CCC CCT CCC CCC CCC  (0.002) CCT CCT CCC CCC CCC CCC CCC CCC CCC CCC CCC  (0.002) CCC CCT CCC CCC CCC CCC CCC CCC CCC CCC CCC  (0.002) CCG CCT CCT CCC CCC CCC CCC CCC CCC CCC CCC  (0.001) CCA CCC CCC CCC CCT CCC CCC CCC CCC CCC CCC  (0.001) CTC CCC CCC CCC CCC CCC CCC CCC CCC CCC CCC  (0.001) CCT CCC CCT CCC CCC CCC CCC CCC CCC CCC CCC  (0.001)  (total  0.953)
 102       1  CCC (P) CCC (P) GAG (E) CCC (P) CCA (P) CCC (P) CCC (P) CCC (P) CCC (P) CCC (P) AAA (K) CCC (P) : CCC CCC CCC CCC GAG CCC CCC CCC CCC CCC CCC  (0.271) CCC CCC CCC CCC AAG CCC CCC CCC CCC CCC CCC  (0.224) CCC CCC CCC CCC CAG CCC CCC CCC CCC CCC CCC  (0.060) CCC CCC CCC CCC GAA CCC CCC CCC CCC CCC CCC  (0.056) CCA CCA CCC CCC GAG CCC CCC CCC CCC CCC CCC  (0.013) CCC CCA CCC CCC GAG CCC CCC CCC CCC CCC CCC  (0.012) CCA CCA CCC CCC AAG CCC CCC CCC CCC CCC CCC  (0.011) CCC CCA CCC CCC AAG CCC CCC CCC CCC CCC CCC  (0.009) CCT CCC CCC CCC GAG CCC CCC CCC CCC CCC CCC  (0.009) CCT CCC CCC CCC AAG CCC CCC CCC CCC CCC CCC  (0.007) CCG CCC CCC CCC GAG CCC CCC CCC CCC CCC CCC  (0.005) CCG CCC CCC CCC AAG CCC CCC CCC CCC CCC CCC  (0.004) CCT CCT CCC CCC GAG CCC CCC CCC CCC CCC CCC  (0.003) CCA CCA CCC CCC CAG CCC CCC CCC CCC CCC CCC  (0.003) CCC CCT CCC CCC GAG CCC CCC CCC CCC CCC CCC  (0.003) CCG CCG CCC CCC GAG CCC CCC CCC CCC CCC CCC  (0.003) CCA CCA CCC CCC GAA CCC CCC CCC CCC CCC CCC  (0.003) CCA CCC CCC CCC GAG CCC CCC CCC CCC CCC CCC  (0.003) CCA CCA CCA CCC GAG CCC CCC CCC CCC CCC CCC  (0.003) CCC CCA CCC CCC CAG CCC CCC CCC CCC CCC CCC  (0.003) CCT CCT CCC CCC AAG CCC CCC CCC CCC CCC CCC  (0.002) CCG CCA CCC CCC GAG CCC CCC CCC CCC CCC CCC  (0.002) CCC CCA CCC CCC GAA CCC CCC CCC CCC CCC CCC  (0.002) CCC CCG CCC CCC GAG CCC CCC CCC CCC CCC CCC  (0.002) CCC CCT CCC CCC AAG CCC CCC CCC CCC CCC CCC  (0.002) CCG CCG CCC CCC AAG CCC CCC CCC CCC CCC CCC  (0.002) CCA CCC CCC CCC AAG CCC CCC CCC CCC CCC CCC  (0.002) CCA CCA CCA CCC AAG CCC CCC CCC CCC CCC CCC  (0.002) CCG CCC CCC CCG GAG CCC CCC CCC CCC CCC CCC  (0.002) CCG CCA CCC CCC AAG CCC CCC CCC CCC CCC CCC  (0.002) CCC CCG CCC CCC AAG CCC CCC CCC CCC CCC CCC  (0.002) CCT CCC CCC CCC CAG CCC CCC CCC CCC CCC CCC  (0.002) CCT CCC CCC CCC GAA CCC CCC CCC CCC CCC CCC  (0.002) CCT CCA CCC CCC GAG CCC CCC CCC CCC CCC CCC  (0.002) CCG CCC CCC CCG AAG CCC CCC CCC CCC CCC CCC  (0.002) CCT CCA CCC CCC AAG CCC CCC CCC CCC CCC CCC  (0.001) CCG CCG CCC CCG GAG CCC CCC CCC CCC CCC CCC  (0.001) CCG CCA CCC CCG GAG CCC CCC CCC CCC CCC CCC  (0.001) CCT CCT CCT CCC GAG CCC CCC CCC CCC CCC CCC  (0.001)  (total  0.739)
[truncated: 315,352 more chars]
