# Supplementary material for: Sodium Channel β Subunits—An Additional Element in Animal Tetrodotoxin Resistance?
Source: Int J Mol Sci. 2024 Jan 25;25(3):1478. doi: 10.3390/ijms25031478 (PMC10855141; doi:10.3390/ijms25031478)
Supplement: Supplementary file 1 [file ijms-25-01478-s001.zip › rst1 files/SCNB1/rst1_SCNB1_230613]

	12	201	198	0.5155	0.986	0.998	0.417	0.638	0.524	1.075	0.562	0.904	1.334	0.598	0.838	0.188	0.193	0.326	0.302	0.297	0.088	0.146	0.025	0.000	0.637	3.632	1.982	0.654	0.201	0.061	1.000	-4906.071
List of sites with changes according to ancestral reconstruction
Suzuki-Gojobori (1999) style test
   1 S N:   0.806  2.194 Sd Nd:    3.0  12.0  + p = 0.396 
   2 S N:   1.000  2.000 Sd Nd:    3.0   1.0  - p = 0.111 
   3 S N:   0.375  2.625 Sd Nd:    2.0   0.0  - p = 0.016 *
   4 S N:   1.000  2.000 Sd Nd:    0.0   0.0 
   5 S N:   0.375  2.625 Sd Nd:    2.0   0.0  - p = 0.016 *
   6 S N:   1.011  1.989 Sd Nd:    2.0   1.0  - p = 0.264 
   7 S N:   0.336  2.664 Sd Nd:    3.0   2.0  - p = 0.012 *
   8 S N:   1.191  1.809 Sd Nd:    6.0   2.0  - p = 0.048 *
   9 S N:   0.362  2.638 Sd Nd:    2.0   2.0  - p = 0.074 
  10 S N:   1.000  2.000 Sd Nd:    8.0   0.0  - p = 0.000 **
  11 S N:   0.375  2.625 Sd Nd:    2.0   0.0  - p = 0.016 *
  12 S N:   1.000  2.000 Sd Nd:    6.0   0.0  - p = 0.001 **
  13 S N:   1.000  2.000 Sd Nd:    7.0   0.0  - p = 0.000 **
  14 S N:   0.865  2.135 Sd Nd:    5.5   9.5  - p = 0.245 
  15 S N:   0.998  2.002 Sd Nd:    7.0   2.0  - p = 0.008 **
  16 S N:   0.455  2.545 Sd Nd:    2.5  11.5  - p = 0.359 
  17 S N:   0.903  2.097 Sd Nd:    4.5   5.5  - p = 0.152 
  18 S N:   0.333  2.667 Sd Nd:    1.0   0.0  - p = 0.111 
  19 S N:   0.382  2.618 Sd Nd:    3.0   1.0  - p = 0.007 **
  20 S N:   0.912  2.088 Sd Nd:    3.5   2.5  - p = 0.074 
  21 S N:   1.255  1.745 Sd Nd:    5.0   5.0  - p = 0.414 
  22 S N:   0.375  2.625 Sd Nd:    2.0   0.0  - p = 0.016 *
  23 S N:   0.667  2.333 Sd Nd:    2.0   0.0  - p = 0.049 *
  24 S N:   1.061  1.939 Sd Nd:    5.0   1.0  - p = 0.023 *
  25 S N:   0.375  2.625 Sd Nd:    4.0   0.0  - p = 0.000 **
  26 S N:   0.375  2.625 Sd Nd:    1.0   0.0  - p = 0.125 
  27 S N:   0.487  2.513 Sd Nd:    4.0   4.0  - p = 0.028 *
  28 S N:   1.051  1.949 Sd Nd:    7.0   0.0  - p = 0.001 **
  29 S N:   0.703  2.297 Sd Nd:    4.0   1.0  - p = 0.012 *
  30 S N:   0.375  2.625 Sd Nd:    6.0   0.0  - p = 0.000 **
  31 S N:   0.930  2.070 Sd Nd:    5.0   2.0  - p = 0.033 *
  32 S N:   0.503  2.497 Sd Nd:    1.5  14.5  + p = 0.224 
  33 S N:   1.000  2.000 Sd Nd:    5.0   0.0  - p = 0.004 **
  34 S N:   0.509  2.491 Sd Nd:    8.5   6.5  - p = 0.000 **
  35 S N:   1.000  2.000 Sd Nd:    3.0   2.0  - p = 0.210 
  36 S N:   0.479  2.521 Sd Nd:    4.2   4.8  - p = 0.007 **
  37 S N:   1.000  2.000 Sd Nd:    6.7   6.3  - p = 0.104 
  38 S N:   0.361  2.639 Sd Nd:    3.0   4.0  - p = 0.042 *
  39 S N:   0.000  3.000 Sd Nd:    0.0   0.0 
  40 S N:   0.356  2.644 Sd Nd:    1.0   6.0  - p = 0.587 
  41 S N:   0.333  2.667 Sd Nd:    1.0   0.0  - p = 0.111 
  42 S N:   0.643  2.357 Sd Nd:    5.0   5.0  - p = 0.043 *
  43 S N:   0.763  2.237 Sd Nd:    5.0   8.0  - p = 0.217 
  44 S N:   0.397  2.603 Sd Nd:    3.0   6.0  - p = 0.105 
  45 S N:   0.995  2.005 Sd Nd:    5.0   3.0  - p = 0.086 
  46 S N:   0.654  2.346 Sd Nd:    3.7   9.3  - p = 0.310 
  47 S N:   0.460  2.540 Sd Nd:    2.7  13.3  - p = 0.454 
  48 S N:   0.405  2.595 Sd Nd:    8.0   4.0  - p = 0.000 **
  49 S N:   0.342  2.658 Sd Nd:    5.0   2.0  - p = 0.000 **
  50 S N:   0.876  2.124 Sd Nd:    3.2  10.8  + p = 0.380 
  51 S N:   0.524  2.476 Sd Nd:    1.0   6.0  + p = 0.647 
  52 S N:   0.655  2.345 Sd Nd:    3.0   1.0  - p = 0.035 *
  53 S N:   0.864  2.136 Sd Nd:    5.0   4.0  - p = 0.085 
  54 S N:   0.625  2.375 Sd Nd:    1.0  10.0  + p = 0.298 
  55 S N:   0.429  2.571 Sd Nd:    4.0   0.0  - p = 0.000 **
  56 S N:   0.501  2.499 Sd Nd:    3.0   8.0  - p = 0.274 
  57 S N:   0.618  2.382 Sd Nd:    3.0  14.0  + p = 0.523 
  58 S N:   0.385  2.615 Sd Nd:    2.0  10.0  - p = 0.468 
  59 S N:   0.660  2.340 Sd Nd:    2.0  11.0  + p = 0.430 
  60 S N:   0.722  2.278 Sd Nd:    4.8  11.2  - p = 0.337 
  61 S N:   0.984  2.016 Sd Nd:    2.5   9.5  + p = 0.192 
  62 S N:   0.611  2.389 Sd Nd:    5.2  18.8  - p = 0.361 
  63 S N:   0.723  2.277 Sd Nd:    4.2   6.8  - p = 0.101 
  64 S N:   0.662  2.338 Sd Nd:    4.2  14.8  + p = 0.587 
  65 S N:   0.416  2.584 Sd Nd:    3.5   2.5  - p = 0.004 **
  66 S N:   0.636  2.364 Sd Nd:    3.5   6.5  - p = 0.143 
  67 S N:   1.000  2.000 Sd Nd:    2.0   1.0  - p = 0.259 
  68 S N:   0.337  2.663 Sd Nd:    5.0   1.0  - p = 0.000 **
  69 S N:   0.512  2.488 Sd Nd:    4.0   8.0  - p = 0.134 
  70 S N:   0.877  2.123 Sd Nd:    3.0   2.0  - p = 0.153 
  71 S N:   1.133  1.867 Sd Nd:    5.0   1.0  - p = 0.032 *
  72 S N:   1.176  1.824 Sd Nd:    4.0   2.0  - p = 0.168 
  73 S N:   0.702  2.298 Sd Nd:    3.5  13.5  + p = 0.412 
  74 S N:   0.000  3.000 Sd Nd:    0.0   0.0 
  75 S N:   0.327  2.673 Sd Nd:    4.0   5.0  - p = 0.011 *
  76 S N:   1.000  2.000 Sd Nd:    5.0   0.0  - p = 0.004 **
  77 S N:   0.573  2.427 Sd Nd:    4.0   2.0  - p = 0.014 *
  78 S N:   0.586  2.414 Sd Nd:    6.0   6.0  - p = 0.017 *
  79 S N:   0.454  2.546 Sd Nd:    0.0  10.0  + p = 0.194 
  80 S N:   0.991  2.009 Sd Nd:    4.0   2.0  - p = 0.097 
  81 S N:   0.648  2.352 Sd Nd:    3.0  10.0  - p = 0.556 
  82 S N:   0.333  2.667 Sd Nd:    3.0   0.0  - p = 0.001 **
  83 S N:   0.854  2.146 Sd Nd:    4.0   3.0  - p = 0.107 
  84 S N:   0.375  2.625 Sd Nd:    1.0   0.0  - p = 0.125 
  85 S N:   0.334  2.666 Sd Nd:    4.0   1.0  - p = 0.001 **
  86 S N:   1.101  1.899 Sd Nd:    4.0   4.0  - p = 0.331 
  87 S N:   1.009  1.991 Sd Nd:    4.0   0.0  - p = 0.013 *
  88 S N:   0.718  2.282 Sd Nd:    4.0   2.0  - p = 0.032 *
  89 S N:   0.545  2.455 Sd Nd:    1.5   7.5  + p = 0.494 
  90 S N:   0.763  2.237 Sd Nd:    2.0   3.0  - p = 0.377 
  91 S N:   1.020  1.980 Sd Nd:    3.0   9.0  + p = 0.375 
  92 S N:   0.356  2.644 Sd Nd:    5.5   1.5  - p = 0.000 **
  93 S N:   1.000  2.000 Sd Nd:    4.0   0.0  - p = 0.012 *
  94 S N:   1.000  2.000 Sd Nd:    1.8   2.2  - p = 0.407 
  95 S N:   0.504  2.496 Sd Nd:    2.9  10.1  - p = 0.376 
  96 S N:   0.419  2.581 Sd Nd:    2.0   6.0  - p = 0.310 
  97 S N:   0.334  2.666 Sd Nd:    1.0   3.0  - p = 0.376 
  98 S N:   0.846  2.154 Sd Nd:    7.5   9.5  - p = 0.076 
  99 S N:   1.008  1.992 Sd Nd:    5.0   0.0  - p = 0.004 **
 100 S N:   0.640  2.360 Sd Nd:    0.5   9.5  + p = 0.091 
 101 S N:   0.426  2.574 Sd Nd:    2.0   1.0  - p = 0.055 
 102 S N:   0.420  2.580 Sd Nd:    4.5   9.5  - p = 0.036 *
 103 S N:   0.375  2.625 Sd Nd:    2.0   0.0  - p = 0.016 *
 104 S N:   0.594  2.406 Sd Nd:    2.5  11.5  + p = 0.456 
 105 S N:   0.855  2.145 Sd Nd:    2.0   2.0  - p = 0.322 
 106 S N:   0.421  2.579 Sd Nd:    2.0   4.0  - p = 0.201 
 107 S N:   1.092  1.908 Sd Nd:    5.0   0.0  - p = 0.006 **
 108 S N:   0.914  2.086 Sd Nd:    6.5   4.5  - p = 0.024 *
 109 S N:   1.000  2.000 Sd Nd:    2.0   0.0  - p = 0.111 
 110 S N:   0.826  2.174 Sd Nd:    2.7  12.3  + p = 0.174 
 111 S N:   0.338  2.662 Sd Nd:    2.0   2.0  - p = 0.065 
 112 S N:   0.679  2.321 Sd Nd:    2.5   9.5  + p = 0.468 
 113 S N:   0.418  2.582 Sd Nd:    3.0   4.0  - p = 0.061 
 114 S N:   0.429  2.571 Sd Nd:    3.0  17.0  - p = 0.560 
 115 S N:   0.403  2.597 Sd Nd:    3.0   3.0  - p = 0.035 *
 116 S N:   0.601  2.399 Sd Nd:    1.0   7.0  + p = 0.502 
 117 S N:   0.398  2.602 Sd Nd:    2.0   4.0  - p = 0.184 
 118 S N:   0.349  2.651 Sd Nd:    1.0   5.0  - p = 0.524 
 119 S N:   0.955  2.045 Sd Nd:    1.5   4.5  + p = 0.382 
 120 S N:   0.433  2.567 Sd Nd:    0.0   6.0  + p = 0.392 
 121 S N:   0.936  2.064 Sd Nd:    0.0   5.0  + p = 0.154 
 122 S N:   0.402  2.598 Sd Nd:    1.5   5.5  - p = 0.239 
 123 S N:   0.375  2.625 Sd Nd:    3.0   0.0  - p = 0.002 **
 124 S N:   0.709  2.291 Sd Nd:    1.5   7.5  + p = 0.334 
 125 S N:   0.719  2.281 Sd Nd:    1.5   4.5  - p = 0.441 
 126 S N:   0.470  2.530 Sd Nd:    2.0   7.0  - p = 0.423 
 127 S N:   1.027  1.973 Sd Nd:    7.0   5.0  - p = 0.076 
 128 S N:   0.546  2.454 Sd Nd:    5.0   8.0  - p = 0.071 
 129 S N:   1.000  2.000 Sd Nd:    3.0   0.0  - p = 0.037 *
 130 S N:   1.000  2.000 Sd Nd:    5.0   0.0  - p = 0.004 **
 131 S N:   0.573  2.427 Sd Nd:    3.5   9.5  - p = 0.226 
 132 S N:   0.368  2.632 Sd Nd:    2.0   5.0  - p = 0.209 
 133 S N:   0.919  2.081 Sd Nd:    5.5   5.5  - p = 0.086 
 134 S N:   0.480  2.520 Sd Nd:    5.0   4.0  - p = 0.007 **
 135 S N:   1.269  1.731 Sd Nd:    7.0   0.0  - p = 0.002 **
 136 S N:   0.474  2.526 Sd Nd:    6.0   1.0  - p = 0.000 **
 137 S N:   0.403  2.597 Sd Nd:    2.0   4.0  - p = 0.187 
 138 S N:   1.000  2.000 Sd Nd:    5.0   0.0  - p = 0.004 **
 139 S N:   0.918  2.082 Sd Nd:    2.0   2.0  - p = 0.359 
 140 S N:   0.667  2.333 Sd Nd:    3.0   0.0  - p = 0.011 *
 141 S N:   0.949  2.051 Sd Nd:    3.0   1.0  - p = 0.096 
 142 S N:   1.072  1.928 Sd Nd:    8.0   0.0  - p = 0.000 **
 143 S N:   0.375  2.625 Sd Nd:    2.0   0.0  - p = 0.016 *
 144 S N:   0.812  2.188 Sd Nd:    2.5   3.5  - p = 0.203 
 145 S N:   0.165  2.835 Sd Nd:    0.0   1.0  + p = 0.945 
 146 S N:   0.000  3.000 Sd Nd:    0.0   0.0 
 147 S N:   0.429  2.571 Sd Nd:    3.0   0.0  - p = 0.003 **
 148 S N:   1.000  2.000 Sd Nd:    3.0   1.0  - p = 0.111 
 149 S N:   0.997  2.003 Sd Nd:    3.0   2.0  - p = 0.208 
 150 S N:   0.667  2.333 Sd Nd:    5.0   0.0  - p = 0.001 **
 151 S N:   0.907  2.093 Sd Nd:    4.5   1.5  - p = 0.011 *
 152 S N:   1.044  1.956 Sd Nd:    4.0   2.0  - p = 0.115 
 153 S N:   1.229  1.771 Sd Nd:    4.0   0.0  - p = 0.028 *
 154 S N:   0.840  2.160 Sd Nd:    2.5   2.5  - p = 0.138 
 155 S N:   0.742  2.258 Sd Nd:    5.0   3.0  - p = 0.026 *
 156 S N:   0.000  3.000 Sd Nd:    0.0   0.0 
 157 S N:   1.315  1.685 Sd Nd:    2.0   0.0  - p = 0.192 
 158 S N:   0.995  2.005 Sd Nd:    2.0   2.0  - p = 0.405 
 159 S N:   1.000  2.000 Sd Nd:    5.0   2.0  - p = 0.045 *
 160 S N:   0.375  2.625 Sd Nd:    2.0   0.0  - p = 0.016 *
 161 S N:   0.000  3.000 Sd Nd:    0.0   0.0 
 162 S N:   0.832  2.168 Sd Nd:    6.0   7.0  - p = 0.122 
 163 S N:   0.429  2.571 Sd Nd:    1.0   0.0  - p = 0.143 
 164 S N:   0.375  2.625 Sd Nd:    1.0   0.0  - p = 0.125 
 165 S N:   0.429  2.571 Sd Nd:    2.0   0.0  - p = 0.020 *
 166 S N:   0.593  2.407 Sd Nd:    1.0   2.0  - p = 0.484 
 167 S N:   0.375  2.625 Sd Nd:    0.0   0.0 
 168 S N:   0.708  2.292 Sd Nd:    5.5   1.5  - p = 0.001 **
 169 S N:   1.004  1.996 Sd Nd:    7.0   1.0  - p = 0.003 **
 170 S N:   1.000  2.000 Sd Nd:    5.0   0.0  - p = 0.004 **
 171 S N:   1.000  2.000 Sd Nd:    8.0   0.0  - p = 0.000 **
 172 S N:   1.021  1.979 Sd Nd:    4.0   3.0  - p = 0.184 
 173 S N:   0.409  2.591 Sd Nd:    1.0   2.0  - p = 0.356 
 174 S N:   0.690  2.310 Sd Nd:    4.0   2.0  - p = 0.028 *
 175 S N:   1.000  2.000 Sd Nd:    5.0   2.0  - p = 0.045 *
 176 S N:   1.047  1.953 Sd Nd:    4.5   4.5  - p = 0.170 
 177 S N:   0.736  2.264 Sd Nd:    5.5   3.5  - p = 0.009 **
 178 S N:   0.369  2.631 Sd Nd:    3.0   1.0  - p = 0.007 **
 179 S N:   0.333  2.667 Sd Nd:    4.0   2.0  - p = 0.002 **
 180 S N:   0.990  2.010 Sd Nd:    3.0   2.0  - p = 0.205 
 181 S N:   1.036  1.964 Sd Nd:    5.0   2.0  - p = 0.052 
 182 S N:   0.367  2.633 Sd Nd:    5.0   1.0  - p = 0.000 **
 183 S N:   0.429  2.571 Sd Nd:    2.0   0.0  - p = 0.020 *
 184 S N:   0.924  2.076 Sd Nd:    3.0   0.0  - p = 0.029 *
 185 S N:   1.000  2.000 Sd Nd:    2.0   0.0  - p = 0.111 
 186 S N:   0.669  2.331 Sd Nd:    2.0   1.0  - p = 0.127 
 187 S N:   1.000  2.000 Sd Nd:    6.0   2.0  - p = 0.020 *
 188 S N:   1.005  1.995 Sd Nd:    5.5   1.5  - p = 0.007 **
 189 S N:   0.375  2.625 Sd Nd:    4.0   0.0  - p = 0.000 **
 190 S N:   0.386  2.614 Sd Nd:    3.0   2.0  - p = 0.017 *
 191 S N:   0.375  2.625 Sd Nd:    1.0   0.0  - p = 0.125 
 192 S N:   0.352  2.648 Sd Nd:    3.0   1.0  - p = 0.006 **
 193 S N:   0.333  2.667 Sd Nd:    2.0   0.0  - p = 0.012 *
 194 S N:   0.375  2.625 Sd Nd:    3.0   0.0  - p = 0.002 **
 195 S N:   1.032  1.968 Sd Nd:    4.0   6.0  - p = 0.470 
 196 S N:   1.014  1.986 Sd Nd:    5.0   0.0  - p = 0.004 **
 197 S N:   1.000  2.000 Sd Nd:    3.0   0.0  - p = 0.037 *
 198 S N:   0.440  2.560 Sd Nd:    3.0   2.0  - p = 0.025 *
 199 S N:   1.000  2.000 Sd Nd:    5.0   2.0  - p = 0.045 *
 200 S N:   0.903  2.097 Sd Nd:    4.0   2.0  - p = 0.071 
 201 S N:   0.375  2.625 Sd Nd:    1.0   0.0  - p = 0.125 
