# Supplementary material for: Sodium Channel β Subunits—An Additional Element in Animal Tetrodotoxin Resistance?
Source: Int J Mol Sci. 2024 Jan 25;25(3):1478. doi: 10.3390/ijms25031478 (PMC10855141; doi:10.3390/ijms25031478)
Supplement: Supplementary file 1 [file ijms-25-01478-s001.zip › rst1 files/SCNB1/rst1_SCNB1_oneratio_nssites0_231024]

	12	201	198	0.5155	0.911	1.351	0.336	0.588	0.548	1.000	0.552	0.852	1.308	0.550	0.796	0.186	0.193	0.283	0.330	0.306	0.072	0.165	0.025	0.000	0.620	3.332	1.961	0.764	0.143	0.069	1.000	-4910.292
List of sites with changes according to ancestral reconstruction
Suzuki-Gojobori (1999) style test
   1 S N:   0.816  2.184 Sd Nd:    3.0  12.0  + p = 0.385 
   2 S N:   1.000  2.000 Sd Nd:    3.0   1.0  - p = 0.111 
   3 S N:   0.375  2.625 Sd Nd:    2.0   0.0  - p = 0.016 *
   4 S N:   1.000  2.000 Sd Nd:    0.0   0.0 
   5 S N:   0.375  2.625 Sd Nd:    2.0   0.0  - p = 0.016 *
   6 S N:   1.016  1.984 Sd Nd:    2.0   1.0  - p = 0.266 
   7 S N:   0.336  2.664 Sd Nd:    3.0   2.0  - p = 0.012 *
   8 S N:   1.189  1.811 Sd Nd:    6.0   2.0  - p = 0.048 *
   9 S N:   0.361  2.639 Sd Nd:    2.0   2.0  - p = 0.074 
  10 S N:   1.000  2.000 Sd Nd:    7.0   0.0  - p = 0.000 **
  11 S N:   0.375  2.625 Sd Nd:    2.0   0.0  - p = 0.016 *
  12 S N:   1.000  2.000 Sd Nd:    7.0   0.0  - p = 0.000 **
  13 S N:   1.000  2.000 Sd Nd:    7.0   0.0  - p = 0.000 **
  14 S N:   0.867  2.133 Sd Nd:    6.5   9.5  - p = 0.150 
  15 S N:   0.988  2.012 Sd Nd:    7.0   2.0  - p = 0.008 **
  16 S N:   0.451  2.549 Sd Nd:    2.5  11.5  - p = 0.354 
  17 S N:   0.904  2.096 Sd Nd:    3.5   5.5  - p = 0.273 
  18 S N:   0.333  2.667 Sd Nd:    1.0   0.0  - p = 0.111 
  19 S N:   0.382  2.618 Sd Nd:    3.0   1.0  - p = 0.007 **
  20 S N:   0.919  2.081 Sd Nd:    3.5   2.5  - p = 0.076 
  21 S N:   1.268  1.732 Sd Nd:    4.8   5.2  - p = 0.425 
  22 S N:   0.375  2.625 Sd Nd:    2.0   0.0  - p = 0.016 *
  23 S N:   0.667  2.333 Sd Nd:    2.0   0.0  - p = 0.049 *
  24 S N:   1.026  1.974 Sd Nd:    4.0   1.0  - p = 0.050 *
  25 S N:   0.375  2.625 Sd Nd:    4.0   0.0  - p = 0.000 **
  26 S N:   0.375  2.625 Sd Nd:    1.0   0.0  - p = 0.125 
  27 S N:   0.470  2.530 Sd Nd:    4.0   4.0  - p = 0.025 *
  28 S N:   1.049  1.951 Sd Nd:    7.0   0.0  - p = 0.001 **
  29 S N:   0.720  2.280 Sd Nd:    5.0   1.0  - p = 0.004 **
  30 S N:   0.375  2.625 Sd Nd:    4.0   0.0  - p = 0.000 **
  31 S N:   0.933  2.067 Sd Nd:    5.0   2.0  - p = 0.034 *
  32 S N:   0.513  2.487 Sd Nd:    1.5  14.5  + p = 0.214 
  33 S N:   1.000  2.000 Sd Nd:    5.0   0.0  - p = 0.004 **
  34 S N:   0.514  2.486 Sd Nd:    8.2   6.8  - p = 0.000 **
  35 S N:   1.000  2.000 Sd Nd:    3.0   2.0  - p = 0.210 
  36 S N:   0.492  2.508 Sd Nd:    6.2   4.8  - p = 0.001 **
  37 S N:   0.933  2.067 Sd Nd:    5.7   6.3  - p = 0.136 
  38 S N:   0.361  2.639 Sd Nd:    3.0   4.0  - p = 0.042 *
  39 S N:   0.000  3.000 Sd Nd:    0.0   0.0 
  40 S N:   0.330  2.670 Sd Nd:    1.0   7.0  - p = 0.606 
  41 S N:   0.333  2.667 Sd Nd:    1.0   0.0  - p = 0.111 
  42 S N:   0.633  2.367 Sd Nd:    5.0   5.0  - p = 0.041 *
  43 S N:   0.768  2.232 Sd Nd:    4.0   8.0  - p = 0.370 
  44 S N:   0.406  2.594 Sd Nd:    3.0   6.0  - p = 0.111 
  45 S N:   0.986  2.014 Sd Nd:    5.0   3.0  - p = 0.083 
  46 S N:   0.644  2.356 Sd Nd:    3.7   9.3  - p = 0.299 
  47 S N:   0.465  2.535 Sd Nd:    2.7  12.3  - p = 0.417 
  48 S N:   0.405  2.595 Sd Nd:    7.0   4.0  - p = 0.000 **
  49 S N:   0.343  2.657 Sd Nd:    5.0   2.0  - p = 0.000 **
  50 S N:   0.878  2.122 Sd Nd:    2.2  10.8  + p = 0.219 
  51 S N:   0.522  2.478 Sd Nd:    1.0   6.0  + p = 0.649 
  52 S N:   0.651  2.349 Sd Nd:    3.0   1.0  - p = 0.034 *
  53 S N:   0.855  2.145 Sd Nd:    5.0   4.0  - p = 0.082 
  54 S N:   0.625  2.375 Sd Nd:    1.0  10.0  + p = 0.298 
  55 S N:   0.429  2.571 Sd Nd:    4.0   0.0  - p = 0.000 **
  56 S N:   0.477  2.523 Sd Nd:    3.0   9.0  - p = 0.296 
  57 S N:   0.615  2.385 Sd Nd:    4.0  14.0  - p = 0.520 
  58 S N:   0.379  2.621 Sd Nd:    1.0  11.0  + p = 0.542 
  59 S N:   0.577  2.423 Sd Nd:    1.7  12.3  + p = 0.218 
  60 S N:   0.729  2.271 Sd Nd:    4.8  11.2  - p = 0.344 
  61 S N:   0.968  2.032 Sd Nd:    2.5   9.5  + p = 0.203 
  62 S N:   0.608  2.392 Sd Nd:    5.0  19.0  - p = 0.553 
  63 S N:   0.724  2.276 Sd Nd:    5.2   6.8  - p = 0.047 *
  64 S N:   0.671  2.329 Sd Nd:    6.8  15.2  - p = 0.204 
  65 S N:   0.411  2.589 Sd Nd:    3.5   2.5  - p = 0.004 **
  66 S N:   0.638  2.362 Sd Nd:    3.5   6.5  - p = 0.144 
  67 S N:   1.000  2.000 Sd Nd:    2.0   1.0  - p = 0.259 
  68 S N:   0.337  2.663 Sd Nd:    5.0   1.0  - p = 0.000 **
  69 S N:   0.517  2.483 Sd Nd:    4.0   7.0  - p = 0.105 
  70 S N:   0.876  2.124 Sd Nd:    3.0   2.0  - p = 0.153 
  71 S N:   1.129  1.871 Sd Nd:    5.0   1.0  - p = 0.031 *
  72 S N:   1.171  1.829 Sd Nd:    4.0   2.0  - p = 0.166 
  73 S N:   0.672  2.328 Sd Nd:    3.0  15.0  + p = 0.402 
  74 S N:   0.000  3.000 Sd Nd:    0.0   0.0 
  75 S N:   0.327  2.673 Sd Nd:    3.0   5.0  - p = 0.048 *
  76 S N:   1.000  2.000 Sd Nd:    5.0   0.0  - p = 0.004 **
  77 S N:   0.566  2.434 Sd Nd:    4.0   2.0  - p = 0.014 *
  78 S N:   0.577  2.423 Sd Nd:    6.0   6.0  - p = 0.016 *
  79 S N:   0.449  2.551 Sd Nd:    0.0  10.0  + p = 0.198 
  80 S N:   0.990  2.010 Sd Nd:    6.0   2.0  - p = 0.019 *
  81 S N:   0.633  2.367 Sd Nd:    2.0   9.0  + p = 0.581 
  82 S N:   0.333  2.667 Sd Nd:    3.0   0.0  - p = 0.001 **
  83 S N:   0.853  2.147 Sd Nd:    4.0   3.0  - p = 0.107 
  84 S N:   0.375  2.625 Sd Nd:    1.0   0.0  - p = 0.125 
  85 S N:   0.334  2.666 Sd Nd:    4.0   1.0  - p = 0.001 **
  86 S N:   1.098  1.902 Sd Nd:    4.0   4.0  - p = 0.328 
  87 S N:   1.009  1.991 Sd Nd:    4.0   0.0  - p = 0.013 *
  88 S N:   0.715  2.285 Sd Nd:    4.0   2.0  - p = 0.032 *
  89 S N:   0.541  2.459 Sd Nd:    1.5   7.5  + p = 0.498 
  90 S N:   0.759  2.241 Sd Nd:    2.0   3.0  - p = 0.373 
  91 S N:   1.033  1.967 Sd Nd:    3.0   9.0  + p = 0.362 
  92 S N:   0.365  2.635 Sd Nd:    5.5   1.5  - p = 0.000 **
  93 S N:   1.000  2.000 Sd Nd:    4.0   0.0  - p = 0.012 *
  94 S N:   1.000  2.000 Sd Nd:    1.8   2.2  - p = 0.407 
  95 S N:   0.495  2.505 Sd Nd:    1.9  10.1  + p = 0.388 
  96 S N:   0.414  2.586 Sd Nd:    2.0   6.0  - p = 0.305 
  97 S N:   0.334  2.666 Sd Nd:    1.0   3.0  - p = 0.376 
  98 S N:   0.848  2.152 Sd Nd:    7.5   9.5  - p = 0.077 
  99 S N:   1.008  1.992 Sd Nd:    5.0   0.0  - p = 0.004 **
 100 S N:   0.637  2.363 Sd Nd:    0.0   9.0  + p = 0.117 
 101 S N:   0.426  2.574 Sd Nd:    2.0   1.0  - p = 0.055 
 102 S N:   0.399  2.601 Sd Nd:    4.8   9.2  - p = 0.030 *
 103 S N:   0.375  2.625 Sd Nd:    2.0   0.0  - p = 0.016 *
 104 S N:   0.579  2.421 Sd Nd:    2.5  11.5  + p = 0.474 
 105 S N:   0.842  2.158 Sd Nd:    2.0   2.0  - p = 0.314 
 106 S N:   0.416  2.584 Sd Nd:    2.0   4.0  - p = 0.197 
 107 S N:   1.088  1.912 Sd Nd:    5.0   0.0  - p = 0.006 **
 108 S N:   0.918  2.082 Sd Nd:    6.5   4.5  - p = 0.024 *
 109 S N:   1.000  2.000 Sd Nd:    2.0   0.0  - p = 0.111 
 110 S N:   0.800  2.200 Sd Nd:    2.7  11.3  + p = 0.235 
 111 S N:   0.339  2.661 Sd Nd:    2.0   2.0  - p = 0.066 
 112 S N:   0.688  2.312 Sd Nd:    2.5   9.5  + p = 0.457 
 113 S N:   0.413  2.587 Sd Nd:    3.0   4.0  - p = 0.059 
 114 S N:   0.431  2.569 Sd Nd:    3.0  17.0  - p = 0.564 
 115 S N:   0.403  2.597 Sd Nd:    3.0   3.0  - p = 0.035 *
 116 S N:   0.595  2.405 Sd Nd:    1.0   7.0  + p = 0.508 
 117 S N:   0.396  2.604 Sd Nd:    2.0   4.0  - p = 0.182 
 118 S N:   0.349  2.651 Sd Nd:    1.0   5.0  - p = 0.524 
 119 S N:   0.953  2.047 Sd Nd:    1.5   4.5  + p = 0.383 
 120 S N:   0.425  2.575 Sd Nd:    0.0   6.0  + p = 0.399 
 121 S N:   0.930  2.070 Sd Nd:    0.0   5.0  + p = 0.156 
 122 S N:   0.402  2.598 Sd Nd:    1.5   5.5  - p = 0.239 
 123 S N:   0.375  2.625 Sd Nd:    3.0   0.0  - p = 0.002 **
 124 S N:   0.715  2.285 Sd Nd:    1.5   7.5  + p = 0.329 
 125 S N:   0.712  2.288 Sd Nd:    1.5   4.5  - p = 0.436 
 126 S N:   0.479  2.521 Sd Nd:    2.0   7.0  - p = 0.434 
 127 S N:   1.023  1.977 Sd Nd:    7.0   5.0  - p = 0.074 
 128 S N:   0.541  2.459 Sd Nd:    5.0   8.0  - p = 0.068 
 129 S N:   1.000  2.000 Sd Nd:    4.0   0.0  - p = 0.012 *
 130 S N:   1.000  2.000 Sd Nd:    5.0   0.0  - p = 0.004 **
 131 S N:   0.585  2.415 Sd Nd:    3.5   9.5  - p = 0.237 
 132 S N:   0.369  2.631 Sd Nd:    3.0   5.0  - p = 0.065 
 133 S N:   0.919  2.081 Sd Nd:    5.5   5.5  - p = 0.085 
 134 S N:   0.474  2.526 Sd Nd:    5.0   4.0  - p = 0.007 **
 135 S N:   1.274  1.726 Sd Nd:    8.0   0.0  - p = 0.001 **
 136 S N:   0.489  2.511 Sd Nd:    7.0   1.0  - p = 0.000 **
 137 S N:   0.409  2.591 Sd Nd:    2.0   4.0  - p = 0.192 
 138 S N:   1.000  2.000 Sd Nd:    5.0   0.0  - p = 0.004 **
 139 S N:   0.922  2.078 Sd Nd:    2.0   2.0  - p = 0.361 
 140 S N:   0.667  2.333 Sd Nd:    3.0   0.0  - p = 0.011 *
 141 S N:   0.944  2.056 Sd Nd:    2.0   1.0  - p = 0.235 
 142 S N:   1.070  1.930 Sd Nd:    8.0   0.0  - p = 0.000 **
 143 S N:   0.375  2.625 Sd Nd:    2.0   0.0  - p = 0.016 *
 144 S N:   0.820  2.180 Sd Nd:    2.5   3.5  - p = 0.208 
 145 S N:   0.155  2.845 Sd Nd:    0.0   1.0  + p = 0.948 
 146 S N:   0.000  3.000 Sd Nd:    0.0   0.0 
 147 S N:   0.429  2.571 Sd Nd:    3.0   0.0  - p = 0.003 **
 148 S N:   1.000  2.000 Sd Nd:    3.0   1.0  - p = 0.111 
 149 S N:   0.997  2.003 Sd Nd:    3.0   2.0  - p = 0.208 
 150 S N:   0.667  2.333 Sd Nd:    5.0   0.0  - p = 0.001 **
 151 S N:   0.901  2.099 Sd Nd:    4.5   1.5  - p = 0.011 *
 152 S N:   1.041  1.959 Sd Nd:    4.0   2.0  - p = 0.114 
 153 S N:   1.232  1.768 Sd Nd:    4.0   0.0  - p = 0.028 *
 154 S N:   0.830  2.170 Sd Nd:    2.5   2.5  - p = 0.134 
 155 S N:   0.740  2.260 Sd Nd:    5.0   3.0  - p = 0.026 *
 156 S N:   0.000  3.000 Sd Nd:    0.0   0.0 
 157 S N:   1.315  1.685 Sd Nd:    2.0   0.0  - p = 0.192 
 158 S N:   0.995  2.005 Sd Nd:    2.0   2.0  - p = 0.405 
 159 S N:   1.000  2.000 Sd Nd:    5.0   2.0  - p = 0.045 *
 160 S N:   0.375  2.625 Sd Nd:    2.0   0.0  - p = 0.016 *
 161 S N:   0.000  3.000 Sd Nd:    0.0   0.0 
 162 S N:   0.852  2.148 Sd Nd:    6.0   7.0  - p = 0.134 
 163 S N:   0.429  2.571 Sd Nd:    1.0   0.0  - p = 0.143 
 164 S N:   0.375  2.625 Sd Nd:    1.0   0.0  - p = 0.125 
 165 S N:   0.429  2.571 Sd Nd:    2.0   0.0  - p = 0.020 *
 166 S N:   0.595  2.405 Sd Nd:    1.0   2.0  - p = 0.485 
 167 S N:   0.375  2.625 Sd Nd:    0.0   0.0 
 168 S N:   0.705  2.295 Sd Nd:    5.5   1.5  - p = 0.001 **
 169 S N:   1.005  1.995 Sd Nd:    7.0   1.0  - p = 0.003 **
 170 S N:   1.000  2.000 Sd Nd:    5.0   0.0  - p = 0.004 **
 171 S N:   1.000  2.000 Sd Nd:    8.0   0.0  - p = 0.000 **
 172 S N:   1.024  1.976 Sd Nd:    4.0   3.0  - p = 0.186 
 173 S N:   0.407  2.593 Sd Nd:    1.0   2.0  - p = 0.354 
 174 S N:   0.681  2.319 Sd Nd:    4.0   2.0  - p = 0.027 *
 175 S N:   1.000  2.000 Sd Nd:    5.0   2.0  - p = 0.045 *
 176 S N:   1.045  1.955 Sd Nd:    4.5   4.5  - p = 0.169 
 177 S N:   0.731  2.269 Sd Nd:    5.5   3.5  - p = 0.009 **
 178 S N:   0.370  2.630 Sd Nd:    3.0   1.0  - p = 0.007 **
 179 S N:   0.333  2.667 Sd Nd:    4.0   2.0  - p = 0.002 **
 180 S N:   0.989  2.011 Sd Nd:    3.0   2.0  - p = 0.205 
 181 S N:   1.046  1.954 Sd Nd:    7.0   2.0  - p = 0.011 *
 182 S N:   0.367  2.633 Sd Nd:    5.0   1.0  - p = 0.000 **
 183 S N:   0.429  2.571 Sd Nd:    2.0   0.0  - p = 0.020 *
 184 S N:   0.921  2.079 Sd Nd:    3.0   0.0  - p = 0.029 *
 185 S N:   1.000  2.000 Sd Nd:    2.0   0.0  - p = 0.111 
 186 S N:   0.670  2.330 Sd Nd:    2.0   1.0  - p = 0.127 
 187 S N:   1.000  2.000 Sd Nd:    6.0   2.0  - p = 0.020 *
 188 S N:   1.002  1.998 Sd Nd:    5.5   1.5  - p = 0.007 **
 189 S N:   0.375  2.625 Sd Nd:    4.0   0.0  - p = 0.000 **
 190 S N:   0.395  2.605 Sd Nd:    3.0   2.0  - p = 0.019 *
 191 S N:   0.375  2.625 Sd Nd:    1.0   0.0  - p = 0.125 
 192 S N:   0.351  2.649 Sd Nd:    3.0   1.0  - p = 0.006 **
 193 S N:   0.333  2.667 Sd Nd:    2.0   0.0  - p = 0.012 *
 194 S N:   0.375  2.625 Sd Nd:    3.0   0.0  - p = 0.002 **
 195 S N:   1.032  1.968 Sd Nd:    4.0   6.0  - p = 0.469 
 196 S N:   1.014  1.986 Sd Nd:    5.0   0.0  - p = 0.004 **
 197 S N:   1.000  2.000 Sd Nd:    3.0   0.0  - p = 0.037 *
 198 S N:   0.438  2.562 Sd Nd:    3.0   2.0  - p = 0.025 *
 199 S N:   1.000  2.000 Sd Nd:    5.0   2.0  - p = 0.045 *
 200 S N:   0.904  2.096 Sd Nd:    4.0   2.0  - p = 0.071 
 201 S N:   0.375  2.625 Sd Nd:    1.0   0.0  - p = 0.125 
