# Supplementary material for: Sodium Channel β Subunits—An Additional Element in Animal Tetrodotoxin Resistance?
Source: Int J Mol Sci. 2024 Jan 25;25(3):1478. doi: 10.3390/ijms25031478 (PMC10855141; doi:10.3390/ijms25031478)
Supplement: Supplementary file 1 [file ijms-25-01478-s001.zip › rst1 files/SCNB1/rst1_SCNB1_oneratio_nssites2_231025]

	12	201	198	0.5155	0.893	0.704	0.621	0.742	0.597	0.983	0.644	1.010	1.520	0.668	1.065	0.240	0.181	0.226	0.542	0.371	0.072	0.157	0.025	0.000	0.669	3.068	1.541	0.077	0.291	-5034.314	1.4667	17.2747
List of sites with changes according to ancestral reconstruction
Suzuki-Gojobori (1999) style test
   1 S N:   0.818  2.182 Sd Nd:    3.0  12.0  + p = 0.383 
   2 S N:   1.000  2.000 Sd Nd:    3.0   1.0  - p = 0.111 
   3 S N:   0.375  2.625 Sd Nd:    2.0   0.0  - p = 0.016 *
   4 S N:   1.000  2.000 Sd Nd:    0.0   0.0 
   5 S N:   0.375  2.625 Sd Nd:    3.0   0.0  - p = 0.002 **
   6 S N:   1.008  1.992 Sd Nd:    2.0   1.0  - p = 0.263 
   7 S N:   0.336  2.664 Sd Nd:    4.0   2.0  - p = 0.002 **
   8 S N:   1.160  1.840 Sd Nd:    7.0   2.0  - p = 0.020 *
   9 S N:   0.362  2.638 Sd Nd:    2.0   2.0  - p = 0.074 
  10 S N:   1.000  2.000 Sd Nd:   10.0   0.0  - p = 0.000 **
  11 S N:   0.375  2.625 Sd Nd:    2.0   0.0  - p = 0.016 *
  12 S N:   1.000  2.000 Sd Nd:    7.0   0.0  - p = 0.000 **
  13 S N:   1.000  2.000 Sd Nd:    7.0   0.0  - p = 0.000 **
  14 S N:   0.991  2.009 Sd Nd:    6.0   7.0  - p = 0.234 
  15 S N:   1.004  1.996 Sd Nd:    7.0   2.0  - p = 0.008 **
  16 S N:   0.444  2.556 Sd Nd:    3.5  10.5  - p = 0.142 
  17 S N:   0.847  2.153 Sd Nd:    4.0   6.0  - p = 0.304 
  18 S N:   0.333  2.667 Sd Nd:    1.0   0.0  - p = 0.111 
  19 S N:   0.382  2.618 Sd Nd:    4.0   1.0  - p = 0.001 **
  20 S N:   0.894  2.106 Sd Nd:    4.5   2.5  - p = 0.028 *
  21 S N:   1.235  1.765 Sd Nd:    5.0   5.0  - p = 0.396 
  22 S N:   0.375  2.625 Sd Nd:    2.0   0.0  - p = 0.016 *
  23 S N:   0.667  2.333 Sd Nd:    3.0   0.0  - p = 0.011 *
  24 S N:   1.060  1.940 Sd Nd:    5.0   1.0  - p = 0.023 *
  25 S N:   0.375  2.625 Sd Nd:    4.0   0.0  - p = 0.000 **
  26 S N:   0.375  2.625 Sd Nd:    1.0   0.0  - p = 0.125 
  27 S N:   0.472  2.528 Sd Nd:    4.0   4.0  - p = 0.025 *
  28 S N:   1.057  1.943 Sd Nd:    7.0   0.0  - p = 0.001 **
  29 S N:   0.713  2.287 Sd Nd:    4.0   1.0  - p = 0.013 *
  30 S N:   0.375  2.625 Sd Nd:    4.0   0.0  - p = 0.000 **
  31 S N:   1.000  2.000 Sd Nd:    7.0   2.0  - p = 0.008 **
  32 S N:   0.509  2.491 Sd Nd:    3.5  13.5  - p = 0.323 
  33 S N:   1.000  2.000 Sd Nd:    7.0   0.0  - p = 0.000 **
  34 S N:   0.510  2.490 Sd Nd:    6.5   5.5  - p = 0.001 **
  35 S N:   1.000  2.000 Sd Nd:    4.0   2.0  - p = 0.100 
  36 S N:   0.477  2.523 Sd Nd:    5.2   4.8  - p = 0.002 **
  37 S N:   1.000  2.000 Sd Nd:    6.7   6.3  - p = 0.104 
  38 S N:   0.362  2.638 Sd Nd:    2.0   4.0  - p = 0.157 
  39 S N:   0.000  3.000 Sd Nd:    0.0   0.0 
  40 S N:   0.354  2.646 Sd Nd:    1.0   6.0  - p = 0.585 
  41 S N:   0.333  2.667 Sd Nd:    1.0   0.0  - p = 0.111 
  42 S N:   0.620  2.380 Sd Nd:    5.0   5.0  - p = 0.038 *
  43 S N:   0.794  2.206 Sd Nd:    5.5   5.5  - p = 0.045 *
  44 S N:   0.390  2.610 Sd Nd:    3.0   6.0  - p = 0.101 
  45 S N:   0.998  2.002 Sd Nd:    6.0   3.0  - p = 0.042 *
  46 S N:   0.595  2.405 Sd Nd:    4.2   8.8  - p = 0.096 
  47 S N:   0.505  2.495 Sd Nd:    4.0  10.0  - p = 0.199 
  48 S N:   0.409  2.591 Sd Nd:    6.0   4.0  - p = 0.001 **
  49 S N:   0.343  2.657 Sd Nd:    5.0   2.0  - p = 0.000 **
  50 S N:   0.864  2.136 Sd Nd:    3.2  10.8  + p = 0.393 
  51 S N:   0.538  2.462 Sd Nd:    2.0   6.0  - p = 0.434 
  52 S N:   0.659  2.341 Sd Nd:    3.0   1.0  - p = 0.035 *
  53 S N:   0.869  2.131 Sd Nd:    5.0   4.0  - p = 0.087 
  54 S N:   0.577  2.423 Sd Nd:    1.0   9.0  + p = 0.399 
  55 S N:   0.429  2.571 Sd Nd:    4.0   0.0  - p = 0.000 **
  56 S N:   0.481  2.519 Sd Nd:    2.5   8.5  - p = 0.254 
  57 S N:   0.603  2.397 Sd Nd:    3.0  14.0  + p = 0.545 
  58 S N:   0.366  2.634 Sd Nd:    2.0   7.0  - p = 0.303 
  59 S N:   0.777  2.223 Sd Nd:    3.0   9.0  + p = 0.620 
  60 S N:   0.685  2.315 Sd Nd:    4.8  10.2  - p = 0.245 
  61 S N:   0.984  2.016 Sd Nd:    4.0   8.0  - p = 0.592 
  62 S N:   0.572  2.428 Sd Nd:    4.0  14.0  - p = 0.459 
  63 S N:   0.712  2.288 Sd Nd:    4.2   6.8  - p = 0.095 
  64 S N:   0.686  2.314 Sd Nd:    7.0  12.0  - p = 0.122 
  65 S N:   0.402  2.598 Sd Nd:    6.5   2.5  - p = 0.000 **
  66 S N:   0.530  2.470 Sd Nd:    3.0   6.0  - p = 0.202 
  67 S N:   1.000  2.000 Sd Nd:    2.0   1.0  - p = 0.259 
  68 S N:   0.337  2.663 Sd Nd:    5.0   1.0  - p = 0.000 **
  69 S N:   0.533  2.467 Sd Nd:    4.0   7.0  - p = 0.115 
  70 S N:   0.857  2.143 Sd Nd:    3.0   2.0  - p = 0.145 
  71 S N:   1.084  1.916 Sd Nd:    5.0   1.0  - p = 0.026 *
  72 S N:   1.101  1.899 Sd Nd:    5.0   2.0  - p = 0.068 
  73 S N:   0.733  2.267 Sd Nd:    4.5  12.5  - p = 0.405 
  74 S N:   0.000  3.000 Sd Nd:    0.0   0.0 
  75 S N:   0.326  2.674 Sd Nd:    4.0   5.0  - p = 0.011 *
  76 S N:   1.000  2.000 Sd Nd:    6.0   0.0  - p = 0.001 **
  77 S N:   0.556  2.444 Sd Nd:    4.0   2.0  - p = 0.013 *
  78 S N:   0.578  2.422 Sd Nd:    5.0   6.0  - p = 0.043 *
  79 S N:   0.446  2.554 Sd Nd:    0.0   8.0  + p = 0.276 
  80 S N:   0.990  2.010 Sd Nd:    4.0   2.0  - p = 0.097 
  81 S N:   0.547  2.453 Sd Nd:    4.0   8.0  - p = 0.160 
  82 S N:   0.333  2.667 Sd Nd:    4.0   0.0  - p = 0.000 **
  83 S N:   0.834  2.166 Sd Nd:    4.0   3.0  - p = 0.099 
  84 S N:   0.375  2.625 Sd Nd:    2.0   0.0  - p = 0.016 *
  85 S N:   0.334  2.666 Sd Nd:    6.0   1.0  - p = 0.000 **
  86 S N:   1.098  1.902 Sd Nd:    5.0   4.0  - p = 0.200 
  87 S N:   1.010  1.990 Sd Nd:    5.0   0.0  - p = 0.004 **
  88 S N:   0.712  2.288 Sd Nd:    4.0   2.0  - p = 0.031 *
  89 S N:   0.463  2.537 Sd Nd:    1.5   7.5  - p = 0.415 
  90 S N:   0.750  2.250 Sd Nd:    3.0   3.0  - p = 0.169 
  91 S N:   0.998  2.002 Sd Nd:    3.0   6.0  - p = 0.621 
  92 S N:   0.349  2.651 Sd Nd:    5.5   1.5  - p = 0.000 **
  93 S N:   1.000  2.000 Sd Nd:    7.0   0.0  - p = 0.000 **
  94 S N:   1.000  2.000 Sd Nd:    2.8   2.2  - p = 0.210 
  95 S N:   0.486  2.514 Sd Nd:    1.9  10.1  + p = 0.399 
  96 S N:   0.405  2.595 Sd Nd:    2.0   6.0  - p = 0.295 
  97 S N:   0.334  2.666 Sd Nd:    1.0   3.0  - p = 0.376 
  98 S N:   0.920  2.080 Sd Nd:    6.0   6.0  - p = 0.129 
  99 S N:   1.008  1.992 Sd Nd:    4.0   0.0  - p = 0.013 *
 100 S N:   0.609  2.391 Sd Nd:    1.0   8.0  + p = 0.427 
 101 S N:   0.426  2.574 Sd Nd:    2.0   1.0  - p = 0.055 
 102 S N:   0.286  2.714 Sd Nd:    3.7   7.3  - p = 0.016 *
 103 S N:   0.375  2.625 Sd Nd:    2.0   0.0  - p = 0.016 *
 104 S N:   0.716  2.284 Sd Nd:    1.5   9.5  + p = 0.221 
 105 S N:   0.854  2.146 Sd Nd:    2.0   2.0  - p = 0.321 
 106 S N:   0.407  2.593 Sd Nd:    3.0   4.0  - p = 0.057 
 107 S N:   1.094  1.906 Sd Nd:    5.0   0.0  - p = 0.006 **
 108 S N:   0.927  2.073 Sd Nd:    6.0   4.0  - p = 0.054 
 109 S N:   1.000  2.000 Sd Nd:    4.0   0.0  - p = 0.012 *
 110 S N:   0.698  2.302 Sd Nd:    1.7   9.3  + p = 0.235 
 111 S N:   0.337  2.663 Sd Nd:    2.0   2.0  - p = 0.065 
 112 S N:   0.580  2.420 Sd Nd:    2.0   9.0  + p = 0.640 
 113 S N:   0.404  2.596 Sd Nd:    4.0   4.0  - p = 0.015 *
 114 S N:   0.423  2.577 Sd Nd:    3.0  17.0  - p = 0.551 
 115 S N:   0.401  2.599 Sd Nd:    3.0   3.0  - p = 0.035 *
 116 S N:   0.594  2.406 Sd Nd:    3.0   6.0  - p = 0.257 
 117 S N:   0.398  2.602 Sd Nd:    3.0   4.0  - p = 0.054 
 118 S N:   0.351  2.649 Sd Nd:    1.0   5.0  - p = 0.526 
 119 S N:   0.947  2.053 Sd Nd:    1.5   4.5  + p = 0.387 
 120 S N:   0.409  2.591 Sd Nd:    0.0   6.0  + p = 0.415 
 121 S N:   0.937  2.063 Sd Nd:    0.0   5.0  + p = 0.154 
 122 S N:   0.411  2.589 Sd Nd:    1.5   5.5  - p = 0.248 
 123 S N:   0.375  2.625 Sd Nd:    5.0   0.0  - p = 0.000 **
 124 S N:   0.755  2.245 Sd Nd:    1.5   6.5  + p = 0.363 
 125 S N:   0.717  2.283 Sd Nd:    1.5   4.5  - p = 0.440 
 126 S N:   0.472  2.528 Sd Nd:    2.0   7.0  - p = 0.426 
 127 S N:   1.066  1.934 Sd Nd:    9.0   4.0  - p = 0.014 *
 128 S N:   0.537  2.463 Sd Nd:    5.0   7.0  - p = 0.048 *
 129 S N:   1.000  2.000 Sd Nd:    4.0   0.0  - p = 0.012 *
 130 S N:   1.000  2.000 Sd Nd:    6.0   0.0  - p = 0.001 **
 131 S N:   0.569  2.431 Sd Nd:    3.5   9.5  - p = 0.222 
 132 S N:   0.369  2.631 Sd Nd:    2.0   5.0  - p = 0.210 
 133 S N:   0.935  2.065 Sd Nd:    4.5   5.5  - p = 0.171 
 134 S N:   0.476  2.524 Sd Nd:    4.0   4.0  - p = 0.026 *
 135 S N:   1.105  1.895 Sd Nd:    9.0   0.0  - p = 0.000 **
 136 S N:   0.515  2.485 Sd Nd:    5.0   1.0  - p = 0.001 **
 137 S N:   0.383  2.617 Sd Nd:    2.0   4.0  - p = 0.172 
 138 S N:   1.000  2.000 Sd Nd:    4.0   0.0  - p = 0.012 *
 139 S N:   0.932  2.068 Sd Nd:    2.0   2.0  - p = 0.367 
 140 S N:   0.667  2.333 Sd Nd:    3.0   0.0  - p = 0.011 *
 141 S N:   0.952  2.048 Sd Nd:    3.0   1.0  - p = 0.098 
 142 S N:   1.075  1.925 Sd Nd:    9.0   0.0  - p = 0.000 **
 143 S N:   0.375  2.625 Sd Nd:    2.0   0.0  - p = 0.016 *
 144 S N:   0.778  2.222 Sd Nd:    2.0   4.0  - p = 0.488 
 145 S N:   0.136  2.864 Sd Nd:    0.0   1.0  + p = 0.955 
 146 S N:   0.000  3.000 Sd Nd:    0.0   0.0 
 147 S N:   0.429  2.571 Sd Nd:    5.0   0.0  - p = 0.000 **
 148 S N:   1.000  2.000 Sd Nd:    3.0   1.0  - p = 0.111 
 149 S N:   0.995  2.005 Sd Nd:    3.0   2.0  - p = 0.207 
 150 S N:   0.667  2.333 Sd Nd:    5.0   0.0  - p = 0.001 **
 151 S N:   0.910  2.090 Sd Nd:    6.0   1.0  - p = 0.004 **
 152 S N:   1.037  1.963 Sd Nd:    5.0   2.0  - p = 0.053 
 153 S N:   1.227  1.773 Sd Nd:    4.0   0.0  - p = 0.028 *
 154 S N:   0.845  2.155 Sd Nd:    4.0   2.0  - p = 0.057 
 155 S N:   0.734  2.266 Sd Nd:    5.0   3.0  - p = 0.025 *
 156 S N:   0.000  3.000 Sd Nd:    0.0   0.0 
 157 S N:   1.312  1.688 Sd Nd:    2.0   0.0  - p = 0.191 
 158 S N:   0.994  2.006 Sd Nd:    2.0   2.0  - p = 0.404 
 159 S N:   1.000  2.000 Sd Nd:    7.0   2.0  - p = 0.008 **
 160 S N:   0.375  2.625 Sd Nd:    2.0   0.0  - p = 0.016 *
 161 S N:   0.000  3.000 Sd Nd:    0.0   0.0 
 162 S N:   0.799  2.201 Sd Nd:    6.0   6.0  - p = 0.072 
 163 S N:   0.429  2.571 Sd Nd:    2.0   0.0  - p = 0.020 *
 164 S N:   0.375  2.625 Sd Nd:    1.0   0.0  - p = 0.125 
 165 S N:   0.429  2.571 Sd Nd:    2.0   0.0  - p = 0.020 *
 166 S N:   0.593  2.407 Sd Nd:    1.0   2.0  - p = 0.483 
 167 S N:   0.375  2.625 Sd Nd:    0.0   0.0 
 168 S N:   0.701  2.299 Sd Nd:    6.5   1.5  - p = 0.000 **
 169 S N:   1.003  1.997 Sd Nd:    6.0   1.0  - p = 0.007 **
 170 S N:   1.000  2.000 Sd Nd:    5.0   0.0  - p = 0.004 **
 171 S N:   1.000  2.000 Sd Nd:    8.0   0.0  - p = 0.000 **
 172 S N:   1.028  1.972 Sd Nd:    4.0   3.0  - p = 0.188 
 173 S N:   0.403  2.597 Sd Nd:    1.0   2.0  - p = 0.351 
 174 S N:   0.683  2.317 Sd Nd:    4.0   2.0  - p = 0.027 *
 175 S N:   1.000  2.000 Sd Nd:    5.0   2.0  - p = 0.045 *
 176 S N:   1.053  1.947 Sd Nd:    8.0   4.0  - p = 0.026 *
 177 S N:   0.738  2.262 Sd Nd:    5.5   3.5  - p = 0.009 **
 178 S N:   0.370  2.630 Sd Nd:    3.0   1.0  - p = 0.007 **
 179 S N:   0.333  2.667 Sd Nd:    4.0   2.0  - p = 0.002 **
 180 S N:   0.989  2.011 Sd Nd:    3.0   2.0  - p = 0.204 
 181 S N:   1.075  1.925 Sd Nd:    7.0   2.0  - p = 0.013 *
 182 S N:   0.366  2.634 Sd Nd:    5.0   1.0  - p = 0.000 **
 183 S N:   0.429  2.571 Sd Nd:    3.0   0.0  - p = 0.003 **
 184 S N:   0.917  2.083 Sd Nd:    3.0   0.0  - p = 0.029 *
 185 S N:   1.000  2.000 Sd Nd:    2.0   0.0  - p = 0.111 
 186 S N:   0.668  2.332 Sd Nd:    2.0   1.0  - p = 0.127 
 187 S N:   1.000  2.000 Sd Nd:    6.0   2.0  - p = 0.020 *
 188 S N:   1.025  1.975 Sd Nd:    7.0   1.0  - p = 0.003 **
 189 S N:   0.375  2.625 Sd Nd:    5.0   0.0  - p = 0.000 **
 190 S N:   0.383  2.617 Sd Nd:    3.0   2.0  - p = 0.017 *
 191 S N:   0.375  2.625 Sd Nd:    1.0   0.0  - p = 0.125 
 192 S N:   0.351  2.649 Sd Nd:    4.0   1.0  - p = 0.001 **
 193 S N:   0.333  2.667 Sd Nd:    3.0   0.0  - p = 0.001 **
 194 S N:   0.375  2.625 Sd Nd:    3.0   0.0  - p = 0.002 **
 195 S N:   1.035  1.965 Sd Nd:    6.0   6.0  - p = 0.202 
 196 S N:   1.016  1.984 Sd Nd:    5.0   0.0  - p = 0.004 **
 197 S N:   1.000  2.000 Sd Nd:    4.0   0.0  - p = 0.012 *
 198 S N:   0.451  2.549 Sd Nd:    3.0   2.0  - p = 0.027 *
 199 S N:   1.000  2.000 Sd Nd:    7.0   2.0  - p = 0.008 **
 200 S N:   0.892  2.108 Sd Nd:    5.0   2.0  - p = 0.028 *
 201 S N:   0.375  2.625 Sd Nd:    1.0   0.0  - p = 0.125 
