# Supplementary material for: Sodium Channel β Subunits—An Additional Element in Animal Tetrodotoxin Resistance?
Source: Int J Mol Sci. 2024 Jan 25;25(3):1478. doi: 10.3390/ijms25031478 (PMC10855141; doi:10.3390/ijms25031478)
Supplement: Supplementary file 1 [file ijms-25-01478-s001.zip › rst1 files/SCNB2/rst1_SCNB2_230613]

	12	197	197	0.5316	1.061	1.581	0.262	0.848	0.914	1.150	0.875	0.458	0.943	0.666	0.418	0.357	0.181	0.224	0.357	0.448	0.094	0.132	0.000	0.011	0.326	0.482	1.807	0.813	0.096	0.063	1.292	-4335.297
List of sites with changes according to ancestral reconstruction
Suzuki-Gojobori (1999) style test
   1 S N:   0.000  3.000 Sd Nd:    0.0   0.0 
   2 S N:   0.359  2.641 Sd Nd:    1.0   1.0  - p = 0.225 
   3 S N:   0.976  2.024 Sd Nd:    4.5   4.5  - p = 0.133 
   4 S N:   0.591  2.409 Sd Nd:    4.0   7.0  - p = 0.155 
   5 S N:   1.000  2.000 Sd Nd:    5.0   3.0  - p = 0.088 
   6 S N:   1.000  2.000 Sd Nd:    6.0   4.0  - p = 0.077 
   7 S N:   0.750  2.250 Sd Nd:    4.0  10.0  - p = 0.479 
   8 S N:   0.883  2.117 Sd Nd:    3.0  13.0  + p = 0.262 
   9 S N:   0.809  2.191 Sd Nd:    4.0   5.0  - p = 0.205 
  10 S N:   0.344  2.656 Sd Nd:    5.0   4.0  - p = 0.002 **
  11 S N:   1.000  2.000 Sd Nd:    3.0   1.0  - p = 0.111 
  12 S N:   1.101  1.899 Sd Nd:    7.0   0.0  - p = 0.001 **
  13 S N:   0.333  2.667 Sd Nd:    4.0   0.0  - p = 0.000 **
  14 S N:   1.008  1.992 Sd Nd:    4.0   0.0  - p = 0.013 *
  15 S N:   0.974  2.026 Sd Nd:    5.0   4.0  - p = 0.132 
  16 S N:   0.641  2.359 Sd Nd:    5.0  11.0  - p = 0.244 
  17 S N:   0.960  2.040 Sd Nd:    2.0   5.0  + p = 0.601 
  18 S N:   0.945  2.055 Sd Nd:    6.5   4.5  - p = 0.028 *
  19 S N:   0.925  2.075 Sd Nd:    3.0   1.0  - p = 0.090 
  20 S N:   0.997  2.003 Sd Nd:    1.0   5.0  + p = 0.353 
  21 S N:   0.375  2.625 Sd Nd:    2.0   0.0  - p = 0.016 *
  22 S N:   0.878  2.122 Sd Nd:    4.0   3.0  - p = 0.117 
  23 S N:   0.333  2.667 Sd Nd:    1.0   0.0  - p = 0.111 
  24 S N:   0.568  2.432 Sd Nd:    3.0   4.0  - p = 0.130 
  25 S N:   1.012  1.988 Sd Nd:    3.0   0.0  - p = 0.038 *
  26 S N:   0.375  2.625 Sd Nd:    2.0   0.0  - p = 0.016 *
  27 S N:   0.429  2.571 Sd Nd:    1.0   0.0  - p = 0.143 
  28 S N:   0.459  2.541 Sd Nd:    4.5   3.5  - p = 0.003 **
  29 S N:   0.545  2.455 Sd Nd:    1.5   3.5  - p = 0.226 
  30 S N:   0.335  2.665 Sd Nd:    2.0   3.0  - p = 0.099 
  31 S N:   0.580  2.420 Sd Nd:    2.0   7.0  - p = 0.544 
  32 S N:   0.407  2.593 Sd Nd:    3.5   3.5  - p = 0.008 **
  33 S N:   0.400  2.600 Sd Nd:    1.5   3.5  - p = 0.135 
  34 S N:   0.333  2.667 Sd Nd:    1.0   0.0  - p = 0.111 
  35 S N:   0.955  2.045 Sd Nd:    3.0   3.0  - p = 0.291 
  36 S N:   0.364  2.636 Sd Nd:    3.0   3.0  - p = 0.027 *
  37 S N:   0.333  2.667 Sd Nd:    1.0   0.0  - p = 0.111 
  38 S N:   0.000  3.000 Sd Nd:    0.0   0.0 
  39 S N:   1.000  2.000 Sd Nd:    7.0   0.0  - p = 0.000 **
  40 S N:   0.429  2.571 Sd Nd:    4.0   0.0  - p = 0.000 **
  41 S N:   0.396  2.604 Sd Nd:    2.0   3.0  - p = 0.133 
  42 S N:   0.564  2.436 Sd Nd:    2.5   5.5  - p = 0.177 
  43 S N:   0.524  2.476 Sd Nd:    5.5   4.5  - p = 0.003 **
  44 S N:   0.399  2.601 Sd Nd:    0.0  15.0  + p = 0.117 
  45 S N:   0.333  2.667 Sd Nd:    2.0   0.0  - p = 0.012 *
  46 S N:   0.558  2.442 Sd Nd:    2.0   3.0  - p = 0.234 
  47 S N:   0.973  2.027 Sd Nd:    6.0   3.0  - p = 0.037 *
  48 S N:   0.375  2.625 Sd Nd:    4.0   0.0  - p = 0.000 **
  49 S N:   0.375  2.625 Sd Nd:    0.0   1.0  + p = 0.875 
  50 S N:   0.088  2.912 Sd Nd:    0.0   4.0  + p = 0.888 
  51 S N:   0.333  2.667 Sd Nd:    4.0   0.0  - p = 0.000 **
  52 S N:   0.497  2.503 Sd Nd:    3.0   2.0  - p = 0.035 *
  53 S N:   0.611  2.389 Sd Nd:    1.5   2.5  - p = 0.187 
  54 S N:   0.393  2.607 Sd Nd:    3.0   2.0  - p = 0.018 *
  55 S N:   0.586  2.414 Sd Nd:    3.5   8.5  - p = 0.193 
  56 S N:   0.418  2.582 Sd Nd:    0.0   4.0  + p = 0.549 
  57 S N:   0.804  2.196 Sd Nd:    2.0  21.0  + p = 0.033 *
  58 S N:   0.451  2.549 Sd Nd:    1.0  22.0  + p = 0.120 
  59 S N:   0.425  2.575 Sd Nd:    3.0   2.0  - p = 0.023 *
  60 S N:   0.453  2.547 Sd Nd:    1.0   5.0  - p = 0.626 
  61 S N:   0.704  2.296 Sd Nd:    3.5   7.5  - p = 0.246 
  62 S N:   0.703  2.297 Sd Nd:    4.0   6.0  - p = 0.189 
  63 S N:   0.823  2.177 Sd Nd:    2.0   6.0  + p = 0.617 
  64 S N:   0.461  2.539 Sd Nd:    2.7  10.3  - p = 0.322 
  65 S N:   1.121  1.879 Sd Nd:    4.0   5.0  - p = 0.451 
  66 S N:   0.363  2.637 Sd Nd:    3.0   6.0  - p = 0.085 
  67 S N:   1.167  1.833 Sd Nd:    6.0   0.0  - p = 0.003 **
  68 S N:   0.333  2.667 Sd Nd:    2.0   0.0  - p = 0.012 *
  69 S N:   0.845  2.155 Sd Nd:    2.0   8.0  + p = 0.433 
  70 S N:   0.370  2.630 Sd Nd:    1.5   4.5  - p = 0.163 
  71 S N:   1.188  1.812 Sd Nd:    5.0   0.0  - p = 0.010 **
  72 S N:   0.989  2.011 Sd Nd:    4.5   2.5  - p = 0.043 *
  73 S N:   0.430  2.570 Sd Nd:    2.0   4.0  - p = 0.208 
  74 S N:   0.333  2.667 Sd Nd:    3.0   0.0  - p = 0.001 **
  75 S N:   1.014  1.986 Sd Nd:    5.0   3.0  - p = 0.093 
  76 S N:   1.050  1.950 Sd Nd:    4.0   0.0  - p = 0.015 *
  77 S N:   0.333  2.667 Sd Nd:    1.0   0.0  - p = 0.111 
  78 S N:   1.080  1.920 Sd Nd:    2.0   1.0  - p = 0.296 
  79 S N:   0.378  2.622 Sd Nd:    4.0   5.0  - p = 0.019 *
  80 S N:   0.375  2.625 Sd Nd:    2.0   0.0  - p = 0.016 *
  81 S N:   0.338  2.662 Sd Nd:    3.0   1.0  - p = 0.005 **
  82 S N:   0.333  2.667 Sd Nd:    5.0   0.0  - p = 0.000 **
  83 S N:   1.078  1.922 Sd Nd:    4.0   2.0  - p = 0.128 
  84 S N:   1.016  1.984 Sd Nd:    4.0   2.0  - p = 0.106 
  85 S N:   0.750  2.250 Sd Nd:    2.0   3.0  - p = 0.367 
  86 S N:   0.952  2.048 Sd Nd:    7.0   2.0  - p = 0.006 **
  87 S N:   0.828  2.172 Sd Nd:    3.0   2.0  - p = 0.133 
  88 S N:   0.717  2.283 Sd Nd:    4.8   8.2  - p = 0.179 
  89 S N:   0.333  2.667 Sd Nd:    3.0   1.0  - p = 0.005 **
  90 S N:   1.000  2.000 Sd Nd:    3.0   0.0  - p = 0.037 *
  91 S N:   0.375  2.625 Sd Nd:    0.0   0.0 
  92 S N:   1.308  1.692 Sd Nd:    3.0   1.0  - p = 0.223 
  93 S N:   0.402  2.598 Sd Nd:    3.0   3.0  - p = 0.035 *
  94 S N:   0.333  2.667 Sd Nd:    8.0   0.0  - p = 0.000 **
  95 S N:   0.415  2.585 Sd Nd:    4.0   4.0  - p = 0.016 *
  96 S N:   1.081  1.919 Sd Nd:    4.0   0.0  - p = 0.017 *
  97 S N:   0.692  2.308 Sd Nd:    3.0   7.0  - p = 0.416 
  98 S N:   0.429  2.571 Sd Nd:    2.0   0.0  - p = 0.020 *
  99 S N:   0.336  2.664 Sd Nd:    1.0   3.0  - p = 0.378 
 100 S N:   0.375  2.625 Sd Nd:    2.0   0.0  - p = 0.016 *
 101 S N:   0.429  2.571 Sd Nd:    1.0   0.0  - p = 0.143 
 102 S N:   0.979  2.021 Sd Nd:    6.0   1.0  - p = 0.006 **
 103 S N:   0.802  2.198 Sd Nd:    2.5   7.5  + p = 0.475 
 104 S N:   0.333  2.667 Sd Nd:    3.0   0.0  - p = 0.001 **
 105 S N:   1.000  2.000 Sd Nd:    5.0   0.0  - p = 0.004 **
 106 S N:   1.000  2.000 Sd Nd:    7.0   0.0  - p = 0.000 **
 107 S N:   0.333  2.667 Sd Nd:    1.0   0.0  - p = 0.111 
 108 S N:   1.078  1.922 Sd Nd:    5.0   1.0  - p = 0.025 *
 109 S N:   0.451  2.549 Sd Nd:    2.0   5.0  - p = 0.285 
 110 S N:   0.785  2.215 Sd Nd:    3.8   6.2  - p = 0.252 
 111 S N:   1.008  1.992 Sd Nd:    3.0   0.0  - p = 0.038 *
 112 S N:   0.437  2.563 Sd Nd:    3.0   2.0  - p = 0.025 *
 113 S N:   1.000  2.000 Sd Nd:    4.0   3.0  - p = 0.173 
 114 S N:   0.626  2.374 Sd Nd:    2.7   7.3  - p = 0.348 
 115 S N:   0.667  2.333 Sd Nd:    4.0   0.0  - p = 0.002 **
 116 S N:   0.434  2.566 Sd Nd:    2.0  10.0  - p = 0.536 
 117 S N:   1.108  1.892 Sd Nd:    7.0   1.0  - p = 0.005 **
 118 S N:   0.392  2.608 Sd Nd:    4.0   9.0  - p = 0.079 
 119 S N:   1.000  2.000 Sd Nd:    4.0   0.0  - p = 0.012 *
 120 S N:   1.026  1.974 Sd Nd:    4.0   4.0  - p = 0.277 
 121 S N:   0.957  2.043 Sd Nd:    7.5   3.5  - p = 0.007 **
 122 S N:   0.375  2.625 Sd Nd:    4.0   1.0  - p = 0.001 **
 123 S N:   0.776  2.224 Sd Nd:    7.0   4.0  - p = 0.009 **
 124 S N:   1.000  2.000 Sd Nd:    1.0   0.0  - p = 0.333 
 125 S N:   1.000  2.000 Sd Nd:    5.0   0.0  - p = 0.004 **
 126 S N:   0.611  2.389 Sd Nd:    2.0   3.0  - p = 0.270 
 127 S N:   0.873  2.127 Sd Nd:    5.0   0.0  - p = 0.002 **
 128 S N:   0.333  2.667 Sd Nd:    3.0   0.0  - p = 0.001 **
 129 S N:   1.022  1.978 Sd Nd:    4.0   0.0  - p = 0.013 *
 130 S N:   1.000  2.000 Sd Nd:    5.0   0.0  - p = 0.004 **
 131 S N:   0.852  2.148 Sd Nd:    4.5   1.5  - p = 0.008 **
 132 S N:   1.000  2.000 Sd Nd:    6.0   0.0  - p = 0.001 **
 133 S N:   1.000  2.000 Sd Nd:    6.0   0.0  - p = 0.001 **
 134 S N:   0.833  2.167 Sd Nd:    7.0   4.0  - p = 0.014 *
 135 S N:   0.852  2.148 Sd Nd:    3.0   1.0  - p = 0.072 
 136 S N:   1.030  1.970 Sd Nd:    7.0   0.0  - p = 0.001 **
 137 S N:   1.000  2.000 Sd Nd:    4.0   0.0  - p = 0.012 *
 138 S N:   1.017  1.983 Sd Nd:    6.0   1.0  - p = 0.008 **
 139 S N:   0.988  2.012 Sd Nd:    7.0   1.0  - p = 0.002 **
 140 S N:   1.009  1.991 Sd Nd:    6.0   0.0  - p = 0.001 **
 141 S N:   1.012  1.988 Sd Nd:    4.0   0.0  - p = 0.013 *
 142 S N:   0.449  2.551 Sd Nd:    2.0   4.0  - p = 0.222 
 143 S N:   1.254  1.746 Sd Nd:    4.0   0.0  - p = 0.031 *
 144 S N:   1.000  2.000 Sd Nd:    4.0   0.0  - p = 0.012 *
 145 S N:   1.081  1.919 Sd Nd:    1.5   2.5  - p = 0.455 
 146 S N:   1.022  1.978 Sd Nd:    3.0   2.0  - p = 0.221 
 147 S N:   0.667  2.333 Sd Nd:    3.0   0.0  - p = 0.011 *
 148 S N:   1.248  1.752 Sd Nd:    2.0   0.0  - p = 0.173 
 149 S N:   0.835  2.165 Sd Nd:    2.5   5.5  - p = 0.393 
 150 S N:   0.679  2.321 Sd Nd:    3.0   1.0  - p = 0.038 *
 151 S N:   0.816  2.184 Sd Nd:    5.0   2.0  - p = 0.019 *
 152 S N:   0.913  2.087 Sd Nd:    5.5   4.5  - p = 0.051 
 153 S N:   1.006  1.994 Sd Nd:    5.0   1.0  - p = 0.018 *
 154 S N:   0.375  2.625 Sd Nd:    4.0   0.0  - p = 0.000 **
 155 S N:   0.375  2.625 Sd Nd:    3.0   0.0  - p = 0.002 **
 156 S N:   0.987  2.013 Sd Nd:    4.0   2.0  - p = 0.096 
 157 S N:   1.129  1.871 Sd Nd:    6.0   0.0  - p = 0.003 **
 158 S N:   0.905  2.095 Sd Nd:    7.0   0.0  - p = 0.000 **
 159 S N:   0.361  2.639 Sd Nd:    4.0   3.0  - p = 0.005 **
 160 S N:   0.375  2.625 Sd Nd:    2.0   1.0  - p = 0.043 *
 161 S N:   0.365  2.635 Sd Nd:    1.0   5.0  - p = 0.541 
 162 S N:   0.375  2.625 Sd Nd:    1.0   0.0  - p = 0.125 
 163 S N:   0.430  2.570 Sd Nd:    3.0   3.0  - p = 0.042 *
 164 S N:   1.166  1.834 Sd Nd:    5.0   0.0  - p = 0.009 **
 165 S N:   0.482  2.518 Sd Nd:    1.0   2.0  - p = 0.408 
 166 S N:   1.165  1.835 Sd Nd:    6.0   1.0  - p = 0.016 *
 167 S N:   0.342  2.658 Sd Nd:    3.0   2.0  - p = 0.012 *
 168 S N:   0.351  2.649 Sd Nd:    3.0   1.0  - p = 0.006 **
 169 S N:   0.460  2.540 Sd Nd:    0.0   3.0  + p = 0.607 
 170 S N:   0.375  2.625 Sd Nd:    1.0   0.0  - p = 0.125 
 171 S N:   0.555  2.445 Sd Nd:    5.0   1.0  - p = 0.001 **
 172 S N:   0.375  2.625 Sd Nd:    4.0   0.0  - p = 0.000 **
 173 S N:   0.375  2.625 Sd Nd:    4.0   0.0  - p = 0.000 **
 174 S N:   0.373  2.627 Sd Nd:    5.0   1.0  - p = 0.000 **
 175 S N:   1.010  1.990 Sd Nd:    3.0   1.0  - p = 0.114 
 176 S N:   0.375  2.625 Sd Nd:    2.0   0.0  - p = 0.016 *
 177 S N:   0.985  2.015 Sd Nd:    5.8   5.2  - p = 0.115 
 178 S N:   0.356  2.644 Sd Nd:    4.0   2.0  - p = 0.002 **
 179 S N:   0.995  2.005 Sd Nd:    6.0   2.0  - p = 0.019 *
 180 S N:   0.394  2.606 Sd Nd:    6.0   2.0  - p = 0.000 **
 181 S N:   0.946  2.054 Sd Nd:    5.0   3.0  - p = 0.071 
 182 S N:   0.502  2.498 Sd Nd:    1.0   4.0  - p = 0.600 
 183 S N:   0.933  2.067 Sd Nd:    4.0   5.0  - p = 0.296 
 184 S N:   0.421  2.579 Sd Nd:    3.5   4.5  - p = 0.017 *
 185 S N:   0.505  2.495 Sd Nd:    3.0   4.0  - p = 0.098 
 186 S N:   0.844  2.156 Sd Nd:    5.0   4.0  - p = 0.077 
 187 S N:   0.932  2.068 Sd Nd:    3.3   7.7  + p = 0.538 
 188 S N:   0.394  2.606 Sd Nd:    2.0   2.0  - p = 0.086 
 189 S N:   0.635  2.365 Sd Nd:    4.0  22.0  + p = 0.329 
 190 S N:   0.866  2.134 Sd Nd:    1.0  20.0  + p = 0.007 **
 191 S N:   0.408  2.592 Sd Nd:    0.0  22.0  + p = 0.040 *
 192 S N:   0.776  2.224 Sd Nd:    0.0  22.0  + p = 0.001 **
 193 S N:   0.740  2.260 Sd Nd:    1.0  19.0  + p = 0.026 *
 194 S N:   0.835  2.165 Sd Nd:    1.0  18.0  + p = 0.017 *
 195 S N:   0.419  2.581 Sd Nd:    1.0  18.0  + p = 0.234 
 196 S N:   0.676  2.324 Sd Nd:    2.0  19.0  + p = 0.116 
 197 S N:   0.833  2.167 Sd Nd:    4.0  20.0  + p = 0.162 
