# Supplementary material for: Sodium Channel β Subunits—An Additional Element in Animal Tetrodotoxin Resistance?
Source: Int J Mol Sci. 2024 Jan 25;25(3):1478. doi: 10.3390/ijms25031478 (PMC10855141; doi:10.3390/ijms25031478)
Supplement: Supplementary file 1 [file ijms-25-01478-s001.zip › rst1 files/SCNB2/rst1_SCNB2_oneratio_nssites0__231024]

	12	197	197	0.5316	0.938	1.774	0.276	0.844	0.832	1.027	0.825	0.447	0.917	0.632	0.393	0.351	0.182	0.218	0.347	0.439	0.089	0.138	0.000	0.011	0.324	0.474	1.813	0.886	0.077	0.069	1.000	-4341.060
List of sites with changes according to ancestral reconstruction
Suzuki-Gojobori (1999) style test
   1 S N:   0.000  3.000 Sd Nd:    0.0   0.0 
   2 S N:   0.359  2.641 Sd Nd:    1.0   1.0  - p = 0.225 
   3 S N:   0.933  2.067 Sd Nd:    5.0   4.0  - p = 0.113 
   4 S N:   0.756  2.244 Sd Nd:    4.0   7.0  - p = 0.292 
   5 S N:   1.000  2.000 Sd Nd:    5.0   3.0  - p = 0.088 
   6 S N:   1.000  2.000 Sd Nd:    6.0   4.0  - p = 0.077 
   7 S N:   0.744  2.256 Sd Nd:    4.0  10.0  - p = 0.472 
   8 S N:   0.849  2.151 Sd Nd:    3.5  13.5  + p = 0.248 
   9 S N:   0.807  2.193 Sd Nd:    4.0   5.0  - p = 0.203 
  10 S N:   0.344  2.656 Sd Nd:    5.0   4.0  - p = 0.002 **
  11 S N:   1.000  2.000 Sd Nd:    3.0   1.0  - p = 0.111 
  12 S N:   1.101  1.899 Sd Nd:    7.0   0.0  - p = 0.001 **
  13 S N:   0.333  2.667 Sd Nd:    4.0   0.0  - p = 0.000 **
  14 S N:   1.009  1.991 Sd Nd:    4.0   0.0  - p = 0.013 *
  15 S N:   0.976  2.024 Sd Nd:    5.0   4.0  - p = 0.133 
  16 S N:   0.607  2.393 Sd Nd:    4.0  12.0  - p = 0.411 
  17 S N:   0.959  2.041 Sd Nd:    2.0   5.0  + p = 0.602 
  18 S N:   0.924  2.076 Sd Nd:    7.5   4.5  - p = 0.011 *
  19 S N:   0.922  2.078 Sd Nd:    3.0   1.0  - p = 0.089 
  20 S N:   0.997  2.003 Sd Nd:    1.0   5.0  + p = 0.353 
  21 S N:   0.375  2.625 Sd Nd:    2.0   0.0  - p = 0.016 *
  22 S N:   0.875  2.125 Sd Nd:    4.0   3.0  - p = 0.115 
  23 S N:   0.333  2.667 Sd Nd:    1.0   0.0  - p = 0.111 
  24 S N:   0.578  2.422 Sd Nd:    3.0   4.0  - p = 0.136 
  25 S N:   1.012  1.988 Sd Nd:    3.0   0.0  - p = 0.038 *
  26 S N:   0.375  2.625 Sd Nd:    2.0   0.0  - p = 0.016 *
  27 S N:   0.429  2.571 Sd Nd:    1.0   0.0  - p = 0.143 
  28 S N:   0.460  2.540 Sd Nd:    4.5   3.5  - p = 0.003 **
  29 S N:   0.554  2.446 Sd Nd:    1.5   3.5  - p = 0.232 
  30 S N:   0.335  2.665 Sd Nd:    2.0   3.0  - p = 0.099 
  31 S N:   0.622  2.378 Sd Nd:    2.0   8.0  + p = 0.655 
  32 S N:   0.414  2.586 Sd Nd:    3.5   3.5  - p = 0.009 **
  33 S N:   0.399  2.601 Sd Nd:    1.5   3.5  - p = 0.134 
  34 S N:   0.333  2.667 Sd Nd:    1.0   0.0  - p = 0.111 
  35 S N:   0.948  2.052 Sd Nd:    3.0   3.0  - p = 0.286 
  36 S N:   0.364  2.636 Sd Nd:    3.0   3.0  - p = 0.027 *
  37 S N:   0.333  2.667 Sd Nd:    1.0   0.0  - p = 0.111 
  38 S N:   0.000  3.000 Sd Nd:    0.0   0.0 
  39 S N:   1.000  2.000 Sd Nd:    7.0   0.0  - p = 0.000 **
  40 S N:   0.429  2.571 Sd Nd:    4.0   0.0  - p = 0.000 **
  41 S N:   0.396  2.604 Sd Nd:    2.0   3.0  - p = 0.133 
  42 S N:   0.565  2.435 Sd Nd:    2.5   5.5  - p = 0.178 
  43 S N:   0.447  2.553 Sd Nd:    5.5   3.5  - p = 0.001 **
  44 S N:   0.403  2.597 Sd Nd:    0.0  15.0  + p = 0.115 
  45 S N:   0.333  2.667 Sd Nd:    2.0   0.0  - p = 0.012 *
  46 S N:   0.568  2.432 Sd Nd:    2.0   3.0  - p = 0.241 
  47 S N:   0.973  2.027 Sd Nd:    6.0   3.0  - p = 0.037 *
  48 S N:   0.375  2.625 Sd Nd:    4.0   0.0  - p = 0.000 **
  49 S N:   0.375  2.625 Sd Nd:    0.0   1.0  + p = 0.875 
  50 S N:   0.092  2.908 Sd Nd:    0.0   4.0  + p = 0.882 
  51 S N:   0.333  2.667 Sd Nd:    4.0   0.0  - p = 0.000 **
  52 S N:   0.493  2.507 Sd Nd:    3.0   2.0  - p = 0.034 *
  53 S N:   0.621  2.379 Sd Nd:    1.5   2.5  - p = 0.192 
  54 S N:   0.392  2.608 Sd Nd:    3.0   2.0  - p = 0.018 *
  55 S N:   0.592  2.408 Sd Nd:    3.0   9.0  - p = 0.432 
  56 S N:   0.423  2.577 Sd Nd:    0.0   4.0  + p = 0.545 
  57 S N:   0.797  2.203 Sd Nd:    2.0  21.0  + p = 0.035 *
  58 S N:   0.409  2.591 Sd Nd:    1.0  23.0  + p = 0.142 
  59 S N:   0.433  2.567 Sd Nd:    3.0   2.0  - p = 0.024 *
  60 S N:   0.450  2.550 Sd Nd:    1.0   5.0  - p = 0.623 
  61 S N:   0.708  2.292 Sd Nd:    3.5   7.5  - p = 0.249 
  62 S N:   0.709  2.291 Sd Nd:    4.0   6.0  - p = 0.193 
  63 S N:   0.820  2.180 Sd Nd:    2.0   6.0  + p = 0.620 
  64 S N:   0.596  2.404 Sd Nd:    3.2  10.8  - p = 0.297 
  65 S N:   1.083  1.917 Sd Nd:    4.0   5.0  - p = 0.419 
  66 S N:   0.363  2.637 Sd Nd:    3.0   6.0  - p = 0.085 
  67 S N:   1.174  1.826 Sd Nd:    6.0   0.0  - p = 0.004 **
  68 S N:   0.333  2.667 Sd Nd:    2.0   0.0  - p = 0.012 *
  69 S N:   0.925  2.075 Sd Nd:    2.0   6.0  + p = 0.531 
  70 S N:   0.371  2.629 Sd Nd:    1.5   4.5  - p = 0.164 
  71 S N:   1.184  1.816 Sd Nd:    5.0   0.0  - p = 0.010 **
  72 S N:   0.989  2.011 Sd Nd:    5.5   2.5  - p = 0.019 *
  73 S N:   0.353  2.647 Sd Nd:    2.0   4.0  - p = 0.151 
  74 S N:   0.333  2.667 Sd Nd:    3.0   0.0  - p = 0.001 **
  75 S N:   1.014  1.986 Sd Nd:    5.0   3.0  - p = 0.093 
  76 S N:   1.052  1.948 Sd Nd:    4.0   0.0  - p = 0.015 *
  77 S N:   0.333  2.667 Sd Nd:    1.0   0.0  - p = 0.111 
  78 S N:   1.080  1.920 Sd Nd:    2.0   1.0  - p = 0.295 
  79 S N:   0.378  2.622 Sd Nd:    4.0   5.0  - p = 0.019 *
  80 S N:   0.375  2.625 Sd Nd:    2.0   0.0  - p = 0.016 *
  81 S N:   0.338  2.662 Sd Nd:    3.0   1.0  - p = 0.005 **
  82 S N:   0.333  2.667 Sd Nd:    5.0   0.0  - p = 0.000 **
  83 S N:   1.083  1.917 Sd Nd:    4.0   2.0  - p = 0.130 
  84 S N:   1.018  1.982 Sd Nd:    4.0   2.0  - p = 0.106 
  85 S N:   0.740  2.260 Sd Nd:    2.0   3.0  - p = 0.360 
  86 S N:   0.952  2.048 Sd Nd:    7.0   2.0  - p = 0.006 **
  87 S N:   0.835  2.165 Sd Nd:    3.0   2.0  - p = 0.136 
  88 S N:   0.707  2.293 Sd Nd:    4.8   7.2  - p = 0.129 
  89 S N:   0.333  2.667 Sd Nd:    3.0   1.0  - p = 0.005 **
  90 S N:   1.000  2.000 Sd Nd:    3.0   0.0  - p = 0.037 *
  91 S N:   0.375  2.625 Sd Nd:    0.0   0.0 
  92 S N:   1.305  1.695 Sd Nd:    3.0   1.0  - p = 0.222 
  93 S N:   0.400  2.600 Sd Nd:    4.0   3.0  - p = 0.008 **
  94 S N:   0.333  2.667 Sd Nd:    8.0   0.0  - p = 0.000 **
  95 S N:   0.416  2.584 Sd Nd:    4.0   4.0  - p = 0.016 *
  96 S N:   1.081  1.919 Sd Nd:    4.0   0.0  - p = 0.017 *
  97 S N:   0.693  2.307 Sd Nd:    3.0   7.0  - p = 0.417 
  98 S N:   0.429  2.571 Sd Nd:    2.0   0.0  - p = 0.020 *
  99 S N:   0.336  2.664 Sd Nd:    1.0   3.0  - p = 0.378 
 100 S N:   0.375  2.625 Sd Nd:    2.0   0.0  - p = 0.016 *
 101 S N:   0.429  2.571 Sd Nd:    1.0   0.0  - p = 0.143 
 102 S N:   0.979  2.021 Sd Nd:    6.0   1.0  - p = 0.006 **
 103 S N:   0.822  2.178 Sd Nd:    2.5   7.5  + p = 0.455 
 104 S N:   0.333  2.667 Sd Nd:    3.0   0.0  - p = 0.001 **
 105 S N:   1.000  2.000 Sd Nd:    5.0   0.0  - p = 0.004 **
 106 S N:   1.000  2.000 Sd Nd:    6.0   0.0  - p = 0.001 **
 107 S N:   0.333  2.667 Sd Nd:    1.0   0.0  - p = 0.111 
 108 S N:   1.058  1.942 Sd Nd:    5.0   1.0  - p = 0.023 *
 109 S N:   0.456  2.544 Sd Nd:    3.0   5.0  - p = 0.109 
 110 S N:   0.893  2.107 Sd Nd:    4.5   4.5  - p = 0.096 
 111 S N:   1.009  1.991 Sd Nd:    2.0   0.0  - p = 0.113 
 112 S N:   0.437  2.563 Sd Nd:    3.0   2.0  - p = 0.024 *
 113 S N:   1.000  2.000 Sd Nd:    4.0   3.0  - p = 0.173 
 114 S N:   0.640  2.360 Sd Nd:    2.7   7.3  - p = 0.362 
 115 S N:   0.667  2.333 Sd Nd:    4.0   0.0  - p = 0.002 **
 116 S N:   0.434  2.566 Sd Nd:    2.0   9.0  - p = 0.487 
 117 S N:   1.149  1.851 Sd Nd:    7.0   1.0  - p = 0.006 **
 118 S N:   0.390  2.610 Sd Nd:    5.0   8.0  - p = 0.019 *
 119 S N:   1.000  2.000 Sd Nd:    4.0   0.0  - p = 0.012 *
 120 S N:   1.025  1.975 Sd Nd:    4.0   4.0  - p = 0.276 
 121 S N:   0.957  2.043 Sd Nd:    6.5   3.5  - p = 0.015 *
 122 S N:   0.375  2.625 Sd Nd:    4.0   1.0  - p = 0.001 **
 123 S N:   0.775  2.225 Sd Nd:    8.0   4.0  - p = 0.003 **
 124 S N:   1.000  2.000 Sd Nd:    1.0   0.0  - p = 0.333 
 125 S N:   1.000  2.000 Sd Nd:    5.0   0.0  - p = 0.004 **
 126 S N:   0.621  2.379 Sd Nd:    2.0   3.0  - p = 0.277 
 127 S N:   0.874  2.126 Sd Nd:    5.0   0.0  - p = 0.002 **
 128 S N:   0.333  2.667 Sd Nd:    3.0   0.0  - p = 0.001 **
 129 S N:   1.024  1.976 Sd Nd:    4.0   0.0  - p = 0.014 *
 130 S N:   1.000  2.000 Sd Nd:    5.0   0.0  - p = 0.004 **
 131 S N:   0.850  2.150 Sd Nd:    4.5   1.5  - p = 0.008 **
 132 S N:   1.000  2.000 Sd Nd:    7.0   0.0  - p = 0.000 **
 133 S N:   1.000  2.000 Sd Nd:    4.0   0.0  - p = 0.012 *
 134 S N:   0.835  2.165 Sd Nd:    7.0   4.0  - p = 0.014 *
 135 S N:   0.850  2.150 Sd Nd:    3.0   1.0  - p = 0.072 
 136 S N:   1.031  1.969 Sd Nd:    6.0   0.0  - p = 0.002 **
 137 S N:   1.000  2.000 Sd Nd:    4.0   0.0  - p = 0.012 *
 138 S N:   1.016  1.984 Sd Nd:    6.0   1.0  - p = 0.008 **
 139 S N:   0.988  2.012 Sd Nd:    7.0   1.0  - p = 0.002 **
 140 S N:   1.009  1.991 Sd Nd:    6.0   0.0  - p = 0.001 **
 141 S N:   1.013  1.987 Sd Nd:    4.0   0.0  - p = 0.013 *
 142 S N:   0.456  2.544 Sd Nd:    2.0   4.0  - p = 0.229 
 143 S N:   1.206  1.794 Sd Nd:    3.0   1.0  - p = 0.182 
 144 S N:   1.000  2.000 Sd Nd:    4.0   0.0  - p = 0.012 *
 145 S N:   1.083  1.917 Sd Nd:    1.5   2.5  - p = 0.456 
 146 S N:   1.026  1.974 Sd Nd:    3.0   2.0  - p = 0.223 
 147 S N:   0.667  2.333 Sd Nd:    3.0   0.0  - p = 0.011 *
 148 S N:   1.248  1.752 Sd Nd:    2.0   0.0  - p = 0.173 
 149 S N:   0.840  2.160 Sd Nd:    2.5   5.5  - p = 0.397 
 150 S N:   0.670  2.330 Sd Nd:    3.0   1.0  - p = 0.037 *
 151 S N:   0.816  2.184 Sd Nd:    5.0   2.0  - p = 0.019 *
 152 S N:   0.909  2.091 Sd Nd:    5.5   4.5  - p = 0.050 *
 153 S N:   1.006  1.994 Sd Nd:    5.0   1.0  - p = 0.018 *
 154 S N:   0.375  2.625 Sd Nd:    4.0   0.0  - p = 0.000 **
 155 S N:   0.375  2.625 Sd Nd:    3.0   0.0  - p = 0.002 **
 156 S N:   0.988  2.012 Sd Nd:    4.0   2.0  - p = 0.096 
 157 S N:   1.126  1.874 Sd Nd:    6.0   0.0  - p = 0.003 **
 158 S N:   0.913  2.087 Sd Nd:    7.0   0.0  - p = 0.000 **
 159 S N:   0.362  2.638 Sd Nd:    3.0   3.0  - p = 0.026 *
 160 S N:   0.375  2.625 Sd Nd:    2.0   1.0  - p = 0.043 *
 161 S N:   0.365  2.635 Sd Nd:    1.0   5.0  - p = 0.541 
 162 S N:   0.375  2.625 Sd Nd:    1.0   0.0  - p = 0.125 
 163 S N:   0.431  2.569 Sd Nd:    3.0   3.0  - p = 0.042 *
 164 S N:   1.171  1.829 Sd Nd:    5.0   0.0  - p = 0.009 **
 165 S N:   0.484  2.516 Sd Nd:    1.0   2.0  - p = 0.410 
 166 S N:   1.165  1.835 Sd Nd:    6.0   1.0  - p = 0.016 *
 167 S N:   0.342  2.658 Sd Nd:    3.0   2.0  - p = 0.012 *
 168 S N:   0.351  2.649 Sd Nd:    3.0   1.0  - p = 0.006 **
 169 S N:   0.463  2.537 Sd Nd:    0.0   3.0  + p = 0.605 
 170 S N:   0.375  2.625 Sd Nd:    1.0   0.0  - p = 0.125 
 171 S N:   0.549  2.451 Sd Nd:    5.0   1.0  - p = 0.001 **
 172 S N:   0.375  2.625 Sd Nd:    4.0   0.0  - p = 0.000 **
 173 S N:   0.375  2.625 Sd Nd:    4.0   0.0  - p = 0.000 **
 174 S N:   0.373  2.627 Sd Nd:    5.0   1.0  - p = 0.000 **
 175 S N:   1.011  1.989 Sd Nd:    3.0   1.0  - p = 0.114 
 176 S N:   0.375  2.625 Sd Nd:    2.0   0.0  - p = 0.016 *
 177 S N:   0.985  2.015 Sd Nd:    6.0   5.0  - p = 0.115 
 178 S N:   0.359  2.641 Sd Nd:    4.0   2.0  - p = 0.003 **
 179 S N:   0.982  2.018 Sd Nd:    6.0   2.0  - p = 0.018 *
 180 S N:   0.396  2.604 Sd Nd:    6.0   2.0  - p = 0.000 **
 181 S N:   0.935  2.065 Sd Nd:    5.0   3.0  - p = 0.068 
 182 S N:   0.502  2.498 Sd Nd:    1.0   4.0  - p = 0.600 
 183 S N:   0.923  2.077 Sd Nd:    4.0   5.0  - p = 0.288 
 184 S N:   0.423  2.577 Sd Nd:    3.5   4.5  - p = 0.017 *
 185 S N:   0.506  2.494 Sd Nd:    3.0   4.0  - p = 0.099 
 186 S N:   0.834  2.166 Sd Nd:    2.5   4.5  - p = 0.304 
 187 S N:   0.921  2.079 Sd Nd:    3.3   7.7  + p = 0.549 
 188 S N:   0.396  2.604 Sd Nd:    2.0   2.0  - p = 0.087 
 189 S N:   0.632  2.368 Sd Nd:    4.0  22.0  + p = 0.334 
 190 S N:   0.835  2.165 Sd Nd:    2.0  21.0  + p = 0.026 *
 191 S N:   0.412  2.588 Sd Nd:    0.0  22.0  + p = 0.039 *
 192 S N:   0.764  2.236 Sd Nd:    0.0  22.0  + p = 0.002 **
 193 S N:   0.728  2.272 Sd Nd:    1.0  19.0  + p = 0.029 *
 194 S N:   0.824  2.176 Sd Nd:    1.0  18.0  + p = 0.018 *
 195 S N:   0.423  2.577 Sd Nd:    1.0  18.0  + p = 0.230 
 196 S N:   0.675  2.325 Sd Nd:    2.0  19.0  + p = 0.117 
 197 S N:   0.824  2.176 Sd Nd:    4.0  20.0  + p = 0.170 
