# Supplementary material for: Sodium Channel β Subunits—An Additional Element in Animal Tetrodotoxin Resistance?
Source: Int J Mol Sci. 2024 Jan 25;25(3):1478. doi: 10.3390/ijms25031478 (PMC10855141; doi:10.3390/ijms25031478)
Supplement: Supplementary file 1 [file ijms-25-01478-s001.zip › rst1 files/SCNB2/rst1_SCNB2_oneratio_nssites2_231025]

	12	197	197	0.5316	0.823	1.886	0.265	0.964	0.784	0.912	0.830	0.513	0.882	0.483	0.409	0.335	0.203	0.288	0.358	0.458	0.083	0.148	0.000	0.011	0.346	0.498	1.647	0.073	0.071	-4367.821	1.0403	14.3885
List of sites with changes according to ancestral reconstruction
Suzuki-Gojobori (1999) style test
   1 S N:   0.000  3.000 Sd Nd:    0.0   0.0 
   2 S N:   0.358  2.642 Sd Nd:    1.0   1.0  - p = 0.225 
   3 S N:   0.929  2.071 Sd Nd:    5.0   4.0  - p = 0.111 
   4 S N:   0.713  2.287 Sd Nd:    6.5   6.5  - p = 0.019 *
   5 S N:   1.000  2.000 Sd Nd:    5.0   4.0  - p = 0.145 
   6 S N:   1.000  2.000 Sd Nd:    6.0   4.0  - p = 0.077 
   7 S N:   0.922  2.078 Sd Nd:    4.5   7.5  - p = 0.296 
   8 S N:   1.011  1.989 Sd Nd:    5.8   9.2  - p = 0.394 
   9 S N:   0.804  2.196 Sd Nd:    4.0   5.0  - p = 0.201 
  10 S N:   0.344  2.656 Sd Nd:    5.0   4.0  - p = 0.002 **
  11 S N:   1.000  2.000 Sd Nd:    4.0   1.0  - p = 0.045 *
  12 S N:   1.073  1.927 Sd Nd:    8.0   0.0  - p = 0.000 **
  13 S N:   0.333  2.667 Sd Nd:    4.0   0.0  - p = 0.000 **
  14 S N:   1.009  1.991 Sd Nd:    5.0   0.0  - p = 0.004 **
  15 S N:   0.977  2.023 Sd Nd:    5.0   4.0  - p = 0.133 
  16 S N:   0.493  2.507 Sd Nd:    4.0   8.0  - p = 0.120 
  17 S N:   0.957  2.043 Sd Nd:    2.0   5.0  + p = 0.604 
  18 S N:   0.918  2.082 Sd Nd:    7.5   4.5  - p = 0.011 *
  19 S N:   0.924  2.076 Sd Nd:    3.0   1.0  - p = 0.090 
  20 S N:   0.998  2.002 Sd Nd:    1.0   5.0  + p = 0.353 
  21 S N:   0.375  2.625 Sd Nd:    2.0   0.0  - p = 0.016 *
  22 S N:   0.871  2.129 Sd Nd:    4.0   3.0  - p = 0.114 
  23 S N:   0.333  2.667 Sd Nd:    1.0   0.0  - p = 0.111 
  24 S N:   0.585  2.415 Sd Nd:    3.0   4.0  - p = 0.140 
  25 S N:   1.012  1.988 Sd Nd:    3.0   0.0  - p = 0.038 *
  26 S N:   0.375  2.625 Sd Nd:    2.0   0.0  - p = 0.016 *
  27 S N:   0.429  2.571 Sd Nd:    1.0   0.0  - p = 0.143 
  28 S N:   0.467  2.533 Sd Nd:    4.5   3.5  - p = 0.003 **
  29 S N:   0.567  2.433 Sd Nd:    3.5   3.5  - p = 0.028 *
  30 S N:   0.337  2.663 Sd Nd:    2.0   4.0  - p = 0.139 
  31 S N:   0.598  2.402 Sd Nd:    2.0   7.0  - p = 0.562 
  32 S N:   0.417  2.583 Sd Nd:    3.5   3.5  - p = 0.009 **
  33 S N:   0.398  2.602 Sd Nd:    1.5   3.5  - p = 0.134 
  34 S N:   0.333  2.667 Sd Nd:    1.0   0.0  - p = 0.111 
  35 S N:   0.945  2.055 Sd Nd:    3.0   3.0  - p = 0.284 
  36 S N:   0.370  2.630 Sd Nd:    3.0   3.0  - p = 0.028 *
  37 S N:   0.333  2.667 Sd Nd:    1.0   0.0  - p = 0.111 
  38 S N:   0.000  3.000 Sd Nd:    0.0   0.0 
  39 S N:   1.000  2.000 Sd Nd:    8.0   0.0  - p = 0.000 **
  40 S N:   0.429  2.571 Sd Nd:    4.0   0.0  - p = 0.000 **
  41 S N:   0.399  2.601 Sd Nd:    2.0   3.0  - p = 0.134 
  42 S N:   0.574  2.426 Sd Nd:    2.5   5.5  - p = 0.184 
  43 S N:   0.448  2.552 Sd Nd:    5.5   3.5  - p = 0.001 **
  44 S N:   0.410  2.590 Sd Nd:    1.5  12.5  + p = 0.411 
  45 S N:   0.333  2.667 Sd Nd:    2.0   0.0  - p = 0.012 *
  46 S N:   0.573  2.427 Sd Nd:    2.0   3.0  - p = 0.244 
  47 S N:   0.974  2.026 Sd Nd:    6.0   3.0  - p = 0.037 *
  48 S N:   0.375  2.625 Sd Nd:    4.0   0.0  - p = 0.000 **
  49 S N:   0.375  2.625 Sd Nd:    0.0   1.0  + p = 0.875 
  50 S N:   0.100  2.900 Sd Nd:    0.0   4.0  + p = 0.874 
  51 S N:   0.333  2.667 Sd Nd:    4.0   0.0  - p = 0.000 **
  52 S N:   0.498  2.502 Sd Nd:    3.0   2.0  - p = 0.035 *
  53 S N:   0.627  2.373 Sd Nd:    1.5   2.5  - p = 0.195 
  54 S N:   0.391  2.609 Sd Nd:    3.0   2.0  - p = 0.018 *
  55 S N:   0.543  2.457 Sd Nd:    4.5   6.5  - p = 0.034 *
  56 S N:   0.427  2.573 Sd Nd:    0.0   4.0  + p = 0.541 
  57 S N:   0.785  2.215 Sd Nd:    2.0  21.0  + p = 0.038 *
  58 S N:   0.452  2.548 Sd Nd:    1.0  22.0  + p = 0.119 
  59 S N:   0.437  2.563 Sd Nd:    3.0   2.0  - p = 0.024 *
  60 S N:   0.456  2.544 Sd Nd:    1.0   5.0  - p = 0.628 
  61 S N:   0.643  2.357 Sd Nd:    4.0   7.0  - p = 0.194 
  62 S N:   0.660  2.340 Sd Nd:    4.0   6.0  - p = 0.159 
  63 S N:   0.751  2.249 Sd Nd:    2.0   6.0  + p = 0.677 
  64 S N:   0.381  2.619 Sd Nd:    2.5   8.5  - p = 0.155 
  65 S N:   1.117  1.883 Sd Nd:    4.0   5.0  - p = 0.448 
  66 S N:   0.363  2.637 Sd Nd:    3.0   6.0  - p = 0.085 
  67 S N:   1.176  1.824 Sd Nd:    6.0   0.0  - p = 0.004 **
  68 S N:   0.333  2.667 Sd Nd:    2.0   0.0  - p = 0.012 *
  69 S N:   0.894  2.106 Sd Nd:    4.0   6.0  - p = 0.345 
  70 S N:   0.375  2.625 Sd Nd:    1.5   4.5  - p = 0.167 
  71 S N:   1.180  1.820 Sd Nd:    5.0   0.0  - p = 0.009 **
  72 S N:   0.988  2.012 Sd Nd:    7.0   2.0  - p = 0.008 **
  73 S N:   0.358  2.642 Sd Nd:    1.0   4.0  - p = 0.470 
  74 S N:   0.333  2.667 Sd Nd:    4.0   0.0  - p = 0.000 **
  75 S N:   1.015  1.985 Sd Nd:    5.0   3.0  - p = 0.093 
  76 S N:   1.053  1.947 Sd Nd:    4.0   0.0  - p = 0.015 *
  77 S N:   0.333  2.667 Sd Nd:    1.0   0.0  - p = 0.111 
  78 S N:   1.080  1.920 Sd Nd:    2.0   1.0  - p = 0.296 
  79 S N:   0.378  2.622 Sd Nd:    4.0   5.0  - p = 0.019 *
  80 S N:   0.375  2.625 Sd Nd:    2.0   0.0  - p = 0.016 *
  81 S N:   0.338  2.662 Sd Nd:    3.0   1.0  - p = 0.005 **
  82 S N:   0.333  2.667 Sd Nd:    5.0   0.0  - p = 0.000 **
  83 S N:   1.086  1.914 Sd Nd:    4.0   2.0  - p = 0.131 
  84 S N:   1.018  1.982 Sd Nd:    4.0   2.0  - p = 0.106 
  85 S N:   0.703  2.297 Sd Nd:    2.0   3.0  - p = 0.334 
  86 S N:   0.953  2.047 Sd Nd:    6.0   2.0  - p = 0.015 *
  87 S N:   0.841  2.159 Sd Nd:    3.0   2.0  - p = 0.138 
  88 S N:   0.667  2.333 Sd Nd:    4.0   7.0  - p = 0.214 
  89 S N:   0.333  2.667 Sd Nd:    2.0   1.0  - p = 0.034 *
  90 S N:   1.000  2.000 Sd Nd:    3.0   0.0  - p = 0.037 *
  91 S N:   0.375  2.625 Sd Nd:    0.0   0.0 
  92 S N:   1.303  1.697 Sd Nd:    3.0   1.0  - p = 0.221 
  93 S N:   0.399  2.601 Sd Nd:    3.0   3.0  - p = 0.034 *
  94 S N:   0.333  2.667 Sd Nd:    8.0   0.0  - p = 0.000 **
  95 S N:   0.416  2.584 Sd Nd:    4.0   4.0  - p = 0.016 *
  96 S N:   1.081  1.919 Sd Nd:    4.0   0.0  - p = 0.017 *
  97 S N:   0.672  2.328 Sd Nd:    3.5   7.5  - p = 0.218 
  98 S N:   0.429  2.571 Sd Nd:    2.0   0.0  - p = 0.020 *
  99 S N:   0.336  2.664 Sd Nd:    1.0   3.0  - p = 0.378 
 100 S N:   0.375  2.625 Sd Nd:    2.0   0.0  - p = 0.016 *
 101 S N:   0.429  2.571 Sd Nd:    1.0   0.0  - p = 0.143 
 102 S N:   0.978  2.022 Sd Nd:    6.0   1.0  - p = 0.006 **
 103 S N:   0.667  2.333 Sd Nd:    4.5   6.5  - p = 0.075 
 104 S N:   0.333  2.667 Sd Nd:    3.0   0.0  - p = 0.001 **
 105 S N:   1.000  2.000 Sd Nd:    5.0   0.0  - p = 0.004 **
 106 S N:   1.000  2.000 Sd Nd:    7.0   0.0  - p = 0.000 **
 107 S N:   0.333  2.667 Sd Nd:    1.0   0.0  - p = 0.111 
 108 S N:   1.059  1.941 Sd Nd:    5.0   1.0  - p = 0.023 *
 109 S N:   0.460  2.540 Sd Nd:    2.0   5.0  - p = 0.293 
 110 S N:   0.875  2.125 Sd Nd:    4.5   4.5  - p = 0.089 
 111 S N:   1.009  1.991 Sd Nd:    2.0   0.0  - p = 0.113 
 112 S N:   0.438  2.562 Sd Nd:    3.0   2.0  - p = 0.025 *
 113 S N:   0.999  2.001 Sd Nd:    5.0   3.0  - p = 0.088 
 114 S N:   0.646  2.354 Sd Nd:    3.5   6.5  - p = 0.150 
 115 S N:   0.667  2.333 Sd Nd:    4.0   0.0  - p = 0.002 **
 116 S N:   0.439  2.561 Sd Nd:    2.5   7.5  - p = 0.171 
 117 S N:   1.146  1.854 Sd Nd:    7.0   1.0  - p = 0.006 **
 118 S N:   0.388  2.612 Sd Nd:    5.5   8.5  - p = 0.006 **
 119 S N:   1.000  2.000 Sd Nd:    4.0   0.0  - p = 0.012 *
 120 S N:   1.024  1.976 Sd Nd:    4.0   4.0  - p = 0.275 
 121 S N:   0.955  2.045 Sd Nd:    7.5   3.5  - p = 0.006 **
 122 S N:   0.375  2.625 Sd Nd:    4.0   1.0  - p = 0.001 **
 123 S N:   0.767  2.233 Sd Nd:    8.0   4.0  - p = 0.003 **
 124 S N:   1.000  2.000 Sd Nd:    1.0   0.0  - p = 0.333 
 125 S N:   1.000  2.000 Sd Nd:    5.0   0.0  - p = 0.004 **
 126 S N:   0.627  2.373 Sd Nd:    2.0   3.0  - p = 0.281 
 127 S N:   0.849  2.151 Sd Nd:    5.0   0.0  - p = 0.002 **
 128 S N:   0.333  2.667 Sd Nd:    3.0   0.0  - p = 0.001 **
 129 S N:   1.025  1.975 Sd Nd:    4.0   0.0  - p = 0.014 *
 130 S N:   1.000  2.000 Sd Nd:    6.0   0.0  - p = 0.001 **
 131 S N:   0.850  2.150 Sd Nd:    4.5   1.5  - p = 0.008 **
 132 S N:   1.000  2.000 Sd Nd:    7.0   0.0  - p = 0.000 **
 133 S N:   1.000  2.000 Sd Nd:    6.0   0.0  - p = 0.001 **
 134 S N:   0.835  2.165 Sd Nd:    6.0   4.0  - p = 0.033 *
 135 S N:   0.850  2.150 Sd Nd:    3.5   1.5  - p = 0.025 *
 136 S N:   1.007  1.993 Sd Nd:    6.0   0.0  - p = 0.001 **
 137 S N:   1.000  2.000 Sd Nd:    4.0   0.0  - p = 0.012 *
 138 S N:   1.017  1.983 Sd Nd:    6.0   1.0  - p = 0.008 **
 139 S N:   0.986  2.014 Sd Nd:    8.0   1.0  - p = 0.001 **
 140 S N:   1.010  1.990 Sd Nd:    6.0   0.0  - p = 0.001 **
 141 S N:   1.014  1.986 Sd Nd:    4.0   0.0  - p = 0.013 *
 142 S N:   0.458  2.542 Sd Nd:    2.0   4.0  - p = 0.230 
 143 S N:   1.203  1.797 Sd Nd:    4.0   1.0  - p = 0.088 
 144 S N:   1.000  2.000 Sd Nd:    4.0   0.0  - p = 0.012 *
 145 S N:   1.085  1.915 Sd Nd:    1.5   2.5  - p = 0.458 
 146 S N:   1.027  1.973 Sd Nd:    3.0   2.0  - p = 0.224 
 147 S N:   0.667  2.333 Sd Nd:    3.0   0.0  - p = 0.011 *
 148 S N:   1.247  1.753 Sd Nd:    2.0   0.0  - p = 0.173 
 149 S N:   0.845  2.155 Sd Nd:    2.5   5.5  - p = 0.402 
 150 S N:   0.668  2.332 Sd Nd:    3.0   1.0  - p = 0.037 *
 151 S N:   0.812  2.188 Sd Nd:    5.0   2.0  - p = 0.018 *
 152 S N:   0.906  2.094 Sd Nd:    5.5   4.5  - p = 0.049 *
 153 S N:   1.007  1.993 Sd Nd:    7.0   1.0  - p = 0.003 **
 154 S N:   0.375  2.625 Sd Nd:    4.0   0.0  - p = 0.000 **
 155 S N:   0.375  2.625 Sd Nd:    4.0   0.0  - p = 0.000 **
 156 S N:   0.989  2.011 Sd Nd:    5.0   2.0  - p = 0.043 *
 157 S N:   1.127  1.873 Sd Nd:    6.0   0.0  - p = 0.003 **
 158 S N:   0.926  2.074 Sd Nd:    8.0   0.0  - p = 0.000 **
 159 S N:   0.362  2.638 Sd Nd:    3.0   3.0  - p = 0.026 *
 160 S N:   0.375  2.625 Sd Nd:    2.0   1.0  - p = 0.043 *
 161 S N:   0.364  2.636 Sd Nd:    2.0   5.0  - p = 0.205 
 162 S N:   0.375  2.625 Sd Nd:    1.0   0.0  - p = 0.125 
 163 S N:   0.435  2.565 Sd Nd:    3.0   3.0  - p = 0.043 *
 164 S N:   1.206  1.794 Sd Nd:    5.0   0.0  - p = 0.010 *
 165 S N:   0.484  2.516 Sd Nd:    1.0   2.0  - p = 0.410 
 166 S N:   1.161  1.839 Sd Nd:    5.0   1.0  - p = 0.035 *
 167 S N:   0.342  2.658 Sd Nd:    3.0   2.0  - p = 0.012 *
 168 S N:   0.351  2.649 Sd Nd:    3.0   1.0  - p = 0.006 **
 169 S N:   0.465  2.535 Sd Nd:    0.0   3.0  + p = 0.603 
 170 S N:   0.375  2.625 Sd Nd:    1.0   0.0  - p = 0.125 
 171 S N:   0.549  2.451 Sd Nd:    5.0   1.0  - p = 0.001 **
 172 S N:   0.375  2.625 Sd Nd:    4.0   0.0  - p = 0.000 **
 173 S N:   0.375  2.625 Sd Nd:    4.0   0.0  - p = 0.000 **
 174 S N:   0.373  2.627 Sd Nd:    5.0   1.0  - p = 0.000 **
 175 S N:   1.012  1.988 Sd Nd:    3.0   1.0  - p = 0.115 
 176 S N:   0.375  2.625 Sd Nd:    2.0   0.0  - p = 0.016 *
 177 S N:   0.985  2.015 Sd Nd:    6.0   5.0  - p = 0.115 
 178 S N:   0.361  2.639 Sd Nd:    4.0   2.0  - p = 0.003 **
 179 S N:   0.942  2.058 Sd Nd:    6.0   2.0  - p = 0.014 *
 180 S N:   0.398  2.602 Sd Nd:    6.0   2.0  - p = 0.000 **
 181 S N:   0.930  2.070 Sd Nd:    5.0   3.0  - p = 0.066 
 182 S N:   0.504  2.496 Sd Nd:    1.0   4.0  - p = 0.601 
 183 S N:   0.918  2.082 Sd Nd:    4.0   5.0  - p = 0.284 
 184 S N:   0.423  2.577 Sd Nd:    3.5   4.5  - p = 0.017 *
 185 S N:   0.509  2.491 Sd Nd:    3.0   4.0  - p = 0.100 
 186 S N:   0.827  2.173 Sd Nd:    5.0   4.0  - p = 0.072 
 187 S N:   0.917  2.083 Sd Nd:    4.3   7.7  - p = 0.291 
 188 S N:   0.398  2.602 Sd Nd:    2.0   2.0  - p = 0.088 
 189 S N:   0.681  2.319 Sd Nd:    3.0  20.0  + p = 0.199 
 190 S N:   0.878  2.122 Sd Nd:    3.0  19.0  + p = 0.078 
 191 S N:   0.416  2.584 Sd Nd:    0.0  22.0  + p = 0.037 *
 192 S N:   0.751  2.249 Sd Nd:    0.0  22.0  + p = 0.002 **
 193 S N:   0.714  2.286 Sd Nd:    1.0  19.0  + p = 0.032 *
 194 S N:   0.812  2.188 Sd Nd:    1.0  18.0  + p = 0.020 *
 195 S N:   0.426  2.574 Sd Nd:    1.0  18.0  + p = 0.226 
 196 S N:   0.676  2.324 Sd Nd:    2.0  19.0  + p = 0.116 
 197 S N:   0.784  2.216 Sd Nd:    3.0  20.0  + p = 0.113 
