# Supplementary material for: Sodium Channel β Subunits—An Additional Element in Animal Tetrodotoxin Resistance?
Source: Int J Mol Sci. 2024 Jan 25;25(3):1478. doi: 10.3390/ijms25031478 (PMC10855141; doi:10.3390/ijms25031478)
Supplement: Supplementary file 1 [file ijms-25-01478-s001.zip › rst1 files/SCNB3/rst1_SCNB3_230613]

	11	204	200	0.4978	0.948	1.137	0.500	0.887	1.309	1.037	0.718	1.113	0.639	0.362	0.404	0.215	0.191	0.403	0.384	0.397	0.167	0.113	0.396	0.415	1.906	0.701	0.143	0.070	1.000	-4595.685
List of sites with changes according to ancestral reconstruction
Suzuki-Gojobori (1999) style test
   1 S N:   0.437  2.563 Sd Nd:    0.0  20.0  + p = 0.043 *
   2 S N:   1.019  1.981 Sd Nd:    4.0   3.0  - p = 0.183 
   3 S N:   1.000  2.000 Sd Nd:    2.0   0.0  - p = 0.111 
   4 S N:   0.375  2.625 Sd Nd:    0.0   0.0 
   5 S N:   1.000  2.000 Sd Nd:    4.0   0.0  - p = 0.012 *
   6 S N:   0.355  2.645 Sd Nd:    3.0   1.0  - p = 0.006 **
   7 S N:   1.000  2.000 Sd Nd:    9.0   1.0  - p = 0.000 **
   8 S N:   1.000  2.000 Sd Nd:    6.0   2.0  - p = 0.020 *
   9 S N:   1.154  1.846 Sd Nd:    4.0   0.0  - p = 0.022 *
  10 S N:   0.511  2.489 Sd Nd:    1.5   3.5  - p = 0.204 
  11 S N:   0.991  2.009 Sd Nd:    3.8   3.2  - p = 0.169 
  12 S N:   0.374  2.626 Sd Nd:    3.0   2.0  - p = 0.016 *
  13 S N:   1.000  2.000 Sd Nd:    6.0   0.0  - p = 0.001 **
  14 S N:   0.981  2.019 Sd Nd:    6.0   1.0  - p = 0.006 **
  15 S N:   0.716  2.284 Sd Nd:    5.0   3.0  - p = 0.022 *
  16 S N:   1.053  1.947 Sd Nd:    6.0   0.0  - p = 0.002 **
  17 S N:   0.560  2.440 Sd Nd:    4.0   9.0  - p = 0.213 
  18 S N:   0.868  2.132 Sd Nd:    3.0   8.0  + p = 0.601 
  19 S N:   0.019  2.981 Sd Nd:    0.0   1.0  + p = 0.994 
  20 S N:   0.499  2.501 Sd Nd:    1.5   1.5  - p = 0.074 
  21 S N:   1.187  1.813 Sd Nd:    6.0   0.0  - p = 0.004 **
  22 S N:   0.954  2.046 Sd Nd:    5.5   5.5  - p = 0.100 
  23 S N:   0.375  2.625 Sd Nd:    1.0   0.0  - p = 0.125 
  24 S N:   0.679  2.321 Sd Nd:    1.0   1.0  - p = 0.402 
  25 S N:   0.975  2.025 Sd Nd:    1.0   2.0  - p = 0.692 
  26 S N:   0.375  2.625 Sd Nd:    3.0   0.0  - p = 0.002 **
  27 S N:   0.000  3.000 Sd Nd:    0.0   0.0 
  28 S N:   0.375  2.625 Sd Nd:    3.0   1.0  - p = 0.007 **
  29 S N:   0.913  2.087 Sd Nd:    7.0   0.0  - p = 0.000 **
  30 S N:   0.375  2.625 Sd Nd:    1.0   0.0  - p = 0.125 
  31 S N:   0.375  2.625 Sd Nd:    3.0   0.0  - p = 0.002 **
  32 S N:   0.849  2.151 Sd Nd:    5.0   1.0  - p = 0.008 **
  33 S N:   0.705  2.295 Sd Nd:    5.3  12.7  - p = 0.233 
  34 S N:   1.000  2.000 Sd Nd:    2.0   0.0  - p = 0.111 
  35 S N:   0.724  2.276 Sd Nd:    2.0   8.0  + p = 0.552 
  36 S N:   1.000  2.000 Sd Nd:    6.0   0.0  - p = 0.001 **
  37 S N:   0.746  2.254 Sd Nd:    3.8   8.2  - p = 0.347 
  38 S N:   1.000  2.000 Sd Nd:    4.0   0.0  - p = 0.012 *
  39 S N:   0.370  2.630 Sd Nd:    4.0   6.0  - p = 0.026 *
  40 S N:   0.000  3.000 Sd Nd:    0.0   0.0 
  41 S N:   0.362  2.638 Sd Nd:    1.0   3.0  - p = 0.402 
  42 S N:   0.429  2.571 Sd Nd:    1.0   0.0  - p = 0.143 
  43 S N:   0.435  2.565 Sd Nd:    2.0   5.0  - p = 0.270 
  44 S N:   1.000  2.000 Sd Nd:    5.0   3.0  - p = 0.088 
  45 S N:   0.616  2.384 Sd Nd:    3.5   6.5  - p = 0.131 
  46 S N:   0.527  2.473 Sd Nd:    5.0   4.0  - p = 0.011 *
  47 S N:   0.763  2.237 Sd Nd:    6.0   3.0  - p = 0.011 *
  48 S N:   0.363  2.637 Sd Nd:    0.0   5.0  + p = 0.524 
  49 S N:   0.412  2.588 Sd Nd:    1.5   7.5  - p = 0.356 
  50 S N:   0.775  2.225 Sd Nd:    1.0  20.0  + p = 0.016 *
  51 S N:   0.617  2.383 Sd Nd:    2.0  20.0  + p = 0.140 
  52 S N:   0.788  2.212 Sd Nd:    3.8  13.2  + p = 0.310 
  53 S N:   1.000  2.000 Sd Nd:    2.0   5.0  + p = 0.571 
  54 S N:   0.768  2.232 Sd Nd:    0.0  20.0  + p = 0.003 **
  55 S N:   0.411  2.589 Sd Nd:    0.0  20.0  + p = 0.053 
  56 S N:   0.437  2.563 Sd Nd:    0.0  20.0  + p = 0.043 *
  57 S N:   0.768  2.232 Sd Nd:    1.0  20.0  + p = 0.017 *
  58 S N:   0.411  2.589 Sd Nd:    0.0  20.0  + p = 0.053 
  59 S N:   0.667  2.333 Sd Nd:    6.0   0.0  - p = 0.000 **
  60 S N:   0.418  2.582 Sd Nd:    5.0   2.0  - p = 0.001 **
  61 S N:   0.719  2.281 Sd Nd:    2.5   3.5  - p = 0.153 
  62 S N:   0.416  2.584 Sd Nd:    3.0   3.0  - p = 0.038 *
  63 S N:   0.511  2.489 Sd Nd:    3.0  11.0  - p = 0.436 
  64 S N:   0.373  2.627 Sd Nd:    3.0   4.0  - p = 0.046 *
  65 S N:   0.863  2.137 Sd Nd:    3.0   7.0  - p = 0.583 
  66 S N:   0.775  2.225 Sd Nd:    0.0  20.0  + p = 0.003 **
  67 S N:   0.435  2.565 Sd Nd:    0.0  20.0  + p = 0.044 *
  68 S N:   0.379  2.621 Sd Nd:    3.0   6.0  - p = 0.094 
  69 S N:   0.936  2.064 Sd Nd:    3.0  13.0  + p = 0.214 
  70 S N:   1.003  1.997 Sd Nd:    1.8   9.2  + p = 0.074 
  71 S N:   0.365  2.635 Sd Nd:    5.0   1.0  - p = 0.000 **
  72 S N:   0.668  2.332 Sd Nd:    3.2  10.8  - p = 0.382 
  73 S N:   0.377  2.623 Sd Nd:    3.0   7.0  - p = 0.121 
  74 S N:   0.612  2.388 Sd Nd:    4.5   2.5  - p = 0.005 **
  75 S N:   0.969  2.031 Sd Nd:    5.0   3.0  - p = 0.078 
  76 S N:   0.305  2.695 Sd Nd:    5.0   3.0  - p = 0.000 **
  77 S N:   0.456  2.544 Sd Nd:    3.0   6.0  - p = 0.145 
  78 S N:   1.000  2.000 Sd Nd:    6.0   0.0  - p = 0.001 **
  79 S N:   1.284  1.716 Sd Nd:    4.0   0.0  - p = 0.034 *
  80 S N:   1.223  1.777 Sd Nd:    6.0   2.0  - p = 0.055 
  81 S N:   0.411  2.589 Sd Nd:    3.5   5.5  - p = 0.025 *
  82 S N:   0.000  3.000 Sd Nd:    0.0   0.0 
  83 S N:   0.475  2.525 Sd Nd:    3.5   3.5  - p = 0.015 *
  84 S N:   1.016  1.984 Sd Nd:    6.0   0.0  - p = 0.002 **
  85 S N:   0.366  2.634 Sd Nd:    3.0   1.0  - p = 0.007 **
  86 S N:   0.450  2.550 Sd Nd:    3.0   3.0  - p = 0.047 *
  87 S N:   0.333  2.667 Sd Nd:    2.0   0.0  - p = 0.012 *
  88 S N:   1.023  1.977 Sd Nd:    0.0   2.0  + p = 0.434 
  89 S N:   0.375  2.625 Sd Nd:    0.0   0.0 
  90 S N:   0.333  2.667 Sd Nd:    2.0   0.0  - p = 0.012 *
  91 S N:   1.016  1.984 Sd Nd:    5.0   1.0  - p = 0.019 *
  92 S N:   1.000  2.000 Sd Nd:    1.0   0.0  - p = 0.333 
  93 S N:   0.667  2.333 Sd Nd:    4.0   0.0  - p = 0.002 **
  94 S N:   0.735  2.265 Sd Nd:    6.0   4.0  - p = 0.018 *
  95 S N:   0.768  2.232 Sd Nd:    5.5   2.5  - p = 0.005 **
  96 S N:   0.987  2.013 Sd Nd:    4.0   4.0  - p = 0.250 
  97 S N:   0.345  2.655 Sd Nd:    3.0   2.0  - p = 0.013 *
  98 S N:   0.974  2.026 Sd Nd:    1.0   2.0  - p = 0.692 
  99 S N:   0.949  2.051 Sd Nd:    5.0   4.0  - p = 0.120 
 100 S N:   0.855  2.145 Sd Nd:    2.5   8.5  + p = 0.352 
 101 S N:   0.365  2.635 Sd Nd:    5.5   2.5  - p = 0.000 **
 102 S N:   0.333  2.667 Sd Nd:    3.0   0.0  - p = 0.001 **
 103 S N:   0.842  2.158 Sd Nd:    5.0   3.0  - p = 0.044 *
 104 S N:   1.015  1.985 Sd Nd:    5.0   0.0  - p = 0.004 **
 105 S N:   1.013  1.987 Sd Nd:    4.8   7.2  - p = 0.381 
 106 S N:   0.408  2.592 Sd Nd:    1.0   1.0  - p = 0.253 
 107 S N:   0.771  2.229 Sd Nd:    4.0   3.0  - p = 0.077 
 108 S N:   0.375  2.625 Sd Nd:    7.0   0.0  - p = 0.000 **
 109 S N:   0.368  2.632 Sd Nd:    5.0   5.0  - p = 0.004 **
 110 S N:   0.955  2.045 Sd Nd:    7.0   2.0  - p = 0.006 **
 111 S N:   0.673  2.327 Sd Nd:    5.0   8.0  - p = 0.146 
 112 S N:   1.117  1.883 Sd Nd:    4.0   0.0  - p = 0.019 *
 113 S N:   0.553  2.447 Sd Nd:    5.0   8.0  - p = 0.074 
 114 S N:   0.462  2.538 Sd Nd:    3.0   1.0  - p = 0.013 *
 115 S N:   0.411  2.589 Sd Nd:    1.0  10.0  + p = 0.543 
 116 S N:   0.333  2.667 Sd Nd:    3.0   0.0  - p = 0.001 **
 117 S N:   0.355  2.645 Sd Nd:    2.0   3.0  - p = 0.110 
 118 S N:   0.975  2.025 Sd Nd:    6.0   8.0  - p = 0.287 
 119 S N:   0.343  2.657 Sd Nd:    3.0   3.0  - p = 0.023 *
 120 S N:   1.068  1.932 Sd Nd:    5.0   4.0  - p = 0.182 
 121 S N:   0.880  2.120 Sd Nd:    4.0   2.0  - p = 0.065 
 122 S N:   0.898  2.102 Sd Nd:    2.5   6.5  + p = 0.464 
 123 S N:   0.848  2.152 Sd Nd:    6.5   6.5  - p = 0.046 *
 124 S N:   0.563  2.437 Sd Nd:    3.5   9.5  - p = 0.216 
 125 S N:   0.411  2.589 Sd Nd:    2.0   5.0  - p = 0.247 
 126 S N:   0.791  2.209 Sd Nd:    6.0   7.0  - p = 0.100 
 127 S N:   0.687  2.313 Sd Nd:    5.8   8.2  - p = 0.078 
 128 S N:   0.674  2.326 Sd Nd:    4.8  10.2  - p = 0.233 
 129 S N:   0.667  2.333 Sd Nd:    3.0   0.0  - p = 0.011 *
 130 S N:   0.462  2.538 Sd Nd:    2.5  10.5  - p = 0.323 
 131 S N:   1.249  1.751 Sd Nd:    5.0   0.0  - p = 0.013 *
 132 S N:   0.732  2.268 Sd Nd:    6.0   7.0  - p = 0.073 
 133 S N:   1.000  2.000 Sd Nd:    5.0   0.0  - p = 0.004 **
 134 S N:   0.664  2.336 Sd Nd:    3.0   8.0  - p = 0.453 
 135 S N:   0.352  2.648 Sd Nd:    3.0   3.0  - p = 0.024 *
 136 S N:   0.447  2.553 Sd Nd:    2.5   6.5  - p = 0.139 
 137 S N:   0.974  2.026 Sd Nd:    3.5   2.5  - p = 0.092 
 138 S N:   0.768  2.232 Sd Nd:    3.0   3.0  - p = 0.179 
 139 S N:   0.532  2.468 Sd Nd:    3.0   6.0  - p = 0.204 
 140 S N:   0.333  2.667 Sd Nd:    1.0   0.0  - p = 0.111 
 141 S N:   0.433  2.567 Sd Nd:    1.0   6.0  + p = 0.733 
 142 S N:   1.000  2.000 Sd Nd:    5.0   1.0  - p = 0.018 *
 143 S N:   1.020  1.980 Sd Nd:    5.0   2.0  - p = 0.049 *
 144 S N:   0.978  2.022 Sd Nd:    8.0   4.0  - p = 0.016 *
 145 S N:   0.718  2.282 Sd Nd:    1.0   5.0  + p = 0.560 
 146 S N:   1.046  1.954 Sd Nd:    4.0   0.0  - p = 0.015 *
 147 S N:   0.404  2.596 Sd Nd:    2.0   1.0  - p = 0.049 *
 148 S N:   0.672  2.328 Sd Nd:    2.0   1.0  - p = 0.128 
 149 S N:   0.048  2.952 Sd Nd:    0.5   1.5  - p = 0.032 *
 150 S N:   0.000  3.000 Sd Nd:    0.0   0.0 
 151 S N:   0.429  2.571 Sd Nd:    3.0   0.0  - p = 0.003 **
 152 S N:   0.780  2.220 Sd Nd:    4.0   2.0  - p = 0.043 *
 153 S N:   1.128  1.872 Sd Nd:    5.0   0.0  - p = 0.008 **
 154 S N:   1.212  1.788 Sd Nd:    4.0   0.0  - p = 0.027 *
 155 S N:   0.994  2.006 Sd Nd:    2.0   2.0  - p = 0.404 
 156 S N:   0.333  2.667 Sd Nd:    0.0   0.0 
 157 S N:   1.016  1.984 Sd Nd:    3.0   0.0  - p = 0.039 *
 158 S N:   1.000  2.000 Sd Nd:    3.0   0.0  - p = 0.037 *
 159 S N:   0.578  2.422 Sd Nd:    1.0   3.0  - p = 0.575 
 160 S N:   0.000  3.000 Sd Nd:    0.0   0.0 
 161 S N:   1.304  1.696 Sd Nd:    5.0   0.0  - p = 0.016 *
 162 S N:   1.208  1.792 Sd Nd:    6.0   1.0  - p = 0.020 *
 163 S N:   0.832  2.168 Sd Nd:    7.0   3.0  - p = 0.007 **
 164 S N:   0.375  2.625 Sd Nd:    5.0   0.0  - p = 0.000 **
 165 S N:   0.180  2.820 Sd Nd:    0.5   1.5  - p = 0.116 
 166 S N:   0.968  2.032 Sd Nd:    4.0   3.0  - p = 0.157 
 167 S N:   0.429  2.571 Sd Nd:    2.0   0.0  - p = 0.020 *
 168 S N:   0.375  2.625 Sd Nd:    0.0   0.0 
 169 S N:   0.429  2.571 Sd Nd:    2.0   0.0  - p = 0.020 *
 170 S N:   0.702  2.298 Sd Nd:    4.0   0.0  - p = 0.003 **
 171 S N:   0.375  2.625 Sd Nd:    1.0   0.0  - p = 0.125 
 172 S N:   0.759  2.241 Sd Nd:    1.0   1.0  - p = 0.442 
 173 S N:   1.002  1.998 Sd Nd:    4.0   0.0  - p = 0.012 *
 174 S N:   0.391  2.609 Sd Nd:    4.0   1.0  - p = 0.001 **
 175 S N:   1.096  1.904 Sd Nd:    5.0   1.0  - p = 0.027 *
 176 S N:   0.355  2.645 Sd Nd:    4.0   1.0  - p = 0.001 **
 177 S N:   0.375  2.625 Sd Nd:    2.0   1.0  - p = 0.043 *
 178 S N:   0.736  2.264 Sd Nd:    6.0   3.0  - p = 0.009 **
 179 S N:   1.000  2.000 Sd Nd:    6.0   2.0  - p = 0.020 *
 180 S N:   0.375  2.625 Sd Nd:    4.0   0.0  - p = 0.000 **
 181 S N:   0.355  2.645 Sd Nd:    1.0   1.0  - p = 0.223 
 182 S N:   0.403  2.597 Sd Nd:    3.0   4.0  - p = 0.056 
 183 S N:   1.000  2.000 Sd Nd:    3.0   1.0  - p = 0.111 
 184 S N:   1.000  2.000 Sd Nd:    4.0   2.0  - p = 0.100 
 185 S N:   0.333  2.667 Sd Nd:    2.0   3.0  - p = 0.098 
 186 S N:   0.429  2.571 Sd Nd:    1.0   0.0  - p = 0.143 
 187 S N:   1.132  1.868 Sd Nd:    6.0   0.0  - p = 0.003 **
 188 S N:   1.000  2.000 Sd Nd:    3.0   0.0  - p = 0.037 *
 189 S N:   0.667  2.333 Sd Nd:    4.0   0.0  - p = 0.002 **
 190 S N:   1.000  2.000 Sd Nd:    4.0   0.0  - p = 0.012 *
 191 S N:   1.131  1.869 Sd Nd:    6.0   0.0  - p = 0.003 **
 192 S N:   0.375  2.625 Sd Nd:    3.0   0.0  - p = 0.002 **
 193 S N:   0.335  2.665 Sd Nd:    2.0   2.0  - p = 0.064 
 194 S N:   0.375  2.625 Sd Nd:    2.0   0.0  - p = 0.016 *
 195 S N:   0.409  2.591 Sd Nd:    3.0   1.0  - p = 0.009 **
 196 S N:   0.541  2.459 Sd Nd:    3.0   3.0  - p = 0.076 
 197 S N:   0.708  2.292 Sd Nd:    2.0   3.0  - p = 0.338 
 198 S N:   0.968  2.032 Sd Nd:    2.0   5.0  + p = 0.595 
 199 S N:   0.986  2.014 Sd Nd:    5.0   3.0  - p = 0.083 
 200 S N:   0.974  2.026 Sd Nd:    5.0   2.0  - p = 0.040 *
 201 S N:   1.000  2.000 Sd Nd:    3.0   0.0  - p = 0.037 *
 202 S N:   0.581  2.419 Sd Nd:    2.0   3.0  - p = 0.250 
 203 S N:   0.373  2.627 Sd Nd:    1.0   2.0  - p = 0.328 
 204 S N:   0.437  2.563 Sd Nd:    3.0  20.0  + p = 0.563 
