# Supplementary material for: Sodium Channel β Subunits—An Additional Element in Animal Tetrodotoxin Resistance?
Source: Int J Mol Sci. 2024 Jan 25;25(3):1478. doi: 10.3390/ijms25031478 (PMC10855141; doi:10.3390/ijms25031478)
Supplement: Supplementary file 1 [file ijms-25-01478-s001.zip › rst1 files/SCNB3/rst1_SCNB3_oneratio_nssites0_231024]

	11	204	200	0.4978	0.880	1.544	0.440	0.807	1.242	0.969	0.670	1.056	0.608	0.332	0.405	0.215	0.187	0.366	0.360	0.466	0.167	0.111	0.362	0.406	1.963	0.809	0.125	0.078	1.000	-4604.407
List of sites with changes according to ancestral reconstruction
Suzuki-Gojobori (1999) style test
   1 S N:   0.434  2.566 Sd Nd:    0.0  20.0  + p = 0.044 *
   2 S N:   1.018  1.982 Sd Nd:    4.0   3.0  - p = 0.183 
   3 S N:   1.000  2.000 Sd Nd:    2.0   0.0  - p = 0.111 
   4 S N:   0.375  2.625 Sd Nd:    0.0   0.0 
   5 S N:   1.000  2.000 Sd Nd:    4.0   0.0  - p = 0.012 *
   6 S N:   0.354  2.646 Sd Nd:    3.0   1.0  - p = 0.006 **
   7 S N:   1.000  2.000 Sd Nd:    8.0   1.0  - p = 0.001 **
   8 S N:   1.000  2.000 Sd Nd:    6.0   2.0  - p = 0.020 *
   9 S N:   1.171  1.829 Sd Nd:    5.0   0.0  - p = 0.009 **
  10 S N:   0.518  2.482 Sd Nd:    1.5   3.5  - p = 0.208 
  11 S N:   0.991  2.009 Sd Nd:    3.8   3.2  - p = 0.169 
  12 S N:   0.374  2.626 Sd Nd:    3.0   2.0  - p = 0.016 *
  13 S N:   1.000  2.000 Sd Nd:    6.0   0.0  - p = 0.001 **
  14 S N:   0.982  2.018 Sd Nd:    6.0   1.0  - p = 0.006 **
  15 S N:   0.729  2.271 Sd Nd:    5.0   3.0  - p = 0.024 *
  16 S N:   1.074  1.926 Sd Nd:    7.0   0.0  - p = 0.001 **
  17 S N:   0.603  2.397 Sd Nd:    4.0  10.0  - p = 0.305 
  18 S N:   0.873  2.127 Sd Nd:    3.0   8.0  + p = 0.596 
  19 S N:   0.018  2.982 Sd Nd:    0.0   1.0  + p = 0.994 
  20 S N:   0.494  2.506 Sd Nd:    1.5   1.5  - p = 0.072 
  21 S N:   1.191  1.809 Sd Nd:    6.0   0.0  - p = 0.004 **
  22 S N:   0.948  2.052 Sd Nd:    5.5   5.5  - p = 0.098 
  23 S N:   0.375  2.625 Sd Nd:    1.0   0.0  - p = 0.125 
  24 S N:   0.678  2.322 Sd Nd:    1.0   1.0  - p = 0.401 
  25 S N:   0.976  2.024 Sd Nd:    1.0   2.0  - p = 0.693 
  26 S N:   0.375  2.625 Sd Nd:    3.0   0.0  - p = 0.002 **
  27 S N:   0.000  3.000 Sd Nd:    0.0   0.0 
  28 S N:   0.375  2.625 Sd Nd:    3.0   1.0  - p = 0.007 **
  29 S N:   0.906  2.094 Sd Nd:    7.0   0.0  - p = 0.000 **
  30 S N:   0.375  2.625 Sd Nd:    1.0   0.0  - p = 0.125 
  31 S N:   0.375  2.625 Sd Nd:    3.0   0.0  - p = 0.002 **
  32 S N:   0.845  2.155 Sd Nd:    5.0   1.0  - p = 0.008 **
  33 S N:   0.696  2.304 Sd Nd:    5.7  12.3  - p = 0.223 
  34 S N:   1.000  2.000 Sd Nd:    2.0   0.0  - p = 0.111 
  35 S N:   0.762  2.238 Sd Nd:    2.5   7.5  + p = 0.514 
  36 S N:   1.000  2.000 Sd Nd:    6.0   0.0  - p = 0.001 **
  37 S N:   0.759  2.241 Sd Nd:    3.8   8.2  - p = 0.360 
  38 S N:   1.000  2.000 Sd Nd:    3.0   0.0  - p = 0.037 *
  39 S N:   0.368  2.632 Sd Nd:    4.0   6.0  - p = 0.026 *
  40 S N:   0.000  3.000 Sd Nd:    0.0   0.0 
  41 S N:   0.364  2.636 Sd Nd:    1.0   3.0  - p = 0.404 
  42 S N:   0.429  2.571 Sd Nd:    1.0   0.0  - p = 0.143 
  43 S N:   0.424  2.576 Sd Nd:    2.0   5.0  - p = 0.260 
  44 S N:   1.000  2.000 Sd Nd:    5.0   3.0  - p = 0.088 
  45 S N:   0.629  2.371 Sd Nd:    4.5   6.5  - p = 0.060 
  46 S N:   0.524  2.476 Sd Nd:    5.0   4.0  - p = 0.011 *
  47 S N:   0.754  2.246 Sd Nd:    6.0   3.0  - p = 0.010 *
  48 S N:   0.364  2.636 Sd Nd:    0.0   5.0  + p = 0.524 
  49 S N:   0.408  2.592 Sd Nd:    1.5   7.5  - p = 0.351 
  50 S N:   0.764  2.236 Sd Nd:    1.0  20.0  + p = 0.017 *
  51 S N:   0.615  2.385 Sd Nd:    3.0  20.0  + p = 0.276 
  52 S N:   0.780  2.220 Sd Nd:    5.3  12.7  - p = 0.317 
  53 S N:   1.000  2.000 Sd Nd:    2.0   5.0  + p = 0.571 
  54 S N:   0.777  2.223 Sd Nd:    0.0  20.0  + p = 0.002 **
  55 S N:   0.408  2.592 Sd Nd:    0.0  20.0  + p = 0.054 
  56 S N:   0.434  2.566 Sd Nd:    0.0  20.0  + p = 0.044 *
  57 S N:   0.777  2.223 Sd Nd:    1.0  20.0  + p = 0.015 *
  58 S N:   0.408  2.592 Sd Nd:    0.0  20.0  + p = 0.054 
  59 S N:   0.667  2.333 Sd Nd:    6.0   0.0  - p = 0.000 **
  60 S N:   0.419  2.581 Sd Nd:    5.0   2.0  - p = 0.001 **
  61 S N:   0.724  2.276 Sd Nd:    3.0   3.0  - p = 0.156 
  62 S N:   0.413  2.587 Sd Nd:    3.0   3.0  - p = 0.038 *
  63 S N:   0.508  2.492 Sd Nd:    3.0  11.0  - p = 0.432 
  64 S N:   0.372  2.628 Sd Nd:    4.0   4.0  - p = 0.011 *
  65 S N:   0.853  2.147 Sd Nd:    3.0   7.0  - p = 0.574 
  66 S N:   0.764  2.236 Sd Nd:    0.0  20.0  + p = 0.003 **
  67 S N:   0.438  2.562 Sd Nd:    0.0  20.0  + p = 0.043 *
  68 S N:   0.377  2.623 Sd Nd:    3.0   6.0  - p = 0.093 
  69 S N:   0.938  2.062 Sd Nd:    4.0  13.0  + p = 0.346 
  70 S N:   1.079  1.921 Sd Nd:    1.8   8.2  + p = 0.077 
  71 S N:   0.366  2.634 Sd Nd:    4.0   1.0  - p = 0.001 **
  72 S N:   0.755  2.245 Sd Nd:    4.0  10.0  - p = 0.484 
  73 S N:   0.381  2.619 Sd Nd:    3.0   6.0  - p = 0.095 
  74 S N:   0.616  2.384 Sd Nd:    4.5   2.5  - p = 0.005 **
  75 S N:   0.970  2.030 Sd Nd:    5.0   3.0  - p = 0.078 
  76 S N:   0.308  2.692 Sd Nd:    5.0   3.0  - p = 0.000 **
  77 S N:   0.454  2.546 Sd Nd:    3.0   6.0  - p = 0.144 
  78 S N:   1.000  2.000 Sd Nd:    5.0   0.0  - p = 0.004 **
  79 S N:   1.279  1.721 Sd Nd:    4.0   0.0  - p = 0.033 *
  80 S N:   1.225  1.775 Sd Nd:    6.0   2.0  - p = 0.055 
  81 S N:   0.409  2.591 Sd Nd:    3.5   5.5  - p = 0.025 *
  82 S N:   0.000  3.000 Sd Nd:    0.0   0.0 
  83 S N:   0.469  2.531 Sd Nd:    4.5   3.5  - p = 0.003 **
  84 S N:   1.015  1.985 Sd Nd:    7.0   0.0  - p = 0.001 **
  85 S N:   0.378  2.622 Sd Nd:    3.0   1.0  - p = 0.007 **
  86 S N:   0.452  2.548 Sd Nd:    3.0   3.0  - p = 0.048 *
  87 S N:   0.333  2.667 Sd Nd:    2.0   0.0  - p = 0.012 *
  88 S N:   1.026  1.974 Sd Nd:    0.0   2.0  + p = 0.433 
  89 S N:   0.375  2.625 Sd Nd:    0.0   0.0 
  90 S N:   0.333  2.667 Sd Nd:    2.0   0.0  - p = 0.012 *
  91 S N:   1.022  1.978 Sd Nd:    6.0   1.0  - p = 0.008 **
  92 S N:   1.000  2.000 Sd Nd:    1.0   0.0  - p = 0.333 
  93 S N:   0.667  2.333 Sd Nd:    3.0   0.0  - p = 0.011 *
  94 S N:   0.745  2.255 Sd Nd:    6.0   4.0  - p = 0.019 *
  95 S N:   0.767  2.233 Sd Nd:    4.0   3.0  - p = 0.076 
  96 S N:   0.900  2.100 Sd Nd:    4.0   4.0  - p = 0.194 
  97 S N:   0.346  2.654 Sd Nd:    2.0   2.0  - p = 0.068 
  98 S N:   0.974  2.026 Sd Nd:    1.0   2.0  - p = 0.692 
  99 S N:   0.941  2.059 Sd Nd:    5.0   4.0  - p = 0.116 
 100 S N:   0.844  2.156 Sd Nd:    2.5   8.5  + p = 0.363 
 101 S N:   0.364  2.636 Sd Nd:    4.5   2.5  - p = 0.000 **
 102 S N:   0.333  2.667 Sd Nd:    4.0   0.0  - p = 0.000 **
 103 S N:   0.826  2.174 Sd Nd:    5.0   3.0  - p = 0.041 *
 104 S N:   1.014  1.986 Sd Nd:    5.0   0.0  - p = 0.004 **
 105 S N:   1.050  1.950 Sd Nd:    6.5   5.5  - p = 0.085 
 106 S N:   0.408  2.592 Sd Nd:    1.0   1.0  - p = 0.254 
 107 S N:   0.760  2.240 Sd Nd:    4.0   3.0  - p = 0.074 
 108 S N:   0.375  2.625 Sd Nd:    6.0   0.0  - p = 0.000 **
 109 S N:   0.365  2.635 Sd Nd:    5.0   5.0  - p = 0.004 **
 110 S N:   0.956  2.044 Sd Nd:    6.0   2.0  - p = 0.016 *
 111 S N:   0.664  2.336 Sd Nd:    4.0   8.0  - p = 0.264 
 112 S N:   1.114  1.886 Sd Nd:    4.0   0.0  - p = 0.019 *
 113 S N:   0.515  2.485 Sd Nd:    3.5   7.5  - p = 0.104 
 114 S N:   0.457  2.543 Sd Nd:    3.0   1.0  - p = 0.013 *
 115 S N:   0.406  2.594 Sd Nd:    1.0  11.0  + p = 0.502 
 116 S N:   0.333  2.667 Sd Nd:    3.0   0.0  - p = 0.001 **
 117 S N:   0.354  2.646 Sd Nd:    2.0   3.0  - p = 0.109 
 118 S N:   0.963  2.037 Sd Nd:    5.0   8.0  - p = 0.410 
 119 S N:   0.361  2.639 Sd Nd:    3.0   3.0  - p = 0.026 *
 120 S N:   1.122  1.878 Sd Nd:    4.5   4.5  - p = 0.215 
 121 S N:   0.885  2.115 Sd Nd:    4.0   2.0  - p = 0.067 
 122 S N:   0.900  2.100 Sd Nd:    2.5   6.5  + p = 0.463 
 123 S N:   0.850  2.150 Sd Nd:    5.5   6.5  - p = 0.093 
 124 S N:   0.499  2.501 Sd Nd:    3.5   8.5  - p = 0.124 
 125 S N:   0.416  2.584 Sd Nd:    2.0   5.0  - p = 0.252 
 126 S N:   0.669  2.331 Sd Nd:    5.0  10.0  - p = 0.228 
 127 S N:   0.712  2.288 Sd Nd:    5.3   8.7  - p = 0.091 
 128 S N:   0.703  2.297 Sd Nd:    4.5   9.5  - p = 0.214 
 129 S N:   0.667  2.333 Sd Nd:    3.0   0.0  - p = 0.011 *
 130 S N:   0.400  2.600 Sd Nd:    2.5   7.5  - p = 0.139 
 131 S N:   1.239  1.761 Sd Nd:    5.0   0.0  - p = 0.012 *
 132 S N:   0.706  2.294 Sd Nd:    6.0   7.0  - p = 0.062 
 133 S N:   1.000  2.000 Sd Nd:    5.0   0.0  - p = 0.004 **
 134 S N:   0.654  2.346 Sd Nd:    3.0   8.0  - p = 0.443 
 135 S N:   0.353  2.647 Sd Nd:    3.0   3.0  - p = 0.025 *
 136 S N:   0.444  2.556 Sd Nd:    2.5   6.5  - p = 0.137 
 137 S N:   0.975  2.025 Sd Nd:    3.5   2.5  - p = 0.092 
 138 S N:   0.755  2.245 Sd Nd:    3.0   3.0  - p = 0.172 
 139 S N:   0.524  2.476 Sd Nd:    3.0   7.0  - p = 0.248 
 140 S N:   0.333  2.667 Sd Nd:    1.0   0.0  - p = 0.111 
 141 S N:   0.598  2.402 Sd Nd:    1.0   6.0  + p = 0.578 
 142 S N:   1.000  2.000 Sd Nd:    5.0   1.0  - p = 0.018 *
 143 S N:   1.010  1.990 Sd Nd:    6.0   2.0  - p = 0.021 *
 144 S N:   0.986  2.014 Sd Nd:    7.0   4.0  - p = 0.036 *
 145 S N:   0.709  2.291 Sd Nd:    1.0   5.0  + p = 0.567 
 146 S N:   1.059  1.941 Sd Nd:    5.0   0.0  - p = 0.005 **
 147 S N:   0.406  2.594 Sd Nd:    2.0   1.0  - p = 0.050 *
 148 S N:   0.672  2.328 Sd Nd:    2.0   1.0  - p = 0.128 
 149 S N:   0.067  2.933 Sd Nd:    0.5   1.5  - p = 0.044 *
 150 S N:   0.000  3.000 Sd Nd:    0.0   0.0 
 151 S N:   0.429  2.571 Sd Nd:    3.0   0.0  - p = 0.003 **
 152 S N:   0.787  2.213 Sd Nd:    4.0   2.0  - p = 0.044 *
 153 S N:   1.134  1.866 Sd Nd:    5.0   0.0  - p = 0.008 **
 154 S N:   1.155  1.845 Sd Nd:    5.0   0.0  - p = 0.008 **
 155 S N:   0.995  2.005 Sd Nd:    2.0   2.0  - p = 0.404 
 156 S N:   0.333  2.667 Sd Nd:    0.0   0.0 
 157 S N:   1.022  1.978 Sd Nd:    3.0   0.0  - p = 0.040 *
 158 S N:   1.000  2.000 Sd Nd:    3.0   0.0  - p = 0.037 *
 159 S N:   0.585  2.415 Sd Nd:    1.0   3.0  - p = 0.580 
 160 S N:   0.000  3.000 Sd Nd:    0.0   0.0 
 161 S N:   1.303  1.697 Sd Nd:    4.0   0.0  - p = 0.036 *
 162 S N:   1.213  1.787 Sd Nd:    6.0   1.0  - p = 0.020 *
 163 S N:   0.836  2.164 Sd Nd:    7.0   3.0  - p = 0.007 **
 164 S N:   0.375  2.625 Sd Nd:    6.0   0.0  - p = 0.000 **
 165 S N:   0.172  2.828 Sd Nd:    0.5   1.5  - p = 0.112 
 166 S N:   0.969  2.031 Sd Nd:    4.0   3.0  - p = 0.158 
 167 S N:   0.429  2.571 Sd Nd:    2.0   0.0  - p = 0.020 *
 168 S N:   0.375  2.625 Sd Nd:    0.0   0.0 
 169 S N:   0.429  2.571 Sd Nd:    2.0   0.0  - p = 0.020 *
 170 S N:   0.704  2.296 Sd Nd:    4.0   0.0  - p = 0.003 **
 171 S N:   0.375  2.625 Sd Nd:    1.0   0.0  - p = 0.125 
 172 S N:   0.759  2.241 Sd Nd:    1.0   1.0  - p = 0.442 
 173 S N:   1.002  1.998 Sd Nd:    4.0   0.0  - p = 0.012 *
 174 S N:   0.397  2.603 Sd Nd:    4.0   1.0  - p = 0.001 **
 175 S N:   1.101  1.899 Sd Nd:    5.0   1.0  - p = 0.028 *
 176 S N:   0.354  2.646 Sd Nd:    4.0   1.0  - p = 0.001 **
 177 S N:   0.375  2.625 Sd Nd:    2.0   1.0  - p = 0.043 *
 178 S N:   0.727  2.273 Sd Nd:    7.0   3.0  - p = 0.003 **
 179 S N:   1.000  2.000 Sd Nd:    5.0   2.0  - p = 0.045 *
 180 S N:   0.375  2.625 Sd Nd:    3.0   0.0  - p = 0.002 **
 181 S N:   0.354  2.646 Sd Nd:    1.0   1.0  - p = 0.222 
 182 S N:   0.413  2.587 Sd Nd:    3.0   4.0  - p = 0.060 
 183 S N:   1.000  2.000 Sd Nd:    3.0   1.0  - p = 0.111 
 184 S N:   1.000  2.000 Sd Nd:    4.0   2.0  - p = 0.100 
 185 S N:   0.333  2.667 Sd Nd:    2.0   3.0  - p = 0.098 
 186 S N:   0.429  2.571 Sd Nd:    1.0   0.0  - p = 0.143 
 187 S N:   1.158  1.842 Sd Nd:    6.0   0.0  - p = 0.003 **
 188 S N:   1.000  2.000 Sd Nd:    3.0   0.0  - p = 0.037 *
 189 S N:   0.667  2.333 Sd Nd:    5.0   0.0  - p = 0.001 **
 190 S N:   1.000  2.000 Sd Nd:    4.0   0.0  - p = 0.012 *
 191 S N:   1.127  1.873 Sd Nd:    6.0   0.0  - p = 0.003 **
 192 S N:   0.375  2.625 Sd Nd:    3.0   0.0  - p = 0.002 **
 193 S N:   0.336  2.664 Sd Nd:    2.0   2.0  - p = 0.064 
 194 S N:   0.375  2.625 Sd Nd:    2.0   0.0  - p = 0.016 *
 195 S N:   0.421  2.579 Sd Nd:    3.0   1.0  - p = 0.010 **
 196 S N:   0.555  2.445 Sd Nd:    3.0   3.0  - p = 0.081 
 197 S N:   0.717  2.283 Sd Nd:    2.0   3.0  - p = 0.344 
 198 S N:   0.956  2.044 Sd Nd:    2.0   5.0  + p = 0.605 
 199 S N:   0.985  2.015 Sd Nd:    5.0   3.0  - p = 0.083 
 200 S N:   0.975  2.025 Sd Nd:    5.0   2.0  - p = 0.041 *
 201 S N:   1.000  2.000 Sd Nd:    3.0   0.0  - p = 0.037 *
 202 S N:   0.596  2.404 Sd Nd:    2.0   3.0  - p = 0.260 
 203 S N:   0.373  2.627 Sd Nd:    1.0   2.0  - p = 0.328 
 204 S N:   0.440  2.560 Sd Nd:    2.0  20.0  + p = 0.355 
