# Supplementary material for: Sodium Channel β Subunits—An Additional Element in Animal Tetrodotoxin Resistance?
Source: Int J Mol Sci. 2024 Jan 25;25(3):1478. doi: 10.3390/ijms25031478 (PMC10855141; doi:10.3390/ijms25031478)
Supplement: Supplementary file 1 [file ijms-25-01478-s001.zip › rst1 files/SCNB3/rst1_SCNB3_oneratio_nssites2_231025]

	11	204	200	0.4978	0.898	1.278	0.496	1.369	1.732	0.987	0.822	1.367	0.806	0.540	0.414	0.275	0.156	0.536	0.443	0.419	0.188	0.100	0.442	0.531	1.674	0.070	0.142	-4655.107	1.1960	15.4719
List of sites with changes according to ancestral reconstruction
Suzuki-Gojobori (1999) style test
   1 S N:   0.442  2.558 Sd Nd:    0.0  20.0  + p = 0.041 *
   2 S N:   1.021  1.979 Sd Nd:    5.0   3.0  - p = 0.095 
   3 S N:   1.000  2.000 Sd Nd:    2.0   0.0  - p = 0.111 
   4 S N:   0.375  2.625 Sd Nd:    0.0   0.0 
   5 S N:   1.000  2.000 Sd Nd:    4.0   0.0  - p = 0.012 *
   6 S N:   0.355  2.645 Sd Nd:    3.0   1.0  - p = 0.006 **
   7 S N:   1.000  2.000 Sd Nd:    8.0   1.0  - p = 0.001 **
   8 S N:   1.000  2.000 Sd Nd:    6.0   2.0  - p = 0.020 *
   9 S N:   1.159  1.841 Sd Nd:    4.0   0.0  - p = 0.022 *
  10 S N:   0.513  2.487 Sd Nd:    1.5   3.5  - p = 0.205 
  11 S N:   0.991  2.009 Sd Nd:    3.8   3.2  - p = 0.169 
  12 S N:   0.374  2.626 Sd Nd:    3.0   2.0  - p = 0.016 *
  13 S N:   1.000  2.000 Sd Nd:    7.0   0.0  - p = 0.000 **
  14 S N:   0.979  2.021 Sd Nd:    6.0   1.0  - p = 0.006 **
  15 S N:   0.733  2.267 Sd Nd:    5.0   3.0  - p = 0.025 *
  16 S N:   1.047  1.953 Sd Nd:    6.0   0.0  - p = 0.002 **
  17 S N:   0.515  2.485 Sd Nd:    4.5   8.5  - p = 0.057 
  18 S N:   0.826  2.174 Sd Nd:    3.0   8.0  + p = 0.642 
  19 S N:   0.021  2.979 Sd Nd:    0.0   1.0  + p = 0.993 
  20 S N:   0.504  2.496 Sd Nd:    1.5   1.5  - p = 0.075 
  21 S N:   1.020  1.980 Sd Nd:    8.0   0.0  - p = 0.000 **
  22 S N:   0.860  2.140 Sd Nd:    6.5   5.5  - p = 0.030 *
  23 S N:   0.375  2.625 Sd Nd:    1.0   0.0  - p = 0.125 
  24 S N:   0.683  2.317 Sd Nd:    1.0   1.0  - p = 0.404 
  25 S N:   0.972  2.028 Sd Nd:    1.0   2.0  - p = 0.691 
  26 S N:   0.375  2.625 Sd Nd:    3.0   0.0  - p = 0.002 **
  27 S N:   0.000  3.000 Sd Nd:    0.0   0.0 
  28 S N:   0.375  2.625 Sd Nd:    3.0   1.0  - p = 0.007 **
  29 S N:   0.941  2.059 Sd Nd:    8.0   0.0  - p = 0.000 **
  30 S N:   0.375  2.625 Sd Nd:    1.0   0.0  - p = 0.125 
  31 S N:   0.375  2.625 Sd Nd:    4.0   0.0  - p = 0.000 **
  32 S N:   0.849  2.151 Sd Nd:    5.0   1.0  - p = 0.008 **
  33 S N:   0.797  2.203 Sd Nd:    5.5  12.5  - p = 0.338 
  34 S N:   1.000  2.000 Sd Nd:    2.0   0.0  - p = 0.111 
  35 S N:   0.824  2.176 Sd Nd:    3.0   6.0  - p = 0.468 
  36 S N:   1.000  2.000 Sd Nd:    6.0   0.0  - p = 0.001 **
  37 S N:   0.708  2.292 Sd Nd:    3.5   6.5  - p = 0.192 
  38 S N:   1.000  2.000 Sd Nd:    6.0   0.0  - p = 0.001 **
  39 S N:   0.374  2.626 Sd Nd:    3.0   7.0  - p = 0.119 
  40 S N:   0.000  3.000 Sd Nd:    0.0   0.0 
  41 S N:   0.363  2.637 Sd Nd:    1.0   3.0  - p = 0.403 
  42 S N:   0.429  2.571 Sd Nd:    1.0   0.0  - p = 0.143 
  43 S N:   0.445  2.555 Sd Nd:    2.0   5.0  - p = 0.279 
  44 S N:   1.000  2.000 Sd Nd:    5.0   3.0  - p = 0.088 
  45 S N:   0.475  2.525 Sd Nd:    3.5   6.5  - p = 0.060 
  46 S N:   0.523  2.477 Sd Nd:    5.0   4.0  - p = 0.011 *
  47 S N:   0.748  2.252 Sd Nd:    6.0   3.0  - p = 0.010 **
  48 S N:   0.362  2.638 Sd Nd:    2.0   5.0  - p = 0.203 
  49 S N:   0.430  2.570 Sd Nd:    2.5   6.5  - p = 0.127 
  50 S N:   0.764  2.236 Sd Nd:    1.0  20.0  + p = 0.017 *
  51 S N:   0.601  2.399 Sd Nd:    1.0  20.0  + p = 0.057 
  52 S N:   0.562  2.438 Sd Nd:    3.5  12.5  - p = 0.351 
  53 S N:   1.000  2.000 Sd Nd:    2.0   5.0  + p = 0.571 
  54 S N:   0.748  2.252 Sd Nd:    0.0  20.0  + p = 0.003 **
  55 S N:   0.417  2.583 Sd Nd:    0.0  20.0  + p = 0.050 *
  56 S N:   0.442  2.558 Sd Nd:    0.0  20.0  + p = 0.041 *
  57 S N:   0.748  2.252 Sd Nd:    2.0  20.0  + p = 0.062 
  58 S N:   0.417  2.583 Sd Nd:    0.0  20.0  + p = 0.050 *
  59 S N:   0.667  2.333 Sd Nd:    7.0   0.0  - p = 0.000 **
  60 S N:   0.417  2.583 Sd Nd:    6.0   2.0  - p = 0.000 **
  61 S N:   0.600  2.400 Sd Nd:    2.0   4.0  - p = 0.345 
  62 S N:   0.416  2.584 Sd Nd:    3.0   3.0  - p = 0.039 *
  63 S N:   0.564  2.436 Sd Nd:    4.5  10.5  - p = 0.135 
  64 S N:   0.378  2.622 Sd Nd:    8.0   4.0  - p = 0.000 **
  65 S N:   0.852  2.148 Sd Nd:    2.0   7.0  + p = 0.506 
  66 S N:   0.764  2.236 Sd Nd:    1.0  20.0  + p = 0.017 *
  67 S N:   0.438  2.562 Sd Nd:    0.0  20.0  + p = 0.043 *
  68 S N:   0.383  2.617 Sd Nd:    4.0   6.0  - p = 0.029 *
  69 S N:   0.939  2.061 Sd Nd:    5.0  13.0  + p = 0.486 
  70 S N:   1.019  1.981 Sd Nd:    3.0   7.0  + p = 0.542 
  71 S N:   0.364  2.636 Sd Nd:    4.0   1.0  - p = 0.001 **
  72 S N:   1.096  1.904 Sd Nd:    5.0   7.0  - p = 0.461 
  73 S N:   0.383  2.617 Sd Nd:    2.0   6.0  - p = 0.272 
  74 S N:   0.608  2.392 Sd Nd:    5.0   2.0  - p = 0.005 **
  75 S N:   0.965  2.035 Sd Nd:    5.0   3.0  - p = 0.076 
  76 S N:   0.298  2.702 Sd Nd:    6.0   3.0  - p = 0.000 **
  77 S N:   0.493  2.507 Sd Nd:    7.0   5.0  - p = 0.001 **
  78 S N:   1.000  2.000 Sd Nd:    6.0   0.0  - p = 0.001 **
  79 S N:   1.148  1.852 Sd Nd:    4.0   0.0  - p = 0.021 *
  80 S N:   1.221  1.779 Sd Nd:    6.0   2.0  - p = 0.054 
  81 S N:   0.416  2.584 Sd Nd:    3.5   5.5  - p = 0.026 *
  82 S N:   0.000  3.000 Sd Nd:    0.0   0.0 
  83 S N:   0.483  2.517 Sd Nd:    5.5   3.5  - p = 0.001 **
  84 S N:   1.016  1.984 Sd Nd:    6.0   0.0  - p = 0.002 **
  85 S N:   0.364  2.636 Sd Nd:    3.0   1.0  - p = 0.007 **
  86 S N:   0.444  2.556 Sd Nd:    4.0   3.0  - p = 0.012 *
  87 S N:   0.333  2.667 Sd Nd:    2.0   0.0  - p = 0.012 *
  88 S N:   1.019  1.981 Sd Nd:    0.0   2.0  + p = 0.436 
  89 S N:   0.375  2.625 Sd Nd:    0.0   0.0 
  90 S N:   0.333  2.667 Sd Nd:    2.0   0.0  - p = 0.012 *
  91 S N:   1.015  1.985 Sd Nd:    5.0   1.0  - p = 0.019 *
  92 S N:   1.000  2.000 Sd Nd:    1.0   0.0  - p = 0.333 
  93 S N:   0.667  2.333 Sd Nd:    4.0   0.0  - p = 0.002 **
  94 S N:   0.730  2.270 Sd Nd:    6.0   4.0  - p = 0.017 *
  95 S N:   0.766  2.234 Sd Nd:    5.5   2.5  - p = 0.005 **
  96 S N:   0.984  2.016 Sd Nd:    4.0   4.0  - p = 0.248 
  97 S N:   0.346  2.654 Sd Nd:    5.0   2.0  - p = 0.000 **
  98 S N:   0.971  2.029 Sd Nd:    1.0   2.0  - p = 0.691 
  99 S N:   0.947  2.053 Sd Nd:    5.0   4.0  - p = 0.119 
 100 S N:   0.937  2.063 Sd Nd:    3.0   7.0  + p = 0.617 
 101 S N:   0.366  2.634 Sd Nd:    6.5   2.5  - p = 0.000 **
 102 S N:   0.333  2.667 Sd Nd:    3.0   0.0  - p = 0.001 **
 103 S N:   0.840  2.160 Sd Nd:    7.0   3.0  - p = 0.007 **
 104 S N:   1.016  1.984 Sd Nd:    6.0   0.0  - p = 0.002 **
 105 S N:   1.024  1.976 Sd Nd:    5.5   5.5  - p = 0.135 
 106 S N:   0.407  2.593 Sd Nd:    1.0   1.0  - p = 0.253 
 107 S N:   0.717  2.283 Sd Nd:    3.5   3.5  - p = 0.061 
 108 S N:   0.375  2.625 Sd Nd:    7.0   0.0  - p = 0.000 **
 109 S N:   0.371  2.629 Sd Nd:    5.5   5.5  - p = 0.001 **
 110 S N:   0.954  2.046 Sd Nd:    7.0   2.0  - p = 0.006 **
 111 S N:   0.557  2.443 Sd Nd:    4.0   6.0  - p = 0.097 
 112 S N:   1.113  1.887 Sd Nd:    4.0   0.0  - p = 0.019 *
 113 S N:   0.517  2.483 Sd Nd:    3.5   6.5  - p = 0.077 
 114 S N:   0.468  2.532 Sd Nd:    3.0   1.0  - p = 0.013 *
 115 S N:   0.422  2.578 Sd Nd:    1.5   8.5  - p = 0.420 
 116 S N:   0.333  2.667 Sd Nd:    3.0   0.0  - p = 0.001 **
 117 S N:   0.355  2.645 Sd Nd:    2.0   3.0  - p = 0.110 
 118 S N:   0.944  2.056 Sd Nd:    6.0   8.0  - p = 0.258 
 119 S N:   0.361  2.639 Sd Nd:    3.0   3.0  - p = 0.026 *
 120 S N:   1.066  1.934 Sd Nd:    5.0   4.0  - p = 0.181 
 121 S N:   0.875  2.125 Sd Nd:    4.0   2.0  - p = 0.064 
 122 S N:   0.951  2.049 Sd Nd:    3.0   5.0  - p = 0.491 
 123 S N:   0.838  2.162 Sd Nd:    9.0   6.0  - p = 0.009 **
 124 S N:   0.486  2.514 Sd Nd:    3.0   7.0  - p = 0.212 
 125 S N:   0.407  2.593 Sd Nd:    2.0   5.0  - p = 0.244 
 126 S N:   0.766  2.234 Sd Nd:    5.0   8.0  - p = 0.220 
 127 S N:   0.583  2.417 Sd Nd:    7.0   8.0  - p = 0.016 *
 128 S N:   0.588  2.412 Sd Nd:    4.2   7.8  - p = 0.067 
 129 S N:   0.667  2.333 Sd Nd:    3.0   0.0  - p = 0.011 *
 130 S N:   0.398  2.602 Sd Nd:    2.5   6.5  - p = 0.106 
 131 S N:   1.199  1.801 Sd Nd:    6.0   0.0  - p = 0.004 **
 132 S N:   0.693  2.307 Sd Nd:    6.5   6.5  - p = 0.016 *
 133 S N:   1.000  2.000 Sd Nd:    5.0   0.0  - p = 0.004 **
 134 S N:   0.595  2.405 Sd Nd:    3.0   7.0  - p = 0.318 
 135 S N:   0.349  2.651 Sd Nd:    3.0   3.0  - p = 0.024 *
 136 S N:   0.456  2.544 Sd Nd:    2.5   6.5  - p = 0.145 
 137 S N:   0.972  2.028 Sd Nd:    3.5   2.5  - p = 0.091 
 138 S N:   0.705  2.295 Sd Nd:    2.5   3.5  - p = 0.146 
 139 S N:   0.553  2.447 Sd Nd:    8.0   6.0  - p = 0.001 **
 140 S N:   0.333  2.667 Sd Nd:    1.0   0.0  - p = 0.111 
 141 S N:   0.439  2.561 Sd Nd:    1.0   6.0  + p = 0.727 
 142 S N:   1.000  2.000 Sd Nd:    5.0   1.0  - p = 0.018 *
 143 S N:   1.019  1.981 Sd Nd:    5.0   2.0  - p = 0.049 *
 144 S N:   0.964  2.036 Sd Nd:    6.0   4.0  - p = 0.065 
 145 S N:   0.717  2.283 Sd Nd:    1.0   5.0  + p = 0.560 
 146 S N:   1.049  1.951 Sd Nd:    4.0   0.0  - p = 0.015 *
 147 S N:   0.400  2.600 Sd Nd:    2.0   1.0  - p = 0.049 *
 148 S N:   0.672  2.328 Sd Nd:    2.0   1.0  - p = 0.128 
 149 S N:   0.046  2.954 Sd Nd:    0.5   1.5  - p = 0.031 *
 150 S N:   0.000  3.000 Sd Nd:    0.0   0.0 
 151 S N:   0.429  2.571 Sd Nd:    4.0   0.0  - p = 0.000 **
 152 S N:   0.786  2.214 Sd Nd:    5.0   2.0  - p = 0.016 *
 153 S N:   1.135  1.865 Sd Nd:    7.0   0.0  - p = 0.001 **
 154 S N:   1.137  1.863 Sd Nd:    5.0   0.0  - p = 0.008 **
 155 S N:   0.995  2.005 Sd Nd:    2.0   2.0  - p = 0.404 
 156 S N:   0.333  2.667 Sd Nd:    0.0   0.0 
 157 S N:   1.015  1.985 Sd Nd:    3.0   0.0  - p = 0.039 *
 158 S N:   1.000  2.000 Sd Nd:    3.0   0.0  - p = 0.037 *
 159 S N:   0.528  2.472 Sd Nd:    1.0   4.0  - p = 0.620 
 160 S N:   0.000  3.000 Sd Nd:    0.0   0.0 
 161 S N:   1.305  1.695 Sd Nd:    5.0   0.0  - p = 0.016 *
 162 S N:   1.222  1.778 Sd Nd:    7.0   1.0  - p = 0.010 **
 163 S N:   0.833  2.167 Sd Nd:    6.0   3.0  - p = 0.017 *
 164 S N:   0.375  2.625 Sd Nd:    5.0   0.0  - p = 0.000 **
 165 S N:   0.187  2.813 Sd Nd:    2.0   1.0  - p = 0.011 *
 166 S N:   0.966  2.034 Sd Nd:    5.0   3.0  - p = 0.077 
 167 S N:   0.429  2.571 Sd Nd:    2.0   0.0  - p = 0.020 *
 168 S N:   0.375  2.625 Sd Nd:    0.0   0.0 
 169 S N:   0.429  2.571 Sd Nd:    2.0   0.0  - p = 0.020 *
 170 S N:   0.710  2.290 Sd Nd:    6.0   0.0  - p = 0.000 **
 171 S N:   0.375  2.625 Sd Nd:    1.0   0.0  - p = 0.125 
 172 S N:   0.758  2.242 Sd Nd:    1.0   1.0  - p = 0.441 
 173 S N:   1.001  1.999 Sd Nd:    5.0   0.0  - p = 0.004 **
 174 S N:   0.390  2.610 Sd Nd:    5.0   1.0  - p = 0.000 **
 175 S N:   1.095  1.905 Sd Nd:    7.0   1.0  - p = 0.005 **
 176 S N:   0.358  2.642 Sd Nd:    4.0   1.0  - p = 0.001 **
 177 S N:   0.375  2.625 Sd Nd:    2.0   1.0  - p = 0.043 *
 178 S N:   0.734  2.266 Sd Nd:    6.0   3.0  - p = 0.009 **
 179 S N:   1.000  2.000 Sd Nd:    6.0   2.0  - p = 0.020 *
 180 S N:   0.375  2.625 Sd Nd:    6.0   0.0  - p = 0.000 **
 181 S N:   0.355  2.645 Sd Nd:    1.0   1.0  - p = 0.223 
 182 S N:   0.406  2.594 Sd Nd:    6.0   4.0  - p = 0.001 **
 183 S N:   1.000  2.000 Sd Nd:    3.0   1.0  - p = 0.111 
 184 S N:   1.000  2.000 Sd Nd:    4.0   2.0  - p = 0.100 
 185 S N:   0.333  2.667 Sd Nd:    2.0   3.0  - p = 0.098 
 186 S N:   0.429  2.571 Sd Nd:    1.0   0.0  - p = 0.143 
 187 S N:   1.105  1.895 Sd Nd:    6.0   0.0  - p = 0.002 **
 188 S N:   1.000  2.000 Sd Nd:    3.0   0.0  - p = 0.037 *
 189 S N:   0.667  2.333 Sd Nd:    4.0   0.0  - p = 0.002 **
 190 S N:   1.000  2.000 Sd Nd:    4.0   0.0  - p = 0.012 *
 191 S N:   1.102  1.898 Sd Nd:    7.0   0.0  - p = 0.001 **
 192 S N:   0.375  2.625 Sd Nd:    3.0   0.0  - p = 0.002 **
 193 S N:   0.335  2.665 Sd Nd:    2.0   2.0  - p = 0.064 
 194 S N:   0.375  2.625 Sd Nd:    2.0   0.0  - p = 0.016 *
 195 S N:   0.407  2.593 Sd Nd:    3.0   1.0  - p = 0.009 **
 196 S N:   0.549  2.451 Sd Nd:    3.0   3.0  - p = 0.079 
 197 S N:   0.706  2.294 Sd Nd:    2.0   3.0  - p = 0.336 
 198 S N:   0.969  2.031 Sd Nd:    5.0   5.0  - p = 0.193 
 199 S N:   0.988  2.012 Sd Nd:    7.0   3.0  - p = 0.018 *
 200 S N:   0.972  2.028 Sd Nd:    5.0   2.0  - p = 0.040 *
 201 S N:   1.000  2.000 Sd Nd:    6.0   0.0  - p = 0.001 **
 202 S N:   0.581  2.419 Sd Nd:    2.0   3.0  - p = 0.250 
 203 S N:   0.373  2.627 Sd Nd:    3.0   2.0  - p = 0.016 *
 204 S N:   0.441  2.559 Sd Nd:    1.0  20.0  + p = 0.164 
