# Supplementary material for: Sodium Channel β Subunits—An Additional Element in Animal Tetrodotoxin Resistance?
Source: Int J Mol Sci. 2024 Jan 25;25(3):1478. doi: 10.3390/ijms25031478 (PMC10855141; doi:10.3390/ijms25031478)
Supplement: Supplementary file 1 [file ijms-25-01478-s001.zip › rst1 files/SCNB4/rst1_SCNB4_230613]

	12	221	220	0.4939	0.855	0.813	0.161	0.397	0.690	0.944	1.685	1.166	0.724	0.000	0.674	0.425	0.267	0.000	0.951	0.545	0.165	0.104	0.016	0.026	0.535	0.938	2.164	0.713	0.265	0.112	2.637	-5281.623
List of sites with changes according to ancestral reconstruction
Suzuki-Gojobori (1999) style test
   1 S N:   1.260  1.740 Sd Nd:    6.0   0.0  - p = 0.005 **
   2 S N:   0.375  2.625 Sd Nd:    1.0   0.0  - p = 0.125 
   3 S N:   1.000  2.000 Sd Nd:    6.0   0.0  - p = 0.001 **
   4 S N:   1.090  1.910 Sd Nd:    4.2   5.8  - p = 0.278 
   5 S N:   1.000  2.000 Sd Nd:    3.0   4.0  - p = 0.429 
   6 S N:   1.013  1.987 Sd Nd:    4.0   0.0  - p = 0.013 *
   7 S N:   0.375  2.625 Sd Nd:    5.0   0.0  - p = 0.000 **
   8 S N:   0.849  2.151 Sd Nd:    6.0   5.0  - p = 0.061 
   9 S N:   0.659  2.341 Sd Nd:    3.0   7.0  - p = 0.382 
  10 S N:   0.788  2.212 Sd Nd:    4.5   9.5  - p = 0.296 
  11 S N:   0.653  2.347 Sd Nd:    3.5   3.5  - p = 0.044 *
  12 S N:   0.402  2.598 Sd Nd:    3.0   8.0  - p = 0.175 
  13 S N:   1.000  2.000 Sd Nd:    3.0   3.0  - p = 0.320 
  14 S N:   0.317  2.683 Sd Nd:    2.2  11.8  - p = 0.178 
  15 S N:   0.333  2.667 Sd Nd:    7.0   0.0  - p = 0.000 **
  16 S N:   1.025  1.975 Sd Nd:    4.0   0.0  - p = 0.014 *
  17 S N:   0.945  2.055 Sd Nd:    5.0   5.0  - p = 0.177 
  18 S N:   0.566  2.434 Sd Nd:    3.8   9.2  - p = 0.219 
  19 S N:   0.942  2.058 Sd Nd:    4.0   4.0  - p = 0.220 
  20 S N:   1.210  1.790 Sd Nd:    5.8   4.2  - p = 0.172 
  21 S N:   1.197  1.803 Sd Nd:    4.0   0.0  - p = 0.025 *
  22 S N:   1.000  2.000 Sd Nd:    2.0   0.0  - p = 0.111 
  23 S N:   0.375  2.625 Sd Nd:    2.0   0.0  - p = 0.016 *
  24 S N:   1.000  2.000 Sd Nd:    5.0   1.0  - p = 0.018 *
  25 S N:   0.355  2.645 Sd Nd:    1.0   1.0  - p = 0.223 
  26 S N:   0.905  2.095 Sd Nd:    1.0  11.0  + p = 0.083 
  27 S N:   0.879  2.121 Sd Nd:    0.0   5.0  + p = 0.177 
  28 S N:   0.375  2.625 Sd Nd:    2.0   0.0  - p = 0.016 *
  29 S N:   0.641  2.359 Sd Nd:    2.0   2.0  - p = 0.202 
  30 S N:   1.000  2.000 Sd Nd:    1.0   0.0  - p = 0.333 
  31 S N:   0.478  2.522 Sd Nd:    5.0   2.0  - p = 0.002 **
  32 S N:   0.374  2.626 Sd Nd:    1.0   5.0  - p = 0.550 
  33 S N:   0.372  2.628 Sd Nd:    2.0   8.0  - p = 0.358 
  34 S N:   1.027  1.973 Sd Nd:    5.0   3.0  - p = 0.097 
  35 S N:   0.538  2.462 Sd Nd:    0.0   6.0  + p = 0.306 
  36 S N:   0.333  2.667 Sd Nd:    0.0   0.0 
  37 S N:   0.731  2.269 Sd Nd:    4.5  12.5  - p = 0.402 
  38 S N:   0.000  3.000 Sd Nd:    0.0   0.0 
  39 S N:   0.455  2.545 Sd Nd:    1.0  11.0  + p = 0.437 
  40 S N:   0.403  2.597 Sd Nd:    1.0   5.0  - p = 0.580 
  41 S N:   0.408  2.592 Sd Nd:    0.0  21.0  + p = 0.046 *
  42 S N:   0.823  2.177 Sd Nd:    2.0  21.0  + p = 0.029 *
  43 S N:   0.628  2.372 Sd Nd:    0.0  24.0  + p = 0.004 **
  44 S N:   0.334  2.666 Sd Nd:    5.0   1.0  - p = 0.000 **
  45 S N:   0.411  2.589 Sd Nd:    2.4  11.6  - p = 0.299 
  46 S N:   0.796  2.204 Sd Nd:    4.0   3.0  - p = 0.086 
  47 S N:   0.792  2.208 Sd Nd:    5.5   6.5  - p = 0.069 
  48 S N:   0.800  2.200 Sd Nd:    2.0  12.0  + p = 0.236 
  49 S N:   0.682  2.318 Sd Nd:    2.5  19.5  + p = 0.094 
  50 S N:   0.576  2.424 Sd Nd:    3.0  14.0  + p = 0.583 
  51 S N:   0.878  2.122 Sd Nd:    1.5  12.5  + p = 0.053 
  52 S N:   0.924  2.076 Sd Nd:    4.0   5.0  - p = 0.289 
  53 S N:   0.420  2.580 Sd Nd:    3.0   4.0  - p = 0.062 
  54 S N:   0.370  2.630 Sd Nd:    1.0   7.0  - p = 0.651 
  55 S N:   1.023  1.977 Sd Nd:    7.0   1.0  - p = 0.003 **
  56 S N:   0.729  2.271 Sd Nd:    4.5   8.5  - p = 0.188 
  57 S N:   0.969  2.031 Sd Nd:    5.0   4.0  - p = 0.129 
  58 S N:   0.566  2.434 Sd Nd:    2.0   2.0  - p = 0.163 
  59 S N:   0.365  2.635 Sd Nd:    3.5   5.5  - p = 0.017 *
  60 S N:   0.374  2.626 Sd Nd:    3.0   3.0  - p = 0.029 *
  61 S N:   0.440  2.560 Sd Nd:    3.0   8.0  - p = 0.211 
  62 S N:   0.997  2.003 Sd Nd:    4.5   3.5  - p = 0.087 
  63 S N:   0.542  2.458 Sd Nd:    1.0   6.0  + p = 0.631 
  64 S N:   1.000  2.000 Sd Nd:    6.0   0.0  - p = 0.001 **
  65 S N:   0.415  2.585 Sd Nd:    1.0  13.0  + p = 0.404 
  66 S N:   0.854  2.146 Sd Nd:    1.0  12.0  + p = 0.079 
  67 S N:   0.408  2.592 Sd Nd:    1.0  19.0  + p = 0.223 
  68 S N:   0.726  2.274 Sd Nd:    2.0  16.0  + p = 0.152 
  69 S N:   0.545  2.455 Sd Nd:    2.0  15.0  + p = 0.379 
  70 S N:   0.480  2.520 Sd Nd:    1.5  18.5  + p = 0.147 
  71 S N:   0.415  2.585 Sd Nd:    0.0   9.0  + p = 0.262 
  72 S N:   0.796  2.204 Sd Nd:    1.3   7.7  + p = 0.265 
  73 S N:   0.564  2.436 Sd Nd:    3.8   8.2  - p = 0.175 
  74 S N:   0.635  2.365 Sd Nd:    3.5  11.5  - p = 0.396 
  75 S N:   0.494  2.506 Sd Nd:    4.0   9.0  - p = 0.153 
  76 S N:   0.381  2.619 Sd Nd:    3.0   4.0  - p = 0.048 *
  77 S N:   0.281  2.719 Sd Nd:    1.0  13.0  + p = 0.618 
  78 S N:   0.370  2.630 Sd Nd:    2.0   7.0  - p = 0.306 
  79 S N:   1.344  1.656 Sd Nd:    5.0   1.0  - p = 0.068 
  80 S N:   0.956  2.044 Sd Nd:    4.0   4.0  - p = 0.229 
  81 S N:   0.459  2.541 Sd Nd:    2.5   6.5  - p = 0.147 
  82 S N:   0.840  2.160 Sd Nd:    7.0   3.0  - p = 0.007 **
  83 S N:   0.990  2.010 Sd Nd:    7.0   4.0  - p = 0.037 *
  84 S N:   1.000  2.000 Sd Nd:    2.0   4.0  + p = 0.680 
  85 S N:   0.746  2.254 Sd Nd:    1.0   5.0  + p = 0.537 
  86 S N:   0.679  2.321 Sd Nd:    3.5   8.5  - p = 0.280 
  87 S N:   0.397  2.603 Sd Nd:    1.0  12.0  + p = 0.471 
  88 S N:   0.551  2.449 Sd Nd:    1.5  10.5  + p = 0.324 
  89 S N:   0.538  2.462 Sd Nd:    1.5   1.5  - p = 0.085 
  90 S N:   0.346  2.654 Sd Nd:    1.0   8.0  + p = 0.721 
  91 S N:   0.351  2.649 Sd Nd:    4.0   4.0  - p = 0.009 **
  92 S N:   0.333  2.667 Sd Nd:    1.0   1.0  - p = 0.210 
  93 S N:   0.806  2.194 Sd Nd:    4.5   2.5  - p = 0.018 *
  94 S N:   0.993  2.007 Sd Nd:    2.0   2.0  - p = 0.403 
  95 S N:   0.846  2.154 Sd Nd:    4.5   2.5  - p = 0.022 *
  96 S N:   1.041  1.959 Sd Nd:    7.0   3.0  - p = 0.025 *
  97 S N:   1.218  1.782 Sd Nd:    6.0   0.0  - p = 0.004 **
  98 S N:   0.488  2.512 Sd Nd:    2.1   8.9  - p = 0.261 
  99 S N:   0.337  2.663 Sd Nd:    5.0   3.0  - p = 0.001 **
 100 S N:   1.017  1.983 Sd Nd:    4.0   3.0  - p = 0.182 
 101 S N:   0.505  2.495 Sd Nd:    2.0   4.0  - p = 0.267 
 102 S N:   0.359  2.641 Sd Nd:    4.0   1.0  - p = 0.001 **
 103 S N:   0.348  2.652 Sd Nd:    3.2   8.8  - p = 0.042 *
 104 S N:   0.333  2.667 Sd Nd:    4.0   0.0  - p = 0.000 **
 105 S N:   0.839  2.161 Sd Nd:    5.5   6.5  - p = 0.088 
 106 S N:   1.027  1.973 Sd Nd:    4.0   0.0  - p = 0.014 *
 107 S N:   0.658  2.342 Sd Nd:    5.0   8.0  - p = 0.135 
 108 S N:   0.429  2.571 Sd Nd:    4.0   0.0  - p = 0.000 **
 109 S N:   0.979  2.021 Sd Nd:    0.0   2.0  + p = 0.454 
 110 S N:   0.375  2.625 Sd Nd:    2.0   0.0  - p = 0.016 *
 111 S N:   0.512  2.488 Sd Nd:    6.5   8.5  - p = 0.008 **
 112 S N:   1.000  2.000 Sd Nd:    4.0   1.0  - p = 0.045 *
 113 S N:   0.558  2.442 Sd Nd:    2.8  11.2  - p = 0.499 
 114 S N:   0.333  2.667 Sd Nd:    4.0   0.0  - p = 0.000 **
 115 S N:   0.871  2.129 Sd Nd:    2.5   3.5  - p = 0.238 
 116 S N:   0.375  2.625 Sd Nd:    4.0   0.0  - p = 0.000 **
 117 S N:   0.375  2.625 Sd Nd:    1.0   0.0  - p = 0.125 
 118 S N:   0.374  2.626 Sd Nd:    1.0   1.0  - p = 0.234 
 119 S N:   0.355  2.645 Sd Nd:    6.0   7.0  - p = 0.002 **
 120 S N:   1.111  1.889 Sd Nd:    6.0   6.0  - p = 0.260 
 121 S N:   0.381  2.619 Sd Nd:    1.0   8.0  + p = 0.680 
 122 S N:   0.333  2.667 Sd Nd:    1.0   3.0  - p = 0.376 
 123 S N:   0.349  2.651 Sd Nd:    4.0   5.0  - p = 0.014 *
 124 S N:   0.985  2.015 Sd Nd:    3.0   2.0  - p = 0.203 
 125 S N:   0.927  2.073 Sd Nd:    4.0   3.0  - p = 0.138 
 126 S N:   0.585  2.415 Sd Nd:    4.0   3.0  - p = 0.031 *
 127 S N:   0.615  2.385 Sd Nd:    2.5   6.5  - p = 0.275 
 128 S N:   1.010  1.990 Sd Nd:    3.0   0.0  - p = 0.038 *
 129 S N:   0.492  2.508 Sd Nd:    4.0   7.0  - p = 0.091 
 130 S N:   1.000  2.000 Sd Nd:    1.0   0.0  - p = 0.333 
 131 S N:   1.000  2.000 Sd Nd:    7.0   0.0  - p = 0.000 **
 132 S N:   0.436  2.564 Sd Nd:    2.5   2.5  - p = 0.024 *
 133 S N:   0.376  2.624 Sd Nd:    4.0   5.0  - p = 0.018 *
 134 S N:   0.641  2.359 Sd Nd:    2.0   2.0  - p = 0.202 
 135 S N:   0.408  2.592 Sd Nd:    2.0   2.0  - p = 0.092 
 136 S N:   0.419  2.581 Sd Nd:    4.0   5.0  - p = 0.027 *
 137 S N:   0.978  2.022 Sd Nd:    4.8   3.2  - p = 0.080 
 138 S N:   0.333  2.667 Sd Nd:    2.0   0.0  - p = 0.012 *
 139 S N:   0.334  2.666 Sd Nd:    0.0   1.0  + p = 0.889 
 140 S N:   1.000  2.000 Sd Nd:    7.0   0.0  - p = 0.000 **
 141 S N:   1.241  1.759 Sd Nd:    3.0   2.0  - p = 0.341 
 142 S N:   1.000  2.000 Sd Nd:    7.0   0.0  - p = 0.000 **
 143 S N:   1.071  1.929 Sd Nd:    2.0   5.0  + p = 0.516 
 144 S N:   0.655  2.345 Sd Nd:    1.0   1.0  - p = 0.389 
 145 S N:   0.667  2.333 Sd Nd:    3.0   0.0  - p = 0.011 *
 146 S N:   1.018  1.982 Sd Nd:    2.0   2.0  - p = 0.418 
 147 S N:   1.008  1.992 Sd Nd:    3.0   3.0  - p = 0.325 
 148 S N:   1.000  2.000 Sd Nd:    3.0   1.0  - p = 0.111 
 149 S N:   0.995  2.005 Sd Nd:    2.0   2.0  - p = 0.404 
 150 S N:   1.029  1.971 Sd Nd:    7.0   0.0  - p = 0.001 **
 151 S N:   1.082  1.918 Sd Nd:    4.0   0.0  - p = 0.017 *
 152 S N:   0.984  2.016 Sd Nd:    2.0   2.0  - p = 0.398 
 153 S N:   0.683  2.317 Sd Nd:    6.0   1.0  - p = 0.001 **
 154 S N:   1.022  1.978 Sd Nd:    6.0   0.0  - p = 0.002 **
 155 S N:   0.985  2.015 Sd Nd:    5.0   1.0  - p = 0.017 *
 156 S N:   0.988  2.012 Sd Nd:    3.0   3.0  - p = 0.312 
 157 S N:   0.673  2.327 Sd Nd:    4.0   1.0  - p = 0.010 *
 158 S N:   0.925  2.075 Sd Nd:    5.0   5.0  - p = 0.165 
 159 S N:   0.665  2.335 Sd Nd:    2.0   2.0  - p = 0.215 
 160 S N:   0.393  2.607 Sd Nd:    2.5   2.5  - p = 0.018 *
 161 S N:   1.027  1.973 Sd Nd:    2.5   4.5  - p = 0.450 
 162 S N:   0.606  2.394 Sd Nd:    3.5   8.5  - p = 0.211 
 163 S N:   0.375  2.625 Sd Nd:    1.0   0.0  - p = 0.125 
 164 S N:   0.528  2.472 Sd Nd:    6.0   3.0  - p = 0.002 **
 165 S N:   0.957  2.043 Sd Nd:    6.0   4.0  - p = 0.063 
 166 S N:   0.912  2.088 Sd Nd:    1.0   5.0  + p = 0.411 
 167 S N:   0.968  2.032 Sd Nd:    2.0   8.0  + p = 0.325 
 168 S N:   0.357  2.643 Sd Nd:    3.0   5.0  - p = 0.059 
 169 S N:   0.665  2.335 Sd Nd:    2.0   2.0  - p = 0.215 
 170 S N:   0.971  2.029 Sd Nd:    4.0   3.0  - p = 0.159 
 171 S N:   0.406  2.594 Sd Nd:    0.5   2.5  - p = 0.354 
 172 S N:   0.394  2.606 Sd Nd:    0.0   2.0  + p = 0.755 
 173 S N:   0.814  2.186 Sd Nd:    5.0   6.0  - p = 0.152 
 174 S N:   0.971  2.029 Sd Nd:    3.0   4.0  - p = 0.407 
 175 S N:   0.362  2.638 Sd Nd:    2.0   4.0  - p = 0.157 
 176 S N:   0.402  2.598 Sd Nd:    2.0   4.0  - p = 0.187 
 177 S N:   0.374  2.626 Sd Nd:    0.0   9.0  + p = 0.302 
 178 S N:   0.375  2.625 Sd Nd:    2.0   0.0  - p = 0.016 *
 179 S N:   0.365  2.635 Sd Nd:    0.0   1.0  + p = 0.878 
 180 S N:   0.375  2.625 Sd Nd:    3.0   0.0  - p = 0.002 **
 181 S N:   1.019  1.981 Sd Nd:    6.0   0.0  - p = 0.002 **
 182 S N:   1.000  2.000 Sd Nd:    4.0   0.0  - p = 0.012 *
 183 S N:   0.366  2.634 Sd Nd:    2.0   1.0  - p = 0.041 *
 184 S N:   1.000  2.000 Sd Nd:    4.0   1.0  - p = 0.045 *
 185 S N:   1.166  1.834 Sd Nd:    4.0   0.0  - p = 0.023 *
 186 S N:   1.000  2.000 Sd Nd:    5.0   2.0  - p = 0.045 *
 187 S N:   0.333  2.667 Sd Nd:    5.0   0.0  - p = 0.000 **
 188 S N:   0.335  2.665 Sd Nd:    0.0   1.0  + p = 0.888 
 189 S N:   0.333  2.667 Sd Nd:    2.0   0.0  - p = 0.012 *
 190 S N:   1.000  2.000 Sd Nd:    4.0   0.0  - p = 0.012 *
 191 S N:   0.365  2.635 Sd Nd:    2.0   1.0  - p = 0.041 *
 192 S N:   0.333  2.667 Sd Nd:    4.0   0.0  - p = 0.000 **
 193 S N:   0.752  2.248 Sd Nd:    0.0  22.0  + p = 0.002 **
 194 S N:   0.925  2.075 Sd Nd:    4.0   4.0  - p = 0.210 
 195 S N:   1.063  1.937 Sd Nd:    3.0   4.0  - p = 0.477 
 196 S N:   0.973  2.027 Sd Nd:    6.0   8.0  - p = 0.284 
 197 S N:   1.024  1.976 Sd Nd:    3.0   1.0  - p = 0.118 
 198 S N:   1.011  1.989 Sd Nd:    1.0   1.0  - p = 0.560 
 199 S N:   0.375  2.625 Sd Nd:    3.0   0.0  - p = 0.002 **
 200 S N:   0.855  2.145 Sd Nd:    3.0   6.0  - p = 0.496 
 201 S N:   0.370  2.630 Sd Nd:    2.0   3.0  - p = 0.118 
 202 S N:   0.430  2.570 Sd Nd:    0.8  12.2  + p = 0.134 
 203 S N:   0.375  2.625 Sd Nd:    4.0   0.0  - p = 0.000 **
 204 S N:   0.978  2.022 Sd Nd:    5.5   6.5  - p = 0.164 
 205 S N:   0.874  2.126 Sd Nd:    4.5   5.5  - p = 0.136 
 206 S N:   1.000  2.000 Sd Nd:    3.8   6.2  - p = 0.441 
 207 S N:   0.375  2.625 Sd Nd:    2.0   0.0  - p = 0.016 *
 208 S N:   1.000  2.000 Sd Nd:    2.0   2.0  - p = 0.407 
 209 S N:   0.761  2.239 Sd Nd:    0.0  22.0  + p = 0.002 **
 210 S N:   0.270  2.730 Sd Nd:    0.0  22.0  + p = 0.126 
 211 S N:   0.761  2.239 Sd Nd:    1.0  22.0  + p = 0.011 *
 212 S N:   0.438  2.562 Sd Nd:    2.0  22.0  + p = 0.298 
 213 S N:   0.936  2.064 Sd Nd:    0.0  22.0  + p = 0.000 **
 214 S N:   0.413  2.587 Sd Nd:    3.0  22.0  + p = 0.543 
 215 S N:   0.239  2.761 Sd Nd:    0.0  22.0  + p = 0.161 
 216 S N:   0.761  2.239 Sd Nd:    0.0  22.0  + p = 0.002 **
 217 S N:   0.761  2.239 Sd Nd:    2.0  22.0  + p = 0.036 *
 218 S N:   0.438  2.562 Sd Nd:    0.0  22.0  + p = 0.031 *
 219 S N:   0.993  2.007 Sd Nd:    0.0  22.0  + p = 0.000 **
 220 S N:   0.936  2.064 Sd Nd:    0.0  22.0  + p = 0.000 **
 221 S N:   0.761  2.239 Sd Nd:    0.0  22.0  + p = 0.002 **
