# Supplementary material for: Sodium Channel β Subunits—An Additional Element in Animal Tetrodotoxin Resistance?
Source: Int J Mol Sci. 2024 Jan 25;25(3):1478. doi: 10.3390/ijms25031478 (PMC10855141; doi:10.3390/ijms25031478)
Supplement: Supplementary file 1 [file ijms-25-01478-s001.zip › rst1 files/SCNB4/rst1_SCNB4_oneratio_nssites2_231025]

	12	221	220	0.4939	0.738	0.774	0.252	0.339	0.710	0.827	1.359	1.245	0.695	0.083	0.761	0.387	0.310	0.000	0.952	0.595	0.143	0.123	0.017	0.025	0.500	0.958	1.827	0.135	0.122	-5346.007	1.6337	12.1592
List of sites with changes according to ancestral reconstruction
Suzuki-Gojobori (1999) style test
   1 S N:   1.134  1.866 Sd Nd:    8.0   0.0  - p = 0.000 **
   2 S N:   0.375  2.625 Sd Nd:    1.0   0.0  - p = 0.125 
   3 S N:   1.000  2.000 Sd Nd:    6.0   0.0  - p = 0.001 **
   4 S N:   1.075  1.925 Sd Nd:    4.2   5.8  - p = 0.267 
   5 S N:   0.934  2.066 Sd Nd:    3.0   4.0  - p = 0.378 
   6 S N:   1.039  1.961 Sd Nd:    6.0   0.0  - p = 0.002 **
   7 S N:   0.375  2.625 Sd Nd:    4.0   0.0  - p = 0.000 **
   8 S N:   0.852  2.148 Sd Nd:    6.0   5.0  - p = 0.061 
   9 S N:   0.522  2.478 Sd Nd:    3.0   6.0  - p = 0.196 
  10 S N:   0.786  2.214 Sd Nd:    4.5   9.5  - p = 0.294 
  11 S N:   0.650  2.350 Sd Nd:    3.5   3.5  - p = 0.044 *
  12 S N:   0.380  2.620 Sd Nd:    5.0   8.0  - p = 0.017 *
  13 S N:   1.000  2.000 Sd Nd:    3.0   3.0  - p = 0.320 
  14 S N:   0.256  2.744 Sd Nd:    3.0   9.0  - p = 0.076 
  15 S N:   0.333  2.667 Sd Nd:    8.0   0.0  - p = 0.000 **
  16 S N:   1.026  1.974 Sd Nd:    4.0   0.0  - p = 0.014 *
  17 S N:   0.943  2.057 Sd Nd:    5.0   5.0  - p = 0.176 
  18 S N:   0.536  2.464 Sd Nd:    5.0   8.0  - p = 0.066 
  19 S N:   0.938  2.062 Sd Nd:    4.0   4.0  - p = 0.218 
  20 S N:   1.181  1.819 Sd Nd:    5.8   4.2  - p = 0.156 
  21 S N:   1.201  1.799 Sd Nd:    4.0   0.0  - p = 0.026 *
  22 S N:   1.000  2.000 Sd Nd:    2.0   0.0  - p = 0.111 
  23 S N:   0.375  2.625 Sd Nd:    2.0   0.0  - p = 0.016 *
  24 S N:   1.000  2.000 Sd Nd:    5.0   1.0  - p = 0.018 *
  25 S N:   0.355  2.645 Sd Nd:    1.0   1.0  - p = 0.223 
  26 S N:   0.957  2.043 Sd Nd:    3.0   7.0  + p = 0.598 
  27 S N:   0.873  2.127 Sd Nd:    0.0   5.0  + p = 0.179 
  28 S N:   0.375  2.625 Sd Nd:    2.0   0.0  - p = 0.016 *
  29 S N:   0.639  2.361 Sd Nd:    2.0   2.0  - p = 0.201 
  30 S N:   1.000  2.000 Sd Nd:    1.0   0.0  - p = 0.333 
  31 S N:   0.456  2.544 Sd Nd:    5.0   2.0  - p = 0.001 **
  32 S N:   0.374  2.626 Sd Nd:    1.0   5.0  - p = 0.550 
  33 S N:   0.372  2.628 Sd Nd:    2.0   7.0  - p = 0.309 
  34 S N:   1.029  1.971 Sd Nd:    5.0   3.0  - p = 0.098 
  35 S N:   0.535  2.465 Sd Nd:    0.0   6.0  + p = 0.308 
  36 S N:   0.333  2.667 Sd Nd:    0.0   0.0 
  37 S N:   0.742  2.258 Sd Nd:    5.5   9.5  - p = 0.143 
  38 S N:   0.000  3.000 Sd Nd:    0.0   0.0 
  39 S N:   0.455  2.545 Sd Nd:    2.0  10.0  - p = 0.564 
  40 S N:   0.402  2.598 Sd Nd:    1.0   5.0  - p = 0.578 
  41 S N:   0.410  2.590 Sd Nd:    0.0  21.0  + p = 0.046 *
  42 S N:   0.824  2.176 Sd Nd:    4.0  21.0  + p = 0.143 
  43 S N:   0.620  2.380 Sd Nd:    0.0  24.0  + p = 0.004 **
  44 S N:   0.334  2.666 Sd Nd:    4.0   1.0  - p = 0.001 **
  45 S N:   0.417  2.583 Sd Nd:    2.4   9.6  - p = 0.227 
  46 S N:   0.796  2.204 Sd Nd:    4.0   3.0  - p = 0.086 
  47 S N:   0.771  2.229 Sd Nd:    7.5   6.5  - p = 0.012 *
  48 S N:   0.802  2.198 Sd Nd:    3.0  12.0  + p = 0.400 
  49 S N:   0.688  2.312 Sd Nd:    3.2  15.8  + p = 0.335 
  50 S N:   0.571  2.429 Sd Nd:    3.0  14.0  + p = 0.590 
  51 S N:   0.866  2.134 Sd Nd:    2.5  11.5  + p = 0.184 
  52 S N:   0.923  2.077 Sd Nd:    4.0   5.0  - p = 0.288 
  53 S N:   0.421  2.579 Sd Nd:    4.0   4.0  - p = 0.017 *
  54 S N:   0.370  2.630 Sd Nd:    3.0   7.0  - p = 0.116 
  55 S N:   1.022  1.978 Sd Nd:    7.0   1.0  - p = 0.003 **
  56 S N:   0.639  2.361 Sd Nd:    4.0   8.0  - p = 0.241 
  57 S N:   0.969  2.031 Sd Nd:    6.0   3.0  - p = 0.036 *
  58 S N:   0.561  2.439 Sd Nd:    2.0   2.0  - p = 0.161 
  59 S N:   0.364  2.636 Sd Nd:    2.5   5.5  - p = 0.063 
  60 S N:   0.374  2.626 Sd Nd:    3.0   3.0  - p = 0.029 *
  61 S N:   0.444  2.556 Sd Nd:    3.0   8.0  - p = 0.215 
  62 S N:   1.029  1.971 Sd Nd:    5.5   3.5  - p = 0.049 *
  63 S N:   0.540  2.460 Sd Nd:    1.0   6.0  + p = 0.632 
  64 S N:   1.000  2.000 Sd Nd:    6.0   0.0  - p = 0.001 **
  65 S N:   0.415  2.585 Sd Nd:    1.0  13.0  + p = 0.404 
  66 S N:   0.853  2.147 Sd Nd:    1.0  12.0  + p = 0.080 
  67 S N:   0.410  2.590 Sd Nd:    1.0  17.0  + p = 0.274 
  68 S N:   0.727  2.273 Sd Nd:    2.0  16.0  + p = 0.151 
  69 S N:   0.542  2.458 Sd Nd:    2.0  15.0  + p = 0.385 
  70 S N:   0.447  2.553 Sd Nd:    1.5  16.5  + p = 0.228 
  71 S N:   0.418  2.582 Sd Nd:    1.0   8.0  + p = 0.637 
  72 S N:   0.797  2.203 Sd Nd:    3.5   6.5  - p = 0.261 
  73 S N:   0.565  2.435 Sd Nd:    3.8   8.2  - p = 0.176 
  74 S N:   0.752  2.248 Sd Nd:    5.0   7.0  - p = 0.159 
  75 S N:   0.491  2.509 Sd Nd:    6.0   9.0  - p = 0.025 *
  76 S N:   0.382  2.618 Sd Nd:    3.0   4.0  - p = 0.049 *
  77 S N:   0.285  2.715 Sd Nd:    1.0  13.0  + p = 0.611 
  78 S N:   0.371  2.629 Sd Nd:    2.0   7.0  - p = 0.308 
  79 S N:   1.352  1.648 Sd Nd:    5.0   1.0  - p = 0.070 
  80 S N:   0.952  2.048 Sd Nd:    4.0   4.0  - p = 0.227 
  81 S N:   0.465  2.535 Sd Nd:    3.5   6.5  - p = 0.056 
  82 S N:   0.849  2.151 Sd Nd:    7.0   3.0  - p = 0.007 **
  83 S N:   0.991  2.009 Sd Nd:    8.0   4.0  - p = 0.018 *
  84 S N:   1.000  2.000 Sd Nd:    2.0   4.0  + p = 0.680 
  85 S N:   0.746  2.254 Sd Nd:    1.0   5.0  + p = 0.537 
  86 S N:   0.680  2.320 Sd Nd:    3.5   8.5  - p = 0.281 
  87 S N:   0.391  2.609 Sd Nd:    1.0  11.0  + p = 0.523 
  88 S N:   0.543  2.457 Sd Nd:    1.0   9.0  + p = 0.436 
  89 S N:   0.543  2.457 Sd Nd:    2.5   1.5  - p = 0.021 *
  90 S N:   0.343  2.657 Sd Nd:    1.0   8.0  + p = 0.725 
  91 S N:   0.351  2.649 Sd Nd:    4.0   4.0  - p = 0.009 **
  92 S N:   0.333  2.667 Sd Nd:    1.0   1.0  - p = 0.210 
  93 S N:   0.801  2.199 Sd Nd:    4.5   2.5  - p = 0.017 *
  94 S N:   0.989  2.011 Sd Nd:    2.0   2.0  - p = 0.401 
  95 S N:   0.843  2.157 Sd Nd:    5.5   2.5  - p = 0.008 **
  96 S N:   1.043  1.957 Sd Nd:    7.0   3.0  - p = 0.025 *
  97 S N:   1.224  1.776 Sd Nd:    6.0   0.0  - p = 0.005 **
  98 S N:   0.496  2.504 Sd Nd:    2.1   8.9  - p = 0.269 
  99 S N:   0.338  2.662 Sd Nd:    4.0   3.0  - p = 0.004 **
 100 S N:   1.020  1.980 Sd Nd:    4.0   3.0  - p = 0.183 
 101 S N:   0.505  2.495 Sd Nd:    3.0   4.0  - p = 0.098 
 102 S N:   0.360  2.640 Sd Nd:    4.0   1.0  - p = 0.001 **
 103 S N:   0.348  2.652 Sd Nd:    4.3   8.7  - p = 0.012 *
 104 S N:   0.333  2.667 Sd Nd:    4.0   0.0  - p = 0.000 **
 105 S N:   0.843  2.157 Sd Nd:    4.5   5.5  - p = 0.120 
 106 S N:   1.036  1.964 Sd Nd:    4.0   0.0  - p = 0.014 *
 107 S N:   0.658  2.342 Sd Nd:    5.0   8.0  - p = 0.136 
 108 S N:   0.429  2.571 Sd Nd:    5.0   0.0  - p = 0.000 **
 109 S N:   0.979  2.021 Sd Nd:    0.0   2.0  + p = 0.454 
 110 S N:   0.375  2.625 Sd Nd:    2.0   0.0  - p = 0.016 *
 111 S N:   0.751  2.249 Sd Nd:    7.0   7.0  - p = 0.039 *
 112 S N:   1.000  2.000 Sd Nd:    4.0   1.0  - p = 0.045 *
 113 S N:   0.542  2.458 Sd Nd:    4.3   8.7  - p = 0.069 
 114 S N:   0.333  2.667 Sd Nd:    4.0   0.0  - p = 0.000 **
 115 S N:   0.873  2.127 Sd Nd:    2.5   3.5  - p = 0.239 
 116 S N:   0.375  2.625 Sd Nd:    4.0   0.0  - p = 0.000 **
 117 S N:   0.375  2.625 Sd Nd:    1.0   0.0  - p = 0.125 
 118 S N:   0.374  2.626 Sd Nd:    1.0   1.0  - p = 0.234 
 119 S N:   0.355  2.645 Sd Nd:    5.0   6.0  - p = 0.006 **
 120 S N:   1.108  1.892 Sd Nd:    7.0   6.0  - p = 0.164 
 121 S N:   0.382  2.618 Sd Nd:    1.0   8.0  + p = 0.679 
 122 S N:   0.333  2.667 Sd Nd:    1.0   3.0  - p = 0.376 
 123 S N:   0.349  2.651 Sd Nd:    4.0   5.0  - p = 0.014 *
 124 S N:   0.928  2.072 Sd Nd:    3.0   2.0  - p = 0.176 
 125 S N:   0.930  2.070 Sd Nd:    4.0   3.0  - p = 0.139 
 126 S N:   0.589  2.411 Sd Nd:    4.0   3.0  - p = 0.031 *
 127 S N:   0.617  2.383 Sd Nd:    2.5   6.5  - p = 0.277 
 128 S N:   1.056  1.944 Sd Nd:    3.0   0.0  - p = 0.044 *
 129 S N:   0.497  2.503 Sd Nd:    4.0   7.0  - p = 0.094 
 130 S N:   1.000  2.000 Sd Nd:    1.0   0.0  - p = 0.333 
 131 S N:   1.000  2.000 Sd Nd:    6.0   0.0  - p = 0.001 **
 132 S N:   0.440  2.560 Sd Nd:    2.5   2.5  - p = 0.025 *
 133 S N:   0.377  2.623 Sd Nd:    4.0   5.0  - p = 0.019 *
 134 S N:   0.645  2.355 Sd Nd:    2.0   2.0  - p = 0.204 
 135 S N:   0.409  2.591 Sd Nd:    2.0   2.0  - p = 0.092 
 136 S N:   0.424  2.576 Sd Nd:    5.0   5.0  - p = 0.008 **
 137 S N:   0.978  2.022 Sd Nd:    4.8   3.2  - p = 0.081 
 138 S N:   0.333  2.667 Sd Nd:    2.0   0.0  - p = 0.012 *
 139 S N:   0.334  2.666 Sd Nd:    0.0   1.0  + p = 0.889 
 140 S N:   1.000  2.000 Sd Nd:    7.0   0.0  - p = 0.000 **
 141 S N:   1.237  1.763 Sd Nd:    3.0   2.0  - p = 0.339 
 142 S N:   1.000  2.000 Sd Nd:    7.0   0.0  - p = 0.000 **
 143 S N:   1.073  1.927 Sd Nd:    2.0   5.0  + p = 0.515 
 144 S N:   0.656  2.344 Sd Nd:    1.0   1.0  - p = 0.389 
 145 S N:   0.667  2.333 Sd Nd:    3.0   0.0  - p = 0.011 *
 146 S N:   1.019  1.981 Sd Nd:    3.0   2.0  - p = 0.219 
 147 S N:   1.007  1.993 Sd Nd:    3.0   3.0  - p = 0.324 
 148 S N:   1.000  2.000 Sd Nd:    3.0   1.0  - p = 0.111 
 149 S N:   0.995  2.005 Sd Nd:    2.0   2.0  - p = 0.405 
 150 S N:   1.029  1.971 Sd Nd:    7.0   0.0  - p = 0.001 **
 151 S N:   1.080  1.920 Sd Nd:    4.0   0.0  - p = 0.017 *
 152 S N:   0.983  2.017 Sd Nd:    2.0   2.0  - p = 0.397 
 153 S N:   0.684  2.316 Sd Nd:    6.0   1.0  - p = 0.001 **
 154 S N:   1.028  1.972 Sd Nd:    6.0   0.0  - p = 0.002 **
 155 S N:   0.982  2.018 Sd Nd:    5.0   1.0  - p = 0.016 *
 156 S N:   0.987  2.013 Sd Nd:    3.0   3.0  - p = 0.311 
 157 S N:   0.672  2.328 Sd Nd:    5.0   1.0  - p = 0.003 **
 158 S N:   0.925  2.075 Sd Nd:    5.0   5.0  - p = 0.165 
 159 S N:   0.664  2.336 Sd Nd:    2.0   2.0  - p = 0.214 
 160 S N:   0.395  2.605 Sd Nd:    2.5   2.5  - p = 0.019 *
 161 S N:   1.029  1.971 Sd Nd:    2.5   4.5  - p = 0.452 
 162 S N:   0.612  2.388 Sd Nd:    3.5   8.5  - p = 0.217 
 163 S N:   0.375  2.625 Sd Nd:    1.0   0.0  - p = 0.125 
 164 S N:   0.529  2.471 Sd Nd:    6.0   3.0  - p = 0.002 **
 165 S N:   0.961  2.039 Sd Nd:    6.0   4.0  - p = 0.064 
 166 S N:   0.884  2.116 Sd Nd:    1.0   6.0  + p = 0.341 
 167 S N:   0.965  2.035 Sd Nd:    2.0   8.0  + p = 0.327 
 168 S N:   0.357  2.643 Sd Nd:    4.0   5.0  - p = 0.015 *
 169 S N:   0.666  2.334 Sd Nd:    2.0   2.0  - p = 0.215 
 170 S N:   0.972  2.028 Sd Nd:    4.0   3.0  - p = 0.159 
 171 S N:   0.405  2.595 Sd Nd:    0.5   2.5  - p = 0.353 
 172 S N:   0.394  2.606 Sd Nd:    0.0   2.0  + p = 0.754 
 173 S N:   0.817  2.183 Sd Nd:    4.0   6.0  - p = 0.279 
 174 S N:   0.977  2.023 Sd Nd:    3.0   4.0  - p = 0.412 
 175 S N:   0.362  2.638 Sd Nd:    1.0   4.0  - p = 0.474 
 176 S N:   0.403  2.597 Sd Nd:    3.0   4.0  - p = 0.056 
 177 S N:   0.373  2.627 Sd Nd:    0.0   9.0  + p = 0.302 
 178 S N:   0.375  2.625 Sd Nd:    2.0   0.0  - p = 0.016 *
 179 S N:   0.365  2.635 Sd Nd:    0.0   1.0  + p = 0.878 
 180 S N:   0.375  2.625 Sd Nd:    3.0   0.0  - p = 0.002 **
 181 S N:   1.018  1.982 Sd Nd:    6.0   0.0  - p = 0.002 **
 182 S N:   1.000  2.000 Sd Nd:    4.0   0.0  - p = 0.012 *
 183 S N:   0.369  2.631 Sd Nd:    2.0   1.0  - p = 0.042 *
 184 S N:   1.000  2.000 Sd Nd:    4.0   1.0  - p = 0.045 *
 185 S N:   1.166  1.834 Sd Nd:    4.0   0.0  - p = 0.023 *
 186 S N:   1.000  2.000 Sd Nd:    5.0   2.0  - p = 0.045 *
 187 S N:   0.333  2.667 Sd Nd:    4.0   0.0  - p = 0.000 **
 188 S N:   0.335  2.665 Sd Nd:    0.0   1.0  + p = 0.888 
 189 S N:   0.333  2.667 Sd Nd:    2.0   0.0  - p = 0.012 *
 190 S N:   1.000  2.000 Sd Nd:    4.0   0.0  - p = 0.012 *
 191 S N:   0.365  2.635 Sd Nd:    2.0   1.0  - p = 0.041 *
 192 S N:   0.333  2.667 Sd Nd:    3.0   0.0  - p = 0.001 **
 193 S N:   0.747  2.253 Sd Nd:    0.0  22.0  + p = 0.002 **
 194 S N:   0.921  2.079 Sd Nd:    4.0   4.0  - p = 0.207 
 195 S N:   1.055  1.945 Sd Nd:    3.0   4.0  - p = 0.471 
 196 S N:   0.967  2.033 Sd Nd:    6.0   8.0  - p = 0.279 
 197 S N:   1.024  1.976 Sd Nd:    3.0   1.0  - p = 0.118 
 198 S N:   1.012  1.988 Sd Nd:    1.0   1.0  - p = 0.561 
 199 S N:   0.375  2.625 Sd Nd:    3.0   0.0  - p = 0.002 **
 200 S N:   0.856  2.144 Sd Nd:    3.5   6.5  - p = 0.312 
 201 S N:   0.370  2.630 Sd Nd:    2.0   3.0  - p = 0.118 
 202 S N:   0.434  2.566 Sd Nd:    0.5  11.5  + p = 0.153 
 203 S N:   0.375  2.625 Sd Nd:    4.0   0.0  - p = 0.000 **
 204 S N:   0.979  2.021 Sd Nd:    6.5   6.5  - p = 0.094 
 205 S N:   0.876  2.124 Sd Nd:    4.5   4.5  - p = 0.089 
 206 S N:   1.003  1.997 Sd Nd:    5.0   6.0  - p = 0.291 
 207 S N:   0.375  2.625 Sd Nd:    2.0   0.0  - p = 0.016 *
 208 S N:   1.000  2.000 Sd Nd:    2.0   2.0  - p = 0.407 
 209 S N:   0.756  2.244 Sd Nd:    0.0  22.0  + p = 0.002 **
 210 S N:   0.276  2.724 Sd Nd:    0.0  22.0  + p = 0.120 
 211 S N:   0.756  2.244 Sd Nd:    1.0  22.0  + p = 0.011 *
 212 S N:   0.440  2.560 Sd Nd:    3.0  22.0  + p = 0.490 
 213 S N:   0.895  2.105 Sd Nd:    2.0  22.0  + p = 0.012 *
 214 S N:   0.415  2.585 Sd Nd:    2.0  22.0  + p = 0.336 
 215 S N:   0.244  2.756 Sd Nd:    0.0  22.0  + p = 0.154 
 216 S N:   0.756  2.244 Sd Nd:    2.0  22.0  + p = 0.038 *
 217 S N:   0.756  2.244 Sd Nd:    3.0  22.0  + p = 0.093 
 218 S N:   0.440  2.560 Sd Nd:    0.0  22.0  + p = 0.031 *
 219 S N:   0.982  2.018 Sd Nd:    0.0  22.0  + p = 0.000 **
 220 S N:   0.895  2.105 Sd Nd:    2.0  22.0  + p = 0.012 *
 221 S N:   0.756  2.244 Sd Nd:    0.0  22.0  + p = 0.002 **
