# Supplementary material for: Sodium Channel β Subunits—An Additional Element in Animal Tetrodotoxin Resistance?
Source: Int J Mol Sci. 2024 Jan 25;25(3):1478. doi: 10.3390/ijms25031478 (PMC10855141; doi:10.3390/ijms25031478)
Supplement: Supplementary file 1 [file ijms-25-01478-s001.zip › Sequence alignments/SCNB1_expanded_230613.phy]

12 603
G_gallus  ---GGCTGCGTGGAGGTGGATTCGGAGACGGAGGCTGTGCTGGGAGCCCCATTCAAACTGCTGTGCATCGCCTGCAAGCGGCGCAGTGAGACCCCCGCAGAGGCTGAGGGGGAGTGGTTCTTCCGGGCTGAGGGAGCCCCCGAATTCACCAAGATCCTTCACTACACCGCAGAGGAGGGCGCCTGGGTGGCCCCGGGCCCTTTCGAAGGGCTGCTGTTCTGGAATGGCTCCCGCGGCACTCGGGACATTCAGGACCTGTCCGTCCGTCTGTCGAACGTGGGGCGGTCCCACGCCGGGCTCTACGTCTGCCGCCTGCGCCGGAACCTCACCTTTGAGGGC---TACACCTACAGCCTGGCCCGCAATAAGAGCGTGAAGCTGGCCGTGGTGGAGAGCGAGCGCCGGGACCTGGCGAGCATCGTGTCGGAGGTGCTGATGTACGTCCTGATCGTGCTGCTCACCCTTTGGCTGGCGGCCGAAATGCTGTACTGCTATAGGAAGGTGGCGGCCGCCTCC---GCACCGCCCCCGGACAGCGCCTCCGAGTACCTGGCCATCACCTCCGAGAGCAAGGAGAACTGCGCGGGGGTGCAGGTGGCCGAG
D_rerio   GGAGCGTGTGTGGAGGTCGACTCTGACACAGAGGCAGTGGCGGGAAAAGGCTTCAAACTGACCTGCATCTCTTGCAAGATGAGAGGAGAAGTGGTTGCCTCCGCCACGGTGGACTGGTGGTTCATGGCCAAAGGCGAGAGTGAATTCACACACATCTACACTTATGCA---GAAATGACAGCCAGCATAACAGACGAGCGCTTTGAAGACCGCCTGGCCTGGAATGGCAGTAAAAAAACAGACGACGTGCAGGACGGCTCAATTTACATCCTCAACGTCACCTTCAATGACACCGGCACCTTTCGATGCTTCTTCGACAGAATCCTCATCTTCCCCAAC---TATGAGTACCACACCAACGCCACAAAGTTCATCACCATCAGCGTAGTAGGACATGCAACCCGAGGCATGGCGTCCATCTTGTCTGAGGTGATGATGTACGTGTCCATTATCGGGCTGCAGTTGTGGCTGGTGGTGGAGATGGTTTACTGCTACAGGAAGATTGCAGCAGCCGGAGAGGAAGCGCTGAGAGAGAGCGAGGCGGAATATTTAGCTATAACCTCTGAGAGCAAAGATAACTGTGCAGGTGTAGCGGTGGCAGAA
X_tropical---GGGTGTGTGGAGGTGGAGTCAGAGACGGAAGCTGTGGTGGGACGTGAGTTTAAGATCCGGTGCATCTCGTGTAAGAAAAGAGGAGAGACCAAAGCGATTACCTTTGTAGAATGGTTCTTCAGGGCCAAAGCGGACGATGCATTCAGAGTGATATATTACTACCAG---AAAGATGCCCCAGATATCAAGGATGAGCGCTACTCTGGCCGCCTCTTGTGGAGCGGGAGCAACCACACGGAAGACCTACAGGACGTGTCGATACAGATCACGAATGTCACCGAGGAAGACGAAGGAGAATACATGTGTAAGGTCAACCGAACCCTCGAGTTTGAGAAC---CACTACTATAACATCAACGTCAGCAAGTTTGTCCAGGTCACGGTGGTTCCCAAAGCCAATCGGGACGTCGCTTCCATAGTGTCGGAGATTATGATGTATGTCCTCATTGTGGTCTTGACAATATGGCTGGTGGCAGAGATGGTATACTGTTACAGGAAGATAGCGGCAGCGGGGGAAGAGACAGTGCTGGAAAATGCGTCGGACTACTTAGCAATAACGTCTGAAACTAAAGACAACTGCTTGGGCGTGCAAGCTCAGGAA
T_elegans GGTGGCTGCGTGGAGGTGGATGCAGAAACAGAGGCTGTAGTCGGCCACACTTTCAAGATCCGTTGTATCTCATGCAAGAAGCGCAGTGAAACAGAGGCCGAGGCCTTTACTGAATGGTTCTTCAAAGAAGAAGGGACCACCGAACTGGTCAAGATTCTTCGCTATGATTTCTATGATAAGCTCTCTATATACGATCCTCGCTTTGAAGATCTAGTGATGTGGAATGGTACCAAGAACATTGCAGATTTGCAGGATGTCTCCATTTTCATCCTGAACGTGACTGAAGAACACAGAGGGGAGTACATCTGCAGTGTCAACCGCACCCTCCATTATGCCAATGAATTCTCCTACAACATAATGGTCAACAAGACCATCCACCTGTCTGTGGTTCATAAAGGCAATCGGGATATGGCATCTATTGTCTCCGAAATCATGATGTACGTCCTCATCGTTGTCCTGACCATCTGGCTGGTAGCGGAGATGATCTATTGCTACAAGAAGATCGCCGCAGCGACAGAGGCAGCTGCTCAAGAAAATGCCTCCGAATACTTGGCCATCACATCGGAAAGTAAAGAAAACTGCACAGGGGTGCAGGTAGCTGAA
T_sirtalisGGTGGCTGCGTGGAGGTGGATGCAGAAACAGAGGCTGTAGTTGGCCATACTTTCAAGATCCGTTGTATCTCATGCAAGAAGCGCAGTGAAACAGAGGCCGAGGCCTTTACTGAATGGTTCTTCAAAGAAGAAGGGACCACCGAATTGGTCAAGATTCTTCGCTATGATTTCTATGATAAGCTCTCTATATACGATCCTCGCTTTGAAGATCTAGTGATGTGGAATGGTACCAAGAACATTGCAGATTTGCAGGATGTCTCCATTTTCATCCTGAACGTGACTGAAGAACACAGAGGGGAGTACATCTGCAGTGTCAACCGCACCCTCCATTATGCCAATGAGTTCTCCTACAACATAATGGTCAACAAGACCATCCACCTGTCTGTGGTTCATAAAGCCAATCGGGATATGGCATCTATTGTCTCCGAAATCATGATGTACGTCCTCATCGTTGTCCTGACCATCTGGCTGGTAGCGGAGATGATCTATTGCTACAAGAAGATCGCCGCAGCGACAGAGGCAGCTGCTCAAGAAAATGCCTCCGAATACTTGGCCATCACATCGGAAAGTAAAGAAAACTGCACAGGGGTGCAGGTAGCTGAA
H_sapiens GGGGGCTGCGTGGAGGTGGACTCGGAGACCGAGGCCGTGTATGGGATGACCTTCAAAATTCTTTGCATCTCCTGCAAGCGCCGCAGCGAGACCAACGCTGAGACCTTCACCGAGTGGACCTTCCGCCAGAAGGGCACTGAGGAGTTTGTCAAGATCCTGCGCTATGAGAATGAGGTGTTGCAGCTGGAGGAGGATGAGCGCTTCGAGGGCCGCGTGGTGTGGAATGGCAGCCGGGGCACCAAAGACCTGCAGGATCTGTCTATCTTCATCACCAATGTCACCTACAACCACTCGGGCGACTACGAGTGCCACGTCTACCGCCTGCTCTTCTTCGAAAAC---TACGAGCACAACACCAGCGTCGTCAAGAAGATCCACATTGAGGTAGTGGACAAAGCCAACAGAGACATGGCATCCATCGTGTCTGAGATCATGATGTATGTGCTCATTGTGGTGTTGACCATATGGCTCGTGGCAGAGATGATTTACTGCTACAAGAAGATCGCTGCCGCCACGGAGACTGCTGCACAGGAGAATGCCTCGGAATACCTGGCCATCACCTCTGAAAGCAAAGAGAACTGCACGGGCGTCCAGGTGGCCGAA
P_textilis---GGCTGCGTGGAGGTGGATTCAGAAACGGAGGCTGTAGTTGGCCAGTCTTTCAAGATCCGTTGCATTTCGTGCAAGAAGCGCAGTGAAACAGATGCGGAAGCATTTACTGAATGGTTCTTCAAAGAAGAGGGCACCAACGAGATGGTCAAGATTCTTCGCTATGATGTCTATGATAAGCTCGTTATATATGATCCTCGCTTTGAAGATCTAGTGGAGTGGAATGGTACCAAGATCATTGCAGATTTGCAGGATGTCTCCATTTTCATCCTGAACGTGACTTTTGAACACAAAGGGGAGTACATGTGCAGTGTCAATCGCACACTCCATTATGCCAATGATTTCTCCTACAACATCATGGTCAACAAAACCATCCACCTTGATGTGGTCGAAAAAGCCAATCGGGATATGGCATCTATTGTCTCCGAAATCATGATGTACGTCCTCATTGTTGTCCTGACCATCTGGCTGGTAGCGGAGATGATCTATTGCTACAAGAAGATCGCTGCAGCGACAGAGGCAGCTGCTCAAGAAAATGCCTCGGAATACTTGGCCATCACATCGGAAAGTAAAGAAAACTGCACAGGGGTGCAGGTAGCTGAA
E_electric---GCATGTGTGGAGGTGGATTCGGACACGGAAGCAGTCGTGGGCCACGGCTTCAAACTGGGATGCATCTCCTGTAAAATGCGGGGGGAAGTGCAGGCCTCAGCCACCGTGGACTGGTGGTTCATGGCCAAAGGGGAGAGCGAGTTTAGCCACATCTATAGTTATATT---GATATGACGGGCATGGTTAATGACGAACGCTTCCTGGACCGCCTCAACTGGATGGGCAGCAAGAACACGTTCGACCTGCAGGACGGCTCCATCTACATCCTCAATGTAACCTTGAACGATACAGGCACCTACCGCTGCTACTTTGACCGAACGCTCACCTTTAACTAC---TACGAGTTCCGCACCAACATCAACAAGACCATCACCCTTAATGTGGTGCCTAAGGCGACTCGCGGCACGGCGTCCATCCTGTCGGAGGTGATGATGTACGTGTCGATCATTGGACTGCAGCTCTGGCTGTTGGTGGAGATGGTCTACTGCTACAGGAAGATAGCAGCCGCAGGGGAGGAGGCTCTGAGGGAGAGCGCGGCTGAGTATTTAGCTATAGCCTCCGAGAGCAAAGATAACTGCACAGGTGTGGCAGTAGCAGAA
B_bufo    TCCGGCTGCGTGGAGGTGGATCCCGAGACAGAGGCCGTCTACGGGCATGAATTTAAAATCCGGTGTATTTCCTGCAAGAAGCGAGGAGAAACGGTCGCCAAAACCTTTACGGAGTGGTTTTTTAAAGGAGACACAATGGAGAAATTTGACCTGATACTTATGTACCAG---TATCCGCAGCTGAGCGTCGTAGATGACCGCTTTACAGGGCGGCTGAAATGGAATGGGAGCAGTCACTCCGAAGACTTGCAGGACATGTCTGTCGTCATCACCAACGTGACCTACGACCACGCGGGGACCTACATGTGCCGCGTCAACCGCACGCTTATCTTTGATAGC---CACGACTACAACACCAACGTCACCAAATTCATTGATGTGACAGTAGTGGACAAAGGGAATAGAGATGTCGCCTCTATCGTGTCAGAGATCATGATGTACGTCCTCATCGTGGTGCTCACCATATGGCTGGTGGTCGAAATGATCTACTGCTATCGGAAGATTGCCGCAGCCGGGGAGGAGGCGGTTCTGGAGAACGCTTCAGATTATTTAGCAATAACCTCTGAAAGTAAAGACAATTGCCTAGGAGTGCAGCCACAGGAA
T_rubripesGGAGCCTGTGTGGAACTGGACTCGGACACTGAGGCTGTTGTCAATCAAGGCTTCAAACTGGGTTGCATCTCCTGCAAGATGAGGGGTGAAGTACGGGCAATGACTTCTGTCAGCTGGTACTTCAAAGCTGCAGAGGATGCAAACTTCTCTCATTTCTACAGATACAAA---GACGCAGCAGAAGAAACCATTGATGCACGTTTCTATGGCCGCTTGGGATGGAACGGCAGTAACAACACCAAGGATTTGCAAGATGGATCCATCTACATTAACACAGTGACCTTCAATGACACGGGGACCTACATGTGCATGTTCAATCGCACCCTTGTGTATCCCAAC---TACAAGTTTGAAACCAGCATCAACAAATCCTTCATTTTAAACGTGGTGCCACAAAGGAAAAGGGGACTGGCCTCCATCTTGTCCGAGCTGATGATGTATGCGTCCATCATCGGGCTGCAGTTGTGGCTGGTGGTTGAGATGATTTACTGCTACAGGAAGATTTCGGCAGCAGGAGAGGAAGCGATAAGAGAGAGCCCGGAGGAGTATTTAGCTAGAGCTTTGGAAACCAAAGATAATTGTGTAGGTGTACAGGTGGCAGAA
M_musculusGGGGGCTGCGTGGAGGTGGATTCCGATACCGAGGCTGTGTATGGGATGACCTTCAAAATCCTGTGCATCTCCTGTAAGCGTCGTAGTGAGACCACCGCCGAAACCTTCACGGAGTGGACCTTCCGCCAGAAGGGGACAGAGGAATTTGTCAAGATCCTACGCTATGAGAATGAGGTGCTGCAGCTGGAGGAAGATGAGCGCTTTGAGGGCCGAGTGGTGTGGAACGGTAGTCGGGGCACCAAGGACCTGCAGGACCTGTCCATCTTCATCACCAACGTCACCTACAACCACTCTGGCGACTACGAATGTCACGTCTACCGTCTCCTCTTCTTTGATAAT---TATGAGCACAACACCAGCGTCGTCAAGAAGATCCACCTGGAGGTGGTGGACAAGGCCAACAGAGATATGGCATCCATCGTGTCAGAGATCATGATGTACGTGCTCATTGTGGTGTTGACCATATGGCTTGTGGCAGAGATGGTGTACTGCTACAAGAAGATTGCTGCTGCTACGGAGGCTGCTGCACAAGAGAACGCCTCAGAATACCTGGCCATTACATCCGAGAGCAAAGAAAACTGTACAGGCGTCCAGGTGGCTGAA
A_carol   ---GGCTGCGTGGAAGTAGAGTCAGAAACCGAGGCCGTGGCTGGTGAAACTTTCAGGATTCGGTGCATCTCATGTAAGAAGCGCAGTGAGACAGAAGCCGAGGCCTTCACCGACTGGTACTTCAAGCAACAGGGGATGGAAGAGTTTGACCATATCCTCCACTACGATGTTGAGACTAAACTCAGAATATTGGACCCTCGCTTTGAAGACCTGGTTGCCTGGGAAGGCACTAAACACACTGCAGATTTGCAGGAGCTTTCCATTTTGCTGCTTAATGTGACCTTTGACCAGGAGGGAGATTATATCTGCAGTGTCAACCGCACACTCCTTTTTGCAAATGACCATACACACAATGTCATGGTCAACAAGACCGTCCACATTGACGTGGTAGAGAAAGCAAACCGGGACATGGCATCCATTGTGTCTGAGATCATGATGTACGTTCTTATTGTCGTCCTGACTATTTGGCTGGTGGCGGAGATGGTATACTGCTACAAGAAGATTGCTGCGGCAACAGAGGCAGCAGCACAAGAGAATGCCTCCGAGTACTTGGCCATCACATCAGAAAGTAAAGAAAACTGCACAGGGGTGCAAGTAGCTGAA
