# Supplementary material for: Sodium Channel β Subunits—An Additional Element in Animal Tetrodotoxin Resistance?
Source: Int J Mol Sci. 2024 Jan 25;25(3):1478. doi: 10.3390/ijms25031478 (PMC10855141; doi:10.3390/ijms25031478)
Supplement: Supplementary file 1 [file ijms-25-01478-s001.zip › Sequence alignments/SCNB1_fullsequences_230626.fas]

>XM_026718851.1_P_textilis
ATGGCCGCC---------------------------------------CTGCGACCTGTCTCGCTGCTGCTCTGCCTGGCCTTGGTGACCTTGTGTCAAGCTGGCTGCGTGGAGGTGGATTCAGAAACGGAGGCTGTAGTTGGCCAGTCTTTCAAGATCCGTTGCATTTCGTGCAAGAAGCGCAGTGAAACAGATGCGGAAGCATTTACTGAATGGTTCTTCAAAGAAGAGGGCACCAACGAGATGGTCAAGATTCTTCGCTATGATGTCTATGATAAGCTCGTTATATATGATCCTCGCTTTGAAGATCTAGTGGAGTGGAATGGTACCAAGATCATTGCAGATTTGCAGGATGTCTCCATTTTCATCCTGAACGTGACTTTTGAACACAAAGGGGAGTACATGTGCAGTGTCAATCGCACACTCCATTATGCCAATGATTTCTCCTACAACATCATGGTCAACAAAACCATCCACCTTGATGTGGTCGAAAAAGCCAATCGGGATATGGCATCTATTGTCTCCGAAATCATGATGTACGTCCTCATTGTTGTCCTGACCATCTGGCTGGTAGCGGAGATGATCTATTGCTACAAGAAGATCGCTGCAGCGACAGAGGCAGCTGCTCAAGAAAATGCCTCGGAATACTTGGCCATCACATCGGAAAGTAAAGAAAACTGCACAGGGGTGCAGGTAGCTGAA
>XM_027005311.2_E_electricus
ATGTCGGCA---------------------------------GTGCAGCTGCTGTGGATGCCGGTGGTGCTGTGTGTGATGCAGGGCCGGCTCAGCAACGGGGCATGTGTGGAGGTGGATTCGGACACGGAAGCAGTCGTGGGCCACGGCTTCAAACTGGGATGCATCTCCTGTAAAATGCGGGGGGAAGTGCAGGCCTCAGCCACCGTGGACTGGTGGTTCATGGCCAAAGGGGAGAGCGAGTTTAGCCACATCTATAGTTATATT---GATATGACGGGCATGGTTAATGACGAACGCTTCCTGGACCGCCTCAACTGGATGGGCAGCAAGAACACGTTCGACCTGCAGGACGGCTCCATCTACATCCTCAATGTAACCTTGAACGATACAGGCACCTACCGCTGCTACTTTGACCGAACGCTCACCTTTAACTAC---TACGAGTTCCGCACCAACATCAACAAGACCATCACCCTTAATGTGGTGCCTAAGGCGACTCGCGGCACGGCGTCCATCCTGTCGGAGGTGATGATGTACGTGTCGATCATTGGACTGCAGCTCTGGCTGTTGGTGGAGATGGTCTACTGCTACAGGAAGATAGCAGCCGCAGGGGAGGAGGCTCTGAGGGAGAGCGCGGCTGAGTATTTAGCTATAGCCTCCGAGAGCAAAGATAACTGCACAGGTGTGGCAGTAGCAGAA
>XM_040421971.1_B_bufo
------ATG---------------------------------------GACTACTGGGTGGCGATGCTAATATGCCTTATGGCAGCATACACTTGCTGGTCCGGCTGCGTGGAGGTGGATCCCGAGACAGAGGCCGTCTACGGGCATGAATTTAAAATCCGGTGTATTTCCTGCAAGAAGCGAGGAGAAACGGTCGCCAAAACCTTTACGGAGTGGTTTTTTAAAGGAGACACAATGGAGAAATTTGACCTGATACTTATGTACCAG---TATCCGCAGCTGAGCGTCGTAGATGACCGCTTTACAGGGCGGCTGAAATGGAATGGGAGCAGTCACTCCGAAGACTTGCAGGACATGTCTGTCGTCATCACCAACGTGACCTACGACCACGCGGGGACCTACATGTGCCGCGTCAACCGCACGCTTATCTTTGATAGC---CACGACTACAACACCAACGTCACCAAATTCATTGATGTGACAGTAGTGGACAAAGGGAATAGAGATGTCGCCTCTATCGTGTCAGAGATCATGATGTACGTCCTCATCGTGGTGCTCACCATATGGCTGGTGGTCGAAATGATCTACTGCTATCGGAAGATTGCCGCAGCCGGGGAGGAGGCGGTTCTGGAGAACGCTTCAGATTATTTAGCAATAACCTCTGAAAGTAAAGACAATTGCCTAGGAGTGCAGCCACAGGAA
>XM_008120927.2_A_carolinensis
ATGGCGGGC---------------------------------------CCGCAGCCCCTCGCCCTCCTCCTGGGCCTCGCGATGGTGACATTGTGCCATGGTGGCTGCGTGGAAGTAGAGTCAGAAACCGAGGCCGTGGCTGGTGAAACTTTCAGGATTCGGTGCATCTCATGTAAGAAGCGCAGTGAGACAGAAGCCGAGGCCTTCACCGACTGGTACTTCAAGCAACAGGGGATGGAAGAGTTTGACCATATCCTCCACTACGATGTTGAGACTAAACTCAGAATATTGGACCCTCGCTTTGAAGACCTGGTTGCCTGGGAAGGCACTAAACACACTGCAGATTTGCAGGAGCTTTCCATTTTGCTGCTTAATGTGACCTTTGACCAGGAGGGAGATTATATCTGCAGTGTCAACCGCACACTCCTTTTTGCAAATGACCATACACACAATGTCATGGTCAACAAGACCGTCCACATTGACGTGGTAGAGAAAGCAAACCGGGACATGGCATCCATTGTGTCTGAGATCATGATGTACGTTCTTATTGTCGTCCTGACTATTTGGCTGGTGGCGGAGATGGTATACTGCTACAAGAAGATTGCTGCGGCAACAGAGGCAGCAGCACAAGAGAATGCCTCCGAGTACTTGGCCATCACATCAGAAAGTAAAGAAAACTGCACAGGGGTGCAAGTAGCTGAA
>XM_040657084.2_G_gallus
ATGGCCTTC---------------------------------------TGCGGCCCCGCGCTGCTCCTCCTCGGCCTTCTGATGGCCCCGGGGGTGCAGGGGGGCTGCGTGGAGGTGGATTCGGAGACGGAGGCTGTGCTGGGAGCCCCATTCAAACTGCTGTGCATCGCCTGCAAGCGGCGCAGTGAGACCCCCGCAGAGGCTGAGGGGGAGTGGTTCTTCCGGGCTGAGGGAGCCCCCGAATTCACCAAGATCCTTCACTACACCGCAGAGGAGGGCGCCTGGGTGGCCCCGGGCCCTTTCGAAGGGCTGCTGTTCTGGAATGGCTCCCGCGGCACTCGGGACATTCAGGACCTGTCCGTCCGTCTGTCGAACGTGGGGCGGTCCCACGCCGGGCTCTACGTCTGCCGCCTGCGCCGGAACCTCACCTTTGAGGGC---TACACCTACAGCCTGGCCCGCAATAAGAGCGTGAAGCTGGCCGTGGTGGAGAGCGAGCGCCGGGACCTGGCGAGCATCGTGTCGGAGGTGCTGATGTACGTCCTGATCGTGCTGCTCACCCTTTGGCTGGCGGCCGAAATGCTGTACTGCTATAGGAAGGTGGCGGCCGCCTCC---GCACCGCCCCCGGACAGCGCCTCCGAGTACCTGGCCATCACCTCCGAGAGCAAGGAGAACTGCGCGGGGGTGCAGGTGGCCGAG
>XM_011618211.2_T_rubripes
ATGACAGCTACAACCGATGTTCTTTCTTCAGTCAGGATACTAGTTCTGCTGTTGCTACTTCCGGTTCTACTGGCACTT---CAAGCTTCTCTGTGCTGTGGAGCCTGTGTGGAACTGGACTCGGACACTGAGGCTGTTGTCAATCAAGGCTTCAAACTGGGTTGCATCTCCTGCAAGATGAGGGGTGAAGTACGGGCAATGACTTCTGTCAGCTGGTACTTCAAAGCTGCAGAGGATGCAAACTTCTCTCATTTCTACAGATACAAA---GACGCAGCAGAAGAAACCATTGATGCACGTTTCTATGGCCGCTTGGGATGGAACGGCAGTAACAACACCAAGGATTTGCAAGATGGATCCATCTACATTAACACAGTGACCTTCAATGACACGGGGACCTACATGTGCATGTTCAATCGCACCCTTGTGTATCCCAAC---TACAAGTTTGAAACCAGCATCAACAAATCCTTCATTTTAAACGTGGTGCCACAAAGGAAAAGGGGACTGGCCTCCATCTTGTCCGAGCTGATGATGTATGCGTCCATCATCGGGCTGCAGTTGTGGCTGGTGGTTGAGATGATTTACTGCTACAGGAAGATTTCGGCAGCAGGAGAGGAAGCGATAAGAGAG---------------------------AGCCCATGTAGGAGGAGCTCCAGCTGGCTTCCATGA------
>NP_001071007.1_D_rerio
ATGTCTGCA---------------------------------CTGCGGCTTCTGTGGGTCCCTGCGCTGTTGTGTTTAACACATGCTTGGCTCTGCTATGGAGCGTGTGTGGAGGTCGACTCTGACACAGAGGCAGTGGCGGGAAAAGGCTTCAAACTGACCTGCATCTCTTGCAAGATGAGAGGAGAAGTGGTTGCCTCCGCCACGGTGGACTGGTGGTTCATGGCCAAAGGCGAGAGTGAATTCACACACATCTACACTTATGCA---GAAATGACAGCCAGCATAACAGACGAGCGCTTTGAAGACCGCCTGGCCTGGAATGGCAGTAAAAAAACAGACGACGTGCAGGACGGCTCAATTTACATCCTCAACGTCACCTTCAATGACACCGGCACCTTTCGATGCTTCTTCGACAGAATCCTCATCTTCCCCAAC---TATGAGTACCACACCAACGCCACAAAGTTCATCACCATCAGCGTAGTAGGACATGCAACCCGAGGCATGGCGTCCATCTTGTCTGAGGTGATGATGTACGTGTCCATTATCGGGCTGCAGTTGTGGCTGGTGGTGGAGATGGTTTACTGCTACAGGAAGATTGCAGCAGCCGGAGAGGAAGCGCTGAGAGAGAGCGAGGCGGAATATTTAGCTATAACCTCTGAGAGCAAAGATAACTGTGCAGGTGTAGCGGTGGCAGAA
>XM_004916411.4_X_tropical
------ATG---------------------------------------GACTCCTGGCTACTGATGTTACTGTGCCTGACAGCAGTGTCATCCTGCTGGGCCGGGTGTGTGGAGGTGGAGTCAGAGACGGAAGCTGTGGTGGGACGTGAGTTTAAGATCCGGTGCATCTCGTGTAAGAAAAGAGGAGAGACCAAAGCGATTACCTTTGTAGAATGGTTCTTCAGGGCCAAAGCGGACGATGCATTCAGAGTGATATATTACTACCAG---AAAGATGCCCCAGATATCAAGGATGAGCGCTACTCTGGCCGCCTCTTGTGGAGCGGGAGCAACCACACGGAAGACCTACAGGACGTGTCGATACAGATCACGAATGTCACCGAGGAAGACGAAGGAGAATACATGTGTAAGGTCAACCGAACCCTCGAGTTTGAGAAC---CACTACTATAACATCAACGTCAGCAAGTTTGTCCAGGTCACGGTGGTTCCCAAAGCCAATCGGGACGTCGCTTCCATAGTGTCGGAGATTATGATGTATGTCCTCATTGTGGTCTTGACAATATGGCTGGTGGCAGAGATGGTATACTGTTACAGGAAGATAGCGGCAGCGGGGGAAGAGACAGTGCTGGAAAATGCGTCGGACTACTTAGCAATAACGTCTGAAACTAAAGACAACTGCTTGGGCGTGCAAGCTCAGGAA
>XM_032228604.1_T_elegans
ATGGCCGCC---------------------------------------CCGCGACCCGCCTCGCTGCTCCTCTGCCTGGCCTTGGTGACCTTGTGCCAAGGTGGCTGCGTGGAGGTGGATGCAGAAACAGAGGCTGTAGTCGGCCACACTTTCAAGATCCGTTGTATCTCATGCAAGAAGCGCAGTGAAACAGAGGCCGAGGCCTTTACTGAATGGTTCTTCAAAGAAGAAGGGACCACCGAACTGGTCAAGATTCTTCGCTATGATTTCTATGATAAGCTCTCTATATACGATCCTCGCTTTGAAGATCTAGTGATGTGGAATGGTACCAAGAACATTGCAGATTTGCAGGATGTCTCCATTTTCATCCTGAACGTGACTGAAGAACACAGAGGGGAGTACATCTGCAGTGTCAACCGCACCCTCCATTATGCCAATGAATTCTCCTACAACATAATGGTCAACAAGACCATCCACCTGTCTGTGGTTCATAAAGGCAATCGGGATATGGCATCTATTGTCTCCGAAATCATGATGTACGTCCTCATCGTTGTCCTGACCATCTGGCTGGTAGCGGAGATGATCTATTGCTACAAGAAGATCGCCGCAGCGACAGAGGCAGCTGCTCAAGAAAATGCCTCCGAATACTTGGCCATCACATCGGAAAGTAAAGAAAACTGCACAGGGGTGCAGGTAGCTGAA
>XM_014064796.1_T_sirtalis
ATGGCCGCC---------------------------------------CCGCGACCCGTCTCGCTGCTCCTCTGCTTGGCCTTGGTGACCTTGTGCCAAGGTGGCTGCGTGGAGGTGGATGCAGAAACAGAGGCTGTAGTTGGCCATACTTTCAAGATCCGTTGTATCTCATGCAAGAAGCGCAGTGAAACAGAGGCCGAGGCCTTTACTGAATGGTTCTTCAAAGAAGAAGGGACCACCGAATTGGTCAAGATTCTTCGCTATGATTTCTATGATAAGCTCTCTATATACGATCCTCGCTTTGAAGATCTAGTGATGTGGAATGGTACCAAGAACATTGCAGATTTGCAGGATGTCTCCATTTTCATCCTGAACGTGACTGAAGAACACAGAGGGGAGTACATCTGCAGTGTCAACCGCACCCTCCATTATGCCAATGAGTTCTCCTACAACATAATGGTCAACAAGACCATCCACCTGTCTGTGGTTCATAAAGCCAATCGGGATATGGCATCTATTGTCTCCGAAATCATGATGTACGTCCTCATCGTTGTCCTGACCATCTGGCTGGTAGCGGAGATGATCTATTGCTACAAGAAGATCGCCGCAGCGACAGAGGCAGCTGCTCAAGAAAATGCCTCCGAATACTTGGCCATCACATCGGAAAGTAAAGAAAACTGCACAGGGGTGCAGGTAGCTGAA
>NM_011322.4_M_musculus
------------------------------------------------------------------------------------------------------------------------------------------------ATGACCTTCAAAATCCTGTGCATCTCCTGTAAGCGTCGTAGTGAGACCACCGCCGAAACCTTCACGGAGTGGACCTTCCGCCAGAAGGGGACAGAGGAATTTGTCAAGATCCTACGCTATGAGAATGAGGTGCTGCAGCTGGAGGAAGATGAGCGCTTTGAGGGCCGAGTGGTGTGGAACGGTAGTCGGGGCACCAAGGACCTGCAGGACCTGTCCATCTTCATCACCAACGTCACCTACAACCACTCTGGCGACTACGAATGTCACGTCTACCGTCTCCTCTTCTTTGATAAT---TATGAGCACAACACCAGCGTCGTCAAGAAGATCCACCTGGAGGTGGTGGACAAGGCCAACAGAGATATGGCATCCATCGTGTCAGAGATCATGATGTACGTGCTCATTGTGGTGTTGACCATATGGCTTGTGGCAGAGATGGTGTACTGCTACAAGAAGATTGCTGCTGCTACGGAGGCTGCTGCACAAGAGAACGCCTCAGAATACCTGGCCATTACATCCGAGAGCAAAGAAAACTGTACAGGCGTCCAGGTGGCTGAA
>NM_001037.5_H_sapiens
------ATG---------------------------------------GGGAGGCTGCTGGCCTTAGTGGTCGGCGCGGCACTGGTGTCCTCAGCCTGCGGGGGCTGCGTGGAGGTGGACTCGGAGACCGAGGCCGTGTATGGGATGACCTTCAAAATTCTTTGCATCTCCTGCAAGCGCCGCAGCGAGACCAACGCTGAGACCTTCACCGAGTGGACCTTCCGCCAGAAGGGCACTGAGGAGTTTGTCAAGATCCTGCGCTATGAGAATGAGGTGTTGCAGCTGGAGGAGGATGAGCGCTTCGAGGGCCGCGTGGTGTGGAATGGCAGCCGGGGCACCAAAGACCTGCAGGATCTGTCTATCTTCATCACCAATGTCACCTACAACCACTCGGGCGACTACGAGTGCCACGTCTACCGCCTGCTCTTCTTCGAAAAC---TACGAGCACAACACCAGCGTCGTCAAGAAGATCCACATTGAGGTAGTGGACAAAGCCAACAGAGACATGGCATCCATCGTGTCTGAGATCATGATGTATGTGCTCATTGTGGTGTTGACCATATGGCTCGTGGCAGAGATGATTTACTGCTACAAGAAGATCGCTGCCGCCACGGAGACTGCTGCACAGGAGAATGCCTCGGAATACCTGGCCATCACCTCTGAAAGCAAAGAGAACTGCACGGGCGTCCAGGTGGCCGAA
