# Supplementary material for: Sodium Channel β Subunits—An Additional Element in Animal Tetrodotoxin Resistance?
Source: Int J Mol Sci. 2024 Jan 25;25(3):1478. doi: 10.3390/ijms25031478 (PMC10855141; doi:10.3390/ijms25031478)
Supplement: Supplementary file 1 [file ijms-25-01478-s001.zip › Sequence alignments/SCNB2_expanded_230613.phy]

12 591
H_sapiens  ATGGAGGTCACAGTACCTGCCACCCTCAACGTCCTCAATGGCTCTGACGCCCGCCTGCCCTGCACCTTCAACTCCTGCTACACAGTGAACCACAAACAGTTCTCCCTGAACTGGACTTACCAGGAGTGCAACAACTGCTCTGAGGAGATGTTCCTCCAGTTCCGCATG------AAGATCATTAACCTGAAGCTGGAGCGGTTTCAAGACCGCGTGGAGTTCTCAGGGAACCCCAGCAAGTACGATGTGTCGGTGATGCTGAGAAACGTGCAGCCGGAGGATGAGGGGATTTACAACTGCTACATCATGAACCCCCCTGACCGCCACCGTGGCCATGGCAAGATCCATCTGCAGGTCCTCATGGAAGAGCCCCCTGAGCGGGACTCCACGGTGGCCGTGATTGTGGGTGCCTCCGTCGGGGGCTTCCTGGCTGTGGTCATCTTGGTGCTGATGGTGGTCAAGTGTGTGAGGAGAAAAAAAGAGCAGAAGCTGAGCACAGATGACCTGAAGACCGAGGAGGAGGGCAAGACGGACGGTGAAGGCAACCCGGATGATGGCGCCAAG---------------------------
G_gallus   ATGGAGGTAATGGCCCCCCCTATCATCAACGCCCTGAACGGCACCTCTGTAAAGCTCTCCTGCACCTTCAACTCCTGCTACAAGGTGGAGAACAAGCAGTTCTCCCTCAACTGGACATACCAGGCGTGCACAAACTGCTCTGAGGAGCTGTTCCTGCAGTTCCGGATG------AAGATCATGAACAAGCAGCTGGAACGCTTCGGGAACCGGGTGGAGTTCACTGGGAACCCCACCAAGAACGACGTGTCCTTCACCCTCAACAACGTGCAGCTGGAGGACCAGGGCACCTACAACTGCTACGTCCTCAACCCCCCGGACCGGCAGCGGGGCCACGCCAGCATCAGCCTGAAGGTGCTCACTGAAGAACCCCCAAAGCGCGATTCGACGGTGGCCGTCATCGTGGGTGCCTCCGTGGGCGGCTTCCTGGCCGTGGTCATCCTGGTGCTGATGGTGGTGAAGTGCGTGCGCCGGAAAAAGCAGCAGAGGCTGAACACGGATGATCAGAAGACGGAGGAGGAAGGAAAGACGGACGGCGAAGGCAACCCGGAGGAGGGCACCAAG---------------------------
T_sirtalis ATGGAGATGACGGCCGTAACCCCCGTCTATGCGCTGAACGGCTCTTCCATCCGCCTCACCTGCACATTCAATTCATGCTACCAGGTAGACAAAAAGCAGTTCTCCATGAACTGGACCTACCAAACCTGTCAGAACTGCACCGAAGAGATGTTCTTGCAGTTTAAGCTG------AAAGTGGTTCCTGTGGAGCTGAAGCGCTTTGAGGATCGTGTGGAGTTTACGGGGAACCCCACCAAGAACGATGTGTCCTTCACCCTCCACAACGTGCAGCTGGAGGACGCAGGGCTGTACAACTGCTACGTGATGAACCCGCCTGACCGGCACAAGGGCCACTTCCAGATCAGCCTCCAGGTTCTCACCGAAGAGCCCCCAGAGCGGGACTCCACTGTGGCCGTGATTGTGGGTGCCACTGTGGGAGGCTTCCTGGCTGTGGTGATCCTGGCCTTGGTCATTGTCAAGTGTGTCCGGCGCAAGAAGCAGCAGAGGCTCAACACGGATGACCAGAAGACCGAAGAAGAGGGCAAGACAGATGGGGAAGGGAACCCGGAGGAAGGCATGAAG---------------------------
T_elegans  ATGGAGATGACGGCCGTAACCCCCGTCTATGCGCTGAACGGCTCTTCCATCCGCCTCACCTGCACATTCAATTCATGCTACCAGGTAGACAAAAAGCAGTTCTCCATGAACTGGACCTACCAAACCTGTCAGAACTGCACCGAAGAGATGTTCTTGCAGTTTAAGCTG------AAAGTGGTTCCTGTGGAGCTGAAGCGTTTTGAGGATCGTGTGGAGTTTACGGGGAACCCCACCAAGAACGATGTGTCCTTCACCCTCCACAACGTGCAGCTGGAGGATGCAGGGCTGTACAACTGCTACGTGATGAACCCGCCTGACCGGCACAAGGGCCACTTCCAGATCAGCCTCCAGGTTCTCACCGAAGAGCCCCCAGAGCGGGACTCCACTGTGGCCGTGATTGTGGGTGCCACTGTGGGAGGCTTCCTGGCTGTGGTGATCCTGGCCTTGGTCATTGTCAAGTGTGTCCGGCGCAAGAAGCAGCAGAGGCTCAACACGGATGACCAGAAGACCGAAGAAGAGGGCAAGACAGATGGGGAAGGGAACCCGGAGGAAGGCATGAAG---------------------------
X_tropical ATGGAGGTCACAGTCCCTGCCACAGTGTATGCCCTAAATGGTACAGATGCACGGCTGCCCTGCAAATTCAACTCCTGTTACAAAATGGACAACAAACTCTTCTCCGTGAACTGGACATACAAGAGCTGTGAGAACTGCAGTGAGGAGATGTTCATTCAGTATAACAAG------AAGCTCTCTTATCACAACCTTGAGCGTTTTCAAAACCGAGTGGAGTTTACAGGGAATCCCACTAAAAATGACTTAACTGTGATGATCCATGACGTCCAGCTACAAGACATAGGAGATTATTACTGCTATGTTCTGAATCCACCAGACCGAGATAGGGGCACTGGAAAAATCCATCTGGAAGTCCGAACAGAGGTCCCTCCTGAAAGAGATTCTACAGTGGCAGTTTTAGTTGGTGCGTCTGTGGGAGGATTCCTGGCCATTGTGATACTTATCCTAGTGATTGTAAAATGTGTCAGACGAAAAAAACAGCAAAATCTTAATTCTGAGGATCAGAAAACAGAAGAGGAAGTGAAGACTGATGGGGAAGGCAACACAGGCGGAGAACTTAAAGCAGCC------ATCCCTGAGGTTCCT
D_rerio    ATGGATGTGCTGGTGCCGGCGCTGATCAACGCTCTCAACGGGAGTGACGTCAGAATCACATGTACTTTCACCTCATGCTACAAGCTGGACCCCAGCAAGTTTGCAATGAACTGGACATATCAGGAGACAAGCAACAGCACAGAGGAGATGTTCATGACCTATAAGAACACCTATAAGATGATACCCTTGAAGCCCAGTCGATTTGGAGAGCGAGTCATGTTTACTGGAAACCTGGATAAGAACGACCTTTCCATCACCATCTCGGATGTGCAGCTGACAGACGAGGGCATCTACAACTGCTATGTGCGCAACCCTCCAGACCGTATTCAGGGCCATGGCACCATCCAGTTTGCCGTCCTGACTGAATTACCTCCACCAAGGGACTCGACCATTGCTGTGGCCATCGGCGCATCTGTGGGGGGCATCCTTGCTCTGCTCATTCTGTCCATGGTGGTGGTGAAGTGCATCCGCAGACATAAGAACCAGGAGCTGATCTCAGACGAGCAGAAGATGGAAGAAGAGGGCAAAGTAGATGGTGAAGGAGGCACAGAAGAAGCAACGAAAAATTTAAGCCTCCTGCCTGAAGATATA
T_rubri    ATGGATATTAGTGGGTCCAATTACATTAATGCATTGAATGGAACAACTGTCAAAATTCCCTGCATATTTACTTCCTGTTACAAGATTGATGTAACACACTTTAACATGAATTGGACTTATCAAGAGTCCTTGAATGGTACAGAACAGAAGTTTATGACATATTCTAGGAAGAAAGGAATGGTGCCTCTGCATTCTGAACGATTCAGAGAGAGAGTGCTGTTCGCCGGAAACTTGGATAAGAATGACCTGTCGTTCACACTATCCGATGTTCAGCTTGAGGATGAAGGAATTTACAACTGTTATGTAAAAAATCCACCTGACAGAATCAGTGGACATGGTCGAATTCAGCTCAATGTTGTCACCAAACTTCCTCCTCCAAGGGATTCAACTATTGCTGTCGCAATTGGGGCATCCGTAGGTGGAGCATTAGCTCTTCTGATCCTGTCTATGGTAATAGTAAAATGTCTTCGTCGATATCAGAAACAGGAACTGATCTCAGAGGAG---AAGATGGAGGAGGAAGGAAAAGTG------------------------------------------------------------
P_textilis ATGGAGCTGATGGCCCCAACCACCCTCTATGCGCTGAACGGCTCTTCCATCCGCCTCAGCTGCACTTTCCATTCCTGCTACCAGGTAGACAAAAAGCAATTCTCCCTGAACTGGACCTACCAAACCTGCCAGAACTGCACCGAAGAGATGTTCTTGCAGTTTAAGCTG------AAAGTGGTTCCCGTGGAGCTGAACCGTTTTGAGGACCGCGTGGAGTTTACAGGGAACCCCAGCAAGAACGACATGTCCTTCACCCTCCACAACGTGCAGCTGGAGGATGCAGGGCTGTACAACTGCTACGTGATGAACCCGCCTGACCGACAAAAGGGCCACGGCCAGATCAGCCTCCAAGTTCTCACAGAAGAACCCCCAGAGCGGGACTCCACAGTGGCTGTGATTGTGGGGGCCACTGTGGGGGGCTTCCTGGCTGTGGTGATCCTGGCCTTGGTCATTGTGAAGTGTGTCCGGCGCAAGAAGCAGCAGAGGCTCAACACGGATGACCAGAAGACCGAAGAAGAGGGCAAAACCGATGGGGAGGGGAACCCGGAGGAAGGCATGAAG---------------------------
E_electric ATGGATGTAGTTGTGGCCCAGCGGATCAATGCCCTGAATGGCACCATGGTCAAGATCTCCTGCACCTTCACTTCCTGCTATCGAATTGATACCAGCAAGTTTTCTATGAACTGGACCTACAAGGAGAGTGAAAACGACACAGAGGAGATGTTTATGACCTTTAAGAAC------AAAGTAACATCTATGTGGACAGACCGTTTTGGGGGCCGAGTAAAGTTCGCCGGGAACCTGGACAAAAATGACCTGTCCATCACCATCTCAGATGTGCAGCTGGAAGATGAGGGAATCTATAACTGCTATGTGCGCAATCCTCCCGATCGTATTCAGGGGCATGGTATCATCCAGCTGCATGTAGTCCCTGAGTTGCCTCCGCCACGGGACTCCACTATCGCCGTGGCGATCGGAGCTTCCATTGGAGGCATGCTCGCGCTGGTCATCCTGTCCATGGTCGTGGTGAAATGCGTGCGTAGGCACAAGAAACAGGAGCTCATCTCTGATGAACAGAAGATGGAGGAGGATGGCAAAACCGATGGAGAAGCTGGAACGGAAGAGGGCACCAAACAACTC---------------------
B_bufo     ATGGAGATCACCGTGCCTGCTGTTCTTCATGCCCTTAATGGCTCCAACATACGACTGCCCTGCAACTTCCAGTCGTGCTACAAGATGGACATCAAACAGTTCTCCATGAACTGGACGTATCGGGGCTGCGAGAACTGTACCGAAGAGACGTTTATCCAGTACGACAAG------AAGATCATCAACCAGCGACTTGAGCGTTTTCAAAACCGCATAGAATTTACAGGAAACCCCAGCAAAAATGATTTGGCCGTGACAATCCATGATGTTCAGCTGGAAGATGAAGGAGAGTACCATTGTTATGTGCTGAACCCTCCAGACCGTCACAAGGGCACTGGGAAAATTCGCTTAGAGGTCCTTACAGAAGTTCCTCCAGAAAGGGACTCCACAGTTGCAGTTTTGGTCGGAGCATCGGTCGGCGGTTTTCTGGCTGTGGTCATTCTTTGCCTTGTCATCCTGAAATGTGTCCGAAGAAAAAAAATGCAAAACCTTAACTCAGAGGATCAGAAAACCGAGGAAGAAGTGAAGACTGATGGAGAGGGGAACCCTGAAGGAGAACTGAAAGCAACC------ATCCCTGAGGTCCTA
M_musculus ATGGAAGTCACAGCGCCCACCACTCTTAGTGTCCTCAATGGGTCCGATACCCGCCTGCCCTGTACCTTCAACTCCTGCTACACCGTGAACCACAAGCAGTTCTCTCTTAACTGGACTTACCAGGAGTGTAACAATTGCACAGAGGAGATGTTCCTCCAGTTCCGAATG------AAGATCATTAACCTGAAGCTGGAGCGGTTTGGAGACCGCGTGGAGTTCTCAGGGAACCCCAGTAAGTACGACGTGTCAGTGACTCTAAAGAACGTGCAGCTAGAAGACGAAGGCATTTACAACTGCTACATTACCAACCCTCCAGACCGCCACCGCGGCCACGGCAAGATTTACCTGCAGGTCCTTCTAGAAGTACCCCCAGAGCGGGACTCCACGGTGGCGGTCATCGTGGGTGCCTCAGTGGGGGGTTTCCTGGCTGTGGTCATCTTGGTGCTGATGGTGGTCAAATGTGTGAGGAGGAAAAAAGAGCAGAAGCTGAGCACGGATGACCTGAAGACTGAAGAGGAAGGCAAGATGGATGGTGAGGGCAACGCGGAAGATGGCACCAAG---------------------------
A_carol    ATGGAGGTGATGGCCCCGCCCACCATCTACGCCCTCAACGGCTCCTCCATCCGCCTCACCTGCACCTTCAACTCCTGCTACCAGGTGGAGAAGAAGCAGTTCTCCCTCAACTGGACCTACCAGGGTTGTGACAACTGCACAGAAGAGCTGTTCCTGCAGTTCAAGCTG------AAGGTGATGCCCATGGAAGAGAACCGCTTTGGGGACCGCATCGAGTTCACTGGGAACCCCAGCAAGAACGACGTCTCCTTCACGCTCCGCAACGTGCAGCTGGAGGACGAGGGCACCTACCACTGCTACGTGATGAACCCCCCCGACCGGCACAAGGGCCACGGCAAGATCCAGCTCAGAGTCATCACCGAAGAGCCCCCGGAGCGCGACTCCACGGTGGCGGTGATTGTGGGGGCCACGGTGGGGGGCTTCCTGGCCGTGGTCATCCTGGCGCTGGTGGCCGTCAAGTGCGTCCGGCGGAAGAAGCAGCAGCGGCTCAACACCGACGACCAGAAGACGGAGGAGGAGGGCAAGACCGACGGAGAAGGGAACCCCGAGGAGGGGGCCAAG---------------------------
