# Supplementary material for: Sodium Channel β Subunits—An Additional Element in Animal Tetrodotoxin Resistance?
Source: Int J Mol Sci. 2024 Jan 25;25(3):1478. doi: 10.3390/ijms25031478 (PMC10855141; doi:10.3390/ijms25031478)
Supplement: Supplementary file 1 [file ijms-25-01478-s001.zip › Sequence alignments/SCNB2_fullsequences_230626.fas]

>XM_027013390.2_E_electricus
---------ATGCTTCGTTTGCGGCAATCACAGGGGACATCAACTGGCAAGGTT------TTCTATGTAGTACTGCTGGTATTCGCG------------------------------------------------------------------------------------------GCATCATCTGTCTCTGCCATGGATGTAGTTGTGGCCCAGCGGATCAATGCCCTGAATGGCACCATGGTCAAGATCTCCTGCACCTTCACTTCCTGCTATCGAATTGATACCAGCAAGTTTTCTATGAACTGGACCTACAAGGAGAGTGAAAACGACACAGAGGAGATGTTTATGACCTTTAAGAAC------AAAGTAACATCTATGTGGACAGACCGTTTTGGGGGCCGAGTAAAGTTCGCCGGGAACCTGGACAAAAATGACCTGTCCATCACCATCTCAGATGTGCAGCTGGAAGATGAGGGAATCTATAACTGCTATGTGCGCAATCCTCCCGATCGTATTCAGGGGCATGGTATCATCCAGCTGCATGTAGTCCCTGAGTTGCCTCCGCCACGGGACTCCACTATCGCCGTGGCGATCGGAGCTTCCATTGGAGGCATGCTCGCGCTGGTCATCCTGTCCATGGTCGTGGTGAAATGCGTGCGTAGGCACAAGAAACAGGAGCTCATCTCTGATGAACAGAAGATGGAGGAGGATGGCAAAACCGATGGAGAAGCTGGAACGGAAGAGGGCACCAAACAACTC---------------------
>XM_026709177_P_textilis
---------------------ATGAGCCCCGCAAGCTCGGCGCTGCAGCTGCTG---------------CTGCTGCTCTTCCCGCTG------------------------------------------------------------------------------------------GTGCTGAACACGCTGGGCATGGAGCTGATGGCCCCAACCACCCTCTATGCGCTGAACGGCTCTTCCATCCGCCTCAGCTGCACTTTCCATTCCTGCTACCAGGTAGACAAAAAGCAATTCTCCCTGAACTGGACCTACCAAACCTGCCAGAACTGCACCGAAGAGATGTTCTTGCAGTTTAAGCTG------AAAGTGGTTCCCGTGGAGCTGAACCGTTTTGAGGACCGCGTGGAGTTTACAGGGAACCCCAGCAAGAACGACATGTCCTTCACCCTCCACAACGTGCAGCTGGAGGATGCAGGGCTGTACAACTGCTACGTGATGAACCCGCCTGACCGACAAAAGGGCCACGGCCAGATCAGCCTCCAAGTTCTCACAGAAGAACCCCCAGAGCGGGACTCCACAGTGGCTGTGATTGTGGGGGCCACTGTGGGGGGCTTCCTGGCTGTGGTGATCCTGGCCTTGGTCATTGTGAAGTGTGTCCGGCGCAAGAAGCAGCAGAGGCTCAACACGGATGACCAGAAGACCGAAGAAGAGGGCAAAACCGATGGGGAGGGGAACCCGGAGGAAGGCATGAAG---------------------------
>XM_040425686.1_B_bufo
---------ATGGGCAGGAGAGAGCGCCCAACACCCCCTGGGCTAGGCTTGGTA---------------ACACTGGCACTCAGCCTC------------------------------------------------------------------------------------------CTGGTTTGTGCATCCGGGATGGAGATCACCGTGCCTGCTGTTCTTCATGCCCTTAATGGCTCCAACATACGACTGCCCTGCAACTTCCAGTCGTGCTACAAGATGGACATCAAACAGTTCTCCATGAACTGGACGTATCGGGGCTGCGAGAACTGTACCGAAGAGACGTTTATCCAGTACGACAAG------AAGATCATCAACCAGCGACTTGAGCGTTTTCAAAACCGCATAGAATTTACAGGAAACCCCAGCAAAAATGATTTGGCCGTGACAATCCATGATGTTCAGCTGGAAGATGAAGGAGAGTACCATTGTTATGTGCTGAACCCTCCAGACCGTCACAAGGGCACTGGGAAAATTCGCTTAGAGGTCCTTACAGAAGTTCCTCCAGAAAGGGACTCCACAGTTGCAGTTTTGGTCGGAGCATCGGTCGGCGGTTTTCTGGCTGTGGTCATTCTTTGCCTTGTCATCCTGAAATGTGTCCGAAGAAAAAAAATGCAAAACCTTAACTCAGAGGATCAGAAAACCGAGGAAGAAGTGAAGACTGATGGAGAGGGGAACCCTGAAGGAGAACTGAAAGCAACC------ATCCCTGAGGTCCTA
>XM_008122871._A_carolinensis
------------ATGCGGCCCATTGAAGACATTTATCCAGCCCTCGCAGTGGCGGCTGCCTCCTCCTCTTGGCTTGTTTATCAT---------------------------------------------------------------------------------------------GTGCCCAGCATCCAGGCCATGGAGGTGATGGCCCCGCCCACCATCTACGCCCTCAACGGCTCCTCCATCCGCCTCACCTGCACCTTCAACTCCTGCTACCAGGTGGAGAAGAAGCAGTTCTCCCTCAACTGGACCTACCAGGGTTGTGACAACTGCACAGAAGAGCTGTTCCTGCAGTTCAAGCTG------AAGGTGATGCCCATGGAAGAGAACCGCTTTGGGGACCGCATCGAGTTCACTGGGAACCCCAGCAAGAACGACGTCTCCTTCACGCTCCGCAACGTGCAGCTGGAGGACGAGGGCACCTACCACTGCTACGTGATGAACCCCCCCGACCGGCACAAGGGCCACGGCAAGATCCAGCTCAGAGTCATCACCGAAGAGCCCCCGGAGCGCGACTCCACGGTGGCGGTGATTGTGGGGGCCACGGTGGGGGGCTTCCTGGCCGTGGTCATCCTGGCGCTGGTGGCCGTCAAGTGCGTCCGGCGGAAGAAGCAGCAGCGGCTCAACACCGACGACCAGAAGACGGAGGAGGAGGGCAAGACCGACGGAGAAGGGAACCCCGAGGAGGGGGCCAAG---------------------------
>NM_001014761.2_M_musculus
---------------------------------------------------------------------------------------------------------------------------------------------------------------------------------------------------ATGGAAGTCACAGCGCCCACCACTCTTAGTGTCCTCAATGGGTCCGATACCCGCCTGCCCTGTACCTTCAACTCCTGCTACACCGTGAACCACAAGCAGTTCTCTCTTAACTGGACTTACCAGGAGTGTAACAATTGCACAGAGGAGATGTTCCTCCAGTTCCGAATG------AAGATCATTAACCTGAAGCTGGAGCGGTTTGGAGACCGCGTGGAGTTCTCAGGGAACCCCAGTAAGTACGACGTGTCAGTGACTCTAAAGAACGTGCAGCTAGAAGACGAAGGCATTTACAACTGCTACATTACCAACCCTCCAGACCGCCACCGCGGCCACGGCAAGATTTACCTGCAGGTCCTTCTAGAAGTACCCCCAGAGCGGGACTCCACGGTGGCGGTCATCGTGGGTGCCTCAGTGGGGGGTTTCCTGGCTGTGGTCATCTTGGTGCTGATGGTGGTCAAATGTGTGAGGAGGAAAAAAGAGCAGAAGCTGAGCACGGATGACCTGAAGACTGAAGAGGAAGGCAAGATGGATGGTGAGGGCAACGCGGAAGATGGCACCAAG---------------------------
>NM_004588.5_H_sapiens
------------------ATGCACAGAGATGCCTGGCTACCTCGCCCTGCCTTCAGCCTCACGGGGCTCAGTCTCTTTTTCTCTTTG------------------------------------------------------------------------------------------GTGCCACCAGGACGGAGCATGGAGGTCACAGTACCTGCCACCCTCAACGTCCTCAATGGCTCTGACGCCCGCCTGCCCTGCACCTTCAACTCCTGCTACACAGTGAACCACAAACAGTTCTCCCTGAACTGGACTTACCAGGAGTGCAACAACTGCTCTGAGGAGATGTTCCTCCAGTTCCGCATG------AAGATCATTAACCTGAAGCTGGAGCGGTTTCAAGACCGCGTGGAGTTCTCAGGGAACCCCAGCAAGTACGATGTGTCGGTGATGCTGAGAAACGTGCAGCCGGAGGATGAGGGGATTTACAACTGCTACATCATGAACCCCCCTGACCGCCACCGTGGCCATGGCAAGATCCATCTGCAGGTCCTCATGGAAGAGCCCCCTGAGCGGGACTCCACGGTGGCCGTGATTGTGGGTGCCTCCGTCGGGGGCTTCCTGGCTGTGGTCATCTTGGTGCTGATGGTGGTCAAGTGTGTGAGGAGAAAAAAAGAGCAGAAGCTGAGCACAGATGACCTGAAGACCGAGGAGGAGGGCAAGACGGACGGTGAAGGCAACCCGGATGATGGCGCCAAG---------------------------
>XM_040657083.2_G_gallus
------------------ATGAGCCTGGATGCCTGGCTCCCGCAGCCTGCCCTGTGCCTCTCTGCCCTCAGCCTGCTGCTCTCGCTG------------------------------------------------------------------------------------------GTGCCCACAGGGCTGGGAATGGAGGTAATGGCCCCCCCTATCATCAACGCCCTGAACGGCACCTCTGTAAAGCTCTCCTGCACCTTCAACTCCTGCTACAAGGTGGAGAACAAGCAGTTCTCCCTCAACTGGACATACCAGGCGTGCACAAACTGCTCTGAGGAGCTGTTCCTGCAGTTCCGGATG------AAGATCATGAACAAGCAGCTGGAACGCTTCGGGAACCGGGTGGAGTTCACTGGGAACCCCACCAAGAACGACGTGTCCTTCACCCTCAACAACGTGCAGCTGGAGGACCAGGGCACCTACAACTGCTACGTCCTCAACCCCCCGGACCGGCAGCGGGGCCACGCCAGCATCAGCCTGAAGGTGCTCACTGAAGAACCCCCAAAGCGCGATTCGACGGTGGCCGTCATCGTGGGTGCCTCCGTGGGCGGCTTCCTGGCCGTGGTCATCCTGGTGCTGATGGTGGTGAAGTGCGTGCGCCGGAAAAAGCAGCAGAGGCTGAACACGGATGATCAGAAGACGGAGGAGGAAGGAAAGACGGACGGCGAAGGCAACCCGGAGGAGGGCACCAAG---------------------------
>XM_014055854.1_T_sirtalis
---------------------ATGAGCCCCGCCAGTCCGGCGCTGCAGCTGCTG---------------CTGCTGCTCTTCCCGCTG------------------------------------------------------------------------------------------GCACTGAACACGCTGGGCATGGAGATGACGGCCGTAACCCCCGTCTATGCGCTGAACGGCTCTTCCATCCGCCTCACCTGCACATTCAATTCATGCTACCAGGTAGACAAAAAGCAGTTCTCCATGAACTGGACCTACCAAACCTGTCAGAACTGCACCGAAGAGATGTTCTTGCAGTTTAAGCTG------AAAGTGGTTCCTGTGGAGCTGAAGCGCTTTGAGGATCGTGTGGAGTTTACGGGGAACCCCACCAAGAACGATGTGTCCTTCACCCTCCACAACGTGCAGCTGGAGGACGCAGGGCTGTACAACTGCTACGTGATGAACCCGCCTGACCGGCACAAGGGCCACTTCCAGATCAGCCTCCAGGTTCTCACCGAAGAGCCCCCAGAGCGGGACTCCACTGTGGCCGTGATTGTGGGTGCCACTGTGGGAGGCTTCCTGGCTGTGGTGATCCTGGCCTTGGTCATTGTCAAGTGTGTCCGGCGCAAGAAGCAGCAGAGGCTCAACACGGATGACCAGAAGACCGAAGAAGAGGGCAAGACAGATGGGGAAGGGAACCCGGAGGAAGGCATGAAG---------------------------
>XM_032230057.1_T_elegans
---------------------ATGAGCCCCGCCAGCCCGGCGCTGCAGCTGCTG---------------CTGCTGCTCTTCCCGCTGGCACAGAGAAGGCATCTCTCTCCCCTGAAGAAGGATGTAACTGCCAGGAGGTCTGGGAGCCTTCCAAGGTTGGCAACCATATACGCCCAAGCACTGAACACGCTGGGCATGGAGATGACGGCCGTAACCCCCGTCTATGCGCTGAACGGCTCTTCCATCCGCCTCACCTGCACATTCAATTCATGCTACCAGGTAGACAAAAAGCAGTTCTCCATGAACTGGACCTACCAAACCTGTCAGAACTGCACCGAAGAGATGTTCTTGCAGTTTAAGCTG------AAAGTGGTTCCTGTGGAGCTGAAGCGTTTTGAGGATCGTGTGGAGTTTACGGGGAACCCCACCAAGAACGATGTGTCCTTCACCCTCCACAACGTGCAGCTGGAGGATGCAGGGCTGTACAACTGCTACGTGATGAACCCGCCTGACCGGCACAAGGGCCACTTCCAGATCAGCCTCCAGGTTCTCACCGAAGAGCCCCCAGAGCGGGACTCCACTGTGGCCGTGATTGTGGGTGCCACTGTGGGAGGCTTCCTGGCTGTGGTGATCCTGGCCTTGGTCATTGTCAAGTGTGTCCGGCGCAAGAAGCAGCAGAGGCTCAACACGGATGACCAGAAGACCGAAGAAGAGGGCAAGACAGATGGGGAAGGGAACCCGGAGGAAGGCATGAAG---------------------------
>NM_001123431.2_X_tropical
---------ATGGGCAGGAGAGAGTACCCAGCAGCTGCTGGGCCAAGCCTGGTA---------------ATACTGGCACTCAGCCTC------------------------------------------------------------------------------------------CTGGTTGTTGTGTCAGGAATGGAGGTCACAGTCCCTGCCACAGTGTATGCCCTAAATGGTACAGATGCACGGCTGCCCTGCAAATTCAACTCCTGTTACAAAATGGACAACAAACTCTTCTCCGTGAACTGGACATACAAGAGCTGTGAGAACTGCAGTGAGGAGATGTTCATTCAGTATAACAAG------AAGCTCTCTTATCACAACCTTGAGCGTTTTCAAAACCGAGTGGAGTTTACAGGGAATCCCACTAAAAATGACTTAACTGTGATGATCCATGACGTCCAGCTACAAGACATAGGAGATTATTACTGCTATGTTCTGAATCCACCAGACCGAGATAGGGGCACTGGAAAAATCCATCTGGAAGTCCGAACAGAGGTCCCTCCTGAAAGAGATTCTACAGTGGCAGTTTTAGTTGGTGCGTCTGTGGGAGGATTCCTGGCCATTGTGATACTTATCCTAGTGATTGTAAAATGTGTCAGACGAAAAAAACAGCAAAATCTTAATTCTGAGGATCAGAAAACAGAAGAGGAAGTGAAGACTGATGGGGAAGGCAACACAGGCGGAGAACTTAAAGCAGCC------ATCCCTGAGGTTCCT
>NM_001346412.1_D_rerio
ATGCTCATTTCATTGCATTCTGGGGAAACGCAATGGGCG------TCCGCTTTGAAATTATCCTGTGTTGCAATGGTGATGTTTCTG------------------------------------------------------------------------------------------GCCTGTCCAGTGATGTCCATGGATGTGCTGGTGCCGGCGCTGATCAACGCTCTCAACGGGAGTGACGTCAGAATCACATGTACTTTCACCTCATGCTACAAGCTGGACCCCAGCAAGTTTGCAATGAACTGGACATATCAGGAGACAAGCAACAGCACAGAGGAGATGTTCATGACCTATAAGAACACCTATAAGATGATACCCTTGAAGCCCAGTCGATTTGGAGAGCGAGTCATGTTTACTGGAAACCTGGATAAGAACGACCTTTCCATCACCATCTCGGATGTGCAGCTGACAGACGAGGGCATCTACAACTGCTATGTGCGCAACCCTCCAGACCGTATTCAGGGCCATGGCACCATCCAGTTTGCCGTCCTGACTGAATTACCTCCACCAAGGGACTCGACCATTGCTGTGGCCATCGGCGCATCTGTGGGGGGCATCCTTGCTCTGCTCATTCTGTCCATGGTGGTGGTGAAGTGCATCCGCAGACATAAGAACCAGGAGCTGATCTCAGACGAGCAGAAGATGGAAGAAGAGGGCAAAGTAGATGGTGAAGGAGGCACAGAAGAAGCAACGAAAAATTTAAGCCTCCTGCCTGAAGATATA
>XM_003975971.3_T_rubri
---------ATGCGTTCCCCCGCGCAGAACTGTGGCCCAAAGATAACCGCAGCACGGCCGCTCTTATTGCCTCTGCTTCTCATGTCG------------------------------------------------------------------------------------------ATCTCCGCTTGCTTAGGCATGGATATTAGTGGGTCCAATTACATTAATGCATTGAATGGAACAACTGTCAAAATTCCCTGCATATTTACTTCCTGTTACAAGATTGATGTAACACACTTTAACATGAATTGGACTTATCAAGAGTCCTTGAATGGTACAGAACAGAAGTTTATGACATATTCTAGGAAGAAAGGAATGGTGCCTCTGCATTCTGAACGATTCAGAGAGAGAGTGCTGTTCGCCGGAAACTTGGATAAGAATGACCTGTCGTTCACACTATCCGATGTTCAGCTTGAGGATGAAGGAATTTACAACTGTTATGTAAAAAATCCACCTGACAGAATCAGTGGACATGGTCGAATTCAGCTCAATGTTGTCACCAAACTTCCTCCTCCAAGGGATTCAACTATTGCTGTCGCAATTGGGGCATCCGTAGGTGGAGCATTAGCTCTTCTGATCCTGTCTATGGTAATAGTAAAATGTCTTCGTCGATATCAGAAACAGGAACTGATCTCAGAGGAG---AAGATGGAGGAGGAAGGAAAAGTG------------------------------------------------------------
