# Supplementary material for: Sodium Channel β Subunits—An Additional Element in Animal Tetrodotoxin Resistance?
Source: Int J Mol Sci. 2024 Jan 25;25(3):1478. doi: 10.3390/ijms25031478 (PMC10855141; doi:10.3390/ijms25031478)
Supplement: Supplementary file 1 [file ijms-25-01478-s001.zip › Sequence alignments/SCNB3_expanded_230613.phy]

12 597
X_tropical CCTGTGTGTGTTGAAGTCCCATCTGGTACAGACGCTGTAAAGGGAGAGAACATGACCTTGTTGTGCATCTCTTGCATGAAGAGGGAGGAAGTTGCTGCCACCACCAATGTAAGGTGGTTCTATCAACCAGAGGATGGGCAAGAAATACTTATTTATGAATATGATGGAAAACCTTTGGAATCAAAAAGTCCACTGCAAGGTCGGCTTCAGTGGACTGGAAGCAAAGATCTGCAGGATGTTTCTATCACCATCCTCAATGTAACAACCAATGATTCAGGACTTTTTACCTGCTATGTGAACCGTACTCTGCACTTTGAGGCACACCGTCACTTAACGCAAAGCAAGAAAAGCATCACACTAAAGGTCACGGAAGAAGCTGGTGAAGACTTTACTTCAGTTCTTTCTGAAATTATGATGTATTTTCTTCTTGCCTTCCTTACCTTCTGGCTATTAGTAGAAGTTGTATATTGCTACAGGAAGATCTCCAAGGCAGAGGAAGTCACACAAGAAAGCGTTACTGACTATTTAGCCATACCATCTGAAAACAAGGAAAACTGTTCTGTTCCAGTGGAAGAA---------------------
M_musculus CCTGTGTGTGTAGAAGTACCCTCGGAGACAGAAGCCGTGCAGGGCAATTCCATGAAGCTGAGATGCATCTCCTGCATGAAGAGGGAGGAGGTGGAGGCCACCACTGTAGTGGAGTGGTTCTACAGGCCTGAGGGCGGTAAAGATTTCCTTATATATGAGTATCGAAATGGCCACCAGGAGGTGGAGAGCCCCTTCCAAGGTCGTCTGCAGTGGAATGGGAGCAAAGACCTGCAGGACGTATCCATCACTGTTCTCAATGTCACTCTGAATGACTCTGGCCTCTACACATGTAATGTGTCCAGGGAGTTTGAGTTCGAAGCACACCGGCCCTTTGTGAAGACCACAAGACTAATACCCCTGCGAGTCACTGAAGAGGCGGGAGAAGACTTCACCTCCGTGGTCTCGGAAATCATGATGTACATCCTCCTGGTCTTCCTCACCTTGTGGCTGTTTATTGAGATGATCTATTGCTACAGAAAGGTCTCTAAGGCCGAAGAGGCAGCTCAGGAAAATGCGTCTGACTACCTTGCTATCCCTTCAGAGAACAAGGAGAACTCTGTGGTACCCGTGGAGGAA---------------------
H_sapiens  CCTGTGTGTGTGGAAGTGCCCTCGGAGACGGAGGCCGTGCAGGGCAACCCCATGAAGCTGCGCTGCATCTCCTGCATGAAGAGAGAGGAGGTGGAGGCCACCACGGTGGTGGAATGGTTCTACAGGCCCGAGGGCGGTAAAGATTTCCTTATTTACGAGTATCGGAATGGCCACCAGGAGGTGGAGAGCCCCTTTCAGGGGCGCCTGCAGTGGAATGGCAGCAAGGACCTGCAGGACGTGTCCATCACTGTGCTCAACGTCACTCTGAACGACTCTGGCCTCTACACCTGCAATGTGTCCCGGGAGTTTGAGTTTGAGGCGCATCGGCCCTTTGTGAAGACGACGCGGCTGATCCCCCTAAGAGTCACCGAGGAGGCTGGAGAGGACTTCACCTCTGTGGTCTCAGAAATCATGATGTACATCCTTCTGGTCTTCCTCACCCTGTGGCTGCTCATCGAGATGATATATTGCTACAGAAAGGTCTCAAAAGCCGAAGAGGCAGCCCAAGAAAACGCGTCTGACTACCTTGCCATCCCATCTGAGAACAAGGAGAACTCTGCGGTACCAGTGGAGGAA---------------------
G_gallus   GCAGTATGTGTTGAAGTTCCGTCAGAGACAGAGGCGGTCCAGGGGACGGACATGAAGCTGCTCTGCATCTCCTGCATGAAAAGGGAAGAGGTCACAGCCAGCACAGTGGTGGAATGGTTCTACAGGCCGGAGGGTGGCAAAGATGAACCCATCTACGAGCACAGGAAAATGAATCATGAATTTCCAAGCCGCTTCAGTGGTCGGATACAATGGAATGGGAGTAAAGACATGCAGGATGTGTCCATCACTGTGTTAAATGTCACCTTGAACGATTCGGGTATCTACACCTGTAACATCACCCGGGAGTTTGAGTTTGAGATTCACCGGCCTCTCTTCACAAGCTCCAGATTGATCCACCTCACCGTGGTGGAGGAGGCTGGAGAAGACTTCACCTCAGTCATCTCTGAAATCATGATGTACATTCTGCTGGTCTTCCTCACGTTGTGGCTACTGATAGAAATGGTCTATTGCTACAGGAAAGTCTCTAAGGCAGAGGAGGCTGCCCAGGAAAATGCGACAGACTACCTTGCAATTCCATCAGAAAACAAGGAAAACTGTGCTGTGCCTGTGGAGGAA---------------------
T_elegans  TCCGTTTGTGTCGAAGTCCCTTCAGAGACCGAAGCCGTGCAAGGATCACGCATGAAGCTCATGTGCATTTCCTGTATGAAGCGAGAAGAAGTTTTGGCCAACACCGTGGTGAAGTGGTTCTACAAGCCTGAAGGAGGACAAGATGTAGCTATCTACGAATTCAACAATGAGAAACGGGAACTTGAGAGTCCTTTTCAGGGCCGGCTTGAATGGAACGGGAGTGCAGATATGCAGGACGTCTCCATCTCGGTCCTAAACATCTCCCTGAATGATTCGGGGATCTACACCTGCAATGTAACTCGGGAATTCCTCTTTGAGACCCACCGGCCCATCTTTACCAGCTCGACGCTGATTCATCTCACCGTGATGAAGGATGCTGGAAGAGACTTAACAGCTCTCATCTCTGCAATAATGATGTATATTCTCTTGGTCTTCCTCACATTGTGGCTCCTGATTGAGATGGTTTACTGCTACCGGAAAGTTTCCAAAGCGGAGGATGCCGCGCAGGAAAACGCTGCCAACTACCTCGCCATCCCATCAGAAAATAAAGAAAACTGTGCTATACCAGTGGAGGAG---------------------
D_rerio    CTGGTGTGTGTGGATGTGCCATCAGACGGCGAGGCCATTGTAGGCAAAGTTAAGAAGTTAACCTGCATCTACTGCATGAAACGAGAGGAAATCCTGGCTACCACCAAAGTGGAGTGGTTTTACAAGGGCCAAGATAAAAACAAAACTAGAACACTTATCTATCTGTATGACGGCGAGCCGCAGGAGCCGAAGGATGTAGATGAGCAATGGAAAGGTCGGGTAACATGGACGGGCAGTAAGGACATGCAGGACGTCTCCATTAGCATCCTAAATGTCACTTTAAACGACACTGGCACATACGAATGTGAAGTAACTCGCTTCTTTGAGTTTGATTCATTCAAGCTTTCCGCCAACAAGAACATCAGAATCAATCTGAAGGTAAACATGCGAGCGAGTGCAGACATCACGGCGCTGTACTCGGAGATCATGATGTATGTGCTGCTGGTGTTCCTCACCTTCTGGCTGCTGGTGGAGATGGTCTACTGCTACAGGAAGATCTCCAAATCTGACGAGCAAGCACAGGACACTGCGACAGACTACTTAGCCATTCCCTCTGAAAATAAAGAAAACCCGGGCCCTGCTGTAACGGAA------
T_rubripes CAGCCTGTGTGTGTGGACGTGCCGTCGGCAACAGAAGCGGTCCTCGGCGAACCCATGAAGCTGACCTGCATCGCCTGTATGAAGAGGGAGGAAATCAAAGCGAGGACGCGGGTTGATTGGTACTACATGCCCACAAAGGAAAAAAATGTCCCACCCAACAAGACTCACATATACAGGTTTGAGGATTACAACCTTATTGAGATGGATGGACCGTTTAAAGGCCGTCTATTCTGGAATGGGACCCAGGACCTGCAGGACCTGTCCATTCGGATCAACAAAGTCAAGTACGATGACAGCGGGGTCTACGAGTGCCACGTTTTTCGCAGATTTGAGTTCAACTTGTTTGCGCCCACAGTTTTGATCACCAAGGACATCAAGTTGAGAGTGAAGGAGAAAGCCAGCCAAGACACCGCGGCGCTCTACTCTGAGATCACCATGTACGTCCTGCTGGTGTTCCTGACCTCCTGGCTGCTGGTGGAGATGGTCTACTGCTACAGGAAGATCTCCAGGTCAGATGAGCAGACGCAAGACGCTGCGACAAGCTACCTCGCCATCCCCTCTGAGCAGAAAGTGACACCAGATGCTCCTGTTACCCAA
P_textilis TCCGTTTGTGTCGAGGTCCCTTCGGAGACAGAGGCCGTGCAGGGATCGCGCATGAAGCTGATGTGCATTTCCTGTATGAAGCGAGAAGAGGTTTTGGCCAACACCATAGTGAAGTGGTTCTACAAGCCCGAAGGAGGACAAGATGTAGCTATCTATGAATTCAACAACGAGAAACGGGAACTTGAGAGTCCTTTCCAGGGCCGGCTTGAGTGGAATGGAAGTGCAGATATGCAGGACGTCTCCATCTCGGTCCTAAACATCTCTATGAACGATTCAGGGATTTACACTTGTAACGTCACCCGGGAATTCCTCTTTGAGACCCACCGGCCCATCTTCACCAGCTCAACACTGATTCATCTCACTGTGTTGAAGGAGGCTGGAAGAGACTTAACGGCTCTCATCTCTGCAATAATGATGTATATTCTCTTGGTCTTCCTCACATTGTGGCTCTTGATCGAGATGATTTACTGCTACCGAAAAGTTTCCAAAGCTGAGGAAGCCGCCCAGGAAAATGCTACCAACTACCTCGCCATCCCATCGGAAAATAAAGAAAACTGTGCTATACCTGTAGAGGAG---------------------
B_bufo     CCTGTGTGTGTTGAGGTTCCATCGGGGACAGAGGCCGTCCAAGGACACAATATGACCTTACTGTGCATCTCCTGCATGCAAAGAGAGGAAGTATTCGCCATTACCAGTGTGGAGTGGTACTATCAACCTCCCAATGGAAACAGATCTCTTATCTTTGAATACATTGAGGGAAAACCCCGGGAGCATAAAAGTCCATTTAAAGGCCGTCTGCAGTGGATAGGCAGCAAAGATCTGCAGGATGTCTCCATTATATTACACAATGTAACATTCACAGATTCGGGGCGATTCATCTGTAACGTCAACCGCACGCTTCATTTCGAGGCACACCAACACTCAACCATGAGCAACGTGGAGATTGATCTGATTGTGTCCGAGATACAAAAAGAGGATTTTACTTCTGTCCTCTCAGAGATTATGATGTACATCCTCCTAGCATTCCTTACCTTGTGGCTCTTGATCGAGGTTGTCTATTGCTACAGAAAGATCTCTAAGGCTGAAGAAGTGACCCAGGAGAGTGTCACGGATTATCTAGCAATACCCTCAGAAAACAAGGAACACTGTCCTGTTCAAGTGGAGGATCAA---------------
E_electro  CCAGTGTGTGTGGACGCCGTCTCAGACACAGAGGCGGTGCTGGGAAGACCGATGAAACTGACCTGTGTCTCCTGTATGAAGCGGGAGGAAATCAGCGCTGAGACCAGGGTGAACTGGTACTACACAGGCCCGGACGATGACCGGCAGTCTATATTCCTGTACGATGGCAGACCGCGGGACCTCGAGGGTCCCTGGAAGGGGCGGCTACAGTGGAACGGCAGCAAGGACCTGCAGGACGTCTCCATCAGCATCATCAAAATCAGGCTCAATGATAGCGGCCGGTACGAGTGCGTGGTCCACCGCCAGTTCTCCTTTAACCTCTACACACCGTCCATGGAGAAGCGTGTCGAGATCAAGCTGGTGGTGAAGGAGAAAGCGAGTACTGACTCCACAGCATGGTACTCGGAGATCATGATGTACGTGCTGTTGGTGTTCCTCACCTTCTGGCTGCTGGTGGAAATGATCTACTGCTATAGGAAGATCTCCAAATCAGACGAGCAAACCCAGGACAGTGCGACAGACTACCTAGCCATTCCGTCGGAGAATAAAGAGACTCCGGCTCCTGCAGTAATGGAA---------------------
A_carol    GCAGTTTGTGTCGAAGTGCCGTCGGAGAAGCAGGCAGTGCAAGGTTCACGCATGAAGCTCATGTGCATCTCCTGCATGAAGCGAGAAGAGGTTTCCGCCAACACGGTGGTCAAATGGTTCTACAAGGCTGAAGGGGGACAAGATATTCCTATCTATGAGTACAGAAACGAGAAGCGGGAACTTGACAGCCGTTTCCGTGGCCGGCTCCAGTGGAATGGCAGCGCCGACATGCAGGACGTGTCCATCTCCGTACTCAACGTCAGCCTGAATGATTCGGGGATCTACACCTGCAACATCACTCGGGAGTTCAACTTTGAGGGCCATCGTCCACTCTATACCCGAACGACGTTGATCCACCTCACAGTACTGGAGGATGCTGGAGATGACATCACATCTATCGTCTCTGAAGTAATGATGTACATTCTCTTGATCTTCCTTACTTTGTGGCTGCTCGTAGAAATGGTTTACTGCTATAGGAAAGTCTCCAAAGCAGAGGAAGCTGCCCAGGAAAATGCGACTGATTACCTTGCCATTCCATCGGAAAATAAAGAAAATTGTGCTGTGCCTGTGGAGGAA---------------------
