# Supplementary material for: Sodium Channel β Subunits—An Additional Element in Animal Tetrodotoxin Resistance?
Source: Int J Mol Sci. 2024 Jan 25;25(3):1478. doi: 10.3390/ijms25031478 (PMC10855141; doi:10.3390/ijms25031478)
Supplement: Supplementary file 1 [file ijms-25-01478-s001.zip › Sequence alignments/SCNB3_fullsequences_230626.fas]

>XM_027013657.2_E_electric
------------------------------------------------------------------------------------------------------------------------------------------------------------------------------------------------------------------------------------------------------------------------------------------------------------------------------------------------------------------------------------------------------------------------------------------------------ATGATAACTCAAACGAGGGTTCTGTTGCATTTCCTTTCACTACTGATATTTGCTGTGCGAGAATGCAGGCCAGTGTGTGTGGACGCCGTCTCAGACACAGAGGCGGTGCTGGGAAGACCGATGAAACTGACCTGTGTCTCCTGTATGAAGCGGGAGGAAATCAGCGCTGAGACCAGGGTGAACTGGTACTACACAGGCCCGGACGATGACCGGCAGTCT---------------ATATTCCTGTAC---GATGGC---------AGACCGCGGGACCTCGAGGGTCCCTGGAAGGGGCGGCTACAGTGGAACGGCAGCAAGGACCTGCAGGACGTCTCCATCAGCATCATCAAAATCAGGCTCAATGATAGCGGCCGGTACGAGTGCGTGGTCCACCGCCAGTTCTCCTTTAACCTCTACACACCGTCCATGGAGAAGCGTGTCGAGATCAAGCTGGTGGTGAAGGAGAAAGCGAGTACTGACTCCACAGCATGGTACTCGGAGATCATGATGTACGTGCTGTTGGTGTTCCTCACCTTCTGGCTGCTGGTGGAAATGATCTACTGCTATAGGAAGATCTCCAAATCAGACGAGCAAACCCAGGACAGTGCGACAGACTACCTAGCCATTCCGTCGGAGAATAAAGAGACTCCGGCTCCTGCAGTAATGGAA---
>XM_040431074.1_B_bufo
------------------------------------------------------------------------------------------------------------------------------------------------------------------------------------------------------------------------------------------------------------------------------------------------------------------------------------------------------------------------------------------------------------------------------------------------------ATGGCTACCTGGAGAAACACAGTGTTCTGGGGTCTGCTGCTGCTGCTGATG---GTGGGGGTGTGCTTACCTGTGTGTGTTGAGGTTCCATCGGGGACAGAGGCCGTCCAAGGACACAATATGACCTTACTGTGCATCTCCTGCATGCAAAGAGAGGAAGTATTCGCCATTACCAGTGTGGAGTGGTACTATCAACCTCCCAATGGAAACAGATCTCTT---------------ATCTTTGAATACATTGAGGGA---------AAACCCCGGGAGCATAAAAGTCCATTTAAAGGCCGTCTGCAGTGGATAGGCAGCAAAGATCTGCAGGATGTCTCCATTATATTACACAATGTAACATTCACAGATTCGGGGCGATTCATCTGTAACGTCAACCGCACGCTTCATTTCGAGGCACACCAACACTCAACCATGAGCAACGTGGAGATTGATCTGATTGTGTCCGAGATACAAAAAGAGGATTTTACTTCTGTCCTCTCAGAGATTATGATGTACATCCTCCTAGCATTCCTTACCTTGTGGCTCTTGATCGAGGTTGTCTATTGCTACAGAAAGATCTCTAAGGCTGAAGAAGTGACCCAGGAGAGTGTCACGGATTATCTAGCAATACCCTCAGAAAACAAGGAACACTGTCCTGTTCAAGTGGAGGATCAA
>XM_008113761.2_A_carolinensis
ATGGGAGGGGTCTCCTGCTTTTGCCAGGCCAGCTCTGCGCATGCTTGGCTTGGAAGGACTGTCCCCAGCCCAGCCTTCCTCCTCCTGTTGCTCCTCCTCCTCCTCCTCCTCCTCCTCCTGGCTCGGGTCCCCGAGTCTCACCGCCCTTCTTCCCCCCTCCTCAGGTCTCGGGATGCCTCCTTCCTTCCCCCGGAGAGACTGGGGAGAGTGGGGAGGGCGGTAAAGAGTGGGGCGGGAGGAGCGCGGCTCCCGGAGAAGCGCTGTCCAACCCAAGGGCTGTCCCGGACGGCGCTCTCCGTGGTGCTGAACCTCGCCGCCTGCCCTGCCCAGCCTCCTCCTCTTTCTCCTTTCTCCAGCCTCCCTCCTGACCCCATTGAGCGCAAGGCAAGCAGCTGGGAATATAGCTTGGACATCTCCTCTTCCATCCACAGACCCACCATGGCTCCCCTGACCAAAGTGGCTTATGCTTCTTCCCTGCTGGCTGTGCTCTGGGTCAGCGTCTGCTCCGCAGTTTGTGTCGAAGTGCCGTCGGAGAAGCAGGCAGTGCAAGGTTCACGCATGAAGCTCATGTGCATCTCCTGCATGAAGCGAGAAGAGGTTTCCGCCAACACGGTGGTCAAATGGTTCTACAAGGCTGAAGGGGGACAAGATATTCCT---------------ATCTATGAGTAC---AGAAAC---------GAGAAGCGGGAACTTGACAGCCGTTTCCGTGGCCGGCTCCAGTGGAATGGCAGCGCCGACATGCAGGACGTGTCCATCTCCGTACTCAACGTCAGCCTGAATGATTCGGGGATCTACACCTGCAACATCACTCGGGAGTTCAACTTTGAGGGCCATCGTCCACTCTATACCCGAACGACGTTGATCCACCTCACAGTACTGGAGGATGCTGGAGATGACATCACATCTATCGTCTCTGAAGTAATGATGTACATTCTCTTGATCTTCCTTACTTTGTGGCTGCTCGTAGAAATGGTTTACTGCTATAGGAAAGTCTCCAAAGCAGAGGAAGCTGCCCAGGAAAATGCGACTGATTACCTTGCCATTCCATCGGAAAATAAAGAAAATTGTGCTGTGCCTGTGGAGGAA---
>XM_026709016.1_P_textilis
---------------------------------------------------------------------------------------------------------------------------------------------------------------------------------------------------------------------------------------------------------------------------------------------------------------------------------------------------------------------------------------------------------------------------------------------------------GCTGCGCTGACAAAGGTTGCCTTCGCCTCGACCCTGCTGACGGCGCTTTGGGTGGGCATCTGTTCTTCCGTTTGTGTCGAGGTCCCTTCGGAGACAGAGGCCGTGCAGGGATCGCGCATGAAGCTGATGTGCATTTCCTGTATGAAGCGAGAAGAGGTTTTGGCCAACACCATAGTGAAGTGGTTCTACAAGCCCGAAGGAGGACAAGATGTAGCT---------------ATCTATGAATTC---AACAAC---------GAGAAACGGGAACTTGAGAGTCCTTTCCAGGGCCGGCTTGAGTGGAATGGAAGTGCAGATATGCAGGACGTCTCCATCTCGGTCCTAAACATCTCTATGAACGATTCAGGGATTTACACTTGTAACGTCACCCGGGAATTCCTCTTTGAGACCCACCGGCCCATCTTCACCAGCTCAACACTGATTCATCTCACTGTGTTGAAGGAGGCTGGAAGAGACTTAACGGCTCTCATCTCTGCAATAATGATGTATATTCTCTTGGTCTTCCTCACATTGTGGCTCTTGATCGAGATGATTTACTGCTACCGAAAAGTTTCCAAAGCTGAGGAAGCCGCCCAGGAAAATGCTACCAACTACCTCGCCATCCCATCGGAAAATAAAGAAAACTGTGCTATACCTGTAGAGGAG---
>XM_009291661.2_D_rerio
------------------------------------------------------------------------------------------------------------------------------------------------------------------------------------------------------------------------------------------------------------------------------------------------------------------------------------------------------------------------------------------TTTGTATCTCGGAAGGCTGGAGTGAGTCTGAGACGCCGCCCTGTTGTTAGAACTCCCAGCATGGAAACTCACGGGAGGCTTGTATTGCATTTGCTATTGCTGTTCATATTCGCTGTGGTGGAGGTCAGGCTGGTGTGTGTGGATGTGCCATCAGACGGCGAGGCCATTGTAGGCAAAGTTAAGAAGTTAACCTGCATCTACTGCATGAAACGAGAGGAAATCCTGGCTACCACCAAAGTGGAGTGGTTTTACAAGGGCCAAGATAAAAACAAAACTAGA---------ACACTTATCTATCTGTAT---GACGGCGAGCCGCAGGAGCCGAAGGATGTAGATGAGCAATGGAAAGGTCGGGTAACATGGACGGGCAGTAAGGACATGCAGGACGTCTCCATTAGCATCCTAAATGTCACTTTAAACGACACTGGCACATACGAATGTGAAGTAACTCGCTTCTTTGAGTTTGATTCATTCAAGCTTTCCGCCAACAAGAACATCAGAATCAATCTGAAGGTAAACATGCGAGCGAGTGCAGACATCACGGCGCTGTACTCTGAGATCATGATGTATGTGCTGCTGGTGTTCCTCACCTTCTGGCTGCTGGTGGAGATGGTCTACTGCTACAGGAAGATCTCCAAATCTGACGAGCAAGCACAGGACACTGCGACAGACTACTTAGCCATTCCCTCTGAAAATAAAGAAAACCCGGGCCCTGCTGTAACGGAA---
>XM_012966513.2_X_tropical
------------------------------------------------------------------------------------------------------------------------------------------------------------------------------------------------------------------------------------------------------------------------------------------------------------------------------------------------------------------------------------------------------------------------------------------------------ATGGCTGCTTGGGAGAACATATTCTGGACTGATTCAGTTCTGCTCTTCTTAATGGTTGTCCTTTGTTCTCCTGTGTGTGTTGAAGTCCCATCTGGTACAGACGCTGTAAAGGGAGAGAACATGACCTTGTTGTGCATCTCTTGCATGAAGAGGGAGGAAGTTGCTGCCACCACCAATGTAAGGTGGTTCTATCAACCAGAGGATGGGCAAGAAATACTT---------------ATTTATGAATAT---GATGGA---------AAACCTTTGGAATCAAAAAGTCCACTGCAAGGTCGGCTTCAGTGGACTGGAAGCAAAGATCTGCAGGATGTTTCTATCACCATCCTCAATGTAACAACCAATGATTCAGGACTTTTTACCTGCTATGTGAACCGTACTCTGCACTTTGAGGCACACCGTCACTTAACGCAAAGCAAGAAAAGCATCACACTAAAGGTCACGGAAGAAGCTGGTGAAGACTTTACTTCAGTTCTTTCTGAAATTATGATGTATTTTCTTCTTGCCTTCCTTACCTTCTGGCTATTAGTAGAAGTTGTATATTGCTACAGGAAGATCTCCAAGGCAGAGGAAGTCACACAAGAAAGCGTTACTGACTATTTAGCCATACCATCTGAAAACAAGGAAAACTGTTCTGTTCCAGTGGAAGAA---
>NM_178227.4_M_musculus
------------------------------------------------------------------------------------------------------------------------------------------------------------------------------------------------------------------------------------------------------------------------------------------------------------------------------------------------------------------------------------------------------------------------------------------------------ATGCCTGCCTTCAACAGATTGCTTCCCCTAGCTTCTCTAGTGCTCATCTACTGGGTCAGAGTCTGCTTCCCTGTGTGTGTAGAAGTACCCTCGGAGACAGAAGCCGTGCAGGGCAATTCCATGAAGCTGAGATGCATCTCCTGCATGAAGAGGGAGGAGGTGGAGGCCACCACTGTAGTGGAGTGGTTCTACAGGCCTGAGGGCGGTAAAGATTTCCTT---------------ATATATGAGTAT---CGAAAT---------GGCCACCAGGAGGTGGAGAGCCCCTTCCAAGGTCGTCTGCAGTGGAATGGGAGCAAAGACCTGCAGGACGTATCCATCACTGTTCTCAATGTCACTCTGAATGACTCTGGCCTCTACACATGTAATGTGTCCAGGGAGTTTGAGTTCGAAGCACACCGGCCCTTTGTGAAGACCACAAGACTAATACCCCTGCGAGTCACTGAAGAGGCGGGAGAAGACTTCACCTCCGTGGTCTCGGAAATCATGATGTACATCCTCCTGGTCTTCCTCACCTTGTGGCTGTTTATTGAGATGATCTATTGCTACAGAAAGGTCTCTAAGGCCGAAGAGGCAGCTCAGGAAAATGCGTCTGACTACCTTGCTATCCCTTCAGAGAACAAGGAGAACTCTGTGGTACCCGTGGAGGAA---
>NM_018400.4_H_sapiens
------------------------------------------------------------------------------------------------------------------------------------------------------------------------------------------------------------------------------------------------------------------------------------------------------------------------------------------------------------------------------------------------------------------------------------------------------ATGCCTGCCTTCAATAGATTGTTTCCCCTGGCTTCTCTCGTGCTTATCTACTGGGTCAGTGTCTGCTTCCCTGTGTGTGTGGAAGTGCCCTCGGAGACGGAGGCCGTGCAGGGCAACCCCATGAAGCTGCGCTGCATCTCCTGCATGAAGAGAGAGGAGGTGGAGGCCACCACGGTGGTGGAATGGTTCTACAGGCCCGAGGGCGGTAAAGATTTCCTT---------------ATTTACGAGTAT---CGGAAT---------GGCCACCAGGAGGTGGAGAGCCCCTTTCAGGGGCGCCTGCAGTGGAATGGCAGCAAGGACCTGCAGGACGTGTCCATCACTGTGCTCAACGTCACTCTGAACGACTCTGGCCTCTACACCTGCAATGTGTCCCGGGAGTTTGAGTTTGAGGCGCATCGGCCCTTTGTGAAGACGACGCGGCTGATCCCCCTAAGAGTCACCGAGGAGGCTGGAGAGGACTTCACCTCTGTGGTCTCAGAAATCATGATGTACATCCTTCTGGTCTTCCTCACCCTGTGGCTGCTCATCGAGATGATATATTGCTACAGAAAGGTCTCAAAAGCCGAAGAGGCAGCCCAAGAAAACGCGTCTGACTACCTTGCCATCCCATCTGAGAACAAGGAGAACTCTGCGGTACCAGTGGAGGAA---
>XM_040690569.1_G_gallus
------------------------------------------------------------------------------------------------------------------------------------------------------------------------------------------------------------------------------------------------------------------------------------------------------------------------------------------------------------------------------------------------------------------------------------------------------ATGGTGACAGTTGTG---CTACTGGAGGAGAGAGCTGGAAACACACGGATGGAAGCTGGTTTTTGTTCTGCAGTATGTGTTGAAGTTCCGTCAGAGACAGAGGCGGTCCAGGGGACGGACATGAAGCTGCTCTGCATCTCCTGCATGAAAAGGGAAGAGGTCACAGCCAGCACAGTGGTGGAATGGTTCTACAGGCCGGAGGGTGGCAAAGATGAACCC---------------ATCTACGAGCAC---AGGAAA---------ATGAATCATGAATTTCCAAGCCGCTTCAGTGGTCGGATACAATGGAATGGGAGTAAAGACATGCAGGATGTGTCCATCACTGTGTTAAATGTCACCTTGAACGATTCGGGTATCTACACCTGTAACATCACCCGGGAGTTTGAGTTTGAGATTCACCGGCCTCTCTTCACAAGCTCCAGATTGATCCACCTCACCGTGGTGGAGGAGGCTGGAGAAGACTTCACCTCAGTCATCTCTGAAATCATGATGTACATTCTGCTGGTCTTCCTCACGTTGTGGCTACTGATAGAAATGGTCTATTGCTACAGGAAAGTCTCTAAGGCAGAGGAGGCTGCCCAGGAAAATGCGACAGACTACCTTGCAATTCCATCAGAAAACAAGGAAAACTGTGCTGTGCCTGTGGAGGAA---
>XM_014068682.1_T_sirtalis
---------------------------------------------------------------------------------------------------------------------------------------------------------------------------------------------------------------------------------------------------------------------------------------------------------------------------------------------------------------------------------------------------------------------------------------------------------------------------------------------------------------------------------------------------------------------------------------ATGGATATCAGCCTTATGGGAAAGAACCCTATTGTAGCAATTATCTCTACTTGT---------------------------------------------------ATCTACGAATTC---AACAAC---------GAGAAACGGGAACTTGAGAGTCCTTTTCAGGGCCGGCTTGAATGGAACGGGAGTGCAGATATGCAGGACGTCTCCATCTCGGTCCTAAACATCTCCCTGAACGATTCGGGGATCTACACCTGCAATGTAACTCGAGAATTCCTCTTTGAGACCCACCGGCCCATCTTCACCAGCTCGACGCTGATTCATCTCACCGTGATGAAGGATGCTGGAAGAGACTTAACAGCTCTCATCTCTGCAATAATGATGTATATTCTCTTGGTCTTCCTCACATTGTGGCTCCTGATTGAGATGGTTTACTGCTACCGGAAAGTTTCCAAAGCAGAGGATGCTGCCCAGGAAAATGCTGCCAACTACCTCGCCATCCCATCAGAAAATAAAGAAAACTGTGCTATACCAGTGGAGGAG---
>XM_032230120.1_T_elegans
------------------------------------------------------------------------------------------------------------------------------------------------------------------------------------------------------------------------------------------------------------------------------------------------------------------------------------------------------------------------------------------------------------------------------------------------------ATGGCTGCGCTGACAAAGGTTGCCTTCGCCTCGACCGTGCTGGCGGCGCTTTGGGTGGGCATCTGTTTTTCCGTTTGTGTCGAAGTCCCTTCAGAGACCGAAGCCGTGCAAGGATCACGCATGAAGCTCATGTGCATTTCCTGTATGAAGCGAGAAGAAGTTTTGGCCAACACCGTGGTGAAGTGGTTCTACAAGCCTGAAGGAGGACAAGATGTAGCT---------------ATCTACGAATTC---AACAAT---------GAGAAACGGGAACTTGAGAGTCCTTTTCAGGGCCGGCTTGAATGGAACGGGAGTGCAGATATGCAGGACGTCTCCATCTCGGTCCTAAACATCTCCCTGAATGATTCGGGGATCTACACCTGCAATGTAACTCGGGAATTCCTCTTTGAGACCCACCGGCCCATCTTTACCAGCTCGACGCTGATTCATCTCACCGTGATGAAGGATGCTGGAAGAGACTTAACAGCTCTCATCTCTGCAATAATGATGTATATTCTCTTGGTCTTCCTCACATTGTGGCTCCTGATTGAGATGGTTTACTGCTACCGGAAAGTTTCCAAAGCGGAGGATGCCGCGCAGGAAAACGCTGCCAACTACCTCGCCATCCCATCAGAAAATAAAGAAAACTGTGCTATACCAGTGGAGGAG---
>XM_003968456.3_T_rubripes
---------------------------------------------------------------------------------------------------------------------------------------------------------------------------------------------------------------------------------------------------------------------------------------------------------------------------------------------------------------------------------------------------------------------------------------------------------GTAACTCAACCCGGCGTTCAGCTGCACATGTTGGTTCTATTGTTTTCTGTCGTCGATATGAGCCAGCCTGTGTGTGTGGACGTGCCGTCGGCAACAGAAGCGGTCCTCGGCGAACCCATGAAGCTGACCTGCATCGCCTGTATGAAGAGGGAGGAAATCAAAGCGAGGACGCGGGTTGATTGGTACTACATGCCCACAAAGGAAAAAAATGTCCCACCCAACAAGACTCACATATACAGGTTTGAGGATTAC---------AACCTTATTGAGATGGATGGACCGTTTAAAGGCCGTCTATTCTGGAATGGGACCCAGGACCTGCAGGACCTGTCCATTCGGATCAACAAAGTCAAGTACGATGACAGCGGGGTCTACGAGTGCCACGTTTTTCGCAGATTTGAGTTCAACTTGTTTGCGCCCACAGTTTTGATCACCAAGGACATCAAGTTGAGAGTGAAGGAGAAAGCCAGCCAAGACACCGCGGCGCTCTACTCTGAGATCACCATGTACGTCCTGCTGGTGTTCCTGACCTCCTGGCTGCTGGTGGAGATGGTCTACTGCTACAGGAAGATCTCCAGGTCAGATGAGCAGACGCAAGACGCTGCGACAAGCTACCTCGCCATCCCCTCTGAGCAGAAAGTGACACCAGATGCTCCTGTTACCCAA---
