# Supplementary material for: Sodium Channel β Subunits—An Additional Element in Animal Tetrodotoxin Resistance?
Source: Int J Mol Sci. 2024 Jan 25;25(3):1478. doi: 10.3390/ijms25031478 (PMC10855141; doi:10.3390/ijms25031478)
Supplement: Supplementary file 1 [file ijms-25-01478-s001.zip › Sequence alignments/SCNB4_expanded_231024.phy]

12 663
T_sirtalisTTGGAGGTGTCAGTGGGCAAAGCACCTGTCATTTACGCCAAGAATGGCACCAATGTGCTCCTGCCCTGTACTTTCACCTCCTGCATCGGCATTGAGAAAGCCACCTTCGTATGGAGCCAC---------AATCAGACC------------GAAATATTCAAAGGGCTGGTAAAGAACAAAGACTCCAAGCCGGAGCCTCATCCAGACTACAAGTTCAGCCTTAAGCACATGTTGCCACCTGACCTGCCCCTCAGCAAGGACAACCGGGAGTTCAACGTTTCCCTCCTGCTGCTTGATGCCGACTTCGAGGACTCCGGGCCCTACACCTGCTTGGTCAAGAATCCCAAAGAGAAGGACGCCAACCACAGTGGCACCGTTACTCTCAAAGTGGTGGTGAAGTTGGAGAAGGTTGACAACACACTGACACGGATCATTTTGTCTGTTGTGGGTGGCATCATTGGGCTCATCATCCTCATCATGGTGACCAAGAAACTAGTCCTCTTCATCCTCAAGAAGACGCGG---AAACAGAAGGAGTGCCTTGTGAGCTCTTCAGCAAATGAGAACACGGAGAAT---GGGCTGCCGGGCTCCAAAATAGACTCTAAATCGGCCCCAAAGGCC---------------------------------------
X_tropicalCTGGAGGTGTCGGTAGGCAAGAATAACCTGATCACAGCTATCAATGGGTCTAATGTAACGCTTCCCTGTTCTTTTATGGCCTGCATTGGCTTCAATACTGTTACCTTCTCTTGGATATACAGCTCTCTCAACAGTTCACTTAAACCTGAGGAACTTTATAAAGGAACGCTAAAGGACAAGAAGTCAACCCCTAAACCTGAAGTAATTGTGAACAGGAATGAACGTATGGAA---CGAGTACAGCTTCTTCCTAGCAATGAAACCAAAGATTACAACCTGTCGCTGCTCTTGAAGTATGTGGATTTTGATGACACAGGCCGCTATACCTGTGTCGTGAAGAATGAGAAAGAAAAGGGTGCCACGCACAATGCCACTATTATACTGAAAGTGGTAGACAAATTTGAGGATGTGGATAACACACTGACTCTGATTATCGTGGCTGCTGTTGGTGGAGTGATTGGACTTCTTATTCTTATTCTAATAATGAAGAAAATTATAACCTTTATTATTAAGAGGAACCGTGACAAGAAGAAGGACTGCCTTGTAAGCTCCTCTGTTAATGACAATACTGACAAT------------GCCTCCAAGCAAGAAAGCAAGGCCAAACCCAAAGCA---------------------------------------
D_rerio   CTGGAGGTGAGCACAGGGAAGGTCCATTTCATAGAAGTGATGAATGGAAGTTCAGTGTTGTTACCTTGCACTTACGCCAGCTGCATCGGCATTAAAAACCTTTACTTCAGCTGGCAGTTC---------AAGGACAATGGGACACTAATTAAGCTGTGTGAAGCCGTCATCCCAGGAGAAGGAATAGAGCCT------------------AATGTGAAAATCTACCATGAG---CGGGTGGAGTTTGTAGGCACC------AGCAAGAAAAGTAACATCTCCATCCTACTGCATAATGTCACGTTCGAGGACCAGGGAGAATATATCTGCTTCGCTCGCAACCCCAAAGAGAAGGACCGCAACCATAGTGCGGTTTTCACTCTTTATGTGGTAGACGAGTTGAGAGTGGTGGACAACACACTGACCCTCATCATTGTGTCTGTGCTTGGTGGGGTCATCGGTCTCATCATCCTCATCATGGTGGTGAAAGCTGTAGTCATTGCTGTTCTAAACAGGGTCCAGGAGAAGAATAAAGAGTGCCTTGTGAGCTCTTCAGGGAACGACAACACAGAAAAT---GGCCTCCCAGGATCCAAAGCAGACAGCAAACCAACACCAAAGGCA---------------------------------------
T_rubripesCTTGAGGTCACAACAGGAAAAGTGTCTTCTATTGAAGCAATGAATGGCTCCACAGTCCTGTTGCCCTGCACCTACTCCTCCTGCATTGGCATCCAGAGACTCTACTTCAATTGGCATTTT---------AATAACAATGGAACCATGGTCAAGTATTGTGAAGCAGTGATTCCCAGTGAGGATGTGGAGCCC------------------AGAGTGAAAGTGCTTCATGAG---CGTGTGGAGTTTGTTGGTTCC------TCCAAGAACAGCAACATCTCCATCCTTCTATGGAACATCACCTTTGAAGATGAAGGAGACTACATCTGTTTTGCCAAAAATCCAAAAGAGAAGAATCGAAACCACAGTGCAGTCTTCACCCTCATAGTGGTGGATCAAATGAAGGAAGACGATAACACTTTGACAGTCTTCATTGTGTCAGTGCTTGGGGGAGTCATTGGTTTGGTTATCATTGTCATGGTGATCAAGGCGGTGGTCCTTCATTTTCTACGGAAGGGTAATGAGAAGAATAAAGAGTGTCTGGTTAGCACCTCAGGGAATGACAACACAGAAAAT---GGACTTTCAGGAGCCAAAGCTGACAACAAAGATACGCCAAAGGCA---------------------------------------
T_elegans TTGGAGGTGTCAGTGGGCAAAGCACCTGTCATTTATGCCAAGAATGGCACCAATATGCTACTGCCCTGTACTTTCACCTCCTGCATCGGCATTGAGAAAGCCACCTTCGTATGGAGCCAC---------AATCAGACC------------GAAATATTCAAAGGGCTCGTAAAGAACAAAGACTCCAAGCCGGAGCCTCATCCAGACTACAAGTTCAGCCTTAAGCACATGTTGCCACCTGACCTGCCCCTCAGCAAGGACAACCGGGAGTTCAACGTTTCCCTCTTGCTGCTTGATGCCGACTTCGAGGACTCCGGGCCGTACACCTGCTTGGTCAAGAATCCCAAAGAGAAGGACGCCAACCACAGTGGCACCGTTACTCTCAAAGTGGTGGTGAAGTTGGAGAAGGTTGACAACACACTGACACGGATCATTTTGTCTGTTGTGGGTGGCATCATTGGGCTCATCATCCTCATCATGGTGACCAAGAAACTGGTCCTCTTCATCCTCAAGAAGACGCGG---AAACAGAAGGAGTGCCTTGTGAGCTCTTCAGCAAATGAGAACACGGAGAAT---GGGCTGCCGGGCTCCAAAACAGACTCTAAATCGGCCCCAAAGGCC---------------------------------------
G_gallus  CTGGAGGTGTCGGTGGGGAAAACCAACACTGTGATGGCTCTGAACGGCTCCGACATCCTGCTGCCCTGCACCTTCACCACCTGCATTGGCTTCCAGGACCTGATCTTCACGTGGTACTTC---------AACTCAACG---------GAGCTGATCTACCACGGCAAGATCAAGAGCAAAACCTCTGAGCCC---------------------ATCCTCGTGGGACGCAACCCGCGGGTCGAGTTCGTTGGCTCCACCACTGGGAAGGACAACAACATCTCCATCGTCCTGAAGGATGTAGAGCTCAGCGATGCCGGCAGGTACACCTGCCATGTCCTCAACCCCAAGGAGAAGAAGGCT---CACAATGCCACCATCTTCCTCACCGTGGTCCATAAGTTGGAGGAGACAGACAACACGGTGACGCTCATCATCGTGGGTGTTGTGGGAGGACTCATCGGCCTCCTCATCCTCTTCATGCTTGTCAAGAGGGTCGTCCTCTTCATCATCAAGAAGATCCAGGATGGGAAGAAGGAGTGCCTCGTCAGCTCCTCGGGCAACGACAACACGGAGAAC---GGCCTGGCGGGCTCCAAGGCGGAGCAGAAAGCGCCCCCGAAGGCA---------------------------------------
M_musculusTTGGAGGTATCTGTGGGAAAGGCCACCACCATCTACGCTATTAACGGCTCATCGATCCTGCTGCCCTGCACCTTCTCCAGCTGTTATGGCTTTGAGAACCTCTACTTCAAGTGGTCCTAC---------AATAACAGCGAAACATCCAGGATTCTCATCGACGGGATCGTGAAGAACGATAAGTCTGACCCT------------------AAGGTGAGAGTGAAGGATGATGATCGAATCACCCTAGAGGGCTCCACCAAGGAGAAGACGAATAACATCTCCATCCTCTTGAGTGACCTGGAGTTCAGTGACACGGGCAGATACACCTGCTTCGTGAGGAACCCCAAGGAGAAGGACTTGAACAACTCTGCCACCATCTTCCTCCAAGTGGTTGATAAATTGGAAAAAGTGGACAACACGGTGACTCTCATCATCCTGGCTGTGGTGGGCGGGGTCATTGGACTTCTTGTTTGCATCCTTCTGCTGAAGAAGCTCATCACCTTCATCCTGAAGAAGACCCGAGAGAAGAAGAAGGAGTGTCTCGTGAGTTCCTCTGGGAATGACAACACAGAGAAC---GGGTTGCCTGGCTCCAAGGCAGAAGAGAAGCCACCCACAAAAGTG---------------------------------------
H_sapiens CTGGAGGTGTCTGTGGGAAAGGCCACCGACATCTACGCTGTCAATGGCACGGAGATCCTGCTGCCCTGCACCTTCTCCAGCTGCTTTGGCTTCGAGGACCTCCACTTCCGGTGGACCTAC---------AACAGCAGTGACGCATTCAAGATTCTCATAGAGGGGACTGTGAAGAATGAGAAGTCTGACCCC------------------AAGGTGACGTTGAAAGACGATGACCGCATCACTCTGGTAGGCTCTACTAAGGAGAAGATGAACAACATTTCCATTGTGCTGAGGGACCTGGAGTTCAGCGACACGGGCAAATACACCTGCCATGTGAAGAACCCCAAGGAGAATAATCTCCAGCACCACGCCACCATCTTCCTCCAAGTCGTTGATAGACTGGAAGAAGTGGACAACACAGTGACACTCATCATCCTGGCTGTCGTGGGCGGGGTCATCGGGCTCCTCATCCTCATCCTGCTGATCAAGAAACTCATCATCTTCATCCTGAAGAAGACTCGGGAGAAGAAGAAGGAGTGTCTCGTGAGCTCCTCGGGGAATGACAACACGGAGAAC---GGCTTGCCTGGCTCCAAGGCAGAGGAGAAACCACCTTCAAAAGTG---------------------------------------
P_textilisTTGGAGGTGTCGGTGGGCAAGGCGCCTGTTATTTATGCCAAAAATGGCACCAATGTGCTACTGCCCTGTACTTTCAACTCCTGCATCGGCATTGAGAAAGCCAACTTCATATGGAGCCAC---------AACCACACC------------AAAATATTCAAAGGGGTCGTAAAGAACAAAGACTCCAAGCCAGAGCCTCATCCGGAGTACAAGTTCAGCCTTAAGCACATGTTGCCACCTGACCTACCACTCAGCAAGGACAACCGGGAGTTCAACGTTTCCCTCCTGTTGCTTGATGCTGACTTTGAGGACTCTGGGACATATACCTGCCTGGTCAAGAATCCCAAAGAGAAGGATGCCAACCACAGCGGCACCTTTACTCTCAAAGTGGTGGTGATGTTGGAGAAGGTGGACAACACACTGACATGGATCATATTGTCCGTTGTGGGTGGCATCATTGGGCTCCTCATCCTTATCATGCTGACCAAGAAACTGGTCCTCCTCATCCTCAAGAAGACGCGG---AAGCAGAAGGAGTGCCTTGTGAGCTCTTCAGCAAACGAGAACACGGAGAACGGGGGGCTGCCAGGCTCCAAGATAGACTCTAAACCAGCCTCCAAGGCC---------------------------------------
B_bufo    TTAGAAGTCATTGTAGGGAAAAATAATCAGATGAAAGTTCAGAACGGAACAGATATCTACCTGCCTTGCACATTTGCCACCTGCATTGGTTTTGAGGATGTTACCTTCTTTTGGGAATACAGGACATTCAATCTGTCATCAAAGCCAGAATTACTTTACCATGGGAAGCTGAAGAACAAGAAATCCCTGCCGAAACCTATAGAAATTCAAAATAAAAATTACCGGCATGAT---CGAATAACGCTAGTTCCTAGCAATGACACCAAGGATTATAGTTTGAAATTACTCCTGAAGGAGGTGGAGTTTGAAGATGCCGGACGCTACACCTGTATTGTGTCAAATAAAAAGGAAAAAGACACTAAAAGCAACGCCACCATCTACCTTACAGTGGTGGACAAGTTTGAGGTCGTGGATAACACGTTGACTCTGATTATCGTGGCTGTTGTTGGTGGTGTCACCGGCCTTCTTATATTAATCCTTATCATAAAGAAGACAGTCGGCTTCATTATGAAGAAGAATCGTGACCAAAAGAAAGACTGTCTCGTTACCTCTTCGGTCAATGACAACACAGATAAT------------GCCTCAAAGCAAGAAGCCAAAGCTAAGACAAAAGCA---------------------------------------
E_electricTTGGAGGTATCAGTGGGGAAGGTTCATTTTGTTGAGGTGATGAACGGAAGCTCTGTGCTTTTACCCTGCACATACAGTAGCTGTATTGGCATTAAGAACTTGTACTTCAACTGGCAATAC---------AATGACAATGGCACAATGGTTAAGATTTGTGAAGCTGTGATCCCAACTGAGCTTGTGGAGCCC------------------AATGTGAAGATCTATCATGAG---CGGGTGGAATTTGTGGGCTCC------AGTAAGGAGAGTAACATCTCCATTCTGCTGTGGAACGTCACATTTGAGGATGAGGGCGAGTATACCTGCTTTGCCCGTAATCCCAAAGAGAAGGACCGAAACCACAGTGCTATATTTACCCTCATCGTGGTGGATCAGTTGAGGGAAGTTGACAACACCCTGACTATCATCATTGTATCTGTGATTGGAGGAGTCATAGGTTTGGTCATTATAATCATGGTGATAAAGGCAGTGGTCGTCCACATTCTCAACAAGGCCCAAGAGAAAAATAAAGAGTGCCTCGTGAGTTCTTCAGGGAATGACAACACAGAAAAT---GGCCTTTCTGGTTCCAAAGCAGAAACCAAAGCATCACCAAAGGTACTCTGGGCTCAACTGTTTATGTCTGGTCAGCGACTGCGC
A_carol   CTGGAGGTCTCGGTGGGCAAGGTGCCCGTCATCTACACCCGCAACGGCACCGACGTGCTCCTGCCCTGCACCTTCACCTCCTGCATCGGCATCGAGAAGGCCAACTTCTCCTGGTACCGCAACCACACCGAGCTGATCTTCAAAGGAGTGGTGAAGAACAAGGACTCCAAGCCGGAGCCCTACCCGGAGTTCAGGGAGTGGTTCAAGTACATGATGCCCCCAGACATCGCCCTCAGCAAGGACAACCGGGAGTTCAACATCTCCCTCATTCTCCTCGACGCCGACTTCAGTGACTCCGGGAAGTACACCTGCCACGTGAAGAACCCCAAGGAGAAGAACGCTATGCACAATGACACCATCACCCTCAAGGTGGTCGTGGAGCTGGAGAAAGTGGACAAGACCCTCACCATCATCATCGTCTCCGTTGTGGGCGGCGTCATCGGCCTCCTCATCCTCATCATGGTGGTGAAGAAGCTCACCCTCTTCATCCTCAAGAAGATGCGGGACAAGAAGGAGTGCCTGGTGAGCTCCTCGGCCAACGACAACACGGAGAACGGTCTGGCCGGATCCAAAGGGGAACAGAAGACTCCCAGCAAGGCC---------------------------------------------------------------
