# Supplementary material for: Sodium Channel β Subunits—An Additional Element in Animal Tetrodotoxin Resistance?
Source: Int J Mol Sci. 2024 Jan 25;25(3):1478. doi: 10.3390/ijms25031478 (PMC10855141; doi:10.3390/ijms25031478)
Supplement: Supplementary file 1 [file ijms-25-01478-s001.zip › Sequence alignments/SCNB4_fullsequences_230626.fas]

>XM_035534510.1_E_electricus
ATGCTGCATGTTTTAGCAGATCTACTCTACTGCAGAGCCCTCCGCACCAGCTCGGACAAGCGCCCATTTGAGGACCAAGCTAAGGTGAAAGCAGGCAGACACACAGAGGGAACCAGACAGATCAGCAGTGCTGCAAAACGTACAAGGAGAGCAGCAGCCATGGAAGCACAGAGGAATAGCAGATCATTCCTGCACAGGTGTGCCAGGTCTGGGGATGCAGTCCATGCCAGTGTGGTCATCACACTTCTGGTTGGGGTATGGTGTGCACAG------------------GCTTTGGAGGTATCAGTGGGGAAGGTTCATTTTGTTGAGGTGATGAACGGAAGCTCTGTGCTTTTACCCTGCACATACAGTAGCTGTATTGGCATTAAGAACTTGTACTTCAACTGGCAATAC---------AATGACAATGGCACAATGGTTAAGATTTGTGAAGCTGTGATCCCAACT---------------------GAGCTTGTGGAGCCC------------------AATGTGAAGATCTATCAT---GAGCGGGTGGAATTTGTGGGCTCCAGT------AAGGAGAGTAACATCTCCATTCTGCTGTGGAACGTCACATTTGAGGATGAGGGCGAGTATACCTGCTTTGCCCGTAATCCCAAAGAGAAGGACCGAAACCACAGTGCTATATTTACCCTCATCGTGGTGGATCAGTTGAGGGAAGTTGACAACACCCTGACTATCATCATTGTATCTGTGATTGGA------------------------------------------GGAGTCATAGGTTTGGTCATTATAATCATGGTGATAAAGGCAGTGGTCGTCCACATTCTCAACAAGGCCCAAGAGAAAAATAAAGAGTGCCTCGTGAGTTCTTCAGGG---------------AATGACAACACAGAAAAT---GGCCTTTCTGGTTCCAAAGCAGAAACCAAAGCATCACCAAAGGTACTCTGGGCTCAACTGTTTATGTCTGGTCAGCGACTGCGC
>XM_008125357.1_A_carolinensis
---------------------------------------------------------------------------------------------------------------------------------------------------------------CGGTTCTCCGGTTCCCTGCGAAGGTGACCCCTGGGCCCCCTCGGAGGGACACTCCACCCCCCTCCTCCTCCTCAGGTCGCAGACTCAGCGCTTCCTCAGCAGCACCTGCCGCGGCTATTTCTGCCCACTCCCCAACCCGTCACGCGGCTCCGGGCACCTGGCGGGAAGGCCGAGGCCTCCAGCTCTGCTCGCTGGCGCTGGGCCTGGAGGTCTCGG---------------------------TGGGCAAGGTGCCCG---TCATCTACACCCGCAACGGCACCGACGTGCTCCTGCCCTGCACCTTCACCTCCTGCATCGGCATCGAGAAGGCCAACTTCTCCTGGTACCGCAACCACACCGAGCTGATCTTCAAAGGAGTGGTGAAGAACAAGGACTCCAAGCCGGAGCCCTACCCGGAGTTCAGGGAGTGGTTCAAGTACATGATGCCCCCAGACATCGCCCTCAGCAAGGACAACCGGGAGTTCAACATCTCCCTCATTCTCCTCGACGCCGACTTCAGTGACTCCGGGAAGTACACCTGCCACGTGAAGAACCCCAAGGAGAAGAACGCTATGCACAATGACACCATCACCCTCAAGGTGGTCGTGGAGCTGGAGAAAGTGGACAAGACCCTCACCATCATCATCGTCTCCGTTGTGGGCGGCGTCATCGGCCTCCTCATCCTCATCATGGTGGTGAAGAAGCTCACCCTCTTCATCCTCAAGAAGATGCGGGACAAGAAGGAGTGCCTGGTGAGCTCCTCGGCCAACGACAACACGGAGAACGGTCTGGCCGGATCCAAAGGGGAACAGAAGACTCCCAGCAAGGCCTGA-------------------------------------
>XM_040425716.1_B_bufo
---------------------------------------------------------------------------------------------------------------------------------------------------------------ATGCCCGTGGGACCTCCGTGGGAAGGAGAGTTATTCCCCTGT------------------ATACGTCAGTCATGGCTCATGGCGACCCTG---GGTGCGTTACTTGTCCATACCTGCTTC---------TCATTAGAAGTCATTGTAGGGAAAAATAATCAGATGAAAGTTCAGAACGGAACAGATATCTACCTGCCTTGCACATTTGCCACCTGCATTGGTTTTGAGGATGTTACCTTCTTTTGGGAATACAGGACATTCAATCTGTCATCAAAGCCAGAATTACTTTACCATGGGAAGCTGAAGAAC---------------------AAGAAATCCCTGCCGAAACCTATAGAAATTCAAAATAAAAATTACCGGCAT---GATCGAATAACGCTAGTTCCTAGCAATGACACCAAGGATTATAGTTTGAAATTACTCCTGAAGGAGGTGGAGTTTGAAGATGCCGGACGCTACACCTGTATTGTGTCAAATAAAAAGGAAAAAGACACTAAAAGCAACGCCACCATCTACCTTACAGTGGTGGACAAGTTTGAGGTCGTGGATAACACGTTGACTCTGATTATCGTGGCTGTTGTTGGT------------------------------------------GGTGTCACCGGCCTTCTTATATTAATCCTTATCATAAAGAAGACAGTCGGCTTCATTATGAAGAAGAATCGTGACCAAAAGAAAGACTGTCTCGTTACCTCTTCGGTC---------------AATGACAACACAGATAAT------------GCCTCAAAGCAAGAAGCCAAAGCTAAGACAAAAGCA---------------------------------------
>XM_026709075.1_P_textilis
---------------------------------------------------------------------------------------------------------------------------------------------------------------------------------------------------------------------------ATGGCCGTGGACTGGCTGGGAGTCGCCTTGCTGGGACTTCAGCTGTGCTTTCGGACACTG---------GCCTTGGAGGTGTCGGTGGGCAAGGCGCCTGTTATTTATGCCAAAAATGGCACCAATGTGCTACTGCCCTGTACTTTCAACTCCTGCATCGGCATTGAGAAAGCCAACTTCATATGGAGCCAC---------AACCACACC------------AAAATATTCAAAGGGGTCGTAAAGAAC---------------------AAAGACTCCAAGCCAGAGCCTCATCCGGAGTACAAGTTCAGCCTTAAGCACATGTTGCCACCTGACCTACCACTCAGCAAGGACAACCGGGAGTTCAACGTTTCCCTCCTGTTGCTTGATGCTGACTTTGAGGACTCTGGGACATATACCTGCCTGGTCAAGAATCCCAAAGAGAAGGATGCCAACCACAGCGGCACCTTTACTCTCAAAGTGGTGGTGATGTTGGAGAAGGTGGACAACACACTGACATGGATCATATTGTCCGTTGTGGGT------------------------------------------GGCATCATTGGGCTCCTCATCCTTATCATGCTGACCAAGAAACTGGTCCTCCTCATCCTCAAGAAGACGCGG---AAGCAGAAGGAGTGCCTTGTGAGCTCTTCAGCA---------------AACGAGAACACGGAGAACGGGGGGCTGCCAGGCTCCAAGATAGACTCTAAACCAGCCTCCAAGGCC---------------------------------------
>XM_014055855.1_T_sirtalis
---------------------------------------------------------------------------------------------------------------------------------------------------------------------------------------------------------------------------ATGGCCGTGGGCTGGCTGGGAGTCGTCTTGCTGGGACTCCAGCTGTGCTCTCGGACTCTG---------GCCTTGGAGGTGTCAGTGGGCAAAGCACCTGTCATTTACGCCAAGAATGGCACCAATGTGCTCCTGCCCTGTACTTTCACCTCCTGCATCGGCATTGAGAAAGCCACCTTCGTATGGAGCCAC---------AATCAGACC------------GAAATATTCAAAGGGCTGGTAAAGAAC---------------------AAAGACTCCAAGCCGGAGCCTCATCCAGACTACAAGTTCAGCCTTAAGCACATGTTGCCACCTGACCTGCCCCTCAGCAAGGACAACCGGGAGTTCAACGTTTCCCTCCTGCTGCTTGATGCCGACTTCGAGGACTCCGGGCCCTACACCTGCTTGGTCAAGAATCCCAAAGAGAAGGACGCCAACCACAGTGGCACCGTTACTCTCAAAGTGGTGGTGAAGTTGGAGAAGGTTGACAACACACTGACACGGATCATTTTGTCTGTTGTGGGT------------------------------------------GGCATCATTGGGCTCATCATCCTCATCATGGTGACCAAGAAACTAGTCCTCTTCATCCTCAAGAAGACGCGG---AAACAGAAGGAGTGCCTTGTGAGCTCTTCAGCA---------------AATGAGAACACGGAGAAT---GGGCTGCCGGGCTCCAAAATAGACTCTAAATCGGCCCCAAAGGCC---------------------------------------
>XM_031905038.1_X_tropical
------------------------------------------------------------------------------------------------------------------------------------------------------------------------------------ATGACCGTGGAACCCCCTTGGGACAGACGCGGCTCCTTGAGGCGCCACTCGCGGCTCTTTGCCATCTGCCTCATTGTGCTTTTTGCCCACGCCTGTTTG---------CCTCTGGAGGTGTCGGTAGGCAAGAATAACCTGATCACAGCTATCAATGGGTCTAATGTAACGCTTCCCTGTTCTTTTATGGCCTGCATTGGCTTCAATACTGTTACCTTCTCTTGGATATACAGCTCTCTCAACAGTTCACTTAAACCTGAGGAACTTTATAAAGGAACGCTAAAGGAC---------------------AAGAAGTCAACCCCTAAACCTGAAGTAATTGTGAACAGGAATGAACGTATG---GAACGAGTACAGCTTCTTCCTAGCAATGAAACCAAAGATTACAACCTGTCGCTGCTCTTGAAGTATGTGGATTTTGATGACACAGGCCGCTATACCTGTGTCGTGAAGAATGAGAAAGAAAAGGGTGCCACGCACAATGCCACTATTATACTGAAAGTGGTAGACAAATTTGAGGATGTGGATAACACACTGACTCTGATTATCGTGGCTGCTGTTGGT------------------------------------------GGAGTGATTGGACTTCTTATTCTTATTCTAATAATGAAGAAAATTATAACCTTTATTATTAAGAGGAACCGTGACAAGAAGAAGGACTGCCTTGTAAGCTCCTCTGTT---------------AATGACAATACTGACAAT------------GCCTCCAAGCAAGAAAGCAAGGCCAAACCCAAAGCA---------------------------------------
>NM_001077570.1_D_rerio
------------------------------------------------------------------------------------------------------------------------------------------------------------------ATGGAGTTGCAGGGGAGAAAATCATTCCTGCACAGGTGTGCGAAGTCTGGCGATGTAGTCCATGCAGGTCTGGTCATCACACTTCTAGTTGGAGTCTGGTACTCTCAG------------------GCACTGGAGGTGAGCACAGGGAAGGTCCATTTCATAGAAGTGATGAATGGAAGTTCAGTGTTGTTACCTTGCACTTACGCCAGCTGCATCGGCATTAAAAACCTTTACTTCAGCTGGCAGTTC---------AAGGACAATGGGACACTAATTAAGCTGTGTGAAGCCGTCATCCCAGGA---------------------GAAGGAATAGAGCCT------------------AATGTGAAAATCTACCAT---GAGCGGGTGGAGTTTGTAGGCACCAGC------AAGAAAAGTAACATCTCCATCCTACTGCATAATGTCACGTTCGAGGACCAGGGAGAATATATCTGCTTCGCTCGCAACCCCAAAGAGAAGGACCGCAACCATAGTGCGGTTTTCACTCTTTATGTGGTAGACGAGTTGAGAGTGGTGGACAACACACTGACCCTCATCATTGTGTCTGTGCTTGGT------------------------------------------GGGGTCATCGGTCTCATCATCCTCATCATGGTGGTGAAAGCTGTAGTCATTGCTGTTCTAAACAGGGTCCAGGAGAAGAATAAAGAGTGCCTTGTGAGCTCTTCAGGG---------------AACGACAACACAGAAAAT---GGCCTCCCAGGATCCAAAGCAGACAGCAAACCAACACCAAAGGCA---------------------------------------
>XM_011616850.2_T_rubripes
------------------------------------------------------------------------------------------------------------------------------------------------------------------------ATGGCATCATTGGACAGGAGTGTTTCTGGATGGCTGAGATCAGGAGATCTACTTCATACTGGTCTGATAATTGCACTGCTGCTTGGTGTGTGGACTGTTGGG------------------GGACTTGAGGTCACAACAGGAAAAGTGTCTTCTATTGAAGCAATGAATGGCTCCACAGTCCTGTTGCCCTGCACCTACTCCTCCTGCATTGGCATCCAGAGACTCTACTTCAATTGGCATTTT---------AATAACAATGGAACCATGGTCAAGTATTGTGAAGCAGTGATTCCCAGT---------------------GAGGATGTGGAGCCC------------------AGAGTGAAAGTGCTTCAT---GAGCGTGTGGAGTTTGTTGGTTCCTCC------AAGAACAGCAACATCTCCATCCTTCTATGGAACATCACCTTTGAAGATGAAGGAGACTACATCTGTTTTGCCAAAAATCCAAAAGAGAAGAATCGAAACCACAGTGCAGTCTTCACCCTCATAGTGGTGGATCAAATGAAGGAAGACGATAACACTTTGACAGTCTTCATTGTGTCAGTGCTTGGG------------------------------------------GGAGTCATTGGTTTGGTTATCATTGTCATGGTGATCAAGGCGGTGGTCCTTCATTTTCTACGGAAGGGTAATGAGAAGAATAAAGAGTGTCTGGTTAGCACCTCAGGG---------------AATGACAACACAGAAAAT---GGACTTTCAGGAGCCAAAGCTGACAACAAAGATACGCCAAAGGCA---------------------------------------
>XM_032230125.1_T_elegans
---------------------------------------------------------------------------------------------------------------------------------------------------------------------------------------------------------------------------ATGGCCGTGGGCTGGCTGGGAGTCGTCTTGCTGGGACTCCAGCTGTGCTCTCGGACACTG---------GCCTTGGAGGTGTCAGTGGGCAAAGCACCTGTCATTTATGCCAAGAATGGCACCAATATGCTACTGCCCTGTACTTTCACCTCCTGCATCGGCATTGAGAAAGCCACCTTCGTATGGAGCCAC---------AATCAGACC------------GAAATATTCAAAGGGCTCGTAAAGAAC---------------------AAAGACTCCAAGCCGGAGCCTCATCCAGACTACAAGTTCAGCCTTAAGCACATGTTGCCACCTGACCTGCCCCTCAGCAAGGACAACCGGGAGTTCAACGTTTCCCTCTTGCTGCTTGATGCCGACTTCGAGGACTCCGGGCCGTACACCTGCTTGGTCAAGAATCCCAAAGAGAAGGACGCCAACCACAGTGGCACCGTTACTCTCAAAGTGGTGGTGAAGTTGGAGAAGGTTGACAACACACTGACACGGATCATTTTGTCTGTTGTGGGT------------------------------------------GGCATCATTGGGCTCATCATCCTCATCATGGTGACCAAGAAACTGGTCCTCTTCATCCTCAAGAAGACGCGG---AAACAGAAGGAGTGCCTTGTGAGCTCTTCAGCA---------------AATGAGAACACGGAGAAT---GGGCTGCCGGGCTCCAAAACAGACTCTAAATCGGCCCCAAAGGCC---------------------------------------
>XM_040690302.2_G_gallus
------------------------------------------------------------------------------------------------------------------------------------------------------------------------------------------------------------------------------ATGGCCCCGCGCCTGCTGGCCGCGCTGCTGGGTCTGTACATCCTCGCCATTGCCTTC---------GCCCTGGAGGTGTCGGTGGGGAAAACCAACACTGTGATGGCTCTGAACGGCTCCGACATCCTGCTGCCCTGCACCTTCACCACCTGCATTGGCTTCCAGGACCTGATCTTCACGTGGTACTTC---------AACTCAACG---------GAGCTGATCTACCACGGCAAGATCAAGAGC---------------------AAAACCTCTGAGCCC---------------------ATCCTCGTGGGACGCAACCCGCGGGTCGAGTTCGTTGGCTCCACCACTGGGAAGGACAACAACATCTCCATCGTCCTGAAGGATGTAGAGCTCAGCGATGCCGGCAGGTACACCTGCCATGTCCTCAACCCCAAGGAGAAG---AAGGCTCACAATGCCACCATCTTCCTCACCGTGGTCCATAAGTTGGAGGAGACAGACAACACGGTGACGCTCATCATCGTGGGTGTTGTGGGA------------------------------------------GGACTCATCGGCCTCCTCATCCTCTTCATGCTTGTCAAGAGGGTCGTCCTCTTCATCATCAAGAAGATCCAGGATGGGAAGAAGGAGTGCCTCGTCAGCTCCTCGGGC---------------AACGACAACACGGAGAAC---GGCCTGGCGGGCTCCAAGGCGGAGCAGAAAGCGCCCCCGAAGGCA---------------------------------------
>NM_001013390.3_M_musculus
------------------------------------------------------------------------------------------------------------------------------------------------------------------------------------------------ATGTCCCGGGCTGGGAACCGAGGCAATACTCAGGCGAGATGGCTGGGCACTGGGCTTTTGGGTCTCTTCCTGCTTCCCATGTACCTG---------TCGTTGGAGGTATCTGTGGGAAAGGCCACCACCATCTACGCTATTAACGGCTCATCGATCCTGCTGCCCTGCACCTTCTCCAGCTGTTATGGCTTTGAGAACCTCTACTTCAAGTGGTCCTAC---------AATAACAGCGAAACATCCAGGATTCTCATCGACGGGATCGTGAAGAAC---------------------GATAAGTCTGACCCT------------------AAGGTGAGAGTGAAGGATGATGATCGAATCACCCTAGAGGGCTCCACCAAGGAGAAGACGAATAACATCTCCATCCTCTTGAGTGACCTGGAGTTCAGTGACACGGGCAGATACACCTGCTTCGTGAGGAACCCCAAGGAGAAGGACTTGAACAACTCTGCCACCATCTTCCTCCAAGTGGTTGATAAATTGGAAAAAGTGGACAACACGGTGACTCTCATCATCCTGGCTGTGGTGGGC------------------------------------------GGGGTCATTGGACTTCTTGTTTGCATCCTTCTGCTGAAGAAGCTCATCACCTTCATCCTGAAGAAGACCCGAGAGAAGAAGAAGGAGTGTCTCGTGAGTTCCTCTGGG---------------AATGACAACACAGAGAAC---GGGTTGCCTGGCTCCAAGGCAGAAGAGAAGCCACCCACAAAAGTG---------------------------------------
>NM_174934.4_H_sapiens
------------------------------------------------------------------------------------------------------------------------------------------------------------------------------------------------ATGCCCGGGGCTGGGGACGGAGGCAAAGCCCCGGCGAGATGGCTGGGCACTGGGCTTTTGGGCCTCTTCCTGCTCCCCGTAACCCTG---------TCGCTGGAGGTGTCTGTGGGAAAGGCCACCGACATCTACGCTGTCAATGGCACGGAGATCCTGCTGCCCTGCACCTTCTCCAGCTGCTTTGGCTTCGAGGACCTCCACTTCCGGTGGACCTAC---------AACAGCAGTGACGCATTCAAGATTCTCATAGAGGGGACTGTGAAGAAT---------------------GAGAAGTCTGACCCC------------------AAGGTGACGTTGAAAGACGATGACCGCATCACTCTGGTAGGCTCTACTAAGGAGAAGATGAACAACATTTCCATTGTGCTGAGGGACCTGGAGTTCAGCGACACGGGCAAATACACCTGCCATGTGAAGAACCCCAAGGAGAATAATCTCCAGCACCACGCCACCATCTTCCTCCAAGTCGTTGATAGACTGGAAGAAGTGGACAACACAGTGACACTCATCATCCTGGCTGTCGTGGGC------------------------------------------GGGGTCATCGGGCTCCTCATCCTCATCCTGCTGATCAAGAAACTCATCATCTTCATCCTGAAGAAGACTCGGGAGAAGAAGAAGGAGTGTCTCGTGAGCTCCTCGGGG---------------AATGACAACACGGAGAAC---GGCTTGCCTGGCTCCAAGGCAGAGGAGAAACCACCTTCAAAAGTG---------------------------------------
